# Supplementary material for: The near-field tsunami generated by the 15 January 2022 eruption of the Hunga Tonga-Hunga Ha’apai volcano and its impact on Tongatapu, Tonga
Source: Sci Rep. 2022 Sep 7;12:15187. doi: 10.1038/s41598-022-19486-w (PMC9452557; doi:10.1038/s41598-022-19486-w)
Supplement: Supplementary file 3 — Supplementary Information 3. [file 41598_2022_19486_MOESM3_ESM.zip › Z225R3max.asc]

ncols                      1800
nrows                      1260
xllcorner              -175.500
yllcorner               -21.300
cellsize      0.000277777784504
NODATA_value  -9999
     1.875     1.880     1.884     1.890     1.893     1.897     1.903     1.906     1.909     1.914     1.917     1.920     1.925     1.928     1.930     1.935     1.937     1.940     1.944     1.946     1.948     1.952     1.954     1.956     1.960     1.962     1.963     1.966     1.968     1.970     1.972     1.974     1.975     1.978     1.979     1.981     1.983     1.984     1.985     1.987     1.988     1.989     1.991     1.992     1.992     1.994     1.994     1.995     1.996     1.997     1.997     1.998     1.998     1.999     1.999     2.000     2.000     2.000     2.000     2.000     2.000     2.001     2.001     2.001     2.001     2.000     2.000     2.000     2.000     1.999     1.999     1.998     1.998     1.997     1.997     1.996     1.995     1.995     1.994     1.993     1.992     1.991     1.990     1.990     1.989     1.988     1.987     1.986     1.985     1.984     1.982     1.981     1.980     1.979     1.977     1.976     1.974     1.973     1.972     1.970     1.969     1.968     1.966     1.965     1.964     1.961     1.960     1.959     1.957     1.955     1.954     1.952     1.951     1.949     1.947     1.945     1.944     1.941     1.940     1.938     1.936     1.935     1.933     1.930     1.929     1.927     1.924     1.923     1.921     1.918     1.917     1.915     1.912     1.910     1.909     1.906     1.904     1.902     1.899     1.897     1.895     1.892     1.890     1.888     1.885     1.883     1.881     1.877     1.875     1.873     1.870     1.868     1.866     1.862     1.860     1.858     1.854     1.852     1.849     1.846     1.843     1.841     1.837     1.835     1.832     1.828     1.826     1.823     1.819     1.816     1.814     1.810     1.807     1.804     1.800     1.797     1.795     1.790     1.787     1.785     1.780     1.777     1.774     1.769     1.766     1.763     1.759     1.756     1.753     1.748     1.745     1.741     1.737     1.734     1.730     1.725     1.722     1.719     1.714     1.710     1.707     1.702     1.699     1.695     1.690     1.687     1.684     1.678     1.675     1.671     1.666     1.662     1.659     1.653     1.650     1.647     1.641     1.638     1.634     1.629     1.625     1.622     1.616     1.613     1.609     1.603     1.600     1.596     1.590     1.587     1.583     1.577     1.574     1.570     1.564     1.561     1.557     1.551     1.548     1.544     1.538     1.534     1.531     1.525     1.521     1.517     1.511     1.508     1.504     1.498     1.494     1.490     1.490     1.490     1.491     1.492     1.493     1.493     1.494     1.495     1.496     1.497     1.498     1.498     1.499     1.500     1.500     1.501     1.501     1.502     1.503     1.504     1.504     1.505     1.506     1.506     1.507     1.507     1.508     1.509     1.509     1.510     1.511     1.511     1.512     1.512     1.513     1.513     1.514     1.515     1.515     1.516     1.516     1.517     1.517     1.518     1.518     1.519     1.519     1.519     1.520     1.520     1.521     1.521     1.522     1.522     1.523     1.523     1.523     1.524     1.524     1.525     1.525     1.526     1.526     1.527     1.527     1.527     1.528     1.528     1.529     1.529     1.529     1.530     1.530     1.531     1.531     1.532     1.532     1.532     1.533     1.533     1.533     1.534     1.534     1.534     1.535     1.535     1.536     1.536     1.536     1.537     1.537     1.537     1.538     1.538     1.539     1.539     1.539     1.540     1.540     1.541     1.541     1.541     1.542     1.542     1.542     1.543     1.543     1.544     1.544     1.545     1.545     1.546     1.546     1.546     1.547     1.547     1.547     1.548     1.548     1.549     1.549     1.550     1.550     1.551     1.551     1.552     1.552     1.552     1.553     1.553     1.554     1.554     1.555     1.555     1.556     1.557     1.557     1.557     1.558     1.558     1.559     1.560     1.560     1.560     1.561     1.561     1.562     1.562     1.563     1.563     1.564     1.565     1.565     1.566     1.566     1.567     1.567     1.568     1.568     1.569     1.569     1.570     1.570     1.571     1.571     1.572     1.573     1.573     1.574     1.575     1.575     1.576     1.576     1.577     1.577     1.578     1.578     1.579     1.579     1.580     1.580     1.581     1.581     1.582     1.583     1.583     1.584     1.584     1.585     1.586     1.586     1.587     1.588     1.590     1.591     1.594     1.596     1.597     1.600     1.602     1.604     1.606     1.608     1.610     1.613     1.614     1.616     1.619     1.621     1.622     1.625     1.627     1.629     1.632     1.634     1.636     1.639     1.642     1.643     1.647     1.649     1.651     1.654     1.656     1.658     1.661     1.664     1.666     1.669     1.672     1.674     1.677     1.680     1.682     1.686     1.688     1.690     1.694     1.697     1.699     1.703     1.705     1.708     1.712     1.715     1.717     1.721     1.724     1.726     1.731     1.733     1.736     1.740     1.743     1.745     1.750     1.753     1.755     1.760     1.763     1.766     1.770     1.773     1.776     1.781     1.784     1.787     1.792     1.794     1.797     1.803     1.806     1.809     1.814     1.817     1.820     1.825     1.829     1.832     1.837     1.841     1.844     1.849     1.853     1.856     1.861     1.865     1.868     1.874     1.878     1.881     1.887     1.891     1.894     1.900     1.904     1.907     1.914     1.917     1.921     1.927     1.931     1.935     1.941     1.945     1.949     1.955     1.959     1.963     1.970     1.974     1.978     1.984     1.988     1.992     2.000     2.004     2.008     2.015     2.019     2.023     2.030     2.035     2.039     2.046     2.051     2.055     2.062     2.067     2.071     2.078     2.083     2.087     2.095     2.099     2.104     2.112     2.116     2.121     2.129     2.133     2.138     2.146     2.151     2.155     2.163     2.168     2.172     2.181     2.185     2.190     2.198     2.203     2.208     2.216     2.220     2.225     2.233     2.238     2.243     2.251     2.256     2.261     2.270     2.274     2.279     2.288     2.292     2.297     2.306     2.310     2.315     2.324     2.328     2.333     2.342     2.346     2.351     2.359     2.364     2.369     2.377     2.382     2.387     2.395     2.400     2.404     2.413     2.418     2.422     2.431     2.435     2.440     2.448     2.453     2.457     2.465     2.470     2.474     2.482     2.487     2.491     2.499     2.503     2.508     2.515     2.520     2.524     2.531     2.536     2.540     2.547     2.551     2.555     2.563     2.567     2.571     2.577     2.581     2.585     2.592     2.596     2.600     2.606     2.610     2.614     2.620     2.624     2.627     2.633     2.636     2.640     2.646     2.649     2.652     2.658     2.661     2.665     2.670     2.673     2.676     2.681     2.684     2.687     2.692     2.695     2.698     2.702     2.705     2.708     2.712     2.714     2.717     2.721     2.723     2.725     2.729     2.731     2.733     2.737     2.739     2.741     2.744     2.745     2.747     2.749     2.751     2.752     2.754     2.755     2.756     2.757     2.758     2.759     2.760     2.760     2.760     2.760     2.760     2.760     2.760     2.759     2.759     2.758     2.758     2.757     2.755     2.754     2.754     2.753     2.752     2.751     2.750     2.749     2.748     2.746     2.744     2.743     2.740     2.738     2.736     2.733     2.731     2.729     2.724     2.721     2.718     2.712     2.708     2.703     2.694     2.688     2.681     2.666     2.657     2.646     2.626     2.615     2.602     2.582     2.570     2.558     2.539     2.528     2.518     2.501     2.491     2.481     2.466     2.457     2.448     2.434     2.426     2.417     2.404     2.396     2.388     2.374     2.367     2.360     2.349     2.343     2.336     2.324     2.317     2.310     2.298     2.290     2.283     2.270     2.263     2.255     2.242     2.234     2.226     2.213     2.205     2.197     2.183     2.175     2.167     2.153     2.145     2.137     2.123     2.115     2.106     2.093     2.084     2.076     2.062     2.054     2.046     2.032     2.032     2.033     2.035     2.036     2.037     2.039     2.040     2.041     2.042     2.043     2.044     2.046     2.047     2.048     2.050     2.051     2.052     2.054     2.055     2.056     2.058     2.059     2.060     2.062     2.063     2.064     2.066     2.067     2.068     2.069     2.070     2.071     2.073     2.074     2.075     2.077     2.078     2.079     2.081     2.082     2.083     2.085     2.086     2.087     2.089     2.090     2.091     2.093     2.094     2.095     2.097     2.098     2.099     2.101     2.102     2.103     2.105     2.106     2.107     2.109     2.110     2.111     2.113     2.114     2.115     2.117     2.118     2.119     2.121     2.122     2.123     2.125     2.126     2.127     2.129     2.131     2.132     2.134     2.135     2.136     2.138     2.139     2.140     2.142     2.144     2.145     2.147     2.148     2.149     2.152     2.153     2.154     2.157     2.158     2.159     2.177     2.193     2.209     2.237     2.253     2.270     2.298     2.315     2.332     2.361     2.378     2.395     2.424     2.440     2.457     2.486     2.503     2.519     2.548     2.564     2.580     2.608     2.624     2.640     2.667     2.682     2.697     2.724     2.739     2.753     2.778     2.793     2.807     2.831     2.845     2.859     2.882     2.895     2.908     2.930     2.943     2.955     2.976     2.988     3.000     3.020     3.031     3.042     3.060     3.071     3.081     3.098     3.108     3.117     3.133     3.141     3.150     3.164     3.172     3.179     3.192     3.198     3.205     3.216     3.222     3.227     3.236     3.241     3.245     3.253     3.257     3.260     3.266     3.269     3.271     3.275     3.276     3.278     3.280     3.281     3.281     3.282     3.282     3.281     3.280     3.279     3.277     3.275     3.273     3.270     3.266     3.264     3.261     3.255     3.252     3.248     3.241     3.237     3.232     3.224     3.220     3.214     3.206     3.200     3.194     3.185     3.179     3.173     3.163     3.157     3.150     3.140     3.134     3.127     3.117     3.110     3.104     3.094     3.087     3.081     3.071     3.065     3.060     3.051     3.046     3.040     3.033     3.028     3.024     3.018     3.015     3.012     3.009     3.007     3.006     3.005     3.005     3.005     3.008     3.010     3.013     3.019     3.023     3.028     3.038     3.045     3.052     3.067     3.077     3.087     3.106     3.118     3.131     3.155     3.170     3.185     3.213     3.230     3.247     3.279     3.299     3.318     3.353     3.375     3.396     3.434     3.457     3.480     3.521     3.545     3.569     3.611     3.635     3.660     3.704     3.729     3.754     3.798     3.823     3.849     3.893     3.919     3.944     3.989     4.015     4.040     4.084     4.109     4.134     4.177     4.202     4.226     4.269     4.295     4.321     4.370     4.399     4.427     4.479     4.509     4.537     4.591     4.623     4.654     4.716     4.753     4.790     4.862     4.906     4.949     5.036     5.087     5.134     5.229     5.282     5.329     5.417     5.465     5.503     5.577     5.613     5.634     5.679     5.698     5.703     5.717     5.717     5.709     5.712     5.707     5.697     5.700     5.690     5.674     5.682     5.672     5.640     5.618     5.611     5.590     5.566     5.559     5.558     5.569     5.565     5.556     5.559     5.563     5.555     5.547     5.545     5.535     5.516     5.498     5.470     5.442     5.420     5.390     5.371     5.340     5.304     5.289     5.254     5.201     5.170     5.134     5.080     5.043     5.007     4.954     4.910     4.873     4.820     4.776     4.742     4.692     4.646     4.612     4.560     4.512     4.478     4.425     4.378     4.351     4.307     4.296     4.266     4.229     4.284     4.228     4.166     4.299     4.250     4.180     4.309     4.252     4.168     4.311     4.265     4.181     4.347     4.312     4.229     4.420     4.405     4.337     4.556     4.559     4.525     4.796     4.824     4.817     5.137     5.175     5.170     5.513     5.549     5.533     5.889     5.919     5.905     6.284     6.314     6.283     6.666     6.676     6.619     6.963     6.926     6.820     7.113     7.049     6.919     7.171     7.075     6.911     7.114     6.997     6.838     7.013     6.899     6.739     6.904     6.798     6.646     6.806     6.701     6.553     6.697     6.588     6.434     6.548     6.435     6.280     6.385     6.279     6.134     6.228     6.126     5.990     6.064     5.962     5.832     5.912     5.822     5.706     5.785     5.705     5.598     5.660     5.582     5.475     5.516     5.435     5.328     5.337     5.249     5.146     5.165     5.093     5.002     5.015     4.943     4.859     4.876     4.812     4.736     4.765     4.704     4.627     4.652     4.590     4.514     4.549     4.487     4.415     4.474     4.426     4.351     4.398     4.344     4.254     4.261     4.186     4.081     4.067     3.984     3.877     3.866     3.782     3.676     3.675     3.598     3.499     3.515     3.445     3.354     3.385     3.327     3.245     3.289     3.240     3.168     3.224     3.182     3.110     3.157     3.115     3.035     3.070     3.020     2.937     2.967     2.917     2.905     2.906     2.906     2.905     2.906     2.906     2.906     2.907     2.907     2.907     2.908     2.908     2.908     2.909     2.909     2.909     2.910     2.910     2.910     2.911     2.911     2.910     2.911     2.911     2.910     2.910     2.910     2.908     2.909     2.908     2.906     2.906     2.905     2.903     2.902     2.901     2.899     2.898     2.897     2.895     2.936     2.935     2.890     3.020     3.010     2.958     3.090     3.083     3.033     3.178     3.174     3.132     3.292     3.285     3.239     3.409     3.397     3.342     3.533     3.531     3.473     3.687     3.695     3.638     3.890     3.922     3.899     4.228     4.292     4.278     4.603     4.642     4.514     4.648     4.604     4.343     4.257     4.138     3.838     3.722     3.628     3.387     3.364     3.327     3.155     3.204     3.212     3.077     3.131     3.141     3.012     3.038     3.051     3.063     3.085     3.096     3.106     3.312     3.427     3.530     3.735     3.814     3.852     3.963     3.990     3.967     3.994     3.975     3.924     3.912     3.885     3.862     3.939     3.991     4.053     4.224     4.298     4.388     4.676     4.754     4.803     5.106     5.169     5.159     5.425     5.455     5.376     5.599     5.598     5.466     5.613     5.554     5.353     5.401     5.282     5.023     4.974     4.806     4.562     4.517     4.385     4.201     4.152     4.045     3.914     3.874     3.818     3.756     3.731     3.735     3.726     3.745     3.774     3.736     3.681     3.634     3.505     3.537     3.584     3.625     3.703     3.725     3.752     3.837     3.876     3.912     3.980     4.015     4.056     4.134     4.183     4.236     4.321     4.385     4.450     4.519     4.583     4.635     4.668     4.702     4.731     4.754     4.817     4.862     4.867     4.951     5.037     5.093     5.191     5.245     5.198     5.229     5.211     5.053     5.033     4.975     4.717     4.618     4.490     4.156     3.993     3.834     3.579     3.618     3.600     3.547     3.523     3.440     3.268     3.185     3.063     2.834     2.736     2.674     2.635     2.613     2.594     2.548     2.526     2.502     2.462     2.441     2.418     2.379     2.358     2.335     2.297     2.278     2.259     2.229     2.214     2.198     2.174     2.162     2.149     2.130     2.121     2.111     2.097     2.091     2.083     2.071     2.064     2.057     2.046     2.039     2.033     2.020     2.014     2.006     1.993     1.986     1.978     1.965     1.958     1.950     1.937     1.930     1.922     1.909     1.902     1.894     1.882     1.875     1.868     1.856     1.850     1.843     1.831     1.825     1.818     1.808     1.802     1.795     1.785     1.780     1.773     1.764     1.758     1.753     1.743     1.738     1.733     1.725     1.720     1.715     1.707     1.703     1.699     1.692     1.688     1.683     1.677     1.673     1.669     1.663     1.660     1.656     1.650     1.647     1.643     1.638     1.635     1.631     1.625     1.622     1.619     1.613     1.609     1.606     1.600     1.596     1.593     1.587     1.583     1.580     1.573     1.570     1.566     1.560     1.557     1.553     1.547     1.544     1.541     1.535     1.532     1.529     1.524     1.522     1.519     1.514     1.512     1.509     1.505     1.503     1.500     1.496     1.494     1.492     1.489     1.487     1.485     1.482     1.480     1.479     1.476     1.474     1.472     1.470     1.468     1.467     1.464     1.463     1.462     1.459     1.458     1.457     1.455     1.453     1.452     1.450     1.448     1.447     1.445     1.444     1.442     1.440     1.438     1.437     1.434     1.432     1.431     1.427     1.426     1.423     1.420     1.418     1.416     1.412     1.410     1.407     1.403     1.400     1.397     1.392     1.389     1.386     1.381     1.378     1.374     1.368     1.365     1.361     1.354     1.350     1.346     1.339     1.335     1.331     1.323     1.319     1.314     1.306     1.302     1.297     1.289     1.284     1.279     1.270     1.265     1.260     1.250     1.245     1.240     1.230     1.225     1.219     1.209     1.203     1.198     1.188     1.182     1.176     1.166     1.160     1.154     1.143     1.137     1.131     1.121     1.115     1.108     1.098     1.092     1.086     1.075     1.069     1.063     1.052     1.046     1.040     1.029     1.022     1.014
     1.872     1.877     1.882     1.887     1.891     1.896     1.900     1.904     1.908     1.912     1.916     1.919     1.923     1.926     1.929     1.932     1.936     1.939     1.942     1.945     1.948     1.950     1.953     1.956     1.958     1.960     1.963     1.965     1.967     1.969     1.971     1.973     1.975     1.977     1.978     1.980     1.982     1.983     1.985     1.986     1.987     1.989     1.990     1.991     1.992     1.993     1.994     1.995     1.995     1.996     1.997     1.998     1.998     1.999     1.999     1.999     2.000     2.000     2.000     2.000     2.000     2.000     2.000     2.000     2.000     2.000     2.000     2.000     2.000     1.999     1.999     1.998     1.998     1.997     1.997     1.996     1.996     1.995     1.994     1.993     1.993     1.992     1.991     1.990     1.989     1.988     1.987     1.986     1.985     1.984     1.983     1.981     1.981     1.979     1.978     1.976     1.975     1.974     1.973     1.971     1.970     1.969     1.967     1.966     1.964     1.962     1.961     1.959     1.958     1.956     1.955     1.953     1.952     1.950     1.948     1.946     1.944     1.943     1.941     1.939     1.937     1.935     1.934     1.932     1.930     1.928     1.926     1.924     1.922     1.920     1.918     1.916     1.914     1.912     1.909     1.907     1.905     1.903     1.900     1.898     1.896     1.893     1.891     1.889     1.886     1.884     1.882     1.879     1.876     1.874     1.872     1.869     1.867     1.864     1.861     1.859     1.856     1.853     1.850     1.848     1.845     1.842     1.839     1.836     1.833     1.830     1.827     1.824     1.821     1.818     1.815     1.812     1.809     1.805     1.802     1.799     1.796     1.792     1.789     1.786     1.782     1.779     1.775     1.772     1.768     1.765     1.761     1.758     1.754     1.750     1.747     1.743     1.739     1.735     1.732     1.728     1.724     1.721     1.717     1.713     1.709     1.705     1.701     1.697     1.693     1.689     1.686     1.681     1.677     1.673     1.669     1.665     1.661     1.657     1.653     1.649     1.644     1.640     1.636     1.632     1.628     1.624     1.620     1.615     1.611     1.607     1.603     1.599     1.594     1.590     1.586     1.581     1.577     1.573     1.568     1.564     1.560     1.555     1.551     1.547     1.542     1.538     1.533     1.529     1.524     1.520     1.515     1.511     1.506     1.502     1.497     1.493     1.489     1.489     1.490     1.491     1.492     1.492     1.493     1.494     1.495     1.496     1.497     1.497     1.498     1.499     1.499     1.500     1.500     1.501     1.502     1.503     1.503     1.504     1.505     1.505     1.506     1.507     1.507     1.508     1.508     1.509     1.510     1.510     1.511     1.511     1.512     1.513     1.513     1.514     1.514     1.515     1.516     1.516     1.516     1.517     1.517     1.518     1.518     1.519     1.519     1.520     1.520     1.520     1.521     1.521     1.522     1.522     1.523     1.523     1.524     1.524     1.524     1.525     1.525     1.526     1.526     1.527     1.527     1.527     1.528     1.528     1.529     1.529     1.530     1.530     1.530     1.531     1.531     1.531     1.532     1.532     1.532     1.533     1.533     1.533     1.534     1.534     1.535     1.535     1.536     1.536     1.536     1.537     1.537     1.537     1.538     1.538     1.538     1.539     1.539     1.540     1.540     1.541     1.541     1.541     1.542     1.542     1.543     1.543     1.543     1.544     1.544     1.545     1.545     1.545     1.546     1.546     1.547     1.547     1.547     1.548     1.548     1.549     1.549     1.550     1.550     1.551     1.551     1.552     1.552     1.552     1.553     1.553     1.554     1.555     1.555     1.556     1.556     1.557     1.557     1.558     1.558     1.559     1.559     1.560     1.560     1.561     1.561     1.562     1.562     1.563     1.563     1.564     1.564     1.565     1.565     1.566     1.566     1.567     1.567     1.568     1.568     1.569     1.570     1.570     1.571     1.571     1.572     1.573     1.573     1.574     1.574     1.575     1.575     1.576     1.576     1.577     1.577     1.578     1.578     1.579     1.580     1.580     1.581     1.581     1.582     1.582     1.583     1.584     1.584     1.585     1.585     1.586     1.587     1.589     1.590     1.592     1.594     1.596     1.598     1.601     1.602     1.604     1.607     1.609     1.611     1.613     1.615     1.617     1.619     1.621     1.624     1.626     1.628     1.630     1.633     1.635     1.638     1.640     1.642     1.645     1.647     1.649     1.652     1.654     1.657     1.659     1.662     1.664     1.667     1.670     1.672     1.675     1.678     1.681     1.683     1.686     1.689     1.692     1.695     1.698     1.701     1.703     1.706     1.710     1.713     1.716     1.719     1.722     1.725     1.728     1.731     1.734     1.738     1.741     1.744     1.747     1.751     1.754     1.757     1.761     1.764     1.768     1.771     1.775     1.778     1.782     1.785     1.789     1.792     1.796     1.800     1.803     1.807     1.811     1.815     1.819     1.823     1.827     1.830     1.835     1.838     1.842     1.847     1.851     1.854     1.859     1.863     1.867     1.871     1.875     1.879     1.884     1.889     1.893     1.897     1.902     1.906     1.911     1.915     1.919     1.924     1.929     1.933     1.938     1.943     1.947     1.953     1.957     1.962     1.967     1.971     1.976     1.981     1.986     1.991     1.997     2.001     2.006     2.012     2.017     2.022     2.027     2.032     2.038     2.043     2.048     2.053     2.059     2.064     2.070     2.075     2.081     2.086     2.092     2.097     2.103     2.109     2.114     2.120     2.125     2.131     2.136     2.142     2.148     2.154     2.160     2.165     2.171     2.177     2.183     2.188     2.195     2.200     2.206     2.212     2.218     2.224     2.230     2.236     2.241     2.248     2.254     2.259     2.266     2.271     2.277     2.284     2.290     2.296     2.302     2.308     2.313     2.320     2.325     2.331     2.338     2.343     2.349     2.355     2.361     2.367     2.373     2.379     2.384     2.391     2.396     2.402     2.408     2.414     2.420     2.426     2.432     2.437     2.443     2.449     2.454     2.460     2.466     2.471     2.477     2.483     2.488     2.494     2.499     2.504     2.510     2.515     2.520     2.526     2.531     2.536     2.541     2.546     2.551     2.557     2.561     2.566     2.571     2.576     2.581     2.586     2.590     2.595     2.600     2.604     2.608     2.613     2.617     2.622     2.626     2.630     2.634     2.639     2.642     2.646     2.651     2.655     2.658     2.662     2.666     2.669     2.673     2.677     2.680     2.684     2.687     2.690     2.694     2.697     2.700     2.703     2.706     2.709     2.712     2.714     2.717     2.720     2.722     2.725     2.727     2.729     2.731     2.734     2.735     2.737     2.739     2.740     2.742     2.743     2.744     2.745     2.746     2.747     2.747     2.747     2.748     2.748     2.748     2.747     2.747     2.747     2.746     2.745     2.745     2.744     2.742     2.741     2.740     2.738     2.737     2.736     2.735     2.733     2.732     2.730     2.728     2.726     2.724     2.721     2.719     2.716     2.713     2.710     2.707     2.704     2.700     2.696     2.691     2.686     2.681     2.674     2.666     2.658     2.646     2.634     2.621     2.605     2.590     2.575     2.559     2.545     2.531     2.517     2.504     2.492     2.479     2.468     2.458     2.446     2.436     2.426     2.415     2.406     2.396     2.386     2.376     2.367     2.357     2.349     2.341     2.333     2.325     2.317     2.307     2.299     2.291     2.281     2.272     2.263     2.253     2.244     2.235     2.225     2.216     2.206     2.196     2.186     2.177     2.166     2.157     2.147     2.136     2.126     2.117     2.106     2.096     2.086     2.075     2.066     2.056     2.045     2.035     2.029     2.031     2.032     2.033     2.034     2.036     2.037     2.038     2.040     2.041     2.042     2.043     2.045     2.046     2.047     2.049     2.050     2.051     2.052     2.054     2.055     2.056     2.058     2.059     2.060     2.062     2.063     2.064     2.065     2.067     2.068     2.069     2.070     2.072     2.073     2.074     2.076     2.077     2.078     2.079     2.081     2.082     2.083     2.085     2.086     2.087     2.089     2.090     2.091     2.093     2.094     2.095     2.097     2.098     2.099     2.101     2.102     2.103     2.104     2.106     2.107     2.108     2.110     2.111     2.113     2.114     2.115     2.117     2.118     2.119     2.121     2.122     2.123     2.125     2.126     2.128     2.129     2.131     2.132     2.134     2.135     2.136     2.138     2.139     2.141     2.142     2.144     2.145     2.147     2.148     2.150     2.152     2.153     2.155     2.157     2.158     2.160     2.180     2.199     2.218     2.240     2.259     2.279     2.302     2.322     2.342     2.365     2.385     2.405     2.427     2.448     2.468     2.490     2.510     2.530     2.552     2.571     2.591     2.612     2.631     2.650     2.671     2.689     2.708     2.728     2.745     2.763     2.783     2.800     2.816     2.835     2.852     2.868     2.886     2.901     2.917     2.934     2.949     2.963     2.980     2.994     3.007     3.023     3.036     3.049     3.063     3.075     3.087     3.100     3.111     3.122     3.134     3.144     3.154     3.165     3.174     3.183     3.192     3.200     3.208     3.216     3.222     3.229     3.236     3.241     3.246     3.252     3.256     3.260     3.264     3.267     3.269     3.272     3.274     3.275     3.277     3.278     3.278     3.278     3.277     3.276     3.275     3.274     3.272     3.269     3.267     3.264     3.260     3.257     3.253     3.249     3.244     3.239     3.234     3.228     3.223     3.217     3.210     3.204     3.197     3.190     3.183     3.176     3.169     3.162     3.154     3.146     3.139     3.131     3.123     3.115     3.107     3.100     3.092     3.084     3.077     3.070     3.062     3.055     3.049     3.042     3.036     3.030     3.025     3.020     3.015     3.011     3.008     3.005     3.003     3.001     3.000     3.001     3.001     3.002     3.005     3.008     3.012     3.018     3.023     3.030     3.039     3.047     3.057     3.070     3.081     3.094     3.110     3.125     3.141     3.161     3.178     3.197     3.220     3.240     3.262     3.288     3.311     3.335     3.363     3.388     3.415     3.445     3.472     3.500     3.532     3.561     3.590     3.624     3.653     3.683     3.717     3.747     3.777     3.812     3.842     3.873     3.908     3.938     3.969     4.004     4.035     4.065     4.100     4.130     4.160     4.193     4.222     4.251     4.285     4.316     4.348     4.386     4.421     4.456     4.498     4.535     4.571     4.616     4.658     4.700     4.752     4.800     4.849     4.909     4.964     5.020     5.089     5.153     5.216     5.291     5.357     5.418     5.486     5.542     5.592     5.647     5.687     5.714     5.743     5.765     5.772     5.774     5.773     5.770     5.766     5.761     5.760     5.758     5.742     5.734     5.736     5.714     5.677     5.669     5.655     5.622     5.608     5.612     5.606     5.601     5.612     5.613     5.608     5.619     5.617     5.600     5.605     5.598     5.573     5.563     5.538     5.506     5.494     5.470     5.440     5.423     5.396     5.362     5.329     5.285     5.239     5.201     5.154     5.104     5.064     5.021     4.969     4.928     4.885     4.835     4.797     4.754     4.702     4.662     4.620     4.567     4.527     4.482     4.429     4.396     4.359     4.320     4.302     4.271     4.234     4.213     4.179     4.210     4.150     4.147     4.204     4.136     4.118     4.186     4.129     4.118     4.200     4.166     4.175     4.248     4.242     4.249     4.351     4.351     4.405     4.570     4.593     4.676     4.874     4.911     5.002     5.218     5.258     5.362     5.590     5.637     5.763     6.010     6.060     6.187     6.432     6.471     6.585     6.796     6.786     6.852     7.013     6.975     7.005     7.126     7.050     7.056     7.122     7.031     7.017     7.059     6.960     6.928     6.955     6.857     6.832     6.852     6.758     6.726     6.740     6.642     6.590     6.583     6.471     6.418     6.413     6.323     6.281     6.273     6.185     6.135     6.114     6.022     5.967     5.947     5.866     5.825     5.818     5.754     5.717     5.706     5.651     5.601     5.571     5.495     5.434     5.390     5.310     5.246     5.207     5.143     5.088     5.050     4.990     4.938     4.904     4.846     4.799     4.772     4.720     4.677     4.648     4.596     4.555     4.531     4.483     4.454     4.451     4.415     4.392     4.390     4.348     4.303     4.275     4.212     4.146     4.097     4.018     3.947     3.898     3.817     3.749     3.703     3.628     3.572     3.538     3.468     3.417     3.396     3.338     3.300     3.286     3.238     3.208     3.208     3.168     3.140     3.142     3.101     3.070     3.064     3.017     2.979     2.968     2.918     2.913     2.914     2.914     2.913     2.914     2.914     2.913     2.914     2.914     2.913     2.914     2.914     2.913     2.914     2.914     2.914     2.914     2.914     2.914     2.914     2.914     2.913     2.914     2.913     2.912     2.912     2.912     2.910     2.910     2.909     2.907     2.906     2.905     2.903     2.903     2.901     2.899     2.899     2.897     2.895     2.913     2.917     2.944     3.010     3.010     3.027     3.095     3.092     3.118     3.192     3.195     3.227     3.308     3.305     3.335     3.419     3.409     3.439     3.539     3.531     3.561     3.677     3.677     3.711     3.858     3.888     3.968     4.172     4.236     4.330     4.549     4.591     4.575     4.666     4.610     4.446     4.367     4.214     3.972     3.845     3.700     3.500     3.435     3.354     3.230     3.235     3.212     3.135     3.164     3.152     3.069     3.059     3.029     3.043     3.061     3.075     3.088     3.110     3.234     3.373     3.533     3.638     3.727     3.832     3.879     3.899     3.934     3.924     3.894     3.881     3.847     3.814     3.816     3.856     3.919     4.021     4.106     4.201     4.330     4.437     4.588     4.792     4.883     4.998     5.192     5.242     5.307     5.479     5.501     5.507     5.620     5.571     5.498     5.527     5.403     5.253     5.174     4.995     4.839     4.762     4.623     4.506     4.428     4.321     4.235     4.172     4.109     4.049     3.991     3.962     3.933     3.918     3.938     3.936     4.115     4.268     4.389     4.456     4.484     4.493     4.490     4.486     4.486     4.491     4.503     4.528     4.553     4.579     4.616     4.666     4.732     4.807     4.886     4.982     5.071     5.129     5.181     5.225     5.234     5.240     5.242     5.224     5.210     5.195     5.194     5.259     5.360     5.477     5.613     5.731     5.812     5.896     5.937     5.912     5.886     5.793     5.607     5.399     5.151     4.833     4.539     4.259     3.964     3.890     3.862     3.795     3.718     3.597     3.432     3.275     3.093     2.938     2.945     2.972     2.976     2.973     2.956     2.915     2.877     2.831     2.766     2.707     2.640     2.554     2.479     2.411     2.342     2.288     2.245     2.208     2.183     2.163     2.146     2.132     2.119     2.105     2.096     2.087     2.077     2.069     2.062     2.053     2.045     2.038     2.029     2.021     2.014     2.004     1.996     1.988     1.978     1.970     1.961     1.951     1.942     1.934     1.924     1.916     1.907     1.897     1.889     1.881     1.873     1.867     1.860     1.851     1.844     1.835     1.825     1.816     1.807     1.799     1.792     1.784     1.777     1.770     1.763     1.756     1.749     1.743     1.736     1.730     1.724     1.717     1.712     1.706     1.701     1.696     1.690     1.685     1.680     1.676     1.670     1.666     1.662     1.657     1.653     1.649     1.644     1.640     1.636     1.632     1.628     1.624     1.620     1.616     1.612     1.607     1.603     1.599     1.594     1.590     1.586     1.581     1.577     1.573     1.568     1.564     1.560     1.555     1.551     1.547     1.542     1.539     1.535     1.530     1.527     1.523     1.519     1.516     1.513     1.509     1.506     1.503     1.500     1.497     1.495     1.492     1.489     1.487     1.484     1.482     1.480     1.477     1.475     1.473     1.471     1.469     1.467     1.465     1.463     1.462     1.460     1.458     1.457     1.455     1.453     1.452     1.450     1.448     1.447     1.445     1.444     1.442     1.440     1.439     1.437     1.435     1.434     1.432     1.430     1.428     1.426     1.423     1.421     1.419     1.416     1.414     1.411     1.408     1.405     1.402     1.399     1.396     1.392     1.388     1.385     1.381     1.377     1.373     1.369     1.365     1.360     1.356     1.351     1.346     1.342     1.336     1.331     1.326     1.320     1.315     1.310     1.303     1.298     1.292     1.286     1.280     1.274     1.267     1.261     1.255     1.248     1.241     1.235     1.227     1.221     1.214     1.206     1.200     1.193     1.185     1.178     1.171     1.163     1.156     1.149     1.141     1.134     1.126     1.118     1.111     1.104     1.096     1.088     1.081     1.073     1.065     1.058     1.050     1.042     1.035     1.026     1.018     1.009
     1.870     1.875     1.880     1.885     1.889     1.893     1.898     1.902     1.906     1.910     1.914     1.917     1.921     1.924     1.928     1.931     1.934     1.937     1.940     1.943     1.946     1.949     1.952     1.954     1.957     1.959     1.962     1.964     1.966     1.968     1.970     1.972     1.974     1.976     1.978     1.979     1.981     1.983     1.984     1.985     1.987     1.988     1.989     1.990     1.991     1.992     1.993     1.994     1.995     1.996     1.996     1.997     1.998     1.998     1.999     1.999     1.999     2.000     2.000     2.000     2.000     2.000     2.000     2.000     2.000     2.000     2.000     2.000     1.999     1.999     1.999     1.998     1.998     1.997     1.997     1.996     1.996     1.995     1.995     1.994     1.993     1.992     1.991     1.991     1.989     1.989     1.988     1.987     1.986     1.984     1.983     1.982     1.981     1.980     1.979     1.977     1.976     1.975     1.973     1.972     1.970     1.969     1.968     1.966     1.965     1.963     1.962     1.960     1.959     1.957     1.955     1.954     1.952     1.951     1.949     1.947     1.945     1.944     1.942     1.940     1.938     1.936     1.935     1.933     1.931     1.929     1.927     1.925     1.923     1.921     1.919     1.917     1.915     1.913     1.911     1.908     1.906     1.904     1.902     1.899     1.897     1.895     1.892     1.890     1.888     1.885     1.883     1.880     1.878     1.875     1.873     1.870     1.868     1.865     1.863     1.860     1.857     1.855     1.852     1.849     1.846     1.844     1.841     1.838     1.835     1.832     1.829     1.826     1.823     1.820     1.817     1.813     1.810     1.807     1.804     1.801     1.797     1.794     1.791     1.787     1.784     1.781     1.777     1.774     1.770     1.767     1.763     1.760     1.756     1.752     1.749     1.745     1.741     1.738     1.734     1.730     1.726     1.723     1.719     1.715     1.711     1.707     1.703     1.700     1.696     1.692     1.688     1.684     1.680     1.676     1.672     1.667     1.663     1.659     1.655     1.651     1.647     1.643     1.639     1.635     1.631     1.627     1.623     1.618     1.614     1.610     1.606     1.601     1.597     1.593     1.589     1.584     1.580     1.576     1.571     1.567     1.563     1.558     1.554     1.550     1.545     1.541     1.536     1.532     1.528     1.523     1.519     1.514     1.510     1.505     1.501     1.496     1.492     1.488     1.489     1.490     1.491     1.492     1.492     1.493     1.494     1.495     1.496     1.496     1.497     1.498     1.498     1.499     1.500     1.500     1.501     1.502     1.502     1.503     1.504     1.504     1.505     1.506     1.506     1.507     1.507     1.508     1.509     1.509     1.510     1.510     1.511     1.512     1.512     1.513     1.513     1.514     1.515     1.515     1.515     1.516     1.516     1.517     1.517     1.518     1.518     1.519     1.519     1.520     1.520     1.520     1.521     1.521     1.522     1.522     1.523     1.523     1.524     1.524     1.524     1.525     1.525     1.526     1.526     1.526     1.527     1.527     1.528     1.528     1.529     1.529     1.529     1.530     1.530     1.531     1.531     1.531     1.532     1.532     1.532     1.533     1.533     1.534     1.534     1.534     1.535     1.535     1.535     1.536     1.536     1.537     1.537     1.537     1.538     1.538     1.539     1.539     1.540     1.540     1.540     1.541     1.541     1.541     1.542     1.542     1.543     1.543     1.543     1.544     1.544     1.545     1.545     1.545     1.546     1.546     1.547     1.547     1.548     1.548     1.549     1.549     1.550     1.550     1.550     1.551     1.551     1.552     1.552     1.553     1.553     1.554     1.554     1.555     1.555     1.556     1.556     1.557     1.557     1.558     1.559     1.559     1.560     1.560     1.560     1.561     1.562     1.562     1.563     1.563     1.564     1.564     1.565     1.565     1.566     1.566     1.567     1.567     1.568     1.568     1.569     1.569     1.570     1.571     1.571     1.572     1.572     1.573     1.574     1.574     1.575     1.575     1.576     1.576     1.577     1.577     1.578     1.578     1.579     1.579     1.580     1.581     1.581     1.582     1.582     1.583     1.583     1.584     1.584     1.585     1.586     1.587     1.589     1.591     1.593     1.595     1.597     1.599     1.601     1.603     1.605     1.607     1.609     1.611     1.613     1.616     1.618     1.620     1.622     1.624     1.626     1.629     1.631     1.634     1.636     1.638     1.640     1.643     1.645     1.648     1.650     1.653     1.655     1.658     1.660     1.663     1.665     1.668     1.671     1.674     1.676     1.679     1.682     1.684     1.687     1.690     1.693     1.696     1.699     1.702     1.705     1.708     1.711     1.714     1.717     1.720     1.723     1.726     1.729     1.732     1.736     1.739     1.742     1.745     1.749     1.752     1.755     1.759     1.762     1.766     1.769     1.773     1.776     1.780     1.783     1.787     1.790     1.794     1.798     1.801     1.805     1.809     1.813     1.817     1.821     1.824     1.828     1.832     1.836     1.840     1.844     1.848     1.852     1.856     1.861     1.865     1.869     1.873     1.877     1.882     1.886     1.891     1.895     1.899     1.904     1.908     1.913     1.917     1.922     1.927     1.931     1.936     1.941     1.945     1.950     1.955     1.960     1.964     1.969     1.974     1.979     1.984     1.989     1.994     1.999     2.004     2.009     2.014     2.020     2.025     2.030     2.035     2.041     2.046     2.051     2.057     2.062     2.068     2.073     2.078     2.084     2.089     2.095     2.101     2.106     2.112     2.117     2.123     2.128     2.134     2.140     2.146     2.151     2.157     2.163     2.169     2.175     2.180     2.186     2.192     2.198     2.204     2.210     2.215     2.221     2.227     2.233     2.239     2.245     2.251     2.257     2.263     2.269     2.275     2.281     2.287     2.293     2.299     2.305     2.311     2.317     2.322     2.328     2.334     2.340     2.346     2.352     2.358     2.364     2.370     2.375     2.381     2.387     2.393     2.399     2.405     2.411     2.416     2.422     2.428     2.433     2.439     2.445     2.450     2.456     2.462     2.467     2.473     2.478     2.484     2.489     2.495     2.500     2.505     2.510     2.516     2.521     2.526     2.531     2.536     2.541     2.546     2.551     2.556     2.561     2.566     2.571     2.575     2.580     2.585     2.589     2.594     2.598     2.603     2.607     2.611     2.615     2.620     2.624     2.628     2.632     2.636     2.640     2.644     2.647     2.651     2.655     2.658     2.662     2.666     2.669     2.672     2.676     2.679     2.682     2.686     2.688     2.692     2.694     2.697     2.700     2.703     2.705     2.708     2.710     2.713     2.715     2.718     2.719     2.721     2.723     2.725     2.727     2.728     2.729     2.731     2.732     2.733     2.734     2.734     2.735     2.735     2.735     2.735     2.735     2.735     2.735     2.734     2.734     2.733     2.732     2.731     2.729     2.728     2.726     2.725     2.723     2.721     2.719     2.718     2.716     2.714     2.712     2.710     2.707     2.704     2.702     2.699     2.696     2.692     2.689     2.685     2.681     2.677     2.673     2.668     2.663     2.658     2.651     2.643     2.634     2.623     2.611     2.596     2.581     2.565     2.549     2.534     2.520     2.506     2.493     2.480     2.468     2.457     2.446     2.435     2.425     2.415     2.405     2.395     2.385     2.376     2.366     2.357     2.348     2.339     2.331     2.323     2.315     2.307     2.298     2.290     2.281     2.272     2.263     2.254     2.245     2.235     2.226     2.217     2.207     2.197     2.188     2.178     2.168     2.158     2.148     2.138     2.128     2.118     2.108     2.098     2.087     2.077     2.067     2.057     2.047     2.037     2.027     2.028     2.029     2.031     2.032     2.033     2.034     2.036     2.037     2.038     2.040     2.041     2.042     2.043     2.045     2.046     2.047     2.049     2.050     2.051     2.052     2.054     2.055     2.056     2.058     2.059     2.060     2.061     2.063     2.064     2.065     2.066     2.068     2.069     2.070     2.072     2.073     2.074     2.076     2.077     2.078     2.080     2.081     2.082     2.083     2.085     2.086     2.087     2.089     2.090     2.091     2.093     2.094     2.095     2.097     2.098     2.099     2.101     2.102     2.103     2.104     2.106     2.107     2.108     2.110     2.111     2.112     2.114     2.115     2.117     2.118     2.119     2.121     2.122     2.124     2.125     2.126     2.128     2.129     2.131     2.132     2.134     2.135     2.137     2.138     2.140     2.141     2.142     2.144     2.146     2.147     2.149     2.150     2.152     2.154     2.155     2.157     2.159     2.164     2.184     2.204     2.224     2.245     2.266     2.286     2.307     2.328     2.349     2.371     2.392     2.413     2.434     2.455     2.476     2.497     2.517     2.538     2.559     2.579     2.599     2.619     2.639     2.658     2.678     2.697     2.715     2.734     2.752     2.771     2.789     2.806     2.824     2.841     2.858     2.875     2.891     2.907     2.923     2.939     2.954     2.969     2.984     2.999     3.013     3.027     3.041     3.054     3.067     3.079     3.092     3.104     3.115     3.126     3.137     3.147     3.157     3.167     3.176     3.185     3.193     3.202     3.209     3.216     3.223     3.229     3.235     3.241     3.246     3.250     3.255     3.259     3.262     3.265     3.267     3.269     3.271     3.272     3.273     3.274     3.274     3.273     3.273     3.272     3.270     3.268     3.266     3.263     3.260     3.257     3.253     3.250     3.245     3.241     3.236     3.231     3.225     3.220     3.214     3.207     3.201     3.195     3.188     3.181     3.174     3.166     3.159     3.151     3.143     3.136     3.128     3.120     3.112     3.105     3.096     3.089     3.082     3.074     3.066     3.059     3.052     3.046     3.039     3.033     3.027     3.022     3.016     3.012     3.008     3.004     3.001     2.999     2.997     2.996     2.996     2.996     2.997     3.000     3.002     3.006     3.011     3.017     3.023     3.031     3.040     3.050     3.061     3.073     3.086     3.100     3.116     3.132     3.149     3.168     3.187     3.208     3.229     3.251     3.274     3.298     3.323     3.349     3.375     3.402     3.430     3.459     3.488     3.517     3.547     3.578     3.608     3.640     3.671     3.702     3.734     3.766     3.797     3.829     3.861     3.893     3.926     3.958     3.990     4.023     4.055     4.087     4.119     4.151     4.181     4.212     4.243     4.274     4.305     4.337     4.370     4.405     4.441     4.480     4.518     4.558     4.599     4.640     4.685     4.736     4.785     4.840     4.899     4.954     5.016     5.081     5.141     5.209     5.281     5.347     5.420     5.492     5.547     5.608     5.669     5.709     5.751     5.781     5.788     5.806     5.817     5.797     5.804     5.821     5.795     5.796     5.813     5.789     5.775     5.781     5.760     5.738     5.713     5.688     5.681     5.658     5.635     5.651     5.650     5.631     5.655     5.664     5.642     5.666     5.674     5.641     5.656     5.657     5.616     5.616     5.602     5.552     5.555     5.542     5.499     5.500     5.480     5.425     5.402     5.365     5.295     5.265     5.225     5.152     5.123     5.087     5.016     4.984     4.949     4.880     4.848     4.813     4.741     4.707     4.674     4.602     4.565     4.531     4.460     4.431     4.404     4.345     4.328     4.304     4.244     4.225     4.197     4.135     4.125     4.103     4.083     4.071     4.062     4.045     4.075     4.084     4.087     4.129     4.148     4.162     4.210     4.228     4.221     4.257     4.266     4.342     4.379     4.474     4.600     4.652     4.761     4.899     4.965     5.102     5.260     5.351     5.512     5.690     5.783     5.951     6.130     6.223     6.380     6.528     6.581     6.697     6.806     6.818     6.900     6.961     6.952     7.005     7.031     6.997     7.030     7.021     6.965     6.976     6.940     6.887     6.889     6.850     6.790     6.783     6.734     6.660     6.636     6.561     6.480     6.456     6.400     6.348     6.333     6.278     6.223     6.195     6.124     6.058     6.020     5.947     5.890     5.869     5.819     5.783     5.769     5.728     5.691     5.657     5.589     5.534     5.487     5.415     5.360     5.306     5.234     5.185     5.138     5.077     5.034     4.987     4.924     4.880     4.835     4.778     4.740     4.701     4.647     4.608     4.570     4.518     4.484     4.463     4.431     4.414     4.402     4.375     4.350     4.322     4.275     4.230     4.181     4.111     4.048     3.990     3.915     3.849     3.792     3.721     3.659     3.613     3.549     3.489     3.451     3.398     3.354     3.322     3.280     3.240     3.219     3.188     3.157     3.143     3.117     3.091     3.076     3.046     3.011     2.988     2.952     2.923     2.924     2.921     2.922     2.923     2.921     2.922     2.923     2.920     2.921     2.922     2.919     2.920     2.921     2.918     2.920     2.921     2.918     2.919     2.920     2.917     2.918     2.919     2.916     2.917     2.917     2.913     2.914     2.914     2.910     2.910     2.910     2.906     2.906     2.906     2.902     2.902     2.903     2.898     2.899     2.899     2.894     2.893     2.935     2.974     2.990     3.036     3.069     3.087     3.138     3.181     3.200     3.255     3.297     3.311     3.362     3.407     3.416     3.471     3.525     3.533     3.579     3.643     3.658     3.712     3.805     3.851     3.951     4.093     4.173     4.286     4.449     4.525     4.561     4.616     4.587     4.486     4.390     4.249     4.056     3.900     3.744     3.570     3.458     3.363     3.262     3.224     3.193     3.144     3.141     3.131     3.090     3.069     3.035     3.026     3.037     3.055     3.073     3.082     3.097     3.219     3.347     3.467     3.582     3.679     3.752     3.806     3.839     3.855     3.853     3.838     3.820     3.803     3.789     3.793     3.862     3.938     4.020     4.110     4.206     4.304     4.391     4.523     4.642     4.796     4.932     5.019     5.138     5.266     5.326     5.395     5.467     5.468     5.454     5.455     5.379     5.281     5.180     5.049     4.942     4.849     4.747     4.668     4.583     4.504     4.450     4.375     4.317     4.262     4.175     4.125     4.086     4.038     4.044     4.251     4.437     4.590     4.691     4.724     4.725     4.708     4.679     4.656     4.644     4.640     4.651     4.677     4.717     4.771     4.834     4.907     5.009     5.122     5.222     5.316     5.397     5.445     5.479     5.519     5.545     5.561     5.568     5.549     5.502     5.446     5.409     5.428     5.515     5.642     5.788     5.936     6.057     6.165     6.230     6.240     6.213     6.112     5.920     5.669     5.356     5.007     4.666     4.337     4.030     3.839     3.790     3.722     3.646     3.560     3.475     3.407     3.368     3.364     3.383     3.393     3.385     3.365     3.335     3.292     3.244     3.193     3.136     3.079     3.015     2.936     2.853     2.772     2.696     2.625     2.559     2.501     2.456     2.418     2.382     2.347     2.313     2.278     2.246     2.218     2.194     2.174     2.157     2.141     2.127     2.114     2.101     2.087     2.075     2.063     2.051     2.041     2.030     2.020     2.011     2.002     1.993     1.986     1.978     1.969     1.961     1.952     1.943     1.934     1.924     1.915     1.906     1.896     1.886     1.876     1.865     1.854     1.843     1.830     1.818     1.805     1.791     1.777     1.763     1.747     1.741     1.734     1.728     1.722     1.716     1.710     1.704     1.699     1.693     1.688     1.683     1.678     1.673     1.669     1.664     1.659     1.655     1.651     1.646     1.642     1.638     1.634     1.630     1.625     1.621     1.618     1.614     1.609     1.605     1.601     1.597     1.593     1.588     1.584     1.580     1.576     1.571     1.567     1.563     1.558     1.554     1.550     1.545     1.542     1.537     1.533     1.529     1.525     1.521     1.518     1.514     1.511     1.508     1.504     1.501     1.498     1.495     1.492     1.490     1.487     1.484     1.482     1.479     1.477     1.475     1.472     1.470     1.468     1.466     1.464     1.462     1.460     1.458     1.457     1.455     1.453     1.452     1.450     1.449     1.447     1.445     1.444     1.442     1.441     1.439     1.438     1.436     1.434     1.433     1.431     1.429     1.427     1.425     1.423     1.421     1.419     1.417     1.414     1.412     1.409     1.407     1.404     1.401     1.398     1.395     1.391     1.388     1.384     1.381     1.377     1.373     1.369     1.365     1.361     1.356     1.352     1.347     1.342     1.337     1.332     1.327     1.322     1.317     1.311     1.306     1.300     1.294     1.288     1.282     1.276     1.270     1.264     1.257     1.251     1.244     1.237     1.231     1.224     1.217     1.210     1.203     1.196     1.189     1.181     1.174     1.167     1.160     1.152     1.145     1.137     1.130     1.123     1.115     1.107     1.100     1.092     1.085     1.078     1.070     1.062     1.054     1.046     1.039     1.031     1.023     1.015     1.006
     1.868     1.873     1.878     1.883     1.888     1.892     1.896     1.900     1.904     1.908     1.912     1.916     1.919     1.923     1.926     1.930     1.933     1.936     1.939     1.942     1.945     1.948     1.951     1.953     1.956     1.958     1.960     1.963     1.965     1.967     1.969     1.971     1.973     1.975     1.977     1.978     1.980     1.982     1.983     1.984     1.986     1.987     1.988     1.990     1.991     1.992     1.993     1.994     1.995     1.995     1.996     1.997     1.997     1.998     1.998     1.999     1.999     1.999     2.000     2.000     2.000     2.000     2.000     2.000     2.000     2.000     2.000     2.000     1.999     1.999     1.999     1.999     1.998     1.997     1.997     1.997     1.996     1.996     1.994     1.994     1.993     1.992     1.992     1.991     1.990     1.989     1.988     1.987     1.986     1.985     1.984     1.983     1.982     1.980     1.979     1.978     1.977     1.975     1.974     1.973     1.971     1.970     1.969     1.967     1.966     1.964     1.963     1.961     1.959     1.958     1.956     1.955     1.953     1.952     1.950     1.948     1.946     1.945     1.943     1.941     1.939     1.938     1.936     1.934     1.932     1.930     1.928     1.926     1.924     1.922     1.920     1.918     1.916     1.914     1.912     1.909     1.907     1.905     1.903     1.901     1.898     1.896     1.894     1.891     1.889     1.887     1.884     1.882     1.879     1.877     1.874     1.872     1.869     1.867     1.864     1.861     1.859     1.856     1.853     1.851     1.848     1.845     1.842     1.839     1.836     1.833     1.830     1.828     1.824     1.821     1.818     1.815     1.812     1.809     1.806     1.803     1.799     1.796     1.793     1.789     1.786     1.782     1.779     1.776     1.772     1.769     1.765     1.762     1.758     1.754     1.751     1.747     1.744     1.740     1.736     1.732     1.729     1.725     1.721     1.717     1.714     1.710     1.706     1.702     1.698     1.694     1.690     1.686     1.682     1.678     1.674     1.670     1.666     1.662     1.658     1.654     1.650     1.646     1.642     1.638     1.634     1.629     1.625     1.621     1.617     1.613     1.609     1.604     1.600     1.596     1.592     1.587     1.583     1.579     1.574     1.570     1.566     1.561     1.557     1.553     1.548     1.544     1.540     1.535     1.531     1.526     1.522     1.518     1.513     1.509     1.504     1.500     1.495     1.491     1.488     1.489     1.490     1.491     1.492     1.492     1.493     1.494     1.495     1.496     1.496     1.497     1.497     1.498     1.499     1.500     1.500     1.501     1.502     1.502     1.503     1.503     1.504     1.505     1.505     1.506     1.507     1.507     1.508     1.508     1.509     1.510     1.510     1.511     1.511     1.512     1.513     1.513     1.514     1.514     1.515     1.515     1.516     1.516     1.516     1.517     1.517     1.518     1.518     1.519     1.519     1.520     1.520     1.520     1.521     1.521     1.522     1.522     1.523     1.523     1.524     1.524     1.525     1.525     1.525     1.526     1.526     1.527     1.527     1.527     1.528     1.528     1.529     1.529     1.529     1.530     1.530     1.530     1.531     1.531     1.532     1.532     1.532     1.533     1.533     1.534     1.534     1.534     1.535     1.535     1.536     1.536     1.536     1.536     1.537     1.537     1.538     1.538     1.539     1.539     1.539     1.540     1.540     1.541     1.541     1.541     1.542     1.542     1.543     1.543     1.543     1.544     1.544     1.545     1.545     1.546     1.546     1.546     1.547     1.547     1.548     1.548     1.549     1.549     1.550     1.550     1.551     1.551     1.552     1.552     1.552     1.553     1.554     1.554     1.555     1.555     1.556     1.556     1.557     1.557     1.558     1.558     1.559     1.559     1.560     1.560     1.561     1.561     1.562     1.562     1.563     1.563     1.564     1.565     1.565     1.565     1.566     1.567     1.567     1.568     1.568     1.569     1.569     1.570     1.570     1.571     1.572     1.572     1.573     1.573     1.574     1.574     1.575     1.575     1.576     1.577     1.577     1.578     1.578     1.579     1.579     1.580     1.580     1.581     1.582     1.582     1.583     1.583     1.584     1.584     1.585     1.586     1.588     1.590     1.592     1.594     1.596     1.598     1.600     1.601     1.604     1.606     1.608     1.610     1.612     1.614     1.616     1.618     1.620     1.623     1.625     1.627     1.630     1.632     1.634     1.636     1.639     1.641     1.644     1.646     1.648     1.651     1.653     1.656     1.658     1.661     1.664     1.666     1.669     1.672     1.674     1.677     1.680     1.682     1.685     1.688     1.691     1.694     1.697     1.700     1.703     1.706     1.709     1.712     1.715     1.718     1.721     1.724     1.727     1.730     1.733     1.737     1.740     1.743     1.747     1.750     1.753     1.757     1.760     1.764     1.767     1.771     1.774     1.778     1.781     1.785     1.788     1.792     1.796     1.799     1.803     1.807     1.811     1.815     1.818     1.822     1.826     1.830     1.834     1.838     1.842     1.846     1.850     1.854     1.858     1.863     1.867     1.871     1.875     1.880     1.884     1.888     1.893     1.897     1.902     1.906     1.911     1.915     1.920     1.925     1.929     1.934     1.938     1.943     1.948     1.953     1.957     1.962     1.967     1.972     1.977     1.982     1.987     1.992     1.997     2.002     2.007     2.012     2.017     2.022     2.028     2.033     2.038     2.044     2.049     2.054     2.060     2.065     2.071     2.076     2.082     2.087     2.093     2.098     2.104     2.109     2.115     2.120     2.126     2.132     2.138     2.143     2.149     2.155     2.160     2.166     2.172     2.178     2.184     2.189     2.195     2.201     2.207     2.213     2.219     2.224     2.230     2.236     2.242     2.248     2.254     2.260     2.266     2.272     2.278     2.284     2.290     2.296     2.302     2.307     2.313     2.319     2.325     2.331     2.337     2.343     2.349     2.354     2.360     2.366     2.372     2.378     2.384     2.390     2.395     2.401     2.407     2.413     2.418     2.424     2.430     2.435     2.441     2.446     2.452     2.458     2.463     2.469     2.474     2.479     2.485     2.490     2.495     2.500     2.506     2.511     2.516     2.521     2.526     2.531     2.536     2.541     2.546     2.551     2.556     2.560     2.565     2.569     2.574     2.579     2.583     2.588     2.592     2.596     2.601     2.605     2.609     2.613     2.617     2.621     2.625     2.629     2.633     2.636     2.640     2.644     2.647     2.651     2.654     2.658     2.661     2.664     2.667     2.671     2.674     2.677     2.680     2.683     2.686     2.688     2.691     2.693     2.696     2.699     2.701     2.703     2.705     2.707     2.709     2.711     2.713     2.715     2.716     2.717     2.719     2.720     2.721     2.721     2.722     2.723     2.723     2.723     2.723     2.723     2.723     2.722     2.721     2.721     2.720     2.719     2.718     2.716     2.715     2.713     2.711     2.709     2.707     2.704     2.702     2.700     2.698     2.696     2.693     2.691     2.688     2.685     2.681     2.678     2.674     2.671     2.667     2.663     2.658     2.654     2.649     2.644     2.639     2.633     2.626     2.619     2.610     2.598     2.585     2.570     2.554     2.538     2.522     2.508     2.494     2.481     2.468     2.456     2.445     2.434     2.423     2.413     2.403     2.394     2.384     2.375     2.365     2.356     2.347     2.338     2.329     2.321     2.313     2.305     2.297     2.289     2.280     2.272     2.263     2.254     2.245     2.236     2.227     2.217     2.208     2.198     2.189     2.179     2.169     2.159     2.149     2.140     2.130     2.120     2.109     2.099     2.089     2.079     2.069     2.058     2.048     2.038     2.028     2.026     2.027     2.028     2.029     2.031     2.032     2.033     2.034     2.036     2.037     2.038     2.040     2.041     2.042     2.043     2.045     2.046     2.047     2.049     2.050     2.051     2.052     2.054     2.055     2.056     2.058     2.059     2.060     2.061     2.063     2.064     2.065     2.066     2.068     2.069     2.070     2.072     2.073     2.074     2.076     2.077     2.078     2.080     2.081     2.082     2.083     2.085     2.086     2.087     2.089     2.090     2.091     2.092     2.094     2.095     2.097     2.098     2.099     2.101     2.102     2.103     2.104     2.106     2.107     2.109     2.110     2.111     2.113     2.114     2.115     2.117     2.118     2.119     2.121     2.122     2.124     2.125     2.127     2.128     2.129     2.131     2.132     2.134     2.135     2.137     2.138     2.140     2.141     2.143     2.144     2.146     2.147     2.149     2.151     2.152     2.154     2.156     2.157     2.159     2.170     2.190     2.210     2.231     2.251     2.272     2.293     2.314     2.335     2.356     2.378     2.399     2.420     2.441     2.462     2.483     2.504     2.525     2.545     2.566     2.586     2.606     2.626     2.646     2.665     2.685     2.704     2.722     2.741     2.759     2.778     2.795     2.813     2.831     2.847     2.864     2.881     2.897     2.913     2.929     2.945     2.960     2.975     2.989     3.004     3.018     3.031     3.045     3.058     3.071     3.083     3.095     3.107     3.118     3.129     3.140     3.150     3.160     3.169     3.178     3.186     3.195     3.202     3.210     3.217     3.223     3.229     3.235     3.240     3.245     3.249     3.253     3.257     3.260     3.263     3.265     3.266     3.268     3.269     3.269     3.270     3.269     3.269     3.268     3.266     3.264     3.262     3.260     3.257     3.254     3.250     3.246     3.242     3.237     3.232     3.227     3.222     3.216     3.211     3.204     3.198     3.192     3.185     3.178     3.171     3.163     3.156     3.148     3.140     3.133     3.125     3.117     3.109     3.101     3.094     3.086     3.078     3.071     3.063     3.056     3.049     3.042     3.035     3.029     3.023     3.018     3.013     3.008     3.003     3.000     2.996     2.994     2.992     2.991     2.990     2.991     2.992     2.994     2.996     3.000     3.004     3.010     3.016     3.024     3.032     3.042     3.052     3.064     3.077     3.091     3.106     3.122     3.139     3.157     3.176     3.196     3.217     3.239     3.261     3.285     3.310     3.335     3.361     3.388     3.416     3.444     3.473     3.503     3.533     3.563     3.594     3.625     3.657     3.689     3.720     3.752     3.784     3.816     3.848     3.880     3.912     3.945     3.977     4.010     4.043     4.075     4.108     4.139     4.171     4.202     4.233     4.263     4.294     4.325     4.357     4.391     4.426     4.463     4.502     4.541     4.582     4.625     4.668     4.718     4.772     4.825     4.883     4.945     5.004     5.068     5.135     5.198     5.267     5.340     5.408     5.482     5.554     5.611     5.672     5.730     5.772     5.808     5.830     5.836     5.847     5.853     5.834     5.839     5.852     5.831     5.828     5.842     5.824     5.803     5.803     5.786     5.756     5.727     5.713     5.701     5.672     5.666     5.681     5.676     5.669     5.692     5.699     5.682     5.706     5.714     5.686     5.696     5.699     5.663     5.660     5.649     5.603     5.607     5.596     5.560     5.564     5.545     5.489     5.467     5.428     5.357     5.324     5.282     5.211     5.183     5.146     5.075     5.043     5.007     4.935     4.900     4.862     4.789     4.752     4.717     4.643     4.603     4.570     4.497     4.463     4.438     4.375     4.351     4.326     4.260     4.236     4.205     4.136     4.120     4.096     4.046     4.052     4.039     4.014     4.042     4.050     4.050     4.092     4.112     4.125     4.173     4.189     4.180     4.215     4.222     4.189     4.202     4.261     4.359     4.416     4.503     4.614     4.695     4.824     4.973     5.085     5.240     5.401     5.521     5.683     5.860     5.980     6.133     6.280     6.370     6.492     6.601     6.652     6.738     6.813     6.837     6.903     6.946     6.947     6.988     6.987     6.962     6.970     6.947     6.907     6.910     6.874     6.825     6.815     6.758     6.690     6.647     6.572     6.502     6.477     6.424     6.379     6.360     6.306     6.257     6.225     6.154     6.092     6.046     5.971     5.918     5.891     5.842     5.815     5.803     5.755     5.718     5.682     5.618     5.569     5.523     5.456     5.405     5.349     5.275     5.224     5.176     5.115     5.073     5.024     4.961     4.914     4.864     4.802     4.761     4.719     4.662     4.623     4.580     4.524     4.491     4.467     4.433     4.417     4.404     4.374     4.356     4.331     4.285     4.246     4.199     4.133     4.075     4.017     3.941     3.878     3.820     3.747     3.688     3.637     3.571     3.515     3.472     3.417     3.370     3.336     3.287     3.249     3.221     3.184     3.156     3.138     3.111     3.087     3.070     3.039     3.007     2.981     2.942     2.932     2.932     2.930     2.930     2.932     2.930     2.930     2.931     2.928     2.929     2.929     2.926     2.927     2.927     2.925     2.925     2.926     2.924     2.924     2.925     2.922     2.922     2.923     2.920     2.920     2.920     2.916     2.916     2.916     2.912     2.911     2.911     2.907     2.907     2.907     2.903     2.903     2.903     2.900     2.900     2.899     2.895     2.894     2.909     2.946     2.973     3.020     3.057     3.084     3.137     3.178     3.209     3.258     3.300     3.322     3.369     3.412     3.436     3.484     3.530     3.547     3.584     3.637     3.660     3.705     3.780     3.836     3.920     4.037     4.124     4.231     4.373     4.467     4.527     4.576     4.569     4.501     4.412     4.287     4.121     3.959     3.799     3.633     3.498     3.390     3.293     3.229     3.187     3.145     3.124     3.116     3.091     3.069     3.041     3.002     3.016     3.033     3.051     3.062     3.076     3.094     3.197     3.312     3.430     3.534     3.619     3.691     3.742     3.776     3.794     3.797     3.794     3.789     3.779     3.777     3.857     3.931     4.004     4.078     4.150     4.222     4.287     4.335     4.423     4.568     4.696     4.797     4.921     5.042     5.129     5.212     5.295     5.329     5.352     5.369     5.336     5.262     5.181     5.082     5.000     4.929     4.854     4.794     4.732     4.672     4.631     4.574     4.515     4.455     4.363     4.287     4.229     4.167     4.211     4.369     4.505     4.625     4.690     4.695     4.681     4.666     4.654     4.652     4.666     4.699     4.747     4.804     4.873     4.969     5.075     5.170     5.272     5.382     5.473     5.537     5.590     5.632     5.658     5.683     5.709     5.724     5.732     5.734     5.704     5.656     5.612     5.589     5.622     5.705     5.821     5.950     6.075     6.177     6.246     6.258     6.216     6.115     5.935     5.679     5.372     5.038     4.706     4.399     4.130     3.969     3.951     3.908     3.854     3.802     3.764     3.754     3.771     3.793     3.805     3.802     3.780     3.744     3.697     3.640     3.578     3.513     3.450     3.388     3.324     3.248     3.160     3.068     2.984     2.904     2.823     2.745     2.678     2.624     2.577     2.533     2.490     2.449     2.410     2.375     2.344     2.318     2.294     2.272     2.252     2.234     2.217     2.200     2.183     2.166     2.150     2.135     2.121     2.106     2.093     2.080     2.068     2.056     2.044     2.033     2.021     2.009     1.998     1.987     1.974     1.961     1.950     1.939     1.927     1.915     1.903     1.890     1.878     1.865     1.851     1.836     1.821     1.807     1.792     1.776     1.759     1.744     1.728     1.714     1.708     1.702     1.696     1.691     1.686     1.681     1.676     1.671     1.666     1.662     1.657     1.653     1.648     1.644     1.640     1.636     1.631     1.627     1.623     1.619     1.615     1.611     1.607     1.603     1.599     1.595     1.591     1.587     1.582     1.578     1.574     1.570     1.566     1.561     1.557     1.553     1.549     1.544     1.540     1.536     1.532     1.528     1.524     1.520     1.516     1.513     1.509     1.506     1.502     1.499     1.496     1.493     1.490     1.487     1.484     1.482     1.479     1.477     1.474     1.472     1.469     1.467     1.465     1.463     1.461     1.459     1.457     1.455     1.454     1.452     1.450     1.449     1.447     1.446     1.444     1.442     1.441     1.439     1.438     1.436     1.435     1.433     1.431     1.430     1.428     1.426     1.425     1.423     1.421     1.419     1.417     1.415     1.412     1.410     1.408     1.405     1.402     1.399     1.396     1.394     1.391     1.387     1.384     1.380     1.377     1.373     1.369     1.365     1.361     1.357     1.352     1.348     1.343     1.338     1.334     1.328     1.323     1.318     1.313     1.307     1.302     1.296     1.290     1.285     1.279     1.273     1.266     1.260     1.254     1.247     1.241     1.234     1.227     1.220     1.213     1.206     1.199     1.192     1.185     1.178     1.170     1.163     1.156     1.149     1.141     1.134     1.126     1.119     1.112     1.104     1.097     1.089     1.082     1.074     1.066     1.059     1.051     1.043     1.035     1.028     1.019     1.011     1.002
     1.867     1.872     1.877     1.882     1.886     1.890     1.895     1.899     1.903     1.907     1.911     1.914     1.918     1.922     1.925     1.928     1.931     1.935     1.938     1.941     1.943     1.946     1.949     1.952     1.954     1.957     1.959     1.962     1.964     1.966     1.968     1.970     1.972     1.974     1.976     1.977     1.979     1.981     1.982     1.984     1.985     1.986     1.988     1.989     1.990     1.991     1.992     1.993     1.994     1.995     1.995     1.996     1.997     1.998     1.998     1.998     1.999     1.999     1.999     2.000     2.000     2.000     2.000     2.000     2.000     2.000     2.000     2.000     2.000     1.999     1.999     1.999     1.998     1.997     1.997     1.997     1.996     1.996     1.995     1.994     1.993     1.993     1.992     1.991     1.990     1.989     1.989     1.988     1.987     1.985     1.984     1.983     1.982     1.981     1.980     1.979     1.977     1.976     1.975     1.973     1.972     1.971     1.969     1.968     1.967     1.965     1.964     1.962     1.961     1.959     1.957     1.956     1.954     1.953     1.951     1.949     1.947     1.946     1.944     1.942     1.940     1.938     1.937     1.935     1.933     1.931     1.929     1.927     1.926     1.924     1.922     1.919     1.917     1.915     1.913     1.911     1.909     1.906     1.904     1.902     1.900     1.897     1.895     1.893     1.890     1.888     1.885     1.883     1.881     1.878     1.876     1.873     1.871     1.868     1.866     1.863     1.860     1.858     1.855     1.852     1.849     1.847     1.844     1.841     1.838     1.835     1.832     1.829     1.826     1.823     1.820     1.817     1.814     1.811     1.807     1.804     1.801     1.798     1.795     1.791     1.788     1.784     1.781     1.778     1.774     1.771     1.767     1.764     1.760     1.756     1.753     1.749     1.746     1.742     1.738     1.735     1.731     1.727     1.723     1.720     1.716     1.712     1.708     1.704     1.701     1.697     1.693     1.689     1.685     1.681     1.677     1.673     1.669     1.665     1.661     1.657     1.653     1.649     1.644     1.640     1.636     1.632     1.628     1.624     1.620     1.616     1.611     1.607     1.603     1.599     1.595     1.590     1.586     1.582     1.577     1.573     1.569     1.565     1.560     1.556     1.552     1.547     1.543     1.538     1.534     1.530     1.525     1.521     1.516     1.512     1.508     1.503     1.499     1.494     1.490     1.488     1.489     1.490     1.491     1.492     1.492     1.493     1.494     1.495     1.495     1.496     1.497     1.497     1.498     1.499     1.499     1.500     1.501     1.501     1.502     1.503     1.503     1.504     1.504     1.505     1.506     1.506     1.507     1.508     1.508     1.509     1.510     1.510     1.510     1.511     1.512     1.512     1.513     1.513     1.514     1.514     1.515     1.515     1.516     1.516     1.516     1.517     1.517     1.518     1.518     1.519     1.519     1.520     1.520     1.521     1.521     1.521     1.522     1.522     1.523     1.523     1.524     1.524     1.525     1.525     1.525     1.526     1.526     1.527     1.527     1.527     1.528     1.528     1.529     1.529     1.529     1.530     1.530     1.530     1.531     1.531     1.532     1.532     1.532     1.533     1.533     1.534     1.534     1.534     1.535     1.535     1.535     1.536     1.536     1.537     1.537     1.537     1.538     1.538     1.539     1.539     1.539     1.540     1.540     1.541     1.541     1.542     1.542     1.542     1.543     1.543     1.543     1.544     1.544     1.545     1.545     1.546     1.546     1.547     1.547     1.548     1.548     1.548     1.549     1.549     1.550     1.550     1.551     1.551     1.552     1.552     1.553     1.553     1.554     1.554     1.555     1.556     1.556     1.557     1.557     1.557     1.558     1.559     1.559     1.559     1.560     1.561     1.561     1.562     1.562     1.563     1.563     1.564     1.564     1.565     1.565     1.566     1.566     1.567     1.567     1.568     1.569     1.569     1.570     1.570     1.571     1.571     1.572     1.572     1.573     1.573     1.574     1.574     1.575     1.576     1.576     1.577     1.577     1.578     1.579     1.579     1.580     1.580     1.581     1.582     1.582     1.583     1.583     1.584     1.584     1.585     1.586     1.589     1.590     1.592     1.594     1.596     1.598     1.600     1.602     1.604     1.606     1.608     1.610     1.612     1.615     1.617     1.619     1.621     1.623     1.626     1.628     1.630     1.632     1.635     1.637     1.639     1.642     1.644     1.647     1.649     1.652     1.654     1.657     1.659     1.662     1.665     1.667     1.670     1.672     1.675     1.678     1.681     1.683     1.686     1.689     1.692     1.695     1.698     1.701     1.704     1.707     1.710     1.713     1.716     1.719     1.722     1.725     1.728     1.731     1.735     1.738     1.741     1.744     1.748     1.751     1.755     1.758     1.761     1.765     1.768     1.772     1.775     1.779     1.782     1.786     1.790     1.793     1.797     1.801     1.805     1.809     1.812     1.816     1.820     1.824     1.828     1.832     1.836     1.840     1.844     1.848     1.852     1.856     1.860     1.865     1.869     1.873     1.877     1.882     1.886     1.891     1.895     1.899     1.904     1.908     1.913     1.918     1.922     1.927     1.932     1.936     1.941     1.945     1.950     1.955     1.960     1.965     1.969     1.974     1.979     1.984     1.990     1.995     2.000     2.005     2.010     2.015     2.020     2.025     2.031     2.036     2.041     2.047     2.052     2.057     2.063     2.068     2.074     2.079     2.085     2.090     2.096     2.101     2.107     2.112     2.118     2.124     2.129     2.135     2.141     2.146     2.152     2.158     2.164     2.169     2.175     2.181     2.187     2.193     2.198     2.204     2.210     2.216     2.222     2.227     2.233     2.239     2.245     2.251     2.257     2.263     2.269     2.275     2.281     2.287     2.292     2.298     2.304     2.310     2.316     2.322     2.328     2.334     2.339     2.345     2.351     2.357     2.363     2.369     2.374     2.380     2.386     2.392     2.397     2.403     2.409     2.414     2.420     2.426     2.431     2.437     2.442     2.448     2.453     2.459     2.464     2.469     2.475     2.480     2.485     2.490     2.496     2.501     2.506     2.511     2.516     2.521     2.526     2.531     2.536     2.541     2.545     2.550     2.555     2.559     2.564     2.568     2.573     2.577     2.581     2.586     2.590     2.594     2.598     2.602     2.606     2.610     2.614     2.618     2.622     2.625     2.629     2.633     2.636     2.640     2.643     2.646     2.650     2.653     2.656     2.659     2.662     2.665     2.668     2.671     2.674     2.677     2.679     2.682     2.684     2.687     2.689     2.691     2.693     2.695     2.697     2.699     2.701     2.703     2.704     2.705     2.706     2.707     2.708     2.709     2.710     2.710     2.711     2.711     2.711     2.711     2.710     2.710     2.709     2.708     2.707     2.706     2.705     2.703     2.702     2.700     2.698     2.696     2.694     2.691     2.688     2.686     2.683     2.681     2.678     2.675     2.672     2.668     2.665     2.661     2.657     2.653     2.648     2.644     2.639     2.634     2.630     2.624     2.619     2.613     2.607     2.600     2.592     2.583     2.572     2.558     2.543     2.526     2.510     2.495     2.481     2.467     2.455     2.443     2.432     2.422     2.411     2.401     2.392     2.382     2.373     2.364     2.355     2.346     2.337     2.328     2.319     2.311     2.303     2.295     2.287     2.279     2.271     2.262     2.254     2.245     2.236     2.227     2.218     2.208     2.199     2.190     2.180     2.170     2.160     2.151     2.141     2.131     2.121     2.111     2.101     2.091     2.080     2.070     2.060     2.050     2.040     2.029     2.023     2.024     2.026     2.027     2.028     2.029     2.031     2.032     2.033     2.034     2.036     2.037     2.038     2.040     2.041     2.042     2.043     2.045     2.046     2.047     2.049     2.050     2.051     2.052     2.054     2.055     2.056     2.058     2.059     2.060     2.061     2.063     2.064     2.065     2.066     2.068     2.069     2.070     2.072     2.073     2.074     2.076     2.077     2.078     2.080     2.081     2.082     2.083     2.085     2.086     2.087     2.089     2.090     2.091     2.093     2.094     2.095     2.097     2.098     2.099     2.101     2.102     2.103     2.105     2.106     2.107     2.109     2.110     2.111     2.113     2.114     2.115     2.117     2.118     2.120     2.121     2.122     2.124     2.125     2.127     2.128     2.130     2.131     2.132     2.134     2.135     2.137     2.138     2.140     2.141     2.143     2.144     2.146     2.148     2.149     2.151     2.153     2.154     2.156     2.158     2.159     2.175     2.195     2.216     2.237     2.258     2.279     2.300     2.321     2.342     2.363     2.385     2.406     2.427     2.448     2.469     2.491     2.511     2.532     2.553     2.573     2.594     2.614     2.633     2.653     2.673     2.692     2.711     2.730     2.748     2.766     2.784     2.802     2.820     2.837     2.854     2.870     2.887     2.903     2.919     2.935     2.950     2.965     2.980     2.994     3.008     3.022     3.036     3.049     3.062     3.075     3.087     3.099     3.110     3.121     3.132     3.142     3.152     3.162     3.171     3.179     3.188     3.196     3.203     3.210     3.217     3.223     3.229     3.234     3.239     3.244     3.248     3.252     3.255     3.258     3.260     3.262     3.263     3.264     3.265     3.265     3.265     3.264     3.263     3.262     3.260     3.258     3.256     3.253     3.250     3.247     3.243     3.238     3.234     3.229     3.224     3.219     3.213     3.207     3.201     3.195     3.188     3.182     3.175     3.167     3.160     3.153     3.145     3.137     3.129     3.122     3.114     3.106     3.098     3.090     3.083     3.075     3.067     3.060     3.052     3.045     3.038     3.032     3.025     3.019     3.013     3.008     3.003     2.999     2.995     2.992     2.989     2.987     2.986     2.985     2.985     2.986     2.987     2.990     2.993     2.998     3.003     3.009     3.016     3.024     3.033     3.044     3.055     3.067     3.081     3.095     3.111     3.128     3.145     3.164     3.184     3.204     3.226     3.248     3.272     3.296     3.321     3.347     3.374     3.401     3.430     3.458     3.488     3.518     3.548     3.579     3.611     3.642     3.674     3.706     3.738     3.770     3.802     3.834     3.866     3.899     3.931     3.964     3.997     4.030     4.063     4.095     4.128     4.159     4.191     4.222     4.253     4.284     4.315     4.346     4.378     4.412     4.447     4.486     4.525     4.566     4.608     4.653     4.700     4.753     4.810     4.867     4.928     4.991     5.054     5.120     5.188     5.255     5.325     5.398     5.469     5.542     5.613     5.673     5.732     5.787     5.830     5.860     5.875     5.880     5.888     5.888     5.870     5.871     5.876     5.859     5.855     5.868     5.856     5.829     5.820     5.806     5.772     5.737     5.730     5.715     5.685     5.689     5.705     5.700     5.701     5.724     5.730     5.720     5.742     5.750     5.726     5.731     5.736     5.705     5.700     5.690     5.653     5.653     5.646     5.616     5.616     5.595     5.544     5.518     5.481     5.413     5.378     5.336     5.272     5.241     5.205     5.138     5.102     5.064     4.994     4.952     4.913     4.841     4.797     4.759     4.685     4.640     4.606     4.536     4.496     4.470     4.406     4.374     4.344     4.279     4.246     4.212     4.143     4.117     4.090     4.038     4.034     4.021     3.991     4.015     4.020     4.019     4.058     4.077     4.086     4.130     4.144     4.134     4.163     4.170     4.141     4.154     4.161     4.132     4.190     4.257     4.349     4.442     4.565     4.708     4.834     4.975     5.131     5.264     5.422     5.590     5.730     5.875     6.029     6.146     6.267     6.385     6.468     6.558     6.645     6.700     6.774     6.838     6.869     6.911     6.935     6.930     6.942     6.934     6.912     6.913     6.890     6.855     6.831     6.780     6.709     6.661     6.593     6.536     6.506     6.459     6.415     6.386     6.337     6.288     6.250     6.186     6.123     6.071     6.003     5.948     5.915     5.875     5.851     5.827     5.778     5.738     5.703     5.647     5.601     5.557     5.496     5.442     5.384     5.316     5.264     5.213     5.154     5.109     5.059     5.000     4.950     4.892     4.830     4.784     4.735     4.682     4.638     4.590     4.537     4.503     4.473     4.441     4.422     4.406     4.383     4.363     4.338     4.298     4.260     4.214     4.154     4.098     4.038     3.966     3.903     3.841     3.771     3.710     3.656     3.592     3.537     3.490     3.434     3.388     3.347     3.301     3.260     3.228     3.191     3.161     3.140     3.113     3.088     3.067     3.035     3.001     2.970     2.942     2.941     2.941     2.940     2.940     2.940     2.939     2.939     2.939     2.937     2.936     2.936     2.934     2.933     2.933     2.931     2.931     2.931     2.929     2.929     2.929     2.927     2.927     2.926     2.924     2.923     2.922     2.919     2.918     2.917     2.914     2.913     2.912     2.909     2.908     2.907     2.905     2.904     2.904     2.902     2.901     2.900     2.897     2.895     2.893     2.920     2.955     3.002     3.045     3.081     3.130     3.177     3.213     3.259     3.301     3.332     3.374     3.418     3.452     3.494     3.537     3.563     3.596     3.639     3.666     3.704     3.765     3.823     3.893     3.989     4.081     4.182     4.308     4.410     4.482     4.537     4.546     4.502     4.428     4.320     4.175     4.017     3.857     3.695     3.548     3.428     3.325     3.245     3.187     3.143     3.110     3.096     3.078     3.061     3.036     2.993     2.994     3.011     3.027     3.040     3.054     3.067     3.092     3.189     3.296     3.398     3.491     3.573     3.643     3.696     3.732     3.754     3.766     3.772     3.773     3.777     3.867     3.946     4.015     4.073     4.122     4.165     4.203     4.235     4.266     4.346     4.461     4.565     4.681     4.801     4.903     4.998     5.089     5.157     5.208     5.254     5.255     5.206     5.145     5.079     5.023     4.979     4.930     4.889     4.849     4.809     4.780     4.745     4.694     4.631     4.541     4.449     4.369     4.290     4.381     4.475     4.546     4.609     4.648     4.662     4.673     4.690     4.720     4.766     4.823     4.891     4.978     5.075     5.172     5.277     5.386     5.482     5.560     5.625     5.685     5.727     5.749     5.772     5.783     5.772     5.770     5.772     5.777     5.797     5.803     5.792     5.771     5.754     5.746     5.770     5.814     5.870     5.936     5.994     6.027     6.021     5.963     5.851     5.695     5.489     5.239     4.978     4.730     4.508     4.321     4.175     4.088     4.077     4.070     4.080     4.103     4.128     4.151     4.167     4.169     4.153     4.122     4.076     4.017     3.948     3.871     3.790     3.713     3.640     3.568     3.489     3.399     3.298     3.201     3.114     3.026     2.938     2.859     2.793     2.738     2.687     2.639     2.593     2.550     2.511     2.476     2.445     2.418     2.391     2.366     2.344     2.323     2.302     2.282     2.262     2.242     2.222     2.204     2.186     2.170     2.153     2.137     2.122     2.107     2.092     2.077     2.063     2.049     2.035     2.021     2.007     1.992     1.978     1.965     1.952     1.938     1.924     1.910     1.896     1.881     1.866     1.850     1.834     1.819     1.802     1.785     1.768     1.751     1.735     1.720     1.703     1.689     1.684     1.679     1.674     1.669     1.664     1.660     1.655     1.651     1.646     1.642     1.637     1.633     1.629     1.625     1.621     1.617     1.613     1.609     1.605     1.601     1.597     1.593     1.589     1.585     1.581     1.577     1.572     1.568     1.564     1.560     1.556     1.551     1.547     1.543     1.539     1.535     1.530     1.526     1.523     1.519     1.515     1.511     1.507     1.504     1.501     1.497     1.494     1.491     1.488     1.485     1.482     1.479     1.477     1.474     1.472     1.469     1.467     1.464     1.462     1.460     1.458     1.456     1.454     1.453     1.451     1.449     1.447     1.446     1.444     1.442     1.441     1.439     1.438     1.436     1.435     1.433     1.432     1.430     1.429     1.427     1.425     1.424     1.422     1.420     1.418     1.417     1.415     1.413     1.410     1.408     1.406     1.403     1.401     1.398     1.395     1.392     1.389     1.386     1.383     1.380     1.376     1.373     1.369     1.365     1.361     1.357     1.353     1.348     1.344     1.339     1.334     1.330     1.325     1.320     1.314     1.309     1.304     1.298     1.292     1.287     1.281     1.275     1.269     1.263     1.256     1.250     1.243     1.237     1.230     1.223     1.217     1.210     1.203     1.196     1.189     1.181     1.174     1.167     1.160     1.152     1.145     1.138     1.130     1.123     1.116     1.108     1.101     1.093     1.086     1.078     1.071     1.063     1.056     1.048     1.040     1.032     1.024     1.016     1.008     1.000
     1.866     1.870     1.875     1.880     1.885     1.889     1.893     1.897     1.901     1.905     1.909     1.913     1.917     1.920     1.923     1.927     1.930     1.933     1.936     1.939     1.942     1.945     1.948     1.951     1.953     1.956     1.958     1.961     1.963     1.965     1.967     1.969     1.971     1.973     1.975     1.977     1.978     1.980     1.981     1.983     1.984     1.986     1.987     1.988     1.990     1.990     1.992     1.993     1.993     1.994     1.995     1.996     1.996     1.997     1.997     1.998     1.998     1.999     1.999     2.000     2.000     2.000     2.000     2.000     2.000     2.000     2.000     2.000     2.000     2.000     1.999     1.999     1.998     1.998     1.998     1.997     1.997     1.996     1.995     1.995     1.994     1.993     1.992     1.992     1.991     1.990     1.989     1.988     1.987     1.986     1.985     1.984     1.983     1.982     1.981     1.979     1.978     1.977     1.975     1.974     1.973     1.971     1.970     1.969     1.967     1.966     1.964     1.963     1.961     1.960     1.958     1.957     1.955     1.954     1.952     1.950     1.949     1.947     1.945     1.943     1.942     1.940     1.938     1.936     1.934     1.932     1.931     1.929     1.927     1.925     1.922     1.921     1.918     1.916     1.914     1.912     1.910     1.908     1.905     1.903     1.901     1.899     1.896     1.894     1.892     1.890     1.887     1.885     1.882     1.880     1.877     1.875     1.872     1.870     1.867     1.865     1.862     1.859     1.856     1.854     1.851     1.848     1.845     1.843     1.840     1.837     1.834     1.831     1.828     1.825     1.822     1.819     1.816     1.812     1.809     1.806     1.803     1.800     1.796     1.793     1.790     1.786     1.783     1.780     1.776     1.773     1.769     1.766     1.762     1.759     1.755     1.751     1.748     1.744     1.740     1.737     1.733     1.729     1.726     1.722     1.718     1.714     1.711     1.707     1.703     1.699     1.695     1.691     1.687     1.683     1.679     1.675     1.671     1.667     1.663     1.659     1.655     1.651     1.647     1.643     1.639     1.635     1.631     1.627     1.623     1.619     1.614     1.610     1.606     1.602     1.598     1.593     1.589     1.585     1.580     1.576     1.572     1.568     1.563     1.559     1.555     1.550     1.546     1.542     1.537     1.533     1.529     1.524     1.520     1.515     1.511     1.507     1.502     1.498     1.493     1.489     1.488     1.489     1.490     1.491     1.491     1.492     1.493     1.494     1.495     1.495     1.496     1.496     1.497     1.498     1.498     1.499     1.500     1.500     1.501     1.502     1.502     1.503     1.504     1.504     1.505     1.505     1.506     1.507     1.507     1.508     1.509     1.509     1.510     1.510     1.511     1.511     1.512     1.512     1.513     1.513     1.514     1.514     1.515     1.515     1.516     1.516     1.516     1.517     1.517     1.518     1.518     1.519     1.519     1.520     1.520     1.521     1.521     1.521     1.522     1.522     1.523     1.523     1.524     1.524     1.524     1.525     1.525     1.526     1.526     1.527     1.527     1.527     1.528     1.528     1.529     1.529     1.529     1.530     1.530     1.530     1.531     1.531     1.531     1.532     1.532     1.533     1.533     1.533     1.534     1.534     1.535     1.535     1.536     1.536     1.536     1.537     1.537     1.537     1.538     1.538     1.539     1.539     1.539     1.540     1.540     1.541     1.541     1.542     1.542     1.542     1.543     1.543     1.544     1.544     1.545     1.545     1.546     1.546     1.547     1.547     1.547     1.548     1.548     1.549     1.549     1.550     1.550     1.551     1.551     1.552     1.552     1.553     1.553     1.554     1.554     1.555     1.555     1.556     1.556     1.557     1.557     1.558     1.558     1.559     1.559     1.560     1.560     1.561     1.561     1.562     1.562     1.563     1.563     1.564     1.564     1.565     1.566     1.566     1.567     1.567     1.568     1.568     1.569     1.569     1.570     1.570     1.571     1.572     1.572     1.573     1.573     1.574     1.574     1.575     1.575     1.576     1.577     1.577     1.578     1.578     1.579     1.580     1.580     1.581     1.581     1.582     1.583     1.583     1.584     1.584     1.585     1.587     1.589     1.591     1.593     1.595     1.597     1.599     1.601     1.603     1.605     1.607     1.609     1.611     1.613     1.615     1.617     1.620     1.622     1.624     1.626     1.629     1.631     1.633     1.635     1.638     1.640     1.642     1.645     1.647     1.650     1.652     1.655     1.657     1.660     1.662     1.665     1.668     1.671     1.673     1.676     1.679     1.682     1.684     1.687     1.690     1.693     1.696     1.699     1.702     1.705     1.708     1.711     1.714     1.717     1.720     1.723     1.726     1.729     1.733     1.736     1.739     1.742     1.746     1.749     1.752     1.756     1.759     1.763     1.766     1.770     1.773     1.777     1.780     1.784     1.788     1.791     1.795     1.799     1.802     1.806     1.810     1.814     1.818     1.822     1.826     1.830     1.834     1.838     1.842     1.846     1.850     1.854     1.858     1.862     1.866     1.871     1.875     1.880     1.884     1.888     1.893     1.897     1.901     1.906     1.911     1.915     1.920     1.924     1.929     1.934     1.938     1.943     1.948     1.953     1.957     1.962     1.967     1.972     1.977     1.982     1.987     1.992     1.997     2.002     2.007     2.012     2.018     2.023     2.028     2.034     2.039     2.044     2.050     2.055     2.060     2.066     2.071     2.077     2.082     2.088     2.093     2.099     2.104     2.110     2.115     2.121     2.127     2.133     2.138     2.144     2.149     2.155     2.161     2.167     2.172     2.178     2.184     2.190     2.195     2.201     2.207     2.213     2.219     2.224     2.230     2.236     2.242     2.248     2.254     2.260     2.266     2.272     2.277     2.283     2.289     2.295     2.301     2.307     2.313     2.319     2.325     2.330     2.336     2.342     2.348     2.353     2.359     2.365     2.371     2.376     2.382     2.388     2.394     2.399     2.405     2.410     2.416     2.421     2.427     2.432     2.438     2.443     2.449     2.454     2.459     2.465     2.470     2.475     2.480     2.485     2.491     2.496     2.501     2.506     2.511     2.516     2.521     2.526     2.530     2.535     2.540     2.544     2.549     2.553     2.558     2.562     2.567     2.571     2.575     2.579     2.583     2.588     2.591     2.595     2.599     2.603     2.607     2.611     2.614     2.618     2.622     2.625     2.629     2.632     2.635     2.638     2.642     2.645     2.648     2.651     2.654     2.657     2.659     2.662     2.665     2.667     2.670     2.672     2.675     2.677     2.679     2.681     2.683     2.685     2.687     2.689     2.690     2.692     2.693     2.694     2.695     2.696     2.697     2.698     2.698     2.698     2.698     2.698     2.698     2.698     2.698     2.697     2.696     2.695     2.694     2.692     2.691     2.689     2.687     2.685     2.683     2.681     2.678     2.675     2.672     2.669     2.666     2.663     2.660     2.656     2.652     2.648     2.644     2.640     2.635     2.631     2.626     2.621     2.615     2.610     2.604     2.599     2.592     2.586     2.579     2.572     2.564     2.554     2.543     2.529     2.513     2.496     2.481     2.466     2.453     2.441     2.430     2.419     2.409     2.398     2.389     2.379     2.370     2.361     2.353     2.344     2.335     2.327     2.318     2.310     2.301     2.293     2.286     2.278     2.270     2.261     2.253     2.244     2.236     2.227     2.218     2.208     2.199     2.190     2.181     2.171     2.161     2.152     2.142     2.132     2.122     2.112     2.102     2.092     2.082     2.072     2.061     2.051     2.041     2.031     2.021     2.022     2.023     2.024     2.026     2.027     2.028     2.029     2.031     2.032     2.033     2.035     2.036     2.037     2.038     2.040     2.041     2.042     2.043     2.045     2.046     2.047     2.049     2.050     2.051     2.052     2.054     2.055     2.056     2.058     2.059     2.060     2.061     2.063     2.064     2.065     2.066     2.068     2.069     2.070     2.072     2.073     2.074     2.076     2.077     2.078     2.080     2.081     2.082     2.083     2.085     2.086     2.087     2.089     2.090     2.091     2.093     2.094     2.095     2.097     2.098     2.099     2.101     2.102     2.103     2.105     2.106     2.107     2.109     2.110     2.111     2.113     2.114     2.115     2.117     2.118     2.120     2.121     2.123     2.124     2.125     2.127     2.128     2.130     2.131     2.133     2.134     2.136     2.137     2.139     2.140     2.142     2.143     2.145     2.146     2.148     2.150     2.151     2.153     2.155     2.156     2.158     2.160     2.181     2.201     2.222     2.243     2.264     2.285     2.307     2.328     2.349     2.371     2.392     2.413     2.435     2.456     2.477     2.498     2.519     2.540     2.560     2.581     2.601     2.621     2.641     2.660     2.680     2.699     2.718     2.736     2.755     2.773     2.791     2.809     2.826     2.843     2.860     2.876     2.893     2.909     2.924     2.940     2.955     2.970     2.985     2.999     3.013     3.027     3.040     3.053     3.066     3.078     3.090     3.102     3.113     3.124     3.134     3.144     3.154     3.163     3.172     3.181     3.189     3.196     3.204     3.210     3.217     3.223     3.228     3.233     3.238     3.242     3.246     3.250     3.252     3.255     3.257     3.258     3.260     3.260     3.261     3.260     3.260     3.259     3.258     3.256     3.254     3.252     3.249     3.246     3.243     3.239     3.235     3.230     3.226     3.221     3.215     3.210     3.204     3.198     3.191     3.185     3.178     3.171     3.164     3.157     3.149     3.142     3.134     3.126     3.118     3.110     3.103     3.095     3.087     3.079     3.071     3.063     3.056     3.048     3.041     3.034     3.028     3.021     3.015     3.009     3.004     2.999     2.995     2.990     2.987     2.984     2.982     2.980     2.979     2.979     2.980     2.981     2.983     2.987     2.991     2.995     3.001     3.008     3.016     3.025     3.035     3.046     3.057     3.071     3.085     3.100     3.116     3.134     3.152     3.171     3.191     3.213     3.235     3.258     3.282     3.307     3.332     3.359     3.387     3.415     3.443     3.473     3.503     3.533     3.564     3.595     3.627     3.660     3.692     3.724     3.756     3.788     3.820     3.853     3.885     3.918     3.950     3.983     4.016     4.049     4.082     4.115     4.147     4.180     4.211     4.242     4.273     4.304     4.335     4.367     4.399     4.434     4.471     4.510     4.551     4.593     4.637     4.683     4.734     4.789     4.848     4.910     4.973     5.039     5.104     5.172     5.242     5.311     5.382     5.454     5.527     5.600     5.671     5.732     5.788     5.840     5.881     5.906     5.917     5.920     5.924     5.918     5.900     5.892     5.891     5.884     5.884     5.895     5.884     5.853     5.834     5.818     5.783     5.745     5.739     5.726     5.698     5.705     5.723     5.720     5.725     5.749     5.757     5.754     5.775     5.780     5.761     5.766     5.767     5.744     5.737     5.731     5.700     5.696     5.691     5.665     5.653     5.634     5.588     5.557     5.523     5.463     5.424     5.388     5.329     5.296     5.262     5.200     5.158     5.120     5.052     5.005     4.964     4.894     4.842     4.801     4.730     4.677     4.642     4.577     4.532     4.501     4.440     4.396     4.363     4.302     4.257     4.221     4.155     4.116     4.088     4.038     4.021     4.009     3.979     3.992     3.999     3.991     4.024     4.040     4.047     4.083     4.096     4.085     4.107     4.116     4.092     4.106     4.120     4.112     4.145     4.174     4.166     4.210     4.331     4.470     4.596     4.729     4.876     5.018     5.166     5.327     5.473     5.622     5.777     5.910     6.035     6.162     6.267     6.366     6.464     6.542     6.629     6.706     6.764     6.816     6.856     6.874     6.891     6.899     6.894     6.899     6.890     6.865     6.837     6.787     6.726     6.676     6.626     6.576     6.545     6.499     6.453     6.417     6.368     6.319     6.276     6.215     6.154     6.101     6.036     5.981     5.950     5.916     5.881     5.842     5.797     5.761     5.723     5.676     5.632     5.587     5.529     5.475     5.419     5.357     5.303     5.248     5.191     5.144     5.094     5.037     4.980     4.921     4.858     4.806     4.755     4.701     4.653     4.604     4.553     4.515     4.483     4.449     4.429     4.413     4.391     4.371     4.345     4.309     4.271     4.226     4.170     4.114     4.056     3.989     3.924     3.859     3.788     3.727     3.669     3.608     3.553     3.502     3.450     3.401     3.360     3.314     3.275     3.240     3.203     3.173     3.147     3.119     3.093     3.066     3.033     2.996     2.959     2.952     2.952     2.951     2.950     2.950     2.950     2.949     2.948     2.947     2.945     2.944     2.943     2.941     2.940     2.939     2.938     2.937     2.937     2.935     2.934     2.934     2.932     2.931     2.930     2.928     2.926     2.925     2.922     2.920     2.919     2.916     2.915     2.913     2.911     2.909     2.908     2.907     2.906     2.905     2.904     2.902     2.901     2.898     2.895     2.893     2.897     2.937     2.986     3.033     3.075     3.124     3.174     3.216     3.258     3.300     3.336     3.376     3.421     3.460     3.502     3.543     3.577     3.610     3.642     3.669     3.704     3.755     3.808     3.867     3.951     4.041     4.138     4.251     4.354     4.432     4.492     4.516     4.495     4.439     4.347     4.222     4.073     3.919     3.761     3.610     3.479     3.365     3.271     3.196     3.142     3.101     3.077     3.058     3.042     3.020     2.990     2.971     2.988     3.004     3.017     3.030     3.042     3.052     3.091     3.183     3.279     3.374     3.468     3.552     3.620     3.673     3.709     3.736     3.754     3.767     3.776     3.859     3.941     4.006     4.057     4.094     4.122     4.146     4.172     4.206     4.249     4.302     4.370     4.449     4.555     4.663     4.765     4.865     4.953     5.032     5.100     5.128     5.103     5.064     5.040     5.015     4.990     4.966     4.944     4.923     4.904     4.894     4.880     4.844     4.785     4.704     4.609     4.503     4.591     4.697     4.775     4.832     4.878     4.900     4.921     4.956     4.996     5.038     5.096     5.173     5.255     5.344     5.443     5.545     5.637     5.715     5.787     5.839     5.870     5.893     5.917     5.921     5.915     5.897     5.856     5.809     5.785     5.780     5.795     5.825     5.842     5.852     5.859     5.856     5.851     5.840     5.821     5.794     5.769     5.735     5.678     5.598     5.489     5.363     5.221     5.072     4.921     4.779     4.651     4.547     4.472     4.424     4.404     4.406     4.419     4.432     4.442     4.449     4.451     4.443     4.418     4.380     4.328     4.265     4.191     4.106     4.011     3.915     3.827     3.742     3.654     3.559     3.455     3.353     3.262     3.174     3.085     3.004     2.932     2.871     2.815     2.764     2.715     2.669     2.627     2.589     2.556     2.525     2.495     2.468     2.442     2.417     2.393     2.370     2.347     2.324     2.302     2.279     2.258     2.239     2.220     2.201     2.182     2.165     2.147     2.130     2.113     2.097     2.080     2.064     2.048     2.032     2.016     2.000     1.986     1.971     1.955     1.940     1.925     1.909     1.893     1.877     1.860     1.843     1.826     1.809     1.792     1.774     1.756     1.740     1.724     1.707     1.690     1.673     1.667     1.662     1.657     1.653     1.648     1.644     1.640     1.635     1.631     1.627     1.623     1.619     1.615     1.611     1.607     1.603     1.599     1.595     1.591     1.587     1.583     1.579     1.575     1.571     1.567     1.562     1.558     1.554     1.550     1.546     1.542     1.538     1.533     1.529     1.525     1.521     1.517     1.514     1.510     1.506     1.502     1.499     1.496     1.492     1.489     1.486     1.483     1.480     1.477     1.474     1.472     1.469     1.467     1.464     1.462     1.460     1.458     1.455     1.453     1.451     1.450     1.448     1.446     1.444     1.443     1.441     1.440     1.438     1.436     1.435     1.433     1.432     1.430     1.429     1.427     1.426     1.424     1.423     1.421     1.419     1.418     1.416     1.414     1.412     1.410     1.408     1.406     1.404     1.402     1.399     1.397     1.394     1.391     1.388     1.385     1.382     1.379     1.376     1.372     1.369     1.365     1.361     1.357     1.353     1.349     1.345     1.340     1.336     1.331     1.326     1.321     1.316     1.311     1.305     1.300     1.294     1.289     1.283     1.277     1.271     1.265     1.259     1.253     1.246     1.240     1.233     1.227     1.220     1.213     1.206     1.199     1.192     1.185     1.178     1.171     1.163     1.156     1.149     1.142     1.134     1.127     1.120     1.112     1.105     1.097     1.090     1.083     1.075     1.068     1.060     1.052     1.045     1.037     1.029     1.022     1.014     1.006     0.998
     1.864     1.869     1.874     1.879     1.883     1.887     1.892     1.896     1.900     1.904     1.908     1.911     1.915     1.919     1.922     1.925     1.929     1.932     1.935     1.938     1.941     1.944     1.947     1.949     1.952     1.955     1.957     1.960     1.962     1.964     1.966     1.968     1.970     1.972     1.974     1.976     1.978     1.979     1.981     1.982     1.984     1.985     1.986     1.988     1.989     1.990     1.991     1.992     1.993     1.994     1.995     1.996     1.996     1.997     1.998     1.998     1.999     1.999     1.999     1.999     2.000     2.000     2.000     2.000     2.000     2.000     2.000     2.000     2.000     2.000     1.999     1.999     1.999     1.998     1.998     1.997     1.997     1.996     1.996     1.995     1.994     1.994     1.993     1.992     1.991     1.990     1.990     1.989     1.988     1.987     1.985     1.984     1.984     1.982     1.981     1.980     1.979     1.978     1.976     1.975     1.974     1.972     1.971     1.969     1.968     1.967     1.965     1.964     1.963     1.961     1.959     1.958     1.956     1.954     1.953     1.951     1.950     1.948     1.946     1.945     1.943     1.941     1.939     1.937     1.935     1.933     1.932     1.930     1.928     1.926     1.924     1.922     1.920     1.918     1.916     1.913     1.911     1.909     1.907     1.905     1.902     1.900     1.898     1.896     1.893     1.891     1.889     1.886     1.884     1.881     1.879     1.876     1.874     1.871     1.869     1.866     1.863     1.861     1.858     1.855     1.853     1.850     1.847     1.844     1.841     1.839     1.836     1.833     1.830     1.827     1.824     1.820     1.817     1.814     1.811     1.808     1.805     1.802     1.798     1.795     1.792     1.788     1.785     1.781     1.778     1.775     1.771     1.768     1.764     1.761     1.757     1.754     1.750     1.746     1.743     1.739     1.735     1.732     1.728     1.724     1.721     1.717     1.713     1.709     1.705     1.702     1.698     1.694     1.690     1.686     1.682     1.678     1.674     1.670     1.666     1.662     1.658     1.654     1.650     1.646     1.642     1.638     1.634     1.630     1.626     1.621     1.617     1.613     1.609     1.605     1.600     1.596     1.592     1.588     1.583     1.579     1.575     1.571     1.566     1.562     1.558     1.553     1.549     1.545     1.540     1.536     1.532     1.527     1.523     1.519     1.514     1.510     1.505     1.501     1.497     1.492     1.488     1.488     1.489     1.490     1.491     1.491     1.492     1.493     1.494     1.494     1.495     1.496     1.496     1.497     1.498     1.498     1.499     1.500     1.500     1.501     1.501     1.502     1.503     1.503     1.504     1.505     1.505     1.506     1.506     1.507     1.508     1.508     1.509     1.509     1.510     1.510     1.511     1.511     1.512     1.512     1.513     1.513     1.514     1.514     1.515     1.515     1.516     1.516     1.516     1.517     1.517     1.518     1.518     1.519     1.519     1.520     1.520     1.521     1.521     1.521     1.522     1.522     1.523     1.523     1.524     1.524     1.524     1.525     1.525     1.526     1.526     1.527     1.527     1.527     1.528     1.528     1.528     1.529     1.529     1.529     1.530     1.530     1.531     1.531     1.531     1.532     1.532     1.533     1.533     1.533     1.534     1.534     1.535     1.535     1.536     1.536     1.536     1.537     1.537     1.537     1.538     1.538     1.539     1.539     1.539     1.540     1.540     1.541     1.541     1.541     1.542     1.542     1.543     1.543     1.544     1.544     1.545     1.545     1.546     1.546     1.547     1.547     1.547     1.548     1.548     1.549     1.549     1.550     1.550     1.551     1.551     1.552     1.552     1.553     1.553     1.554     1.554     1.555     1.555     1.556     1.557     1.557     1.557     1.558     1.559     1.559     1.560     1.560     1.561     1.561     1.562     1.562     1.563     1.563     1.564     1.564     1.565     1.565     1.566     1.566     1.567     1.568     1.568     1.568     1.569     1.570     1.570     1.571     1.571     1.572     1.573     1.573     1.574     1.574     1.575     1.575     1.576     1.577     1.577     1.578     1.578     1.579     1.579     1.580     1.581     1.581     1.582     1.582     1.583     1.583     1.584     1.586     1.588     1.589     1.591     1.593     1.595     1.597     1.599     1.601     1.603     1.605     1.607     1.609     1.611     1.614     1.616     1.618     1.620     1.622     1.625     1.627     1.629     1.631     1.634     1.636     1.638     1.641     1.643     1.646     1.648     1.650     1.653     1.655     1.658     1.661     1.663     1.666     1.669     1.671     1.674     1.677     1.680     1.682     1.685     1.688     1.691     1.694     1.697     1.700     1.703     1.705     1.708     1.712     1.715     1.718     1.721     1.724     1.727     1.731     1.734     1.737     1.740     1.744     1.747     1.750     1.754     1.757     1.761     1.764     1.768     1.771     1.774     1.778     1.782     1.785     1.789     1.793     1.797     1.800     1.804     1.808     1.812     1.816     1.820     1.823     1.828     1.831     1.835     1.839     1.843     1.847     1.852     1.856     1.860     1.864     1.868     1.873     1.877     1.881     1.886     1.890     1.895     1.899     1.904     1.908     1.913     1.917     1.922     1.927     1.931     1.936     1.941     1.945     1.950     1.955     1.960     1.965     1.970     1.975     1.979     1.985     1.990     1.995     2.000     2.005     2.010     2.015     2.021     2.026     2.031     2.036     2.042     2.047     2.052     2.058     2.063     2.069     2.074     2.079     2.085     2.091     2.096     2.102     2.107     2.113     2.118     2.124     2.130     2.135     2.141     2.147     2.153     2.158     2.164     2.170     2.175     2.181     2.187     2.193     2.198     2.204     2.210     2.216     2.222     2.227     2.233     2.239     2.245     2.251     2.257     2.263     2.269     2.274     2.280     2.286     2.292     2.298     2.304     2.309     2.315     2.321     2.327     2.333     2.338     2.344     2.350     2.355     2.361     2.367     2.373     2.378     2.384     2.390     2.395     2.401     2.406     2.412     2.417     2.423     2.428     2.433     2.439     2.444     2.449     2.455     2.460     2.465     2.470     2.475     2.481     2.486     2.491     2.496     2.500     2.505     2.510     2.515     2.520     2.525     2.529     2.534     2.538     2.543     2.547     2.552     2.556     2.560     2.564     2.569     2.573     2.577     2.581     2.585     2.588     2.592     2.596     2.600     2.603     2.607     2.610     2.614     2.617     2.621     2.624     2.627     2.630     2.633     2.636     2.639     2.642     2.645     2.648     2.651     2.653     2.656     2.658     2.660     2.663     2.665     2.667     2.669     2.671     2.673     2.675     2.677     2.678     2.679     2.681     2.682     2.683     2.684     2.684     2.685     2.686     2.686     2.686     2.686     2.686     2.686     2.685     2.684     2.683     2.682     2.681     2.680     2.678     2.677     2.675     2.673     2.670     2.668     2.665     2.663     2.660     2.656     2.653     2.649     2.645     2.641     2.637     2.633     2.628     2.623     2.618     2.613     2.608     2.603     2.597     2.591     2.585     2.579     2.572     2.565     2.558     2.550     2.542     2.533     2.523     2.512     2.498     2.481     2.465     2.451     2.438     2.426     2.415     2.405     2.395     2.385     2.376     2.367     2.358     2.349     2.341     2.332     2.324     2.316     2.308     2.299     2.291     2.283     2.275     2.268     2.260     2.252     2.243     2.235     2.226     2.217     2.208     2.199     2.190     2.181     2.172     2.162     2.153     2.143     2.133     2.123     2.113     2.103     2.093     2.083     2.073     2.063     2.053     2.042     2.032     2.022     2.020     2.021     2.022     2.023     2.025     2.026     2.027     2.028     2.029     2.031     2.032     2.033     2.035     2.036     2.037     2.038     2.040     2.041     2.042     2.044     2.045     2.046     2.047     2.049     2.050     2.051     2.052     2.054     2.055     2.056     2.057     2.059     2.060     2.061     2.063     2.064     2.065     2.066     2.068     2.069     2.070     2.072     2.073     2.074     2.076     2.077     2.078     2.079     2.081     2.082     2.083     2.085     2.086     2.087     2.089     2.090     2.091     2.093     2.094     2.095     2.097     2.098     2.099     2.101     2.102     2.103     2.105     2.106     2.107     2.109     2.110     2.111     2.113     2.114     2.116     2.117     2.118     2.120     2.121     2.123     2.124     2.126     2.127     2.128     2.130     2.131     2.133     2.134     2.136     2.137     2.139     2.140     2.142     2.143     2.145     2.147     2.148     2.150     2.152     2.153     2.155     2.157     2.158     2.166     2.187     2.207     2.228     2.249     2.271     2.292     2.313     2.335     2.356     2.378     2.399     2.421     2.442     2.463     2.485     2.506     2.527     2.547     2.568     2.588     2.608     2.628     2.648     2.668     2.687     2.706     2.725     2.743     2.762     2.780     2.797     2.815     2.832     2.849     2.866     2.882     2.898     2.914     2.930     2.945     2.960     2.975     2.989     3.003     3.017     3.031     3.044     3.057     3.069     3.081     3.093     3.105     3.116     3.126     3.136     3.146     3.156     3.165     3.173     3.182     3.189     3.197     3.204     3.210     3.216     3.222     3.227     3.232     3.237     3.240     3.244     3.247     3.250     3.252     3.253     3.255     3.256     3.256     3.256     3.256     3.255     3.254     3.252     3.250     3.248     3.245     3.242     3.239     3.235     3.231     3.227     3.222     3.217     3.212     3.206     3.200     3.194     3.188     3.182     3.175     3.168     3.161     3.154     3.146     3.138     3.131     3.123     3.115     3.107     3.099     3.091     3.083     3.075     3.068     3.060     3.052     3.045     3.037     3.030     3.023     3.017     3.011     3.005     3.000     2.994     2.990     2.986     2.982     2.979     2.976     2.974     2.973     2.973     2.973     2.975     2.977     2.980     2.983     2.988     2.993     3.000     3.008     3.016     3.025     3.036     3.047     3.060     3.074     3.089     3.104     3.121     3.139     3.158     3.178     3.199     3.221     3.244     3.268     3.292     3.318     3.344     3.372     3.400     3.428     3.457     3.487     3.518     3.549     3.580     3.612     3.644     3.677     3.709     3.742     3.774     3.806     3.839     3.871     3.904     3.936     3.969     4.002     4.035     4.068     4.102     4.135     4.167     4.200     4.231     4.263     4.294     4.325     4.357     4.389     4.422     4.457     4.495     4.535     4.577     4.621     4.666     4.715     4.768     4.826     4.888     4.953     5.019     5.087     5.155     5.224     5.293     5.363     5.434     5.508     5.581     5.655     5.725     5.785     5.839     5.887     5.924     5.946     5.954     5.953     5.951     5.941     5.917     5.903     5.908     5.914     5.916     5.921     5.907     5.874     5.844     5.824     5.789     5.750     5.742     5.733     5.709     5.714     5.735     5.737     5.743     5.768     5.779     5.783     5.800     5.805     5.795     5.795     5.796     5.781     5.774     5.769     5.746     5.736     5.733     5.704     5.682     5.664     5.621     5.587     5.556     5.503     5.465     5.435     5.383     5.347     5.314     5.257     5.210     5.170     5.109     5.056     5.013     4.946     4.887     4.841     4.774     4.717     4.678     4.621     4.572     4.534     4.474     4.421     4.385     4.326     4.273     4.232     4.172     4.122     4.090     4.043     4.016     4.002     3.976     3.976     3.982     3.969     3.989     4.004     4.007     4.034     4.045     4.034     4.052     4.061     4.049     4.063     4.089     4.098     4.135     4.167     4.170     4.194     4.220     4.255     4.377     4.504     4.645     4.781     4.924     5.075     5.225     5.375     5.528     5.669     5.801     5.937     6.055     6.168     6.275     6.376     6.467     6.560     6.637     6.703     6.759     6.793     6.824     6.842     6.858     6.866     6.871     6.850     6.821     6.782     6.735     6.701     6.661     6.625     6.586     6.542     6.493     6.449     6.401     6.353     6.300     6.245     6.187     6.131     6.073     6.026     5.993     5.950     5.900     5.863     5.824     5.784     5.747     5.706     5.663     5.615     5.561     5.509     5.454     5.396     5.339     5.284     5.229     5.181     5.128     5.070     5.013     4.948     4.885     4.829     4.776     4.720     4.669     4.619     4.569     4.527     4.489     4.460     4.437     4.418     4.397     4.374     4.349     4.314     4.276     4.232     4.179     4.126     4.070     4.007     3.942     3.872     3.804     3.739     3.679     3.617     3.561     3.510     3.459     3.414     3.370     3.329     3.289     3.255     3.219     3.187     3.158     3.129     3.099     3.068     3.031     2.992     2.964     2.963     2.962     2.962     2.961     2.960     2.960     2.959     2.957     2.955     2.953     2.952     2.950     2.949     2.947     2.946     2.945     2.944     2.943     2.942     2.940     2.939     2.937     2.935     2.934     2.932     2.930     2.928     2.925     2.923     2.921     2.919     2.917     2.915     2.913     2.911     2.910     2.909     2.908     2.907     2.905     2.903     2.902     2.899     2.896     2.894     2.891     2.922     2.972     3.023     3.068     3.120     3.172     3.215     3.256     3.298     3.336     3.375     3.419     3.462     3.505     3.547     3.587     3.616     3.640     3.668     3.699     3.743     3.789     3.844     3.917     4.001     4.092     4.196     4.294     4.376     4.442     4.480     4.482     4.442     4.369     4.263     4.131     3.984     3.832     3.684     3.544     3.418     3.308     3.217     3.146     3.098     3.059     3.039     3.020     2.999     2.977     2.950     2.964     2.979     2.992     3.004     3.016     3.027     3.039     3.085     3.177     3.276     3.376     3.470     3.550     3.614     3.665     3.704     3.739     3.766     3.787     3.807     3.892     3.960     4.011     4.048     4.078     4.107     4.142     4.185     4.239     4.304     4.380     4.463     4.549     4.635     4.709     4.761     4.784     4.827     4.907     4.948     4.948     4.946     4.964     4.964     4.957     4.957     4.958     4.955     4.957     4.968     4.972     4.957     4.911     4.852     4.767     4.897     5.005     5.092     5.170     5.244     5.308     5.338     5.359     5.395     5.438     5.483     5.538     5.609     5.691     5.774     5.855     5.933     6.003     6.056     6.089     6.114     6.124     6.125     6.128     6.123     6.091     6.041     5.970     5.890     5.833     5.805     5.803     5.826     5.852     5.876     5.896     5.912     5.903     5.876     5.823     5.751     5.667     5.577     5.483     5.377     5.269     5.168     5.076     4.998     4.928     4.867     4.812     4.767     4.732     4.706     4.690     4.681     4.675     4.668     4.658     4.645     4.630     4.610     4.579     4.535     4.481     4.418     4.343     4.257     4.155     4.046     3.945     3.850     3.756     3.659     3.558     3.458     3.368     3.282     3.198     3.117     3.044     2.980     2.921     2.866     2.816     2.769     2.726     2.685     2.650     2.617     2.585     2.555     2.527     2.499     2.472     2.446     2.421     2.396     2.372     2.347     2.323     2.300     2.279     2.258     2.237     2.217     2.197     2.178     2.158     2.140     2.121     2.103     2.086     2.068     2.051     2.033     2.017     2.000     1.984     1.968     1.951     1.935     1.918     1.901     1.883     1.866     1.848     1.830     1.812     1.795     1.777     1.759     1.742     1.726     1.710     1.693     1.676     1.659     1.651     1.646     1.642     1.638     1.633     1.629     1.625     1.621     1.617     1.613     1.609     1.605     1.601     1.597     1.593     1.589     1.585     1.581     1.577     1.573     1.569     1.565     1.561     1.557     1.553     1.549     1.545     1.541     1.537     1.532     1.528     1.524     1.520     1.516     1.512     1.508     1.505     1.501     1.498     1.494     1.491     1.488     1.484     1.481     1.478     1.475     1.472     1.470     1.467     1.465     1.462     1.460     1.457     1.455     1.453     1.451     1.449     1.447     1.445     1.443     1.442     1.440     1.438     1.437     1.435     1.434     1.432     1.431     1.429     1.428     1.426     1.425     1.423     1.422     1.420     1.419     1.417     1.415     1.414     1.412     1.410     1.408     1.406     1.404     1.402     1.400     1.398     1.395     1.393     1.390     1.387     1.385     1.381     1.378     1.375     1.372     1.368     1.365     1.361     1.357     1.353     1.349     1.345     1.341     1.336     1.332     1.327     1.322     1.317     1.312     1.307     1.302     1.296     1.291     1.285     1.279     1.274     1.268     1.262     1.256     1.249     1.243     1.236     1.230     1.223     1.216     1.210     1.203     1.196     1.189     1.182     1.174     1.167     1.160     1.153     1.145     1.138     1.131     1.124     1.116     1.109     1.101     1.094     1.087     1.080     1.072     1.065     1.057     1.050     1.042     1.034     1.026     1.019     1.011     1.003     0.995
     1.863     1.868     1.872     1.877     1.882     1.886     1.890     1.894     1.898     1.902     1.906     1.910     1.914     1.917     1.921     1.924     1.927     1.931     1.934     1.937     1.940     1.943     1.946     1.948     1.951     1.954     1.957     1.958     1.962     1.963     1.966     1.967     1.970     1.971     1.974     1.975     1.977     1.978     1.980     1.981     1.983     1.984     1.986     1.987     1.988     1.990     1.991     1.992     1.993     1.994     1.995     1.995     1.996     1.997     1.998     1.998     1.998     1.999     1.999     1.999     2.000     2.000     2.000     2.000     2.000     2.000     2.000     2.000     2.000     2.000     2.000     1.999     1.999     1.998     1.998     1.998     1.997     1.997     1.996     1.996     1.995     1.994     1.993     1.993     1.992     1.991     1.990     1.989     1.988     1.987     1.986     1.985     1.984     1.983     1.982     1.981     1.980     1.978     1.977     1.976     1.974     1.973     1.972     1.970     1.969     1.968     1.966     1.965     1.964     1.962     1.960     1.959     1.957     1.956     1.954     1.953     1.951     1.949     1.947     1.946     1.944     1.942     1.940     1.938     1.937     1.935     1.933     1.931     1.929     1.927     1.925     1.923     1.921     1.919     1.917     1.915     1.913     1.911     1.908     1.906     1.904     1.901     1.899     1.897     1.895     1.892     1.890     1.888     1.885     1.883     1.880     1.878     1.875     1.873     1.870     1.868     1.865     1.862     1.860     1.857     1.854     1.852     1.849     1.846     1.843     1.840     1.837     1.834     1.832     1.828     1.825     1.822     1.819     1.816     1.813     1.810     1.807     1.804     1.800     1.797     1.794     1.790     1.787     1.784     1.780     1.777     1.773     1.770     1.766     1.763     1.760     1.756     1.752     1.749     1.745     1.741     1.738     1.734     1.730     1.727     1.723     1.719     1.715     1.712     1.708     1.704     1.700     1.696     1.692     1.689     1.685     1.681     1.677     1.673     1.669     1.665     1.661     1.657     1.653     1.649     1.645     1.641     1.637     1.632     1.628     1.624     1.620     1.616     1.612     1.608     1.604     1.599     1.595     1.591     1.586     1.582     1.578     1.574     1.569     1.565     1.561     1.557     1.552     1.548     1.544     1.539     1.535     1.531     1.526     1.522     1.518     1.513     1.509     1.504     1.500     1.495     1.491     1.487     1.488     1.489     1.490     1.490     1.491     1.492     1.493     1.494     1.494     1.495     1.496     1.496     1.497     1.497     1.498     1.499     1.499     1.500     1.500     1.501     1.502     1.503     1.503     1.504     1.504     1.505     1.506     1.506     1.507     1.507     1.508     1.508     1.509     1.509     1.510     1.510     1.511     1.511     1.512     1.512     1.513     1.513     1.514     1.514     1.515     1.515     1.516     1.516     1.516     1.517     1.517     1.518     1.518     1.519     1.519     1.520     1.520     1.521     1.521     1.521     1.522     1.522     1.523     1.523     1.524     1.524     1.524     1.525     1.525     1.526     1.526     1.526     1.527     1.527     1.527     1.528     1.528     1.529     1.529     1.530     1.530     1.530     1.531     1.531     1.531     1.532     1.532     1.532     1.533     1.533     1.534     1.534     1.535     1.535     1.535     1.536     1.536     1.537     1.537     1.537     1.538     1.538     1.539     1.539     1.539     1.540     1.540     1.541     1.541     1.542     1.542     1.543     1.543     1.544     1.544     1.544     1.545     1.545     1.546     1.546     1.547     1.547     1.548     1.548     1.549     1.549     1.550     1.550     1.550     1.551     1.551     1.552     1.552     1.553     1.553     1.554     1.555     1.555     1.556     1.556     1.557     1.557     1.558     1.558     1.559     1.559     1.560     1.560     1.561     1.561     1.562     1.562     1.563     1.563     1.564     1.565     1.565     1.566     1.566     1.567     1.567     1.568     1.568     1.569     1.569     1.570     1.571     1.571     1.572     1.572     1.573     1.573     1.574     1.575     1.575     1.576     1.576     1.577     1.578     1.578     1.579     1.579     1.580     1.581     1.581     1.582     1.582     1.583     1.583     1.584     1.586     1.588     1.590     1.592     1.594     1.596     1.598     1.600     1.602     1.604     1.606     1.608     1.610     1.612     1.614     1.616     1.618     1.621     1.623     1.625     1.627     1.630     1.632     1.634     1.636     1.639     1.641     1.644     1.646     1.649     1.651     1.654     1.656     1.659     1.661     1.664     1.667     1.669     1.672     1.675     1.677     1.680     1.683     1.686     1.689     1.692     1.695     1.698     1.701     1.703     1.707     1.710     1.713     1.716     1.719     1.722     1.725     1.728     1.732     1.735     1.738     1.741     1.745     1.748     1.751     1.755     1.758     1.762     1.765     1.769     1.772     1.776     1.779     1.783     1.787     1.791     1.794     1.798     1.802     1.806     1.810     1.814     1.817     1.821     1.825     1.829     1.833     1.837     1.841     1.845     1.849     1.853     1.858     1.862     1.866     1.870     1.875     1.879     1.883     1.888     1.892     1.897     1.901     1.906     1.910     1.915     1.920     1.924     1.929     1.933     1.938     1.943     1.948     1.952     1.957     1.962     1.967     1.972     1.977     1.982     1.987     1.992     1.997     2.002     2.008     2.013     2.018     2.023     2.029     2.034     2.039     2.044     2.050     2.055     2.061     2.066     2.071     2.077     2.083     2.088     2.093     2.099     2.105     2.110     2.116     2.121     2.127     2.133     2.138     2.144     2.150     2.155     2.161     2.167     2.173     2.178     2.184     2.190     2.196     2.201     2.207     2.213     2.219     2.224     2.230     2.236     2.242     2.248     2.253     2.259     2.265     2.271     2.277     2.283     2.288     2.294     2.300     2.306     2.312     2.318     2.323     2.329     2.335     2.340     2.346     2.352     2.357     2.363     2.369     2.374     2.380     2.385     2.391     2.396     2.402     2.407     2.413     2.418     2.423     2.429     2.434     2.440     2.445     2.450     2.455     2.460     2.465     2.470     2.475     2.480     2.485     2.490     2.495     2.500     2.505     2.509     2.514     2.519     2.523     2.528     2.532     2.537     2.541     2.545     2.550     2.554     2.558     2.562     2.566     2.570     2.574     2.578     2.581     2.585     2.589     2.592     2.596     2.599     2.603     2.606     2.609     2.613     2.616     2.619     2.622     2.625     2.628     2.630     2.633     2.636     2.639     2.641     2.644     2.646     2.649     2.651     2.653     2.655     2.657     2.659     2.661     2.663     2.664     2.666     2.667     2.668     2.670     2.671     2.671     2.672     2.673     2.673     2.673     2.674     2.674     2.673     2.673     2.673     2.672     2.671     2.670     2.669     2.668     2.666     2.664     2.662     2.660     2.658     2.655     2.653     2.650     2.647     2.644     2.640     2.636     2.632     2.628     2.623     2.618     2.613     2.608     2.602     2.597     2.591     2.586     2.580     2.573     2.567     2.560     2.553     2.546     2.538     2.530     2.521     2.512     2.502     2.490     2.477     2.462     2.447     2.433     2.422     2.411     2.400     2.391     2.381     2.372     2.363     2.354     2.346     2.337     2.329     2.321     2.313     2.305     2.297     2.289     2.281     2.273     2.265     2.258     2.250     2.242     2.234     2.225     2.217     2.208     2.199     2.190     2.181     2.172     2.162     2.153     2.143     2.134     2.124     2.114     2.104     2.094     2.085     2.074     2.064     2.054     2.044     2.034     2.023     2.017     2.019     2.020     2.021     2.022     2.023     2.025     2.026     2.027     2.028     2.030     2.031     2.032     2.033     2.035     2.036     2.037     2.039     2.040     2.041     2.042     2.044     2.045     2.046     2.047     2.049     2.050     2.051     2.052     2.054     2.055     2.056     2.057     2.059     2.060     2.061     2.063     2.064     2.065     2.066     2.068     2.069     2.070     2.072     2.073     2.074     2.076     2.077     2.078     2.080     2.081     2.082     2.083     2.085     2.086     2.087     2.089     2.090     2.091     2.093     2.094     2.095     2.097     2.098     2.099     2.101     2.102     2.103     2.105     2.106     2.107     2.109     2.110     2.112     2.113     2.114     2.116     2.117     2.119     2.120     2.121     2.123     2.124     2.126     2.127     2.129     2.130     2.132     2.133     2.134     2.136     2.138     2.139     2.141     2.142     2.144     2.145     2.147     2.149     2.150     2.152     2.154     2.156     2.157     2.159     2.172     2.193     2.214     2.235     2.256     2.278     2.299     2.321     2.342     2.364     2.385     2.407     2.428     2.450     2.471     2.492     2.513     2.534     2.555     2.575     2.596     2.616     2.636     2.655     2.675     2.694     2.713     2.732     2.750     2.768     2.786     2.804     2.821     2.838     2.855     2.872     2.888     2.904     2.920     2.935     2.950     2.965     2.979     2.994     3.008     3.021     3.035     3.048     3.060     3.072     3.084     3.096     3.107     3.118     3.128     3.138     3.148     3.157     3.166     3.174     3.182     3.190     3.197     3.204     3.210     3.216     3.221     3.226     3.230     3.234     3.238     3.241     3.244     3.246     3.248     3.250     3.251     3.251     3.251     3.251     3.250     3.249     3.248     3.246     3.244     3.241     3.238     3.235     3.231     3.227     3.223     3.218     3.213     3.208     3.203     3.197     3.191     3.185     3.178     3.171     3.164     3.157     3.150     3.143     3.135     3.127     3.119     3.111     3.103     3.095     3.087     3.079     3.071     3.064     3.056     3.048     3.041     3.033     3.026     3.019     3.013     3.006     3.000     2.995     2.990     2.985     2.981     2.977     2.974     2.971     2.969     2.967     2.967     2.967     2.968     2.970     2.972     2.976     2.980     2.985     2.992     2.999     3.007     3.016     3.026     3.037     3.050     3.063     3.077     3.093     3.109     3.127     3.145     3.165     3.185     3.207     3.230     3.253     3.278     3.303     3.329     3.356     3.384     3.413     3.442     3.472     3.502     3.533     3.564     3.596     3.628     3.661     3.694     3.726     3.759     3.791     3.824     3.857     3.889     3.922     3.954     3.987     4.020     4.054     4.087     4.120     4.154     4.187     4.220     4.252     4.284     4.315     4.347     4.379     4.412     4.446     4.482     4.521     4.562     4.605     4.649     4.696     4.747     4.802     4.863     4.929     4.996     5.065     5.134     5.204     5.273     5.343     5.413     5.485     5.559     5.633     5.706     5.774     5.833     5.885     5.929     5.963     5.981     5.985     5.978     5.970     5.954     5.928     5.916     5.935     5.951     5.950     5.943     5.925     5.889     5.849     5.823     5.789     5.750     5.739     5.734     5.717     5.719     5.741     5.747     5.756     5.780     5.796     5.804     5.818     5.828     5.824     5.822     5.825     5.815     5.808     5.805     5.788     5.775     5.766     5.734     5.708     5.685     5.647     5.611     5.581     5.538     5.504     5.475     5.430     5.390     5.358     5.308     5.257     5.215     5.160     5.105     5.059     4.996     4.932     4.881     4.818     4.758     4.717     4.666     4.613     4.569     4.509     4.452     4.408     4.351     4.294     4.247     4.192     4.136     4.095     4.053     4.018     4.004     3.979     3.967     3.967     3.951     3.955     3.969     3.968     3.985     3.994     3.986     3.999     4.014     4.011     4.031     4.065     4.089     4.127     4.163     4.179     4.203     4.229     4.228     4.232     4.302     4.432     4.562     4.697     4.843     4.991     5.137     5.288     5.433     5.575     5.713     5.844     5.966     6.087     6.197     6.299     6.402     6.493     6.578     6.642     6.701     6.735     6.774     6.796     6.821     6.825     6.813     6.790     6.764     6.748     6.726     6.705     6.669     6.632     6.586     6.533     6.484     6.438     6.380     6.331     6.278     6.220     6.165     6.117     6.076     6.029     5.974     5.934     5.894     5.854     5.816     5.781     5.739     5.694     5.648     5.597     5.545     5.491     5.432     5.377     5.322     5.270     5.218     5.165     5.104     5.041     4.978     4.914     4.856     4.797     4.742     4.688     4.635     4.581     4.538     4.502     4.469     4.444     4.421     4.397     4.374     4.346     4.312     4.273     4.229     4.181     4.132     4.079     4.018     3.951     3.883     3.813     3.747     3.682     3.620     3.564     3.512     3.464     3.419     3.381     3.341     3.305     3.270     3.235     3.201     3.170     3.138     3.105     3.071     3.032     2.991     2.976     2.975     2.974     2.973     2.972     2.971     2.970     2.968     2.966     2.964     2.962     2.960     2.958     2.957     2.955     2.954     2.953     2.951     2.950     2.948     2.946     2.944     2.942     2.940     2.938     2.936     2.933     2.931     2.928     2.926     2.924     2.921     2.919     2.917     2.915     2.914     2.913     2.911     2.910     2.909     2.907     2.905     2.903     2.900     2.898     2.896     2.893     2.910     2.963     3.013     3.064     3.117     3.169     3.212     3.253     3.295     3.333     3.371     3.416     3.462     3.506     3.549     3.586     3.611     3.634     3.658     3.690     3.727     3.767     3.819     3.883     3.957     4.042     4.136     4.230     4.318     4.391     4.447     4.464     4.443     4.390     4.303     4.188     4.053     3.910     3.764     3.617     3.484     3.358     3.253     3.165     3.103     3.049     3.022     2.998     2.978     2.964     2.946     2.939     2.953     2.965     2.977     2.989     3.002     3.014     3.025     3.093     3.189     3.290     3.389     3.478     3.555     3.619     3.676     3.725     3.766     3.797     3.826     3.850     3.876     3.936     3.984     4.028     4.072     4.121     4.173     4.231     4.294     4.364     4.439     4.519     4.599     4.672     4.728     4.760     4.764     4.742     4.735     4.765     4.813     4.855     4.874     4.890     4.918     4.939     4.959     4.979     5.001     5.016     5.025     5.011     4.995     5.142     5.264     5.354     5.423     5.494     5.575     5.655     5.714     5.763     5.814     5.868     5.927     5.994     6.065     6.139     6.215     6.280     6.330     6.374     6.403     6.413     6.411     6.405     6.391     6.377     6.355     6.310     6.236     6.138     6.036     5.949     5.898     5.876     5.875     5.893     5.909     5.930     5.943     5.945     5.911     5.855     5.777     5.689     5.598     5.499     5.403     5.308     5.215     5.137     5.078     5.033     4.999     4.970     4.945     4.920     4.897     4.875     4.853     4.829     4.801     4.770     4.736     4.704     4.673     4.637     4.589     4.531     4.465     4.391     4.305     4.208     4.105     4.006     3.911     3.817     3.722     3.626     3.533     3.446     3.363     3.283     3.205     3.133     3.067     3.007     2.950     2.899     2.852     2.807     2.765     2.728     2.694     2.660     2.628     2.598     2.569     2.541     2.512     2.485     2.458     2.433     2.407     2.381     2.355     2.331     2.308     2.286     2.265     2.242     2.220     2.199     2.179     2.158     2.139     2.119     2.101     2.082     2.064     2.046     2.027     2.009     1.992     1.975     1.958     1.940     1.922     1.904     1.887     1.869     1.850     1.832     1.813     1.795     1.777     1.760     1.742     1.727     1.711     1.694     1.676     1.659     1.643     1.635     1.631     1.627     1.623     1.619     1.615     1.611     1.607     1.603     1.599     1.595     1.591     1.587     1.583     1.580     1.576     1.572     1.568     1.564     1.560     1.556     1.551     1.547     1.543     1.539     1.535     1.531     1.527     1.523     1.519     1.515     1.511     1.507     1.503     1.500     1.496     1.493     1.489     1.486     1.483     1.480     1.477     1.473     1.470     1.468     1.465     1.462     1.460     1.457     1.455     1.453     1.451     1.449     1.446     1.444     1.442     1.441     1.439     1.437     1.436     1.434     1.432     1.431     1.429     1.428     1.426     1.425     1.424     1.422     1.420     1.419     1.418     1.416     1.415     1.413     1.411     1.410     1.408     1.406     1.404     1.402     1.400     1.398     1.396     1.394     1.391     1.389     1.386     1.384     1.381     1.378     1.374     1.371     1.368     1.365     1.361     1.357     1.354     1.350     1.346     1.341     1.337     1.333     1.328     1.323     1.319     1.314     1.309     1.303     1.298     1.293     1.287     1.282     1.276     1.270     1.264     1.258     1.252     1.246     1.239     1.233     1.226     1.220     1.213     1.206     1.199     1.192     1.185     1.178     1.171     1.164     1.157     1.149     1.142     1.135     1.128     1.120     1.113     1.106     1.098     1.091     1.084     1.077     1.069     1.062     1.054     1.047     1.039     1.032     1.024     1.016     1.009     1.001     0.993
     1.862     1.866     1.871     1.876     1.880     1.885     1.889     1.893     1.897     1.901     1.905     1.909     1.913     1.916     1.920     1.923     1.926     1.930     1.933     1.936     1.939     1.942     1.944     1.948     1.950     1.953     1.955     1.958     1.960     1.963     1.965     1.967     1.969     1.971     1.973     1.974     1.976     1.978     1.980     1.981     1.983     1.984     1.985     1.986     1.988     1.989     1.990     1.991     1.992     1.993     1.994     1.995     1.996     1.996     1.997     1.997     1.998     1.999     1.999     1.999     2.000     2.000     2.000     2.000     2.000     2.000     2.000     2.000     2.000     2.000     2.000     2.000     1.999     1.999     1.999     1.998     1.998     1.997     1.997     1.996     1.995     1.995     1.994     1.993     1.993     1.992     1.991     1.990     1.989     1.988     1.987     1.986     1.985     1.984     1.983     1.981     1.980     1.979     1.978     1.977     1.976     1.974     1.973     1.971     1.970     1.969     1.967     1.966     1.964     1.963     1.961     1.960     1.958     1.957     1.955     1.954     1.952     1.950     1.949     1.947     1.945     1.943     1.942     1.940     1.938     1.936     1.934     1.932     1.930     1.928     1.927     1.924     1.922     1.920     1.918     1.916     1.914     1.912     1.910     1.907     1.905     1.903     1.901     1.898     1.896     1.894     1.891     1.889     1.887     1.884     1.882     1.879     1.877     1.875     1.872     1.869     1.867     1.864     1.861     1.859     1.856     1.853     1.850     1.848     1.845     1.842     1.839     1.836     1.833     1.830     1.827     1.824     1.821     1.818     1.815     1.812     1.809     1.806     1.802     1.799     1.796     1.792     1.789     1.786     1.782     1.779     1.776     1.772     1.769     1.765     1.762     1.758     1.754     1.751     1.747     1.744     1.740     1.737     1.733     1.729     1.725     1.722     1.718     1.714     1.710     1.707     1.703     1.699     1.695     1.691     1.687     1.683     1.679     1.675     1.672     1.667     1.663     1.659     1.656     1.651     1.647     1.643     1.639     1.635     1.631     1.627     1.623     1.619     1.615     1.610     1.606     1.602     1.598     1.594     1.589     1.585     1.581     1.577     1.573     1.568     1.564     1.560     1.556     1.551     1.547     1.543     1.538     1.534     1.530     1.525     1.521     1.517     1.512     1.508     1.503     1.499     1.495     1.490     1.487     1.488     1.489     1.490     1.490     1.491     1.492     1.493     1.493     1.494     1.495     1.495     1.496     1.497     1.497     1.498     1.499     1.499     1.500     1.500     1.501     1.502     1.502     1.503     1.504     1.504     1.505     1.505     1.506     1.506     1.507     1.507     1.508     1.508     1.509     1.509     1.510     1.510     1.511     1.511     1.512     1.512     1.513     1.513     1.514     1.514     1.515     1.515     1.516     1.516     1.516     1.517     1.517     1.518     1.518     1.519     1.519     1.520     1.520     1.521     1.521     1.521     1.522     1.522     1.523     1.523     1.524     1.524     1.524     1.525     1.525     1.525     1.526     1.526     1.527     1.527     1.527     1.528     1.528     1.529     1.529     1.529     1.530     1.530     1.531     1.531     1.531     1.532     1.532     1.532     1.533     1.533     1.534     1.534     1.535     1.535     1.535     1.536     1.536     1.536     1.537     1.537     1.538     1.538     1.539     1.539     1.539     1.540     1.540     1.541     1.541     1.542     1.542     1.543     1.543     1.544     1.544     1.545     1.545     1.546     1.546     1.547     1.547     1.547     1.548     1.548     1.549     1.549     1.550     1.550     1.551     1.551     1.552     1.552     1.553     1.553     1.554     1.554     1.555     1.556     1.556     1.557     1.557     1.558     1.558     1.559     1.559     1.560     1.560     1.561     1.561     1.562     1.562     1.563     1.563     1.564     1.564     1.565     1.565     1.566     1.567     1.567     1.568     1.568     1.569     1.569     1.570     1.571     1.571     1.572     1.572     1.573     1.573     1.574     1.575     1.575     1.576     1.576     1.577     1.578     1.578     1.579     1.579     1.580     1.580     1.581     1.582     1.582     1.583     1.583     1.585     1.587     1.589     1.591     1.592     1.594     1.596     1.598     1.600     1.602     1.604     1.606     1.608     1.610     1.612     1.615     1.617     1.619     1.621     1.623     1.626     1.628     1.630     1.632     1.635     1.637     1.639     1.642     1.644     1.647     1.649     1.652     1.654     1.657     1.659     1.662     1.665     1.667     1.670     1.673     1.675     1.678     1.681     1.684     1.687     1.690     1.693     1.695     1.698     1.701     1.704     1.707     1.710     1.714     1.717     1.720     1.723     1.726     1.729     1.733     1.736     1.739     1.743     1.746     1.749     1.753     1.756     1.760     1.763     1.767     1.770     1.774     1.777     1.781     1.785     1.788     1.792     1.796     1.800     1.803     1.807     1.811     1.815     1.819     1.823     1.827     1.831     1.835     1.839     1.843     1.847     1.851     1.855     1.859     1.864     1.868     1.872     1.877     1.881     1.885     1.890     1.894     1.899     1.903     1.908     1.912     1.917     1.922     1.926     1.931     1.936     1.940     1.945     1.950     1.955     1.960     1.965     1.969     1.975     1.980     1.985     1.990     1.995     2.000     2.005     2.010     2.016     2.021     2.026     2.031     2.036     2.042     2.047     2.052     2.058     2.063     2.069     2.074     2.080     2.085     2.091     2.096     2.102     2.108     2.113     2.119     2.124     2.130     2.135     2.141     2.147     2.152     2.158     2.164     2.170     2.175     2.181     2.187     2.193     2.198     2.204     2.210     2.215     2.221     2.227     2.233     2.239     2.245     2.250     2.256     2.262     2.268     2.273     2.279     2.285     2.291     2.297     2.302     2.308     2.314     2.319     2.325     2.331     2.336     2.342     2.348     2.353     2.359     2.364     2.370     2.375     2.381     2.386     2.392     2.397     2.403     2.408     2.414     2.419     2.424     2.429     2.435     2.440     2.445     2.450     2.455     2.460     2.465     2.470     2.475     2.480     2.485     2.490     2.494     2.499     2.504     2.508     2.513     2.517     2.522     2.526     2.530     2.535     2.539     2.543     2.547     2.551     2.555     2.559     2.563     2.567     2.570     2.574     2.578     2.581     2.584     2.588     2.591     2.595     2.598     2.601     2.604     2.608     2.610     2.613     2.616     2.619     2.622     2.624     2.627     2.630     2.632     2.634     2.637     2.639     2.641     2.643     2.645     2.647     2.649     2.651     2.652     2.653     2.655     2.656     2.657     2.658     2.659     2.660     2.660     2.661     2.661     2.661     2.661     2.661     2.661     2.660     2.659     2.658     2.657     2.656     2.655     2.653     2.651     2.649     2.647     2.645     2.642     2.639     2.636     2.633     2.630     2.627     2.623     2.619     2.614     2.609     2.604     2.598     2.593     2.587     2.581     2.576     2.569     2.563     2.557     2.550     2.543     2.535     2.528     2.519     2.511     2.502     2.492     2.482     2.470     2.458     2.444     2.429     2.416     2.405     2.395     2.385     2.376     2.367     2.358     2.350     2.342     2.333     2.325     2.317     2.309     2.301     2.294     2.286     2.278     2.270     2.263     2.255     2.247     2.240     2.232     2.224     2.215     2.207     2.198     2.190     2.181     2.172     2.162     2.153     2.144     2.134     2.125     2.115     2.105     2.096     2.086     2.076     2.066     2.056     2.045     2.035     2.025     2.015     2.016     2.018     2.019     2.020     2.021     2.022     2.024     2.025     2.026     2.027     2.028     2.030     2.031     2.032     2.033     2.035     2.036     2.037     2.039     2.040     2.041     2.042     2.044     2.045     2.046     2.047     2.049     2.050     2.051     2.052     2.054     2.055     2.056     2.058     2.059     2.060     2.061     2.063     2.064     2.065     2.067     2.068     2.069     2.070     2.072     2.073     2.074     2.076     2.077     2.078     2.080     2.081     2.082     2.083     2.085     2.086     2.087     2.089     2.090     2.091     2.093     2.094     2.095     2.097     2.098     2.099     2.101     2.102     2.103     2.105     2.106     2.107     2.109     2.110     2.112     2.113     2.114     2.116     2.117     2.119     2.120     2.122     2.123     2.125     2.126     2.127     2.129     2.130     2.132     2.133     2.135     2.136     2.138     2.139     2.141     2.143     2.144     2.146     2.147     2.149     2.151     2.153     2.154     2.156     2.158     2.159     2.178     2.199     2.220     2.242     2.263     2.285     2.306     2.328     2.349     2.371     2.393     2.414     2.436     2.457     2.479     2.500     2.521     2.542     2.562     2.583     2.603     2.623     2.643     2.663     2.682     2.701     2.720     2.739     2.757     2.775     2.793     2.810     2.827     2.844     2.861     2.878     2.894     2.910     2.925     2.940     2.955     2.970     2.984     2.998     3.012     3.025     3.038     3.051     3.063     3.075     3.087     3.098     3.109     3.120     3.130     3.140     3.149     3.158     3.167     3.175     3.183     3.190     3.197     3.203     3.209     3.215     3.220     3.224     3.228     3.232     3.235     3.238     3.241     3.243     3.244     3.245     3.246     3.246     3.246     3.246     3.245     3.243     3.242     3.239     3.237     3.234     3.231     3.227     3.223     3.219     3.214     3.209     3.204     3.199     3.193     3.187     3.181     3.174     3.168     3.161     3.154     3.146     3.139     3.131     3.124     3.116     3.108     3.100     3.092     3.084     3.076     3.068     3.060     3.052     3.044     3.037     3.029     3.022     3.015     3.008     3.002     2.996     2.990     2.985     2.980     2.975     2.971     2.968     2.965     2.963     2.961     2.961     2.960     2.961     2.962     2.965     2.968     2.972     2.977     2.983     2.990     2.998     3.006     3.016     3.027     3.039     3.051     3.065     3.080     3.096     3.114     3.132     3.151     3.171     3.193     3.215     3.238     3.263     3.288     3.314     3.341     3.369     3.397     3.426     3.456     3.486     3.517     3.548     3.580     3.612     3.644     3.677     3.710     3.743     3.775     3.808     3.841     3.874     3.907     3.940     3.972     4.005     4.038     4.072     4.105     4.139     4.173     4.206     4.239     4.272     4.305     4.337     4.369     4.402     4.436     4.471     4.508     4.548     4.589     4.633     4.678     4.727     4.780     4.838     4.902     4.969     5.039     5.110     5.180     5.250     5.321     5.390     5.461     5.534     5.608     5.681     5.752     5.818     5.877     5.926     5.966     5.995     6.009     6.009     5.998     5.981     5.959     5.941     5.947     5.975     5.991     5.982     5.962     5.936     5.896     5.849     5.813     5.780     5.745     5.732     5.731     5.719     5.720     5.739     5.750     5.761     5.785     5.806     5.817     5.834     5.847     5.846     5.847     5.849     5.845     5.839     5.836     5.824     5.810     5.790     5.761     5.729     5.702     5.665     5.630     5.602     5.570     5.537     5.509     5.468     5.428     5.396     5.350     5.298     5.257     5.206     5.153     5.102     5.041     4.976     4.920     4.860     4.800     4.759     4.710     4.657     4.605     4.544     4.486     4.433     4.379     4.320     4.267     4.213     4.156     4.107     4.068     4.029     4.010     3.986     3.962     3.954     3.934     3.925     3.931     3.931     3.938     3.945     3.943     3.955     3.972     3.981     4.007     4.048     4.083     4.122     4.165     4.187     4.212     4.237     4.244     4.251     4.267     4.265     4.363     4.492     4.632     4.772     4.917     5.065     5.212     5.356     5.495     5.633     5.766     5.897     6.012     6.131     6.235     6.347     6.435     6.525     6.587     6.647     6.689     6.730     6.756     6.761     6.759     6.744     6.752     6.751     6.759     6.741     6.715     6.680     6.629     6.578     6.529     6.474     6.423     6.373     6.317     6.260     6.214     6.175     6.122     6.060     6.016     5.971     5.930     5.891     5.855     5.815     5.770     5.728     5.681     5.633     5.580     5.524     5.466     5.414     5.360     5.305     5.253     5.195     5.134     5.071     5.007     4.943     4.881     4.823     4.765     4.707     4.648     4.597     4.551     4.511     4.476     4.444     4.418     4.392     4.366     4.336     4.301     4.262     4.221     4.177     4.131     4.078     4.019     3.953     3.884     3.816     3.746     3.681     3.618     3.562     3.511     3.465     3.425     3.388     3.354     3.318     3.283     3.247     3.213     3.180     3.146     3.110     3.074     3.035     2.995     2.988     2.987     2.986     2.985     2.984     2.982     2.980     2.978     2.975     2.973     2.971     2.969     2.967     2.965     2.964     2.962     2.960     2.958     2.956     2.954     2.952     2.950     2.947     2.945     2.943     2.940     2.937     2.935     2.932     2.929     2.927     2.924     2.922     2.920     2.918     2.916     2.915     2.914     2.912     2.911     2.909     2.907     2.905     2.902     2.900     2.897     2.895     2.905     2.957     3.009     3.061     3.115     3.165     3.208     3.250     3.291     3.330     3.370     3.415     3.462     3.504     3.544     3.575     3.600     3.621     3.646     3.677     3.706     3.745     3.790     3.844     3.908     3.985     4.071     4.166     4.257     4.345     4.413     4.446     4.446     4.412     4.348     4.251     4.128     3.995     3.850     3.701     3.558     3.424     3.299     3.201     3.116     3.053     3.011     2.983     2.963     2.953     2.942     2.926     2.926     2.938     2.950     2.963     2.975     2.988     3.000     3.042     3.118     3.208     3.305     3.400     3.488     3.567     3.639     3.704     3.755     3.796     3.832     3.860     3.874     3.875     3.929     3.990     4.048     4.101     4.152     4.203     4.256     4.312     4.376     4.446     4.523     4.598     4.662     4.706     4.728     4.723     4.701     4.678     4.670     4.727     4.770     4.816     4.862     4.903     4.938     4.972     4.996     5.020     5.040     5.074     5.167     5.318     5.441     5.532     5.615     5.700     5.797     5.904     6.006     6.095     6.177     6.265     6.353     6.443     6.527     6.603     6.665     6.711     6.741     6.754     6.758     6.751     6.736     6.713     6.689     6.657     6.617     6.559     6.470     6.361     6.240     6.137     6.067     6.026     6.009     6.001     6.006     6.010     6.016     6.007     5.978     5.914     5.841     5.765     5.687     5.615     5.539     5.460     5.385     5.311     5.244     5.190     5.146     5.109     5.074     5.038     4.999     4.961     4.923     4.882     4.836     4.785     4.735     4.689     4.648     4.607     4.556     4.495     4.428     4.357     4.280     4.196     4.110     4.024     3.936     3.848     3.758     3.670     3.585     3.502     3.423     3.346     3.271     3.200     3.134     3.074     3.017     2.965     2.916     2.872     2.830     2.792     2.756     2.722     2.688     2.657     2.627     2.597     2.568     2.539     2.511     2.483     2.456     2.429     2.403     2.377     2.352     2.328     2.305     2.282     2.258     2.235     2.213     2.191     2.170     2.150     2.129     2.110     2.091     2.072     2.052     2.033     2.014     1.997     1.979     1.961     1.942     1.923     1.905     1.887     1.868     1.849     1.831     1.812     1.794     1.776     1.758     1.742     1.726     1.710     1.692     1.675     1.658     1.642     1.626     1.621     1.617     1.613     1.609     1.605     1.601     1.597     1.593     1.589     1.585     1.582     1.578     1.574     1.570     1.566     1.562     1.558     1.554     1.550     1.546     1.542     1.538     1.534     1.530     1.526     1.522     1.518     1.514     1.510     1.506     1.502     1.499     1.495     1.491     1.488     1.485     1.481     1.478     1.475     1.472     1.469     1.466     1.463     1.460     1.458     1.455     1.453     1.451     1.448     1.446     1.444     1.442     1.440     1.438     1.436     1.435     1.433     1.431     1.430     1.428     1.427     1.425     1.424     1.422     1.421     1.419     1.418     1.417     1.415     1.414     1.412     1.411     1.409     1.408     1.406     1.404     1.402     1.400     1.398     1.396     1.394     1.392     1.390     1.388     1.385     1.382     1.380     1.377     1.374     1.371     1.368     1.364     1.361     1.357     1.354     1.350     1.346     1.342     1.338     1.333     1.329     1.324     1.320     1.315     1.310     1.305     1.300     1.295     1.289     1.284     1.278     1.272     1.267     1.261     1.255     1.249     1.242     1.236     1.230     1.223     1.216     1.210     1.203     1.196     1.189     1.182     1.175     1.168     1.160     1.153     1.146     1.139     1.132     1.124     1.117     1.110     1.103     1.095     1.088     1.081     1.074     1.067     1.059     1.052     1.044     1.036     1.029     1.021     1.014     1.006     0.999     0.991
     1.860     1.865     1.870     1.874     1.879     1.884     1.888     1.892     1.896     1.900     1.904     1.908     1.911     1.915     1.919     1.922     1.925     1.929     1.932     1.935     1.938     1.941     1.944     1.947     1.949     1.952     1.955     1.957     1.960     1.962     1.964     1.966     1.968     1.970     1.972     1.974     1.975     1.977     1.979     1.981     1.982     1.984     1.985     1.986     1.987     1.989     1.990     1.991     1.992     1.993     1.994     1.995     1.995     1.996     1.997     1.998     1.998     1.998     1.999     1.999     2.000     2.000     2.000     2.000     2.000     2.000     2.000     2.000     2.000     2.000     2.000     2.000     2.000     1.999     1.999     1.999     1.998     1.998     1.997     1.997     1.996     1.995     1.995     1.994     1.993     1.992     1.991     1.990     1.990     1.989     1.988     1.987     1.986     1.985     1.984     1.982     1.981     1.980     1.979     1.978     1.976     1.975     1.974     1.973     1.971     1.970     1.969     1.967     1.965     1.964     1.963     1.961     1.959     1.958     1.956     1.955     1.953     1.952     1.950     1.948     1.946     1.945     1.943     1.941     1.939     1.937     1.936     1.934     1.932     1.930     1.928     1.926     1.924     1.922     1.920     1.917     1.916     1.913     1.911     1.909     1.907     1.904     1.902     1.900     1.898     1.895     1.893     1.891     1.888     1.886     1.883     1.881     1.879     1.876     1.873     1.871     1.868     1.866     1.863     1.860     1.858     1.855     1.852     1.850     1.847     1.844     1.841     1.838     1.835     1.832     1.829     1.826     1.823     1.820     1.817     1.814     1.811     1.807     1.804     1.801     1.797     1.795     1.791     1.788     1.784     1.781     1.778     1.774     1.771     1.767     1.764     1.760     1.757     1.753     1.750     1.746     1.742     1.739     1.735     1.731     1.728     1.724     1.720     1.717     1.713     1.709     1.705     1.702     1.698     1.694     1.690     1.686     1.682     1.678     1.674     1.670     1.666     1.662     1.658     1.654     1.650     1.646     1.642     1.638     1.634     1.630     1.626     1.622     1.617     1.613     1.609     1.605     1.601     1.597     1.593     1.588     1.584     1.580     1.576     1.572     1.567     1.563     1.559     1.555     1.550     1.546     1.542     1.537     1.533     1.529     1.524     1.520     1.515     1.511     1.507     1.502     1.498     1.493     1.489     1.487     1.488     1.489     1.490     1.490     1.491     1.492     1.493     1.493     1.494     1.495     1.495     1.496     1.497     1.497     1.498     1.498     1.499     1.500     1.500     1.501     1.502     1.502     1.503     1.503     1.504     1.505     1.505     1.506     1.506     1.507     1.507     1.508     1.508     1.509     1.509     1.510     1.510     1.511     1.511     1.511     1.512     1.512     1.513     1.513     1.514     1.514     1.515     1.515     1.516     1.516     1.516     1.517     1.517     1.518     1.518     1.519     1.519     1.520     1.520     1.521     1.521     1.521     1.522     1.522     1.523     1.523     1.523     1.524     1.524     1.525     1.525     1.525     1.526     1.526     1.527     1.527     1.527     1.528     1.528     1.529     1.529     1.529     1.530     1.530     1.531     1.531     1.531     1.532     1.532     1.533     1.533     1.533     1.534     1.534     1.535     1.535     1.535     1.536     1.536     1.537     1.537     1.537     1.538     1.538     1.539     1.539     1.540     1.540     1.541     1.541     1.542     1.542     1.542     1.543     1.543     1.544     1.544     1.545     1.545     1.546     1.546     1.547     1.547     1.548     1.548     1.549     1.549     1.549     1.550     1.551     1.551     1.552     1.552     1.553     1.553     1.554     1.554     1.555     1.555     1.556     1.556     1.557     1.557     1.558     1.558     1.559     1.559     1.560     1.561     1.561     1.562     1.562     1.563     1.563     1.564     1.564     1.565     1.565     1.566     1.567     1.567     1.568     1.568     1.569     1.569     1.570     1.570     1.571     1.572     1.572     1.573     1.573     1.574     1.574     1.575     1.576     1.576     1.577     1.578     1.578     1.579     1.579     1.580     1.580     1.581     1.582     1.582     1.583     1.583     1.585     1.587     1.589     1.591     1.593     1.595     1.597     1.599     1.600     1.602     1.604     1.606     1.609     1.611     1.613     1.615     1.617     1.619     1.622     1.624     1.626     1.628     1.631     1.633     1.635     1.638     1.640     1.642     1.645     1.647     1.650     1.652     1.655     1.657     1.660     1.663     1.665     1.668     1.671     1.673     1.676     1.679     1.682     1.685     1.688     1.690     1.693     1.696     1.699     1.702     1.705     1.708     1.711     1.714     1.718     1.721     1.724     1.727     1.731     1.734     1.737     1.740     1.744     1.747     1.750     1.754     1.757     1.761     1.764     1.768     1.771     1.775     1.779     1.782     1.786     1.790     1.793     1.797     1.801     1.805     1.809     1.813     1.816     1.820     1.824     1.828     1.832     1.836     1.840     1.844     1.849     1.853     1.857     1.861     1.866     1.870     1.874     1.879     1.883     1.887     1.892     1.896     1.901     1.905     1.910     1.914     1.919     1.924     1.928     1.933     1.938     1.943     1.947     1.952     1.957     1.962     1.967     1.972     1.977     1.982     1.987     1.992     1.997     2.003     2.008     2.013     2.018     2.023     2.028     2.034     2.039     2.044     2.050     2.055     2.060     2.066     2.072     2.077     2.082     2.088     2.094     2.099     2.105     2.110     2.116     2.121     2.127     2.133     2.138     2.144     2.150     2.155     2.161     2.166     2.172     2.178     2.184     2.189     2.195     2.201     2.206     2.212     2.218     2.224     2.229     2.235     2.241     2.247     2.252     2.258     2.264     2.270     2.276     2.281     2.287     2.293     2.299     2.304     2.310     2.316     2.321     2.327     2.332     2.338     2.344     2.349     2.355     2.360     2.366     2.371     2.377     2.382     2.387     2.393     2.398     2.404     2.409     2.414     2.419     2.425     2.430     2.435     2.440     2.445     2.450     2.455     2.460     2.465     2.470     2.474     2.479     2.484     2.489     2.493     2.498     2.502     2.507     2.511     2.515     2.520     2.524     2.528     2.532     2.536     2.540     2.544     2.548     2.552     2.556     2.559     2.563     2.566     2.570     2.573     2.577     2.580     2.583     2.587     2.590     2.593     2.596     2.599     2.602     2.604     2.607     2.610     2.613     2.615     2.618     2.620     2.622     2.625     2.627     2.629     2.631     2.633     2.635     2.636     2.638     2.640     2.641     2.642     2.644     2.645     2.646     2.646     2.647     2.648     2.648     2.648     2.648     2.648     2.648     2.648     2.647     2.646     2.645     2.644     2.643     2.641     2.640     2.638     2.636     2.634     2.631     2.628     2.626     2.622     2.619     2.616     2.612     2.608     2.604     2.599     2.595     2.589     2.584     2.578     2.573     2.566     2.560     2.554     2.547     2.541     2.534     2.526     2.519     2.511     2.502     2.494     2.485     2.475     2.464     2.453     2.441     2.429     2.415     2.402     2.390     2.380     2.370     2.362     2.353     2.345     2.337     2.329     2.321     2.313     2.305     2.298     2.290     2.282     2.275     2.267     2.260     2.252     2.245     2.237     2.229     2.221     2.213     2.205     2.197     2.189     2.180     2.171     2.162     2.153     2.144     2.135     2.125     2.116     2.106     2.096     2.087     2.077     2.067     2.057     2.047     2.037     2.027     2.016     2.014     2.015     2.016     2.018     2.019     2.020     2.021     2.022     2.024     2.025     2.026     2.027     2.029     2.030     2.031     2.032     2.034     2.035     2.036     2.037     2.039     2.040     2.041     2.043     2.044     2.045     2.046     2.047     2.049     2.050     2.051     2.053     2.054     2.055     2.056     2.058     2.059     2.060     2.061     2.063     2.064     2.065     2.067     2.068     2.069     2.071     2.072     2.073     2.075     2.076     2.077     2.078     2.080     2.081     2.082     2.084     2.085     2.086     2.087     2.089     2.090     2.092     2.093     2.094     2.096     2.097     2.098     2.100     2.101     2.102     2.104     2.105     2.106     2.108     2.109     2.110     2.112     2.113     2.115     2.116     2.117     2.119     2.120     2.122     2.123     2.125     2.126     2.128     2.129     2.130     2.132     2.133     2.135     2.137     2.138     2.140     2.141     2.143     2.145     2.146     2.148     2.150     2.151     2.153     2.155     2.156     2.158     2.163     2.184     2.206     2.227     2.248     2.270     2.292     2.313     2.335     2.357     2.379     2.400     2.422     2.444     2.465     2.486     2.507     2.529     2.549     2.570     2.590     2.611     2.631     2.650     2.670     2.689     2.708     2.727     2.745     2.763     2.781     2.799     2.816     2.834     2.850     2.867     2.883     2.899     2.915     2.930     2.945     2.960     2.974     2.988     3.002     3.016     3.029     3.041     3.054     3.066     3.078     3.089     3.100     3.111     3.122     3.131     3.141     3.150     3.159     3.167     3.175     3.183     3.190     3.196     3.202     3.208     3.213     3.218     3.222     3.226     3.230     3.232     3.235     3.237     3.239     3.240     3.241     3.241     3.241     3.241     3.240     3.239     3.237     3.235     3.233     3.230     3.227     3.223     3.219     3.215     3.210     3.205     3.200     3.195     3.189     3.183     3.177     3.171     3.164     3.157     3.150     3.142     3.135     3.127     3.120     3.112     3.104     3.096     3.088     3.080     3.072     3.064     3.056     3.048     3.040     3.032     3.025     3.018     3.010     3.003     2.997     2.991     2.985     2.979     2.975     2.970     2.966     2.962     2.959     2.957     2.955     2.954     2.954     2.954     2.955     2.957     2.960     2.964     2.969     2.974     2.981     2.988     2.996     3.006     3.016     3.027     3.040     3.053     3.068     3.083     3.100     3.118     3.137     3.157     3.178     3.200     3.223     3.247     3.273     3.298     3.325     3.353     3.381     3.410     3.439     3.469     3.500     3.531     3.563     3.595     3.627     3.660     3.693     3.725     3.758     3.791     3.824     3.857     3.891     3.924     3.956     3.989     4.023     4.056     4.090     4.123     4.157     4.191     4.225     4.259     4.292     4.325     4.358     4.391     4.425     4.460     4.496     4.535     4.575     4.617     4.661     4.708     4.759     4.813     4.874     4.940     5.010     5.082     5.154     5.225     5.296     5.367     5.437     5.508     5.581     5.655     5.727     5.795     5.859     5.916     5.963     5.999     6.021     6.029     6.027     6.013     5.990     5.971     5.971     5.989     6.014     6.023     6.005     5.973     5.937     5.892     5.839     5.798     5.766     5.738     5.725     5.723     5.716     5.716     5.732     5.746     5.760     5.785     5.807     5.825     5.844     5.856     5.862     5.865     5.870     5.867     5.865     5.861     5.853     5.836     5.811     5.784     5.747     5.714     5.682     5.648     5.626     5.599     5.567     5.536     5.498     5.460     5.428     5.381     5.336     5.294     5.248     5.195     5.143     5.082     5.018     4.960     4.898     4.845     4.800     4.752     4.699     4.640     4.581     4.519     4.462     4.407     4.350     4.289     4.236     4.178     4.126     4.085     4.048     4.022     3.995     3.964     3.944     3.918     3.898     3.897     3.895     3.895     3.902     3.905     3.918     3.938     3.959     3.990     4.037     4.077     4.122     4.165     4.194     4.218     4.246     4.260     4.274     4.291     4.295     4.296     4.310     4.440     4.575     4.718     4.862     5.008     5.145     5.288     5.426     5.571     5.700     5.836     5.951     6.078     6.186     6.301     6.392     6.478     6.549     6.602     6.654     6.672     6.695     6.689     6.712     6.722     6.757     6.777     6.775     6.766     6.733     6.689     6.644     6.589     6.539     6.487     6.432     6.373     6.323     6.285     6.234     6.167     6.120     6.070     6.019     5.978     5.936     5.891     5.846     5.804     5.760     5.717     5.665     5.610     5.556     5.502     5.446     5.392     5.338     5.282     5.223     5.160     5.100     5.035     4.972     4.911     4.850     4.785     4.724     4.668     4.613     4.565     4.519     4.478     4.445     4.414     4.383     4.354     4.320     4.285     4.250     4.210     4.167     4.120     4.068     4.009     3.947     3.881     3.810     3.742     3.675     3.613     3.557     3.507     3.463     3.427     3.394     3.363     3.329     3.293     3.257     3.221     3.185     3.149     3.114     3.078     3.040     3.002     3.001     3.000     2.998     2.997     2.995     2.993     2.991     2.988     2.985     2.983     2.981     2.979     2.977     2.974     2.972     2.970     2.968     2.966     2.963     2.961     2.958     2.955     2.953     2.950     2.947     2.944     2.941     2.938     2.935     2.933     2.930     2.927     2.925     2.923     2.921     2.919     2.918     2.916     2.915     2.913     2.911     2.909     2.907     2.904     2.902     2.899     2.897     2.903     2.957     3.008     3.060     3.112     3.159     3.202     3.244     3.288     3.329     3.369     3.414     3.457     3.497     3.529     3.558     3.585     3.606     3.634     3.657     3.688     3.719     3.759     3.804     3.860     3.928     4.013     4.105     4.207     4.305     4.384     4.434     4.454     4.444     4.397     4.317     4.210     4.086     3.942     3.794     3.641     3.498     3.358     3.248     3.144     3.070     3.013     2.976     2.956     2.942     2.935     2.917     2.898     2.910     2.923     2.936     2.949     2.962     2.974     3.019     3.077     3.147     3.231     3.322     3.413     3.501     3.584     3.660     3.724     3.773     3.815     3.846     3.861     3.865     3.910     3.978     4.034     4.082     4.122     4.159     4.197     4.241     4.294     4.359     4.433     4.509     4.579     4.637     4.673     4.689     4.690     4.686     4.679     4.664     4.676     4.740     4.798     4.850     4.898     4.943     4.975     5.008     5.035     5.091     5.143     5.283     5.423     5.560     5.697     5.836     5.986     6.142     6.295     6.428     6.550     6.679     6.800     6.911     7.003     7.074     7.118     7.141     7.140     7.128     7.108     7.089     7.063     7.030     6.993     6.946     6.893     6.819     6.724     6.608     6.483     6.373     6.289     6.237     6.197     6.169     6.150     6.137     6.121     6.100     6.053     5.990     5.910     5.837     5.774     5.711     5.655     5.598     5.532     5.464     5.397     5.330     5.264     5.204     5.145     5.084     5.021     4.958     4.899     4.842     4.781     4.717     4.656     4.601     4.551     4.506     4.455     4.395     4.331     4.273     4.215     4.150     4.082     4.010     3.933     3.855     3.774     3.693     3.615     3.537     3.462     3.389     3.318     3.248     3.184     3.124     3.067     3.015     2.966     2.922     2.880     2.842     2.806     2.770     2.736     2.704     2.673     2.643     2.613     2.583     2.554     2.526     2.497     2.469     2.443     2.417     2.389     2.364     2.339     2.315     2.291     2.267     2.243     2.220     2.198     2.176     2.155     2.134     2.114     2.094     2.075     2.054     2.035     2.016     1.997     1.979     1.960     1.941     1.922     1.904     1.885     1.866     1.847     1.828     1.810     1.792     1.774     1.756     1.740     1.724     1.707     1.690     1.672     1.655     1.639     1.623     1.611     1.607     1.603     1.599     1.595     1.591     1.587     1.584     1.580     1.576     1.572     1.568     1.565     1.561     1.557     1.553     1.549     1.545     1.541     1.537     1.533     1.529     1.525     1.521     1.517     1.513     1.509     1.505     1.501     1.497     1.494     1.490     1.487     1.483     1.480     1.477     1.474     1.470     1.467     1.464     1.462     1.459     1.456     1.453     1.451     1.449     1.446     1.444     1.442     1.440     1.438     1.436     1.434     1.432     1.430     1.429     1.427     1.426     1.424     1.423     1.421     1.420     1.418     1.417     1.416     1.414     1.413     1.411     1.410     1.408     1.407     1.405     1.404     1.402     1.400     1.398     1.396     1.395     1.393     1.391     1.388     1.386     1.384     1.381     1.379     1.376     1.373     1.370     1.367     1.364     1.361     1.357     1.354     1.350     1.346     1.342     1.338     1.334     1.330     1.325     1.321     1.316     1.312     1.307     1.302     1.296     1.291     1.286     1.280     1.275     1.269     1.263     1.257     1.251     1.245     1.239     1.233     1.226     1.220     1.213     1.206     1.199     1.193     1.186     1.179     1.171     1.164     1.157     1.150     1.143     1.136     1.128     1.121     1.114     1.107     1.100     1.092     1.085     1.078     1.071     1.064     1.057     1.049     1.041     1.034     1.026     1.019     1.011     1.004     0.996     0.988
     1.859     1.864     1.869     1.873     1.878     1.882     1.887     1.891     1.895     1.899     1.903     1.906     1.910     1.914     1.917     1.921     1.924     1.927     1.931     1.934     1.937     1.940     1.943     1.945     1.948     1.951     1.954     1.956     1.959     1.961     1.963     1.965     1.967     1.969     1.971     1.973     1.975     1.977     1.978     1.980     1.981     1.983     1.984     1.986     1.987     1.988     1.989     1.990     1.992     1.993     1.994     1.995     1.995     1.996     1.997     1.998     1.998     1.999     1.999     1.999     2.000     2.000     2.000     2.000     2.000     2.000     2.001     2.001     2.001     2.000     2.000     2.000     2.000     2.000     2.000     1.999     1.999     1.998     1.998     1.997     1.996     1.996     1.995     1.994     1.994     1.993     1.992     1.991     1.990     1.989     1.988     1.988     1.986     1.986     1.984     1.983     1.982     1.981     1.980     1.979     1.977     1.976     1.975     1.974     1.972     1.971     1.969     1.968     1.967     1.965     1.964     1.962     1.961     1.959     1.958     1.956     1.954     1.953     1.951     1.949     1.948     1.946     1.944     1.942     1.941     1.939     1.937     1.935     1.933     1.931     1.929     1.927     1.925     1.923     1.921     1.919     1.917     1.915     1.912     1.910     1.908     1.906     1.904     1.902     1.899     1.897     1.895     1.892     1.890     1.887     1.885     1.883     1.880     1.878     1.875     1.873     1.870     1.867     1.865     1.862     1.859     1.857     1.854     1.851     1.849     1.846     1.843     1.840     1.837     1.834     1.831     1.828     1.825     1.822     1.819     1.816     1.813     1.810     1.806     1.803     1.800     1.797     1.793     1.790     1.787     1.783     1.780     1.776     1.773     1.770     1.766     1.763     1.759     1.755     1.752     1.748     1.745     1.741     1.737     1.734     1.730     1.727     1.723     1.719     1.715     1.712     1.708     1.704     1.700     1.696     1.693     1.689     1.685     1.681     1.677     1.673     1.669     1.665     1.661     1.657     1.653     1.649     1.645     1.641     1.637     1.633     1.629     1.624     1.620     1.616     1.612     1.608     1.604     1.600     1.596     1.591     1.587     1.583     1.579     1.575     1.570     1.566     1.562     1.558     1.553     1.549     1.545     1.541     1.536     1.532     1.528     1.523     1.519     1.514     1.510     1.506     1.501     1.497     1.492     1.488     1.487     1.488     1.489     1.490     1.490     1.491     1.492     1.492     1.493     1.494     1.495     1.495     1.496     1.496     1.497     1.498     1.498     1.499     1.500     1.500     1.501     1.501     1.502     1.503     1.503     1.504     1.504     1.505     1.505     1.506     1.506     1.507     1.507     1.508     1.508     1.509     1.509     1.510     1.510     1.511     1.511     1.512     1.512     1.513     1.513     1.514     1.514     1.514     1.515     1.515     1.516     1.516     1.517     1.517     1.518     1.518     1.518     1.519     1.519     1.520     1.520     1.521     1.521     1.521     1.522     1.522     1.522     1.523     1.523     1.524     1.524     1.525     1.525     1.525     1.526     1.526     1.527     1.527     1.527     1.528     1.528     1.529     1.529     1.529     1.530     1.530     1.531     1.531     1.531     1.532     1.532     1.532     1.533     1.533     1.534     1.534     1.535     1.535     1.535     1.536     1.536     1.537     1.537     1.537     1.538     1.538     1.539     1.539     1.540     1.540     1.541     1.541     1.542     1.542     1.542     1.543     1.543     1.544     1.544     1.545     1.545     1.546     1.547     1.547     1.547     1.548     1.548     1.549     1.549     1.550     1.550     1.551     1.551     1.552     1.552     1.553     1.553     1.554     1.555     1.555     1.556     1.556     1.557     1.557     1.558     1.558     1.559     1.559     1.560     1.560     1.561     1.562     1.562     1.563     1.563     1.564     1.564     1.565     1.565     1.566     1.566     1.567     1.567     1.568     1.569     1.569     1.570     1.570     1.571     1.571     1.572     1.573     1.573     1.574     1.574     1.575     1.576     1.576     1.577     1.577     1.578     1.578     1.579     1.580     1.580     1.581     1.581     1.582     1.583     1.584     1.585     1.587     1.589     1.591     1.593     1.595     1.597     1.599     1.601     1.603     1.605     1.607     1.609     1.611     1.613     1.615     1.618     1.620     1.622     1.624     1.626     1.629     1.631     1.633     1.636     1.638     1.641     1.643     1.646     1.648     1.650     1.653     1.655     1.658     1.661     1.663     1.666     1.669     1.671     1.674     1.677     1.680     1.682     1.685     1.688     1.691     1.694     1.697     1.700     1.703     1.706     1.709     1.712     1.716     1.719     1.722     1.725     1.728     1.732     1.735     1.738     1.741     1.745     1.748     1.752     1.755     1.759     1.762     1.766     1.769     1.773     1.776     1.780     1.784     1.787     1.791     1.795     1.799     1.802     1.806     1.810     1.814     1.818     1.822     1.826     1.830     1.834     1.838     1.842     1.846     1.850     1.855     1.859     1.863     1.867     1.872     1.876     1.880     1.885     1.889     1.894     1.898     1.903     1.907     1.912     1.917     1.921     1.926     1.931     1.935     1.940     1.945     1.950     1.954     1.959     1.964     1.969     1.974     1.979     1.985     1.990     1.995     2.000     2.005     2.010     2.015     2.020     2.026     2.031     2.036     2.042     2.047     2.052     2.058     2.063     2.069     2.074     2.079     2.085     2.091     2.096     2.102     2.107     2.113     2.118     2.124     2.130     2.135     2.141     2.147     2.152     2.158     2.163     2.169     2.175     2.181     2.186     2.192     2.197     2.203     2.209     2.215     2.220     2.226     2.232     2.238     2.243     2.249     2.255     2.260     2.266     2.272     2.278     2.283     2.289     2.295     2.300     2.306     2.312     2.317     2.323     2.328     2.334     2.340     2.345     2.351     2.356     2.361     2.367     2.372     2.377     2.383     2.388     2.394     2.399     2.404     2.409     2.414     2.420     2.425     2.430     2.435     2.440     2.445     2.449     2.454     2.459     2.464     2.469     2.474     2.478     2.483     2.487     2.492     2.496     2.500     2.505     2.509     2.513     2.517     2.521     2.525     2.529     2.533     2.537     2.541     2.545     2.548     2.552     2.555     2.559     2.562     2.566     2.569     2.572     2.575     2.578     2.581     2.585     2.587     2.590     2.593     2.596     2.598     2.601     2.603     2.606     2.608     2.611     2.613     2.615     2.617     2.619     2.621     2.622     2.624     2.626     2.627     2.629     2.630     2.631     2.632     2.633     2.634     2.635     2.635     2.636     2.636     2.636     2.636     2.635     2.635     2.634     2.633     2.633     2.631     2.630     2.629     2.627     2.625     2.623     2.620     2.618     2.615     2.612     2.609     2.606     2.602     2.598     2.594     2.590     2.585     2.581     2.575     2.570     2.564     2.558     2.552     2.546     2.539     2.533     2.526     2.518     2.511     2.503     2.495     2.487     2.478     2.469     2.459     2.449     2.438     2.427     2.415     2.403     2.390     2.378     2.367     2.357     2.348     2.340     2.332     2.324     2.316     2.309     2.301     2.293     2.286     2.279     2.271     2.264     2.257     2.249     2.242     2.234     2.227     2.219     2.211     2.203     2.195     2.187     2.179     2.170     2.162     2.153     2.144     2.135     2.126     2.116     2.107     2.097     2.088     2.078     2.068     2.058     2.048     2.038     2.028     2.018     2.012     2.013     2.014     2.015     2.017     2.018     2.019     2.020     2.021     2.023     2.024     2.025     2.026     2.027     2.029     2.030     2.031     2.032     2.034     2.035     2.036     2.038     2.039     2.040     2.041     2.043     2.044     2.045     2.046     2.048     2.049     2.050     2.051     2.053     2.054     2.055     2.056     2.058     2.059     2.060     2.062     2.063     2.064     2.065     2.067     2.068     2.069     2.070     2.072     2.073     2.075     2.076     2.077     2.079     2.080     2.081     2.082     2.084     2.085     2.086     2.088     2.089     2.090     2.092     2.093     2.094     2.096     2.097     2.098     2.100     2.101     2.102     2.104     2.105     2.106     2.108     2.109     2.111     2.112     2.113     2.115     2.116     2.118     2.119     2.120     2.122     2.123     2.125     2.126     2.128     2.129     2.131     2.132     2.134     2.135     2.137     2.138     2.140     2.142     2.143     2.145     2.147     2.148     2.150     2.152     2.153     2.155     2.157     2.159     2.169     2.191     2.212     2.234     2.255     2.277     2.299     2.321     2.343     2.364     2.386     2.408     2.430     2.451     2.473     2.494     2.515     2.536     2.557     2.578     2.598     2.618     2.638     2.658     2.677     2.696     2.715     2.734     2.752     2.770     2.788     2.805     2.823     2.839     2.856     2.873     2.889     2.904     2.920     2.935     2.950     2.964     2.979     2.992     3.006     3.019     3.032     3.045     3.057     3.069     3.080     3.091     3.102     3.113     3.123     3.133     3.142     3.151     3.159     3.167     3.175     3.182     3.189     3.195     3.201     3.207     3.211     3.216     3.220     3.223     3.227     3.229     3.231     3.233     3.235     3.236     3.236     3.236     3.236     3.235     3.234     3.232     3.230     3.228     3.225     3.222     3.219     3.215     3.211     3.206     3.201     3.196     3.191     3.185     3.179     3.173     3.167     3.160     3.153     3.146     3.139     3.131     3.123     3.116     3.108     3.100     3.092     3.084     3.076     3.068     3.060     3.051     3.043     3.036     3.028     3.020     3.013     3.006     2.999     2.992     2.986     2.980     2.974     2.969     2.964     2.960     2.956     2.953     2.951     2.949     2.947     2.947     2.947     2.948     2.949     2.952     2.956     2.960     2.965     2.971     2.978     2.986     2.995     3.005     3.016     3.028     3.041     3.055     3.070     3.087     3.104     3.123     3.142     3.163     3.185     3.208     3.232     3.257     3.283     3.309     3.336     3.364     3.393     3.422     3.452     3.482     3.513     3.545     3.577     3.609     3.641     3.674     3.707     3.740     3.773     3.806     3.840     3.873     3.906     3.939     3.973     4.006     4.039     4.073     4.107     4.140     4.174     4.209     4.243     4.277     4.311     4.345     4.379     4.414     4.449     4.485     4.523     4.561     4.602     4.645     4.690     4.738     4.790     4.847     4.910     4.979     5.051     5.124     5.197     5.270     5.341     5.412     5.481     5.553     5.626     5.698     5.768     5.835     5.897     5.952     5.995     6.025     6.039     6.042     6.038     6.023     6.001     5.993     6.009     6.031     6.046     6.043     6.014     5.972     5.927     5.877     5.823     5.779     5.750     5.727     5.715     5.712     5.709     5.708     5.721     5.737     5.755     5.778     5.804     5.828     5.846     5.861     5.870     5.878     5.882     5.884     5.882     5.880     5.872     5.851     5.829     5.799     5.763     5.730     5.699     5.670     5.650     5.623     5.594     5.561     5.524     5.492     5.451     5.410     5.368     5.328     5.284     5.235     5.181     5.120     5.059     4.997     4.937     4.888     4.841     4.793     4.738     4.679     4.616     4.555     4.493     4.437     4.378     4.315     4.260     4.204     4.150     4.110     4.069     4.038     4.005     3.969     3.937     3.905     3.876     3.867     3.861     3.861     3.867     3.876     3.888     3.914     3.942     3.978     4.026     4.074     4.120     4.165     4.197     4.225     4.255     4.277     4.296     4.314     4.328     4.332     4.335     4.329     4.404     4.538     4.678     4.811     4.950     5.085     5.231     5.369     5.516     5.647     5.783     5.907     6.034     6.153     6.259     6.363     6.439     6.517     6.556     6.600     6.603     6.635     6.647     6.690     6.737     6.778     6.814     6.826     6.808     6.779     6.730     6.687     6.639     6.582     6.520     6.466     6.427     6.369     6.304     6.256     6.199     6.137     6.084     6.034     5.982     5.931     5.885     5.838     5.795     5.748     5.697     5.645     5.592     5.535     5.479     5.421     5.367     5.308     5.246     5.189     5.124     5.064     5.004     4.939     4.870     4.808     4.746     4.687     4.631     4.576     4.528     4.484     4.444     4.408     4.374     4.338     4.306     4.272     4.235     4.196     4.152     4.104     4.052     3.997     3.935     3.871     3.803     3.733     3.666     3.603     3.547     3.498     3.459     3.426     3.396     3.366     3.333     3.297     3.259     3.221     3.185     3.149     3.114     3.080     3.043     3.016     3.014     3.013     3.011     3.009     3.007     3.004     3.002     2.999     2.996     2.994     2.991     2.989     2.986     2.984     2.981     2.979     2.976     2.973     2.971     2.967     2.964     2.961     2.959     2.956     2.952     2.949     2.946     2.942     2.939     2.936     2.934     2.931     2.928     2.926     2.924     2.923     2.921     2.919     2.917     2.916     2.913     2.911     2.909     2.907     2.904     2.902     2.900     2.910     2.962     3.012     3.060     3.109     3.154     3.197     3.240     3.284     3.325     3.366     3.407     3.448     3.480     3.507     3.539     3.565     3.594     3.618     3.643     3.668     3.695     3.729     3.769     3.820     3.883     3.967     4.061     4.170     4.274     4.365     4.432     4.470     4.480     4.453     4.389     4.297     4.178     4.039     3.886     3.736     3.576     3.434     3.301     3.192     3.097     3.031     2.984     2.955     2.937     2.920     2.901     2.869     2.882     2.895     2.908     2.921     2.934     2.946     2.991     3.044     3.104     3.173     3.252     3.336     3.424     3.513     3.596     3.666     3.722     3.767     3.802     3.824     3.837     3.909     3.972     4.022     4.060     4.091     4.119     4.150     4.187     4.235     4.295     4.362     4.433     4.501     4.562     4.611     4.646     4.672     4.690     4.697     4.696     4.697     4.710     4.727     4.787     4.856     4.913     4.959     4.984     5.022     5.071     5.154     5.270     5.438     5.630     5.836     6.039     6.252     6.458     6.648     6.824     6.978     7.130     7.264     7.378     7.460     7.516     7.538     7.530     7.504     7.473     7.442     7.413     7.373     7.331     7.281     7.224     7.158     7.071     6.971     6.850     6.729     6.616     6.527     6.460     6.398     6.345     6.296     6.259     6.219     6.175     6.118     6.040     5.958     5.876     5.809     5.753     5.699     5.650     5.597     5.535     5.468     5.397     5.317     5.232     5.148     5.061     4.972     4.885     4.803     4.730     4.660     4.588     4.517     4.455     4.399     4.354     4.308     4.258     4.209     4.170     4.131     4.083     4.031     3.973     3.909     3.841     3.770     3.697     3.626     3.555     3.484     3.414     3.347     3.280     3.217     3.158     3.103     3.051     3.003     2.958     2.916     2.878     2.843     2.808     2.773     2.740     2.709     2.678     2.648     2.618     2.588     2.559     2.530     2.502     2.475     2.448     2.421     2.394     2.368     2.343     2.318     2.293     2.269     2.245     2.222     2.199     2.177     2.155     2.134     2.114     2.094     2.073     2.053     2.034     2.014     1.995     1.976     1.956     1.938     1.919     1.900     1.880     1.861     1.842     1.824     1.806     1.788     1.770     1.753     1.737     1.720     1.703     1.686     1.669     1.652     1.635     1.620     1.605     1.597     1.593     1.589     1.586     1.582     1.578     1.574     1.571     1.567     1.563     1.559     1.555     1.551     1.548     1.543     1.540     1.536     1.532     1.528     1.524     1.520     1.516     1.512     1.508     1.505     1.501     1.497     1.493     1.489     1.486     1.482     1.479     1.476     1.472     1.469     1.466     1.463     1.460     1.457     1.454     1.452     1.449     1.447     1.444     1.442     1.440     1.438     1.436     1.434     1.432     1.430     1.428     1.426     1.425     1.423     1.422     1.420     1.419     1.417     1.416     1.415     1.413     1.412     1.410     1.409     1.408     1.406     1.405     1.403     1.402     1.400     1.398     1.397     1.395     1.393     1.391     1.389     1.387     1.385     1.383     1.380     1.378     1.375     1.372     1.369     1.366     1.363     1.360     1.357     1.354     1.350     1.347     1.343     1.339     1.335     1.331     1.326     1.322     1.318     1.313     1.308     1.303     1.298     1.293     1.288     1.282     1.277     1.271     1.266     1.260     1.254     1.248     1.242     1.236     1.230     1.223     1.216     1.210     1.203     1.196     1.189     1.182     1.175     1.168     1.161     1.154     1.147     1.139     1.132     1.125     1.118     1.111     1.104     1.097     1.089     1.082     1.075     1.068     1.061     1.054     1.046     1.039     1.031     1.024     1.016     1.009     1.001     0.994     0.987
     1.858     1.863     1.867     1.872     1.877     1.881     1.886     1.890     1.894     1.898     1.902     1.905     1.909     1.913     1.916     1.920     1.923     1.927     1.930     1.933     1.936     1.939     1.942     1.944     1.948     1.950     1.953     1.955     1.958     1.960     1.962     1.964     1.967     1.969     1.971     1.973     1.974     1.976     1.978     1.979     1.981     1.983     1.984     1.985     1.987     1.988     1.989     1.990     1.991     1.992     1.993     1.994     1.995     1.996     1.997     1.997     1.998     1.999     1.999     2.000     2.000     2.000     2.000     2.000     2.001     2.001     2.001     2.001     2.001     2.001     2.001     2.000     2.000     2.000     2.000     2.000     1.999     1.999     1.998     1.998     1.997     1.996     1.996     1.995     1.995     1.993     1.993     1.992     1.991     1.990     1.989     1.988     1.988     1.986     1.985     1.984     1.983     1.982     1.981     1.979     1.978     1.977     1.976     1.975     1.973     1.972     1.971     1.969     1.968     1.966     1.965     1.963     1.962     1.960     1.959     1.957     1.956     1.954     1.953     1.951     1.949     1.947     1.946     1.944     1.942     1.940     1.938     1.936     1.935     1.932     1.931     1.929     1.927     1.925     1.922     1.920     1.918     1.916     1.914     1.912     1.910     1.908     1.905     1.903     1.901     1.899     1.896     1.894     1.892     1.889     1.887     1.884     1.882     1.879     1.877     1.874     1.872     1.869     1.866     1.864     1.861     1.859     1.856     1.853     1.850     1.848     1.845     1.842     1.839     1.836     1.833     1.830     1.827     1.824     1.821     1.818     1.815     1.812     1.808     1.805     1.802     1.798     1.795     1.792     1.789     1.785     1.782     1.779     1.775     1.772     1.768     1.765     1.761     1.758     1.754     1.751     1.747     1.744     1.740     1.736     1.733     1.729     1.725     1.722     1.718     1.714     1.710     1.707     1.703     1.699     1.695     1.691     1.687     1.683     1.679     1.676     1.672     1.668     1.664     1.660     1.656     1.652     1.648     1.644     1.640     1.636     1.631     1.627     1.623     1.619     1.615     1.611     1.607     1.603     1.599     1.594     1.590     1.586     1.582     1.578     1.573     1.569     1.565     1.561     1.557     1.552     1.548     1.544     1.539     1.535     1.531     1.526     1.522     1.518     1.513     1.509     1.505     1.500     1.496     1.492     1.487     1.487     1.488     1.489     1.490     1.490     1.491     1.492     1.492     1.493     1.494     1.494     1.495     1.495     1.496     1.497     1.498     1.498     1.499     1.500     1.500     1.501     1.501     1.502     1.502     1.503     1.503     1.504     1.505     1.505     1.505     1.506     1.506     1.507     1.507     1.508     1.508     1.509     1.509     1.510     1.510     1.511     1.511     1.512     1.512     1.513     1.513     1.514     1.514     1.515     1.515     1.516     1.516     1.516     1.517     1.517     1.518     1.518     1.519     1.519     1.519     1.520     1.520     1.521     1.521     1.521     1.522     1.522     1.523     1.523     1.524     1.524     1.524     1.525     1.525     1.526     1.526     1.526     1.527     1.527     1.528     1.528     1.528     1.529     1.529     1.529     1.530     1.530     1.531     1.531     1.531     1.532     1.532     1.532     1.533     1.533     1.534     1.534     1.535     1.535     1.535     1.536     1.536     1.537     1.537     1.538     1.538     1.539     1.539     1.540     1.540     1.541     1.541     1.541     1.542     1.542     1.543     1.543     1.544     1.544     1.545     1.545     1.546     1.546     1.547     1.547     1.548     1.548     1.549     1.549     1.550     1.550     1.551     1.551     1.552     1.552     1.553     1.553     1.554     1.554     1.555     1.555     1.556     1.557     1.557     1.558     1.558     1.559     1.559     1.560     1.560     1.561     1.561     1.562     1.562     1.563     1.563     1.564     1.564     1.565     1.566     1.566     1.567     1.567     1.568     1.568     1.569     1.569     1.570     1.571     1.571     1.572     1.573     1.573     1.574     1.574     1.575     1.576     1.576     1.577     1.577     1.578     1.578     1.579     1.579     1.580     1.581     1.581     1.582     1.583     1.584     1.586     1.588     1.590     1.592     1.594     1.595     1.597     1.599     1.601     1.603     1.605     1.607     1.609     1.611     1.614     1.616     1.618     1.620     1.622     1.625     1.627     1.629     1.631     1.634     1.636     1.639     1.641     1.643     1.646     1.648     1.651     1.653     1.656     1.659     1.661     1.664     1.667     1.669     1.672     1.675     1.677     1.680     1.683     1.686     1.689     1.692     1.695     1.698     1.701     1.704     1.707     1.710     1.713     1.717     1.720     1.723     1.726     1.729     1.733     1.736     1.739     1.743     1.746     1.749     1.753     1.756     1.760     1.763     1.767     1.770     1.774     1.778     1.781     1.785     1.789     1.792     1.796     1.800     1.804     1.808     1.812     1.815     1.819     1.823     1.827     1.831     1.835     1.839     1.844     1.848     1.852     1.856     1.860     1.865     1.869     1.874     1.878     1.882     1.887     1.891     1.896     1.900     1.905     1.909     1.914     1.918     1.923     1.928     1.932     1.937     1.942     1.947     1.952     1.957     1.962     1.967     1.972     1.977     1.982     1.987     1.992     1.997     2.002     2.007     2.013     2.018     2.023     2.028     2.033     2.039     2.044     2.049     2.055     2.060     2.066     2.071     2.077     2.082     2.088     2.093     2.099     2.104     2.110     2.115     2.121     2.126     2.132     2.138     2.143     2.149     2.155     2.160     2.166     2.172     2.177     2.183     2.189     2.194     2.200     2.206     2.211     2.217     2.223     2.228     2.234     2.240     2.246     2.251     2.257     2.263     2.268     2.274     2.280     2.285     2.291     2.297     2.302     2.308     2.313     2.319     2.324     2.330     2.335     2.341     2.346     2.352     2.357     2.362     2.368     2.373     2.378     2.384     2.389     2.394     2.399     2.404     2.409     2.414     2.420     2.425     2.429     2.434     2.439     2.444     2.449     2.454     2.458     2.463     2.468     2.472     2.477     2.481     2.485     2.490     2.494     2.498     2.502     2.507     2.511     2.515     2.518     2.522     2.526     2.530     2.533     2.537     2.541     2.544     2.548     2.551     2.554     2.558     2.561     2.564     2.567     2.570     2.573     2.576     2.579     2.581     2.584     2.587     2.589     2.591     2.594     2.596     2.599     2.601     2.603     2.605     2.607     2.609     2.610     2.612     2.613     2.615     2.616     2.618     2.619     2.620     2.621     2.621     2.622     2.623     2.623     2.623     2.623     2.623     2.623     2.622     2.622     2.621     2.620     2.619     2.617     2.616     2.614     2.612     2.610     2.607     2.605     2.602     2.599     2.596     2.592     2.589     2.585     2.581     2.576     2.572     2.567     2.562     2.556     2.551     2.545     2.539     2.532     2.526     2.519     2.512     2.504     2.497     2.489     2.481     2.472     2.464     2.454     2.445     2.435     2.424     2.414     2.403     2.391     2.379     2.367     2.356     2.346     2.337     2.328     2.320     2.312     2.304     2.297     2.289     2.282     2.275     2.268     2.261     2.253     2.246     2.239     2.232     2.224     2.217     2.209     2.201     2.193     2.185     2.177     2.169     2.161     2.152     2.143     2.135     2.126     2.116     2.107     2.098     2.088     2.079     2.069     2.059     2.049     2.039     2.029     2.019     2.009     2.010     2.012     2.013     2.014     2.015     2.017     2.018     2.019     2.020     2.021     2.023     2.024     2.025     2.026     2.028     2.029     2.030     2.031     2.033     2.034     2.035     2.036     2.038     2.039     2.040     2.041     2.043     2.044     2.045     2.046     2.048     2.049     2.050     2.052     2.053     2.054     2.055     2.057     2.058     2.059     2.060     2.062     2.063     2.064     2.066     2.067     2.068     2.069     2.071     2.072     2.073     2.075     2.076     2.077     2.079     2.080     2.081     2.082     2.084     2.085     2.086     2.088     2.089     2.090     2.092     2.093     2.094     2.096     2.097     2.099     2.100     2.101     2.102     2.104     2.105     2.107     2.108     2.109     2.111     2.112     2.113     2.115     2.116     2.118     2.119     2.121     2.122     2.124     2.125     2.127     2.128     2.129     2.131     2.132     2.134     2.136     2.137     2.139     2.140     2.142     2.144     2.145     2.147     2.149     2.150     2.152     2.154     2.156     2.157     2.159     2.176     2.197     2.219     2.241     2.263     2.284     2.306     2.328     2.350     2.372     2.394     2.416     2.438     2.459     2.481     2.502     2.523     2.544     2.565     2.585     2.606     2.626     2.646     2.665     2.684     2.703     2.722     2.740     2.759     2.777     2.794     2.812     2.829     2.845     2.862     2.878     2.894     2.909     2.925     2.940     2.954     2.969     2.983     2.996     3.009     3.022     3.035     3.048     3.060     3.071     3.082     3.093     3.104     3.114     3.124     3.134     3.143     3.151     3.159     3.167     3.175     3.182     3.188     3.194     3.200     3.205     3.209     3.214     3.217     3.220     3.223     3.226     3.227     3.229     3.230     3.231     3.231     3.231     3.230     3.229     3.227     3.226     3.223     3.221     3.218     3.214     3.211     3.206     3.202     3.197     3.192     3.187     3.181     3.175     3.169     3.163     3.156     3.149     3.142     3.135     3.127     3.120     3.112     3.104     3.096     3.088     3.080     3.072     3.064     3.055     3.047     3.039     3.031     3.023     3.016     3.008     3.001     2.994     2.987     2.981     2.975     2.969     2.964     2.959     2.954     2.950     2.947     2.944     2.942     2.940     2.940     2.940     2.940     2.942     2.944     2.947     2.951     2.956     2.962     2.968     2.976     2.985     2.994     3.004     3.016     3.029     3.042     3.057     3.073     3.090     3.108     3.128     3.148     3.170     3.193     3.216     3.241     3.266     3.293     3.320     3.347     3.376     3.405     3.434     3.464     3.495     3.526     3.558     3.590     3.622     3.655     3.688     3.721     3.754     3.787     3.821     3.854     3.888     3.921     3.954     3.988     4.021     4.055     4.089     4.123     4.157     4.191     4.226     4.260     4.295     4.330     4.365     4.400     4.436     4.473     4.510     4.548     4.587     4.628     4.672     4.719     4.768     4.822     4.881     4.947     5.019     5.092     5.167     5.241     5.313     5.384     5.454     5.524     5.595     5.668     5.738     5.806     5.872     5.931     5.981     6.020     6.043     6.052     6.052     6.045     6.033     6.021     6.026     6.046     6.061     6.064     6.045     6.007     5.958     5.906     5.853     5.801     5.759     5.732     5.714     5.704     5.700     5.697     5.697     5.706     5.725     5.745     5.768     5.797     5.820     5.841     5.857     5.871     5.880     5.887     5.890     5.891     5.890     5.877     5.861     5.837     5.810     5.777     5.750     5.718     5.696     5.673     5.648     5.618     5.583     5.550     5.515     5.474     5.436     5.397     5.358     5.314     5.268     5.215     5.155     5.096     5.032     4.976     4.928     4.882     4.831     4.778     4.719     4.652     4.591     4.526     4.468     4.407     4.345     4.287     4.234     4.179     4.138     4.094     4.056     4.017     3.976     3.936     3.896     3.861     3.843     3.834     3.834     3.840     3.851     3.868     3.897     3.929     3.970     4.019     4.071     4.120     4.164     4.200     4.233     4.265     4.293     4.314     4.337     4.353     4.362     4.368     4.363     4.353     4.379     4.502     4.634     4.761     4.898     5.034     5.184     5.326     5.470     5.607     5.739     5.875     6.001     6.131     6.233     6.343     6.403     6.473     6.498     6.533     6.551     6.585     6.632     6.691     6.763     6.833     6.867     6.891     6.871     6.851     6.822     6.775     6.713     6.654     6.611     6.549     6.473     6.427     6.366     6.297     6.229     6.165     6.098     6.036     5.984     5.930     5.883     5.834     5.783     5.739     5.688     5.632     5.578     5.516     5.458     5.394     5.335     5.277     5.212     5.154     5.096     5.030     4.961     4.899     4.832     4.771     4.708     4.646     4.591     4.538     4.489     4.446     4.402     4.364     4.329     4.295     4.260     4.223     4.182     4.136     4.088     4.037     3.981     3.924     3.860     3.793     3.722     3.653     3.590     3.534     3.488     3.450     3.420     3.390     3.360     3.328     3.291     3.254     3.217     3.180     3.146     3.112     3.077     3.041     3.029     3.028     3.026     3.024     3.022     3.019     3.017     3.014     3.011     3.008     3.005     3.002     3.000     2.997     2.994     2.990     2.987     2.984     2.981     2.978     2.974     2.971     2.968     2.965     2.961     2.958     2.954     2.950     2.947     2.944     2.941     2.938     2.935     2.932     2.930     2.928     2.926     2.924     2.922     2.920     2.918     2.916     2.914     2.912     2.910     2.907     2.905     2.902     2.921     2.970     3.016     3.062     3.109     3.152     3.194     3.237     3.280     3.321     3.357     3.396     3.431     3.455     3.486     3.517     3.551     3.578     3.604     3.631     3.653     3.674     3.702     3.746     3.791     3.859     3.934     4.036     4.145     4.256     4.358     4.439     4.497     4.522     4.511     4.465     4.383     4.270     4.137     3.986     3.828     3.667     3.517     3.372     3.255     3.147     3.062     3.009     2.963     2.934     2.907     2.880     2.852     2.852     2.864     2.878     2.891     2.904     2.915     2.938     2.992     3.049     3.113     3.184     3.261     3.345     3.432     3.514     3.583     3.642     3.694     3.738     3.773     3.822     3.895     3.957     4.007     4.048     4.082     4.113     4.147     4.187     4.234     4.288     4.345     4.401     4.456     4.510     4.563     4.614     4.662     4.703     4.728     4.742     4.756     4.780     4.810     4.828     4.827     4.901     4.949     5.000     5.157     5.302     5.448     5.594     5.765     5.954     6.161     6.373     6.598     6.809     7.019     7.228     7.403     7.576     7.737     7.854     7.918     7.940     7.923     7.886     7.842     7.791     7.743     7.694     7.639     7.585     7.518     7.450     7.369     7.278     7.173     7.055     6.941     6.829     6.740     6.655     6.578     6.487     6.409     6.335     6.275     6.206     6.136     6.050     5.953     5.864     5.780     5.715     5.658     5.603     5.551     5.495     5.428     5.356     5.272     5.173     5.070     4.967     4.861     4.758     4.661     4.575     4.497     4.418     4.341     4.272     4.218     4.180     4.147     4.113     4.082     4.060     4.034     4.001     3.962     3.918     3.866     3.809     3.747     3.684     3.620     3.555     3.489     3.423     3.359     3.296     3.235     3.178     3.124     3.073     3.026     2.982     2.940     2.903     2.868     2.833     2.799     2.766     2.734     2.703     2.673     2.643     2.614     2.585     2.556     2.527     2.499     2.472     2.445     2.418     2.392     2.365     2.339     2.314     2.290     2.266     2.241     2.218     2.195     2.173     2.152     2.131     2.110     2.090     2.069     2.049     2.029     2.009     1.990     1.970     1.951     1.933     1.913     1.894     1.874     1.855     1.837     1.818     1.800     1.783     1.766     1.749     1.732     1.715     1.698     1.682     1.664     1.647     1.632     1.617     1.601     1.587     1.584     1.580     1.576     1.573     1.569     1.565     1.561     1.558     1.554     1.550     1.546     1.542     1.538     1.534     1.531     1.527     1.523     1.519     1.515     1.511     1.507     1.504     1.500     1.496     1.492     1.488     1.485     1.481     1.478     1.474     1.471     1.468     1.465     1.462     1.459     1.456     1.453     1.450     1.448     1.445     1.443     1.440     1.438     1.436     1.434     1.432     1.430     1.428     1.426     1.424     1.423     1.421     1.419     1.418     1.416     1.415     1.414     1.412     1.411     1.409     1.408     1.407     1.405     1.404     1.403     1.401     1.400     1.398     1.396     1.395     1.393     1.391     1.389     1.387     1.385     1.383     1.381     1.379     1.377     1.374     1.372     1.369     1.366     1.363     1.360     1.357     1.354     1.350     1.347     1.343     1.339     1.335     1.331     1.327     1.323     1.319     1.314     1.310     1.305     1.300     1.295     1.290     1.285     1.279     1.274     1.268     1.262     1.257     1.251     1.245     1.239     1.233     1.226     1.220     1.213     1.207     1.200     1.193     1.186     1.179     1.172     1.165     1.158     1.151     1.143     1.136     1.129     1.122     1.115     1.108     1.101     1.094     1.087     1.079     1.072     1.065     1.058     1.051     1.044     1.037     1.029     1.022     1.014     1.007     0.999     0.992     0.985
     1.857     1.861     1.866     1.871     1.875     1.880     1.884     1.888     1.893     1.897     1.901     1.904     1.908     1.912     1.915     1.919     1.922     1.926     1.929     1.932     1.935     1.938     1.941     1.944     1.947     1.949     1.952     1.954     1.957     1.959     1.962     1.964     1.966     1.968     1.970     1.972     1.974     1.975     1.977     1.979     1.981     1.982     1.984     1.985     1.986     1.988     1.989     1.990     1.991     1.992     1.993     1.994     1.995     1.996     1.997     1.997     1.998     1.998     1.999     1.999     2.000     2.000     2.000     2.000     2.001     2.001     2.001     2.001     2.001     2.001     2.001     2.001     2.001     2.001     2.000     2.000     2.000     1.999     1.999     1.998     1.998     1.997     1.996     1.996     1.995     1.994     1.994     1.993     1.992     1.991     1.990     1.989     1.988     1.987     1.986     1.985     1.984     1.983     1.982     1.981     1.979     1.978     1.977     1.976     1.974     1.973     1.972     1.970     1.969     1.968     1.966     1.965     1.963     1.962     1.960     1.959     1.957     1.955     1.954     1.952     1.950     1.949     1.947     1.945     1.943     1.941     1.940     1.938     1.936     1.934     1.932     1.930     1.928     1.926     1.924     1.922     1.920     1.918     1.916     1.914     1.911     1.909     1.907     1.905     1.903     1.900     1.898     1.896     1.893     1.891     1.889     1.886     1.884     1.881     1.879     1.876     1.874     1.871     1.868     1.866     1.863     1.860     1.858     1.855     1.852     1.850     1.847     1.844     1.841     1.838     1.835     1.832     1.829     1.826     1.823     1.820     1.817     1.813     1.810     1.807     1.804     1.801     1.797     1.794     1.791     1.788     1.784     1.781     1.777     1.774     1.771     1.767     1.764     1.760     1.757     1.753     1.750     1.746     1.742     1.739     1.735     1.731     1.728     1.724     1.720     1.717     1.713     1.709     1.705     1.701     1.698     1.694     1.690     1.686     1.682     1.678     1.674     1.670     1.667     1.663     1.659     1.655     1.651     1.647     1.642     1.638     1.634     1.630     1.626     1.622     1.618     1.614     1.610     1.606     1.602     1.597     1.593     1.589     1.585     1.581     1.577     1.572     1.568     1.564     1.560     1.555     1.551     1.547     1.542     1.538     1.534     1.530     1.525     1.521     1.517     1.512     1.508     1.504     1.499     1.495     1.490     1.486     1.487     1.488     1.489     1.489     1.490     1.491     1.491     1.492     1.493     1.494     1.494     1.495     1.495     1.496     1.497     1.497     1.498     1.499     1.499     1.500     1.500     1.501     1.502     1.502     1.503     1.503     1.504     1.504     1.505     1.505     1.506     1.506     1.507     1.507     1.508     1.508     1.508     1.509     1.510     1.510     1.510     1.511     1.511     1.512     1.512     1.513     1.513     1.514     1.514     1.515     1.515     1.516     1.516     1.516     1.517     1.517     1.518     1.518     1.519     1.519     1.519     1.520     1.520     1.521     1.521     1.521     1.522     1.522     1.523     1.523     1.524     1.524     1.524     1.525     1.525     1.526     1.526     1.526     1.527     1.527     1.528     1.528     1.528     1.529     1.529     1.529     1.530     1.530     1.531     1.531     1.531     1.532     1.532     1.533     1.533     1.533     1.534     1.534     1.535     1.535     1.535     1.536     1.536     1.537     1.537     1.538     1.538     1.539     1.539     1.540     1.540     1.541     1.541     1.542     1.542     1.543     1.543     1.544     1.544     1.545     1.545     1.546     1.546     1.546     1.547     1.547     1.548     1.548     1.549     1.549     1.550     1.550     1.551     1.552     1.552     1.553     1.553     1.554     1.554     1.555     1.555     1.556     1.556     1.557     1.557     1.558     1.558     1.559     1.560     1.560     1.561     1.561     1.562     1.562     1.563     1.563     1.564     1.564     1.565     1.566     1.566     1.567     1.567     1.568     1.568     1.569     1.569     1.570     1.571     1.571     1.572     1.572     1.573     1.573     1.574     1.575     1.575     1.576     1.576     1.577     1.578     1.578     1.579     1.579     1.580     1.581     1.581     1.582     1.583     1.584     1.586     1.588     1.590     1.592     1.594     1.595     1.598     1.599     1.601     1.603     1.606     1.608     1.610     1.612     1.614     1.616     1.618     1.620     1.623     1.625     1.627     1.629     1.632     1.634     1.637     1.639     1.641     1.644     1.646     1.649     1.651     1.654     1.656     1.659     1.662     1.664     1.667     1.670     1.673     1.676     1.678     1.681     1.684     1.687     1.690     1.693     1.696     1.699     1.702     1.705     1.708     1.711     1.714     1.717     1.720     1.724     1.727     1.730     1.734     1.737     1.740     1.744     1.747     1.750     1.754     1.757     1.761     1.764     1.768     1.771     1.775     1.779     1.782     1.786     1.790     1.794     1.797     1.801     1.805     1.809     1.813     1.817     1.821     1.825     1.829     1.833     1.837     1.841     1.845     1.849     1.854     1.858     1.862     1.866     1.871     1.875     1.880     1.884     1.889     1.893     1.897     1.902     1.906     1.911     1.916     1.920     1.925     1.930     1.935     1.939     1.944     1.949     1.954     1.959     1.964     1.969     1.974     1.979     1.984     1.989     1.994     1.999     2.005     2.010     2.015     2.020     2.026     2.031     2.036     2.041     2.047     2.052     2.057     2.063     2.068     2.074     2.079     2.085     2.090     2.096     2.101     2.107     2.112     2.118     2.123     2.129     2.135     2.140     2.146     2.151     2.157     2.163     2.168     2.174     2.180     2.185     2.191     2.197     2.202     2.208     2.214     2.219     2.225     2.230     2.236     2.242     2.247     2.253     2.259     2.264     2.270     2.276     2.281     2.287     2.292     2.298     2.303     2.309     2.315     2.320     2.326     2.331     2.336     2.342     2.347     2.352     2.358     2.363     2.368     2.373     2.379     2.384     2.389     2.394     2.399     2.404     2.409     2.414     2.419     2.424     2.429     2.434     2.438     2.443     2.448     2.452     2.457     2.462     2.466     2.470     2.475     2.479     2.483     2.487     2.492     2.496     2.500     2.504     2.508     2.511     2.515     2.519     2.522     2.526     2.530     2.533     2.536     2.540     2.543     2.546     2.549     2.553     2.556     2.559     2.561     2.564     2.567     2.570     2.572     2.575     2.577     2.580     2.582     2.584     2.587     2.589     2.591     2.593     2.595     2.596     2.598     2.600     2.601     2.603     2.604     2.605     2.606     2.607     2.608     2.609     2.610     2.610     2.610     2.611     2.611     2.611     2.610     2.610     2.609     2.608     2.607     2.606     2.605     2.603     2.601     2.599     2.597     2.594     2.592     2.589     2.586     2.583     2.579     2.576     2.572     2.568     2.563     2.559     2.554     2.548     2.543     2.538     2.532     2.525     2.519     2.512     2.505     2.498     2.491     2.483     2.475     2.467     2.459     2.450     2.441     2.432     2.422     2.412     2.401     2.391     2.380     2.369     2.358     2.347     2.336     2.326     2.317     2.309     2.301     2.293     2.286     2.278     2.271     2.264     2.257     2.250     2.243     2.236     2.229     2.221     2.214     2.207     2.199     2.192     2.184     2.176     2.168     2.160     2.151     2.143     2.134     2.125     2.116     2.107     2.098     2.089     2.079     2.070     2.060     2.050     2.041     2.031     2.021     2.011     2.008     2.009     2.011     2.012     2.013     2.014     2.016     2.017     2.018     2.019     2.020     2.022     2.023     2.024     2.025     2.026     2.028     2.029     2.030     2.031     2.033     2.034     2.035     2.037     2.038     2.039     2.040     2.042     2.043     2.044     2.045     2.047     2.048     2.049     2.050     2.052     2.053     2.054     2.055     2.057     2.058     2.059     2.061     2.062     2.063     2.064     2.066     2.067     2.068     2.069     2.071     2.072     2.073     2.075     2.076     2.077     2.079     2.080     2.081     2.083     2.084     2.085     2.087     2.088     2.089     2.091     2.092     2.093     2.095     2.096     2.097     2.099     2.100     2.101     2.103     2.104     2.105     2.107     2.108     2.109     2.111     2.112     2.114     2.115     2.116     2.118     2.119     2.121     2.122     2.124     2.125     2.127     2.128     2.130     2.131     2.133     2.134     2.136     2.138     2.139     2.141     2.142     2.144     2.146     2.147     2.149     2.151     2.153     2.154     2.156     2.158     2.161     2.182     2.204     2.226     2.248     2.270     2.292     2.314     2.336     2.358     2.380     2.402     2.424     2.445     2.467     2.489     2.510     2.531     2.552     2.572     2.593     2.613     2.633     2.653     2.672     2.691     2.710     2.729     2.747     2.765     2.783     2.800     2.818     2.835     2.851     2.867     2.883     2.899     2.914     2.929     2.944     2.958     2.973     2.986     3.000     3.013     3.026     3.038     3.050     3.062     3.073     3.084     3.095     3.106     3.115     3.125     3.134     3.143     3.151     3.159     3.167     3.174     3.181     3.187     3.193     3.198     3.203     3.207     3.211     3.214     3.217     3.220     3.222     3.223     3.224     3.225     3.225     3.225     3.225     3.224     3.222     3.221     3.219     3.216     3.213     3.210     3.206     3.202     3.198     3.193     3.188     3.183     3.177     3.171     3.165     3.159     3.152     3.145     3.138     3.131     3.123     3.116     3.108     3.100     3.092     3.084     3.076     3.068     3.059     3.051     3.043     3.035     3.027     3.019     3.011     3.004     2.996     2.989     2.982     2.976     2.969     2.963     2.958     2.953     2.948     2.944     2.941     2.938     2.935     2.934     2.933     2.932     2.932     2.934     2.936     2.938     2.942     2.947     2.952     2.958     2.965     2.974     2.983     2.993     3.004     3.016     3.029     3.043     3.059     3.076     3.094     3.113     3.133     3.154     3.177     3.200     3.225     3.250     3.276     3.302     3.330     3.358     3.387     3.416     3.446     3.476     3.507     3.538     3.570     3.602     3.635     3.667     3.700     3.734     3.767     3.801     3.834     3.868     3.901     3.935     3.969     4.002     4.036     4.070     4.104     4.138     4.173     4.207     4.242     4.277     4.312     4.348     4.384     4.421     4.458     4.496     4.534     4.573     4.613     4.655     4.700     4.747     4.799     4.854     4.915     4.985     5.059     5.133     5.208     5.282     5.353     5.424     5.494     5.564     5.635     5.706     5.775     5.842     5.904     5.959     6.005     6.038     6.056     6.062     6.060     6.054     6.048     6.046     6.053     6.068     6.075     6.063     6.031     5.986     5.932     5.878     5.824     5.774     5.736     5.713     5.699     5.690     5.683     5.681     5.682     5.691     5.709     5.729     5.755     5.781     5.806     5.827     5.846     5.862     5.875     5.884     5.888     5.891     5.885     5.874     5.861     5.840     5.818     5.794     5.770     5.743     5.723     5.698     5.671     5.640     5.606     5.575     5.532     5.498     5.459     5.422     5.383     5.342     5.299     5.247     5.191     5.128     5.070     5.014     4.966     4.919     4.867     4.819     4.756     4.689     4.625     4.561     4.497     4.440     4.375     4.321     4.266     4.214     4.167     4.121     4.076     4.033     3.984     3.940     3.891     3.852     3.825     3.816     3.814     3.821     3.833     3.854     3.884     3.921     3.964     4.017     4.069     4.121     4.166     4.205     4.239     4.275     4.304     4.329     4.353     4.371     4.387     4.393     4.396     4.388     4.378     4.364     4.465     4.588     4.713     4.851     4.994     5.159     5.294     5.430     5.577     5.709     5.860     5.977     6.116     6.205     6.305     6.356     6.412     6.447     6.477     6.518     6.559     6.633     6.720     6.793     6.876     6.921     6.952     6.971     6.954     6.915     6.870     6.839     6.779     6.695     6.638     6.574     6.500     6.423     6.347     6.267     6.188     6.119     6.054     5.998     5.941     5.885     5.840     5.794     5.744     5.692     5.630     5.574     5.500     5.439     5.377     5.308     5.251     5.194     5.124     5.059     4.994     4.927     4.864     4.795     4.730     4.669     4.608     4.551     4.498     4.446     4.401     4.361     4.324     4.289     4.254     4.214     4.171     4.127     4.075     4.025     3.971     3.914     3.852     3.783     3.713     3.642     3.578     3.523     3.476     3.439     3.405     3.375     3.345     3.312     3.278     3.244     3.208     3.173     3.139     3.104     3.069     3.045     3.043     3.042     3.040     3.038     3.035     3.032     3.030     3.027     3.024     3.021     3.017     3.014     3.010     3.007     3.003     3.000     2.996     2.993     2.989     2.985     2.982     2.978     2.975     2.971     2.967     2.963     2.959     2.956     2.952     2.948     2.945     2.942     2.939     2.937     2.934     2.932     2.930     2.928     2.926     2.924     2.922     2.920     2.918     2.916     2.913     2.911     2.908     2.906     2.933     2.980     3.023     3.066     3.112     3.154     3.194     3.235     3.278     3.313     3.348     3.382     3.407     3.436     3.465     3.501     3.537     3.564     3.596     3.622     3.642     3.655     3.682     3.719     3.772     3.831     3.916     4.017     4.128     4.246     4.353     4.453     4.525     4.565     4.571     4.540     4.464     4.367     4.233     4.090     3.924     3.771     3.603     3.463     3.329     3.215     3.121     3.046     2.987     2.940     2.903     2.868     2.831     2.819     2.831     2.844     2.857     2.870     2.881     2.892     2.908     2.968     3.034     3.105     3.182     3.263     3.343     3.416     3.482     3.544     3.604     3.661     3.710     3.793     3.869     3.939     4.002     4.057     4.106     4.149     4.192     4.238     4.290     4.344     4.396     4.444     4.487     4.530     4.577     4.630     4.687     4.740     4.778     4.803     4.829     4.866     4.907     4.938     4.948     5.011     5.201     5.426     5.641     5.842     6.035     6.213     6.390     6.564     6.726     6.872     7.019     7.176     7.359     7.564     7.739     7.911     8.054     8.162     8.211     8.229     8.203     8.153     8.094     8.023     7.966     7.902     7.837     7.766     7.685     7.603     7.507     7.414     7.309     7.199     7.087     6.980     6.886     6.793     6.694     6.577     6.459     6.356     6.264     6.183     6.094     6.002     5.889     5.779     5.681     5.592     5.522     5.458     5.395     5.337     5.274     5.202     5.121     5.024     4.915     4.805     4.694     4.587     4.487     4.397     4.315     4.234     4.154     4.086     4.038     4.007     3.987     3.968     3.951     3.941     3.927     3.906     3.880     3.847     3.807     3.761     3.709     3.654     3.597     3.538     3.478     3.417     3.357     3.297     3.239     3.185     3.133     3.084     3.038     2.995     2.954     2.917     2.883     2.848     2.815     2.783     2.751     2.720     2.690     2.661     2.632     2.603     2.574     2.545     2.517     2.490     2.462     2.436     2.410     2.383     2.356     2.331     2.306     2.282     2.258     2.234     2.211     2.188     2.166     2.145     2.124     2.103     2.083     2.063     2.042     2.022     2.002     1.982     1.963     1.945     1.925     1.905     1.886     1.867     1.849     1.830     1.811     1.794     1.777     1.760     1.743     1.726     1.709     1.693     1.676     1.659     1.643     1.627     1.612     1.597     1.583     1.574     1.571     1.567     1.563     1.560     1.556     1.552     1.549     1.545     1.541     1.537     1.533     1.529     1.526     1.522     1.518     1.514     1.510     1.507     1.503     1.499     1.495     1.491     1.488     1.484     1.480     1.477     1.473     1.470     1.467     1.464     1.461     1.458     1.455     1.452     1.449     1.446     1.444     1.441     1.438     1.436     1.434     1.432     1.430     1.428     1.426     1.424     1.422     1.421     1.419     1.417     1.416     1.414     1.413     1.411     1.410     1.408     1.407     1.406     1.404     1.403     1.402     1.400     1.399     1.398     1.396     1.395     1.393     1.391     1.389     1.388     1.386     1.384     1.382     1.380     1.378     1.376     1.373     1.371     1.368     1.366     1.363     1.360     1.357     1.353     1.350     1.347     1.344     1.340     1.336     1.332     1.328     1.324     1.320     1.315     1.311     1.306     1.302     1.297     1.292     1.287     1.281     1.276     1.271     1.265     1.259     1.254     1.248     1.242     1.236     1.230     1.223     1.217     1.210     1.204     1.197     1.190     1.183     1.176     1.169     1.162     1.155     1.148     1.140     1.133     1.126     1.119     1.112     1.105     1.098     1.091     1.084     1.077     1.070     1.063     1.056     1.049     1.041     1.034     1.027     1.019     1.012     1.005     0.997     0.990     0.982
     1.856     1.861     1.865     1.870     1.874     1.879     1.883     1.887     1.892     1.896     1.900     1.903     1.907     1.911     1.914     1.918     1.921     1.925     1.928     1.931     1.934     1.937     1.940     1.943     1.946     1.948     1.951     1.954     1.956     1.958     1.961     1.963     1.965     1.967     1.969     1.972     1.974     1.975     1.977     1.979     1.980     1.982     1.983     1.985     1.986     1.987     1.989     1.990     1.991     1.992     1.993     1.994     1.995     1.996     1.997     1.997     1.998     1.999     1.999     2.000     2.000     2.000     2.001     2.001     2.001     2.001     2.001     2.002     2.001     2.002     2.001     2.001     2.001     2.001     2.001     2.001     2.000     2.000     1.999     1.999     1.998     1.998     1.997     1.997     1.996     1.995     1.994     1.994     1.993     1.992     1.991     1.990     1.989     1.988     1.987     1.986     1.985     1.984     1.983     1.982     1.981     1.979     1.978     1.977     1.976     1.974     1.973     1.972     1.970     1.969     1.967     1.966     1.964     1.963     1.961     1.960     1.958     1.957     1.955     1.953     1.952     1.950     1.948     1.947     1.945     1.943     1.941     1.940     1.937     1.936     1.934     1.932     1.930     1.928     1.926     1.924     1.922     1.919     1.917     1.915     1.913     1.911     1.909     1.906     1.904     1.902     1.900     1.897     1.895     1.893     1.890     1.888     1.885     1.883     1.880     1.878     1.875     1.873     1.870     1.868     1.865     1.862     1.860     1.857     1.854     1.851     1.849     1.846     1.843     1.840     1.837     1.834     1.831     1.828     1.825     1.822     1.819     1.816     1.812     1.809     1.806     1.803     1.800     1.796     1.793     1.790     1.786     1.783     1.780     1.776     1.773     1.769     1.766     1.762     1.759     1.755     1.752     1.748     1.745     1.741     1.738     1.734     1.730     1.726     1.723     1.719     1.715     1.712     1.708     1.704     1.700     1.696     1.693     1.689     1.685     1.681     1.677     1.673     1.669     1.665     1.661     1.657     1.653     1.649     1.645     1.641     1.637     1.633     1.629     1.625     1.621     1.617     1.613     1.609     1.605     1.600     1.596     1.592     1.588     1.584     1.579     1.575     1.571     1.567     1.563     1.558     1.554     1.550     1.546     1.541     1.537     1.533     1.529     1.524     1.520     1.516     1.511     1.507     1.503     1.498     1.494     1.490     1.486     1.487     1.488     1.489     1.489     1.490     1.491     1.491     1.492     1.493     1.493     1.494     1.495     1.495     1.496     1.497     1.497     1.498     1.499     1.499     1.500     1.500     1.501     1.501     1.502     1.502     1.503     1.503     1.504     1.504     1.505     1.505     1.506     1.506     1.507     1.507     1.508     1.508     1.509     1.509     1.510     1.510     1.511     1.511     1.512     1.512     1.512     1.513     1.513     1.514     1.514     1.515     1.515     1.516     1.516     1.517     1.517     1.517     1.518     1.518     1.519     1.519     1.519     1.520     1.520     1.521     1.521     1.521     1.522     1.522     1.523     1.523     1.524     1.524     1.525     1.525     1.525     1.526     1.526     1.526     1.527     1.527     1.528     1.528     1.528     1.529     1.529     1.530     1.530     1.530     1.531     1.531     1.531     1.532     1.532     1.533     1.533     1.533     1.534     1.534     1.535     1.535     1.536     1.536     1.537     1.537     1.538     1.538     1.539     1.539     1.539     1.540     1.540     1.541     1.541     1.542     1.542     1.543     1.543     1.544     1.544     1.545     1.545     1.546     1.546     1.547     1.547     1.548     1.548     1.549     1.549     1.550     1.550     1.551     1.551     1.552     1.553     1.553     1.554     1.554     1.555     1.555     1.556     1.556     1.557     1.557     1.558     1.558     1.559     1.559     1.560     1.560     1.561     1.562     1.562     1.563     1.563     1.564     1.564     1.565     1.565     1.566     1.566     1.567     1.568     1.568     1.569     1.569     1.570     1.570     1.571     1.572     1.572     1.573     1.573     1.574     1.575     1.575     1.576     1.576     1.577     1.578     1.578     1.579     1.579     1.580     1.581     1.581     1.582     1.583     1.585     1.587     1.588     1.590     1.592     1.594     1.596     1.598     1.600     1.602     1.604     1.606     1.608     1.610     1.612     1.614     1.616     1.619     1.621     1.623     1.625     1.627     1.630     1.632     1.635     1.637     1.639     1.642     1.644     1.647     1.649     1.652     1.654     1.657     1.660     1.662     1.665     1.668     1.671     1.673     1.676     1.679     1.682     1.685     1.688     1.691     1.693     1.696     1.699     1.703     1.705     1.709     1.712     1.715     1.718     1.721     1.725     1.728     1.731     1.734     1.738     1.741     1.744     1.748     1.751     1.755     1.758     1.762     1.765     1.769     1.773     1.776     1.780     1.784     1.787     1.791     1.795     1.799     1.803     1.807     1.810     1.814     1.818     1.822     1.826     1.830     1.834     1.839     1.843     1.847     1.851     1.855     1.859     1.864     1.868     1.873     1.877     1.881     1.886     1.890     1.895     1.899     1.904     1.908     1.913     1.918     1.922     1.927     1.932     1.937     1.942     1.946     1.951     1.956     1.961     1.966     1.971     1.976     1.981     1.986     1.991     1.996     2.002     2.007     2.012     2.017     2.022     2.028     2.033     2.038     2.043     2.049     2.054     2.060     2.065     2.071     2.076     2.081     2.087     2.093     2.098     2.104     2.109     2.115     2.120     2.126     2.131     2.137     2.143     2.148     2.154     2.159     2.165     2.170     2.176     2.182     2.187     2.193     2.199     2.204     2.210     2.216     2.221     2.227     2.233     2.238     2.244     2.249     2.255     2.260     2.266     2.272     2.277     2.283     2.288     2.294     2.299     2.305     2.310     2.316     2.321     2.327     2.332     2.337     2.342     2.348     2.353     2.358     2.363     2.369     2.374     2.379     2.384     2.389     2.394     2.399     2.404     2.409     2.414     2.418     2.423     2.428     2.433     2.437     2.442     2.446     2.451     2.455     2.460     2.464     2.468     2.473     2.477     2.481     2.485     2.489     2.493     2.497     2.500     2.504     2.508     2.511     2.515     2.519     2.522     2.525     2.529     2.532     2.535     2.538     2.541     2.544     2.547     2.550     2.553     2.555     2.558     2.561     2.563     2.566     2.568     2.570     2.572     2.575     2.577     2.579     2.581     2.583     2.584     2.586     2.587     2.589     2.590     2.592     2.593     2.594     2.595     2.596     2.596     2.597     2.597     2.598     2.598     2.598     2.598     2.598     2.597     2.597     2.596     2.595     2.594     2.592     2.590     2.589     2.587     2.584     2.582     2.579     2.576     2.573     2.570     2.566     2.563     2.559     2.555     2.550     2.546     2.541     2.536     2.530     2.525     2.519     2.513     2.506     2.500     2.493     2.485     2.478     2.470     2.463     2.455     2.446     2.438     2.429     2.419     2.410     2.400     2.390     2.380     2.370     2.359     2.348     2.338     2.327     2.317     2.308     2.299     2.291     2.283     2.275     2.268     2.261     2.254     2.247     2.240     2.233     2.226     2.219     2.212     2.204     2.197     2.190     2.182     2.174     2.166     2.159     2.150     2.142     2.134     2.125     2.116     2.107     2.098     2.089     2.080     2.070     2.061     2.051     2.042     2.032     2.022     2.012     2.006     2.007     2.008     2.009     2.011     2.012     2.013     2.014     2.016     2.017     2.018     2.019     2.021     2.022     2.023     2.024     2.025     2.027     2.028     2.029     2.030     2.032     2.033     2.034     2.035     2.037     2.038     2.039     2.040     2.042     2.043     2.044     2.045     2.047     2.048     2.049     2.050     2.052     2.053     2.054     2.056     2.057     2.058     2.059     2.061     2.062     2.063     2.065     2.066     2.067     2.068     2.070     2.071     2.072     2.074     2.075     2.076     2.078     2.079     2.080     2.081     2.083     2.084     2.085     2.087     2.088     2.089     2.091     2.092     2.093     2.095     2.096     2.098     2.099     2.100     2.101     2.103     2.104     2.106     2.107     2.108     2.110     2.111     2.112     2.114     2.115     2.117     2.118     2.120     2.121     2.123     2.124     2.126     2.127     2.129     2.130     2.132     2.133     2.135     2.136     2.138     2.140     2.141     2.143     2.144     2.146     2.148     2.150     2.151     2.153     2.155     2.157     2.158     2.167     2.189     2.211     2.233     2.255     2.277     2.299     2.321     2.344     2.366     2.388     2.410     2.432     2.453     2.475     2.496     2.518     2.539     2.560     2.580     2.601     2.621     2.640     2.660     2.679     2.698     2.717     2.736     2.754     2.772     2.789     2.807     2.824     2.840     2.857     2.873     2.888     2.904     2.919     2.934     2.948     2.963     2.977     2.990     3.003     3.016     3.029     3.041     3.053     3.064     3.075     3.086     3.097     3.107     3.116     3.126     3.135     3.143     3.151     3.159     3.166     3.173     3.179     3.185     3.191     3.195     3.200     3.204     3.208     3.211     3.213     3.216     3.217     3.219     3.219     3.220     3.220     3.219     3.218     3.217     3.216     3.213     3.211     3.208     3.205     3.201     3.198     3.193     3.189     3.184     3.178     3.173     3.167     3.161     3.154     3.148     3.141     3.134     3.127     3.119     3.112     3.104     3.096     3.088     3.080     3.072     3.063     3.055     3.047     3.039     3.031     3.022     3.014     3.006     2.999     2.991     2.984     2.977     2.970     2.964     2.958     2.952     2.947     2.942     2.938     2.934     2.931     2.929     2.927     2.925     2.925     2.925     2.926     2.927     2.930     2.933     2.937     2.942     2.948     2.955     2.963     2.971     2.981     2.992     3.003     3.016     3.030     3.045     3.061     3.079     3.098     3.118     3.139     3.161     3.184     3.208     3.233     3.258     3.285     3.312     3.339     3.368     3.397     3.426     3.456     3.487     3.518     3.549     3.581     3.613     3.646     3.679     3.712     3.746     3.779     3.813     3.847     3.881     3.915     3.949     3.983     4.016     4.050     4.084     4.119     4.153     4.187     4.222     4.257     4.293     4.329     4.366     4.403     4.441     4.480     4.519     4.558     4.597     4.638     4.681     4.727     4.776     4.829     4.886     4.952     5.024     5.098     5.173     5.247     5.320     5.391     5.461     5.531     5.602     5.672     5.741     5.809     5.874     5.933     5.983     6.023     6.051     6.066     6.069     6.066     6.062     6.061     6.063     6.070     6.076     6.069     6.043     6.003     5.951     5.896     5.841     5.788     5.743     5.710     5.692     5.681     5.673     5.664     5.663     5.665     5.674     5.688     5.710     5.734     5.758     5.785     5.806     5.827     5.845     5.861     5.870     5.878     5.879     5.871     5.865     5.854     5.841     5.826     5.810     5.789     5.770     5.746     5.726     5.695     5.663     5.632     5.592     5.555     5.519     5.480     5.443     5.405     5.367     5.324     5.277     5.220     5.161     5.107     5.049     5.003     4.952     4.906     4.856     4.793     4.727     4.662     4.593     4.530     4.472     4.409     4.357     4.303     4.250     4.201     4.147     4.100     4.050     3.997     3.946     3.893     3.849     3.816     3.805     3.804     3.808     3.823     3.845     3.879     3.916     3.965     4.018     4.072     4.123     4.170     4.208     4.246     4.280     4.310     4.338     4.361     4.385     4.402     4.419     4.424     4.424     4.415     4.408     4.396     4.433     4.549     4.707     4.885     5.046     5.211     5.340     5.466     5.578     5.695     5.844     5.961     6.084     6.171     6.251     6.311     6.354     6.410     6.450     6.506     6.572     6.641     6.744     6.830     6.921     6.999     7.038     7.051     7.043     7.039     7.008     6.925     6.877     6.812     6.734     6.657     6.575     6.482     6.394     6.307     6.227     6.158     6.085     6.011     5.957     5.907     5.865     5.818     5.760     5.710     5.634     5.571     5.502     5.425     5.367     5.308     5.233     5.172     5.104     5.035     4.969     4.895     4.827     4.759     4.692     4.628     4.567     4.507     4.455     4.408     4.364     4.326     4.290     4.251     4.213     4.170     4.121     4.072     4.020     3.968     3.910     3.848     3.779     3.707     3.638     3.571     3.514     3.465     3.422     3.387     3.355     3.323     3.292     3.261     3.228     3.196     3.161     3.125     3.091     3.062     3.060     3.058     3.057     3.054     3.052     3.049     3.046     3.043     3.040     3.037     3.033     3.029     3.025     3.021     3.017     3.013     3.009     3.005     3.001     2.997     2.993     2.989     2.986     2.982     2.978     2.974     2.969     2.965     2.961     2.957     2.954     2.950     2.947     2.944     2.942     2.939     2.937     2.935     2.932     2.930     2.928     2.926     2.924     2.922     2.920     2.917     2.915     2.913     2.910     2.945     2.989     3.030     3.074     3.119     3.159     3.197     3.236     3.271     3.304     3.336     3.362     3.393     3.422     3.453     3.492     3.523     3.557     3.590     3.618     3.634     3.647     3.666     3.699     3.744     3.808     3.897     3.998     4.110     4.226     4.348     4.457     4.544     4.604     4.625     4.603     4.550     4.452     4.341     4.188     4.039     3.873     3.711     3.559     3.423     3.294     3.192     3.104     3.027     2.963     2.908     2.866     2.826     2.785     2.795     2.808     2.820     2.833     2.844     2.855     2.865     2.875     2.933     3.006     3.083     3.161     3.237     3.307     3.374     3.442     3.511     3.581     3.676     3.768     3.858     3.945     4.027     4.100     4.163     4.221     4.278     4.339     4.406     4.472     4.532     4.585     4.634     4.682     4.729     4.770     4.803     4.846     4.931     5.046     5.174     5.289     5.377     5.443     5.497     5.557     5.730     5.963     6.208     6.460     6.704     6.910     7.082     7.243     7.402     7.586     7.749     7.858     7.923     7.988     8.001     8.062     8.119     8.190     8.250     8.284     8.292     8.250     8.212     8.147     8.097     8.025     7.945     7.851     7.749     7.647     7.539     7.450     7.347     7.247     7.138     7.037     6.936     6.838     6.720     6.588     6.441     6.317     6.198     6.098     5.997     5.887     5.764     5.629     5.509     5.400     5.305     5.227     5.152     5.086     5.026     4.961     4.887     4.802     4.701     4.594     4.490     4.389     4.296     4.210     4.131     4.055     3.982     3.921     3.876     3.847     3.833     3.824     3.818     3.815     3.812     3.801     3.785     3.763     3.733     3.697     3.655     3.608     3.559     3.507     3.452     3.396     3.341     3.285     3.231     3.180     3.131     3.083     3.039     2.997     2.958     2.921     2.888     2.854     2.822     2.791     2.760     2.730     2.699     2.670     2.641     2.613     2.584     2.556     2.529     2.501     2.474     2.448     2.422     2.396     2.369     2.343     2.318     2.294     2.270     2.246     2.223     2.200     2.178     2.157     2.135     2.114     2.094     2.074     2.054     2.033     2.013     1.993     1.974     1.955     1.936     1.916     1.897     1.878     1.859     1.841     1.822     1.805     1.788     1.770     1.753     1.736     1.719     1.703     1.686     1.670     1.654     1.638     1.622     1.607     1.593     1.578     1.565     1.562     1.558     1.555     1.551     1.547     1.543     1.540     1.536     1.532     1.528     1.525     1.521     1.517     1.513     1.509     1.506     1.502     1.498     1.494     1.491     1.487     1.483     1.480     1.476     1.472     1.469     1.466     1.463     1.459     1.456     1.453     1.451     1.448     1.445     1.442     1.440     1.437     1.435     1.432     1.430     1.428     1.426     1.424     1.422     1.420     1.419     1.417     1.415     1.414     1.412     1.410     1.409     1.408     1.406     1.405     1.404     1.402     1.401     1.400     1.398     1.397     1.396     1.394     1.393     1.391     1.390     1.388     1.386     1.384     1.382     1.381     1.379     1.377     1.374     1.372     1.370     1.368     1.365     1.362     1.359     1.356     1.353     1.350     1.347     1.344     1.340     1.337     1.333     1.329     1.325     1.321     1.316     1.312     1.308     1.303     1.298     1.293     1.288     1.283     1.278     1.273     1.267     1.262     1.256     1.251     1.245     1.239     1.233     1.226     1.220     1.214     1.207     1.201     1.194     1.187     1.180     1.173     1.166     1.159     1.152     1.145     1.137     1.130     1.123     1.116     1.109     1.102     1.095     1.088     1.081     1.074     1.067     1.060     1.053     1.046     1.039     1.032     1.025     1.017     1.010     1.003     0.995     0.988     0.980
     1.855     1.860     1.864     1.869     1.873     1.878     1.882     1.886     1.890     1.895     1.899     1.903     1.906     1.910     1.913     1.917     1.920     1.924     1.927     1.930     1.933     1.936     1.939     1.942     1.945     1.948     1.950     1.953     1.955     1.958     1.960     1.963     1.965     1.967     1.969     1.971     1.973     1.975     1.976     1.978     1.980     1.982     1.983     1.984     1.986     1.987     1.988     1.990     1.991     1.992     1.993     1.994     1.995     1.996     1.996     1.998     1.998     1.999     1.999     2.000     2.000     2.001     2.001     2.001     2.001     2.002     2.002     2.002     2.002     2.002     2.002     2.002     2.002     2.002     2.001     2.001     2.001     2.000     2.000     2.000     1.999     1.998     1.998     1.997     1.997     1.996     1.995     1.994     1.994     1.993     1.992     1.991     1.990     1.989     1.988     1.987     1.986     1.985     1.984     1.983     1.982     1.980     1.979     1.978     1.977     1.975     1.974     1.973     1.972     1.970     1.969     1.967     1.966     1.964     1.963     1.961     1.959     1.958     1.956     1.955     1.953     1.951     1.950     1.948     1.947     1.944     1.943     1.941     1.939     1.937     1.935     1.933     1.931     1.929     1.927     1.925     1.923     1.921     1.919     1.917     1.915     1.912     1.910     1.908     1.906     1.904     1.901     1.899     1.897     1.894     1.892     1.890     1.887     1.885     1.882     1.880     1.877     1.875     1.872     1.869     1.867     1.864     1.862     1.859     1.856     1.853     1.851     1.848     1.845     1.842     1.839     1.836     1.833     1.830     1.827     1.824     1.821     1.818     1.814     1.811     1.808     1.805     1.802     1.799     1.795     1.792     1.789     1.785     1.782     1.778     1.775     1.772     1.768     1.765     1.761     1.758     1.754     1.750     1.747     1.744     1.740     1.736     1.733     1.729     1.725     1.722     1.718     1.714     1.710     1.707     1.703     1.699     1.695     1.691     1.688     1.684     1.680     1.676     1.672     1.668     1.664     1.660     1.656     1.652     1.648     1.644     1.640     1.636     1.632     1.628     1.624     1.620     1.615     1.612     1.607     1.603     1.599     1.595     1.591     1.587     1.583     1.578     1.574     1.570     1.566     1.562     1.557     1.553     1.549     1.545     1.540     1.536     1.532     1.527     1.523     1.519     1.515     1.510     1.506     1.501     1.497     1.493     1.488     1.486     1.487     1.488     1.489     1.489     1.490     1.490     1.491     1.492     1.493     1.493     1.494     1.494     1.495     1.496     1.496     1.497     1.498     1.498     1.499     1.499     1.500     1.500     1.501     1.501     1.502     1.502     1.503     1.503     1.504     1.504     1.505     1.505     1.506     1.506     1.507     1.507     1.508     1.508     1.509     1.509     1.510     1.510     1.511     1.511     1.512     1.512     1.513     1.513     1.514     1.514     1.514     1.515     1.515     1.516     1.516     1.517     1.517     1.517     1.518     1.518     1.519     1.519     1.519     1.520     1.520     1.521     1.521     1.522     1.522     1.522     1.523     1.523     1.524     1.524     1.525     1.525     1.525     1.526     1.526     1.526     1.527     1.527     1.528     1.528     1.528     1.529     1.529     1.530     1.530     1.530     1.531     1.531     1.531     1.532     1.532     1.533     1.533     1.534     1.534     1.535     1.535     1.536     1.536     1.536     1.537     1.537     1.538     1.538     1.539     1.539     1.540     1.540     1.541     1.541     1.542     1.542     1.543     1.543     1.544     1.544     1.545     1.545     1.545     1.546     1.547     1.547     1.547     1.548     1.549     1.549     1.550     1.550     1.551     1.551     1.552     1.552     1.553     1.553     1.554     1.554     1.555     1.555     1.556     1.557     1.557     1.558     1.558     1.559     1.559     1.560     1.560     1.561     1.561     1.562     1.562     1.563     1.563     1.564     1.565     1.565     1.566     1.566     1.567     1.567     1.568     1.569     1.569     1.570     1.570     1.571     1.572     1.572     1.573     1.573     1.574     1.575     1.575     1.576     1.576     1.577     1.578     1.578     1.579     1.580     1.580     1.581     1.582     1.582     1.583     1.585     1.587     1.588     1.590     1.592     1.594     1.596     1.598     1.600     1.602     1.604     1.606     1.608     1.610     1.612     1.615     1.617     1.619     1.621     1.623     1.625     1.628     1.630     1.632     1.635     1.637     1.640     1.642     1.645     1.647     1.650     1.652     1.655     1.657     1.660     1.663     1.666     1.668     1.671     1.674     1.677     1.680     1.682     1.685     1.688     1.691     1.694     1.697     1.700     1.703     1.706     1.709     1.713     1.716     1.719     1.722     1.726     1.729     1.732     1.735     1.739     1.742     1.745     1.749     1.752     1.756     1.759     1.763     1.766     1.770     1.774     1.777     1.781     1.785     1.789     1.792     1.796     1.800     1.804     1.808     1.812     1.816     1.820     1.824     1.828     1.832     1.836     1.840     1.844     1.849     1.853     1.857     1.861     1.865     1.870     1.874     1.879     1.883     1.888     1.892     1.896     1.901     1.906     1.910     1.915     1.920     1.924     1.929     1.934     1.939     1.943     1.948     1.953     1.958     1.963     1.968     1.973     1.978     1.983     1.989     1.994     1.999     2.004     2.009     2.014     2.019     2.025     2.030     2.035     2.041     2.046     2.051     2.057     2.062     2.067     2.073     2.078     2.084     2.089     2.095     2.100     2.106     2.111     2.117     2.122     2.128     2.134     2.139     2.145     2.150     2.156     2.161     2.167     2.173     2.178     2.184     2.189     2.195     2.201     2.206     2.212     2.217     2.223     2.228     2.234     2.240     2.245     2.251     2.256     2.262     2.267     2.273     2.279     2.284     2.289     2.295     2.300     2.306     2.311     2.317     2.322     2.327     2.333     2.338     2.343     2.348     2.353     2.358     2.363     2.369     2.374     2.379     2.384     2.389     2.394     2.398     2.403     2.408     2.413     2.417     2.422     2.427     2.431     2.436     2.440     2.445     2.449     2.453     2.458     2.462     2.466     2.470     2.474     2.478     2.482     2.486     2.490     2.493     2.497     2.500     2.504     2.507     2.511     2.514     2.517     2.521     2.524     2.527     2.530     2.533     2.536     2.538     2.541     2.544     2.546     2.549     2.551     2.554     2.556     2.558     2.560     2.562     2.565     2.567     2.568     2.570     2.572     2.574     2.575     2.577     2.578     2.579     2.580     2.581     2.582     2.583     2.584     2.584     2.585     2.585     2.585     2.585     2.585     2.585     2.585     2.584     2.583     2.582     2.581     2.579     2.578     2.576     2.574     2.572     2.569     2.567     2.564     2.561     2.557     2.554     2.550     2.546     2.542     2.538     2.533     2.528     2.523     2.518     2.512     2.506     2.500     2.494     2.487     2.480     2.473     2.466     2.458     2.451     2.443     2.434     2.426     2.417     2.408     2.399     2.389     2.379     2.370     2.360     2.349     2.339     2.329     2.319     2.309     2.299     2.290     2.282     2.274     2.266     2.259     2.251     2.244     2.237     2.230     2.223     2.216     2.209     2.202     2.195     2.188     2.180     2.173     2.165     2.157     2.149     2.141     2.133     2.125     2.116     2.107     2.099     2.089     2.080     2.071     2.062     2.052     2.042     2.033     2.023     2.013     2.004     2.005     2.006     2.007     2.008     2.010     2.011     2.012     2.013     2.015     2.016     2.017     2.018     2.019     2.021     2.022     2.023     2.024     2.025     2.027     2.028     2.029     2.031     2.032     2.033     2.034     2.036     2.037     2.038     2.039     2.041     2.042     2.043     2.044     2.046     2.047     2.048     2.049     2.051     2.052     2.053     2.054     2.056     2.057     2.058     2.060     2.061     2.062     2.063     2.065     2.066     2.067     2.069     2.070     2.071     2.072     2.074     2.075     2.076     2.078     2.079     2.080     2.082     2.083     2.084     2.086     2.087     2.088     2.089     2.091     2.092     2.094     2.095     2.096     2.098     2.099     2.100     2.102     2.103     2.104     2.106     2.107     2.109     2.110     2.111     2.113     2.114     2.115     2.117     2.118     2.120     2.121     2.123     2.124     2.126     2.127     2.129     2.130     2.132     2.133     2.135     2.137     2.138     2.140     2.142     2.143     2.145     2.146     2.148     2.150     2.152     2.154     2.155     2.157     2.159     2.174     2.196     2.218     2.240     2.262     2.285     2.307     2.329     2.351     2.374     2.396     2.418     2.440     2.461     2.483     2.504     2.526     2.547     2.567     2.588     2.608     2.628     2.648     2.667     2.686     2.705     2.724     2.742     2.760     2.778     2.796     2.813     2.829     2.846     2.862     2.878     2.893     2.909     2.924     2.938     2.952     2.966     2.980     2.993     3.006     3.019     3.031     3.043     3.055     3.066     3.077     3.088     3.098     3.108     3.117     3.126     3.135     3.143     3.151     3.158     3.165     3.171     3.177     3.183     3.188     3.193     3.197     3.201     3.204     3.207     3.209     3.211     3.213     3.214     3.214     3.214     3.214     3.213     3.212     3.210     3.208     3.206     3.203     3.200     3.197     3.193     3.189     3.184     3.179     3.174     3.168     3.163     3.156     3.150     3.143     3.137     3.130     3.122     3.115     3.107     3.100     3.092     3.084     3.076     3.067     3.059     3.051     3.042     3.034     3.026     3.018     3.010     3.002     2.994     2.986     2.979     2.972     2.965     2.958     2.952     2.946     2.941     2.936     2.932     2.928     2.924     2.922     2.920     2.918     2.917     2.917     2.917     2.919     2.921     2.924     2.928     2.932     2.938     2.944     2.951     2.960     2.969     2.979     2.990     3.003     3.016     3.031     3.047     3.064     3.083     3.102     3.123     3.144     3.167     3.191     3.215     3.240     3.266     3.293     3.320     3.348     3.377     3.406     3.435     3.466     3.497     3.528     3.560     3.592     3.624     3.657     3.690     3.724     3.757     3.791     3.826     3.860     3.894     3.928     3.962     3.996     4.030     4.064     4.099     4.133     4.167     4.202     4.237     4.272     4.308     4.345     4.383     4.422     4.461     4.501     4.541     4.580     4.621     4.663     4.708     4.756     4.806     4.860     4.920     4.987     5.060     5.135     5.210     5.283     5.355     5.426     5.497     5.568     5.639     5.708     5.776     5.841     5.903     5.957     6.002     6.036     6.059     6.071     6.072     6.068     6.066     6.065     6.068     6.071     6.065     6.046     6.011     5.962     5.905     5.850     5.797     5.748     5.708     5.684     5.670     5.663     5.654     5.646     5.644     5.647     5.652     5.666     5.686     5.705     5.731     5.756     5.780     5.801     5.823     5.839     5.852     5.859     5.858     5.856     5.850     5.847     5.840     5.832     5.821     5.809     5.790     5.771     5.750     5.719     5.688     5.657     5.610     5.577     5.540     5.499     5.461     5.427     5.386     5.349     5.306     5.246     5.198     5.143     5.087     5.035     4.989     4.943     4.890     4.832     4.763     4.699     4.626     4.565     4.504     4.447     4.395     4.344     4.287     4.234     4.176     4.125     4.070     4.015     3.957     3.902     3.850     3.816     3.802     3.802     3.806     3.821     3.844     3.877     3.920     3.969     4.023     4.076     4.128     4.170     4.211     4.247     4.280     4.313     4.338     4.367     4.390     4.418     4.436     4.451     4.455     4.456     4.450     4.441     4.430     4.419     4.593     4.761     4.945     5.101     5.252     5.388     5.504     5.599     5.696     5.823     5.941     6.038     6.132     6.194     6.275     6.324     6.393     6.451     6.501     6.581     6.664     6.769     6.887     6.984     7.054     7.094     7.137     7.156     7.112     7.087     7.042     6.967     6.895     6.819     6.723     6.632     6.539     6.448     6.365     6.283     6.194     6.120     6.041     5.992     5.942     5.900     5.857     5.785     5.731     5.655     5.574     5.511     5.447     5.365     5.305     5.231     5.167     5.095     5.017     4.947     4.872     4.797     4.726     4.656     4.587     4.528     4.473     4.421     4.378     4.337     4.298     4.262     4.219     4.176     4.129     4.077     4.027     3.971     3.914     3.849     3.780     3.709     3.636     3.569     3.507     3.452     3.407     3.366     3.330     3.298     3.268     3.239     3.210     3.178     3.143     3.109     3.079     3.078     3.076     3.074     3.072     3.070     3.067     3.064     3.061     3.057     3.053     3.049     3.045     3.041     3.036     3.032     3.027     3.023     3.019     3.014     3.010     3.006     3.002     2.997     2.993     2.989     2.985     2.980     2.976     2.972     2.967     2.963     2.960     2.956     2.953     2.950     2.947     2.944     2.942     2.940     2.937     2.935     2.933     2.931     2.929     2.927     2.925     2.922     2.920     2.917     2.914     2.957     2.997     3.039     3.084     3.129     3.168     3.203     3.236     3.268     3.298     3.321     3.351     3.385     3.414     3.453     3.481     3.517     3.550     3.587     3.615     3.633     3.645     3.656     3.685     3.725     3.791     3.877     3.973     4.085     4.208     4.331     4.450     4.550     4.629     4.666     4.666     4.619     4.554     4.436     4.305     4.154     3.986     3.830     3.668     3.520     3.392     3.269     3.170     3.080     2.998     2.935     2.875     2.829     2.782     2.757     2.769     2.781     2.792     2.804     2.814     2.824     2.834     2.843     2.895     2.968     3.043     3.118     3.191     3.265     3.339     3.418     3.535     3.649     3.764     3.877     3.985     4.085     4.176     4.259     4.337     4.417     4.505     4.600     4.695     4.784     4.869     4.952     5.034     5.110     5.178     5.238     5.304     5.389     5.507     5.640     5.765     5.862     5.933     5.991     6.109     6.295     6.501     6.732     6.976     7.230     7.494     7.750     7.986     8.158     8.265     8.301     8.276     8.212     8.154     8.021     7.955     7.912     7.921     7.963     7.997     8.043     8.049     8.060     8.044     8.020     7.968     7.887     7.794     7.683     7.578     7.465     7.381     7.281     7.191     7.082     6.985     6.877     6.778     6.651     6.512     6.356     6.212     6.083     5.961     5.847     5.715     5.572     5.416     5.271     5.143     5.028     4.932     4.848     4.774     4.715     4.659     4.597     4.526     4.441     4.349     4.260     4.177     4.099     4.024     3.954     3.889     3.826     3.771     3.729     3.701     3.687     3.683     3.683     3.686     3.689     3.687     3.680     3.667     3.646     3.620     3.587     3.549     3.508     3.463     3.414     3.364     3.314     3.262     3.212     3.165     3.118     3.073     3.031     2.990     2.952     2.917     2.885     2.852     2.820     2.790     2.760     2.731     2.702     2.673     2.645     2.617     2.589     2.561     2.534     2.507     2.480     2.454     2.429     2.403     2.377     2.351     2.326     2.302     2.278     2.255     2.232     2.209     2.187     2.166     2.144     2.123     2.103     2.083     2.063     2.043     2.022     2.002     1.983     1.964     1.945     1.925     1.906     1.887     1.868     1.850     1.831     1.814     1.797     1.779     1.762     1.745     1.728     1.712     1.695     1.679     1.664     1.648     1.631     1.616     1.602     1.587     1.573     1.560     1.553     1.549     1.546     1.542     1.538     1.535     1.531     1.527     1.524     1.520     1.516     1.512     1.509     1.505     1.501     1.497     1.494     1.490     1.486     1.483     1.479     1.475     1.472     1.468     1.465     1.462     1.458     1.455     1.452     1.449     1.447     1.444     1.441     1.438     1.436     1.433     1.431     1.428     1.426     1.424     1.422     1.420     1.418     1.417     1.415     1.413     1.412     1.410     1.409     1.407     1.406     1.404     1.403     1.402     1.400     1.399     1.398     1.396     1.395     1.394     1.392     1.391     1.389     1.388     1.386     1.385     1.383     1.381     1.379     1.377     1.375     1.373     1.371     1.369     1.367     1.364     1.362     1.359     1.356     1.353     1.350     1.347     1.344     1.340     1.337     1.334     1.330     1.326     1.322     1.318     1.313     1.309     1.305     1.300     1.295     1.290     1.285     1.280     1.275     1.270     1.264     1.259     1.253     1.248     1.242     1.236     1.230     1.223     1.217     1.211     1.204     1.198     1.191     1.184     1.177     1.170     1.163     1.156     1.149     1.142     1.135     1.127     1.120     1.113     1.106     1.099     1.093     1.086     1.079     1.072     1.065     1.058     1.051     1.044     1.037     1.030     1.022     1.015     1.008     1.000     0.993     0.986     0.979
     1.853     1.858     1.863     1.868     1.872     1.877     1.881     1.885     1.889     1.893     1.898     1.901     1.905     1.909     1.912     1.916     1.920     1.923     1.926     1.929     1.933     1.936     1.939     1.941     1.945     1.947     1.950     1.952     1.955     1.957     1.960     1.962     1.964     1.966     1.969     1.970     1.973     1.974     1.976     1.978     1.979     1.981     1.982     1.984     1.986     1.987     1.988     1.990     1.990     1.992     1.993     1.994     1.995     1.995     1.997     1.997     1.999     1.999     2.000     2.000     2.000     2.001     2.001     2.002     2.002     2.002     2.002     2.002     2.002     2.002     2.002     2.002     2.002     2.002     2.002     2.002     2.001     2.001     2.001     2.000     2.000     1.999     1.999     1.998     1.998     1.997     1.996     1.995     1.995     1.994     1.993     1.992     1.991     1.990     1.989     1.988     1.987     1.986     1.985     1.984     1.983     1.982     1.980     1.979     1.978     1.977     1.975     1.974     1.973     1.971     1.970     1.969     1.967     1.966     1.964     1.963     1.961     1.959     1.958     1.956     1.955     1.953     1.951     1.950     1.948     1.946     1.944     1.942     1.941     1.939     1.937     1.935     1.933     1.931     1.929     1.927     1.925     1.923     1.921     1.919     1.916     1.914     1.912     1.910     1.908     1.905     1.903     1.901     1.898     1.896     1.894     1.891     1.889     1.886     1.884     1.881     1.879     1.877     1.874     1.871     1.869     1.866     1.863     1.861     1.858     1.855     1.852     1.850     1.847     1.844     1.841     1.838     1.835     1.832     1.829     1.826     1.823     1.820     1.817     1.814     1.810     1.807     1.804     1.801     1.798     1.794     1.791     1.788     1.784     1.781     1.777     1.774     1.771     1.767     1.764     1.760     1.757     1.753     1.750     1.746     1.742     1.739     1.735     1.731     1.728     1.724     1.720     1.717     1.713     1.709     1.705     1.702     1.698     1.694     1.690     1.686     1.682     1.679     1.675     1.671     1.667     1.663     1.659     1.655     1.651     1.647     1.643     1.639     1.635     1.631     1.627     1.622     1.619     1.614     1.610     1.606     1.602     1.598     1.594     1.590     1.585     1.581     1.577     1.573     1.569     1.565     1.560     1.556     1.552     1.548     1.543     1.539     1.535     1.531     1.526     1.522     1.518     1.513     1.509     1.505     1.500     1.496     1.492     1.487     1.486     1.487     1.488     1.488     1.489     1.490     1.490     1.491     1.492     1.492     1.493     1.494     1.494     1.495     1.496     1.496     1.497     1.497     1.498     1.498     1.499     1.500     1.500     1.501     1.501     1.502     1.502     1.503     1.503     1.503     1.504     1.504     1.505     1.505     1.506     1.506     1.507     1.507     1.508     1.509     1.509     1.510     1.510     1.510     1.511     1.511     1.512     1.512     1.513     1.513     1.514     1.514     1.514     1.515     1.515     1.516     1.516     1.516     1.517     1.517     1.518     1.518     1.519     1.519     1.519     1.520     1.520     1.521     1.521     1.522     1.522     1.523     1.523     1.523     1.524     1.524     1.525     1.525     1.525     1.526     1.526     1.526     1.527     1.527     1.528     1.528     1.528     1.529     1.529     1.530     1.530     1.530     1.531     1.531     1.532     1.532     1.532     1.533     1.533     1.534     1.534     1.535     1.535     1.536     1.536     1.537     1.537     1.538     1.538     1.538     1.539     1.539     1.540     1.541     1.541     1.541     1.542     1.542     1.543     1.543     1.544     1.544     1.545     1.545     1.546     1.546     1.547     1.547     1.548     1.548     1.549     1.550     1.550     1.551     1.551     1.552     1.552     1.553     1.553     1.554     1.554     1.555     1.555     1.556     1.556     1.557     1.557     1.558     1.558     1.559     1.560     1.560     1.561     1.561     1.562     1.562     1.563     1.563     1.564     1.564     1.565     1.566     1.566     1.567     1.567     1.568     1.568     1.569     1.570     1.570     1.571     1.572     1.572     1.573     1.573     1.574     1.575     1.575     1.576     1.576     1.577     1.578     1.578     1.579     1.580     1.580     1.581     1.582     1.582     1.583     1.585     1.587     1.589     1.590     1.592     1.594     1.596     1.598     1.600     1.602     1.604     1.606     1.608     1.610     1.612     1.615     1.617     1.619     1.621     1.624     1.626     1.628     1.630     1.633     1.635     1.638     1.640     1.643     1.645     1.648     1.650     1.653     1.655     1.658     1.661     1.663     1.666     1.669     1.672     1.674     1.677     1.680     1.683     1.686     1.689     1.692     1.695     1.698     1.701     1.704     1.707     1.710     1.714     1.717     1.720     1.723     1.726     1.730     1.733     1.736     1.740     1.743     1.746     1.750     1.753     1.757     1.760     1.764     1.767     1.771     1.775     1.779     1.782     1.786     1.790     1.794     1.798     1.801     1.805     1.809     1.813     1.817     1.821     1.825     1.829     1.833     1.837     1.842     1.846     1.850     1.854     1.858     1.863     1.867     1.871     1.876     1.880     1.885     1.889     1.894     1.898     1.903     1.907     1.912     1.917     1.921     1.926     1.931     1.936     1.941     1.945     1.950     1.955     1.960     1.965     1.970     1.975     1.980     1.985     1.991     1.996     2.001     2.006     2.011     2.016     2.022     2.027     2.032     2.037     2.043     2.048     2.053     2.059     2.064     2.070     2.075     2.081     2.086     2.092     2.097     2.103     2.108     2.114     2.119     2.125     2.130     2.136     2.141     2.147     2.152     2.158     2.163     2.169     2.175     2.180     2.186     2.191     2.197     2.202     2.208     2.213     2.219     2.224     2.230     2.236     2.241     2.247     2.252     2.258     2.263     2.269     2.274     2.280     2.285     2.291     2.296     2.301     2.307     2.312     2.317     2.323     2.328     2.333     2.338     2.343     2.348     2.353     2.358     2.363     2.368     2.373     2.378     2.383     2.388     2.393     2.397     2.402     2.407     2.411     2.416     2.421     2.425     2.429     2.434     2.438     2.443     2.447     2.451     2.455     2.459     2.463     2.467     2.471     2.475     2.479     2.482     2.486     2.489     2.493     2.496     2.500     2.503     2.506     2.509     2.512     2.516     2.518     2.521     2.524     2.527     2.530     2.532     2.535     2.537     2.540     2.542     2.544     2.546     2.548     2.550     2.552     2.554     2.556     2.558     2.560     2.561     2.563     2.564     2.566     2.567     2.568     2.569     2.570     2.571     2.571     2.572     2.572     2.573     2.573     2.573     2.573     2.573     2.572     2.571     2.571     2.570     2.568     2.567     2.565     2.564     2.562     2.559     2.557     2.554     2.551     2.548     2.545     2.541     2.538     2.534     2.530     2.525     2.521     2.516     2.511     2.506     2.500     2.494     2.488     2.482     2.475     2.468     2.461     2.454     2.447     2.439     2.431     2.423     2.414     2.406     2.397     2.388     2.379     2.369     2.360     2.350     2.340     2.330     2.321     2.311     2.301     2.291     2.282     2.274     2.265     2.257     2.250     2.242     2.235     2.228     2.221     2.214     2.207     2.200     2.193     2.186     2.178     2.171     2.164     2.156     2.148     2.140     2.132     2.124     2.116     2.107     2.098     2.090     2.081     2.071     2.062     2.053     2.043     2.034     2.024     2.014     2.004     2.003     2.004     2.005     2.006     2.007     2.009     2.010     2.011     2.012     2.013     2.015     2.016     2.017     2.018     2.020     2.021     2.022     2.023     2.024     2.026     2.027     2.028     2.029     2.031     2.032     2.033     2.034     2.036     2.037     2.038     2.039     2.041     2.042     2.043     2.044     2.046     2.047     2.048     2.049     2.051     2.052     2.053     2.055     2.056     2.057     2.058     2.060     2.061     2.062     2.064     2.065     2.066     2.067     2.069     2.070     2.071     2.073     2.074     2.075     2.077     2.078     2.079     2.081     2.082     2.083     2.084     2.086     2.087     2.088     2.090     2.091     2.092     2.094     2.095     2.096     2.098     2.099     2.101     2.102     2.103     2.105     2.106     2.107     2.109     2.110     2.111     2.113     2.114     2.116     2.117     2.119     2.120     2.122     2.123     2.125     2.126     2.128     2.129     2.131     2.132     2.134     2.135     2.137     2.139     2.140     2.142     2.144     2.145     2.147     2.149     2.151     2.152     2.154     2.156     2.158     2.160     2.181     2.203     2.225     2.248     2.270     2.292     2.315     2.337     2.359     2.381     2.404     2.426     2.448     2.469     2.491     2.512     2.533     2.554     2.575     2.595     2.616     2.636     2.655     2.674     2.694     2.712     2.731     2.749     2.767     2.784     2.802     2.819     2.835     2.851     2.867     2.883     2.898     2.913     2.928     2.942     2.956     2.970     2.983     2.997     3.009     3.022     3.034     3.046     3.057     3.068     3.079     3.089     3.099     3.108     3.117     3.126     3.134     3.142     3.150     3.157     3.163     3.169     3.175     3.181     3.185     3.190     3.194     3.197     3.200     3.203     3.205     3.206     3.208     3.208     3.208     3.208     3.207     3.206     3.205     3.203     3.201     3.198     3.195     3.192     3.188     3.184     3.179     3.175     3.169     3.164     3.158     3.152     3.146     3.139     3.132     3.125     3.118     3.111     3.103     3.095     3.087     3.079     3.071     3.063     3.055     3.046     3.038     3.029     3.021     3.013     3.005     2.997     2.989     2.981     2.974     2.967     2.960     2.953     2.947     2.941     2.935     2.930     2.925     2.921     2.918     2.915     2.912     2.911     2.909     2.909     2.909     2.910     2.912     2.914     2.918     2.922     2.927     2.933     2.940     2.948     2.957     2.966     2.977     2.989     3.002     3.017     3.032     3.049     3.067     3.086     3.107     3.128     3.150     3.173     3.197     3.222     3.247     3.273     3.300     3.328     3.356     3.385     3.414     3.444     3.475     3.506     3.538     3.570     3.602     3.635     3.668     3.701     3.735     3.769     3.803     3.838     3.872     3.907     3.941     3.976     4.010     4.044     4.078     4.113     4.147     4.181     4.216     4.251     4.286     4.323     4.361     4.400     4.441     4.481     4.522     4.562     4.603     4.645     4.689     4.735     4.783     4.835     4.891     4.953     5.021     5.094     5.168     5.243     5.316     5.389     5.460     5.530     5.603     5.674     5.742     5.808     5.870     5.927     5.976     6.016     6.045     6.063     6.071     6.070     6.066     6.061     6.059     6.060     6.056     6.041     6.011     5.967     5.912     5.853     5.799     5.749     5.705     5.675     5.659     5.651     5.645     5.637     5.627     5.625     5.625     5.628     5.641     5.655     5.675     5.699     5.726     5.749     5.773     5.794     5.814     5.828     5.833     5.837     5.836     5.837     5.838     5.839     5.833     5.831     5.821     5.805     5.791     5.768     5.743     5.718     5.677     5.636     5.597     5.559     5.539     5.517     5.482     5.429     5.381     5.326     5.280     5.234     5.180     5.123     5.071     5.028     4.974     4.929     4.866     4.803     4.731     4.662     4.598     4.541     4.486     4.439     4.384     4.327     4.267     4.207     4.150     4.095     4.034     3.975     3.915     3.860     3.824     3.813     3.808     3.815     3.826     3.849     3.883     3.927     3.978     4.028     4.080     4.127     4.171     4.210     4.243     4.277     4.306     4.336     4.364     4.396     4.426     4.453     4.472     4.485     4.491     4.489     4.485     4.474     4.464     4.464     4.652     4.819     4.992     5.150     5.290     5.417     5.535     5.655     5.721     5.809     5.905     5.989     6.097     6.174     6.254     6.332     6.389     6.454     6.519     6.598     6.706     6.820     6.929     7.010     7.104     7.179     7.174     7.194     7.195     7.151     7.108     7.043     6.959     6.878     6.788     6.698     6.619     6.529     6.430     6.343     6.236     6.160     6.084     6.041     6.000     5.942     5.898     5.819     5.744     5.684     5.610     5.529     5.465     5.386     5.320     5.242     5.161     5.087     5.009     4.929     4.853     4.773     4.695     4.627     4.562     4.500     4.450     4.401     4.360     4.321     4.279     4.240     4.195     4.149     4.099     4.043     3.988     3.924     3.859     3.790     3.713     3.640     3.567     3.500     3.443     3.391     3.345     3.306     3.270     3.241     3.214     3.186     3.155     3.122     3.097     3.095     3.094     3.092     3.090     3.087     3.085     3.082     3.079     3.075     3.071     3.067     3.062     3.058     3.053     3.048     3.043     3.038     3.033     3.028     3.024     3.019     3.015     3.010     3.006     3.001     2.997     2.992     2.987     2.983     2.978     2.974     2.970     2.966     2.962     2.959     2.956     2.953     2.950     2.947     2.945     2.943     2.941     2.939     2.937     2.935     2.932     2.930     2.927     2.925     2.922     2.925     2.965     3.009     3.051     3.096     3.140     3.178     3.210     3.239     3.270     3.291     3.317     3.350     3.382     3.419     3.443     3.480     3.512     3.546     3.581     3.613     3.637     3.644     3.664     3.680     3.727     3.787     3.861     3.952     4.054     4.173     4.300     4.423     4.541     4.631     4.691     4.708     4.700     4.634     4.541     4.426     4.270     4.121     3.948     3.786     3.632     3.486     3.357     3.237     3.135     3.042     2.962     2.904     2.848     2.810     2.761     2.726     2.738     2.749     2.760     2.770     2.780     2.790     2.799     2.808     2.857     2.929     3.003     3.079     3.157     3.234     3.307     3.438     3.577     3.715     3.853     3.985     4.110     4.223     4.328     4.430     4.536     4.650     4.768     4.885     4.997     5.106     5.216     5.325     5.428     5.522     5.604     5.686     5.777     5.887     6.017     6.140     6.244     6.327     6.468     6.617     6.786     6.981     7.209     7.457     7.728     8.012     8.262     8.438     8.480     8.429     8.311     8.176     8.039     7.924     7.743     7.607     7.497     7.432     7.434     7.456     7.513     7.567     7.612     7.648     7.647     7.629     7.561     7.495     7.401     7.324     7.230     7.168     7.084     7.012     6.913     6.824     6.718     6.617     6.493     6.351     6.197     6.044     5.909     5.768     5.636     5.486     5.321     5.149     4.984     4.842     4.715     4.604     4.512     4.433     4.375     4.327     4.276     4.220     4.154     4.082     4.018     3.960     3.903     3.844     3.787     3.732     3.680     3.632     3.594     3.565     3.551     3.547     3.549     3.555     3.562     3.566     3.565     3.560     3.548     3.531     3.506     3.477     3.444     3.406     3.365     3.321     3.276     3.229     3.183     3.140     3.096     3.054     3.013     2.975     2.938     2.905     2.874     2.842     2.811     2.782     2.753     2.725     2.697     2.669     2.642     2.614     2.587     2.560     2.534     2.508     2.481     2.456     2.432     2.406     2.380     2.356     2.331     2.307     2.283     2.260     2.237     2.215     2.193     2.172     2.151     2.130     2.110     2.090     2.070     2.050     2.030     2.010     1.991     1.972     1.952     1.933     1.914     1.895     1.877     1.858     1.840     1.822     1.805     1.788     1.770     1.753     1.737     1.720     1.703     1.688     1.673     1.657     1.641     1.625     1.610     1.596     1.582     1.568     1.555     1.544     1.541     1.537     1.534     1.530     1.526     1.523     1.519     1.515     1.511     1.508     1.504     1.500     1.497     1.493     1.489     1.486     1.482     1.478     1.475     1.471     1.468     1.464     1.461     1.458     1.454     1.451     1.448     1.445     1.443     1.440     1.437     1.435     1.432     1.430     1.427     1.425     1.423     1.420     1.418     1.417     1.415     1.413     1.411     1.410     1.408     1.407     1.405     1.404     1.402     1.401     1.400     1.398     1.397     1.396     1.394     1.393     1.392     1.390     1.389     1.388     1.386     1.385     1.383     1.381     1.380     1.378     1.376     1.374     1.372     1.370     1.368     1.366     1.364     1.361     1.359     1.356     1.353     1.350     1.347     1.344     1.341     1.337     1.334     1.330     1.327     1.323     1.319     1.315     1.310     1.306     1.301     1.297     1.292     1.287     1.282     1.277     1.272     1.267     1.261     1.256     1.250     1.245     1.239     1.233     1.227     1.220     1.214     1.208     1.201     1.195     1.188     1.181     1.174     1.167     1.160     1.153     1.146     1.139     1.132     1.125     1.118     1.111     1.104     1.097     1.090     1.083     1.076     1.069     1.062     1.055     1.048     1.041     1.034     1.027     1.020     1.013     1.006     0.998     0.991     0.984     0.976
     1.853     1.857     1.862     1.867     1.871     1.875     1.880     1.884     1.889     1.892     1.897     1.900     1.905     1.908     1.912     1.915     1.919     1.922     1.925     1.929     1.932     1.935     1.938     1.941     1.944     1.947     1.949     1.952     1.954     1.957     1.959     1.961     1.964     1.966     1.968     1.970     1.972     1.974     1.976     1.978     1.979     1.981     1.982     1.984     1.986     1.987     1.988     1.989     1.990     1.991     1.993     1.994     1.995     1.996     1.997     1.998     1.999     1.999     2.000     2.000     2.001     2.001     2.001     2.002     2.002     2.002     2.002     2.003     2.003     2.003     2.003     2.003     2.003     2.002     2.002     2.002     2.002     2.002     2.001     2.001     2.000     2.000     1.999     1.999     1.998     1.998     1.997     1.996     1.995     1.995     1.994     1.993     1.992     1.991     1.990     1.989     1.988     1.987     1.986     1.985     1.984     1.983     1.982     1.980     1.979     1.978     1.976     1.976     1.974     1.973     1.971     1.970     1.969     1.967     1.966     1.964     1.963     1.961     1.959     1.958     1.956     1.954     1.953     1.951     1.949     1.948     1.946     1.944     1.942     1.940     1.938     1.936     1.934     1.933     1.931     1.928     1.927     1.924     1.922     1.920     1.918     1.916     1.914     1.912     1.909     1.907     1.905     1.903     1.900     1.898     1.896     1.893     1.891     1.888     1.886     1.883     1.881     1.878     1.876     1.873     1.871     1.868     1.865     1.863     1.860     1.857     1.854     1.852     1.849     1.846     1.843     1.840     1.837     1.834     1.831     1.828     1.825     1.822     1.819     1.816     1.812     1.809     1.806     1.803     1.800     1.797     1.793     1.790     1.786     1.783     1.780     1.776     1.773     1.769     1.766     1.762     1.759     1.755     1.752     1.748     1.745     1.741     1.738     1.734     1.730     1.727     1.723     1.719     1.715     1.712     1.708     1.704     1.700     1.697     1.693     1.689     1.685     1.681     1.677     1.673     1.669     1.666     1.661     1.658     1.654     1.650     1.646     1.642     1.637     1.633     1.629     1.625     1.621     1.617     1.613     1.609     1.605     1.601     1.597     1.593     1.589     1.584     1.580     1.576     1.572     1.568     1.563     1.559     1.555     1.551     1.547     1.542     1.538     1.534     1.529     1.525     1.521     1.517     1.512     1.508     1.504     1.499     1.495     1.491     1.486     1.486     1.487     1.487     1.488     1.489     1.490     1.490     1.491     1.492     1.492     1.493     1.494     1.494     1.495     1.495     1.496     1.497     1.497     1.498     1.498     1.499     1.499     1.500     1.500     1.501     1.501     1.502     1.502     1.503     1.503     1.504     1.504     1.505     1.505     1.506     1.506     1.507     1.507     1.508     1.508     1.509     1.509     1.510     1.510     1.510     1.511     1.511     1.512     1.512     1.513     1.513     1.514     1.514     1.515     1.515     1.515     1.516     1.516     1.516     1.517     1.517     1.518     1.518     1.519     1.519     1.520     1.520     1.520     1.521     1.521     1.522     1.522     1.523     1.523     1.523     1.524     1.524     1.525     1.525     1.526     1.526     1.526     1.527     1.527     1.527     1.528     1.528     1.528     1.529     1.529     1.530     1.530     1.530     1.531     1.531     1.532     1.532     1.533     1.533     1.533     1.534     1.534     1.535     1.535     1.536     1.536     1.537     1.537     1.538     1.538     1.539     1.539     1.540     1.540     1.541     1.541     1.542     1.542     1.543     1.543     1.544     1.544     1.545     1.545     1.546     1.546     1.547     1.547     1.548     1.548     1.549     1.549     1.550     1.551     1.551     1.552     1.552     1.553     1.553     1.553     1.554     1.555     1.555     1.556     1.556     1.557     1.557     1.558     1.558     1.559     1.559     1.560     1.561     1.561     1.562     1.562     1.563     1.563     1.564     1.564     1.565     1.566     1.566     1.567     1.567     1.568     1.568     1.569     1.570     1.570     1.571     1.572     1.572     1.573     1.573     1.574     1.575     1.575     1.576     1.577     1.577     1.578     1.578     1.579     1.580     1.580     1.581     1.582     1.582     1.583     1.585     1.587     1.589     1.591     1.592     1.594     1.596     1.598     1.600     1.602     1.604     1.606     1.608     1.611     1.613     1.615     1.617     1.620     1.621     1.624     1.626     1.629     1.631     1.633     1.636     1.638     1.640     1.643     1.646     1.648     1.651     1.653     1.656     1.658     1.661     1.664     1.667     1.669     1.672     1.675     1.678     1.681     1.684     1.687     1.689     1.692     1.696     1.698     1.702     1.705     1.708     1.711     1.714     1.717     1.721     1.724     1.727     1.730     1.734     1.737     1.740     1.744     1.747     1.751     1.754     1.758     1.762     1.765     1.769     1.772     1.776     1.780     1.783     1.787     1.791     1.795     1.799     1.803     1.807     1.810     1.814     1.818     1.822     1.826     1.830     1.835     1.839     1.843     1.847     1.851     1.856     1.860     1.864     1.869     1.873     1.878     1.882     1.886     1.891     1.895     1.900     1.904     1.909     1.914     1.918     1.923     1.928     1.933     1.938     1.943     1.948     1.952     1.957     1.962     1.967     1.972     1.977     1.982     1.988     1.993     1.998     2.003     2.008     2.013     2.019     2.024     2.029     2.034     2.040     2.045     2.050     2.056     2.061     2.066     2.072     2.077     2.083     2.088     2.094     2.099     2.105     2.110     2.116     2.121     2.127     2.132     2.138     2.143     2.149     2.154     2.160     2.165     2.171     2.176     2.182     2.187     2.193     2.198     2.204     2.209     2.215     2.220     2.226     2.231     2.237     2.242     2.248     2.253     2.259     2.264     2.270     2.275     2.281     2.286     2.291     2.297     2.302     2.307     2.312     2.317     2.323     2.328     2.333     2.338     2.343     2.348     2.353     2.358     2.363     2.368     2.373     2.377     2.382     2.387     2.392     2.396     2.401     2.405     2.410     2.414     2.419     2.423     2.427     2.432     2.436     2.440     2.444     2.448     2.452     2.456     2.460     2.464     2.467     2.471     2.475     2.478     2.482     2.485     2.488     2.492     2.495     2.498     2.501     2.504     2.507     2.510     2.513     2.515     2.518     2.521     2.523     2.526     2.528     2.530     2.532     2.534     2.536     2.539     2.540     2.542     2.544     2.546     2.547     2.549     2.551     2.552     2.553     2.554     2.555     2.556     2.557     2.558     2.559     2.559     2.560     2.560     2.560     2.560     2.560     2.560     2.559     2.559     2.558     2.557     2.556     2.555     2.553     2.551     2.549     2.547     2.545     2.542     2.539     2.536     2.533     2.529     2.525     2.521     2.517     2.513     2.508     2.504     2.499     2.493     2.488     2.482     2.476     2.470     2.464     2.457     2.450     2.443     2.435     2.428     2.420     2.412     2.404     2.395     2.386     2.378     2.369     2.359     2.350     2.341     2.331     2.322     2.312     2.303     2.293     2.284     2.275     2.266     2.258     2.249     2.242     2.234     2.227     2.219     2.212     2.205     2.198     2.191     2.184     2.177     2.169     2.162     2.155     2.147     2.139     2.131     2.123     2.115     2.107     2.098     2.089     2.081     2.072     2.063     2.053     2.044     2.035     2.025     2.015     2.005     2.000     2.001     2.003     2.004     2.005     2.006     2.007     2.009     2.010     2.011     2.012     2.014     2.015     2.016     2.017     2.018     2.020     2.021     2.022     2.023     2.025     2.026     2.027     2.028     2.030     2.031     2.032     2.033     2.035     2.036     2.037     2.038     2.040     2.041     2.042     2.043     2.045     2.046     2.047     2.048     2.050     2.051     2.052     2.054     2.055     2.056     2.057     2.059     2.060     2.061     2.062     2.064     2.065     2.066     2.068     2.069     2.070     2.071     2.073     2.074     2.076     2.077     2.078     2.079     2.081     2.082     2.083     2.085     2.086     2.087     2.089     2.090     2.091     2.093     2.094     2.095     2.097     2.098     2.099     2.101     2.102     2.103     2.105     2.106     2.108     2.109     2.110     2.112     2.113     2.115     2.116     2.117     2.119     2.120     2.122     2.124     2.125     2.127     2.128     2.130     2.131     2.133     2.134     2.136     2.137     2.139     2.141     2.142     2.144     2.146     2.148     2.149     2.151     2.153     2.155     2.157     2.158     2.166     2.188     2.210     2.233     2.255     2.278     2.300     2.322     2.345     2.367     2.389     2.412     2.434     2.456     2.477     2.499     2.520     2.541     2.562     2.583     2.603     2.623     2.643     2.662     2.682     2.701     2.719     2.737     2.755     2.773     2.790     2.807     2.824     2.841     2.857     2.872     2.888     2.903     2.918     2.932     2.946     2.960     2.974     2.987     3.000     3.012     3.024     3.036     3.048     3.059     3.069     3.080     3.090     3.099     3.109     3.117     3.126     3.134     3.141     3.148     3.155     3.162     3.167     3.173     3.178     3.183     3.187     3.190     3.193     3.196     3.198     3.200     3.201     3.202     3.202     3.202     3.202     3.201     3.199     3.198     3.195     3.193     3.190     3.187     3.183     3.179     3.175     3.170     3.165     3.159     3.154     3.148     3.141     3.135     3.128     3.121     3.114     3.106     3.099     3.091     3.083     3.075     3.067     3.058     3.050     3.042     3.033     3.025     3.017     3.008     3.000     2.992     2.984     2.976     2.969     2.961     2.954     2.947     2.941     2.935     2.929     2.924     2.919     2.915     2.911     2.908     2.905     2.903     2.902     2.901     2.901     2.902     2.903     2.905     2.908     2.912     2.917     2.922     2.929     2.936     2.944     2.954     2.964     2.976     2.989     3.003     3.018     3.034     3.052     3.070     3.090     3.111     3.132     3.155     3.179     3.203     3.228     3.254     3.280     3.307     3.335     3.363     3.392     3.422     3.453     3.484     3.515     3.547     3.580     3.612     3.645     3.679     3.712     3.746     3.781     3.815     3.850     3.885     3.920     3.955     3.989     4.024     4.058     4.092     4.127     4.161     4.195     4.229     4.264     4.300     4.338     4.377     4.418     4.459     4.501     4.542     4.583     4.625     4.669     4.714     4.760     4.810     4.863     4.921     4.984     5.053     5.125     5.199     5.274     5.348     5.421     5.491     5.563     5.636     5.707     5.774     5.837     5.896     5.948     5.993     6.027     6.050     6.064     6.067     6.062     6.053     6.045     6.040     6.038     6.029     6.006     5.968     5.917     5.858     5.798     5.745     5.699     5.665     5.647     5.638     5.632     5.627     5.617     5.608     5.603     5.599     5.603     5.611     5.624     5.642     5.667     5.692     5.717     5.740     5.766     5.787     5.797     5.808     5.815     5.820     5.824     5.831     5.833     5.835     5.838     5.829     5.819     5.804     5.788     5.766     5.742     5.698     5.660     5.620     5.602     5.610     5.608     5.586     5.544     5.504     5.450     5.403     5.340     5.280     5.222     5.149     5.074     5.011     4.964     4.906     4.836     4.769     4.701     4.635     4.582     4.528     4.481     4.425     4.364     4.302     4.239     4.180     4.124     4.058     3.998     3.933     3.882     3.845     3.831     3.826     3.829     3.839     3.859     3.894     3.937     3.984     4.031     4.079     4.124     4.166     4.202     4.236     4.267     4.297     4.328     4.360     4.398     4.433     4.465     4.490     4.509     4.519     4.525     4.524     4.523     4.513     4.507     4.524     4.697     4.869     5.030     5.182     5.322     5.468     5.564     5.671     5.739     5.812     5.875     5.976     6.081     6.180     6.259     6.331     6.391     6.454     6.538     6.633     6.738     6.836     6.952     7.072     7.103     7.171     7.211     7.208     7.215     7.194     7.132     7.073     7.013     6.945     6.875     6.794     6.700     6.620     6.511     6.415     6.292     6.218     6.151     6.096     6.054     5.986     5.918     5.868     5.785     5.708     5.641     5.561     5.496     5.410     5.332     5.252     5.166     5.084     5.004     4.917     4.835     4.758     4.681     4.609     4.548     4.488     4.444     4.400     4.356     4.317     4.272     4.231     4.181     4.130     4.075     4.011     3.951     3.879     3.804     3.726     3.644     3.568     3.499     3.434     3.377     3.326     3.282     3.246     3.215     3.186     3.158     3.129     3.115     3.113     3.112     3.110     3.108     3.106     3.103     3.100     3.097     3.093     3.089     3.085     3.080     3.075     3.070     3.064     3.059     3.054     3.048     3.043     3.038     3.033     3.028     3.024     3.019     3.014     3.010     3.005     3.000     2.995     2.990     2.985     2.981     2.977     2.973     2.969     2.965     2.962     2.959     2.956     2.954     2.951     2.949     2.947     2.945     2.943     2.941     2.938     2.936     2.933     2.930     2.927     2.936     2.979     3.021     3.064     3.109     3.151     3.187     3.216     3.248     3.272     3.296     3.325     3.356     3.396     3.419     3.447     3.473     3.505     3.538     3.574     3.612     3.632     3.657     3.667     3.696     3.740     3.794     3.859     3.934     4.022     4.129     4.250     4.383     4.507     4.616     4.697     4.750     4.750     4.713     4.655     4.531     4.404     4.241     4.080     3.907     3.745     3.590     3.443     3.313     3.189     3.092     3.013     2.947     2.896     2.849     2.797     2.738     2.692     2.703     2.713     2.723     2.733     2.742     2.751     2.759     2.767     2.835     2.907     2.983     3.062     3.142     3.219     3.294     3.371     3.519     3.675     3.832     3.985     4.129     4.263     4.389     4.514     4.640     4.770     4.903     5.037     5.170     5.308     5.445     5.576     5.697     5.808     5.911     6.017     6.130     6.249     6.374     6.486     6.592     6.752     6.935     7.161     7.410     7.642     7.831     7.980     8.110     8.188     8.226     8.180     8.049     7.865     7.677     7.519     7.376     7.204     7.047     6.922     6.825     6.794     6.797     6.835     6.894     6.946     7.004     7.019     7.029     6.991     6.960     6.905     6.868     6.810     6.775     6.718     6.671     6.591     6.520     6.428     6.337     6.224     6.087     5.942     5.789     5.652     5.503     5.354     5.194     5.019     4.844     4.673     4.522     4.390     4.272     4.176     4.094     4.035     3.993     3.952     3.911     3.866     3.817     3.778     3.744     3.708     3.668     3.625     3.583     3.539     3.499     3.465     3.438     3.422     3.416     3.417     3.423     3.433     3.439     3.444     3.446     3.441     3.432     3.416     3.396     3.371     3.340     3.305     3.268     3.228     3.187     3.146     3.106     3.066     3.027     2.989     2.953     2.918     2.886     2.856     2.825     2.796     2.768     2.740     2.713     2.686     2.660     2.633     2.606     2.580     2.554     2.529     2.503     2.478     2.454     2.430     2.404     2.380     2.356     2.332     2.308     2.285     2.262     2.240     2.218     2.197     2.176     2.155     2.134     2.115     2.095     2.075     2.055     2.036     2.016     1.997     1.978     1.959     1.939     1.921     1.902     1.884     1.865     1.847     1.830     1.813     1.795     1.778     1.761     1.744     1.727     1.711     1.695     1.680     1.665     1.649     1.634     1.619     1.604     1.589     1.576     1.563     1.550     1.537     1.532     1.529     1.525     1.522     1.518     1.514     1.511     1.507     1.503     1.500     1.496     1.492     1.489     1.485     1.482     1.478     1.474     1.471     1.467     1.464     1.461     1.457     1.454     1.451     1.448     1.445     1.442     1.439     1.436     1.434     1.431     1.429     1.426     1.424     1.421     1.419     1.417     1.415     1.413     1.411     1.410     1.408     1.407     1.405     1.404     1.402     1.401     1.399     1.398     1.396     1.395     1.394     1.393     1.391     1.390     1.389     1.387     1.386     1.385     1.383     1.382     1.380     1.378     1.377     1.375     1.373     1.371     1.369     1.367     1.365     1.363     1.361     1.358     1.356     1.353     1.350     1.347     1.344     1.341     1.338     1.335     1.331     1.327     1.324     1.320     1.316     1.312     1.307     1.303     1.298     1.294     1.289     1.284     1.280     1.274     1.269     1.264     1.258     1.253     1.247     1.242     1.236     1.230     1.224     1.218     1.211     1.205     1.198     1.192     1.185     1.178     1.171     1.164     1.157     1.150     1.143     1.136     1.129     1.122     1.115     1.108     1.101     1.094     1.087     1.081     1.074     1.067     1.060     1.053     1.046     1.039     1.032     1.025     1.018     1.011     1.004     0.996     0.989     0.982     0.975
     1.852     1.857     1.861     1.866     1.870     1.875     1.879     1.884     1.888     1.892     1.896     1.900     1.903     1.907     1.911     1.914     1.918     1.921     1.925     1.928     1.931     1.935     1.937     1.941     1.943     1.947     1.948     1.952     1.953     1.956     1.958     1.961     1.963     1.966     1.967     1.970     1.972     1.974     1.976     1.977     1.979     1.981     1.982     1.984     1.985     1.987     1.988     1.989     1.990     1.991     1.993     1.994     1.995     1.996     1.996     1.998     1.998     1.999     2.000     2.000     2.001     2.001     2.002     2.002     2.002     2.003     2.003     2.003     2.003     2.003     2.003     2.003     2.003     2.003     2.003     2.003     2.003     2.002     2.002     2.002     2.001     2.001     2.000     2.000     1.999     1.998     1.998     1.997     1.996     1.996     1.995     1.994     1.993     1.992     1.991     1.990     1.989     1.988     1.987     1.986     1.985     1.984     1.983     1.981     1.981     1.979     1.978     1.977     1.975     1.974     1.973     1.971     1.970     1.968     1.967     1.965     1.964     1.962     1.961     1.959     1.958     1.956     1.954     1.953     1.951     1.949     1.947     1.946     1.944     1.942     1.940     1.938     1.936     1.934     1.932     1.930     1.928     1.926     1.924     1.922     1.920     1.918     1.916     1.913     1.911     1.909     1.907     1.904     1.902     1.900     1.897     1.895     1.893     1.890     1.888     1.885     1.883     1.880     1.878     1.875     1.873     1.870     1.867     1.865     1.862     1.859     1.857     1.854     1.851     1.848     1.845     1.842     1.839     1.836     1.833     1.830     1.827     1.824     1.821     1.818     1.815     1.812     1.808     1.805     1.802     1.799     1.795     1.792     1.789     1.785     1.782     1.778     1.775     1.772     1.768     1.765     1.761     1.758     1.754     1.751     1.747     1.744     1.740     1.736     1.733     1.729     1.725     1.722     1.718     1.714     1.711     1.707     1.703     1.699     1.695     1.692     1.688     1.684     1.680     1.676     1.672     1.668     1.664     1.660     1.656     1.652     1.648     1.644     1.640     1.636     1.632     1.628     1.624     1.620     1.616     1.612     1.608     1.604     1.600     1.596     1.591     1.587     1.583     1.579     1.575     1.571     1.566     1.562     1.558     1.554     1.550     1.545     1.541     1.537     1.533     1.528     1.524     1.520     1.516     1.511     1.507     1.503     1.498     1.494     1.490     1.485     1.486     1.487     1.487     1.488     1.489     1.489     1.490     1.491     1.491     1.492     1.493     1.493     1.494     1.495     1.495     1.496     1.496     1.497     1.497     1.498     1.499     1.499     1.500     1.500     1.500     1.501     1.501     1.502     1.502     1.503     1.503     1.504     1.504     1.505     1.505     1.506     1.506     1.507     1.507     1.508     1.508     1.509     1.509     1.510     1.510     1.510     1.511     1.511     1.512     1.512     1.513     1.513     1.514     1.514     1.515     1.515     1.515     1.516     1.516     1.517     1.517     1.517     1.518     1.518     1.519     1.519     1.520     1.520     1.521     1.521     1.521     1.522     1.522     1.523     1.523     1.524     1.524     1.524     1.525     1.525     1.525     1.526     1.526     1.526     1.527     1.527     1.528     1.528     1.528     1.529     1.529     1.530     1.530     1.531     1.531     1.531     1.532     1.532     1.533     1.533     1.534     1.534     1.535     1.535     1.536     1.536     1.537     1.537     1.538     1.538     1.539     1.539     1.540     1.540     1.540     1.541     1.541     1.542     1.542     1.543     1.543     1.544     1.544     1.545     1.546     1.546     1.547     1.547     1.548     1.548     1.549     1.549     1.550     1.550     1.551     1.551     1.552     1.552     1.553     1.553     1.554     1.554     1.555     1.556     1.556     1.557     1.557     1.558     1.558     1.559     1.559     1.560     1.560     1.561     1.562     1.562     1.563     1.563     1.564     1.564     1.565     1.566     1.566     1.567     1.567     1.568     1.569     1.569     1.570     1.570     1.571     1.572     1.572     1.573     1.573     1.574     1.575     1.575     1.576     1.577     1.577     1.578     1.578     1.579     1.580     1.580     1.581     1.582     1.582     1.583     1.585     1.587     1.589     1.591     1.593     1.594     1.596     1.599     1.600     1.602     1.604     1.607     1.609     1.611     1.613     1.615     1.617     1.620     1.622     1.624     1.626     1.629     1.631     1.634     1.636     1.638     1.641     1.643     1.646     1.648     1.651     1.654     1.656     1.659     1.661     1.664     1.667     1.670     1.673     1.676     1.678     1.681     1.684     1.687     1.690     1.693     1.696     1.699     1.702     1.705     1.709     1.712     1.715     1.718     1.721     1.725     1.728     1.731     1.735     1.738     1.742     1.745     1.748     1.752     1.755     1.759     1.763     1.766     1.770     1.774     1.777     1.781     1.785     1.788     1.792     1.796     1.800     1.804     1.808     1.812     1.816     1.820     1.824     1.828     1.832     1.836     1.840     1.844     1.849     1.853     1.857     1.862     1.866     1.870     1.875     1.879     1.883     1.888     1.892     1.897     1.902     1.906     1.911     1.916     1.920     1.925     1.930     1.935     1.940     1.944     1.949     1.954     1.959     1.964     1.969     1.974     1.979     1.984     1.990     1.995     2.000     2.005     2.010     2.015     2.021     2.026     2.031     2.036     2.042     2.047     2.052     2.057     2.063     2.068     2.074     2.079     2.085     2.090     2.096     2.101     2.107     2.112     2.117     2.123     2.128     2.134     2.139     2.145     2.150     2.156     2.162     2.167     2.172     2.178     2.183     2.189     2.194     2.200     2.205     2.211     2.216     2.222     2.227     2.233     2.238     2.244     2.249     2.255     2.260     2.265     2.271     2.276     2.281     2.286     2.292     2.297     2.302     2.307     2.312     2.318     2.323     2.328     2.333     2.338     2.343     2.348     2.353     2.357     2.362     2.367     2.372     2.376     2.381     2.386     2.390     2.395     2.399     2.404     2.408     2.412     2.417     2.421     2.425     2.429     2.433     2.437     2.441     2.445     2.449     2.453     2.456     2.460     2.464     2.467     2.471     2.474     2.477     2.481     2.484     2.487     2.490     2.493     2.496     2.498     2.501     2.504     2.506     2.509     2.511     2.514     2.516     2.518     2.520     2.523     2.525     2.527     2.528     2.530     2.532     2.534     2.535     2.537     2.538     2.540     2.541     2.542     2.543     2.544     2.545     2.546     2.546     2.547     2.547     2.547     2.548     2.548     2.547     2.547     2.547     2.546     2.546     2.545     2.543     2.542     2.541     2.539     2.537     2.535     2.532     2.529     2.527     2.524     2.520     2.517     2.513     2.509     2.505     2.501     2.496     2.492     2.487     2.481     2.476     2.470     2.465     2.458     2.452     2.445     2.439     2.432     2.424     2.417     2.409     2.401     2.393     2.385     2.376     2.368     2.359     2.350     2.341     2.332     2.323     2.313     2.304     2.295     2.286     2.277     2.268     2.259     2.250     2.242     2.234     2.226     2.218     2.211     2.204     2.197     2.190     2.182     2.175     2.168     2.161     2.153     2.146     2.138     2.130     2.122     2.114     2.106     2.098     2.089     2.081     2.072     2.063     2.054     2.045     2.035     2.026     2.016     2.006     1.998     1.999     2.000     2.002     2.003     2.004     2.005     2.006     2.008     2.009     2.010     2.011     2.013     2.014     2.015     2.016     2.017     2.019     2.020     2.021     2.022     2.024     2.025     2.026     2.027     2.029     2.030     2.031     2.032     2.034     2.035     2.036     2.037     2.039     2.040     2.041     2.042     2.044     2.045     2.046     2.047     2.049     2.050     2.051     2.052     2.054     2.055     2.056     2.058     2.059     2.060     2.061     2.063     2.064     2.065     2.067     2.068     2.069     2.070     2.072     2.073     2.074     2.076     2.077     2.078     2.080     2.081     2.082     2.084     2.085     2.086     2.087     2.089     2.090     2.091     2.093     2.094     2.096     2.097     2.098     2.100     2.101     2.102     2.104     2.105     2.106     2.108     2.109     2.111     2.112     2.113     2.115     2.116     2.118     2.119     2.121     2.122     2.124     2.125     2.127     2.128     2.130     2.132     2.133     2.135     2.136     2.138     2.140     2.141     2.143     2.145     2.146     2.148     2.150     2.152     2.154     2.155     2.157     2.159     2.173     2.195     2.218     2.240     2.263     2.285     2.308     2.330     2.353     2.375     2.398     2.420     2.442     2.464     2.485     2.507     2.528     2.549     2.570     2.590     2.611     2.631     2.650     2.670     2.689     2.708     2.726     2.744     2.762     2.779     2.797     2.813     2.830     2.846     2.862     2.877     2.893     2.907     2.922     2.936     2.950     2.964     2.977     2.990     3.003     3.015     3.027     3.038     3.049     3.060     3.070     3.081     3.090     3.100     3.108     3.117     3.125     3.133     3.140     3.147     3.153     3.159     3.165     3.170     3.175     3.179     3.183     3.186     3.189     3.191     3.193     3.195     3.196     3.196     3.196     3.196     3.195     3.194     3.192     3.190     3.187     3.185     3.181     3.178     3.174     3.170     3.165     3.160     3.155     3.149     3.143     3.137     3.130     3.123     3.116     3.109     3.102     3.094     3.086     3.078     3.070     3.062     3.054     3.046     3.037     3.029     3.020     3.012     3.003     2.995     2.987     2.979     2.971     2.963     2.956     2.949     2.942     2.935     2.929     2.923     2.917     2.912     2.908     2.904     2.901     2.898     2.895     2.894     2.893     2.893     2.893     2.894     2.896     2.898     2.902     2.906     2.911     2.917     2.924     2.932     2.941     2.951     2.962     2.975     2.988     3.003     3.019     3.036     3.054     3.074     3.094     3.115     3.137     3.159     3.183     3.208     3.233     3.259     3.286     3.313     3.341     3.370     3.400     3.430     3.461     3.492     3.524     3.557     3.590     3.623     3.656     3.690     3.724     3.758     3.792     3.827     3.863     3.898     3.933     3.968     4.003     4.038     4.072     4.107     4.141     4.175     4.209     4.243     4.278     4.314     4.352     4.393     4.434     4.476     4.518     4.561     4.603     4.647     4.691     4.737     4.785     4.835     4.889     4.949     5.014     5.083     5.155     5.229     5.304     5.379     5.451     5.522     5.595     5.667     5.737     5.803     5.864     5.919     5.966     6.006     6.034     6.051     6.058     6.055     6.044     6.030     6.018     6.012     6.008     5.994     5.965     5.919     5.862     5.800     5.740     5.691     5.654     5.631     5.620     5.616     5.613     5.608     5.597     5.587     5.577     5.574     5.576     5.581     5.594     5.611     5.633     5.658     5.682     5.709     5.736     5.753     5.769     5.783     5.794     5.802     5.813     5.822     5.829     5.837     5.839     5.837     5.829     5.819     5.804     5.788     5.755     5.724     5.688     5.647     5.630     5.661     5.670     5.663     5.639     5.603     5.570     5.524     5.466     5.417     5.350     5.303     5.215     5.132     5.060     4.965     4.882     4.811     4.738     4.678     4.624     4.574     4.521     4.467     4.401     4.340     4.275     4.218     4.155     4.089     4.025     3.961     3.911     3.878     3.858     3.853     3.852     3.860     3.876     3.906     3.946     3.986     4.029     4.072     4.117     4.155     4.191     4.224     4.253     4.286     4.318     4.357     4.397     4.438     4.472     4.505     4.526     4.544     4.554     4.564     4.565     4.568     4.560     4.553     4.583     4.742     4.905     5.069     5.231     5.350     5.481     5.579     5.685     5.761     5.821     5.872     5.994     6.089     6.183     6.261     6.320     6.385     6.463     6.553     6.631     6.739     6.884     6.934     7.030     7.106     7.149     7.191     7.216     7.206     7.190     7.152     7.118     7.082     7.021     6.950     6.889     6.802     6.735     6.610     6.514     6.382     6.284     6.209     6.134     6.076     6.043     5.954     5.895     5.819     5.748     5.681     5.595     5.522     5.435     5.344     5.261     5.174     5.082     4.997     4.915     4.827     4.748     4.677     4.604     4.553     4.496     4.449     4.406     4.362     4.322     4.272     4.224     4.168     4.108     4.050     3.980     3.909     3.826     3.738     3.655     3.576     3.499     3.432     3.369     3.311     3.265     3.225     3.190     3.160     3.134     3.133     3.131     3.130     3.128     3.126     3.124     3.122     3.119     3.116     3.112     3.108     3.103     3.099     3.093     3.088     3.082     3.076     3.070     3.065     3.059     3.053     3.048     3.043     3.038     3.033     3.028     3.023     3.018     3.013     3.008     3.003     2.998     2.993     2.988     2.984     2.980     2.976     2.972     2.969     2.966     2.963     2.961     2.958     2.956     2.954     2.952     2.950     2.947     2.945     2.942     2.939     2.936     2.932     2.952     2.993     3.036     3.080     3.121     3.163     3.193     3.227     3.256     3.286     3.316     3.341     3.379     3.402     3.427     3.447     3.471     3.500     3.529     3.565     3.596     3.636     3.655     3.685     3.716     3.757     3.808     3.858     3.916     3.986     4.078     4.198     4.324     4.454     4.579     4.692     4.760     4.795     4.806     4.740     4.652     4.518     4.375     4.203     4.037     3.863     3.701     3.545     3.399     3.278     3.170     3.091     3.020     2.968     2.907     2.841     2.769     2.701     2.654     2.664     2.673     2.682     2.690     2.698     2.706     2.713     2.753     2.825     2.900     2.976     3.054     3.133     3.214     3.303     3.398     3.495     3.596     3.701     3.808     3.955     4.103     4.247     4.391     4.537     4.686     4.838     4.994     5.152     5.312     5.470     5.620     5.762     5.897     6.025     6.155     6.288     6.418     6.542     6.642     6.729     6.953     7.176     7.365     7.496     7.551     7.555     7.529     7.492     7.457     7.410     7.303     7.140     6.949     6.787     6.636     6.498     6.363     6.263     6.172     6.123     6.105     6.110     6.142     6.173     6.222     6.249     6.270     6.269     6.271     6.263     6.258     6.242     6.233     6.203     6.173     6.117     6.066     5.995     5.924     5.830     5.710     5.579     5.435     5.304     5.159     5.010     4.858     4.691     4.526     4.362     4.212     4.082     3.962     3.863     3.780     3.717     3.678     3.649     3.625     3.600     3.572     3.552     3.535     3.517     3.494     3.466     3.436     3.403     3.369     3.340     3.315     3.297     3.290     3.289     3.294     3.303     3.312     3.320     3.327     3.329     3.326     3.318     3.306     3.288     3.265     3.237     3.206     3.173     3.137     3.101     3.065     3.029     2.993     2.957     2.923     2.890     2.860     2.832     2.802     2.774     2.748     2.721     2.696     2.670     2.645     2.619     2.594     2.568     2.544     2.519     2.495     2.470     2.447     2.424     2.399     2.376     2.353     2.329     2.307     2.284     2.262     2.240     2.219     2.199     2.178     2.157     2.137     2.117     2.098     2.078     2.059     2.040     2.021     2.002     1.983     1.964     1.945     1.926     1.908     1.890     1.871     1.853     1.836     1.819     1.802     1.784     1.768     1.751     1.734     1.718     1.702     1.687     1.672     1.656     1.641     1.627     1.611     1.597     1.584     1.571     1.557     1.544     1.531     1.524     1.521     1.517     1.513     1.510     1.506     1.503     1.499     1.495     1.492     1.488     1.485     1.481     1.477     1.474     1.470     1.467     1.463     1.460     1.457     1.453     1.450     1.447     1.444     1.441     1.438     1.435     1.433     1.430     1.428     1.425     1.423     1.420     1.418     1.416     1.414     1.412     1.410     1.408     1.406     1.405     1.403     1.402     1.400     1.399     1.398     1.396     1.395     1.393     1.392     1.391     1.389     1.388     1.387     1.386     1.384     1.383     1.382     1.380     1.379     1.377     1.375     1.374     1.372     1.370     1.368     1.366     1.364     1.362     1.360     1.358     1.355     1.353     1.350     1.347     1.344     1.341     1.338     1.335     1.332     1.328     1.325     1.321     1.317     1.313     1.309     1.305     1.300     1.296     1.291     1.286     1.282     1.277     1.272     1.266     1.261     1.256     1.250     1.245     1.239     1.233     1.227     1.221     1.215     1.209     1.202     1.196     1.189     1.182     1.176     1.169     1.162     1.155     1.148     1.141     1.133     1.126     1.119     1.112     1.105     1.098     1.092     1.085     1.078     1.071     1.065     1.058     1.051     1.044     1.037     1.030     1.023     1.016     1.009     1.002     0.995     0.987     0.980     0.973
     1.850     1.855     1.860     1.865     1.870     1.875     1.878     1.883     1.886     1.891     1.894     1.899     1.902     1.907     1.910     1.914     1.917     1.921     1.924     1.927     1.931     1.934     1.937     1.940     1.943     1.945     1.948     1.951     1.953     1.956     1.958     1.961     1.963     1.965     1.967     1.969     1.971     1.973     1.975     1.977     1.979     1.980     1.982     1.984     1.985     1.987     1.988     1.989     1.990     1.992     1.993     1.994     1.995     1.996     1.997     1.997     1.998     1.999     2.000     2.000     2.001     2.002     2.002     2.003     2.003     2.003     2.003     2.004     2.004     2.004     2.004     2.004     2.004     2.004     2.003     2.003     2.003     2.003     2.003     2.002     2.002     2.001     2.001     2.000     2.000     1.999     1.999     1.998     1.998     1.997     1.996     1.995     1.994     1.993     1.992     1.992     1.990     1.989     1.988     1.988     1.986     1.985     1.984     1.983     1.982     1.981     1.979     1.978     1.977     1.975     1.974     1.973     1.971     1.970     1.968     1.967     1.965     1.964     1.962     1.961     1.959     1.958     1.956     1.954     1.953     1.951     1.949     1.947     1.945     1.944     1.942     1.940     1.938     1.936     1.934     1.932     1.930     1.928     1.926     1.924     1.922     1.920     1.917     1.915     1.913     1.911     1.909     1.906     1.904     1.902     1.899     1.897     1.895     1.892     1.890     1.887     1.885     1.882     1.880     1.877     1.874     1.872     1.869     1.867     1.864     1.861     1.859     1.856     1.853     1.850     1.847     1.844     1.841     1.838     1.835     1.832     1.829     1.826     1.823     1.820     1.817     1.814     1.811     1.807     1.804     1.801     1.797     1.794     1.791     1.787     1.784     1.781     1.777     1.774     1.770     1.767     1.764     1.760     1.757     1.753     1.750     1.746     1.743     1.739     1.735     1.732     1.728     1.724     1.720     1.717     1.713     1.709     1.706     1.702     1.698     1.694     1.690     1.687     1.683     1.679     1.675     1.671     1.667     1.663     1.659     1.655     1.651     1.647     1.643     1.639     1.635     1.631     1.627     1.623     1.619     1.615     1.611     1.607     1.603     1.599     1.594     1.590     1.586     1.582     1.578     1.573     1.569     1.565     1.561     1.557     1.553     1.548     1.544     1.540     1.536     1.531     1.527     1.523     1.519     1.514     1.510     1.506     1.501     1.497     1.493     1.488     1.485     1.486     1.487     1.487     1.488     1.489     1.489     1.490     1.491     1.491     1.492     1.493     1.493     1.494     1.494     1.495     1.496     1.496     1.497     1.497     1.498     1.498     1.499     1.499     1.500     1.500     1.501     1.501     1.502     1.502     1.503     1.503     1.504     1.504     1.505     1.505     1.506     1.506     1.507     1.507     1.508     1.508     1.509     1.509     1.509     1.510     1.510     1.511     1.511     1.511     1.512     1.512     1.513     1.513     1.514     1.514     1.515     1.515     1.515     1.516     1.516     1.517     1.517     1.517     1.518     1.518     1.519     1.519     1.520     1.520     1.521     1.521     1.521     1.522     1.522     1.523     1.523     1.524     1.524     1.524     1.525     1.525     1.525     1.526     1.526     1.526     1.527     1.527     1.528     1.528     1.529     1.529     1.529     1.530     1.530     1.531     1.531     1.531     1.532     1.532     1.533     1.533     1.534     1.534     1.535     1.535     1.536     1.536     1.537     1.537     1.538     1.538     1.539     1.539     1.540     1.540     1.541     1.541     1.542     1.542     1.543     1.543     1.544     1.544     1.545     1.545     1.546     1.546     1.547     1.547     1.548     1.549     1.549     1.550     1.550     1.551     1.551     1.552     1.552     1.553     1.553     1.554     1.554     1.555     1.556     1.556     1.557     1.557     1.558     1.558     1.559     1.559     1.560     1.560     1.561     1.562     1.562     1.563     1.563     1.564     1.565     1.565     1.566     1.566     1.567     1.568     1.568     1.569     1.569     1.570     1.570     1.571     1.572     1.572     1.573     1.573     1.574     1.575     1.575     1.576     1.577     1.577     1.578     1.579     1.579     1.580     1.581     1.581     1.582     1.583     1.583     1.585     1.587     1.589     1.591     1.593     1.595     1.597     1.599     1.600     1.602     1.604     1.607     1.609     1.611     1.613     1.615     1.618     1.620     1.622     1.624     1.627     1.629     1.631     1.634     1.636     1.639     1.641     1.644     1.646     1.649     1.651     1.654     1.656     1.659     1.662     1.665     1.668     1.670     1.673     1.676     1.679     1.682     1.685     1.688     1.691     1.694     1.697     1.700     1.703     1.706     1.709     1.712     1.716     1.719     1.722     1.725     1.729     1.732     1.735     1.739     1.742     1.746     1.749     1.753     1.756     1.760     1.764     1.767     1.771     1.775     1.778     1.782     1.786     1.789     1.793     1.797     1.801     1.805     1.809     1.813     1.817     1.821     1.825     1.829     1.833     1.837     1.842     1.846     1.850     1.854     1.859     1.863     1.867     1.872     1.876     1.880     1.885     1.890     1.894     1.898     1.903     1.908     1.913     1.917     1.922     1.927     1.932     1.936     1.941     1.946     1.951     1.956     1.961     1.966     1.971     1.976     1.981     1.986     1.991     1.996     2.002     2.007     2.012     2.017     2.022     2.028     2.033     2.038     2.043     2.049     2.054     2.060     2.065     2.070     2.076     2.081     2.086     2.092     2.097     2.103     2.108     2.114     2.119     2.125     2.130     2.136     2.141     2.147     2.152     2.157     2.163     2.169     2.174     2.180     2.185     2.190     2.196     2.201     2.206     2.212     2.217     2.223     2.228     2.234     2.239     2.244     2.250     2.255     2.261     2.266     2.271     2.276     2.282     2.287     2.292     2.297     2.302     2.307     2.312     2.318     2.323     2.328     2.332     2.337     2.342     2.347     2.352     2.356     2.361     2.366     2.370     2.375     2.380     2.384     2.389     2.393     2.397     2.401     2.406     2.410     2.414     2.418     2.422     2.426     2.430     2.434     2.438     2.441     2.445     2.449     2.452     2.456     2.459     2.463     2.466     2.469     2.472     2.475     2.479     2.481     2.484     2.487     2.490     2.492     2.495     2.497     2.500     2.502     2.504     2.506     2.509     2.511     2.513     2.515     2.516     2.518     2.520     2.521     2.523     2.524     2.526     2.527     2.528     2.529     2.530     2.531     2.532     2.533     2.533     2.534     2.534     2.535     2.535     2.535     2.535     2.535     2.534     2.534     2.533     2.532     2.531     2.530     2.528     2.526     2.525     2.522     2.520     2.517     2.515     2.511     2.508     2.505     2.501     2.497     2.493     2.489     2.484     2.480     2.475     2.470     2.464     2.459     2.453     2.447     2.441     2.434     2.427     2.421     2.414     2.406     2.399     2.391     2.383     2.375     2.367     2.358     2.349     2.341     2.332     2.323     2.314     2.305     2.296     2.287     2.278     2.269     2.260     2.252     2.243     2.235     2.226     2.219     2.211     2.203     2.196     2.189     2.181     2.174     2.167     2.160     2.152     2.145     2.137     2.130     2.122     2.114     2.106     2.097     2.089     2.080     2.072     2.063     2.054     2.045     2.036     2.026     2.016     2.007     1.997     1.997     1.998     1.999     2.000     2.002     2.003     2.004     2.005     2.006     2.008     2.009     2.010     2.011     2.013     2.014     2.015     2.016     2.018     2.019     2.020     2.021     2.023     2.024     2.025     2.026     2.027     2.029     2.030     2.031     2.032     2.034     2.035     2.036     2.037     2.039     2.040     2.041     2.042     2.044     2.045     2.046     2.047     2.049     2.050     2.051     2.053     2.054     2.055     2.056     2.058     2.059     2.060     2.062     2.063     2.064     2.065     2.067     2.068     2.069     2.071     2.072     2.073     2.075     2.076     2.077     2.078     2.080     2.081     2.082     2.084     2.085     2.086     2.088     2.089     2.090     2.092     2.093     2.094     2.096     2.097     2.099     2.100     2.101     2.103     2.104     2.105     2.107     2.108     2.109     2.111     2.112     2.114     2.115     2.117     2.118     2.120     2.121     2.123     2.124     2.126     2.127     2.129     2.130     2.132     2.134     2.135     2.137     2.138     2.140     2.142     2.143     2.145     2.147     2.149     2.151     2.152     2.154     2.156     2.158     2.160     2.180     2.203     2.225     2.248     2.271     2.293     2.316     2.338     2.361     2.383     2.406     2.428     2.450     2.472     2.493     2.515     2.536     2.557     2.578     2.598     2.618     2.638     2.658     2.677     2.696     2.714     2.733     2.751     2.768     2.785     2.802     2.819     2.835     2.851     2.867     2.882     2.897     2.912     2.926     2.940     2.954     2.967     2.980     2.993     3.005     3.017     3.029     3.040     3.051     3.061     3.071     3.081     3.091     3.100     3.108     3.116     3.124     3.132     3.139     3.145     3.151     3.157     3.162     3.167     3.172     3.175     3.179     3.182     3.184     3.186     3.188     3.189     3.190     3.190     3.190     3.189     3.188     3.186     3.184     3.182     3.179     3.176     3.173     3.169     3.164     3.160     3.155     3.150     3.144     3.138     3.132     3.126     3.119     3.112     3.105     3.097     3.090     3.082     3.074     3.066     3.057     3.049     3.041     3.032     3.024     3.016     3.007     2.999     2.990     2.982     2.974     2.966     2.958     2.950     2.943     2.936     2.929     2.923     2.917     2.911     2.906     2.901     2.897     2.893     2.890     2.888     2.886     2.885     2.884     2.884     2.885     2.886     2.888     2.892     2.895     2.900     2.906     2.912     2.920     2.928     2.938     2.949     2.961     2.974     2.988     3.004     3.020     3.038     3.057     3.076     3.097     3.118     3.140     3.163     3.187     3.212     3.238     3.264     3.291     3.319     3.348     3.377     3.407     3.438     3.469     3.501     3.534     3.566     3.599     3.633     3.666     3.700     3.735     3.769     3.804     3.839     3.875     3.910     3.946     3.981     4.016     4.051     4.086     4.120     4.154     4.188     4.222     4.256     4.292     4.328     4.367     4.408     4.450     4.492     4.535     4.578     4.622     4.666     4.711     4.758     4.807     4.859     4.915     4.977     5.043     5.112     5.183     5.257     5.333     5.407     5.479     5.551     5.623     5.695     5.764     5.829     5.888     5.938     5.981     6.014     6.037     6.046     6.045     6.034     6.016     5.998     5.987     5.980     5.970     5.951     5.915     5.862     5.802     5.738     5.681     5.640     5.614     5.599     5.595     5.594     5.593     5.586     5.576     5.563     5.553     5.550     5.548     5.555     5.565     5.581     5.602     5.626     5.651     5.679     5.703     5.723     5.740     5.758     5.773     5.786     5.800     5.814     5.826     5.834     5.840     5.840     5.834     5.826     5.820     5.794     5.770     5.745     5.712     5.670     5.650     5.688     5.706     5.720     5.708     5.684     5.667     5.617     5.589     5.538     5.493     5.427     5.357     5.294     5.201     5.130     5.031     4.951     4.840     4.745     4.673     4.614     4.567     4.506     4.444     4.382     4.318     4.258     4.192     4.126     4.059     4.000     3.951     3.917     3.896     3.887     3.884     3.885     3.898     3.921     3.951     3.986     4.021     4.062     4.104     4.141     4.176     4.206     4.238     4.270     4.310     4.350     4.396     4.438     4.481     4.514     4.543     4.563     4.582     4.594     4.608     4.612     4.613     4.607     4.599     4.628     4.797     4.976     5.112     5.254     5.375     5.498     5.607     5.687     5.770     5.832     5.894     6.001     6.098     6.174     6.241     6.306     6.376     6.440     6.530     6.663     6.718     6.815     6.912     6.983     7.055     7.120     7.147     7.166     7.180     7.184     7.190     7.175     7.133     7.103     7.043     7.015     6.940     6.886     6.738     6.594     6.439     6.314     6.235     6.194     6.110     6.070     5.991     5.935     5.863     5.787     5.715     5.629     5.541     5.455     5.360     5.266     5.178     5.095     4.999     4.917     4.827     4.752     4.688     4.616     4.565     4.510     4.465     4.420     4.372     4.327     4.267     4.215     4.154     4.089     4.023     3.940     3.851     3.762     3.672     3.585     3.507     3.433     3.365     3.305     3.252     3.207     3.169     3.153     3.151     3.149     3.147     3.146     3.144     3.142     3.140     3.137     3.134     3.131     3.127     3.122     3.117     3.112     3.106     3.100     3.094     3.088     3.082     3.076     3.070     3.064     3.059     3.054     3.048     3.043     3.038     3.033     3.028     3.022     3.017     3.011     3.006     3.001     2.996     2.992     2.988     2.984     2.980     2.977     2.973     2.971     2.968     2.966     2.964     2.962     2.960     2.957     2.954     2.951     2.948     2.945     2.942     2.938     2.969     3.010     3.054     3.094     3.135     3.170     3.206     3.238     3.272     3.312     3.340     3.374     3.396     3.418     3.435     3.453     3.478     3.502     3.531     3.559     3.601     3.629     3.666     3.702     3.735     3.775     3.813     3.856     3.883     3.935     4.023     4.134     4.253     4.392     4.536     4.659     4.757     4.848     4.860     4.840     4.758     4.646     4.497     4.347     4.168     3.995     3.823     3.664     3.521     3.391     3.295     3.203     3.133     3.054     2.975     2.893     2.809     2.732     2.678     2.624     2.619     2.627     2.635     2.642     2.649     2.656     2.674     2.745     2.813     2.882     2.950     3.020     3.095     3.177     3.269     3.367     3.470     3.579     3.689     3.797     3.900     4.002     4.105     4.207     4.313     4.430     4.557     4.704     4.883     5.066     5.247     5.422     5.593     5.758     5.918     6.074     6.219     6.334     6.417     6.448     6.493     6.574     6.620     6.629     6.597     6.551     6.496     6.457     6.425     6.405     6.349     6.253     6.119     5.994     5.854     5.753     5.658     5.586     5.519     5.466     5.435     5.406     5.403     5.405     5.427     5.447     5.473     5.498     5.525     5.553     5.575     5.589     5.598     5.591     5.578     5.543     5.513     5.468     5.421     5.350     5.254     5.143     5.017     4.900     4.772     4.642     4.511     4.367     4.219     4.070     3.928     3.803     3.687     3.587     3.502     3.436     3.399     3.379     3.369     3.359     3.347     3.340     3.337     3.332     3.323     3.309     3.291     3.267     3.241     3.217     3.195     3.177     3.168     3.164     3.167     3.175     3.185     3.196     3.206     3.213     3.217     3.215     3.210     3.200     3.183     3.162     3.138     3.111     3.081     3.050     3.018     2.985     2.952     2.920     2.888     2.857     2.830     2.803     2.774     2.748     2.723     2.698     2.673     2.649     2.625     2.601     2.577     2.553     2.529     2.506     2.482     2.459     2.437     2.414     2.391     2.368     2.346     2.324     2.302     2.281     2.259     2.238     2.217     2.198     2.178     2.157     2.138     2.118     2.099     2.080     2.061     2.042     2.024     2.006     1.987     1.968     1.949     1.931     1.912     1.894     1.876     1.858     1.842     1.825     1.807     1.790     1.773     1.757     1.740     1.724     1.709     1.694     1.678     1.663     1.648     1.634     1.619     1.604     1.591     1.577     1.564     1.551     1.538     1.525     1.516     1.513     1.509     1.505     1.502     1.498     1.495     1.491     1.488     1.484     1.481     1.477     1.473     1.470     1.466     1.463     1.459     1.456     1.453     1.450     1.447     1.444     1.440     1.437     1.434     1.432     1.429     1.427     1.424     1.422     1.419     1.417     1.415     1.413     1.411     1.409     1.407     1.405     1.403     1.402     1.400     1.399     1.397     1.396     1.395     1.393     1.392     1.391     1.389     1.388     1.387     1.385     1.384     1.383     1.381     1.380     1.379     1.377     1.376     1.374     1.373     1.371     1.369     1.367     1.365     1.363     1.361     1.359     1.357     1.355     1.352     1.350     1.347     1.344     1.341     1.338     1.335     1.332     1.329     1.325     1.322     1.318     1.314     1.310     1.306     1.302     1.297     1.293     1.288     1.284     1.279     1.274     1.269     1.264     1.258     1.253     1.247     1.242     1.236     1.230     1.224     1.218     1.212     1.206     1.199     1.193     1.186     1.180     1.173     1.166     1.159     1.152     1.145     1.138     1.131     1.124     1.117     1.110     1.103     1.096     1.089     1.082     1.076     1.069     1.062     1.056     1.049     1.042     1.035     1.028     1.021     1.014     1.007     1.000     0.993     0.985     0.978     0.971
     1.850     1.854     1.859     1.864     1.869     1.873     1.878     1.882     1.886     1.890     1.894     1.898     1.902     1.905     1.909     1.913     1.917     1.920     1.923     1.927     1.930     1.933     1.937     1.939     1.942     1.945     1.948     1.950     1.953     1.955     1.958     1.960     1.963     1.964     1.967     1.969     1.971     1.973     1.975     1.977     1.979     1.980     1.982     1.984     1.985     1.986     1.988     1.989     1.990     1.992     1.993     1.994     1.995     1.996     1.997     1.998     1.999     1.999     2.000     2.001     2.001     2.002     2.003     2.003     2.003     2.004     2.004     2.004     2.004     2.005     2.004     2.004     2.004     2.004     2.004     2.004     2.004     2.004     2.003     2.003     2.003     2.002     2.002     2.001     2.001     2.000     2.000     1.999     1.999     1.997     1.997     1.996     1.996     1.994     1.994     1.993     1.992     1.991     1.990     1.989     1.987     1.987     1.985     1.984     1.983     1.982     1.981     1.979     1.978     1.977     1.975     1.974     1.973     1.971     1.970     1.968     1.967     1.965     1.964     1.962     1.960     1.959     1.957     1.956     1.954     1.952     1.951     1.949     1.947     1.945     1.943     1.941     1.940     1.938     1.936     1.933     1.932     1.930     1.928     1.925     1.923     1.922     1.919     1.917     1.915     1.913     1.910     1.908     1.906     1.904     1.901     1.899     1.896     1.894     1.892     1.889     1.887     1.884     1.882     1.879     1.877     1.874     1.871     1.869     1.866     1.863     1.861     1.858     1.855     1.852     1.849     1.846     1.843     1.840     1.837     1.834     1.831     1.828     1.825     1.822     1.819     1.816     1.813     1.810     1.806     1.803     1.800     1.797     1.793     1.790     1.787     1.783     1.780     1.776     1.773     1.769     1.766     1.762     1.759     1.756     1.752     1.748     1.745     1.741     1.738     1.734     1.730     1.727     1.723     1.719     1.716     1.712     1.708     1.704     1.701     1.697     1.693     1.689     1.685     1.682     1.677     1.674     1.670     1.666     1.662     1.658     1.654     1.650     1.646     1.642     1.638     1.634     1.630     1.626     1.622     1.618     1.614     1.609     1.605     1.601     1.597     1.593     1.589     1.585     1.581     1.576     1.572     1.568     1.564     1.560     1.555     1.551     1.547     1.543     1.539     1.535     1.530     1.526     1.522     1.517     1.513     1.509     1.505     1.500     1.496     1.492     1.487     1.485     1.486     1.486     1.487     1.488     1.489     1.489     1.490     1.491     1.491     1.492     1.492     1.493     1.494     1.494     1.495     1.495     1.496     1.497     1.497     1.497     1.498     1.499     1.499     1.500     1.500     1.500     1.501     1.501     1.502     1.502     1.503     1.503     1.504     1.504     1.505     1.505     1.506     1.506     1.507     1.507     1.508     1.508     1.509     1.509     1.510     1.510     1.510     1.511     1.511     1.512     1.512     1.512     1.513     1.514     1.514     1.514     1.515     1.515     1.516     1.516     1.516     1.517     1.517     1.518     1.518     1.519     1.519     1.520     1.520     1.520     1.521     1.521     1.521     1.522     1.522     1.523     1.523     1.524     1.524     1.524     1.525     1.525     1.525     1.526     1.526     1.527     1.527     1.527     1.528     1.528     1.529     1.529     1.530     1.530     1.531     1.531     1.531     1.532     1.532     1.533     1.533     1.534     1.534     1.535     1.535     1.536     1.536     1.537     1.537     1.538     1.538     1.538     1.539     1.540     1.540     1.541     1.541     1.542     1.542     1.543     1.543     1.544     1.544     1.545     1.545     1.546     1.546     1.547     1.547     1.548     1.548     1.549     1.549     1.550     1.551     1.551     1.552     1.552     1.553     1.553     1.554     1.554     1.555     1.555     1.556     1.557     1.557     1.558     1.558     1.559     1.559     1.560     1.560     1.561     1.562     1.562     1.563     1.563     1.564     1.565     1.565     1.566     1.566     1.567     1.567     1.568     1.569     1.569     1.570     1.570     1.571     1.572     1.572     1.573     1.573     1.574     1.575     1.575     1.576     1.577     1.577     1.578     1.579     1.579     1.580     1.580     1.581     1.582     1.583     1.583     1.585     1.587     1.589     1.591     1.593     1.595     1.596     1.599     1.601     1.603     1.605     1.607     1.609     1.611     1.613     1.615     1.618     1.620     1.622     1.624     1.627     1.629     1.631     1.634     1.636     1.639     1.641     1.644     1.646     1.649     1.652     1.654     1.657     1.660     1.662     1.665     1.668     1.671     1.674     1.677     1.679     1.682     1.685     1.688     1.691     1.694     1.697     1.701     1.703     1.707     1.710     1.713     1.716     1.720     1.723     1.726     1.730     1.733     1.736     1.740     1.743     1.747     1.750     1.754     1.757     1.761     1.765     1.768     1.772     1.776     1.779     1.783     1.787     1.791     1.795     1.798     1.802     1.806     1.810     1.814     1.818     1.822     1.826     1.831     1.835     1.839     1.843     1.847     1.851     1.856     1.860     1.864     1.869     1.873     1.878     1.882     1.886     1.891     1.896     1.900     1.905     1.910     1.914     1.919     1.924     1.928     1.933     1.938     1.943     1.948     1.953     1.958     1.963     1.968     1.973     1.978     1.983     1.988     1.993     1.998     2.003     2.009     2.014     2.019     2.024     2.030     2.035     2.040     2.045     2.051     2.056     2.061     2.067     2.072     2.078     2.083     2.088     2.094     2.099     2.105     2.110     2.115     2.121     2.126     2.132     2.137     2.143     2.148     2.154     2.159     2.165     2.170     2.175     2.181     2.186     2.191     2.197     2.202     2.208     2.213     2.219     2.224     2.229     2.234     2.240     2.245     2.250     2.256     2.261     2.266     2.271     2.277     2.282     2.287     2.292     2.297     2.302     2.307     2.312     2.317     2.322     2.327     2.332     2.337     2.341     2.346     2.351     2.355     2.360     2.365     2.369     2.374     2.378     2.382     2.387     2.391     2.395     2.399     2.403     2.407     2.411     2.415     2.419     2.423     2.427     2.430     2.434     2.438     2.441     2.445     2.448     2.451     2.455     2.458     2.461     2.464     2.467     2.470     2.473     2.475     2.478     2.481     2.483     2.486     2.488     2.490     2.493     2.495     2.497     2.499     2.501     2.503     2.504     2.506     2.508     2.509     2.511     2.512     2.513     2.515     2.516     2.517     2.518     2.519     2.520     2.520     2.521     2.521     2.522     2.522     2.522     2.522     2.522     2.522     2.521     2.521     2.520     2.519     2.518     2.517     2.516     2.514     2.512     2.510     2.508     2.505     2.502     2.499     2.496     2.493     2.489     2.485     2.481     2.477     2.473     2.468     2.463     2.458     2.453     2.447     2.442     2.436     2.430     2.423     2.417     2.410     2.403     2.396     2.388     2.381     2.373     2.365     2.357     2.349     2.340     2.332     2.323     2.314     2.306     2.297     2.288     2.279     2.271     2.262     2.253     2.244     2.236     2.227     2.219     2.211     2.203     2.196     2.188     2.181     2.173     2.166     2.159     2.151     2.144     2.136     2.129     2.121     2.113     2.105     2.097     2.089     2.080     2.072     2.063     2.054     2.045     2.036     2.027     2.017     2.007     1.997     1.995     1.996     1.997     1.998     1.999     2.000     2.002     2.003     2.004     2.005     2.007     2.008     2.009     2.010     2.012     2.013     2.014     2.015     2.016     2.018     2.019     2.020     2.021     2.023     2.024     2.025     2.026     2.028     2.029     2.030     2.031     2.033     2.034     2.035     2.036     2.038     2.039     2.040     2.041     2.043     2.044     2.045     2.046     2.048     2.049     2.050     2.052     2.053     2.054     2.055     2.057     2.058     2.059     2.061     2.062     2.063     2.064     2.066     2.067     2.068     2.070     2.071     2.072     2.073     2.075     2.076     2.077     2.079     2.080     2.081     2.083     2.084     2.085     2.087     2.088     2.089     2.091     2.092     2.093     2.095     2.096     2.097     2.099     2.100     2.101     2.103     2.104     2.106     2.107     2.108     2.110     2.111     2.113     2.114     2.115     2.117     2.118     2.120     2.122     2.123     2.125     2.126     2.128     2.129     2.131     2.132     2.134     2.136     2.137     2.139     2.141     2.142     2.144     2.146     2.148     2.149     2.151     2.153     2.155     2.157     2.159     2.165     2.187     2.210     2.233     2.256     2.278     2.301     2.324     2.346     2.369     2.391     2.414     2.436     2.458     2.480     2.501     2.523     2.544     2.565     2.585     2.606     2.626     2.646     2.665     2.684     2.703     2.721     2.739     2.757     2.774     2.791     2.808     2.825     2.841     2.856     2.872     2.887     2.902     2.916     2.930     2.944     2.957     2.970     2.983     2.995     3.007     3.019     3.030     3.041     3.052     3.062     3.072     3.081     3.091     3.099     3.108     3.116     3.123     3.130     3.137     3.143     3.149     3.154     3.159     3.164     3.168     3.171     3.175     3.177     3.179     3.181     3.182     3.183     3.183     3.183     3.183     3.182     3.180     3.179     3.176     3.174     3.171     3.167     3.163     3.159     3.155     3.150     3.145     3.139     3.133     3.127     3.121     3.114     3.107     3.100     3.093     3.085     3.077     3.069     3.061     3.053     3.044     3.036     3.028     3.019     3.011     3.002     2.994     2.985     2.977     2.968     2.960     2.953     2.945     2.937     2.930     2.923     2.917     2.910     2.905     2.899     2.894     2.890     2.886     2.883     2.880     2.878     2.876     2.875     2.875     2.876     2.877     2.879     2.881     2.885     2.889     2.894     2.900     2.907     2.915     2.925     2.935     2.947     2.960     2.974     2.989     3.005     3.022     3.040     3.058     3.078     3.099     3.121     3.143     3.166     3.191     3.216     3.242     3.269     3.297     3.325     3.354     3.384     3.415     3.446     3.478     3.510     3.543     3.576     3.609     3.643     3.677     3.711     3.746     3.780     3.816     3.851     3.887     3.923     3.958     3.994     4.029     4.064     4.099     4.133     4.167     4.201     4.235     4.269     4.305     4.342     4.381     4.421     4.464     4.507     4.550     4.594     4.639     4.684     4.730     4.777     4.827     4.881     4.940     5.003     5.070     5.138     5.209     5.282     5.358     5.433     5.505     5.577     5.649     5.720     5.788     5.852     5.908     5.954     5.991     6.018     6.032     6.032     6.023     6.005     5.982     5.963     5.952     5.941     5.926     5.900     5.855     5.798     5.736     5.674     5.624     5.594     5.576     5.569     5.569     5.572     5.570     5.564     5.553     5.538     5.532     5.526     5.525     5.529     5.540     5.553     5.574     5.596     5.623     5.648     5.672     5.694     5.714     5.734     5.754     5.771     5.789     5.807     5.818     5.829     5.834     5.835     5.831     5.830     5.816     5.795     5.777     5.755     5.728     5.690     5.655     5.696     5.736     5.755     5.755     5.773     5.733     5.713     5.688     5.651     5.610     5.547     5.495     5.411     5.352     5.258     5.188     5.093     4.995     4.893     4.792     4.695     4.611     4.549     4.489     4.428     4.368     4.300     4.236     4.167     4.104     4.045     4.002     3.961     3.941     3.927     3.922     3.918     3.923     3.939     3.956     3.984     4.013     4.049     4.086     4.124     4.155     4.188     4.219     4.258     4.298     4.345     4.391     4.441     4.483     4.522     4.551     4.580     4.603     4.623     4.640     4.651     4.658     4.655     4.655     4.643     4.703     4.847     5.008     5.145     5.278     5.408     5.513     5.619     5.711     5.771     5.835     5.906     5.993     6.079     6.154     6.208     6.262     6.333     6.448     6.504     6.586     6.677     6.758     6.848     6.933     6.999     7.052     7.097     7.135     7.173     7.207     7.209     7.217     7.180     7.183     7.154     7.179     7.102     6.998     6.790     6.599     6.464     6.373     6.272     6.235     6.155     6.109     6.029     5.959     5.894     5.820     5.740     5.660     5.559     5.463     5.379     5.289     5.194     5.113     5.005     4.923     4.842     4.762     4.702     4.631     4.583     4.529     4.480     4.431     4.372     4.323     4.261     4.204     4.140     4.062     3.979     3.888     3.789     3.697     3.608     3.522     3.443     3.372     3.306     3.246     3.196     3.171     3.169     3.167     3.165     3.163     3.162     3.160     3.158     3.155     3.152     3.149     3.146     3.141     3.137     3.131     3.125     3.119     3.113     3.106     3.100     3.093     3.087     3.080     3.075     3.070     3.064     3.059     3.054     3.048     3.043     3.037     3.031     3.025     3.019     3.014     3.009     3.004     3.000     2.996     2.992     2.988     2.985     2.982     2.979     2.977     2.975     2.972     2.970     2.968     2.965     2.962     2.959     2.955     2.952     2.948     2.944     2.983     3.029     3.068     3.109     3.144     3.184     3.221     3.255     3.301     3.339     3.376     3.393     3.413     3.430     3.443     3.462     3.487     3.516     3.535     3.570     3.598     3.632     3.669     3.705     3.743     3.774     3.806     3.830     3.844     3.881     3.954     4.053     4.180     4.321     4.482     4.624     4.772     4.859     4.925     4.922     4.868     4.768     4.647     4.477     4.311     4.134     3.967     3.802     3.664     3.554     3.442     3.347     3.249     3.154     3.058     2.956     2.868     2.794     2.742     2.701     2.663     2.627     2.596     2.582     2.588     2.594     2.600     2.651     2.718     2.785     2.850     2.915     2.981     3.049     3.121     3.198     3.279     3.362     3.441     3.508     3.561     3.606     3.652     3.703     3.771     3.859     3.962     4.079     4.239     4.439     4.645     4.854     5.061     5.259     5.444     5.603     5.737     5.827     5.872     5.869     5.833     5.773     5.690     5.581     5.453     5.344     5.318     5.311     5.314     5.336     5.356     5.353     5.312     5.253     5.150     5.072     5.006     4.955     4.912     4.864     4.823     4.773     4.738     4.711     4.702     4.707     4.728     4.764     4.805     4.852     4.889     4.920     4.940     4.951     4.952     4.940     4.933     4.914     4.895     4.850     4.780     4.691     4.589     4.494     4.392     4.290     4.186     4.065     3.940     3.808     3.678     3.561     3.452     3.354     3.268     3.200     3.160     3.143     3.140     3.140     3.139     3.143     3.149     3.155     3.156     3.154     3.146     3.131     3.113     3.094     3.075     3.059     3.049     3.044     3.044     3.051     3.061     3.073     3.085     3.096     3.104     3.109     3.110     3.106     3.096     3.082     3.064     3.043     3.018     2.992     2.965     2.936     2.906     2.877     2.848     2.820     2.794     2.768     2.742     2.717     2.693     2.670     2.647     2.624     2.601     2.579     2.556     2.534     2.512     2.489     2.466     2.445     2.424     2.402     2.380     2.358     2.337     2.316     2.295     2.274     2.254     2.233     2.213     2.194     2.175     2.156     2.137     2.118     2.099     2.080     2.062     2.043     2.026     2.008     1.990     1.971     1.952     1.934     1.916     1.898     1.880     1.863     1.846     1.829     1.812     1.795     1.779     1.762     1.746     1.730     1.715     1.700     1.684     1.669     1.655     1.640     1.625     1.611     1.597     1.584     1.570     1.557     1.544     1.532     1.519     1.508     1.505     1.501     1.498     1.494     1.491     1.487     1.484     1.480     1.477     1.473     1.470     1.466     1.463     1.459     1.456     1.452     1.449     1.446     1.443     1.440     1.437     1.434     1.431     1.428     1.426     1.423     1.421     1.419     1.416     1.414     1.412     1.409     1.407     1.406     1.404     1.402     1.400     1.399     1.397     1.396     1.394     1.393     1.392     1.390     1.389     1.388     1.386     1.385     1.384     1.383     1.381     1.380     1.379     1.377     1.376     1.375     1.373     1.372     1.370     1.368     1.367     1.365     1.363     1.361     1.359     1.357     1.354     1.352     1.350     1.347     1.344     1.341     1.339     1.336     1.333     1.329     1.326     1.323     1.319     1.315     1.311     1.307     1.303     1.299     1.295     1.290     1.286     1.281     1.276     1.271     1.266     1.261     1.256     1.250     1.245     1.239     1.234     1.228     1.222     1.216     1.210     1.203     1.197     1.190     1.184     1.177     1.170     1.163     1.156     1.149     1.142     1.135     1.128     1.121     1.114     1.107     1.100     1.094     1.087     1.080     1.073     1.066     1.060     1.053     1.047     1.040     1.033     1.026     1.019     1.012     1.005     0.998     0.991     0.983     0.976     0.969
     1.849     1.854     1.858     1.863     1.868     1.872     1.877     1.881     1.886     1.890     1.894     1.897     1.901     1.905     1.909     1.912     1.916     1.919     1.923     1.926     1.929     1.932     1.936     1.939     1.941     1.944     1.947     1.950     1.952     1.955     1.957     1.960     1.962     1.964     1.966     1.969     1.971     1.973     1.975     1.977     1.978     1.980     1.982     1.984     1.985     1.987     1.988     1.989     1.990     1.992     1.993     1.994     1.995     1.996     1.997     1.998     1.999     2.000     2.000     2.001     2.002     2.002     2.003     2.003     2.004     2.004     2.004     2.005     2.005     2.005     2.005     2.005     2.005     2.005     2.005     2.005     2.004     2.004     2.004     2.004     2.004     2.003     2.003     2.002     2.002     2.001     2.000     2.000     1.999     1.999     1.998     1.998     1.997     1.996     1.995     1.994     1.993     1.992     1.991     1.990     1.989     1.988     1.987     1.986     1.984     1.983     1.982     1.981     1.979     1.978     1.977     1.976     1.974     1.973     1.971     1.970     1.968     1.967     1.965     1.964     1.962     1.961     1.959     1.957     1.956     1.954     1.952     1.950     1.949     1.947     1.945     1.943     1.941     1.939     1.937     1.935     1.933     1.932     1.929     1.927     1.925     1.923     1.921     1.919     1.917     1.915     1.912     1.910     1.908     1.906     1.903     1.901     1.898     1.896     1.894     1.891     1.889     1.886     1.884     1.881     1.878     1.876     1.873     1.871     1.868     1.865     1.863     1.860     1.857     1.854     1.851     1.848     1.846     1.843     1.840     1.837     1.833     1.831     1.827     1.824     1.821     1.818     1.815     1.812     1.809     1.805     1.802     1.799     1.796     1.792     1.789     1.786     1.782     1.779     1.775     1.772     1.768     1.765     1.761     1.758     1.755     1.751     1.747     1.744     1.740     1.737     1.733     1.729     1.725     1.722     1.718     1.714     1.711     1.707     1.703     1.699     1.696     1.692     1.688     1.684     1.680     1.676     1.672     1.668     1.664     1.661     1.657     1.653     1.649     1.645     1.641     1.637     1.633     1.629     1.625     1.620     1.616     1.612     1.608     1.604     1.600     1.596     1.592     1.588     1.583     1.579     1.575     1.571     1.567     1.563     1.558     1.554     1.550     1.546     1.542     1.537     1.533     1.529     1.525     1.520     1.516     1.512     1.508     1.503     1.499     1.495     1.491     1.486     1.485     1.486     1.486     1.487     1.488     1.489     1.489     1.490     1.490     1.491     1.492     1.492     1.493     1.494     1.494     1.495     1.495     1.496     1.496     1.497     1.497     1.498     1.498     1.499     1.499     1.500     1.500     1.501     1.501     1.502     1.502     1.503     1.503     1.504     1.504     1.505     1.505     1.506     1.506     1.507     1.507     1.507     1.508     1.508     1.509     1.509     1.510     1.510     1.510     1.511     1.511     1.512     1.512     1.513     1.513     1.514     1.514     1.514     1.515     1.515     1.516     1.516     1.517     1.517     1.517     1.518     1.518     1.519     1.519     1.520     1.520     1.521     1.521     1.521     1.522     1.522     1.522     1.523     1.523     1.524     1.524     1.524     1.525     1.525     1.526     1.526     1.526     1.527     1.527     1.527     1.528     1.528     1.529     1.529     1.530     1.530     1.531     1.531     1.532     1.532     1.533     1.533     1.534     1.534     1.535     1.535     1.535     1.536     1.536     1.537     1.537     1.538     1.538     1.539     1.540     1.540     1.541     1.541     1.542     1.542     1.543     1.543     1.544     1.544     1.545     1.545     1.546     1.546     1.547     1.547     1.548     1.548     1.549     1.549     1.550     1.551     1.551     1.552     1.552     1.553     1.553     1.554     1.554     1.555     1.555     1.556     1.557     1.557     1.557     1.558     1.559     1.559     1.560     1.560     1.561     1.562     1.562     1.562     1.563     1.564     1.564     1.565     1.566     1.566     1.567     1.567     1.568     1.568     1.569     1.570     1.570     1.571     1.571     1.572     1.573     1.573     1.574     1.575     1.575     1.576     1.577     1.577     1.578     1.578     1.579     1.580     1.581     1.581     1.582     1.583     1.583     1.585     1.587     1.589     1.591     1.593     1.595     1.597     1.599     1.601     1.603     1.605     1.607     1.609     1.611     1.613     1.615     1.618     1.620     1.622     1.625     1.627     1.629     1.632     1.634     1.637     1.639     1.642     1.644     1.647     1.649     1.652     1.655     1.657     1.660     1.663     1.666     1.669     1.671     1.674     1.677     1.680     1.683     1.686     1.689     1.692     1.695     1.698     1.701     1.704     1.708     1.711     1.714     1.717     1.720     1.724     1.727     1.730     1.734     1.737     1.741     1.744     1.748     1.751     1.755     1.758     1.762     1.766     1.769     1.773     1.777     1.780     1.784     1.788     1.792     1.796     1.800     1.803     1.807     1.811     1.815     1.819     1.824     1.828     1.832     1.836     1.840     1.844     1.849     1.853     1.857     1.861     1.866     1.870     1.875     1.879     1.883     1.888     1.893     1.897     1.902     1.906     1.911     1.916     1.921     1.925     1.930     1.935     1.940     1.945     1.950     1.954     1.959     1.965     1.970     1.975     1.980     1.985     1.990     1.995     2.000     2.005     2.010     2.016     2.021     2.026     2.031     2.036     2.042     2.047     2.052     2.058     2.063     2.068     2.074     2.079     2.085     2.090     2.095     2.101     2.106     2.112     2.117     2.123     2.128     2.133     2.139     2.144     2.149     2.155     2.160     2.166     2.171     2.176     2.182     2.187     2.193     2.198     2.203     2.209     2.214     2.219     2.225     2.230     2.235     2.240     2.246     2.251     2.256     2.261     2.267     2.271     2.277     2.282     2.287     2.292     2.297     2.302     2.307     2.312     2.316     2.321     2.326     2.331     2.335     2.340     2.345     2.349     2.354     2.358     2.363     2.367     2.371     2.376     2.380     2.384     2.389     2.392     2.396     2.401     2.404     2.408     2.412     2.416     2.419     2.423     2.426     2.430     2.433     2.437     2.440     2.443     2.447     2.450     2.453     2.456     2.458     2.461     2.464     2.466     2.469     2.472     2.474     2.476     2.479     2.481     2.483     2.485     2.487     2.489     2.491     2.492     2.494     2.496     2.497     2.499     2.500     2.501     2.502     2.503     2.505     2.505     2.506     2.507     2.508     2.508     2.509     2.509     2.509     2.509     2.509     2.509     2.509     2.509     2.508     2.507     2.507     2.506     2.505     2.503     2.501     2.500     2.498     2.496     2.493     2.490     2.487     2.484     2.481     2.477     2.474     2.470     2.465     2.461     2.456     2.452     2.447     2.441     2.436     2.430     2.425     2.419     2.412     2.406     2.399     2.392     2.385     2.378     2.371     2.363     2.355     2.347     2.339     2.331     2.323     2.315     2.306     2.298     2.289     2.280     2.272     2.263     2.254     2.246     2.237     2.229     2.220     2.212     2.204     2.196     2.189     2.181     2.173     2.166     2.158     2.151     2.143     2.136     2.128     2.120     2.113     2.105     2.097     2.089     2.080     2.072     2.063     2.054     2.045     2.036     2.026     2.017     2.007     1.998     1.992     1.994     1.995     1.996     1.997     1.998     1.999     2.001     2.002     2.003     2.004     2.005     2.007     2.008     2.009     2.011     2.012     2.013     2.014     2.016     2.017     2.018     2.019     2.020     2.022     2.023     2.024     2.025     2.027     2.028     2.029     2.030     2.032     2.033     2.034     2.035     2.036     2.038     2.039     2.040     2.042     2.043     2.044     2.045     2.047     2.048     2.049     2.050     2.052     2.053     2.054     2.056     2.057     2.058     2.059     2.061     2.062     2.063     2.065     2.066     2.067     2.068     2.070     2.071     2.072     2.074     2.075     2.076     2.078     2.079     2.080     2.082     2.083     2.084     2.086     2.087     2.088     2.090     2.091     2.092     2.094     2.095     2.096     2.098     2.099     2.100     2.102     2.103     2.104     2.106     2.107     2.109     2.110     2.112     2.113     2.114     2.116     2.117     2.119     2.120     2.122     2.124     2.125     2.127     2.128     2.130     2.131     2.133     2.134     2.136     2.138     2.139     2.141     2.143     2.145     2.146     2.148     2.150     2.152     2.154     2.156     2.157     2.159     2.172     2.195     2.218     2.241     2.264     2.286     2.309     2.332     2.355     2.377     2.400     2.422     2.444     2.466     2.488     2.510     2.531     2.552     2.573     2.593     2.613     2.633     2.653     2.672     2.691     2.710     2.728     2.746     2.763     2.780     2.797     2.814     2.830     2.846     2.861     2.877     2.891     2.906     2.920     2.934     2.947     2.960     2.973     2.985     2.998     3.009     3.021     3.032     3.043     3.053     3.063     3.072     3.082     3.090     3.099     3.107     3.115     3.122     3.129     3.135     3.141     3.146     3.151     3.156     3.160     3.164     3.167     3.170     3.172     3.174     3.175     3.176     3.177     3.177     3.177     3.176     3.174     3.173     3.171     3.168     3.165     3.162     3.158     3.154     3.149     3.145     3.139     3.134     3.128     3.122     3.116     3.109     3.102     3.095     3.088     3.080     3.072     3.064     3.056     3.048     3.040     3.031     3.023     3.014     3.006     2.997     2.989     2.980     2.972     2.963     2.955     2.947     2.939     2.932     2.924     2.917     2.911     2.904     2.898     2.893     2.887     2.883     2.879     2.875     2.872     2.870     2.868     2.867     2.866     2.866     2.867     2.869     2.871     2.874     2.878     2.883     2.888     2.895     2.903     2.912     2.922     2.933     2.945     2.959     2.973     2.989     3.005     3.022     3.041     3.060     3.080     3.101     3.123     3.146     3.169     3.194     3.220     3.246     3.274     3.302     3.331     3.361     3.391     3.422     3.454     3.486     3.519     3.552     3.585     3.619     3.653     3.687     3.721     3.756     3.791     3.827     3.863     3.898     3.934     3.970     4.006     4.041     4.076     4.111     4.145     4.179     4.213     4.247     4.281     4.317     4.354     4.393     4.434     4.476     4.519     4.563     4.608     4.653     4.699     4.746     4.794     4.846     4.902     4.963     5.027     5.094     5.161     5.231     5.305     5.380     5.455     5.529     5.601     5.673     5.743     5.809     5.870     5.922     5.964     5.995     6.013     6.017     6.009     5.992     5.969     5.944     5.925     5.911     5.895     5.872     5.836     5.786     5.728     5.668     5.613     5.575     5.552     5.541     5.540     5.544     5.547     5.547     5.542     5.529     5.520     5.511     5.505     5.503     5.509     5.516     5.529     5.547     5.572     5.595     5.619     5.645     5.666     5.689     5.714     5.736     5.754     5.777     5.794     5.806     5.816     5.821     5.822     5.822     5.818     5.804     5.791     5.774     5.760     5.737     5.709     5.684     5.699     5.750     5.779     5.812     5.809     5.804     5.796     5.774     5.759     5.705     5.669     5.614     5.548     5.473     5.404     5.320     5.232     5.141     5.033     4.949     4.846     4.765     4.673     4.580     4.488     4.416     4.350     4.285     4.211     4.153     4.099     4.055     4.015     3.991     3.975     3.964     3.958     3.954     3.959     3.966     3.981     4.006     4.035     4.070     4.103     4.135     4.166     4.202     4.242     4.289     4.336     4.389     4.438     4.484     4.524     4.560     4.592     4.620     4.645     4.665     4.684     4.691     4.699     4.696     4.696     4.688     4.756     4.899     5.049     5.190     5.316     5.430     5.533     5.619     5.710     5.788     5.807     5.891     5.982     6.053     6.102     6.154     6.239     6.293     6.355     6.436     6.521     6.606     6.697     6.787     6.860     6.937     6.998     7.071     7.134     7.169     7.223     7.218     7.241     7.224     7.282     7.282     7.307     7.181     6.985     6.822     6.651     6.506     6.428     6.330     6.284     6.196     6.126     6.062     5.989     5.923     5.855     5.763     5.675     5.591     5.495     5.410     5.323     5.216     5.135     5.022     4.933     4.853     4.773     4.716     4.649     4.601     4.540     4.487     4.437     4.375     4.322     4.256     4.183     4.109     4.023     3.927     3.832     3.734     3.637     3.549     3.464     3.386     3.311     3.249     3.194     3.187     3.185     3.183     3.181     3.179     3.178     3.176     3.173     3.171     3.167     3.164     3.160     3.156     3.151     3.144     3.138     3.132     3.125     3.118     3.111     3.104     3.098     3.092     3.086     3.081     3.075     3.070     3.064     3.059     3.053     3.047     3.040     3.034     3.028     3.023     3.018     3.013     3.009     3.005     3.001     2.997     2.994     2.991     2.988     2.986     2.984     2.982     2.979     2.976     2.973     2.970     2.966     2.962     2.959     2.954     2.954     2.999     3.039     3.082     3.116     3.156     3.199     3.240     3.288     3.336     3.384     3.407     3.419     3.429     3.440     3.456     3.474     3.505     3.529     3.555     3.572     3.599     3.631     3.663     3.699     3.724     3.749     3.758     3.764     3.778     3.803     3.854     3.956     4.068     4.219     4.395     4.594     4.733     4.863     4.954     4.981     4.950     4.890     4.764     4.607     4.434     4.266     4.088     3.943     3.815     3.705     3.594     3.487     3.368     3.255     3.140     3.046     2.950     2.886     2.834     2.788     2.753     2.717     2.679     2.644     2.606     2.568     2.534     2.542     2.582     2.653     2.723     2.792     2.864     2.936     3.006     3.074     3.143     3.208     3.266     3.313     3.356     3.395     3.429     3.458     3.480     3.497     3.505     3.516     3.710     3.909     4.113     4.312     4.502     4.675     4.823     4.942     5.026     5.073     5.078     5.059     5.020     4.966     4.893     4.794     4.681     4.558     4.435     4.305     4.308     4.397     4.497     4.575     4.620     4.615     4.569     4.510     4.460     4.417     4.385     4.338     4.289     4.227     4.173     4.125     4.095     4.084     4.094     4.127     4.170     4.222     4.262     4.299     4.326     4.347     4.359     4.370     4.385     4.393     4.395     4.372     4.327     4.262     4.188     4.120     4.046     3.973     3.894     3.798     3.693     3.579     3.463     3.356     3.254     3.159     3.074     3.004     2.960     2.939     2.936     2.941     2.948     2.959     2.972     2.986     2.995     3.001     3.002     2.995     2.985     2.971     2.957     2.943     2.933     2.927     2.927     2.932     2.941     2.953     2.967     2.980     2.992     3.001     3.007     3.009     3.006     2.998     2.987     2.970     2.951     2.930     2.907     2.882     2.856     2.830     2.804     2.778     2.754     2.730     2.706     2.683     2.660     2.639     2.617     2.596     2.574     2.554     2.532     2.511     2.490     2.469     2.448     2.427     2.408     2.387     2.366     2.346     2.325     2.305     2.285     2.266     2.246     2.227     2.208     2.189     2.171     2.152     2.134     2.116     2.097     2.079     2.061     2.043     2.026     2.009     1.991     1.972     1.954     1.936     1.918     1.901     1.883     1.866     1.850     1.833     1.816     1.799     1.783     1.767     1.750     1.735     1.720     1.705     1.689     1.674     1.660     1.646     1.631     1.617     1.603     1.590     1.576     1.563     1.550     1.537     1.525     1.513     1.501     1.497     1.494     1.490     1.487     1.483     1.480     1.476     1.473     1.469     1.466     1.462     1.459     1.456     1.452     1.449     1.446     1.443     1.440     1.437     1.434     1.431     1.428     1.425     1.422     1.420     1.418     1.415     1.413     1.411     1.409     1.406     1.404     1.403     1.401     1.399     1.397     1.396     1.395     1.393     1.392     1.390     1.389     1.388     1.386     1.385     1.384     1.382     1.381     1.380     1.379     1.377     1.376     1.375     1.373     1.372     1.370     1.369     1.367     1.366     1.364     1.362     1.360     1.358     1.356     1.354     1.352     1.349     1.347     1.344     1.342     1.339     1.336     1.333     1.330     1.327     1.323     1.320     1.316     1.313     1.309     1.305     1.301     1.296     1.292     1.288     1.283     1.278     1.273     1.268     1.263     1.258     1.253     1.248     1.242     1.237     1.231     1.225     1.219     1.213     1.207     1.201     1.194     1.188     1.181     1.174     1.168     1.161     1.154     1.147     1.140     1.133     1.126     1.119     1.112     1.105     1.098     1.091     1.084     1.078     1.071     1.064     1.058     1.051     1.045     1.038     1.031     1.024     1.017     1.010     1.003     0.996     0.989     0.982     0.975     0.968
     1.848     1.853     1.857     1.862     1.867     1.871     1.876     1.880     1.885     1.889     1.893     1.896     1.900     1.904     1.908     1.911     1.915     1.919     1.922     1.926     1.929     1.932     1.935     1.938     1.941     1.944     1.946     1.949     1.952     1.954     1.957     1.959     1.962     1.964     1.966     1.968     1.970     1.972     1.974     1.976     1.978     1.980     1.982     1.983     1.985     1.987     1.988     1.989     1.991     1.992     1.993     1.994     1.995     1.996     1.997     1.998     1.999     2.000     2.000     2.001     2.002     2.003     2.003     2.004     2.004     2.005     2.005     2.005     2.005     2.005     2.006     2.006     2.005     2.006     2.005     2.005     2.005     2.005     2.005     2.005     2.005     2.004     2.004     2.003     2.003     2.002     2.002     2.001     2.001     2.000     1.999     1.999     1.997     1.997     1.996     1.995     1.994     1.993     1.992     1.991     1.990     1.989     1.988     1.987     1.986     1.985     1.984     1.982     1.981     1.980     1.979     1.977     1.976     1.974     1.973     1.971     1.970     1.969     1.967     1.965     1.964     1.962     1.961     1.959     1.957     1.956     1.954     1.952     1.950     1.948     1.947     1.945     1.943     1.941     1.939     1.937     1.935     1.933     1.931     1.929     1.927     1.925     1.923     1.921     1.919     1.917     1.914     1.912     1.910     1.907     1.905     1.903     1.900     1.898     1.896     1.893     1.891     1.888     1.886     1.883     1.880     1.878     1.875     1.873     1.870     1.867     1.865     1.862     1.859     1.856     1.853     1.850     1.848     1.845     1.842     1.839     1.836     1.833     1.829     1.827     1.824     1.820     1.817     1.814     1.811     1.808     1.804     1.801     1.798     1.794     1.791     1.788     1.784     1.781     1.777     1.774     1.771     1.767     1.764     1.760     1.757     1.753     1.750     1.746     1.743     1.739     1.735     1.732     1.728     1.724     1.721     1.717     1.713     1.709     1.706     1.702     1.698     1.694     1.691     1.687     1.683     1.679     1.675     1.671     1.667     1.663     1.659     1.655     1.651     1.647     1.643     1.639     1.635     1.631     1.627     1.623     1.619     1.615     1.611     1.607     1.603     1.599     1.594     1.590     1.586     1.582     1.578     1.574     1.570     1.565     1.561     1.557     1.553     1.549     1.545     1.540     1.536     1.532     1.528     1.523     1.519     1.515     1.511     1.506     1.502     1.498     1.494     1.489     1.485     1.485     1.486     1.487     1.487     1.488     1.489     1.489     1.490     1.490     1.491     1.492     1.492     1.493     1.493     1.494     1.495     1.495     1.496     1.496     1.496     1.497     1.498     1.498     1.499     1.499     1.500     1.500     1.500     1.501     1.502     1.502     1.502     1.503     1.503     1.504     1.504     1.505     1.505     1.506     1.506     1.507     1.507     1.508     1.508     1.508     1.509     1.509     1.510     1.510     1.511     1.511     1.511     1.512     1.512     1.513     1.513     1.514     1.514     1.515     1.515     1.516     1.516     1.516     1.517     1.517     1.518     1.518     1.519     1.519     1.519     1.520     1.520     1.521     1.521     1.521     1.522     1.522     1.522     1.523     1.523     1.524     1.524     1.524     1.525     1.525     1.526     1.526     1.526     1.527     1.527     1.528     1.528     1.529     1.529     1.530     1.530     1.531     1.531     1.531     1.532     1.532     1.533     1.533     1.534     1.534     1.535     1.535     1.536     1.536     1.537     1.537     1.538     1.538     1.539     1.539     1.540     1.540     1.541     1.541     1.542     1.542     1.543     1.543     1.544     1.544     1.545     1.546     1.546     1.547     1.547     1.548     1.548     1.549     1.549     1.550     1.550     1.551     1.552     1.552     1.553     1.553     1.554     1.554     1.555     1.555     1.556     1.556     1.557     1.557     1.558     1.558     1.559     1.560     1.560     1.561     1.561     1.562     1.562     1.563     1.564     1.564     1.565     1.566     1.566     1.567     1.567     1.568     1.568     1.569     1.569     1.570     1.571     1.571     1.572     1.573     1.573     1.574     1.575     1.575     1.576     1.577     1.577     1.578     1.579     1.579     1.580     1.581     1.581     1.582     1.583     1.583     1.585     1.587     1.589     1.591     1.593     1.595     1.597     1.599     1.601     1.603     1.605     1.607     1.609     1.611     1.613     1.615     1.618     1.620     1.622     1.625     1.627     1.629     1.632     1.634     1.637     1.639     1.642     1.644     1.647     1.650     1.652     1.655     1.658     1.661     1.663     1.666     1.669     1.672     1.675     1.677     1.680     1.683     1.686     1.689     1.692     1.695     1.699     1.702     1.705     1.708     1.711     1.714     1.718     1.721     1.724     1.728     1.731     1.735     1.738     1.742     1.745     1.749     1.752     1.756     1.759     1.763     1.766     1.770     1.774     1.778     1.781     1.785     1.789     1.793     1.797     1.801     1.805     1.808     1.812     1.817     1.821     1.825     1.829     1.833     1.837     1.841     1.846     1.850     1.854     1.858     1.863     1.867     1.872     1.876     1.880     1.885     1.889     1.894     1.899     1.903     1.908     1.912     1.917     1.922     1.927     1.932     1.937     1.942     1.946     1.951     1.956     1.961     1.966     1.971     1.976     1.981     1.986     1.991     1.997     2.002     2.007     2.012     2.017     2.022     2.028     2.033     2.038     2.043     2.049     2.054     2.059     2.065     2.070     2.075     2.081     2.086     2.092     2.097     2.102     2.108     2.113     2.119     2.124     2.129     2.135     2.140     2.145     2.151     2.156     2.161     2.167     2.172     2.177     2.183     2.188     2.193     2.199     2.204     2.209     2.214     2.220     2.225     2.230     2.236     2.241     2.246     2.251     2.256     2.261     2.266     2.271     2.276     2.281     2.286     2.291     2.296     2.301     2.306     2.311     2.316     2.320     2.325     2.329     2.334     2.339     2.343     2.348     2.352     2.356     2.361     2.365     2.369     2.373     2.378     2.382     2.386     2.390     2.393     2.397     2.401     2.405     2.408     2.412     2.415     2.419     2.422     2.426     2.429     2.432     2.435     2.438     2.441     2.444     2.447     2.450     2.452     2.455     2.458     2.460     2.462     2.465     2.467     2.469     2.471     2.473     2.475     2.477     2.479     2.480     2.482     2.484     2.485     2.486     2.488     2.489     2.490     2.491     2.492     2.493     2.494     2.494     2.495     2.495     2.496     2.496     2.496     2.497     2.496     2.496     2.496     2.496     2.495     2.495     2.494     2.493     2.492     2.491     2.489     2.487     2.485     2.483     2.481     2.478     2.475     2.472     2.469     2.465     2.462     2.458     2.454     2.449     2.445     2.440     2.435     2.430     2.425     2.419     2.413     2.407     2.401     2.395     2.388     2.382     2.375     2.368     2.361     2.353     2.346     2.338     2.330     2.322     2.314     2.306     2.298     2.289     2.281     2.273     2.264     2.255     2.247     2.238     2.230     2.222     2.213     2.205     2.197     2.189     2.181     2.174     2.166     2.158     2.151     2.143     2.135     2.128     2.120     2.112     2.104     2.097     2.088     2.080     2.071     2.063     2.054     2.045     2.036     2.026     2.017     2.008     1.998     1.990     1.991     1.992     1.994     1.995     1.996     1.997     1.998     2.000     2.001     2.002     2.003     2.004     2.006     2.007     2.008     2.009     2.011     2.012     2.013     2.014     2.016     2.017     2.018     2.019     2.021     2.022     2.023     2.024     2.026     2.027     2.028     2.029     2.031     2.032     2.033     2.034     2.035     2.037     2.038     2.039     2.040     2.042     2.043     2.044     2.046     2.047     2.048     2.049     2.051     2.052     2.053     2.055     2.056     2.057     2.058     2.060     2.061     2.062     2.064     2.065     2.066     2.067     2.069     2.070     2.071     2.073     2.074     2.075     2.077     2.078     2.079     2.081     2.082     2.083     2.085     2.086     2.087     2.089     2.090     2.091     2.093     2.094     2.095     2.097     2.098     2.099     2.101     2.102     2.103     2.105     2.106     2.108     2.109     2.110     2.112     2.113     2.115     2.116     2.118     2.119     2.121     2.122     2.124     2.125     2.127     2.129     2.130     2.132     2.133     2.135     2.137     2.138     2.140     2.142     2.143     2.145     2.147     2.149     2.151     2.152     2.154     2.156     2.158     2.160     2.180     2.203     2.226     2.249     2.272     2.294     2.317     2.340     2.363     2.385     2.408     2.430     2.452     2.474     2.496     2.518     2.539     2.560     2.580     2.601     2.621     2.641     2.660     2.679     2.698     2.716     2.734     2.752     2.769     2.786     2.803     2.819     2.835     2.851     2.866     2.881     2.896     2.910     2.924     2.937     2.950     2.963     2.976     2.988     3.000     3.011     3.022     3.033     3.044     3.054     3.063     3.073     3.081     3.090     3.098     3.106     3.113     3.120     3.127     3.133     3.138     3.143     3.148     3.152     3.156     3.159     3.162     3.165     3.167     3.168     3.169     3.170     3.170     3.170     3.169     3.168     3.167     3.165     3.162     3.159     3.156     3.152     3.148     3.144     3.139     3.134     3.129     3.123     3.117     3.111     3.104     3.097     3.090     3.083     3.075     3.068     3.060     3.052     3.043     3.035     3.027     3.018     3.009     3.001     2.992     2.984     2.975     2.966     2.958     2.950     2.942     2.934     2.926     2.918     2.911     2.904     2.898     2.892     2.886     2.880     2.876     2.871     2.868     2.864     2.862     2.860     2.858     2.857     2.857     2.858     2.859     2.861     2.863     2.867     2.871     2.876     2.883     2.890     2.898     2.908     2.919     2.931     2.944     2.958     2.973     2.989     3.005     3.023     3.041     3.060     3.081     3.102     3.124     3.148     3.172     3.197     3.224     3.251     3.279     3.308     3.338     3.368     3.399     3.430     3.462     3.494     3.527     3.560     3.594     3.628     3.662     3.696     3.731     3.766     3.802     3.838     3.873     3.909     3.946     3.982     4.018     4.053     4.087     4.122     4.156     4.189     4.223     4.257     4.292     4.328     4.365     4.404     4.445     4.487     4.531     4.575     4.620     4.665     4.712     4.760     4.810     4.864     4.922     4.983     5.048     5.115     5.180     5.250     5.324     5.400     5.476     5.550     5.624     5.695     5.763     5.827     5.884     5.932     5.967     5.991     6.000     5.995     5.980     5.957     5.929     5.903     5.881     5.861     5.838     5.806     5.764     5.713     5.657     5.603     5.559     5.529     5.512     5.507     5.510     5.518     5.523     5.525     5.519     5.512     5.503     5.493     5.487     5.486     5.490     5.498     5.508     5.526     5.547     5.566     5.593     5.617     5.640     5.665     5.693     5.715     5.738     5.759     5.775     5.787     5.796     5.800     5.803     5.803     5.793     5.789     5.779     5.770     5.761     5.747     5.734     5.712     5.692     5.755     5.807     5.842     5.852     5.871     5.858     5.867     5.825     5.796     5.779     5.710     5.666     5.599     5.530     5.448     5.370     5.265     5.186     5.076     5.001     4.903     4.824     4.727     4.642     4.544     4.456     4.357     4.266     4.204     4.161     4.112     4.075     4.044     4.030     4.011     4.001     3.989     3.981     3.981     3.984     4.002     4.022     4.054     4.082     4.114     4.146     4.184     4.229     4.277     4.330     4.383     4.434     4.482     4.524     4.564     4.598     4.632     4.658     4.685     4.702     4.720     4.726     4.736     4.736     4.735     4.733     4.815     4.961     5.090     5.224     5.344     5.442     5.552     5.649     5.706     5.761     5.797     5.868     5.937     5.998     6.067     6.112     6.144     6.207     6.280     6.350     6.440     6.541     6.619     6.718     6.799     6.896     6.983     7.040     7.125     7.159     7.214     7.212     7.268     7.263     7.323     7.316     7.267     7.197     7.037     6.873     6.721     6.587     6.509     6.400     6.320     6.245     6.165     6.101     6.030     5.951     5.884     5.813     5.712     5.636     5.537     5.442     5.354     5.238     5.147     5.036     4.947     4.870     4.790     4.732     4.659     4.608     4.548     4.494     4.441     4.375     4.310     4.239     4.157     4.070     3.981     3.880     3.779     3.681     3.583     3.492     3.406     3.329     3.260     3.206     3.203     3.201     3.199     3.197     3.195     3.193     3.191     3.188     3.185     3.182     3.179     3.175     3.170     3.164     3.157     3.151     3.144     3.138     3.130     3.123     3.116     3.109     3.103     3.097     3.092     3.087     3.081     3.075     3.069     3.063     3.056     3.050     3.043     3.037     3.032     3.027     3.023     3.019     3.015     3.011     3.007     3.003     3.001     2.998     2.996     2.994     2.991     2.988     2.985     2.982     2.978     2.974     2.970     2.966     2.961     2.959     3.000     3.046     3.082     3.122     3.165     3.208     3.265     3.321     3.382     3.425     3.444     3.449     3.452     3.462     3.475     3.499     3.524     3.557     3.572     3.586     3.604     3.626     3.654     3.680     3.701     3.709     3.702     3.695     3.702     3.716     3.766     3.838     3.962     4.100     4.306     4.491     4.671     4.825     4.930     4.989     4.998     4.955     4.855     4.709     4.543     4.370     4.207     4.046     3.933     3.816     3.718     3.591     3.464     3.344     3.236     3.131     3.059     2.992     2.936     2.896     2.849     2.811     2.770     2.734     2.690     2.639     2.595     2.541     2.486     2.492     2.521     2.594     2.671     2.746     2.818     2.888     2.956     3.021     3.079     3.129     3.173     3.206     3.232     3.251     3.264     3.276     3.282     3.365     3.513     3.653     3.783     3.904     4.019     4.141     4.199     4.216     4.239     4.242     4.221     4.197     4.170     4.137     4.087     4.016     3.932     3.843     3.755     3.669     3.600     3.733     3.868     3.988     4.077     4.113     4.111     4.073     4.031     3.987     3.947     3.895     3.837     3.773     3.713     3.658     3.616     3.594     3.594     3.617     3.655     3.701     3.739     3.773     3.802     3.829     3.851     3.879     3.907     3.929     3.942     3.933     3.908     3.865     3.821     3.783     3.739     3.694     3.638     3.564     3.478     3.381     3.279     3.181     3.086     2.995     2.913     2.842     2.792     2.765     2.757     2.761     2.772     2.788     2.806     2.824     2.840     2.853     2.860     2.861     2.857     2.849     2.839     2.829     2.821     2.815     2.814     2.818     2.825     2.837     2.852     2.867     2.881     2.894     2.905     2.911     2.913     2.911     2.905     2.895     2.881     2.865     2.846     2.825     2.802     2.779     2.756     2.733     2.712     2.689     2.667     2.645     2.625     2.604     2.584     2.564     2.544     2.525     2.505     2.486     2.467     2.447     2.427     2.408     2.390     2.369     2.350     2.331     2.311     2.293     2.274     2.255     2.237     2.218     2.200     2.183     2.164     2.147     2.129     2.112     2.094     2.077     2.059     2.042     2.025     2.008     1.990     1.973     1.955     1.937     1.920     1.902     1.885     1.868     1.852     1.836     1.819     1.803     1.786     1.770     1.754     1.739     1.724     1.709     1.694     1.679     1.665     1.650     1.636     1.623     1.609     1.595     1.581     1.568     1.555     1.543     1.531     1.518     1.505     1.493     1.490     1.486     1.483     1.479     1.476     1.472     1.469     1.466     1.462     1.459     1.455     1.452     1.449     1.446     1.442     1.439     1.436     1.433     1.431     1.428     1.425     1.422     1.419     1.417     1.415     1.412     1.410     1.408     1.406     1.404     1.402     1.400     1.398     1.396     1.395     1.393     1.392     1.390     1.389     1.388     1.386     1.385     1.384     1.383     1.381     1.380     1.379     1.377     1.376     1.375     1.374     1.372     1.371     1.369     1.368     1.366     1.365     1.363     1.361     1.360     1.358     1.356     1.354     1.351     1.349     1.347     1.344     1.342     1.339     1.336     1.333     1.330     1.327     1.324     1.321     1.317     1.314     1.310     1.306     1.302     1.298     1.294     1.290     1.285     1.280     1.276     1.271     1.266     1.261     1.256     1.250     1.245     1.240     1.234     1.228     1.223     1.217     1.211     1.204     1.198     1.192     1.185     1.179     1.172     1.165     1.158     1.151     1.144     1.137     1.130     1.123     1.116     1.109     1.102     1.096     1.089     1.082     1.076     1.069     1.062     1.056     1.049     1.043     1.036     1.029     1.022     1.015     1.008     1.001     0.994     0.987     0.980     0.973     0.965
[truncated: 22,285,239 more chars]
