# Supplementary material for: The near-field tsunami generated by the 15 January 2022 eruption of the Hunga Tonga-Hunga Ha’apai volcano and its impact on Tongatapu, Tonga
Source: Sci Rep. 2022 Sep 7;12:15187. doi: 10.1038/s41598-022-19486-w (PMC9452557; doi:10.1038/s41598-022-19486-w)
Supplement: Supplementary file 3 — Supplementary Information 3. [file 41598_2022_19486_MOESM3_ESM.zip › Z250R3max.asc]

ncols                      1800
nrows                      1260
xllcorner              -175.500
yllcorner               -21.300
cellsize      0.000277777784504
NODATA_value  -9999
     2.032     2.037     2.042     2.049     2.054     2.057     2.064     2.068     2.071     2.077     2.081     2.084     2.090     2.093     2.096     2.101     2.104     2.107     2.112     2.115     2.118     2.122     2.125     2.127     2.131     2.134     2.136     2.140     2.142     2.144     2.147     2.149     2.151     2.154     2.156     2.158     2.161     2.162     2.164     2.166     2.168     2.169     2.171     2.172     2.173     2.175     2.177     2.177     2.179     2.180     2.181     2.182     2.183     2.184     2.185     2.186     2.186     2.188     2.188     2.188     2.189     2.189     2.190     2.190     2.191     2.191     2.191     2.191     2.192     2.192     2.192     2.192     2.192     2.191     2.191     2.191     2.191     2.191     2.190     2.190     2.190     2.189     2.189     2.188     2.188     2.187     2.187     2.186     2.186     2.185     2.184     2.184     2.183     2.182     2.181     2.180     2.179     2.178     2.177     2.176     2.175     2.175     2.173     2.172     2.172     2.170     2.169     2.168     2.167     2.166     2.165     2.163     2.162     2.162     2.160     2.159     2.158     2.156     2.155     2.154     2.152     2.151     2.150     2.148     2.147     2.146     2.144     2.143     2.142     2.140     2.138     2.137     2.135     2.134     2.132     2.130     2.129     2.127     2.125     2.124     2.122     2.120     2.119     2.117     2.115     2.113     2.112     2.109     2.108     2.106     2.103     2.102     2.100     2.097     2.095     2.094     2.091     2.089     2.087     2.084     2.082     2.080     2.078     2.076     2.074     2.070     2.068     2.066     2.063     2.061     2.059     2.055     2.053     2.051     2.047     2.045     2.043     2.039     2.037     2.035     2.031     2.028     2.026     2.022     2.019     2.017     2.013     2.010     2.008     2.004     2.001     1.998     1.994     1.991     1.989     1.984     1.981     1.979     1.974     1.971     1.969     1.964     1.961     1.958     1.953     1.950     1.948     1.943     1.940     1.937     1.932     1.929     1.926     1.921     1.918     1.915     1.910     1.907     1.904     1.898     1.895     1.892     1.887     1.883     1.880     1.875     1.872     1.869     1.863     1.860     1.856     1.851     1.848     1.844     1.839     1.835     1.832     1.826     1.823     1.819     1.813     1.810     1.806     1.801     1.797     1.793     1.787     1.784     1.780     1.775     1.771     1.767     1.761     1.758     1.754     1.748     1.744     1.740     1.734     1.730     1.727     1.729     1.729     1.730     1.731     1.732     1.733     1.734     1.735     1.735     1.736     1.737     1.738     1.738     1.739     1.739     1.740     1.741     1.742     1.743     1.743     1.744     1.745     1.745     1.746     1.747     1.747     1.748     1.748     1.749     1.749     1.750     1.750     1.751     1.752     1.752     1.753     1.753     1.754     1.754     1.755     1.755     1.755     1.756     1.756     1.757     1.757     1.757     1.758     1.758     1.759     1.759     1.759     1.760     1.760     1.761     1.761     1.762     1.762     1.762     1.763     1.763     1.764     1.764     1.764     1.765     1.765     1.766     1.766     1.766     1.766     1.767     1.767     1.768     1.768     1.768     1.769     1.769     1.769     1.770     1.770     1.771     1.771     1.771     1.771     1.772     1.772     1.773     1.773     1.774     1.774     1.774     1.775     1.775     1.776     1.776     1.776     1.777     1.777     1.778     1.778     1.778     1.779     1.779     1.780     1.780     1.781     1.781     1.781     1.782     1.782     1.783     1.783     1.784     1.784     1.785     1.785     1.786     1.786     1.787     1.787     1.788     1.788     1.789     1.789     1.790     1.790     1.791     1.791     1.792     1.793     1.793     1.794     1.794     1.795     1.795     1.796     1.797     1.797     1.797     1.798     1.798     1.799     1.800     1.800     1.801     1.801     1.802     1.802     1.803     1.803     1.804     1.805     1.805     1.806     1.806     1.807     1.808     1.808     1.809     1.809     1.810     1.810     1.811     1.811     1.812     1.812     1.813     1.813     1.814     1.815     1.815     1.816     1.817     1.818     1.818     1.819     1.819     1.820     1.821     1.821     1.822     1.823     1.823     1.824     1.825     1.825     1.826     1.826     1.827     1.827     1.828     1.828     1.829     1.830     1.830     1.832     1.832     1.833     1.834     1.834     1.835     1.836     1.836     1.837     1.838     1.839     1.839     1.840     1.841     1.842     1.843     1.843     1.844     1.845     1.845     1.846     1.847     1.848     1.849     1.850     1.850     1.851     1.852     1.853     1.853     1.854     1.855     1.856     1.857     1.858     1.858     1.859     1.860     1.860     1.862     1.862     1.863     1.864     1.865     1.866     1.867     1.868     1.869     1.870     1.871     1.872     1.873     1.874     1.874     1.879     1.882     1.885     1.890     1.893     1.896     1.901     1.904     1.907     1.912     1.915     1.918     1.924     1.927     1.930     1.935     1.938     1.942     1.947     1.950     1.954     1.959     1.963     1.966     1.972     1.976     1.979     1.985     1.989     1.992     1.998     2.002     2.005     2.012     2.016     2.019     2.026     2.029     2.033     2.040     2.044     2.047     2.054     2.058     2.062     2.069     2.073     2.077     2.084     2.089     2.093     2.100     2.104     2.108     2.116     2.120     2.124     2.132     2.136     2.141     2.148     2.153     2.157     2.165     2.170     2.174     2.182     2.187     2.192     2.200     2.204     2.209     2.217     2.222     2.227     2.235     2.240     2.245     2.253     2.258     2.263     2.272     2.277     2.282     2.290     2.295     2.301     2.309     2.314     2.320     2.328     2.333     2.338     2.347     2.352     2.357     2.366     2.371     2.377     2.386     2.391     2.396     2.405     2.410     2.416     2.425     2.430     2.435     2.444     2.449     2.455     2.464     2.469     2.474     2.483     2.488     2.494     2.503     2.508     2.513     2.522     2.527     2.532     2.541     2.547     2.552     2.561     2.566     2.571     2.580     2.585     2.590     2.598     2.603     2.608     2.617     2.622     2.627     2.635     2.640     2.645     2.653     2.658     2.663     2.671     2.676     2.681     2.689     2.693     2.698     2.706     2.710     2.715     2.723     2.727     2.731     2.739     2.743     2.747     2.755     2.759     2.763     2.770     2.774     2.778     2.785     2.789     2.793     2.799     2.803     2.806     2.813     2.817     2.820     2.826     2.830     2.833     2.839     2.842     2.845     2.851     2.854     2.857     2.862     2.865     2.868     2.873     2.875     2.878     2.883     2.885     2.888     2.892     2.895     2.897     2.901     2.903     2.905     2.909     2.911     2.913     2.916     2.917     2.919     2.922     2.923     2.924     2.926     2.927     2.928     2.930     2.930     2.931     2.932     2.932     2.932     2.932     2.932     2.932     2.931     2.931     2.930     2.929     2.928     2.927     2.925     2.924     2.923     2.920     2.919     2.917     2.916     2.914     2.913     2.910     2.909     2.907     2.904     2.901     2.899     2.895     2.892     2.890     2.885     2.882     2.878     2.872     2.869     2.864     2.856     2.851     2.845     2.833     2.826     2.817     2.799     2.787     2.774     2.751     2.736     2.721     2.697     2.683     2.668     2.646     2.633     2.620     2.600     2.589     2.577     2.559     2.548     2.538     2.521     2.510     2.501     2.484     2.475     2.465     2.449     2.441     2.433     2.420     2.412     2.404     2.390     2.382     2.373     2.359     2.350     2.341     2.327     2.318     2.309     2.293     2.291     2.292     2.294     2.296     2.297     2.299     2.300     2.301     2.303     2.304     2.305     2.307     2.308     2.309     2.311     2.313     2.314     2.316     2.317     2.318     2.320     2.321     2.323     2.325     2.326     2.327     2.329     2.331     2.332     2.334     2.335     2.336     2.338     2.339     2.340     2.342     2.344     2.345     2.347     2.348     2.349     2.351     2.352     2.353     2.355     2.357     2.358     2.360     2.361     2.362     2.364     2.366     2.367     2.369     2.370     2.371     2.373     2.374     2.375     2.378     2.379     2.380     2.382     2.383     2.384     2.386     2.387     2.389     2.391     2.392     2.393     2.395     2.396     2.397     2.400     2.401     2.402     2.404     2.405     2.407     2.409     2.410     2.411     2.413     2.415     2.416     2.418     2.419     2.421     2.423     2.424     2.425     2.427     2.429     2.430     2.432     2.434     2.435     2.437     2.438     2.440     2.442     2.443     2.445     2.447     2.448     2.450     2.452     2.453     2.455     2.457     2.458     2.460     2.462     2.464     2.465     2.468     2.470     2.471     2.474     2.475     2.477     2.480     2.481     2.483     2.516     2.537     2.557     2.593     2.613     2.633     2.668     2.688     2.708     2.742     2.762     2.781     2.815     2.834     2.853     2.885     2.903     2.921     2.953     2.970     2.988     3.018     3.035     3.052     3.081     3.097     3.113     3.140     3.156     3.171     3.197     3.212     3.227     3.251     3.265     3.279     3.302     3.315     3.328     3.349     3.362     3.373     3.393     3.404     3.415     3.433     3.443     3.452     3.468     3.477     3.486     3.500     3.508     3.515     3.527     3.534     3.540     3.550     3.555     3.559     3.567     3.571     3.575     3.581     3.583     3.586     3.589     3.591     3.592     3.594     3.594     3.594     3.594     3.593     3.591     3.589     3.587     3.585     3.581     3.578     3.574     3.568     3.564     3.559     3.552     3.547     3.541     3.532     3.526     3.520     3.510     3.503     3.496     3.484     3.477     3.469     3.456     3.448     3.440     3.426     3.418     3.409     3.395     3.386     3.377     3.363     3.354     3.345     3.331     3.322     3.313     3.299     3.291     3.282     3.269     3.261     3.253     3.241     3.234     3.227     3.217     3.212     3.206     3.199     3.195     3.191     3.187     3.185     3.183     3.183     3.183     3.184     3.188     3.191     3.195     3.203     3.209     3.216     3.230     3.239     3.248     3.268     3.280     3.293     3.317     3.332     3.348     3.378     3.396     3.415     3.449     3.470     3.491     3.529     3.552     3.575     3.617     3.642     3.667     3.712     3.738     3.764     3.810     3.838     3.865     3.913     3.940     3.968     4.016     4.044     4.071     4.120     4.148     4.176     4.225     4.253     4.281     4.329     4.356     4.383     4.430     4.457     4.483     4.531     4.558     4.586     4.639     4.671     4.702     4.758     4.790     4.820     4.879     4.914     4.948     5.015     5.056     5.095     5.176     5.224     5.272     5.369     5.427     5.480     5.588     5.649     5.703     5.805     5.859     5.903     5.990     6.031     6.056     6.106     6.128     6.137     6.154     6.151     6.141     6.148     6.142     6.132     6.144     6.135     6.110     6.125     6.125     6.091     6.045     6.050     6.047     6.041     6.012     6.026     6.064     6.051     6.040     6.039     6.029     6.023     6.004     5.989     5.982     5.962     5.934     5.901     5.871     5.841     5.811     5.796     5.757     5.716     5.709     5.659     5.595     5.566     5.515     5.451     5.410     5.360     5.297     5.250     5.201     5.137     5.095     5.053     4.992     5.039     4.931     4.835     5.021     4.921     4.790     4.992     4.898     4.754     4.954     4.865     4.710     4.929     4.859     4.705     4.943     4.879     4.710     4.934     4.865     4.683     4.914     4.859     4.679     4.924     4.881     4.701     4.973     4.955     4.786     5.086     5.085     4.959     5.316     5.341     5.247     5.659     5.698     5.605     6.042     6.074     5.979     6.434     6.456     6.369     6.847     6.861     6.776     7.268     7.255     7.126     7.568     7.511     7.341     7.729     7.626     7.434     7.776     7.648     7.426     7.704     7.547     7.334     7.592     7.441     7.232     7.462     7.322     7.134     7.379     7.244     7.044     7.258     7.121     6.923     7.105     6.958     6.762     6.938     6.808     6.621     6.775     6.647     6.475     6.613     6.486     6.326     6.465     6.348     6.199     6.356     6.257     6.124     6.248     6.148     6.010     6.112     6.014     5.876     5.946     5.839     5.707     5.772     5.677     5.556     5.608     5.519     5.409     5.466     5.379     5.278     5.344     5.261     5.160     5.226     5.142     5.038     5.103     5.015     4.911     5.005     4.938     4.828     4.893     4.815     4.687     4.702     4.601     4.462     4.461     4.350     4.210     4.216     4.109     3.969     3.992     3.893     3.768     3.820     3.736     3.621     3.700     3.631     3.529     3.620     3.561     3.462     3.558     3.505     3.404     3.483     3.424     3.313     3.377     3.312     3.290     3.290     3.290     3.288     3.290     3.289     3.289     3.290     3.290     3.289     3.291     3.291     3.291     3.292     3.292     3.292     3.293     3.293     3.293     3.295     3.295     3.294     3.295     3.295     3.294     3.296     3.295     3.294     3.295     3.294     3.293     3.293     3.292     3.290     3.289     3.288     3.286     3.285     3.284     3.282     3.281     3.280     3.278     3.277     3.275     3.273     3.271     3.269     3.265     3.356     3.339     3.273     3.470     3.460     3.395     3.602     3.584     3.506     3.728     3.702     3.609     3.860     3.847     3.735     4.008     4.013     3.903     4.205     4.236     4.178     4.563     4.625     4.565     4.949     4.984     4.781     4.911     4.852     4.511     4.391     4.266     3.910     3.796     3.713     3.455     3.461     3.443     3.267     3.351     3.373     3.345     3.381     3.400     3.416     3.447     3.463     3.476     3.503     3.517     3.528     3.552     3.563     3.571     3.797     3.883     3.921     4.039     4.064     4.027     4.040     4.012     3.944     4.038     4.096     4.143     4.280     4.339     4.407     4.584     4.670     4.764     4.977     5.067     5.140     5.322     5.372     5.369     5.555     5.583     5.489     5.730     5.718     5.555     5.717     5.643     5.417     5.482     5.348     5.078     5.063     4.899     4.669     4.670     4.550     4.380     4.371     4.277     4.165     4.175     4.138     4.082     4.096     4.095     4.076     4.094     4.101     4.050     3.954     3.879     3.742     3.532     3.583     3.638     3.737     3.774     3.819     3.936     3.987     4.028     4.101     4.138     4.177     4.248     4.291     4.336     4.407     4.461     4.526     4.617     4.684     4.735     4.783     4.799     4.777     4.712     4.689     4.688     4.700     4.795     4.901     4.962     5.047     5.093     5.042     5.052     5.024     4.877     4.874     4.835     4.612     4.560     4.462     4.163     4.036     4.088     4.206     4.265     4.246     4.194     4.172     4.074     3.874     3.773     3.619     3.338     3.217     3.164     3.117     3.093     3.065     3.017     2.991     2.962     2.914     2.888     2.860     2.812     2.786     2.758     2.711     2.687     2.663     2.625     2.606     2.586     2.555     2.539     2.523     2.498     2.487     2.475     2.458     2.450     2.440     2.426     2.418     2.410     2.396     2.389     2.381     2.367     2.359     2.350     2.334     2.326     2.316     2.301     2.293     2.283     2.267     2.259     2.249     2.234     2.225     2.216     2.201     2.192     2.183     2.168     2.160     2.151     2.137     2.130     2.121     2.108     2.100     2.092     2.079     2.072     2.064     2.052     2.045     2.038     2.026     2.020     2.013     2.002     1.996     1.990     1.979     1.974     1.968     1.959     1.954     1.948     1.939     1.935     1.930     1.922     1.917     1.913     1.905     1.901     1.897     1.889     1.886     1.881     1.874     1.870     1.866     1.858     1.854     1.849     1.842     1.838     1.833     1.825     1.820     1.816     1.808     1.804     1.799     1.791     1.787     1.782     1.774     1.770     1.765     1.758     1.754     1.750     1.743     1.740     1.736     1.730     1.726     1.723     1.717     1.714     1.711     1.706     1.703     1.700     1.695     1.692     1.690     1.685     1.683     1.680     1.676     1.674     1.671     1.668     1.666     1.663     1.660     1.658     1.656     1.653     1.651     1.650     1.647     1.645     1.643     1.640     1.639     1.637     1.634     1.633     1.631     1.628     1.627     1.625     1.622     1.620     1.618     1.615     1.613     1.611     1.608     1.606     1.603     1.599     1.597     1.594     1.590     1.587     1.584     1.579     1.576     1.573     1.568     1.564     1.561     1.555     1.551     1.547     1.541     1.537     1.533     1.525     1.521     1.517     1.509     1.504     1.499     1.491     1.486     1.481     1.472     1.467     1.462     1.452     1.447     1.441     1.431     1.426     1.420     1.409     1.403     1.397     1.386     1.380     1.373     1.362     1.356     1.349     1.338     1.331     1.324     1.312     1.305     1.298     1.286     1.279     1.272     1.260     1.253     1.245     1.233     1.226     1.218     1.206     1.198     1.191     1.178     1.170     1.160
     2.029     2.035     2.040     2.046     2.051     2.056     2.061     2.066     2.070     2.075     2.079     2.083     2.088     2.091     2.095     2.099     2.103     2.106     2.110     2.114     2.117     2.120     2.123     2.126     2.130     2.132     2.135     2.138     2.141     2.143     2.146     2.148     2.151     2.153     2.155     2.157     2.159     2.161     2.163     2.165     2.167     2.168     2.170     2.172     2.173     2.175     2.176     2.177     2.178     2.179     2.181     2.182     2.183     2.184     2.185     2.186     2.186     2.187     2.188     2.188     2.189     2.189     2.190     2.190     2.191     2.191     2.191     2.192     2.192     2.192     2.192     2.192     2.192     2.192     2.191     2.191     2.191     2.191     2.191     2.191     2.190     2.190     2.189     2.189     2.188     2.188     2.187     2.187     2.186     2.185     2.185     2.184     2.183     2.182     2.182     2.181     2.180     2.179     2.178     2.177     2.176     2.176     2.174     2.174     2.172     2.171     2.170     2.169     2.168     2.167     2.166     2.165     2.164     2.163     2.161     2.160     2.159     2.158     2.156     2.155     2.154     2.152     2.151     2.150     2.148     2.147     2.145     2.144     2.143     2.141     2.140     2.138     2.137     2.135     2.134     2.132     2.130     2.129     2.127     2.125     2.124     2.122     2.120     2.119     2.117     2.115     2.113     2.111     2.109     2.107     2.105     2.103     2.101     2.099     2.097     2.095     2.093     2.091     2.089     2.087     2.084     2.082     2.080     2.078     2.075     2.073     2.070     2.068     2.065     2.063     2.060     2.058     2.055     2.053     2.050     2.047     2.045     2.042     2.039     2.036     2.034     2.031     2.028     2.025     2.022     2.019     2.016     2.013     2.010     2.007     2.004     2.001     1.997     1.994     1.991     1.987     1.984     1.981     1.977     1.974     1.971     1.967     1.964     1.960     1.957     1.953     1.950     1.946     1.943     1.939     1.935     1.932     1.928     1.925     1.921     1.917     1.913     1.910     1.906     1.902     1.899     1.895     1.891     1.887     1.883     1.879     1.875     1.871     1.867     1.863     1.859     1.855     1.851     1.847     1.843     1.839     1.835     1.830     1.826     1.822     1.818     1.813     1.809     1.805     1.801     1.797     1.792     1.788     1.784     1.779     1.775     1.771     1.766     1.762     1.757     1.752     1.748     1.744     1.739     1.735     1.730     1.727     1.728     1.729     1.730     1.731     1.732     1.733     1.734     1.734     1.735     1.736     1.736     1.737     1.738     1.738     1.739     1.740     1.740     1.741     1.742     1.743     1.743     1.744     1.745     1.745     1.746     1.747     1.747     1.748     1.748     1.749     1.750     1.750     1.750     1.751     1.752     1.752     1.753     1.753     1.753     1.754     1.754     1.755     1.755     1.755     1.756     1.756     1.757     1.757     1.758     1.758     1.758     1.759     1.759     1.760     1.760     1.761     1.761     1.761     1.762     1.762     1.763     1.763     1.763     1.764     1.764     1.764     1.765     1.765     1.765     1.766     1.766     1.767     1.767     1.767     1.768     1.768     1.768     1.769     1.769     1.770     1.770     1.770     1.771     1.771     1.771     1.772     1.772     1.773     1.773     1.773     1.774     1.774     1.775     1.775     1.776     1.776     1.776     1.777     1.777     1.778     1.778     1.778     1.779     1.779     1.780     1.780     1.781     1.781     1.781     1.782     1.782     1.783     1.783     1.784     1.784     1.785     1.785     1.786     1.786     1.787     1.787     1.788     1.789     1.789     1.790     1.790     1.791     1.791     1.792     1.792     1.793     1.793     1.794     1.794     1.795     1.796     1.796     1.797     1.797     1.798     1.798     1.799     1.799     1.800     1.800     1.801     1.802     1.802     1.803     1.803     1.804     1.804     1.805     1.805     1.806     1.807     1.807     1.808     1.808     1.809     1.809     1.810     1.810     1.811     1.811     1.812     1.813     1.813     1.814     1.815     1.815     1.816     1.817     1.817     1.818     1.818     1.819     1.820     1.820     1.821     1.822     1.823     1.823     1.824     1.824     1.825     1.825     1.826     1.827     1.827     1.828     1.828     1.829     1.830     1.831     1.831     1.832     1.833     1.833     1.834     1.835     1.836     1.836     1.837     1.838     1.839     1.839     1.840     1.841     1.842     1.843     1.843     1.844     1.845     1.845     1.847     1.847     1.848     1.849     1.849     1.850     1.851     1.852     1.853     1.854     1.854     1.855     1.856     1.857     1.858     1.858     1.859     1.860     1.861     1.862     1.862     1.863     1.864     1.865     1.866     1.867     1.868     1.869     1.870     1.871     1.872     1.873     1.874     1.876     1.880     1.883     1.887     1.890     1.894     1.898     1.901     1.905     1.909     1.913     1.916     1.920     1.924     1.928     1.932     1.936     1.940     1.944     1.948     1.952     1.956     1.960     1.964     1.969     1.973     1.977     1.982     1.986     1.990     1.995     1.999     2.004     2.008     2.013     2.017     2.022     2.027     2.031     2.036     2.041     2.046     2.051     2.056     2.061     2.066     2.071     2.076     2.081     2.086     2.091     2.097     2.102     2.107     2.112     2.117     2.122     2.128     2.134     2.139     2.145     2.150     2.156     2.162     2.167     2.173     2.179     2.184     2.190     2.196     2.202     2.207     2.214     2.219     2.225     2.232     2.237     2.243     2.250     2.256     2.262     2.268     2.274     2.280     2.287     2.293     2.299     2.305     2.312     2.318     2.324     2.330     2.336     2.343     2.349     2.355     2.362     2.368     2.375     2.382     2.388     2.394     2.401     2.407     2.413     2.420     2.427     2.433     2.440     2.446     2.452     2.459     2.465     2.472     2.479     2.485     2.491     2.498     2.504     2.510     2.517     2.524     2.530     2.537     2.543     2.549     2.556     2.562     2.568     2.574     2.580     2.586     2.593     2.599     2.605     2.612     2.617     2.623     2.630     2.636     2.641     2.648     2.653     2.659     2.665     2.671     2.677     2.682     2.688     2.694     2.700     2.705     2.710     2.716     2.721     2.726     2.732     2.737     2.742     2.748     2.752     2.757     2.763     2.767     2.772     2.777     2.782     2.786     2.791     2.796     2.800     2.805     2.809     2.813     2.818     2.822     2.826     2.830     2.834     2.838     2.842     2.845     2.849     2.853     2.856     2.859     2.863     2.866     2.869     2.873     2.876     2.879     2.882     2.885     2.887     2.890     2.893     2.895     2.898     2.900     2.902     2.904     2.906     2.908     2.910     2.911     2.912     2.914     2.915     2.916     2.917     2.917     2.918     2.918     2.918     2.918     2.918     2.918     2.918     2.917     2.916     2.915     2.914     2.913     2.911     2.910     2.908     2.906     2.904     2.901     2.900     2.897     2.895     2.893     2.891     2.889     2.886     2.883     2.880     2.877     2.873     2.870     2.866     2.862     2.858     2.854     2.849     2.844     2.838     2.832     2.826     2.819     2.810     2.800     2.789     2.776     2.761     2.745     2.726     2.708     2.690     2.671     2.654     2.637     2.620     2.605     2.591     2.576     2.562     2.549     2.536     2.523     2.511     2.498     2.487     2.476     2.463     2.452     2.441     2.429     2.420     2.411     2.401     2.391     2.381     2.371     2.361     2.351     2.339     2.329     2.319     2.307     2.296     2.288     2.290     2.291     2.293     2.294     2.296     2.297     2.299     2.300     2.301     2.303     2.304     2.305     2.307     2.308     2.310     2.311     2.313     2.314     2.316     2.317     2.318     2.320     2.321     2.323     2.324     2.326     2.327     2.329     2.330     2.332     2.333     2.335     2.336     2.338     2.339     2.340     2.342     2.344     2.345     2.346     2.348     2.349     2.351     2.352     2.353     2.355     2.357     2.358     2.360     2.361     2.362     2.364     2.366     2.367     2.369     2.370     2.371     2.373     2.374     2.376     2.377     2.379     2.380     2.382     2.383     2.384     2.386     2.387     2.389     2.390     2.392     2.393     2.395     2.396     2.398     2.399     2.401     2.402     2.404     2.405     2.407     2.409     2.410     2.411     2.413     2.415     2.416     2.418     2.419     2.421     2.423     2.424     2.425     2.427     2.429     2.430     2.432     2.434     2.435     2.437     2.439     2.440     2.442     2.444     2.445     2.447     2.448     2.450     2.452     2.454     2.455     2.457     2.459     2.460     2.463     2.464     2.466     2.468     2.470     2.472     2.474     2.476     2.478     2.480     2.482     2.494     2.521     2.546     2.570     2.598     2.622     2.646     2.673     2.697     2.721     2.748     2.771     2.794     2.820     2.843     2.865     2.890     2.912     2.934     2.958     2.979     3.000     3.023     3.043     3.063     3.085     3.105     3.124     3.145     3.163     3.182     3.202     3.219     3.236     3.255     3.272     3.288     3.306     3.321     3.336     3.352     3.367     3.380     3.396     3.409     3.421     3.435     3.446     3.457     3.470     3.480     3.490     3.500     3.509     3.518     3.527     3.534     3.541     3.549     3.555     3.560     3.566     3.570     3.574     3.578     3.581     3.583     3.586     3.587     3.588     3.589     3.589     3.589     3.588     3.587     3.585     3.583     3.580     3.577     3.573     3.570     3.565     3.560     3.555     3.549     3.543     3.537     3.530     3.523     3.515     3.507     3.499     3.491     3.482     3.473     3.464     3.454     3.444     3.435     3.425     3.414     3.404     3.393     3.383     3.372     3.361     3.350     3.340     3.329     3.318     3.308     3.297     3.287     3.277     3.267     3.257     3.248     3.239     3.230     3.222     3.214     3.207     3.200     3.194     3.190     3.185     3.181     3.179     3.177     3.176     3.177     3.179     3.181     3.186     3.190     3.196     3.204     3.212     3.221     3.233     3.245     3.257     3.274     3.289     3.305     3.325     3.344     3.363     3.387     3.409     3.432     3.460     3.485     3.511     3.542     3.570     3.598     3.631     3.661     3.692     3.727     3.759     3.790     3.827     3.860     3.893     3.930     3.963     3.996     4.034     4.068     4.101     4.139     4.173     4.206     4.245     4.279     4.312     4.350     4.382     4.414     4.451     4.483     4.515     4.552     4.585     4.619     4.661     4.698     4.737     4.782     4.821     4.861     4.911     4.956     5.002     5.059     5.112     5.166     5.231     5.293     5.356     5.435     5.507     5.578     5.663     5.738     5.810     5.888     5.952     6.010     6.073     6.119     6.148     6.179     6.205     6.218     6.218     6.211     6.210     6.210     6.202     6.206     6.215     6.197     6.178     6.195     6.183     6.128     6.109     6.115     6.091     6.047     6.065     6.089     6.090     6.087     6.117     6.109     6.093     6.114     6.084     6.060     6.070     6.034     6.009     5.995     5.941     5.929     5.914     5.870     5.855     5.837     5.789     5.750     5.708     5.643     5.597     5.549     5.477     5.430     5.384     5.314     5.263     5.222     5.159     5.112     5.070     5.004     4.953     4.912     4.935     4.832     4.809     4.897     4.799     4.765     4.862     4.766     4.722     4.834     4.754     4.708     4.831     4.757     4.696     4.806     4.725     4.651     4.772     4.699     4.628     4.761     4.704     4.627     4.779     4.750     4.686     4.861     4.855     4.844     5.068     5.084     5.108     5.371     5.399     5.439     5.715     5.749     5.806     6.108     6.144     6.233     6.551     6.587     6.697     7.020     7.039     7.127     7.404     7.367     7.423     7.645     7.563     7.580     7.751     7.641     7.629     7.733     7.609     7.586     7.654     7.514     7.480     7.533     7.395     7.368     7.427     7.300     7.269     7.306     7.163     7.115     7.136     6.994     6.945     6.975     6.852     6.807     6.821     6.710     6.664     6.660     6.537     6.496     6.498     6.385     6.354     6.370     6.288     6.269     6.285     6.203     6.158     6.155     6.068     6.014     5.982     5.884     5.829     5.803     5.720     5.664     5.636     5.562     5.514     5.484     5.410     5.368     5.345     5.274     5.233     5.212     5.143     5.098     5.076     5.002     4.970     4.980     4.922     4.888     4.888     4.821     4.765     4.729     4.636     4.557     4.500     4.391     4.307     4.251     4.142     4.063     4.019     3.921     3.861     3.838     3.751     3.702     3.700     3.632     3.597     3.604     3.542     3.512     3.528     3.472     3.442     3.456     3.400     3.360     3.361     3.301     3.300     3.300     3.299     3.298     3.298     3.298     3.297     3.298     3.298     3.298     3.299     3.299     3.298     3.299     3.299     3.298     3.299     3.299     3.298     3.299     3.299     3.299     3.299     3.299     3.298     3.299     3.298     3.297     3.297     3.296     3.294     3.294     3.293     3.291     3.290     3.289     3.286     3.286     3.285     3.282     3.282     3.280     3.278     3.277     3.275     3.272     3.271     3.268     3.273     3.362     3.352     3.381     3.488     3.479     3.511     3.621     3.601     3.623     3.737     3.712     3.725     3.857     3.838     3.838     3.989     3.978     3.982     4.164     4.188     4.242     4.490     4.556     4.622     4.877     4.924     4.862     4.947     4.874     4.644     4.531     4.362     4.072     3.929     3.791     3.579     3.526     3.468     3.348     3.375     3.373     3.326     3.353     3.374     3.394     3.418     3.437     3.454     3.476     3.493     3.508     3.527     3.541     3.553     3.568     3.678     3.776     3.893     3.942     3.957     3.987     3.969     3.926     3.906     3.943     3.996     4.081     4.145     4.219     4.337     4.438     4.550     4.704     4.828     4.947     5.087     5.164     5.209     5.313     5.366     5.429     5.617     5.626     5.616     5.730     5.664     5.581     5.614     5.483     5.333     5.281     5.119     4.987     4.937     4.815     4.716     4.663     4.575     4.511     4.475     4.428     4.388     4.356     4.341     4.329     4.330     4.346     4.313     4.239     4.370     4.490     4.558     4.594     4.618     4.633     4.641     4.650     4.665     4.691     4.720     4.739     4.763     4.803     4.851     4.910     4.976     5.050     5.139     5.223     5.289     5.356     5.406     5.419     5.418     5.391     5.313     5.222     5.137     5.098     5.162     5.282     5.411     5.546     5.657     5.728     5.793     5.823     5.798     5.774     5.706     5.539     5.363     5.153     4.861     4.601     4.490     4.564     4.604     4.580     4.512     4.429     4.294     4.098     3.909     3.690     3.433     3.217     3.103     3.065     3.033     2.999     2.961     2.928     2.894     2.857     2.826     2.794     2.757     2.726     2.694     2.660     2.633     2.607     2.580     2.559     2.538     2.517     2.499     2.483     2.465     2.454     2.443     2.431     2.422     2.412     2.402     2.393     2.384     2.374     2.365     2.356     2.345     2.336     2.326     2.314     2.305     2.294     2.282     2.272     2.262     2.250     2.240     2.230     2.218     2.208     2.197     2.186     2.176     2.166     2.155     2.145     2.135     2.125     2.116     2.106     2.096     2.087     2.078     2.068     2.060     2.051     2.042     2.034     2.026     2.017     2.009     2.002     1.993     1.986     1.979     1.971     1.964     1.958     1.950     1.945     1.938     1.931     1.926     1.920     1.914     1.909     1.904     1.898     1.893     1.888     1.882     1.878     1.873     1.867     1.862     1.857     1.851     1.846     1.841     1.835     1.830     1.824     1.818     1.813     1.807     1.801     1.796     1.791     1.785     1.780     1.774     1.768     1.763     1.758     1.752     1.748     1.743     1.737     1.733     1.729     1.724     1.720     1.716     1.711     1.708     1.704     1.700     1.696     1.693     1.689     1.686     1.683     1.679     1.676     1.673     1.670     1.667     1.665     1.662     1.659     1.657     1.654     1.652     1.650     1.647     1.645     1.643     1.641     1.639     1.637     1.635     1.633     1.631     1.629     1.627     1.625     1.623     1.621     1.619     1.617     1.615     1.613     1.610     1.608     1.605     1.602     1.600     1.597     1.594     1.592     1.589     1.585     1.582     1.579     1.575     1.571     1.567     1.563     1.559     1.555     1.550     1.546     1.542     1.536     1.532     1.527     1.521     1.516     1.511     1.505     1.500     1.494     1.487     1.482     1.476     1.469     1.463     1.456     1.449     1.442     1.436     1.428     1.421     1.414     1.406     1.399     1.391     1.383     1.375     1.368     1.359     1.351     1.343     1.334     1.326     1.318     1.309     1.301     1.292     1.283     1.275     1.266     1.257     1.248     1.240     1.230     1.221     1.213     1.203     1.194     1.185     1.174     1.164     1.154
     2.027     2.033     2.038     2.044     2.049     2.054     2.059     2.064     2.068     2.073     2.077     2.081     2.086     2.090     2.094     2.098     2.101     2.105     2.109     2.112     2.115     2.119     2.122     2.125     2.128     2.131     2.134     2.137     2.140     2.142     2.145     2.147     2.150     2.152     2.154     2.156     2.159     2.160     2.162     2.164     2.166     2.168     2.169     2.171     2.172     2.174     2.175     2.177     2.178     2.179     2.180     2.182     2.182     2.184     2.184     2.185     2.186     2.187     2.188     2.188     2.189     2.189     2.190     2.190     2.191     2.191     2.191     2.192     2.192     2.192     2.192     2.192     2.192     2.192     2.192     2.192     2.192     2.191     2.191     2.191     2.190     2.190     2.190     2.189     2.189     2.188     2.188     2.187     2.187     2.186     2.185     2.185     2.184     2.183     2.183     2.182     2.181     2.180     2.179     2.178     2.177     2.176     2.176     2.175     2.174     2.173     2.172     2.170     2.169     2.168     2.167     2.166     2.165     2.164     2.163     2.161     2.161     2.159     2.158     2.156     2.155     2.154     2.152     2.151     2.150     2.148     2.147     2.146     2.144     2.143     2.141     2.140     2.138     2.137     2.135     2.134     2.132     2.130     2.129     2.127     2.125     2.124     2.122     2.120     2.119     2.117     2.115     2.113     2.111     2.109     2.107     2.105     2.103     2.101     2.099     2.097     2.095     2.093     2.091     2.089     2.086     2.084     2.082     2.080     2.077     2.075     2.073     2.070     2.068     2.065     2.063     2.060     2.057     2.055     2.052     2.049     2.047     2.044     2.042     2.039     2.036     2.033     2.030     2.027     2.024     2.021     2.018     2.015     2.012     2.009     2.006     2.003     2.000     1.997     1.993     1.990     1.987     1.984     1.980     1.977     1.973     1.970     1.967     1.963     1.960     1.956     1.953     1.949     1.946     1.942     1.939     1.935     1.932     1.928     1.924     1.921     1.917     1.913     1.909     1.906     1.902     1.898     1.894     1.890     1.886     1.882     1.878     1.875     1.871     1.867     1.863     1.859     1.855     1.851     1.846     1.842     1.838     1.834     1.830     1.826     1.822     1.817     1.813     1.809     1.805     1.801     1.796     1.792     1.787     1.783     1.779     1.774     1.770     1.766     1.761     1.757     1.752     1.748     1.743     1.739     1.734     1.729     1.727     1.728     1.729     1.730     1.731     1.732     1.733     1.733     1.734     1.735     1.735     1.736     1.737     1.737     1.738     1.739     1.740     1.740     1.741     1.742     1.742     1.743     1.744     1.744     1.745     1.745     1.746     1.747     1.747     1.748     1.748     1.749     1.750     1.750     1.751     1.751     1.751     1.752     1.752     1.753     1.753     1.754     1.754     1.754     1.755     1.755     1.756     1.756     1.757     1.757     1.757     1.758     1.758     1.759     1.759     1.760     1.760     1.760     1.761     1.761     1.762     1.762     1.762     1.763     1.763     1.763     1.764     1.764     1.764     1.765     1.765     1.766     1.766     1.766     1.767     1.767     1.767     1.768     1.768     1.769     1.769     1.769     1.770     1.770     1.771     1.771     1.771     1.772     1.772     1.772     1.773     1.773     1.774     1.774     1.775     1.775     1.775     1.776     1.776     1.777     1.777     1.778     1.778     1.778     1.779     1.779     1.780     1.780     1.781     1.781     1.782     1.782     1.782     1.783     1.783     1.784     1.784     1.785     1.785     1.786     1.786     1.787     1.787     1.788     1.789     1.789     1.790     1.790     1.791     1.791     1.792     1.792     1.793     1.794     1.794     1.795     1.795     1.796     1.796     1.797     1.797     1.798     1.798     1.799     1.800     1.800     1.801     1.801     1.802     1.802     1.803     1.803     1.804     1.804     1.805     1.806     1.806     1.807     1.807     1.808     1.808     1.809     1.809     1.810     1.811     1.811     1.812     1.812     1.813     1.814     1.814     1.815     1.816     1.816     1.817     1.818     1.818     1.819     1.820     1.820     1.821     1.822     1.822     1.823     1.823     1.824     1.824     1.825     1.826     1.826     1.827     1.828     1.828     1.829     1.830     1.830     1.831     1.832     1.833     1.833     1.834     1.835     1.835     1.836     1.837     1.838     1.839     1.839     1.840     1.841     1.842     1.842     1.843     1.844     1.845     1.846     1.846     1.847     1.848     1.849     1.850     1.850     1.851     1.852     1.853     1.854     1.854     1.855     1.856     1.857     1.858     1.858     1.859     1.860     1.861     1.862     1.863     1.864     1.865     1.866     1.867     1.868     1.869     1.870     1.870     1.871     1.872     1.873     1.874     1.877     1.881     1.884     1.888     1.891     1.895     1.899     1.903     1.906     1.910     1.914     1.918     1.922     1.926     1.929     1.933     1.937     1.941     1.945     1.949     1.954     1.958     1.962     1.966     1.971     1.975     1.979     1.984     1.988     1.992     1.997     2.001     2.006     2.010     2.015     2.020     2.024     2.029     2.034     2.038     2.043     2.048     2.053     2.058     2.063     2.068     2.073     2.078     2.083     2.089     2.094     2.099     2.104     2.109     2.115     2.120     2.125     2.131     2.136     2.142     2.148     2.153     2.159     2.165     2.170     2.176     2.182     2.187     2.193     2.199     2.205     2.211     2.217     2.223     2.229     2.235     2.241     2.247     2.253     2.259     2.265     2.271     2.277     2.284     2.290     2.296     2.302     2.309     2.315     2.321     2.327     2.334     2.340     2.346     2.353     2.359     2.365     2.372     2.378     2.385     2.391     2.398     2.404     2.410     2.417     2.423     2.430     2.436     2.443     2.449     2.456     2.462     2.468     2.475     2.481     2.488     2.494     2.500     2.507     2.513     2.520     2.526     2.532     2.539     2.545     2.551     2.558     2.564     2.570     2.576     2.582     2.589     2.595     2.601     2.607     2.613     2.619     2.625     2.631     2.636     2.642     2.648     2.654     2.660     2.666     2.671     2.677     2.683     2.688     2.694     2.699     2.704     2.710     2.715     2.720     2.726     2.731     2.736     2.741     2.746     2.751     2.756     2.760     2.765     2.770     2.775     2.779     2.784     2.788     2.793     2.797     2.801     2.805     2.810     2.814     2.818     2.822     2.826     2.829     2.833     2.837     2.840     2.844     2.847     2.850     2.854     2.857     2.860     2.863     2.866     2.869     2.872     2.874     2.877     2.880     2.882     2.884     2.887     2.889     2.891     2.893     2.895     2.896     2.898     2.899     2.900     2.901     2.902     2.903     2.904     2.904     2.905     2.905     2.905     2.904     2.904     2.904     2.903     2.902     2.901     2.900     2.898     2.897     2.895     2.893     2.891     2.889     2.886     2.884     2.881     2.878     2.876     2.873     2.871     2.868     2.865     2.862     2.858     2.854     2.850     2.846     2.842     2.837     2.833     2.828     2.823     2.818     2.812     2.806     2.799     2.792     2.783     2.774     2.762     2.749     2.733     2.716     2.697     2.678     2.659     2.641     2.624     2.608     2.592     2.577     2.563     2.549     2.536     2.523     2.511     2.499     2.487     2.475     2.464     2.452     2.441     2.430     2.419     2.409     2.399     2.390     2.380     2.370     2.360     2.350     2.340     2.329     2.319     2.308     2.297     2.286     2.287     2.289     2.290     2.291     2.293     2.294     2.296     2.297     2.299     2.300     2.301     2.303     2.304     2.306     2.307     2.308     2.310     2.311     2.313     2.314     2.316     2.317     2.318     2.320     2.321     2.323     2.324     2.326     2.327     2.329     2.330     2.332     2.333     2.335     2.336     2.338     2.339     2.341     2.342     2.344     2.345     2.346     2.348     2.349     2.351     2.352     2.354     2.355     2.357     2.358     2.359     2.361     2.362     2.364     2.365     2.367     2.368     2.370     2.371     2.373     2.374     2.376     2.377     2.378     2.380     2.382     2.383     2.384     2.386     2.387     2.389     2.390     2.392     2.393     2.395     2.396     2.398     2.399     2.401     2.402     2.404     2.405     2.407     2.408     2.410     2.412     2.413     2.415     2.416     2.418     2.419     2.421     2.422     2.424     2.426     2.427     2.429     2.431     2.432     2.434     2.435     2.437     2.439     2.440     2.442     2.444     2.445     2.447     2.449     2.450     2.452     2.454     2.456     2.457     2.459     2.461     2.463     2.465     2.467     2.469     2.471     2.472     2.474     2.476     2.478     2.480     2.482     2.504     2.530     2.555     2.581     2.606     2.632     2.657     2.682     2.707     2.732     2.756     2.781     2.805     2.829     2.852     2.875     2.899     2.921     2.944     2.966     2.988     3.009     3.031     3.052     3.072     3.093     3.113     3.132     3.152     3.171     3.189     3.208     3.226     3.244     3.261     3.278     3.294     3.311     3.326     3.342     3.357     3.371     3.385     3.399     3.412     3.425     3.438     3.450     3.461     3.472     3.482     3.492     3.502     3.511     3.519     3.527     3.535     3.542     3.548     3.554     3.559     3.564     3.568     3.572     3.575     3.578     3.580     3.582     3.583     3.584     3.584     3.584     3.584     3.582     3.581     3.578     3.576     3.573     3.569     3.565     3.561     3.556     3.551     3.545     3.539     3.533     3.526     3.519     3.511     3.504     3.496     3.487     3.478     3.470     3.460     3.451     3.441     3.431     3.421     3.411     3.400     3.390     3.379     3.368     3.358     3.347     3.336     3.325     3.315     3.304     3.293     3.283     3.273     3.263     3.253     3.243     3.234     3.226     3.217     3.209     3.202     3.195     3.189     3.184     3.179     3.176     3.174     3.171     3.171     3.172     3.173     3.176     3.180     3.184     3.190     3.198     3.206     3.216     3.226     3.238     3.251     3.266     3.281     3.297     3.315     3.334     3.355     3.376     3.399     3.423     3.448     3.474     3.501     3.529     3.558     3.587     3.618     3.649     3.681     3.713     3.746     3.780     3.813     3.848     3.882     3.917     3.952     3.986     4.021     4.056     4.091     4.126     4.162     4.197     4.233     4.268     4.304     4.339     4.374     4.408     4.442     4.476     4.509     4.542     4.576     4.611     4.647     4.685     4.724     4.766     4.807     4.850     4.895     4.938     4.989     5.045     5.099     5.160     5.225     5.286     5.355     5.428     5.496     5.574     5.657     5.731     5.814     5.898     5.961     6.031     6.101     6.147     6.195     6.228     6.229     6.251     6.270     6.243     6.245     6.270     6.245     6.240     6.268     6.255     6.238     6.231     6.227     6.217     6.169     6.135     6.153     6.134     6.068     6.112     6.138     6.101     6.129     6.173     6.149     6.145     6.185     6.148     6.117     6.146     6.094     6.068     6.072     5.994     5.991     5.994     5.929     5.940     5.934     5.856     5.834     5.803     5.706     5.671     5.632     5.533     5.500     5.466     5.368     5.329     5.302     5.210     5.167     5.142     5.049     5.002     4.975     4.882     4.831     4.804     4.791     4.722     4.710     4.747     4.685     4.665     4.714     4.660     4.638     4.690     4.642     4.611     4.646     4.591     4.549     4.590     4.545     4.507     4.561     4.533     4.489     4.551     4.545     4.521     4.610     4.632     4.660     4.790     4.836     4.884     5.039     5.097     5.163     5.333     5.403     5.507     5.713     5.807     5.945     6.166     6.270     6.426     6.654     6.757     6.896     7.087     7.131     7.244     7.393     7.396     7.463     7.561     7.528     7.569     7.631     7.575     7.603     7.608     7.527     7.539     7.523     7.432     7.436     7.417     7.337     7.332     7.288     7.181     7.158     7.103     7.001     6.991     6.952     6.870     6.861     6.823     6.747     6.724     6.657     6.571     6.547     6.484     6.408     6.393     6.352     6.305     6.317     6.284     6.231     6.217     6.161     6.099     6.059     5.987     5.921     5.883     5.814     5.756     5.717     5.651     5.601     5.562     5.494     5.444     5.406     5.342     5.294     5.262     5.203     5.150     5.117     5.052     5.001     4.986     4.949     4.916     4.903     4.868     4.830     4.794     4.733     4.665     4.605     4.518     4.431     4.362     4.271     4.180     4.116     4.035     3.954     3.907     3.843     3.769     3.736     3.693     3.639     3.618     3.582     3.536     3.520     3.494     3.453     3.442     3.423     3.385     3.365     3.332     3.312     3.313     3.308     3.309     3.310     3.306     3.308     3.309     3.306     3.308     3.309     3.306     3.307     3.309     3.305     3.306     3.307     3.304     3.305     3.307     3.303     3.305     3.306     3.303     3.304     3.305     3.301     3.302     3.303     3.298     3.299     3.299     3.294     3.294     3.295     3.289     3.290     3.290     3.285     3.285     3.286     3.281     3.282     3.283     3.276     3.276     3.276     3.269     3.268     3.285     3.338     3.350     3.410     3.471     3.484     3.541     3.604     3.608     3.653     3.719     3.721     3.760     3.832     3.832     3.859     3.937     3.942     3.976     4.087     4.129     4.207     4.380     4.471     4.570     4.756     4.837     4.849     4.896     4.849     4.699     4.566     4.401     4.171     3.986     3.830     3.646     3.538     3.464     3.375     3.351     3.339     3.307     3.324     3.349     3.374     3.388     3.411     3.435     3.448     3.469     3.491     3.502     3.520     3.538     3.544     3.559     3.610     3.719     3.798     3.852     3.885     3.895     3.889     3.872     3.851     3.848     3.923     4.002     4.090     4.188     4.292     4.404     4.526     4.657     4.780     4.884     4.971     5.027     5.037     5.121     5.242     5.383     5.439     5.493     5.565     5.555     5.537     5.542     5.462     5.373     5.299     5.186     5.101     5.034     4.945     4.881     4.813     4.752     4.713     4.657     4.611     4.574     4.505     4.476     4.463     4.439     4.453     4.538     4.718     4.871     4.977     5.012     5.021     5.009     4.972     4.939     4.916     4.898     4.899     4.918     4.946     4.987     5.041     5.112     5.212     5.318     5.410     5.506     5.591     5.638     5.685     5.738     5.763     5.780     5.779     5.723     5.627     5.521     5.441     5.442     5.527     5.654     5.798     5.939     6.054     6.152     6.211     6.225     6.194     6.092     5.912     5.658     5.343     5.000     4.657     4.479     4.510     4.516     4.476     4.392     4.280     4.134     3.949     3.745     3.524     3.292     3.088     3.054     3.040     3.053     3.053     3.037     3.010     2.974     2.928     2.878     2.817     2.742     2.668     2.637     2.607     2.580     2.558     2.534     2.515     2.498     2.480     2.463     2.447     2.433     2.422     2.412     2.402     2.394     2.385     2.376     2.368     2.359     2.349     2.340     2.332     2.322     2.312     2.303     2.292     2.282     2.273     2.262     2.252     2.242     2.232     2.222     2.212     2.201     2.190     2.181     2.170     2.160     2.150     2.140     2.130     2.121     2.111     2.102     2.093     2.084     2.074     2.066     2.057     2.048     2.040     2.031     2.023     2.015     2.007     1.999     1.991     1.984     1.976     1.969     1.962     1.955     1.949     1.942     1.936     1.930     1.924     1.917     1.912     1.906     1.901     1.896     1.890     1.885     1.880     1.875     1.870     1.865     1.860     1.854     1.849     1.844     1.839     1.833     1.828     1.822     1.817     1.811     1.806     1.801     1.795     1.789     1.784     1.778     1.773     1.767     1.762     1.757     1.751     1.746     1.741     1.736     1.732     1.727     1.722     1.718     1.713     1.710     1.705     1.701     1.698     1.694     1.690     1.687     1.683     1.680     1.677     1.673     1.670     1.667     1.664     1.661     1.659     1.656     1.653     1.651     1.649     1.647     1.644     1.642     1.640     1.638     1.636     1.634     1.632     1.630     1.628     1.626     1.624     1.622     1.620     1.618     1.616     1.614     1.611     1.609     1.607     1.605     1.602     1.600     1.597     1.595     1.592     1.589     1.586     1.583     1.580     1.577     1.573     1.570     1.566     1.562     1.558     1.554     1.550     1.546     1.541     1.537     1.532     1.527     1.522     1.517     1.511     1.506     1.500     1.495     1.489     1.483     1.477     1.471     1.464     1.458     1.452     1.445     1.438     1.431     1.424     1.416     1.409     1.402     1.394     1.386     1.378     1.371     1.363     1.355     1.346     1.338     1.330     1.322     1.313     1.305     1.296     1.288     1.279     1.270     1.262     1.253     1.244     1.235     1.226     1.217     1.208     1.199     1.189     1.180     1.170     1.160     1.150
     2.024     2.031     2.036     2.042     2.047     2.052     2.057     2.062     2.066     2.071     2.076     2.080     2.084     2.088     2.092     2.096     2.100     2.104     2.107     2.111     2.114     2.117     2.121     2.124     2.127     2.130     2.133     2.136     2.138     2.141     2.144     2.146     2.149     2.151     2.153     2.156     2.157     2.160     2.161     2.163     2.165     2.167     2.169     2.170     2.172     2.173     2.175     2.176     2.177     2.179     2.180     2.181     2.182     2.183     2.184     2.185     2.186     2.187     2.188     2.188     2.189     2.189     2.190     2.190     2.191     2.191     2.191     2.192     2.192     2.192     2.192     2.192     2.192     2.192     2.192     2.192     2.192     2.192     2.192     2.191     2.191     2.191     2.190     2.190     2.190     2.189     2.189     2.188     2.188     2.187     2.186     2.186     2.185     2.184     2.184     2.183     2.182     2.181     2.180     2.179     2.178     2.178     2.177     2.176     2.175     2.174     2.173     2.172     2.171     2.170     2.169     2.167     2.167     2.166     2.164     2.163     2.162     2.160     2.159     2.158     2.157     2.155     2.154     2.153     2.151     2.150     2.149     2.147     2.146     2.144     2.143     2.141     2.140     2.139     2.137     2.135     2.134     2.132     2.130     2.129     2.127     2.126     2.124     2.122     2.120     2.118     2.117     2.115     2.113     2.111     2.109     2.107     2.105     2.103     2.101     2.099     2.097     2.095     2.093     2.091     2.088     2.086     2.084     2.082     2.080     2.077     2.075     2.072     2.070     2.067     2.065     2.062     2.060     2.057     2.054     2.052     2.049     2.047     2.044     2.041     2.038     2.035     2.033     2.030     2.027     2.024     2.021     2.018     2.015     2.012     2.009     2.006     2.002     1.999     1.996     1.993     1.990     1.986     1.983     1.980     1.976     1.973     1.969     1.966     1.963     1.959     1.956     1.952     1.949     1.945     1.942     1.938     1.935     1.931     1.927     1.924     1.920     1.916     1.913     1.909     1.905     1.901     1.897     1.893     1.890     1.886     1.882     1.878     1.874     1.870     1.866     1.862     1.858     1.854     1.850     1.846     1.842     1.838     1.834     1.829     1.825     1.821     1.817     1.813     1.808     1.804     1.800     1.796     1.791     1.787     1.783     1.778     1.774     1.770     1.765     1.761     1.756     1.752     1.747     1.743     1.738     1.734     1.729     1.727     1.728     1.729     1.730     1.731     1.731     1.732     1.733     1.734     1.734     1.735     1.736     1.736     1.737     1.738     1.738     1.739     1.740     1.741     1.741     1.742     1.743     1.743     1.744     1.745     1.745     1.746     1.746     1.747     1.747     1.748     1.748     1.749     1.749     1.750     1.750     1.751     1.751     1.752     1.752     1.753     1.753     1.753     1.754     1.754     1.755     1.755     1.755     1.756     1.756     1.757     1.757     1.758     1.758     1.759     1.759     1.759     1.760     1.760     1.760     1.761     1.761     1.762     1.762     1.762     1.763     1.763     1.763     1.764     1.764     1.765     1.765     1.766     1.766     1.766     1.766     1.767     1.767     1.768     1.768     1.768     1.769     1.769     1.770     1.770     1.770     1.771     1.771     1.771     1.772     1.772     1.773     1.773     1.774     1.774     1.775     1.775     1.775     1.776     1.776     1.777     1.777     1.778     1.778     1.778     1.779     1.779     1.780     1.780     1.781     1.781     1.782     1.782     1.782     1.783     1.784     1.784     1.785     1.785     1.786     1.786     1.787     1.787     1.788     1.788     1.789     1.789     1.790     1.790     1.791     1.792     1.792     1.793     1.793     1.794     1.794     1.795     1.795     1.796     1.796     1.797     1.798     1.798     1.799     1.799     1.800     1.800     1.801     1.801     1.802     1.802     1.803     1.803     1.804     1.805     1.805     1.806     1.806     1.807     1.807     1.808     1.808     1.809     1.810     1.810     1.811     1.812     1.812     1.813     1.813     1.814     1.815     1.815     1.816     1.817     1.817     1.818     1.819     1.819     1.820     1.821     1.821     1.822     1.823     1.823     1.823     1.824     1.825     1.825     1.826     1.827     1.828     1.828     1.829     1.830     1.830     1.831     1.832     1.833     1.833     1.834     1.835     1.835     1.836     1.837     1.838     1.839     1.839     1.840     1.841     1.842     1.843     1.843     1.844     1.845     1.846     1.846     1.847     1.848     1.849     1.850     1.850     1.851     1.852     1.853     1.854     1.855     1.855     1.856     1.857     1.858     1.859     1.859     1.860     1.861     1.862     1.863     1.864     1.865     1.866     1.867     1.868     1.869     1.870     1.870     1.872     1.872     1.873     1.875     1.878     1.882     1.885     1.889     1.893     1.896     1.900     1.904     1.908     1.911     1.915     1.919     1.923     1.927     1.931     1.935     1.939     1.943     1.947     1.951     1.955     1.959     1.964     1.968     1.972     1.977     1.981     1.985     1.990     1.994     1.999     2.003     2.008     2.012     2.017     2.022     2.026     2.031     2.036     2.041     2.045     2.050     2.055     2.060     2.065     2.071     2.076     2.081     2.086     2.091     2.096     2.101     2.107     2.112     2.117     2.123     2.128     2.134     2.139     2.145     2.150     2.156     2.162     2.167     2.173     2.179     2.185     2.190     2.196     2.202     2.208     2.214     2.220     2.226     2.232     2.238     2.244     2.250     2.256     2.262     2.268     2.274     2.281     2.287     2.293     2.299     2.306     2.312     2.318     2.324     2.331     2.337     2.343     2.349     2.356     2.362     2.369     2.375     2.381     2.388     2.394     2.401     2.407     2.413     2.420     2.426     2.433     2.439     2.446     2.452     2.458     2.465     2.471     2.478     2.484     2.490     2.497     2.503     2.509     2.516     2.522     2.528     2.535     2.541     2.547     2.553     2.560     2.566     2.572     2.578     2.584     2.590     2.596     2.602     2.608     2.614     2.620     2.626     2.631     2.637     2.643     2.649     2.655     2.660     2.666     2.671     2.677     2.682     2.688     2.693     2.698     2.704     2.709     2.714     2.719     2.724     2.729     2.735     2.739     2.744     2.749     2.754     2.758     2.763     2.767     2.772     2.776     2.781     2.785     2.789     2.793     2.797     2.801     2.805     2.809     2.813     2.817     2.821     2.824     2.828     2.831     2.834     2.838     2.841     2.844     2.847     2.850     2.853     2.856     2.859     2.861     2.864     2.866     2.869     2.871     2.874     2.876     2.878     2.880     2.881     2.883     2.885     2.886     2.887     2.888     2.889     2.890     2.890     2.891     2.891     2.891     2.891     2.891     2.891     2.890     2.889     2.888     2.887     2.886     2.884     2.883     2.881     2.879     2.877     2.874     2.872     2.869     2.866     2.863     2.859     2.856     2.853     2.850     2.847     2.844     2.840     2.836     2.831     2.827     2.822     2.817     2.812     2.807     2.802     2.796     2.790     2.784     2.777     2.771     2.763     2.754     2.745     2.733     2.720     2.704     2.686     2.666     2.647     2.628     2.610     2.593     2.578     2.563     2.549     2.535     2.522     2.510     2.498     2.486     2.474     2.463     2.451     2.440     2.429     2.419     2.408     2.397     2.388     2.378     2.369     2.359     2.349     2.339     2.329     2.319     2.308     2.297     2.287     2.285     2.286     2.287     2.289     2.290     2.292     2.293     2.294     2.296     2.297     2.299     2.300     2.302     2.303     2.304     2.306     2.307     2.309     2.310     2.311     2.313     2.314     2.316     2.317     2.319     2.320     2.322     2.323     2.325     2.326     2.328     2.329     2.330     2.332     2.333     2.335     2.336     2.338     2.339     2.341     2.342     2.343     2.345     2.346     2.348     2.349     2.351     2.352     2.354     2.355     2.357     2.358     2.359     2.361     2.362     2.364     2.365     2.367     2.368     2.370     2.371     2.373     2.374     2.376     2.377     2.378     2.380     2.381     2.383     2.384     2.386     2.387     2.389     2.390     2.392     2.393     2.395     2.396     2.398     2.399     2.401     2.402     2.404     2.405     2.407     2.408     2.410     2.412     2.413     2.415     2.416     2.418     2.419     2.421     2.422     2.424     2.426     2.427     2.429     2.431     2.432     2.434     2.436     2.437     2.439     2.441     2.442     2.444     2.446     2.447     2.449     2.451     2.452     2.454     2.456     2.458     2.460     2.461     2.463     2.465     2.467     2.469     2.471     2.473     2.475     2.477     2.479     2.481     2.487     2.513     2.539     2.564     2.590     2.616     2.641     2.666     2.691     2.716     2.741     2.766     2.790     2.814     2.838     2.861     2.885     2.907     2.930     2.952     2.974     2.996     3.018     3.039     3.060     3.080     3.100     3.120     3.140     3.159     3.178     3.196     3.215     3.232     3.250     3.267     3.284     3.300     3.316     3.331     3.347     3.361     3.376     3.390     3.403     3.416     3.429     3.441     3.452     3.464     3.474     3.484     3.494     3.503     3.512     3.520     3.527     3.535     3.541     3.547     3.553     3.558     3.562     3.566     3.569     3.572     3.575     3.577     3.578     3.579     3.579     3.579     3.579     3.578     3.576     3.574     3.571     3.568     3.565     3.561     3.557     3.552     3.547     3.541     3.535     3.529     3.522     3.515     3.508     3.500     3.492     3.484     3.475     3.466     3.456     3.447     3.437     3.427     3.417     3.407     3.397     3.386     3.375     3.365     3.354     3.343     3.332     3.321     3.311     3.300     3.289     3.279     3.269     3.258     3.248     3.239     3.229     3.221     3.212     3.204     3.197     3.190     3.184     3.178     3.174     3.170     3.167     3.166     3.165     3.165     3.167     3.169     3.173     3.178     3.184     3.191     3.200     3.209     3.219     3.231     3.243     3.257     3.273     3.288     3.306     3.325     3.345     3.366     3.389     3.412     3.437     3.462     3.489     3.517     3.545     3.575     3.605     3.636     3.667     3.700     3.733     3.766     3.800     3.835     3.869     3.904     3.939     3.974     4.009     4.044     4.079     4.115     4.150     4.186     4.221     4.257     4.293     4.329     4.365     4.399     4.434     4.468     4.501     4.535     4.568     4.602     4.637     4.673     4.711     4.752     4.794     4.836     4.881     4.927     4.973     5.028     5.089     5.147     5.212     5.281     5.346     5.417     5.492     5.564     5.643     5.727     5.805     5.889     5.973     6.040     6.108     6.174     6.222     6.262     6.284     6.284     6.298     6.309     6.285     6.285     6.307     6.289     6.276     6.302     6.299     6.275     6.257     6.258     6.241     6.185     6.164     6.178     6.150     6.101     6.148     6.167     6.129     6.168     6.208     6.191     6.187     6.231     6.208     6.165     6.197     6.158     6.118     6.124     6.059     6.044     6.052     5.995     6.006     6.004     5.929     5.904     5.874     5.778     5.735     5.700     5.604     5.567     5.536     5.438     5.399     5.371     5.274     5.228     5.203     5.107     5.051     5.026     4.932     4.871     4.846     4.752     4.707     4.692     4.668     4.623     4.606     4.622     4.584     4.563     4.578     4.546     4.515     4.516     4.477     4.442     4.442     4.411     4.382     4.396     4.382     4.348     4.369     4.370     4.358     4.408     4.442     4.473     4.559     4.612     4.655     4.754     4.825     4.878     4.997     5.091     5.194     5.367     5.496     5.633     5.829     5.969     6.118     6.334     6.473     6.614     6.791     6.892     7.007     7.150     7.208     7.283     7.380     7.392     7.453     7.527     7.516     7.547     7.569     7.525     7.540     7.523     7.455     7.459     7.439     7.374     7.358     7.304     7.210     7.171     7.107     7.026     7.010     6.964     6.897     6.891     6.842     6.775     6.746     6.681     6.603     6.567     6.502     6.430     6.407     6.364     6.335     6.333     6.295     6.258     6.239     6.179     6.116     6.081     6.013     5.957     5.912     5.843     5.790     5.748     5.679     5.631     5.592     5.525     5.474     5.430     5.360     5.316     5.277     5.209     5.163     5.121     5.055     5.011     4.986     4.946     4.917     4.904     4.868     4.836     4.807     4.748     4.690     4.631     4.546     4.466     4.396     4.303     4.219     4.150     4.064     3.987     3.933     3.860     3.794     3.755     3.703     3.652     3.625     3.582     3.538     3.518     3.484     3.449     3.438     3.412     3.378     3.357     3.323     3.322     3.323     3.319     3.319     3.320     3.317     3.317     3.319     3.316     3.317     3.318     3.315     3.315     3.316     3.313     3.313     3.314     3.311     3.312     3.313     3.310     3.310     3.311     3.308     3.309     3.309     3.306     3.306     3.306     3.302     3.301     3.301     3.296     3.296     3.296     3.291     3.290     3.291     3.286     3.286     3.287     3.283     3.283     3.283     3.278     3.277     3.276     3.270     3.268     3.278     3.327     3.355     3.413     3.468     3.495     3.548     3.602     3.624     3.665     3.724     3.742     3.776     3.830     3.844     3.865     3.915     3.934     3.964     4.038     4.092     4.164     4.296     4.400     4.506     4.659     4.760     4.810     4.851     4.828     4.725     4.601     4.447     4.249     4.051     3.882     3.705     3.571     3.480     3.395     3.344     3.317     3.285     3.299     3.322     3.346     3.363     3.385     3.408     3.424     3.445     3.466     3.479     3.497     3.514     3.523     3.536     3.549     3.554     3.645     3.721     3.775     3.810     3.831     3.837     3.833     3.826     3.814     3.898     4.002     4.107     4.212     4.319     4.426     4.533     4.631     4.713     4.784     4.830     4.843     4.864     4.996     5.133     5.227     5.303     5.384     5.421     5.440     5.462     5.428     5.364     5.305     5.222     5.156     5.108     5.041     4.992     4.944     4.895     4.865     4.822     4.775     4.726     4.650     4.596     4.567     4.531     4.536     4.729     4.892     5.036     5.120     5.127     5.108     5.078     5.035     5.002     4.988     4.987     5.000     5.031     5.083     5.158     5.239     5.324     5.435     5.551     5.639     5.712     5.780     5.824     5.858     5.903     5.937     5.958     5.977     5.964     5.911     5.843     5.774     5.730     5.749     5.813     5.915     6.040     6.159     6.262     6.328     6.342     6.306     6.193     5.991     5.716     5.373     4.993     4.621     4.276     4.239     4.197     4.129     4.028     3.901     3.750     3.581     3.434     3.400     3.400     3.423     3.448     3.460     3.457     3.440     3.409     3.369     3.321     3.271     3.219     3.160     3.086     3.001     2.913     2.835     2.760     2.685     2.614     2.556     2.510     2.471     2.436     2.414     2.401     2.391     2.382     2.373     2.365     2.357     2.349     2.341     2.333     2.324     2.315     2.306     2.297     2.288     2.279     2.269     2.260     2.250     2.241     2.231     2.222     2.212     2.202     2.193     2.183     2.173     2.163     2.153     2.143     2.134     2.124     2.115     2.106     2.097     2.088     2.079     2.070     2.062     2.053     2.044     2.036     2.028     2.020     2.012     2.004     1.996     1.988     1.981     1.974     1.966     1.960     1.953     1.946     1.940     1.933     1.927     1.921     1.915     1.909     1.904     1.898     1.893     1.888     1.882     1.877     1.872     1.867     1.862     1.857     1.852     1.847     1.842     1.836     1.831     1.826     1.821     1.815     1.810     1.804     1.799     1.793     1.788     1.782     1.777     1.772     1.766     1.761     1.755     1.750     1.745     1.740     1.735     1.730     1.725     1.721     1.716     1.712     1.707     1.703     1.699     1.695     1.691     1.688     1.684     1.680     1.677     1.674     1.670     1.667     1.664     1.661     1.658     1.655     1.653     1.650     1.648     1.645     1.643     1.641     1.639     1.636     1.634     1.632     1.630     1.628     1.626     1.624     1.622     1.620     1.618     1.616     1.615     1.612     1.610     1.608     1.606     1.604     1.602     1.600     1.597     1.595     1.592     1.590     1.587     1.584     1.581     1.578     1.575     1.572     1.568     1.565     1.561     1.557     1.553     1.549     1.545     1.541     1.536     1.532     1.527     1.522     1.517     1.512     1.507     1.501     1.496     1.490     1.484     1.478     1.472     1.466     1.460     1.453     1.447     1.440     1.434     1.426     1.419     1.412     1.405     1.397     1.389     1.382     1.374     1.366     1.358     1.350     1.342     1.334     1.325     1.317     1.309     1.300     1.292     1.283     1.275     1.266     1.257     1.249     1.240     1.231     1.222     1.213     1.204     1.195     1.185     1.176     1.166     1.156     1.145
     2.023     2.029     2.035     2.040     2.045     2.050     2.055     2.060     2.065     2.069     2.074     2.078     2.082     2.087     2.090     2.095     2.099     2.102     2.106     2.109     2.113     2.116     2.120     2.123     2.126     2.129     2.132     2.135     2.138     2.140     2.143     2.145     2.148     2.150     2.152     2.155     2.157     2.159     2.161     2.163     2.165     2.166     2.168     2.170     2.171     2.173     2.174     2.176     2.177     2.178     2.179     2.181     2.182     2.183     2.184     2.185     2.186     2.187     2.187     2.188     2.188     2.189     2.190     2.190     2.191     2.191     2.192     2.192     2.192     2.192     2.192     2.192     2.193     2.193     2.193     2.193     2.192     2.193     2.192     2.192     2.192     2.191     2.191     2.191     2.190     2.190     2.189     2.189     2.188     2.188     2.187     2.187     2.186     2.185     2.184     2.184     2.183     2.182     2.181     2.180     2.180     2.179     2.178     2.177     2.176     2.175     2.174     2.173     2.172     2.171     2.170     2.169     2.168     2.167     2.166     2.165     2.163     2.162     2.161     2.159     2.158     2.157     2.156     2.154     2.153     2.151     2.150     2.149     2.147     2.146     2.145     2.143     2.142     2.140     2.139     2.137     2.136     2.134     2.132     2.131     2.129     2.127     2.126     2.124     2.122     2.120     2.118     2.117     2.115     2.113     2.111     2.109     2.107     2.105     2.103     2.101     2.099     2.097     2.095     2.093     2.090     2.088     2.086     2.084     2.082     2.079     2.077     2.075     2.072     2.070     2.067     2.065     2.062     2.059     2.057     2.054     2.052     2.049     2.046     2.043     2.041     2.038     2.035     2.032     2.029     2.026     2.023     2.020     2.017     2.014     2.011     2.008     2.005     2.002     1.999     1.996     1.992     1.989     1.986     1.983     1.979     1.976     1.973     1.969     1.966     1.962     1.959     1.955     1.952     1.948     1.945     1.941     1.938     1.934     1.931     1.927     1.923     1.920     1.916     1.912     1.908     1.905     1.901     1.897     1.893     1.889     1.885     1.881     1.877     1.874     1.870     1.866     1.862     1.858     1.854     1.849     1.845     1.841     1.837     1.833     1.829     1.825     1.821     1.816     1.812     1.808     1.804     1.800     1.795     1.791     1.787     1.782     1.778     1.774     1.769     1.765     1.760     1.756     1.751     1.747     1.742     1.738     1.733     1.729     1.727     1.728     1.729     1.729     1.730     1.731     1.732     1.733     1.733     1.734     1.735     1.735     1.736     1.737     1.737     1.738     1.739     1.739     1.740     1.741     1.741     1.742     1.743     1.744     1.744     1.745     1.745     1.746     1.746     1.747     1.747     1.748     1.748     1.749     1.749     1.750     1.750     1.751     1.751     1.752     1.752     1.752     1.753     1.753     1.754     1.754     1.755     1.755     1.755     1.756     1.756     1.757     1.757     1.757     1.758     1.758     1.759     1.759     1.760     1.760     1.760     1.761     1.761     1.761     1.762     1.762     1.763     1.763     1.763     1.764     1.764     1.764     1.765     1.765     1.766     1.766     1.766     1.767     1.767     1.767     1.768     1.768     1.769     1.769     1.769     1.770     1.770     1.770     1.771     1.771     1.772     1.772     1.773     1.773     1.773     1.774     1.775     1.775     1.775     1.776     1.776     1.777     1.777     1.778     1.778     1.778     1.779     1.779     1.780     1.780     1.781     1.781     1.782     1.782     1.783     1.783     1.784     1.784     1.785     1.785     1.786     1.786     1.787     1.787     1.788     1.788     1.789     1.790     1.790     1.791     1.791     1.792     1.792     1.793     1.793     1.794     1.794     1.795     1.796     1.796     1.797     1.797     1.798     1.798     1.799     1.799     1.800     1.800     1.801     1.801     1.802     1.803     1.803     1.804     1.804     1.805     1.806     1.806     1.807     1.807     1.808     1.808     1.809     1.809     1.810     1.811     1.811     1.812     1.812     1.813     1.814     1.815     1.815     1.816     1.817     1.817     1.818     1.819     1.819     1.820     1.820     1.821     1.821     1.822     1.823     1.823     1.824     1.825     1.825     1.826     1.827     1.828     1.828     1.829     1.829     1.830     1.831     1.832     1.833     1.833     1.834     1.835     1.835     1.836     1.837     1.838     1.839     1.839     1.840     1.841     1.842     1.843     1.843     1.844     1.845     1.846     1.846     1.847     1.848     1.849     1.850     1.850     1.851     1.852     1.853     1.854     1.855     1.855     1.856     1.857     1.858     1.859     1.859     1.860     1.861     1.862     1.863     1.864     1.865     1.866     1.867     1.868     1.869     1.870     1.871     1.872     1.873     1.874     1.876     1.879     1.883     1.887     1.890     1.894     1.898     1.901     1.905     1.909     1.913     1.916     1.920     1.924     1.928     1.932     1.936     1.940     1.944     1.948     1.953     1.957     1.961     1.965     1.969     1.974     1.978     1.982     1.987     1.991     1.996     2.000     2.005     2.009     2.014     2.019     2.024     2.028     2.033     2.038     2.043     2.048     2.053     2.058     2.063     2.068     2.073     2.078     2.083     2.088     2.094     2.099     2.104     2.109     2.115     2.120     2.125     2.131     2.137     2.142     2.148     2.153     2.159     2.165     2.170     2.176     2.182     2.188     2.193     2.199     2.205     2.211     2.217     2.223     2.229     2.235     2.241     2.247     2.253     2.259     2.265     2.271     2.278     2.284     2.290     2.296     2.302     2.309     2.315     2.321     2.327     2.334     2.340     2.346     2.353     2.359     2.365     2.372     2.378     2.384     2.391     2.397     2.403     2.410     2.416     2.423     2.429     2.436     2.442     2.448     2.455     2.461     2.467     2.474     2.480     2.486     2.493     2.499     2.505     2.512     2.518     2.524     2.530     2.537     2.543     2.549     2.555     2.561     2.567     2.573     2.579     2.585     2.591     2.597     2.603     2.609     2.615     2.621     2.626     2.632     2.638     2.643     2.649     2.655     2.660     2.666     2.671     2.677     2.682     2.687     2.692     2.698     2.703     2.708     2.713     2.718     2.723     2.728     2.733     2.737     2.742     2.747     2.751     2.756     2.760     2.765     2.769     2.773     2.777     2.781     2.785     2.789     2.793     2.797     2.801     2.805     2.808     2.812     2.815     2.819     2.822     2.825     2.828     2.832     2.835     2.837     2.840     2.843     2.846     2.848     2.851     2.853     2.856     2.858     2.860     2.862     2.864     2.866     2.868     2.870     2.871     2.872     2.873     2.874     2.875     2.876     2.877     2.877     2.877     2.877     2.877     2.877     2.877     2.876     2.875     2.875     2.873     2.872     2.870     2.869     2.867     2.865     2.862     2.860     2.857     2.854     2.851     2.848     2.844     2.841     2.837     2.833     2.830     2.826     2.822     2.817     2.813     2.808     2.803     2.798     2.792     2.786     2.781     2.775     2.768     2.762     2.755     2.748     2.741     2.733     2.724     2.714     2.702     2.689     2.672     2.653     2.633     2.614     2.596     2.578     2.563     2.548     2.534     2.521     2.508     2.496     2.484     2.473     2.461     2.450     2.439     2.428     2.417     2.407     2.396     2.386     2.376     2.367     2.358     2.348     2.338     2.328     2.318     2.308     2.298     2.287     2.282     2.283     2.285     2.286     2.287     2.289     2.290     2.292     2.293     2.295     2.296     2.297     2.299     2.300     2.302     2.303     2.305     2.306     2.307     2.309     2.310     2.312     2.313     2.314     2.316     2.317     2.319     2.320     2.322     2.323     2.325     2.326     2.328     2.329     2.330     2.332     2.333     2.335     2.336     2.338     2.339     2.341     2.342     2.343     2.345     2.346     2.348     2.349     2.351     2.352     2.354     2.355     2.356     2.358     2.359     2.361     2.362     2.364     2.365     2.367     2.368     2.370     2.371     2.373     2.374     2.376     2.377     2.378     2.380     2.381     2.383     2.384     2.386     2.387     2.389     2.390     2.392     2.393     2.395     2.396     2.398     2.399     2.401     2.402     2.404     2.405     2.407     2.408     2.410     2.412     2.413     2.415     2.416     2.418     2.419     2.421     2.422     2.424     2.426     2.427     2.429     2.431     2.432     2.434     2.436     2.437     2.439     2.441     2.443     2.444     2.446     2.448     2.449     2.451     2.453     2.455     2.456     2.458     2.460     2.462     2.464     2.466     2.468     2.469     2.471     2.473     2.475     2.477     2.479     2.481     2.496     2.522     2.548     2.574     2.599     2.625     2.650     2.676     2.701     2.726     2.750     2.775     2.799     2.823     2.847     2.870     2.893     2.916     2.939     2.961     2.983     3.004     3.026     3.047     3.068     3.088     3.108     3.128     3.147     3.166     3.185     3.203     3.221     3.239     3.256     3.273     3.289     3.305     3.321     3.336     3.351     3.366     3.380     3.393     3.407     3.419     3.432     3.443     3.455     3.466     3.476     3.486     3.495     3.504     3.512     3.520     3.527     3.534     3.540     3.546     3.551     3.556     3.560     3.563     3.566     3.569     3.571     3.572     3.573     3.574     3.574     3.573     3.573     3.571     3.569     3.567     3.564     3.560     3.557     3.552     3.548     3.542     3.537     3.531     3.525     3.518     3.511     3.504     3.496     3.488     3.480     3.471     3.462     3.452     3.443     3.433     3.423     3.413     3.403     3.393     3.382     3.371     3.360     3.350     3.339     3.328     3.317     3.306     3.296     3.285     3.274     3.264     3.254     3.243     3.234     3.225     3.216     3.207     3.199     3.191     3.184     3.178     3.172     3.168     3.164     3.161     3.159     3.158     3.159     3.160     3.163     3.167     3.172     3.178     3.185     3.193     3.202     3.212     3.223     3.235     3.249     3.264     3.280     3.297     3.315     3.335     3.355     3.378     3.401     3.425     3.451     3.477     3.504     3.532     3.562     3.592     3.623     3.654     3.686     3.719     3.752     3.786     3.821     3.856     3.890     3.926     3.961     3.996     4.031     4.066     4.102     4.138     4.173     4.209     4.245     4.281     4.317     4.353     4.389     4.424     4.459     4.493     4.527     4.560     4.594     4.628     4.663     4.700     4.739     4.781     4.824     4.868     4.914     4.962     5.013     5.071     5.134     5.198     5.266     5.337     5.406     5.480     5.556     5.632     5.713     5.796     5.878     5.962     6.046     6.115     6.181     6.243     6.290     6.323     6.337     6.335     6.344     6.349     6.327     6.322     6.337     6.324     6.312     6.334     6.338     6.310     6.278     6.281     6.259     6.199     6.183     6.194     6.164     6.127     6.175     6.190     6.158     6.199     6.237     6.227     6.227     6.267     6.254     6.214     6.236     6.214     6.165     6.173     6.123     6.092     6.104     6.058     6.057     6.060     5.992     5.954     5.933     5.841     5.791     5.765     5.675     5.631     5.604     5.514     5.464     5.436     5.343     5.289     5.260     5.169     5.102     5.073     4.982     4.913     4.884     4.800     4.743     4.725     4.645     4.596     4.580     4.548     4.516     4.490     4.483     4.456     4.423     4.402     4.372     4.334     4.309     4.289     4.260     4.253     4.241     4.213     4.212     4.249     4.274     4.242     4.270     4.295     4.349     4.398     4.436     4.500     4.558     4.606     4.689     4.792     4.900     5.051     5.198     5.333     5.509     5.664     5.817     6.016     6.175     6.321     6.493     6.627     6.751     6.896     6.989     7.076     7.173     7.228     7.309     7.390     7.416     7.464     7.496     7.492     7.503     7.492     7.462     7.463     7.448     7.397     7.368     7.315     7.233     7.183     7.123     7.059     7.029     6.982     6.936     6.911     6.855     6.796     6.764     6.703     6.629     6.585     6.517     6.448     6.423     6.389     6.356     6.341     6.307     6.275     6.244     6.186     6.137     6.100     6.041     5.983     5.937     5.873     5.820     5.769     5.705     5.660     5.615     5.552     5.499     5.446     5.383     5.331     5.285     5.222     5.172     5.127     5.063     5.019     4.989     4.948     4.923     4.903     4.872     4.846     4.816     4.763     4.707     4.648     4.568     4.493     4.420     4.333     4.251     4.177     4.091     4.013     3.948     3.880     3.815     3.768     3.714     3.665     3.629     3.587     3.546     3.519     3.485     3.456     3.437     3.408     3.376     3.353     3.335     3.333     3.333     3.330     3.330     3.330     3.328     3.328     3.329     3.327     3.327     3.327     3.325     3.324     3.323     3.321     3.321     3.321     3.318     3.318     3.319     3.316     3.316     3.316     3.314     3.313     3.313     3.310     3.309     3.308     3.305     3.303     3.302     3.299     3.297     3.296     3.293     3.292     3.291     3.288     3.287     3.288     3.285     3.284     3.283     3.279     3.277     3.276     3.271     3.269     3.270     3.320     3.358     3.412     3.466     3.503     3.550     3.603     3.635     3.677     3.727     3.756     3.789     3.831     3.855     3.872     3.904     3.931     3.952     4.003     4.058     4.124     4.228     4.333     4.441     4.578     4.685     4.755     4.802     4.799     4.734     4.629     4.492     4.316     4.125     3.945     3.769     3.619     3.509     3.417     3.348     3.302     3.273     3.273     3.295     3.318     3.337     3.359     3.381     3.399     3.420     3.440     3.455     3.472     3.487     3.498     3.511     3.524     3.533     3.542     3.587     3.664     3.726     3.771     3.797     3.811     3.820     3.820     3.819     3.941     4.056     4.164     4.264     4.354     4.432     4.501     4.558     4.609     4.647     4.674     4.706     4.749     4.873     4.988     5.083     5.178     5.250     5.303     5.346     5.350     5.309     5.258     5.204     5.164     5.131     5.090     5.058     5.027     4.997     4.978     4.956     4.919     4.863     4.787     4.715     4.658     4.602     4.680     4.799     4.895     4.978     5.031     5.041     5.032     5.022     5.020     5.034     5.060     5.097     5.154     5.222     5.295     5.385     5.483     5.566     5.646     5.736     5.812     5.861     5.906     5.939     5.944     5.950     5.965     5.984     6.018     6.053     6.059     6.047     6.022     5.989     5.972     5.975     5.998     6.039     6.102     6.155     6.191     6.181     6.118     5.998     5.806     5.543     5.231     4.903     4.583     4.287     4.031     3.945     3.906     3.847     3.783     3.724     3.683     3.676     3.713     3.768     3.815     3.843     3.850     3.839     3.811     3.767     3.711     3.648     3.582     3.518     3.451     3.373     3.282     3.181     3.085     3.000     2.912     2.827     2.755     2.696     2.648     2.606     2.567     2.528     2.491     2.457     2.425     2.396     2.369     2.345     2.321     2.306     2.298     2.289     2.281     2.272     2.263     2.254     2.246     2.237     2.228     2.219     2.210     2.201     2.191     2.182     2.173     2.164     2.155     2.145     2.136     2.127     2.118     2.109     2.100     2.091     2.082     2.074     2.065     2.057     2.049     2.040     2.032     2.024     2.016     2.008     2.001     1.993     1.985     1.978     1.971     1.964     1.957     1.950     1.944     1.937     1.931     1.925     1.919     1.913     1.907     1.901     1.896     1.890     1.885     1.880     1.874     1.869     1.864     1.859     1.854     1.849     1.844     1.839     1.834     1.829     1.824     1.819     1.813     1.808     1.803     1.797     1.792     1.786     1.781     1.776     1.770     1.765     1.760     1.754     1.749     1.743     1.738     1.734     1.728     1.723     1.719     1.714     1.710     1.705     1.701     1.697     1.693     1.689     1.685     1.682     1.678     1.674     1.671     1.668     1.664     1.661     1.658     1.655     1.653     1.650     1.647     1.644     1.642     1.640     1.637     1.635     1.633     1.631     1.629     1.627     1.625     1.623     1.621     1.619     1.617     1.615     1.613     1.611     1.609     1.607     1.605     1.603     1.601     1.599     1.597     1.595     1.592     1.590     1.587     1.585     1.582     1.579     1.576     1.573     1.570     1.567     1.563     1.560     1.556     1.552     1.549     1.544     1.540     1.536     1.532     1.527     1.522     1.517     1.512     1.507     1.502     1.497     1.491     1.486     1.480     1.474     1.468     1.462     1.455     1.449     1.443     1.436     1.429     1.422     1.415     1.408     1.400     1.393     1.385     1.377     1.370     1.362     1.354     1.346     1.337     1.329     1.321     1.312     1.304     1.296     1.288     1.279     1.270     1.262     1.253     1.245     1.236     1.227     1.218     1.209     1.200     1.191     1.182     1.172     1.162     1.153     1.143
     2.022     2.027     2.033     2.038     2.044     2.049     2.054     2.058     2.063     2.068     2.072     2.077     2.081     2.085     2.089     2.093     2.097     2.101     2.104     2.108     2.112     2.115     2.118     2.121     2.125     2.128     2.131     2.133     2.137     2.139     2.142     2.144     2.147     2.149     2.151     2.154     2.156     2.158     2.160     2.162     2.164     2.166     2.168     2.169     2.171     2.172     2.174     2.175     2.177     2.178     2.179     2.181     2.182     2.183     2.184     2.185     2.186     2.187     2.187     2.188     2.189     2.189     2.190     2.190     2.191     2.191     2.192     2.192     2.192     2.193     2.193     2.193     2.193     2.193     2.193     2.193     2.193     2.193     2.193     2.192     2.192     2.192     2.192     2.191     2.191     2.190     2.190     2.190     2.189     2.188     2.188     2.187     2.187     2.186     2.185     2.185     2.184     2.183     2.183     2.181     2.181     2.180     2.179     2.178     2.177     2.176     2.175     2.174     2.173     2.172     2.171     2.170     2.169     2.168     2.167     2.166     2.165     2.163     2.162     2.161     2.160     2.158     2.157     2.156     2.154     2.153     2.152     2.150     2.149     2.148     2.146     2.145     2.143     2.142     2.140     2.139     2.137     2.136     2.134     2.132     2.131     2.129     2.127     2.126     2.124     2.122     2.120     2.119     2.117     2.115     2.113     2.111     2.109     2.107     2.105     2.103     2.101     2.099     2.097     2.095     2.093     2.091     2.088     2.086     2.084     2.082     2.079     2.077     2.074     2.072     2.069     2.067     2.064     2.062     2.059     2.057     2.054     2.052     2.049     2.046     2.043     2.040     2.038     2.035     2.032     2.029     2.026     2.023     2.020     2.017     2.014     2.011     2.008     2.005     2.002     1.998     1.995     1.992     1.989     1.985     1.982     1.979     1.975     1.972     1.969     1.965     1.962     1.958     1.955     1.951     1.948     1.944     1.941     1.938     1.934     1.930     1.927     1.923     1.919     1.915     1.912     1.908     1.904     1.900     1.896     1.893     1.889     1.885     1.881     1.877     1.873     1.869     1.865     1.861     1.857     1.853     1.849     1.845     1.841     1.837     1.833     1.828     1.824     1.820     1.816     1.812     1.807     1.803     1.799     1.795     1.791     1.786     1.782     1.778     1.773     1.769     1.764     1.760     1.755     1.751     1.746     1.742     1.737     1.733     1.728     1.727     1.728     1.728     1.729     1.730     1.731     1.732     1.732     1.733     1.734     1.734     1.735     1.736     1.736     1.737     1.738     1.738     1.739     1.740     1.740     1.741     1.742     1.742     1.743     1.744     1.744     1.745     1.745     1.746     1.746     1.747     1.747     1.748     1.748     1.749     1.749     1.750     1.750     1.751     1.751     1.751     1.752     1.752     1.753     1.753     1.753     1.754     1.754     1.755     1.755     1.755     1.756     1.756     1.757     1.757     1.758     1.758     1.758     1.759     1.759     1.760     1.760     1.760     1.761     1.761     1.761     1.762     1.762     1.763     1.763     1.763     1.764     1.764     1.764     1.765     1.765     1.766     1.766     1.766     1.767     1.767     1.768     1.768     1.768     1.769     1.769     1.769     1.770     1.770     1.771     1.771     1.771     1.772     1.772     1.773     1.773     1.774     1.774     1.775     1.775     1.776     1.776     1.776     1.777     1.777     1.778     1.778     1.779     1.779     1.780     1.780     1.781     1.781     1.782     1.782     1.783     1.783     1.784     1.784     1.785     1.785     1.786     1.786     1.787     1.787     1.788     1.788     1.789     1.790     1.790     1.791     1.791     1.792     1.792     1.793     1.793     1.794     1.794     1.795     1.796     1.796     1.797     1.797     1.798     1.798     1.799     1.800     1.800     1.801     1.801     1.802     1.802     1.803     1.803     1.804     1.805     1.805     1.806     1.806     1.807     1.807     1.808     1.809     1.809     1.810     1.811     1.811     1.812     1.812     1.813     1.814     1.814     1.815     1.816     1.817     1.817     1.818     1.818     1.819     1.819     1.820     1.821     1.821     1.822     1.823     1.823     1.824     1.825     1.825     1.826     1.827     1.827     1.828     1.829     1.829     1.830     1.831     1.832     1.832     1.833     1.834     1.835     1.835     1.836     1.837     1.838     1.839     1.839     1.840     1.841     1.842     1.843     1.843     1.844     1.845     1.846     1.846     1.847     1.848     1.849     1.850     1.850     1.851     1.852     1.853     1.854     1.855     1.855     1.856     1.857     1.858     1.859     1.860     1.861     1.862     1.863     1.863     1.864     1.865     1.866     1.867     1.868     1.869     1.870     1.871     1.872     1.873     1.874     1.877     1.880     1.884     1.888     1.891     1.895     1.899     1.902     1.906     1.910     1.914     1.918     1.922     1.925     1.929     1.933     1.937     1.942     1.946     1.950     1.954     1.958     1.963     1.967     1.971     1.975     1.980     1.984     1.989     1.993     1.998     2.002     2.007     2.011     2.016     2.021     2.026     2.030     2.035     2.040     2.045     2.050     2.055     2.060     2.065     2.070     2.075     2.080     2.086     2.091     2.096     2.101     2.106     2.112     2.117     2.123     2.128     2.134     2.139     2.145     2.150     2.156     2.162     2.167     2.173     2.179     2.185     2.190     2.196     2.202     2.208     2.214     2.220     2.226     2.232     2.238     2.244     2.250     2.256     2.262     2.268     2.275     2.281     2.287     2.293     2.299     2.306     2.312     2.318     2.324     2.330     2.337     2.343     2.349     2.355     2.362     2.368     2.374     2.381     2.387     2.393     2.400     2.406     2.413     2.419     2.426     2.432     2.438     2.444     2.451     2.457     2.464     2.470     2.476     2.482     2.489     2.495     2.501     2.507     2.514     2.520     2.526     2.532     2.538     2.544     2.550     2.557     2.562     2.568     2.574     2.580     2.586     2.592     2.598     2.604     2.610     2.615     2.621     2.627     2.632     2.638     2.643     2.649     2.654     2.660     2.665     2.671     2.676     2.681     2.686     2.691     2.696     2.701     2.706     2.711     2.716     2.721     2.726     2.730     2.735     2.739     2.744     2.748     2.752     2.757     2.761     2.765     2.769     2.773     2.777     2.781     2.785     2.788     2.792     2.796     2.799     2.803     2.806     2.809     2.812     2.816     2.819     2.822     2.825     2.828     2.830     2.833     2.835     2.838     2.840     2.843     2.845     2.847     2.849     2.851     2.853     2.854     2.856     2.858     2.859     2.860     2.861     2.862     2.862     2.863     2.863     2.864     2.864     2.864     2.863     2.863     2.862     2.862     2.861     2.859     2.858     2.856     2.855     2.853     2.851     2.848     2.846     2.843     2.840     2.837     2.833     2.830     2.826     2.822     2.818     2.813     2.809     2.805     2.800     2.795     2.790     2.784     2.778     2.773     2.766     2.760     2.754     2.747     2.740     2.733     2.725     2.717     2.709     2.701     2.691     2.681     2.669     2.655     2.638     2.618     2.598     2.579     2.562     2.547     2.532     2.519     2.506     2.493     2.481     2.470     2.459     2.448     2.437     2.426     2.416     2.405     2.395     2.385     2.375     2.365     2.355     2.346     2.337     2.327     2.318     2.308     2.297     2.287     2.280     2.281     2.282     2.283     2.285     2.286     2.288     2.289     2.290     2.292     2.293     2.295     2.296     2.298     2.299     2.300     2.302     2.303     2.305     2.306     2.307     2.309     2.310     2.312     2.313     2.314     2.316     2.317     2.319     2.320     2.322     2.323     2.325     2.326     2.328     2.329     2.331     2.332     2.333     2.335     2.336     2.338     2.339     2.341     2.342     2.343     2.345     2.346     2.348     2.349     2.351     2.352     2.354     2.355     2.357     2.358     2.359     2.361     2.362     2.364     2.365     2.367     2.368     2.370     2.371     2.373     2.374     2.375     2.377     2.378     2.380     2.381     2.383     2.384     2.386     2.387     2.389     2.390     2.392     2.393     2.395     2.396     2.398     2.399     2.401     2.402     2.404     2.405     2.407     2.409     2.410     2.412     2.413     2.415     2.416     2.418     2.419     2.421     2.423     2.424     2.426     2.428     2.429     2.431     2.433     2.434     2.436     2.438     2.439     2.441     2.443     2.444     2.446     2.448     2.450     2.451     2.453     2.455     2.457     2.458     2.460     2.462     2.464     2.466     2.468     2.470     2.472     2.474     2.476     2.478     2.480     2.482     2.505     2.531     2.557     2.583     2.609     2.634     2.660     2.685     2.710     2.735     2.760     2.784     2.808     2.832     2.856     2.879     2.902     2.925     2.947     2.970     2.991     3.013     3.034     3.055     3.075     3.096     3.115     3.135     3.154     3.173     3.191     3.209     3.227     3.245     3.262     3.278     3.295     3.310     3.326     3.341     3.355     3.370     3.383     3.397     3.410     3.422     3.434     3.446     3.457     3.467     3.477     3.487     3.496     3.504     3.512     3.520     3.527     3.533     3.539     3.544     3.549     3.553     3.557     3.560     3.563     3.565     3.567     3.568     3.568     3.569     3.568     3.567     3.566     3.564     3.562     3.559     3.556     3.552     3.548     3.543     3.538     3.533     3.527     3.520     3.514     3.507     3.500     3.492     3.484     3.476     3.467     3.458     3.449     3.439     3.429     3.419     3.409     3.399     3.388     3.378     3.367     3.356     3.345     3.334     3.323     3.312     3.302     3.291     3.280     3.270     3.259     3.249     3.239     3.229     3.219     3.210     3.201     3.193     3.186     3.179     3.172     3.166     3.161     3.157     3.154     3.152     3.152     3.152     3.154     3.156     3.160     3.165     3.170     3.177     3.185     3.194     3.206     3.218     3.231     3.243     3.256     3.270     3.287     3.305     3.324     3.344     3.366     3.389     3.413     3.438     3.464     3.491     3.519     3.548     3.578     3.608     3.640     3.672     3.704     3.738     3.771     3.806     3.841     3.876     3.911     3.947     3.982     4.017     4.052     4.088     4.124     4.159     4.195     4.232     4.268     4.304     4.341     4.377     4.413     4.448     4.483     4.518     4.552     4.586     4.620     4.654     4.690     4.728     4.768     4.811     4.856     4.902     4.949     5.000     5.055     5.116     5.182     5.250     5.321     5.394     5.467     5.543     5.621     5.699     5.780     5.864     5.947     6.033     6.114     6.185     6.249     6.307     6.351     6.378     6.387     6.383     6.386     6.385     6.363     6.349     6.356     6.357     6.351     6.368     6.373     6.342     6.298     6.294     6.270     6.212     6.193     6.204     6.178     6.145     6.191     6.206     6.186     6.225     6.259     6.256     6.263     6.294     6.290     6.261     6.271     6.261     6.217     6.217     6.183     6.141     6.155     6.117     6.097     6.098     6.036     5.995     5.971     5.892     5.842     5.818     5.740     5.692     5.669     5.588     5.528     5.496     5.415     5.348     5.315     5.230     5.155     5.116     5.033     4.956     4.924     4.849     4.783     4.756     4.684     4.621     4.597     4.524     4.456     4.425     4.401     4.372     4.338     4.304     4.274     4.232     4.197     4.175     4.146     4.125     4.139     4.170     4.158     4.192     4.217     4.190     4.207     4.226     4.190     4.192     4.225     4.263     4.308     4.345     4.414     4.516     4.628     4.771     4.915     5.052     5.212     5.363     5.525     5.707     5.871     6.027     6.195     6.347     6.486     6.633     6.751     6.854     6.948     7.052     7.144     7.223     7.294     7.352     7.404     7.430     7.432     7.447     7.443     7.445     7.435     7.400     7.366     7.316     7.252     7.198     7.152     7.092     7.052     7.021     6.970     6.918     6.870     6.821     6.780     6.721     6.660     6.602     6.531     6.478     6.449     6.414     6.375     6.352     6.322     6.279     6.245     6.201     6.157     6.119     6.061     6.008     5.959     5.898     5.839     5.789     5.734     5.685     5.637     5.575     5.521     5.463     5.397     5.344     5.292     5.234     5.183     5.130     5.072     5.026     4.990     4.953     4.924     4.906     4.877     4.852     4.820     4.772     4.719     4.659     4.584     4.512     4.442     4.360     4.278     4.198     4.111     4.030     3.965     3.893     3.829     3.774     3.722     3.673     3.635     3.593     3.554     3.524     3.496     3.465     3.439     3.409     3.380     3.350     3.346     3.345     3.344     3.342     3.341     3.341     3.339     3.339     3.340     3.339     3.338     3.337     3.334     3.332     3.331     3.329     3.328     3.328     3.326     3.325     3.325     3.323     3.322     3.322     3.320     3.318     3.317     3.314     3.313     3.311     3.308     3.306     3.304     3.301     3.299     3.298     3.295     3.293     3.292     3.290     3.289     3.289     3.287     3.285     3.284     3.281     3.278     3.276     3.272     3.270     3.268     3.314     3.358     3.410     3.465     3.508     3.552     3.604     3.642     3.680     3.724     3.761     3.792     3.831     3.861     3.873     3.898     3.919     3.937     3.974     4.026     4.086     4.171     4.272     4.380     4.501     4.612     4.689     4.745     4.762     4.728     4.648     4.534     4.375     4.201     4.018     3.846     3.688     3.559     3.452     3.363     3.303     3.264     3.247     3.269     3.291     3.312     3.333     3.354     3.374     3.394     3.413     3.429     3.445     3.460     3.472     3.485     3.499     3.509     3.519     3.529     3.566     3.648     3.710     3.753     3.786     3.810     3.828     3.838     3.884     4.007     4.114     4.204     4.277     4.333     4.380     4.421     4.461     4.500     4.545     4.605     4.680     4.766     4.862     4.959     5.041     5.098     5.123     5.187     5.215     5.193     5.156     5.139     5.126     5.107     5.098     5.083     5.070     5.059     5.061     5.061     5.042     4.990     4.922     4.838     4.743     4.816     4.907     4.971     5.019     5.046     5.054     5.070     5.088     5.105     5.131     5.182     5.245     5.309     5.388     5.480     5.567     5.648     5.730     5.803     5.860     5.914     5.972     6.009     6.023     6.024     5.999     5.952     5.932     5.939     5.971     6.031     6.077     6.109     6.126     6.132     6.119     6.105     6.074     6.040     6.000     5.968     5.916     5.846     5.745     5.612     5.450     5.251     5.023     4.788     4.564     4.367     4.198     4.062     3.961     3.922     3.895     3.896     3.943     4.004     4.063     4.115     4.154     4.173     4.173     4.156     4.125     4.077     4.011     3.930     3.845     3.762     3.679     3.590     3.491     3.381     3.275     3.181     3.090     3.001     2.922     2.856     2.801     2.752     2.708     2.668     2.628     2.592     2.558     2.527     2.498     2.470     2.444     2.419     2.395     2.371     2.347     2.324     2.301     2.280     2.259     2.237     2.217     2.198     2.188     2.180     2.171     2.162     2.154     2.145     2.137     2.128     2.119     2.110     2.101     2.093     2.084     2.076     2.068     2.060     2.052     2.043     2.036     2.028     2.020     2.012     2.004     1.997     1.989     1.982     1.975     1.968     1.961     1.954     1.947     1.941     1.934     1.928     1.922     1.916     1.910     1.904     1.899     1.893     1.888     1.882     1.877     1.872     1.867     1.862     1.857     1.852     1.847     1.842     1.837     1.832     1.827     1.822     1.817     1.811     1.806     1.801     1.796     1.790     1.785     1.780     1.774     1.769     1.764     1.758     1.753     1.748     1.743     1.737     1.732     1.727     1.722     1.717     1.713     1.708     1.704     1.699     1.695     1.691     1.687     1.683     1.679     1.675     1.672     1.669     1.665     1.662     1.659     1.656     1.652     1.650     1.647     1.644     1.641     1.639     1.636     1.634     1.632     1.630     1.627     1.625     1.623     1.621     1.619     1.617     1.615     1.614     1.612     1.610     1.608     1.606     1.604     1.602     1.600     1.598     1.596     1.594     1.592     1.590     1.587     1.585     1.582     1.580     1.577     1.574     1.571     1.568     1.565     1.562     1.559     1.555     1.551     1.548     1.544     1.540     1.536     1.531     1.527     1.522     1.518     1.513     1.508     1.503     1.498     1.492     1.487     1.481     1.475     1.469     1.463     1.457     1.451     1.445     1.438     1.432     1.425     1.418     1.411     1.403     1.396     1.388     1.381     1.373     1.365     1.357     1.349     1.341     1.333     1.325     1.316     1.308     1.300     1.291     1.283     1.275     1.266     1.258     1.249     1.241     1.232     1.223     1.215     1.206     1.197     1.187     1.178     1.169     1.159     1.150     1.140
     2.020     2.026     2.031     2.037     2.042     2.047     2.052     2.057     2.061     2.066     2.071     2.075     2.079     2.083     2.088     2.092     2.095     2.100     2.103     2.107     2.110     2.114     2.117     2.120     2.124     2.151     2.130     2.158     2.135     2.138     2.141     2.143     2.146     2.148     2.151     2.153     2.155     2.157     2.159     2.161     2.163     2.165     2.167     2.169     2.171     2.172     2.174     2.175     2.176     2.177     2.179     2.180     2.182     2.182     2.184     2.185     2.186     2.186     2.187     2.188     2.189     2.189     2.190     2.190     2.191     2.192     2.192     2.192     2.193     2.193     2.193     2.193     2.193     2.193     2.194     2.193     2.193     2.193     2.193     2.193     2.193     2.193     2.193     2.192     2.192     2.191     2.191     2.190     2.190     2.189     2.189     2.188     2.188     2.187     2.186     2.186     2.185     2.184     2.184     2.183     2.182     2.181     2.180     2.179     2.179     2.178     2.177     2.176     2.175     2.174     2.173     2.172     2.171     2.169     2.168     2.167     2.166     2.165     2.164     2.162     2.161     2.160     2.159     2.157     2.156     2.155     2.153     2.152     2.151     2.149     2.148     2.146     2.145     2.144     2.142     2.141     2.139     2.137     2.136     2.134     2.133     2.131     2.129     2.128     2.126     2.124     2.122     2.120     2.119     2.117     2.115     2.113     2.111     2.109     2.107     2.105     2.103     2.101     2.099     2.097     2.095     2.093     2.091     2.088     2.086     2.084     2.081     2.079     2.077     2.074     2.072     2.069     2.067     2.064     2.062     2.059     2.057     2.054     2.051     2.048     2.046     2.043     2.040     2.037     2.035     2.031     2.029     2.026     2.023     2.020     2.017     2.014     2.011     2.007     2.004     2.001     1.998     1.995     1.992     1.988     1.985     1.982     1.978     1.975     1.972     1.968     1.965     1.962     1.958     1.955     1.951     1.948     1.944     1.941     1.937     1.933     1.930     1.926     1.922     1.919     1.915     1.911     1.907     1.903     1.900     1.896     1.892     1.889     1.885     1.881     1.877     1.873     1.869     1.865     1.861     1.857     1.853     1.849     1.844     1.841     1.836     1.832     1.828     1.824     1.820     1.816     1.811     1.807     1.803     1.798     1.794     1.790     1.786     1.781     1.777     1.773     1.768     1.764     1.759     1.755     1.750     1.746     1.741     1.737     1.732     1.728     1.727     1.727     1.728     1.729     1.730     1.731     1.731     1.732     1.733     1.733     1.734     1.734     1.735     1.736     1.737     1.737     1.738     1.739     1.739     1.740     1.741     1.741     1.742     1.742     1.743     1.744     1.744     1.745     1.745     1.746     1.746     1.747     1.747     1.748     1.748     1.749     1.749     1.750     1.750     1.750     1.751     1.751     1.752     1.752     1.753     1.753     1.753     1.754     1.754     1.755     1.755     1.755     1.756     1.756     1.757     1.757     1.757     1.758     1.758     1.759     1.759     1.759     1.760     1.760     1.760     1.761     1.761     1.762     1.762     1.762     1.763     1.763     1.763     1.764     1.764     1.765     1.765     1.765     1.766     1.766     1.767     1.767     1.767     1.768     1.768     1.768     1.769     1.769     1.770     1.770     1.771     1.771     1.772     1.772     1.773     1.773     1.773     1.774     1.774     1.775     1.775     1.776     1.776     1.776     1.777     1.777     1.778     1.778     1.779     1.779     1.780     1.780     1.781     1.781     1.782     1.782     1.783     1.783     1.784     1.784     1.785     1.785     1.786     1.786     1.787     1.787     1.788     1.789     1.789     1.790     1.791     1.791     1.792     1.792     1.793     1.793     1.794     1.794     1.795     1.795     1.796     1.796     1.797     1.797     1.798     1.799     1.799     1.800     1.800     1.801     1.802     1.802     1.803     1.803     1.804     1.804     1.805     1.805     1.806     1.807     1.807     1.808     1.809     1.809     1.810     1.810     1.811     1.812     1.812     1.813     1.814     1.814     1.815     1.816     1.816     1.817     1.818     1.818     1.819     1.819     1.820     1.820     1.821     1.822     1.822     1.823     1.824     1.824     1.825     1.826     1.826     1.827     1.828     1.828     1.829     1.830     1.831     1.832     1.832     1.833     1.834     1.835     1.835     1.836     1.837     1.838     1.839     1.839     1.840     1.841     1.842     1.843     1.843     1.844     1.845     1.846     1.846     1.847     1.848     1.849     1.850     1.851     1.851     1.852     1.853     1.854     1.855     1.855     1.856     1.857     1.858     1.859     1.860     1.861     1.862     1.863     1.864     1.865     1.865     1.866     1.867     1.868     1.869     1.870     1.871     1.872     1.873     1.874     1.878     1.881     1.885     1.889     1.892     1.896     1.900     1.904     1.907     1.911     1.915     1.919     1.923     1.927     1.931     1.935     1.939     1.943     1.947     1.951     1.956     1.960     1.964     1.968     1.973     1.977     1.981     1.986     1.990     1.995     1.999     2.004     2.009     2.013     2.018     2.023     2.027     2.032     2.037     2.042     2.047     2.052     2.057     2.062     2.067     2.072     2.078     2.083     2.088     2.093     2.098     2.104     2.109     2.114     2.120     2.125     2.131     2.136     2.142     2.147     2.153     2.159     2.164     2.170     2.176     2.182     2.187     2.193     2.199     2.205     2.211     2.217     2.223     2.229     2.235     2.241     2.247     2.253     2.259     2.265     2.271     2.277     2.284     2.290     2.296     2.302     2.308     2.315     2.321     2.327     2.333     2.339     2.346     2.352     2.358     2.365     2.371     2.377     2.383     2.390     2.396     2.402     2.409     2.415     2.422     2.428     2.434     2.441     2.447     2.453     2.459     2.466     2.472     2.478     2.484     2.491     2.497     2.503     2.509     2.516     2.522     2.528     2.534     2.540     2.546     2.552     2.557     2.564     2.569     2.575     2.581     2.587     2.593     2.599     2.604     2.610     2.615     2.621     2.627     2.632     2.638     2.643     2.648     2.654     2.659     2.664     2.670     2.675     2.680     2.685     2.690     2.695     2.700     2.704     2.709     2.714     2.718     2.723     2.727     2.732     2.736     2.740     2.745     2.749     2.753     2.757     2.761     2.765     2.769     2.772     2.776     2.780     2.783     2.787     2.790     2.793     2.797     2.800     2.803     2.806     2.809     2.812     2.814     2.817     2.820     2.822     2.825     2.827     2.829     2.831     2.833     2.835     2.837     2.839     2.841     2.843     2.844     2.845     2.846     2.847     2.848     2.849     2.849     2.850     2.850     2.850     2.850     2.850     2.849     2.849     2.848     2.847     2.846     2.844     2.843     2.841     2.839     2.837     2.834     2.832     2.829     2.826     2.823     2.819     2.815     2.812     2.807     2.803     2.799     2.794     2.788     2.783     2.778     2.772     2.766     2.760     2.754     2.747     2.740     2.733     2.726     2.719     2.711     2.703     2.695     2.686     2.677     2.667     2.657     2.645     2.633     2.618     2.601     2.580     2.561     2.544     2.529     2.515     2.502     2.490     2.478     2.466     2.455     2.444     2.434     2.423     2.413     2.403     2.393     2.383     2.373     2.363     2.353     2.344     2.334     2.326     2.316     2.307     2.297     2.287     2.277     2.278     2.280     2.281     2.282     2.284     2.285     2.286     2.288     2.289     2.291     2.292     2.293     2.295     2.296     2.298     2.299     2.301     2.302     2.303     2.305     2.306     2.308     2.309     2.310     2.312     2.313     2.315     2.316     2.317     2.319     2.320     2.322     2.323     2.325     2.326     2.328     2.329     2.331     2.332     2.333     2.335     2.336     2.338     2.339     2.341     2.342     2.343     2.345     2.346     2.348     2.349     2.351     2.352     2.354     2.355     2.357     2.358     2.359     2.361     2.362     2.364     2.365     2.367     2.368     2.370     2.371     2.372     2.374     2.375     2.377     2.378     2.380     2.381     2.383     2.384     2.386     2.387     2.389     2.390     2.392     2.393     2.395     2.396     2.398     2.399     2.401     2.402     2.404     2.405     2.407     2.409     2.410     2.412     2.413     2.415     2.416     2.418     2.420     2.421     2.423     2.424     2.426     2.428     2.429     2.431     2.433     2.434     2.436     2.438     2.440     2.441     2.443     2.445     2.447     2.448     2.450     2.452     2.453     2.455     2.457     2.459     2.461     2.463     2.465     2.466     2.469     2.470     2.472     2.474     2.476     2.478     2.480     2.489     2.515     2.541     2.567     2.593     2.618     2.644     2.669     2.695     2.720     2.744     2.769     2.793     2.818     2.841     2.865     2.888     2.911     2.934     2.956     2.978     3.000     3.021     3.042     3.063     3.083     3.103     3.123     3.142     3.161     3.180     3.198     3.216     3.233     3.250     3.267     3.284     3.300     3.315     3.330     3.345     3.359     3.373     3.387     3.400     3.413     3.425     3.436     3.448     3.458     3.469     3.478     3.488     3.496     3.505     3.512     3.519     3.526     3.532     3.537     3.542     3.547     3.550     3.554     3.557     3.559     3.561     3.562     3.563     3.563     3.563     3.562     3.561     3.559     3.557     3.554     3.551     3.547     3.543     3.539     3.534     3.528     3.522     3.516     3.509     3.503     3.495     3.488     3.480     3.471     3.463     3.454     3.445     3.435     3.425     3.415     3.405     3.395     3.384     3.373     3.363     3.352     3.341     3.330     3.319     3.308     3.297     3.286     3.276     3.265     3.254     3.244     3.234     3.224     3.214     3.205     3.196     3.188     3.180     3.173     3.166     3.160     3.155     3.151     3.148     3.146     3.145     3.145     3.147     3.149     3.153     3.157     3.163     3.169     3.178     3.190     3.202     3.214     3.227     3.239     3.251     3.264     3.277     3.294     3.313     3.333     3.355     3.377     3.401     3.426     3.451     3.478     3.505     3.534     3.564     3.594     3.625     3.657     3.689     3.722     3.756     3.790     3.825     3.860     3.895     3.931     3.967     4.002     4.038     4.073     4.109     4.145     4.181     4.217     4.253     4.290     4.327     4.364     4.400     4.436     4.472     4.507     4.542     4.577     4.612     4.646     4.682     4.719     4.758     4.799     4.843     4.889     4.937     4.986     5.040     5.097     5.161     5.231     5.302     5.376     5.452     5.528     5.605     5.683     5.762     5.845     5.929     6.014     6.099     6.179     6.249     6.311     6.364     6.403     6.426     6.432     6.423     6.418     6.411     6.388     6.366     6.379     6.397     6.397     6.402     6.401     6.370     6.317     6.299     6.275     6.222     6.195     6.208     6.189     6.159     6.200     6.218     6.208     6.242     6.276     6.283     6.291     6.319     6.321     6.300     6.305     6.297     6.272     6.260     6.239     6.199     6.200     6.169     6.133     6.119     6.070     6.024     5.994     5.935     5.886     5.862     5.801     5.750     5.725     5.657     5.585     5.551     5.481     5.409     5.364     5.289     5.209     5.160     5.083     5.005     4.966     4.901     4.828     4.792     4.724     4.655     4.616     4.552     4.479     4.433     4.368     4.298     4.264     4.219     4.184     4.157     4.122     4.100     4.119     4.096     4.100     4.127     4.120     4.134     4.155     4.139     4.143     4.164     4.142     4.144     4.181     4.187     4.216     4.267     4.267     4.285     4.385     4.519     4.654     4.791     4.930     5.085     5.243     5.406     5.593     5.802     5.977     6.177     6.321     6.462     6.579     6.653     6.740     6.865     6.954     7.058     7.153     7.225     7.299     7.331     7.358     7.391     7.403     7.406     7.402     7.384     7.348     7.313     7.260     7.225     7.185     7.129     7.101     7.057     6.986     6.939     6.892     6.842     6.796     6.745     6.680     6.615     6.565     6.516     6.478     6.433     6.398     6.372     6.328     6.289     6.257     6.219     6.178     6.136     6.085     6.033     5.979     5.917     5.863     5.814     5.761     5.710     5.659     5.602     5.538     5.474     5.410     5.355     5.304     5.245     5.189     5.135     5.077     5.032     4.992     4.954     4.928     4.905     4.880     4.851     4.818     4.773     4.721     4.660     4.593     4.526     4.458     4.382     4.300     4.214     4.126     4.047     3.973     3.900     3.832     3.777     3.724     3.678     3.637     3.598     3.562     3.536     3.504     3.471     3.443     3.415     3.382     3.361     3.359     3.357     3.356     3.354     3.354     3.353     3.352     3.351     3.351     3.350     3.348     3.346     3.343     3.341     3.340     3.338     3.337     3.336     3.334     3.333     3.332     3.330     3.329     3.327     3.325     3.323     3.322     3.319     3.317     3.314     3.311     3.309     3.307     3.304     3.302     3.300     3.297     3.295     3.294     3.293     3.292     3.291     3.289     3.287     3.285     3.282     3.279     3.277     3.274     3.271     3.269     3.311     3.358     3.412     3.466     3.510     3.557     3.604     3.643     3.676     3.717     3.757     3.790     3.828     3.854     3.872     3.886     3.899     3.918     3.948     3.994     4.049     4.124     4.212     4.314     4.427     4.533     4.617     4.686     4.723     4.714     4.664     4.568     4.438     4.279     4.104     3.935     3.773     3.627     3.505     3.397     3.321     3.268     3.233     3.242     3.264     3.285     3.306     3.328     3.348     3.367     3.386     3.401     3.416     3.430     3.444     3.458     3.472     3.483     3.495     3.505     3.513     3.575     3.652     3.712     3.762     3.805     3.840     3.869     3.897     3.934     4.038     4.122     4.185     4.232     4.271     4.310     4.352     4.403     4.466     4.545     4.638     4.738     4.844     4.948     5.038     5.107     5.144     5.142     5.095     5.015     5.006     5.036     5.042     5.049     5.069     5.079     5.084     5.093     5.116     5.139     5.142     5.109     5.061     5.001     5.112     5.190     5.240     5.278     5.310     5.327     5.325     5.333     5.354     5.383     5.419     5.474     5.546     5.626     5.710     5.793     5.874     5.944     6.000     6.048     6.089     6.122     6.155     6.181     6.173     6.137     6.074     5.992     5.923     5.901     5.916     5.959     6.016     6.061     6.100     6.132     6.143     6.129     6.089     6.018     5.930     5.822     5.708     5.576     5.431     5.286     5.141     5.004     4.872     4.741     4.615     4.499     4.400     4.322     4.267     4.235     4.228     4.244     4.273     4.309     4.345     4.377     4.400     4.409     4.401     4.380     4.347     4.300     4.233     4.143     4.040     3.940     3.841     3.743     3.638     3.526     3.418     3.321     3.232     3.143     3.062     2.992     2.932     2.878     2.831     2.787     2.746     2.708     2.673     2.640     2.609     2.580     2.551     2.524     2.498     2.472     2.445     2.419     2.393     2.369     2.347     2.322     2.299     2.277     2.256     2.234     2.213     2.194     2.175     2.156     2.136     2.117     2.101     2.093     2.085     2.077     2.069     2.061     2.053     2.045     2.038     2.030     2.023     2.015     2.008     2.000     1.993     1.986     1.978     1.971     1.964     1.958     1.951     1.944     1.938     1.931     1.925     1.919     1.913     1.908     1.902     1.896     1.891     1.885     1.880     1.874     1.869     1.864     1.859     1.854     1.849     1.844     1.839     1.834     1.830     1.824     1.819     1.815     1.810     1.804     1.799     1.794     1.789     1.783     1.778     1.773     1.768     1.762     1.757     1.752     1.746     1.741     1.736     1.731     1.726     1.721     1.716     1.712     1.707     1.702     1.698     1.693     1.689     1.685     1.681     1.677     1.673     1.670     1.666     1.663     1.659     1.656     1.653     1.650     1.647     1.644     1.641     1.638     1.636     1.633     1.631     1.629     1.626     1.624     1.622     1.620     1.618     1.616     1.614     1.612     1.610     1.609     1.607     1.605     1.603     1.601     1.599     1.597     1.595     1.593     1.591     1.589     1.587     1.585     1.582     1.580     1.577     1.575     1.572     1.569     1.567     1.564     1.561     1.557     1.554     1.550     1.547     1.543     1.539     1.535     1.531     1.527     1.522     1.518     1.513     1.508     1.503     1.498     1.493     1.488     1.482     1.477     1.471     1.465     1.459     1.453     1.447     1.440     1.434     1.427     1.420     1.414     1.406     1.399     1.392     1.384     1.377     1.369     1.361     1.353     1.345     1.337     1.329     1.320     1.312     1.304     1.295     1.287     1.279     1.271     1.262     1.254     1.245     1.237     1.229     1.220     1.211     1.202     1.193     1.184     1.175     1.165     1.156     1.146     1.136
     2.019     2.024     2.030     2.035     2.041     2.046     2.051     2.056     2.060     2.065     2.069     2.074     2.078     2.082     2.086     2.090     2.094     2.098     2.102     2.106     2.109     2.113     2.148     2.120     2.210     2.126     2.237     2.132     2.223     2.137     2.169     2.143     2.145     2.148     2.150     2.152     2.154     2.157     2.159     2.161     2.162     2.165     2.166     2.168     2.170     2.172     2.173     2.175     2.176     2.177     2.179     2.180     2.181     2.182     2.184     2.184     2.186     2.186     2.187     2.188     2.189     2.189     2.190     2.191     2.191     2.192     2.192     2.193     2.193     2.193     2.193     2.193     2.194     2.194     2.194     2.194     2.194     2.194     2.194     2.194     2.193     2.194     2.193     2.193     2.193     2.192     2.192     2.191     2.191     2.190     2.190     2.189     2.189     2.188     2.188     2.187     2.186     2.185     2.185     2.184     2.183     2.182     2.182     2.181     2.180     2.179     2.178     2.177     2.176     2.175     2.174     2.173     2.172     2.171     2.170     2.169     2.168     2.167     2.165     2.164     2.163     2.162     2.160     2.159     2.158     2.156     2.155     2.154     2.152     2.151     2.150     2.148     2.147     2.146     2.144     2.142     2.141     2.139     2.138     2.136     2.134     2.133     2.131     2.130     2.128     2.126     2.124     2.123     2.121     2.119     2.117     2.115     2.114     2.111     2.109     2.107     2.105     2.103     2.101     2.099     2.097     2.095     2.093     2.090     2.088     2.086     2.084     2.081     2.079     2.077     2.074     2.071     2.069     2.067     2.064     2.062     2.059     2.056     2.054     2.051     2.048     2.045     2.043     2.040     2.037     2.034     2.031     2.028     2.025     2.022     2.019     2.016     2.013     2.010     2.007     2.004     2.001     1.998     1.995     1.991     1.988     1.985     1.982     1.978     1.975     1.971     1.968     1.965     1.961     1.958     1.954     1.951     1.947     1.944     1.940     1.937     1.933     1.929     1.926     1.922     1.918     1.914     1.911     1.907     1.903     1.899     1.896     1.892     1.888     1.884     1.880     1.876     1.872     1.868     1.864     1.860     1.856     1.852     1.848     1.844     1.840     1.836     1.832     1.828     1.823     1.819     1.815     1.811     1.807     1.802     1.798     1.794     1.790     1.785     1.781     1.776     1.772     1.768     1.763     1.759     1.754     1.750     1.745     1.741     1.736     1.732     1.727     1.726     1.727     1.728     1.729     1.729     1.730     1.731     1.732     1.732     1.733     1.734     1.734     1.735     1.735     1.736     1.737     1.738     1.738     1.739     1.740     1.740     1.741     1.742     1.742     1.743     1.743     1.744     1.744     1.745     1.745     1.746     1.746     1.747     1.747     1.748     1.748     1.749     1.749     1.749     1.750     1.750     1.751     1.751     1.752     1.752     1.752     1.753     1.753     1.754     1.754     1.755     1.755     1.755     1.756     1.756     1.757     1.757     1.757     1.758     1.758     1.758     1.759     1.759     1.760     1.760     1.760     1.761     1.761     1.761     1.762     1.762     1.763     1.763     1.763     1.764     1.764     1.765     1.765     1.765     1.766     1.766     1.766     1.767     1.767     1.768     1.768     1.768     1.769     1.769     1.770     1.770     1.771     1.771     1.771     1.772     1.772     1.773     1.773     1.774     1.774     1.775     1.775     1.776     1.776     1.776     1.777     1.777     1.778     1.778     1.779     1.779     1.780     1.781     1.781     1.781     1.782     1.782     1.783     1.783     1.784     1.785     1.785     1.786     1.786     1.787     1.787     1.788     1.788     1.789     1.789     1.790     1.791     1.791     1.792     1.792     1.793     1.793     1.794     1.794     1.795     1.796     1.796     1.797     1.797     1.798     1.798     1.799     1.800     1.800     1.801     1.801     1.802     1.802     1.803     1.804     1.804     1.805     1.805     1.806     1.807     1.807     1.808     1.808     1.809     1.810     1.810     1.811     1.812     1.812     1.813     1.813     1.814     1.815     1.815     1.816     1.817     1.817     1.818     1.818     1.819     1.820     1.820     1.821     1.822     1.822     1.823     1.824     1.824     1.825     1.826     1.826     1.827     1.828     1.828     1.829     1.830     1.831     1.832     1.832     1.833     1.834     1.835     1.835     1.836     1.837     1.838     1.839     1.839     1.840     1.841     1.842     1.842     1.843     1.844     1.845     1.846     1.847     1.847     1.848     1.849     1.850     1.851     1.851     1.852     1.853     1.854     1.855     1.856     1.857     1.858     1.858     1.859     1.860     1.861     1.862     1.863     1.864     1.865     1.866     1.867     1.868     1.869     1.869     1.870     1.871     1.872     1.873     1.875     1.879     1.882     1.886     1.890     1.893     1.897     1.901     1.905     1.908     1.912     1.916     1.920     1.924     1.928     1.932     1.936     1.940     1.944     1.949     1.953     1.957     1.961     1.965     1.970     1.974     1.979     1.983     1.987     1.992     1.997     2.001     2.006     2.011     2.015     2.020     2.025     2.029     2.034     2.039     2.044     2.049     2.054     2.059     2.064     2.069     2.074     2.080     2.085     2.090     2.095     2.101     2.106     2.111     2.117     2.122     2.128     2.133     2.139     2.144     2.150     2.156     2.161     2.167     2.173     2.179     2.184     2.190     2.196     2.202     2.208     2.214     2.219     2.226     2.232     2.238     2.244     2.250     2.256     2.262     2.268     2.274     2.280     2.286     2.293     2.299     2.305     2.311     2.317     2.323     2.330     2.336     2.342     2.348     2.354     2.361     2.367     2.373     2.380     2.386     2.392     2.399     2.405     2.411     2.418     2.424     2.430     2.437     2.443     2.449     2.455     2.461     2.468     2.474     2.480     2.486     2.492     2.499     2.505     2.511     2.517     2.523     2.529     2.535     2.541     2.547     2.552     2.558     2.564     2.570     2.576     2.582     2.587     2.593     2.599     2.604     2.610     2.615     2.621     2.626     2.632     2.637     2.642     2.648     2.653     2.658     2.663     2.668     2.673     2.678     2.683     2.688     2.693     2.697     2.702     2.707     2.711     2.715     2.720     2.724     2.728     2.732     2.737     2.741     2.745     2.749     2.753     2.756     2.760     2.764     2.767     2.771     2.774     2.777     2.781     2.784     2.787     2.790     2.793     2.796     2.799     2.802     2.804     2.807     2.809     2.811     2.814     2.816     2.818     2.820     2.822     2.824     2.826     2.827     2.829     2.830     2.832     2.833     2.834     2.834     2.835     2.836     2.836     2.836     2.836     2.836     2.836     2.835     2.835     2.834     2.833     2.832     2.830     2.829     2.827     2.825     2.823     2.820     2.818     2.815     2.812     2.808     2.805     2.801     2.797     2.793     2.789     2.784     2.779     2.774     2.768     2.762     2.755     2.749     2.742     2.736     2.729     2.722     2.714     2.707     2.699     2.690     2.682     2.673     2.664     2.654     2.644     2.633     2.621     2.608     2.594     2.579     2.560     2.541     2.525     2.510     2.497     2.485     2.473     2.462     2.451     2.440     2.430     2.419     2.409     2.399     2.390     2.380     2.370     2.360     2.351     2.341     2.332     2.323     2.314     2.305     2.295     2.286     2.276     2.276     2.277     2.279     2.280     2.281     2.282     2.284     2.285     2.287     2.288     2.289     2.291     2.292     2.294     2.295     2.297     2.298     2.299     2.301     2.302     2.304     2.305     2.306     2.308     2.309     2.310     2.312     2.313     2.315     2.316     2.317     2.319     2.320     2.322     2.323     2.325     2.326     2.328     2.329     2.331     2.332     2.333     2.335     2.336     2.338     2.339     2.341     2.342     2.344     2.345     2.346     2.348     2.349     2.351     2.352     2.354     2.355     2.357     2.358     2.359     2.361     2.362     2.364     2.365     2.367     2.368     2.370     2.371     2.372     2.374     2.375     2.377     2.378     2.380     2.381     2.383     2.384     2.386     2.387     2.389     2.390     2.392     2.393     2.395     2.396     2.398     2.399     2.401     2.402     2.404     2.405     2.407     2.409     2.410     2.412     2.413     2.415     2.416     2.418     2.420     2.421     2.423     2.424     2.426     2.428     2.430     2.431     2.433     2.435     2.436     2.438     2.440     2.442     2.443     2.445     2.447     2.449     2.450     2.452     2.454     2.456     2.458     2.459     2.461     2.463     2.465     2.467     2.469     2.471     2.473     2.475     2.477     2.479     2.481     2.498     2.524     2.550     2.576     2.602     2.628     2.654     2.679     2.704     2.729     2.754     2.779     2.803     2.827     2.851     2.874     2.897     2.920     2.942     2.965     2.986     3.008     3.029     3.050     3.070     3.090     3.110     3.130     3.149     3.168     3.186     3.204     3.222     3.239     3.256     3.272     3.289     3.304     3.320     3.334     3.349     3.363     3.377     3.390     3.403     3.415     3.427     3.438     3.449     3.460     3.470     3.479     3.488     3.496     3.504     3.511     3.518     3.524     3.530     3.535     3.540     3.544     3.547     3.550     3.553     3.555     3.556     3.557     3.557     3.557     3.556     3.555     3.554     3.552     3.549     3.546     3.542     3.538     3.534     3.529     3.523     3.518     3.512     3.505     3.498     3.491     3.483     3.475     3.467     3.458     3.449     3.440     3.431     3.421     3.411     3.401     3.390     3.380     3.369     3.358     3.347     3.336     3.325     3.314     3.303     3.292     3.281     3.271     3.260     3.249     3.239     3.228     3.218     3.208     3.199     3.190     3.181     3.174     3.166     3.160     3.154     3.148     3.144     3.141     3.139     3.138     3.138     3.140     3.142     3.145     3.150     3.155     3.162     3.174     3.186     3.198     3.210     3.223     3.235     3.247     3.260     3.272     3.285     3.302     3.322     3.343     3.365     3.388     3.413     3.438     3.464     3.491     3.519     3.549     3.579     3.609     3.641     3.673     3.706     3.740     3.774     3.808     3.843     3.879     3.914     3.950     3.986     4.022     4.058     4.094     4.129     4.165     4.202     4.238     4.275     4.312     4.349     4.386     4.423     4.459     4.495     4.531     4.567     4.602     4.637     4.673     4.710     4.748     4.788     4.831     4.876     4.923     4.972     5.023     5.079     5.140     5.208     5.280     5.355     5.431     5.509     5.587     5.665     5.743     5.823     5.906     5.992     6.077     6.160     6.238     6.307     6.367     6.414     6.449     6.468     6.470     6.457     6.442     6.430     6.405     6.388     6.416     6.446     6.445     6.433     6.424     6.390     6.333     6.298     6.272     6.225     6.195     6.207     6.195     6.171     6.202     6.223     6.225     6.254     6.291     6.303     6.315     6.340     6.345     6.338     6.335     6.336     6.317     6.307     6.290     6.263     6.243     6.217     6.171     6.135     6.101     6.044     6.015     5.973     5.927     5.900     5.853     5.803     5.770     5.712     5.641     5.601     5.540     5.464     5.412     5.346     5.264     5.205     5.131     5.058     5.011     4.952     4.882     4.830     4.767     4.694     4.638     4.581     4.508     4.450     4.386     4.317     4.271     4.226     4.172     4.158     4.129     4.096     4.101     4.081     4.065     4.084     4.078     4.080     4.095     4.089     4.088     4.105     4.102     4.107     4.152     4.176     4.211     4.263     4.279     4.293     4.324     4.327     4.421     4.547     4.679     4.826     5.020     5.209     5.447     5.645     5.860     6.045     6.240     6.404     6.538     6.648     6.757     6.817     6.879     6.938     6.994     7.101     7.180     7.227     7.284     7.322     7.348     7.359     7.368     7.347     7.330     7.298     7.285     7.262     7.218     7.190     7.151     7.083     7.025     6.974     6.924     6.869     6.826     6.769     6.698     6.656     6.605     6.558     6.507     6.466     6.429     6.382     6.346     6.309     6.278     6.241     6.199     6.157     6.112     6.057     5.999     5.942     5.889     5.839     5.785     5.738     5.684     5.620     5.553     5.487     5.425     5.369     5.312     5.254     5.194     5.139     5.084     5.034     4.993     4.954     4.927     4.900     4.871     4.844     4.808     4.764     4.713     4.657     4.594     4.534     4.468     4.395     4.312     4.225     4.139     4.054     3.974     3.899     3.832     3.773     3.721     3.676     3.636     3.601     3.573     3.542     3.509     3.478     3.450     3.417     3.382     3.374     3.372     3.370     3.369     3.368     3.367     3.366     3.365     3.364     3.363     3.361     3.358     3.355     3.353     3.351     3.349     3.347     3.346     3.344     3.343     3.341     3.340     3.337     3.335     3.333     3.331     3.329     3.326     3.323     3.321     3.318     3.315     3.312     3.310     3.307     3.304     3.302     3.300     3.298     3.297     3.295     3.294     3.293     3.290     3.288     3.286     3.283     3.281     3.278     3.276     3.273     3.270     3.310     3.362     3.418     3.468     3.515     3.560     3.605     3.639     3.668     3.712     3.750     3.786     3.818     3.844     3.861     3.865     3.879     3.898     3.926     3.963     4.017     4.078     4.155     4.245     4.352     4.448     4.546     4.630     4.689     4.703     4.676     4.606     4.505     4.358     4.202     4.034     3.873     3.715     3.575     3.453     3.359     3.290     3.240     3.216     3.238     3.259     3.280     3.301     3.321     3.340     3.357     3.372     3.386     3.400     3.416     3.430     3.444     3.457     3.469     3.480     3.489     3.503     3.593     3.670     3.739     3.800     3.850     3.889     3.926     3.951     3.955     4.020     4.084     4.135     4.181     4.230     4.285     4.348     4.421     4.505     4.596     4.695     4.797     4.901     4.997     5.075     5.127     5.141     5.116     5.069     5.027     4.985     4.942     4.977     5.024     5.061     5.080     5.106     5.138     5.182     5.208     5.228     5.247     5.385     5.481     5.547     5.578     5.602     5.637     5.675     5.698     5.719     5.747     5.790     5.841     5.901     5.972     6.054     6.134     6.200     6.256     6.306     6.338     6.356     6.372     6.388     6.399     6.402     6.383     6.318     6.223     6.108     6.005     5.945     5.927     5.939     5.969     6.002     6.034     6.064     6.086     6.078     6.036     5.965     5.868     5.761     5.636     5.503     5.364     5.220     5.088     4.977     4.887     4.809     4.739     4.672     4.615     4.566     4.530     4.509     4.501     4.504     4.512     4.521     4.531     4.540     4.545     4.543     4.529     4.501     4.463     4.413     4.346     4.258     4.156     4.054     3.951     3.849     3.745     3.638     3.532     3.435     3.346     3.261     3.180     3.108     3.045     2.987     2.936     2.890     2.847     2.808     2.771     2.736     2.704     2.673     2.643     2.614     2.587     2.559     2.530     2.502     2.474     2.449     2.424     2.397     2.372     2.348     2.324     2.301     2.277     2.255     2.234     2.213     2.192     2.171     2.150     2.129     2.109     2.091     2.073     2.055     2.038     2.031     2.024     2.017     2.010     2.003     1.995     1.988     1.981     1.974     1.967     1.961     1.954     1.947     1.941     1.935     1.928     1.922     1.916     1.910     1.905     1.899     1.893     1.888     1.883     1.877     1.872     1.867     1.862     1.857     1.852     1.847     1.842     1.837     1.832     1.827     1.822     1.817     1.812     1.807     1.802     1.798     1.792     1.787     1.782     1.777     1.771     1.766     1.761     1.756     1.751     1.745     1.740     1.735     1.730     1.725     1.720     1.715     1.710     1.706     1.701     1.696     1.692     1.687     1.683     1.679     1.675     1.671     1.667     1.664     1.660     1.657     1.654     1.651     1.647     1.644     1.641     1.639     1.636     1.633     1.631     1.628     1.626     1.623     1.621     1.619     1.617     1.615     1.613     1.611     1.609     1.607     1.605     1.604     1.602     1.600     1.598     1.596     1.594     1.592     1.590     1.588     1.586     1.584     1.582     1.580     1.578     1.575     1.573     1.570     1.567     1.565     1.562     1.559     1.556     1.553     1.549     1.546     1.542     1.539     1.535     1.531     1.527     1.522     1.518     1.513     1.509     1.504     1.499     1.494     1.489     1.483     1.478     1.472     1.466     1.461     1.455     1.449     1.442     1.436     1.430     1.423     1.416     1.409     1.402     1.395     1.388     1.380     1.372     1.365     1.357     1.349     1.341     1.333     1.324     1.316     1.308     1.299     1.291     1.283     1.275     1.266     1.258     1.250     1.242     1.233     1.225     1.216     1.208     1.199     1.190     1.181     1.172     1.162     1.153     1.143     1.134
     2.018     2.023     2.029     2.034     2.039     2.044     2.050     2.054     2.059     2.064     2.068     2.072     2.077     2.081     2.085     2.089     2.093     2.097     2.101     2.104     2.108     2.162     2.115     2.246     2.122     2.295     2.128     2.301     2.134     2.263     2.139     2.182     2.145     2.147     2.150     2.152     2.154     2.156     2.158     2.160     2.162     2.164     2.166     2.168     2.169     2.171     2.173     2.174     2.176     2.177     2.179     2.180     2.181     2.182     2.183     2.185     2.186     2.187     2.187     2.188     2.189     2.189     2.190     2.191     2.192     2.192     2.193     2.193     2.193     2.193     2.194     2.194     2.194     2.194     2.194     2.195     2.195     2.195     2.194     2.194     2.195     2.194     2.194     2.194     2.193     2.193     2.193     2.192     2.192     2.191     2.191     2.190     2.190     2.189     2.188     2.188     2.187     2.187     2.186     2.185     2.184     2.184     2.183     2.182     2.181     2.180     2.179     2.179     2.178     2.177     2.176     2.175     2.174     2.172     2.172     2.170     2.169     2.168     2.167     2.166     2.164     2.163     2.162     2.161     2.159     2.158     2.157     2.155     2.154     2.153     2.151     2.150     2.148     2.147     2.146     2.145     2.143     2.141     2.140     2.138     2.137     2.135     2.133     2.131     2.130     2.128     2.126     2.125     2.123     2.121     2.119     2.117     2.116     2.114     2.112     2.110     2.108     2.106     2.104     2.101     2.099     2.097     2.095     2.093     2.091     2.088     2.086     2.084     2.081     2.079     2.077     2.074     2.072     2.069     2.067     2.064     2.061     2.059     2.056     2.053     2.051     2.048     2.045     2.042     2.040     2.037     2.034     2.031     2.028     2.025     2.022     2.019     2.016     2.013     2.010     2.007     2.004     2.001     1.997     1.994     1.991     1.988     1.985     1.981     1.978     1.974     1.971     1.968     1.964     1.961     1.957     1.954     1.950     1.947     1.943     1.940     1.936     1.933     1.929     1.925     1.921     1.918     1.914     1.910     1.906     1.903     1.899     1.895     1.891     1.888     1.884     1.880     1.876     1.872     1.868     1.864     1.860     1.856     1.852     1.848     1.844     1.839     1.835     1.831     1.827     1.823     1.819     1.815     1.810     1.806     1.802     1.797     1.793     1.789     1.785     1.780     1.776     1.771     1.767     1.763     1.758     1.754     1.749     1.745     1.740     1.736     1.731     1.727     1.726     1.727     1.728     1.729     1.729     1.730     1.731     1.731     1.732     1.733     1.733     1.734     1.734     1.735     1.736     1.736     1.737     1.738     1.739     1.739     1.740     1.740     1.741     1.742     1.742     1.743     1.743     1.744     1.744     1.745     1.745     1.746     1.746     1.747     1.747     1.748     1.748     1.749     1.749     1.749     1.750     1.750     1.751     1.751     1.751     1.752     1.752     1.753     1.753     1.753     1.754     1.754     1.755     1.755     1.755     1.756     1.756     1.757     1.757     1.757     1.758     1.758     1.759     1.759     1.759     1.760     1.760     1.761     1.761     1.761     1.762     1.762     1.762     1.763     1.763     1.764     1.764     1.764     1.765     1.765     1.765     1.766     1.766     1.767     1.767     1.768     1.768     1.768     1.769     1.769     1.770     1.770     1.771     1.771     1.771     1.772     1.772     1.773     1.773     1.774     1.774     1.775     1.775     1.776     1.776     1.777     1.777     1.778     1.778     1.778     1.779     1.780     1.780     1.781     1.781     1.781     1.782     1.782     1.783     1.784     1.784     1.785     1.785     1.786     1.786     1.787     1.787     1.788     1.789     1.789     1.790     1.790     1.791     1.791     1.792     1.792     1.793     1.794     1.794     1.795     1.795     1.796     1.796     1.797     1.797     1.798     1.799     1.799     1.800     1.800     1.801     1.802     1.802     1.803     1.803     1.804     1.804     1.805     1.806     1.806     1.807     1.807     1.808     1.809     1.809     1.810     1.811     1.811     1.812     1.813     1.813     1.814     1.815     1.815     1.816     1.816     1.817     1.818     1.818     1.819     1.820     1.820     1.821     1.821     1.822     1.823     1.823     1.824     1.825     1.825     1.826     1.827     1.828     1.828     1.829     1.830     1.831     1.832     1.832     1.833     1.834     1.835     1.835     1.836     1.837     1.838     1.839     1.839     1.840     1.841     1.842     1.843     1.843     1.844     1.845     1.846     1.847     1.847     1.848     1.849     1.850     1.851     1.852     1.853     1.853     1.854     1.855     1.856     1.857     1.858     1.859     1.859     1.860     1.861     1.862     1.863     1.864     1.865     1.866     1.867     1.868     1.869     1.870     1.871     1.872     1.873     1.874     1.876     1.880     1.883     1.887     1.891     1.894     1.898     1.902     1.906     1.909     1.913     1.917     1.921     1.925     1.929     1.933     1.937     1.942     1.946     1.950     1.954     1.958     1.963     1.967     1.971     1.976     1.980     1.985     1.989     1.994     1.998     2.003     2.008     2.012     2.017     2.022     2.026     2.031     2.036     2.041     2.046     2.051     2.056     2.061     2.066     2.072     2.077     2.082     2.087     2.092     2.098     2.103     2.108     2.114     2.119     2.125     2.130     2.136     2.141     2.147     2.153     2.158     2.164     2.170     2.175     2.181     2.187     2.193     2.199     2.205     2.210     2.216     2.222     2.228     2.234     2.240     2.246     2.252     2.258     2.265     2.271     2.277     2.283     2.289     2.295     2.302     2.307     2.314     2.320     2.326     2.332     2.338     2.344     2.351     2.357     2.363     2.370     2.376     2.382     2.388     2.395     2.401     2.407     2.414     2.420     2.426     2.432     2.438     2.445     2.451     2.457     2.463     2.469     2.476     2.482     2.488     2.494     2.500     2.506     2.512     2.518     2.524     2.530     2.536     2.542     2.547     2.553     2.559     2.565     2.571     2.576     2.582     2.588     2.593     2.599     2.604     2.609     2.615     2.620     2.626     2.631     2.636     2.641     2.646     2.651     2.656     2.661     2.666     2.671     2.676     2.681     2.685     2.690     2.695     2.699     2.703     2.708     2.712     2.716     2.720     2.724     2.729     2.732     2.736     2.740     2.744     2.748     2.751     2.755     2.758     2.762     2.765     2.768     2.771     2.774     2.777     2.780     2.783     2.786     2.789     2.791     2.793     2.796     2.798     2.801     2.802     2.805     2.807     2.808     2.810     2.812     2.814     2.815     2.816     2.818     2.819     2.820     2.821     2.821     2.822     2.822     2.822     2.822     2.822     2.822     2.821     2.821     2.820     2.819     2.818     2.816     2.814     2.812     2.810     2.808     2.806     2.803     2.800     2.797     2.794     2.790     2.786     2.782     2.778     2.774     2.769     2.764     2.759     2.753     2.747     2.739     2.732     2.726     2.718     2.711     2.704     2.696     2.688     2.680     2.671     2.662     2.653     2.643     2.633     2.622     2.611     2.599     2.586     2.572     2.557     2.539     2.521     2.505     2.492     2.479     2.467     2.456     2.445     2.435     2.425     2.415     2.405     2.395     2.386     2.376     2.367     2.357     2.348     2.339     2.329     2.320     2.311     2.302     2.293     2.284     2.274     2.274     2.275     2.276     2.277     2.279     2.280     2.281     2.283     2.284     2.285     2.287     2.288     2.290     2.291     2.292     2.294     2.295     2.297     2.298     2.300     2.301     2.302     2.304     2.305     2.307     2.308     2.309     2.311     2.312     2.313     2.315     2.316     2.318     2.319     2.320     2.322     2.323     2.325     2.326     2.328     2.329     2.331     2.332     2.334     2.335     2.336     2.338     2.339     2.341     2.342     2.344     2.345     2.346     2.348     2.349     2.351     2.352     2.354     2.355     2.357     2.358     2.360     2.361     2.363     2.364     2.365     2.367     2.368     2.370     2.371     2.372     2.374     2.375     2.377     2.378     2.380     2.381     2.383     2.384     2.386     2.387     2.389     2.390     2.392     2.393     2.395     2.396     2.398     2.399     2.401     2.402     2.404     2.406     2.407     2.409     2.410     2.412     2.413     2.415     2.417     2.418     2.420     2.421     2.423     2.425     2.426     2.428     2.430     2.431     2.433     2.435     2.437     2.438     2.440     2.442     2.444     2.445     2.447     2.449     2.451     2.452     2.454     2.456     2.458     2.460     2.462     2.464     2.466     2.468     2.470     2.472     2.474     2.476     2.478     2.480     2.482     2.508     2.534     2.560     2.586     2.612     2.638     2.663     2.689     2.714     2.739     2.763     2.788     2.812     2.836     2.860     2.883     2.906     2.929     2.951     2.973     2.995     3.016     3.037     3.058     3.078     3.098     3.117     3.137     3.156     3.174     3.192     3.210     3.227     3.244     3.261     3.277     3.293     3.309     3.324     3.338     3.353     3.366     3.380     3.393     3.405     3.417     3.429     3.440     3.450     3.460     3.470     3.479     3.488     3.496     3.503     3.510     3.517     3.522     3.528     3.533     3.537     3.540     3.544     3.546     3.548     3.550     3.551     3.551     3.551     3.551     3.550     3.548     3.546     3.544     3.541     3.537     3.533     3.529     3.524     3.519     3.513     3.507     3.501     3.494     3.486     3.479     3.471     3.462     3.454     3.445     3.436     3.426     3.417     3.407     3.397     3.386     3.375     3.365     3.354     3.343     3.332     3.321     3.310     3.299     3.287     3.276     3.265     3.255     3.244     3.233     3.223     3.213     3.203     3.193     3.184     3.175     3.167     3.160     3.153     3.147     3.142     3.138     3.134     3.132     3.131     3.131     3.132     3.134     3.138     3.142     3.147     3.158     3.170     3.182     3.194     3.206     3.219     3.231     3.243     3.256     3.268     3.281     3.294     3.310     3.330     3.352     3.375     3.399     3.424     3.450     3.476     3.504     3.533     3.563     3.593     3.624     3.656     3.689     3.723     3.757     3.791     3.826     3.861     3.897     3.933     3.969     4.005     4.041     4.077     4.113     4.149     4.186     4.222     4.259     4.296     4.333     4.370     4.407     4.445     4.482     4.519     4.555     4.591     4.627     4.663     4.700     4.738     4.778     4.819     4.863     4.909     4.957     5.007     5.060     5.118     5.183     5.254     5.330     5.407     5.486     5.565     5.644     5.723     5.802     5.882     5.966     6.053     6.137     6.217     6.292     6.360     6.417     6.459     6.488     6.501     6.500     6.485     6.460     6.440     6.425     6.432     6.468     6.495     6.489     6.462     6.440     6.401     6.340     6.291     6.261     6.222     6.195     6.201     6.195     6.180     6.198     6.223     6.232     6.260     6.295     6.315     6.335     6.356     6.368     6.366     6.367     6.368     6.358     6.348     6.340     6.319     6.290     6.261     6.214     6.161     6.125     6.065     6.036     6.004     5.961     5.931     5.894     5.844     5.809     5.750     5.693     5.644     5.590     5.519     5.462     5.396     5.319     5.248     5.181     5.111     5.060     5.002     4.937     4.871     4.808     4.734     4.668     4.611     4.543     4.472     4.412     4.344     4.287     4.242     4.191     4.168     4.139     4.103     4.085     4.065     4.040     4.042     4.038     4.031     4.041     4.040     4.039     4.058     4.067     4.081     4.128     4.170     4.209     4.259     4.288     4.300     4.335     4.344     4.346     4.365     4.452     4.646     4.850     5.076     5.279     5.510     5.714     5.930     6.143     6.325     6.482     6.647     6.747     6.838     6.932     6.996     7.030     7.071     7.085     7.135     7.200     7.257     7.288     7.322     7.324     7.325     7.312     7.313     7.328     7.306     7.295     7.271     7.202     7.149     7.092     7.037     6.974     6.923     6.871     6.800     6.756     6.705     6.662     6.604     6.559     6.515     6.458     6.419     6.378     6.343     6.304     6.266     6.228     6.188     6.137     6.083     6.028     5.973     5.916     5.864     5.818     5.764     5.707     5.640     5.569     5.506     5.443     5.383     5.323     5.261     5.204     5.144     5.088     5.037     4.990     4.954     4.918     4.887     4.860     4.826     4.789     4.748     4.700     4.646     4.591     4.532     4.469     4.396     4.316     4.231     4.142     4.053     3.970     3.894     3.825     3.765     3.714     3.671     3.635     3.608     3.578     3.543     3.513     3.483     3.449     3.415     3.389     3.387     3.385     3.384     3.383     3.382     3.381     3.379     3.378     3.376     3.374     3.371     3.368     3.366     3.363     3.361     3.359     3.357     3.355     3.353     3.351     3.349     3.347     3.345     3.342     3.339     3.337     3.334     3.331     3.328     3.325     3.322     3.319     3.316     3.313     3.310     3.307     3.305     3.303     3.301     3.299     3.298     3.296     3.295     3.292     3.290     3.288     3.285     3.283     3.280     3.278     3.275     3.272     3.314     3.369     3.422     3.472     3.518     3.565     3.604     3.632     3.670     3.708     3.746     3.778     3.803     3.831     3.842     3.848     3.862     3.886     3.908     3.942     3.987     4.039     4.098     4.186     4.278     4.382     4.486     4.591     4.661     4.702     4.693     4.659     4.571     4.452     4.306     4.150     3.977     3.818     3.662     3.527     3.413     3.328     3.262     3.216     3.211     3.232     3.253     3.274     3.293     3.310     3.326     3.340     3.355     3.371     3.387     3.402     3.417     3.430     3.442     3.454     3.464     3.473     3.527     3.618     3.703     3.780     3.840     3.889     3.927     3.954     3.959     3.949     3.996     4.061     4.124     4.187     4.252     4.318     4.388     4.461     4.540     4.625     4.720     4.820     4.920     5.009     5.075     5.109     5.111     5.097     5.073     5.035     4.990     4.956     4.972     5.025     5.063     5.100     5.141     5.187     5.236     5.307     5.435     5.583     5.696     5.777     5.831     5.880     5.951     6.027     6.095     6.161     6.227     6.298     6.373     6.452     6.533     6.605     6.663     6.708     6.735     6.747     6.751     6.743     6.733     6.726     6.713     6.693     6.650     6.572     6.455     6.320     6.197     6.105     6.057     6.035     6.029     6.034     6.041     6.055     6.062     6.053     6.009     5.936     5.854     5.762     5.670     5.570     5.463     5.354     5.244     5.139     5.053     4.985     4.924     4.869     4.817     4.771     4.733     4.705     4.684     4.669     4.653     4.638     4.624     4.612     4.600     4.586     4.564     4.530     4.486     4.434     4.373     4.294     4.207     4.115     4.019     3.920     3.822     3.722     3.622     3.528     3.440     3.357     3.278     3.204     3.139     3.079     3.025     2.977     2.933     2.892     2.853     2.817     2.784     2.753     2.721     2.690     2.662     2.633     2.603     2.574     2.545     2.517     2.491     2.463     2.436     2.410     2.385     2.359     2.334     2.310     2.286     2.264     2.242     2.220     2.197     2.174     2.152     2.133     2.114     2.094     2.073     2.054     2.035     2.015     1.997     1.990     1.983     1.976     1.970     1.963     1.957     1.950     1.944     1.937     1.931     1.925     1.919     1.913     1.908     1.902     1.896     1.891     1.885     1.880     1.875     1.869     1.864     1.859     1.854     1.849     1.844     1.839     1.834     1.830     1.825     1.820     1.815     1.810     1.805     1.800     1.795     1.791     1.786     1.781     1.775     1.770     1.765     1.760     1.755     1.749     1.744     1.739     1.734     1.729     1.724     1.719     1.714     1.709     1.704     1.700     1.695     1.691     1.686     1.682     1.678     1.674     1.670     1.666     1.662     1.658     1.655     1.651     1.648     1.645     1.642     1.639     1.636     1.633     1.630     1.628     1.625     1.623     1.621     1.618     1.616     1.614     1.612     1.610     1.608     1.606     1.604     1.603     1.600     1.599     1.597     1.595     1.593     1.591     1.590     1.588     1.586     1.584     1.582     1.580     1.578     1.575     1.573     1.570     1.568     1.566     1.563     1.560     1.557     1.554     1.551     1.548     1.545     1.541     1.538     1.534     1.530     1.526     1.522     1.518     1.514     1.509     1.504     1.500     1.495     1.490     1.485     1.479     1.474     1.468     1.462     1.456     1.451     1.444     1.438     1.432     1.425     1.419     1.412     1.405     1.398     1.391     1.383     1.376     1.368     1.361     1.353     1.345     1.337     1.329     1.320     1.312     1.304     1.295     1.287     1.279     1.271     1.263     1.254     1.246     1.238     1.230     1.221     1.213     1.204     1.195     1.187     1.177     1.168     1.159     1.150     1.141     1.132
     2.016     2.022     2.027     2.033     2.038     2.043     2.048     2.053     2.058     2.062     2.067     2.071     2.076     2.080     2.085     2.088     2.092     2.096     2.100     2.103     2.152     2.110     2.258     2.117     2.330     2.124     2.359     2.130     2.341     2.136     2.275     2.141     2.166     2.146     2.149     2.151     2.153     2.156     2.158     2.160     2.162     2.164     2.166     2.167     2.169     2.171     2.172     2.174     2.176     2.177     2.178     2.180     2.181     2.182     2.183     2.185     2.185     2.187     2.187     2.188     2.189     2.190     2.190     2.191     2.192     2.192     2.193     2.193     2.193     2.194     2.194     2.194     2.195     2.195     2.195     2.195     2.195     2.195     2.195     2.195     2.195     2.195     2.195     2.194     2.194     2.194     2.193     2.193     2.193     2.193     2.192     2.192     2.191     2.190     2.190     2.189     2.188     2.188     2.187     2.187     2.186     2.185     2.184     2.183     2.182     2.182     2.181     2.180     2.179     2.178     2.177     2.176     2.175     2.174     2.173     2.172     2.171     2.169     2.169     2.167     2.166     2.165     2.164     2.162     2.161     2.160     2.159     2.157     2.156     2.155     2.153     2.152     2.151     2.149     2.148     2.146     2.145     2.143     2.142     2.140     2.139     2.137     2.135     2.134     2.132     2.130     2.129     2.127     2.125     2.123     2.121     2.120     2.118     2.116     2.114     2.112     2.110     2.108     2.106     2.104     2.102     2.100     2.097     2.095     2.093     2.091     2.088     2.086     2.084     2.081     2.079     2.077     2.074     2.072     2.069     2.066     2.064     2.061     2.059     2.056     2.053     2.051     2.048     2.045     2.042     2.039     2.036     2.034     2.031     2.028     2.025     2.022     2.019     2.016     2.013     2.010     2.007     2.003     2.000     1.997     1.994     1.991     1.987     1.984     1.981     1.977     1.974     1.971     1.967     1.964     1.960     1.957     1.953     1.950     1.946     1.943     1.939     1.936     1.932     1.928     1.925     1.921     1.917     1.914     1.910     1.906     1.902     1.899     1.895     1.891     1.887     1.883     1.879     1.875     1.871     1.867     1.863     1.859     1.855     1.851     1.847     1.843     1.839     1.835     1.831     1.827     1.822     1.818     1.814     1.810     1.806     1.801     1.797     1.793     1.788     1.784     1.780     1.775     1.771     1.766     1.762     1.758     1.753     1.749     1.744     1.740     1.735     1.731     1.726     1.726     1.727     1.728     1.728     1.729     1.730     1.730     1.731     1.731     1.732     1.733     1.734     1.734     1.735     1.735     1.736     1.737     1.738     1.738     1.739     1.740     1.740     1.741     1.741     1.742     1.742     1.743     1.743     1.744     1.744     1.745     1.745     1.746     1.746     1.747     1.747     1.748     1.748     1.749     1.749     1.749     1.750     1.750     1.750     1.751     1.751     1.752     1.752     1.752     1.753     1.753     1.754     1.754     1.755     1.755     1.755     1.756     1.756     1.756     1.757     1.757     1.758     1.758     1.759     1.759     1.759     1.760     1.760     1.760     1.761     1.761     1.761     1.762     1.762     1.763     1.763     1.763     1.764     1.764     1.765     1.765     1.765     1.766     1.766     1.767     1.767     1.767     1.768     1.768     1.769     1.769     1.770     1.770     1.771     1.771     1.771     1.772     1.772     1.773     1.773     1.774     1.774     1.775     1.775     1.776     1.776     1.777     1.777     1.777     1.778     1.779     1.779     1.780     1.780     1.781     1.781     1.782     1.782     1.783     1.783     1.784     1.784     1.785     1.786     1.786     1.787     1.787     1.788     1.788     1.789     1.789     1.790     1.791     1.791     1.792     1.792     1.793     1.793     1.794     1.794     1.795     1.796     1.796     1.797     1.797     1.798     1.799     1.799     1.800     1.800     1.801     1.801     1.802     1.802     1.803     1.804     1.804     1.805     1.805     1.806     1.807     1.807     1.808     1.809     1.809     1.810     1.811     1.811     1.812     1.812     1.813     1.814     1.814     1.815     1.815     1.816     1.817     1.817     1.818     1.819     1.819     1.820     1.821     1.821     1.822     1.823     1.823     1.824     1.825     1.825     1.826     1.827     1.828     1.828     1.829     1.830     1.831     1.832     1.832     1.833     1.834     1.834     1.835     1.836     1.837     1.838     1.839     1.839     1.840     1.841     1.842     1.843     1.843     1.844     1.845     1.846     1.847     1.848     1.848     1.849     1.850     1.851     1.852     1.853     1.854     1.854     1.855     1.856     1.857     1.858     1.859     1.860     1.861     1.862     1.863     1.864     1.864     1.865     1.866     1.867     1.868     1.869     1.870     1.871     1.872     1.873     1.874     1.877     1.880     1.884     1.888     1.892     1.895     1.899     1.903     1.907     1.910     1.914     1.918     1.922     1.926     1.930     1.935     1.939     1.943     1.947     1.951     1.956     1.960     1.964     1.969     1.973     1.977     1.982     1.986     1.991     1.995     2.000     2.004     2.009     2.014     2.019     2.023     2.028     2.033     2.038     2.043     2.048     2.053     2.058     2.063     2.068     2.073     2.079     2.084     2.089     2.094     2.100     2.105     2.111     2.116     2.122     2.127     2.133     2.138     2.144     2.149     2.155     2.161     2.167     2.172     2.178     2.184     2.190     2.195     2.201     2.207     2.213     2.219     2.225     2.231     2.237     2.243     2.249     2.255     2.261     2.267     2.273     2.280     2.286     2.292     2.298     2.304     2.310     2.316     2.322     2.328     2.335     2.341     2.347     2.353     2.359     2.366     2.372     2.378     2.384     2.391     2.397     2.403     2.409     2.416     2.422     2.428     2.434     2.440     2.447     2.453     2.459     2.465     2.471     2.477     2.483     2.489     2.495     2.501     2.507     2.513     2.519     2.525     2.531     2.536     2.542     2.548     2.554     2.559     2.565     2.571     2.576     2.582     2.587     2.593     2.598     2.603     2.609     2.614     2.619     2.625     2.630     2.635     2.640     2.645     2.650     2.655     2.659     2.664     2.669     2.674     2.678     2.683     2.687     2.691     2.696     2.700     2.704     2.708     2.712     2.716     2.720     2.724     2.728     2.731     2.735     2.739     2.742     2.745     2.749     2.752     2.755     2.758     2.761     2.764     2.767     2.770     2.773     2.775     2.778     2.780     2.783     2.785     2.787     2.789     2.791     2.793     2.795     2.797     2.798     2.800     2.801     2.803     2.804     2.805     2.806     2.807     2.807     2.808     2.808     2.808     2.808     2.808     2.808     2.807     2.807     2.806     2.804     2.803     2.802     2.800     2.798     2.796     2.793     2.791     2.788     2.785     2.782     2.778     2.775     2.771     2.767     2.762     2.758     2.753     2.747     2.742     2.736     2.730     2.723     2.716     2.709     2.702     2.694     2.687     2.679     2.670     2.662     2.653     2.644     2.634     2.624     2.614     2.603     2.592     2.579     2.567     2.553     2.538     2.522     2.506     2.490     2.475     2.462     2.451     2.440     2.429     2.419     2.410     2.400     2.391     2.381     2.372     2.363     2.354     2.345     2.336     2.326     2.318     2.308     2.299     2.290     2.281     2.272     2.271     2.273     2.274     2.275     2.276     2.278     2.279     2.280     2.282     2.283     2.284     2.286     2.287     2.288     2.290     2.291     2.293     2.294     2.296     2.297     2.298     2.300     2.301     2.303     2.304     2.305     2.307     2.308     2.309     2.311     2.312     2.313     2.315     2.316     2.318     2.319     2.321     2.322     2.323     2.325     2.326     2.328     2.329     2.331     2.332     2.334     2.335     2.336     2.338     2.339     2.341     2.342     2.344     2.345     2.346     2.348     2.349     2.351     2.352     2.354     2.355     2.357     2.358     2.360     2.361     2.363     2.364     2.365     2.367     2.368     2.370     2.371     2.373     2.374     2.376     2.377     2.379     2.380     2.381     2.383     2.384     2.386     2.387     2.389     2.390     2.392     2.393     2.395     2.396     2.398     2.400     2.401     2.403     2.404     2.406     2.407     2.409     2.410     2.412     2.413     2.415     2.417     2.418     2.420     2.422     2.423     2.425     2.427     2.428     2.430     2.432     2.433     2.435     2.437     2.439     2.440     2.442     2.444     2.446     2.447     2.449     2.451     2.453     2.455     2.457     2.458     2.460     2.462     2.464     2.466     2.468     2.470     2.472     2.474     2.476     2.478     2.480     2.491     2.517     2.544     2.570     2.596     2.622     2.647     2.673     2.698     2.723     2.748     2.773     2.797     2.821     2.845     2.869     2.892     2.915     2.937     2.959     2.981     3.003     3.024     3.045     3.065     3.085     3.105     3.124     3.143     3.162     3.180     3.198     3.216     3.233     3.250     3.266     3.282     3.298     3.313     3.327     3.342     3.356     3.369     3.382     3.395     3.407     3.419     3.430     3.441     3.451     3.461     3.470     3.479     3.487     3.495     3.502     3.509     3.515     3.520     3.525     3.530     3.534     3.537     3.540     3.542     3.543     3.545     3.545     3.545     3.545     3.544     3.542     3.540     3.538     3.535     3.532     3.528     3.524     3.519     3.514     3.508     3.502     3.496     3.489     3.482     3.474     3.466     3.458     3.449     3.440     3.431     3.422     3.412     3.402     3.392     3.382     3.371     3.360     3.349     3.338     3.327     3.316     3.305     3.294     3.283     3.271     3.260     3.249     3.238     3.228     3.217     3.207     3.197     3.187     3.178     3.169     3.161     3.153     3.147     3.141     3.135     3.131     3.128     3.125     3.124     3.124     3.125     3.127     3.130     3.133     3.143     3.154     3.166     3.178     3.190     3.202     3.215     3.227     3.239     3.252     3.264     3.277     3.289     3.302     3.318     3.339     3.361     3.385     3.409     3.435     3.461     3.488     3.517     3.546     3.576     3.607     3.639     3.671     3.705     3.739     3.773     3.808     3.843     3.878     3.914     3.950     3.987     4.023     4.059     4.096     4.132     4.169     4.206     4.242     4.279     4.316     4.354     4.391     4.429     4.467     4.504     4.542     4.579     4.615     4.653     4.690     4.728     4.767     4.808     4.851     4.895     4.941     4.991     5.042     5.098     5.158     5.226     5.300     5.379     5.459     5.539     5.619     5.699     5.779     5.858     5.940     6.025     6.110     6.193     6.270     6.343     6.408     6.461     6.500     6.521     6.527     6.523     6.507     6.478     6.457     6.464     6.489     6.520     6.538     6.522     6.484     6.446     6.398     6.335     6.280     6.245     6.216     6.193     6.191     6.190     6.182     6.191     6.214     6.234     6.259     6.294     6.324     6.346     6.370     6.383     6.388     6.393     6.393     6.391     6.388     6.381     6.364     6.335     6.305     6.250     6.199     6.148     6.095     6.121     6.128     6.096     6.055     5.990     5.910     5.836     5.792     5.735     5.690     5.632     5.572     5.509     5.442     5.367     5.295     5.226     5.166     5.106     5.053     4.988     4.919     4.850     4.776     4.704     4.644     4.579     4.499     4.441     4.373     4.309     4.264     4.217     4.183     4.153     4.112     4.079     4.047     4.020     4.005     3.998     3.990     3.992     3.999     4.000     4.019     4.038     4.061     4.113     4.163     4.205     4.256     4.285     4.310     4.343     4.358     4.371     4.387     4.394     4.505     4.714     4.923     5.148     5.354     5.575     5.800     6.003     6.219     6.423     6.584     6.718     6.849     6.960     7.014     7.086     7.138     7.175     7.174     7.140     7.177     7.235     7.256     7.276     7.292     7.299     7.342     7.347     7.375     7.397     7.354     7.316     7.258     7.204     7.142     7.086     7.024     6.940     6.898     6.841     6.800     6.745     6.697     6.652     6.581     6.531     6.481     6.438     6.389     6.344     6.307     6.270     6.224     6.176     6.124     6.076     6.011     5.951     5.904     5.846     5.793     5.728     5.661     5.595     5.526     5.465     5.398     5.338     5.278     5.213     5.154     5.094     5.040     4.992     4.945     4.907     4.873     4.839     4.804     4.768     4.727     4.683     4.634     4.580     4.522     4.459     4.391     4.317     4.231     4.141     4.052     3.965     3.887     3.816     3.755     3.705     3.666     3.638     3.610     3.576     3.546     3.514     3.479     3.443     3.410     3.404     3.402     3.400     3.399     3.397     3.396     3.395     3.393     3.391     3.388     3.386     3.383     3.380     3.377     3.374     3.372     3.370     3.367     3.365     3.363     3.360     3.358     3.355     3.352     3.349     3.346     3.343     3.340     3.337     3.333     3.330     3.326     3.323     3.319     3.316     3.313     3.310     3.308     3.306     3.304     3.302     3.301     3.299     3.297     3.295     3.293     3.290     3.287     3.285     3.282     3.280     3.277     3.274     3.322     3.376     3.428     3.475     3.520     3.565     3.599     3.635     3.669     3.705     3.741     3.759     3.789     3.814     3.826     3.839     3.859     3.883     3.902     3.931     3.968     4.012     4.064     4.139     4.227     4.335     4.454     4.562     4.658     4.706     4.729     4.715     4.648     4.549     4.420     4.268     4.098     3.926     3.763     3.611     3.480     3.381     3.296     3.233     3.194     3.205     3.226     3.245     3.263     3.280     3.295     3.310     3.325     3.341     3.357     3.373     3.388     3.402     3.415     3.427     3.437     3.447     3.455     3.550     3.645     3.732     3.802     3.854     3.897     3.924     3.933     3.932     3.955     4.040     4.117     4.185     4.244     4.298     4.351     4.406     4.468     4.539     4.623     4.719     4.819     4.913     4.991     5.044     5.075     5.086     5.080     5.054     5.015     4.986     4.973     4.976     5.028     5.080     5.136     5.171     5.249     5.325     5.419     5.573     5.721     5.865     6.000     6.128     6.265     6.403     6.535     6.660     6.772     6.885     6.995     7.091     7.169     7.220     7.250     7.260     7.245     7.222     7.195     7.170     7.143     7.112     7.078     7.030     6.965     6.871     6.746     6.607     6.470     6.365     6.292     6.242     6.206     6.175     6.160     6.147     6.138     6.110     6.059     5.983     5.897     5.825     5.751     5.680     5.609     5.528     5.441     5.352     5.265     5.189     5.122     5.057     4.992     4.930     4.874     4.825     4.783     4.744     4.707     4.668     4.634     4.606     4.579     4.553     4.523     4.485     4.440     4.395     4.348     4.286     4.215     4.138     4.054     3.965     3.873     3.782     3.691     3.601     3.516     3.435     3.356     3.283     3.217     3.156     3.100     3.050     3.004     2.961     2.922     2.885     2.851     2.818     2.786     2.754     2.725     2.695     2.665     2.634     2.604     2.576     2.548     2.519     2.490     2.463     2.437     2.410     2.384     2.358     2.333     2.309     2.285     2.262     2.238     2.215     2.191     2.170     2.150     2.129     2.108     2.087     2.067     2.047     2.026     2.006     1.985     1.965     1.958     1.952     1.946     1.940     1.933     1.927     1.921     1.916     1.910     1.904     1.899     1.893     1.888     1.882     1.877     1.872     1.867     1.862     1.857     1.852     1.847     1.842     1.837     1.832     1.827     1.822     1.818     1.813     1.808     1.803     1.799     1.794     1.789     1.784     1.779     1.774     1.769     1.764     1.758     1.753     1.748     1.743     1.738     1.733     1.728     1.723     1.718     1.713     1.708     1.703     1.699     1.694     1.689     1.685     1.681     1.676     1.672     1.668     1.664     1.660     1.657     1.653     1.649     1.646     1.643     1.640     1.637     1.634     1.631     1.628     1.625     1.623     1.620     1.618     1.616     1.613     1.611     1.609     1.607     1.605     1.603     1.601     1.600     1.598     1.596     1.594     1.592     1.590     1.589     1.587     1.585     1.583     1.581     1.579     1.577     1.575     1.573     1.571     1.568     1.566     1.564     1.561     1.558     1.556     1.553     1.550     1.547     1.544     1.540     1.537     1.533     1.530     1.526     1.522     1.518     1.514     1.509     1.505     1.500     1.495     1.491     1.486     1.480     1.475     1.470     1.464     1.458     1.452     1.446     1.440     1.434     1.428     1.421     1.415     1.408     1.401     1.394     1.387     1.379     1.372     1.364     1.357     1.349     1.341     1.333     1.324     1.316     1.308     1.299     1.291     1.283     1.275     1.267     1.259     1.251     1.242     1.234     1.226     1.218     1.210     1.201     1.192     1.183     1.174     1.166     1.156     1.147     1.138     1.128
     2.015     2.021     2.026     2.031     2.037     2.042     2.047     2.052     2.057     2.061     2.066     2.070     2.074     2.079     2.083     2.087     2.091     2.095     2.099     2.118     2.106     2.245     2.113     2.339     2.120     2.392     2.127     2.398     2.132     2.352     2.138     2.257     2.143     2.146     2.148     2.151     2.153     2.155     2.157     2.159     2.161     2.163     2.165     2.167     2.169     2.171     2.172     2.174     2.175     2.177     2.178     2.180     2.181     2.182     2.183     2.185     2.186     2.187     2.188     2.188     2.189     2.190     2.191     2.191     2.192     2.193     2.193     2.193     2.194     2.194     2.194     2.195     2.195     2.196     2.196     2.196     2.196     2.196     2.196     2.196     2.196     2.196     2.196     2.195     2.195     2.195     2.195     2.194     2.194     2.193     2.193     2.193     2.192     2.192     2.191     2.190     2.190     2.189     2.188     2.188     2.187     2.186     2.186     2.185     2.184     2.183     2.182     2.181     2.181     2.180     2.179     2.178     2.177     2.176     2.174     2.173     2.172     2.171     2.170     2.169     2.168     2.167     2.165     2.164     2.163     2.162     2.160     2.159     2.158     2.156     2.155     2.154     2.152     2.151     2.150     2.148     2.147     2.145     2.144     2.142     2.141     2.139     2.137     2.136     2.134     2.132     2.131     2.129     2.127     2.125     2.123     2.122     2.120     2.118     2.116     2.114     2.112     2.110     2.108     2.106     2.104     2.102     2.100     2.098     2.095     2.093     2.091     2.089     2.086     2.084     2.081     2.079     2.077     2.074     2.071     2.069     2.067     2.064     2.061     2.059     2.056     2.053     2.050     2.048     2.045     2.042     2.039     2.036     2.034     2.031     2.028     2.025     2.022     2.019     2.016     2.012     2.009     2.006     2.003     2.000     1.997     1.994     1.990     1.987     1.984     1.981     1.977     1.974     1.970     1.967     1.964     1.960     1.957     1.953     1.950     1.946     1.943     1.939     1.935     1.932     1.928     1.924     1.921     1.917     1.913     1.909     1.906     1.902     1.898     1.894     1.890     1.886     1.883     1.879     1.875     1.871     1.867     1.863     1.859     1.855     1.851     1.847     1.843     1.839     1.834     1.830     1.826     1.822     1.818     1.813     1.809     1.805     1.801     1.796     1.792     1.788     1.784     1.779     1.775     1.771     1.766     1.761     1.757     1.753     1.748     1.744     1.739     1.735     1.730     1.726     1.726     1.726     1.727     1.728     1.729     1.729     1.730     1.730     1.731     1.732     1.733     1.733     1.734     1.734     1.735     1.736     1.736     1.737     1.738     1.738     1.739     1.740     1.740     1.741     1.741     1.742     1.742     1.743     1.743     1.744     1.744     1.745     1.745     1.746     1.746     1.747     1.747     1.747     1.748     1.749     1.749     1.749     1.750     1.750     1.750     1.751     1.751     1.751     1.752     1.752     1.753     1.753     1.754     1.754     1.754     1.755     1.755     1.755     1.756     1.756     1.757     1.757     1.758     1.758     1.758     1.759     1.759     1.759     1.760     1.760     1.760     1.761     1.761     1.762     1.762     1.762     1.763     1.763     1.764     1.764     1.765     1.765     1.765     1.766     1.766     1.767     1.767     1.767     1.768     1.768     1.769     1.769     1.770     1.770     1.771     1.771     1.771     1.772     1.772     1.773     1.773     1.774     1.774     1.775     1.775     1.776     1.776     1.777     1.777     1.778     1.778     1.779     1.779     1.780     1.780     1.781     1.781     1.782     1.782     1.783     1.783     1.784     1.785     1.785     1.786     1.786     1.787     1.787     1.788     1.789     1.789     1.790     1.790     1.791     1.791     1.792     1.792     1.793     1.794     1.794     1.795     1.795     1.796     1.797     1.797     1.798     1.798     1.799     1.799     1.800     1.800     1.801     1.802     1.802     1.803     1.803     1.804     1.805     1.805     1.806     1.807     1.807     1.808     1.808     1.809     1.810     1.810     1.811     1.811     1.812     1.813     1.813     1.814     1.814     1.815     1.816     1.816     1.817     1.818     1.818     1.819     1.820     1.821     1.821     1.822     1.822     1.823     1.824     1.824     1.825     1.826     1.827     1.827     1.828     1.829     1.830     1.831     1.831     1.832     1.833     1.834     1.835     1.835     1.836     1.837     1.838     1.839     1.839     1.840     1.841     1.842     1.843     1.844     1.844     1.845     1.846     1.847     1.848     1.849     1.850     1.850     1.851     1.852     1.853     1.854     1.855     1.856     1.856     1.857     1.858     1.859     1.860     1.861     1.862     1.863     1.864     1.865     1.865     1.866     1.868     1.869     1.870     1.870     1.871     1.873     1.873     1.874     1.878     1.881     1.885     1.889     1.892     1.896     1.900     1.904     1.908     1.911     1.915     1.919     1.923     1.927     1.932     1.936     1.940     1.944     1.948     1.953     1.957     1.961     1.965     1.970     1.974     1.979     1.983     1.988     1.992     1.997     2.001     2.006     2.011     2.016     2.021     2.025     2.030     2.035     2.040     2.045     2.050     2.055     2.060     2.065     2.070     2.076     2.081     2.086     2.091     2.097     2.102     2.108     2.113     2.118     2.124     2.129     2.135     2.141     2.146     2.152     2.157     2.163     2.169     2.175     2.181     2.186     2.192     2.198     2.204     2.210     2.216     2.222     2.227     2.233     2.239     2.245     2.251     2.257     2.264     2.270     2.276     2.282     2.288     2.294     2.300     2.306     2.312     2.318     2.325     2.331     2.337     2.343     2.349     2.355     2.362     2.368     2.374     2.380     2.386     2.393     2.399     2.405     2.411     2.417     2.424     2.430     2.436     2.442     2.448     2.454     2.460     2.466     2.472     2.478     2.484     2.490     2.496     2.502     2.508     2.514     2.520     2.525     2.531     2.537     2.542     2.548     2.554     2.559     2.565     2.570     2.576     2.581     2.587     2.592     2.597     2.603     2.608     2.613     2.618     2.623     2.628     2.633     2.638     2.643     2.648     2.652     2.657     2.661     2.666     2.671     2.675     2.679     2.684     2.688     2.692     2.696     2.700     2.704     2.708     2.712     2.715     2.719     2.723     2.726     2.730     2.733     2.736     2.740     2.743     2.746     2.749     2.752     2.755     2.757     2.760     2.762     2.765     2.767     2.769     2.772     2.774     2.776     2.778     2.780     2.781     2.783     2.785     2.786     2.788     2.789     2.790     2.791     2.792     2.793     2.793     2.794     2.794     2.794     2.794     2.794     2.794     2.793     2.792     2.792     2.790     2.789     2.787     2.786     2.784     2.781     2.779     2.776     2.773     2.770     2.767     2.763     2.760     2.756     2.751     2.747     2.742     2.737     2.732     2.726     2.720     2.714     2.708     2.701     2.694     2.686     2.678     2.670     2.662     2.654     2.645     2.636     2.627     2.617     2.607     2.596     2.585     2.574     2.562     2.549     2.536     2.522     2.507     2.492     2.477     2.462     2.448     2.436     2.425     2.414     2.405     2.395     2.386     2.376     2.367     2.358     2.350     2.341     2.332     2.323     2.314     2.306     2.297     2.287     2.278     2.269     2.269     2.270     2.271     2.273     2.274     2.275     2.277     2.278     2.279     2.281     2.282     2.283     2.285     2.286     2.287     2.289     2.290     2.292     2.293     2.294     2.296     2.297     2.299     2.300     2.301     2.303     2.304     2.305     2.307     2.308     2.310     2.311     2.312     2.314     2.315     2.316     2.318     2.319     2.321     2.322     2.324     2.325     2.326     2.328     2.329     2.331     2.332     2.334     2.335     2.337     2.338     2.339     2.341     2.342     2.344     2.345     2.347     2.348     2.349     2.351     2.352     2.354     2.355     2.357     2.358     2.360     2.361     2.363     2.364     2.365     2.367     2.368     2.370     2.371     2.373     2.374     2.376     2.377     2.379     2.380     2.382     2.383     2.385     2.386     2.388     2.389     2.391     2.392     2.394     2.395     2.397     2.398     2.400     2.401     2.403     2.404     2.406     2.407     2.409     2.410     2.412     2.414     2.415     2.417     2.419     2.420     2.422     2.423     2.425     2.427     2.429     2.430     2.432     2.434     2.435     2.437     2.439     2.441     2.443     2.444     2.446     2.448     2.450     2.451     2.453     2.455     2.457     2.459     2.461     2.463     2.465     2.467     2.469     2.471     2.473     2.475     2.477     2.479     2.481     2.501     2.527     2.553     2.580     2.606     2.631     2.657     2.683     2.708     2.733     2.758     2.782     2.807     2.831     2.854     2.878     2.901     2.923     2.946     2.968     2.989     3.011     3.032     3.052     3.073     3.092     3.112     3.131     3.150     3.168     3.186     3.204     3.221     3.238     3.255     3.271     3.286     3.302     3.317     3.331     3.345     3.359     3.372     3.385     3.397     3.409     3.420     3.431     3.442     3.452     3.461     3.470     3.478     3.486     3.494     3.500     3.507     3.512     3.518     3.522     3.526     3.530     3.533     3.535     3.537     3.538     3.539     3.539     3.539     3.538     3.537     3.535     3.532     3.530     3.526     3.523     3.518     3.514     3.509     3.503     3.497     3.491     3.484     3.477     3.469     3.461     3.453     3.445     3.436     3.426     3.417     3.407     3.398     3.387     3.377     3.366     3.356     3.345     3.333     3.322     3.311     3.300     3.289     3.277     3.266     3.255     3.244     3.233     3.222     3.211     3.201     3.191     3.181     3.172     3.163     3.155     3.147     3.140     3.134     3.128     3.124     3.121     3.118     3.117     3.116     3.117     3.119     3.121     3.127     3.139     3.151     3.162     3.174     3.186     3.198     3.211     3.223     3.235     3.247     3.260     3.273     3.285     3.298     3.311     3.325     3.347     3.370     3.394     3.419     3.445     3.472     3.500     3.529     3.559     3.589     3.621     3.653     3.686     3.720     3.754     3.789     3.824     3.859     3.895     3.931     3.968     4.004     4.041     4.078     4.115     4.151     4.188     4.225     4.262     4.299     4.337     4.374     4.412     4.450     4.488     4.526     4.564     4.602     4.640     4.678     4.717     4.756     4.796     4.838     4.882     4.927     4.974     5.024     5.077     5.134     5.198     5.268     5.346     5.427     5.509     5.591     5.673     5.754     5.834     5.913     5.996     6.080     6.164     6.244     6.320     6.389     6.451     6.500     6.533     6.545     6.545     6.538     6.523     6.498     6.489     6.514     6.543     6.564     6.566     6.538     6.491     6.438     6.383     6.321     6.266     6.230     6.206     6.189     6.182     6.182     6.176     6.180     6.203     6.228     6.253     6.291     6.324     6.351     6.372     6.390     6.404     6.409     6.414     6.417     6.416     6.407     6.394     6.371     6.335     6.283     6.241     6.184     6.136     6.211     6.226     6.243     6.232     6.181     6.110     6.031     5.924     5.847     5.735     5.672     5.619     5.553     5.485     5.412     5.341     5.273     5.214     5.157     5.099     5.040     4.968     4.891     4.819     4.743     4.682     4.610     4.535     4.472     4.404     4.340     4.293     4.247     4.206     4.170     4.121     4.078     4.036     4.001     3.978     3.963     3.956     3.954     3.961     3.971     3.988     4.015     4.046     4.101     4.152     4.202     4.247     4.284     4.319     4.347     4.375     4.390     4.413     4.426     4.431     4.589     4.792     5.005     5.213     5.433     5.651     5.874     6.097     6.302     6.487     6.661     6.813     6.905     7.006     7.096     7.159     7.211     7.229     7.246     7.212     7.175     7.193     7.226     7.232     7.289     7.303     7.355     7.435     7.449     7.469     7.444     7.406     7.357     7.304     7.253     7.160     7.105     7.030     6.981     6.920     6.880     6.837     6.760     6.700     6.632     6.583     6.525     6.465     6.419     6.378     6.330     6.285     6.240     6.196     6.132     6.075     6.021     5.953     5.899     5.827     5.764     5.697     5.623     5.562     5.491     5.429     5.364     5.296     5.233     5.166     5.106     5.048     4.991     4.944     4.901     4.859     4.823     4.787     4.748     4.712     4.670     4.621     4.570     4.511     4.451     4.388     4.312     4.230     4.143     4.051     3.963     3.880     3.807     3.745     3.698     3.665     3.634     3.604     3.576     3.543     3.506     3.469     3.435     3.421     3.419     3.417     3.415     3.414     3.412     3.411     3.409     3.406     3.404     3.401     3.399     3.396     3.392     3.389     3.387     3.384     3.381     3.378     3.375     3.373     3.370     3.366     3.363     3.360     3.356     3.353     3.349     3.346     3.342     3.338     3.335     3.331     3.327     3.323     3.320     3.317     3.314     3.312     3.310     3.308     3.306     3.304     3.302     3.300     3.297     3.295     3.293     3.290     3.287     3.285     3.283     3.280     3.282     3.331     3.382     3.433     3.478     3.522     3.562     3.603     3.638     3.668     3.707     3.727     3.749     3.777     3.798     3.818     3.839     3.868     3.885     3.907     3.927     3.962     3.995     4.050     4.109     4.205     4.311     4.432     4.559     4.657     4.730     4.777     4.770     4.735     4.645     4.535     4.382     4.220     4.041     3.871     3.707     3.563     3.443     3.344     3.262     3.210     3.178     3.197     3.214     3.231     3.248     3.263     3.278     3.294     3.310     3.327     3.343     3.358     3.372     3.385     3.397     3.408     3.417     3.426     3.473     3.570     3.658     3.729     3.786     3.832     3.867     3.890     3.902     3.975     4.068     4.146     4.207     4.253     4.291     4.325     4.363     4.409     4.467     4.539     4.623     4.712     4.801     4.882     4.950     5.004     5.043     5.062     5.055     5.034     5.016     5.009     5.023     5.041     5.067     5.117     5.157     5.228     5.311     5.425     5.565     5.746     5.958     6.186     6.403     6.620     6.832     7.019     7.190     7.346     7.493     7.618     7.709     7.777     7.806     7.806     7.777     7.732     7.687     7.647     7.611     7.565     7.512     7.450     7.375     7.290     7.180     7.054     6.915     6.779     6.666     6.575     6.508     6.440     6.385     6.335     6.304     6.265     6.224     6.155     6.070     5.980     5.900     5.838     5.776     5.716     5.658     5.590     5.511     5.433     5.354     5.273     5.191     5.110     5.029     4.950     4.875     4.808     4.747     4.689     4.631     4.578     4.534     4.495     4.461     4.429     4.394     4.357     4.326     4.293     4.249     4.194     4.133     4.063     3.985     3.903     3.820     3.737     3.653     3.572     3.493     3.417     3.345     3.279     3.218     3.160     3.109     3.062     3.018     2.977     2.939     2.905     2.871     2.838     2.806     2.776     2.746     2.715     2.684     2.653     2.624     2.596     2.566     2.537     2.509     2.481     2.454     2.426     2.400     2.374     2.348     2.323     2.298     2.274     2.250     2.226     2.203     2.182     2.160     2.138     2.117     2.096     2.075     2.054     2.033     2.012     1.991     1.970     1.950     1.935     1.929     1.923     1.918     1.912     1.906     1.901     1.895     1.890     1.885     1.879     1.874     1.869     1.864     1.859     1.854     1.849     1.844     1.839     1.835     1.830     1.825     1.820     1.815     1.811     1.806     1.801     1.797     1.792     1.787     1.782     1.777     1.772     1.767     1.762     1.757     1.752     1.747     1.742     1.737     1.732     1.727     1.722     1.717     1.712     1.707     1.702     1.698     1.693     1.688     1.684     1.679     1.675     1.671     1.667     1.662     1.659     1.655     1.652     1.648     1.644     1.641     1.637     1.634     1.631     1.628     1.626     1.623     1.620     1.618     1.615     1.613     1.611     1.608     1.606     1.604     1.602     1.600     1.599     1.597     1.595     1.593     1.591     1.589     1.588     1.586     1.584     1.582     1.580     1.579     1.577     1.575     1.573     1.571     1.569     1.566     1.564     1.562     1.559     1.557     1.554     1.551     1.548     1.546     1.543     1.540     1.536     1.533     1.529     1.526     1.522     1.518     1.514     1.509     1.505     1.501     1.496     1.491     1.486     1.481     1.476     1.471     1.465     1.460     1.454     1.448     1.442     1.436     1.430     1.424     1.417     1.411     1.404     1.397     1.390     1.383     1.375     1.368     1.360     1.353     1.345     1.337     1.329     1.321     1.312     1.304     1.296     1.287     1.279     1.271     1.263     1.255     1.247     1.239     1.231     1.223     1.215     1.206     1.198     1.189     1.180     1.172     1.163     1.154     1.145     1.135     1.126
     2.014     2.019     2.025     2.030     2.035     2.040     2.046     2.050     2.056     2.060     2.065     2.069     2.073     2.078     2.082     2.086     2.090     2.094     2.097     2.101     2.207     2.109     2.323     2.116     2.401     2.122     2.431     2.129     2.408     2.134     2.332     2.140     2.208     2.145     2.147     2.150     2.152     2.155     2.157     2.159     2.161     2.163     2.165     2.167     2.168     2.171     2.172     2.174     2.175     2.177     2.178     2.180     2.181     2.182     2.184     2.184     2.186     2.187     2.188     2.189     2.190     2.191     2.191     2.192     2.192     2.193     2.193     2.194     2.194     2.195     2.195     2.196     2.196     2.196     2.197     2.197     2.197     2.197     2.197     2.197     2.197     2.197     2.197     2.196     2.196     2.196     2.196     2.195     2.195     2.195     2.194     2.194     2.193     2.193     2.192     2.192     2.191     2.190     2.190     2.189     2.188     2.188     2.187     2.186     2.185     2.185     2.184     2.183     2.182     2.181     2.180     2.179     2.178     2.177     2.176     2.175     2.174     2.173     2.172     2.171     2.170     2.168     2.167     2.166     2.165     2.163     2.162     2.161     2.160     2.158     2.157     2.156     2.154     2.153     2.151     2.150     2.149     2.147     2.146     2.144     2.143     2.141     2.139     2.138     2.136     2.134     2.133     2.131     2.129     2.128     2.126     2.124     2.122     2.120     2.119     2.116     2.115     2.112     2.110     2.109     2.106     2.104     2.102     2.100     2.098     2.095     2.093     2.091     2.089     2.086     2.084     2.082     2.079     2.077     2.074     2.072     2.069     2.066     2.064     2.061     2.059     2.056     2.053     2.050     2.048     2.045     2.042     2.039     2.036     2.033     2.030     2.027     2.024     2.021     2.018     2.015     2.012     2.009     2.006     2.003     2.000     1.996     1.994     1.990     1.987     1.983     1.980     1.977     1.973     1.970     1.967     1.963     1.960     1.956     1.953     1.949     1.946     1.942     1.939     1.935     1.931     1.928     1.924     1.920     1.916     1.913     1.909     1.905     1.901     1.898     1.894     1.890     1.886     1.882     1.878     1.874     1.870     1.866     1.862     1.858     1.854     1.850     1.846     1.842     1.838     1.834     1.830     1.825     1.821     1.817     1.813     1.809     1.804     1.800     1.796     1.792     1.787     1.783     1.779     1.774     1.770     1.766     1.761     1.757     1.752     1.748     1.743     1.739     1.734     1.730     1.725     1.725     1.726     1.727     1.728     1.728     1.729     1.730     1.730     1.731     1.732     1.732     1.733     1.734     1.734     1.735     1.735     1.736     1.737     1.737     1.738     1.739     1.739     1.740     1.740     1.741     1.741     1.742     1.742     1.743     1.743     1.744     1.744     1.745     1.745     1.746     1.746     1.747     1.747     1.748     1.748     1.748     1.749     1.749     1.750     1.750     1.750     1.751     1.751     1.751     1.752     1.752     1.753     1.753     1.753     1.754     1.754     1.755     1.755     1.755     1.756     1.756     1.757     1.757     1.757     1.758     1.758     1.758     1.759     1.759     1.760     1.760     1.760     1.761     1.761     1.761     1.762     1.762     1.763     1.763     1.764     1.764     1.764     1.765     1.765     1.766     1.766     1.767     1.767     1.767     1.768     1.768     1.769     1.769     1.770     1.770     1.771     1.771     1.771     1.772     1.772     1.773     1.774     1.774     1.774     1.775     1.775     1.776     1.776     1.777     1.777     1.778     1.778     1.779     1.780     1.780     1.781     1.781     1.782     1.782     1.783     1.783     1.784     1.784     1.785     1.785     1.786     1.786     1.787     1.788     1.788     1.789     1.789     1.790     1.791     1.791     1.792     1.792     1.793     1.793     1.794     1.794     1.795     1.796     1.796     1.797     1.797     1.798     1.798     1.799     1.800     1.800     1.801     1.801     1.802     1.802     1.803     1.804     1.804     1.805     1.806     1.806     1.807     1.807     1.808     1.809     1.809     1.810     1.811     1.811     1.812     1.812     1.813     1.814     1.814     1.815     1.816     1.816     1.817     1.818     1.818     1.819     1.820     1.820     1.821     1.822     1.822     1.823     1.824     1.824     1.825     1.826     1.827     1.828     1.828     1.829     1.830     1.831     1.832     1.832     1.833     1.834     1.835     1.835     1.836     1.837     1.838     1.839     1.839     1.840     1.841     1.842     1.843     1.844     1.845     1.845     1.846     1.847     1.848     1.849     1.850     1.850     1.851     1.852     1.853     1.854     1.855     1.856     1.857     1.858     1.859     1.859     1.860     1.861     1.862     1.863     1.864     1.865     1.866     1.867     1.868     1.869     1.870     1.871     1.872     1.873     1.874     1.875     1.879     1.882     1.886     1.890     1.893     1.897     1.901     1.905     1.909     1.912     1.917     1.920     1.925     1.929     1.933     1.937     1.941     1.945     1.950     1.954     1.958     1.962     1.967     1.971     1.976     1.980     1.984     1.989     1.994     1.999     2.003     2.008     2.013     2.017     2.022     2.027     2.032     2.037     2.042     2.047     2.052     2.057     2.062     2.067     2.073     2.078     2.083     2.088     2.094     2.099     2.104     2.110     2.115     2.121     2.126     2.132     2.137     2.143     2.148     2.154     2.160     2.165     2.171     2.177     2.183     2.189     2.194     2.200     2.206     2.212     2.218     2.224     2.230     2.236     2.242     2.248     2.254     2.260     2.266     2.272     2.278     2.284     2.290     2.296     2.302     2.308     2.315     2.321     2.327     2.333     2.339     2.345     2.351     2.358     2.364     2.370     2.376     2.382     2.388     2.395     2.401     2.407     2.413     2.419     2.425     2.431     2.437     2.443     2.449     2.455     2.461     2.467     2.473     2.479     2.485     2.491     2.497     2.503     2.509     2.514     2.520     2.526     2.531     2.537     2.542     2.548     2.553     2.559     2.564     2.570     2.575     2.580     2.586     2.591     2.596     2.601     2.607     2.612     2.616     2.621     2.626     2.631     2.636     2.640     2.645     2.650     2.654     2.659     2.663     2.667     2.672     2.676     2.680     2.684     2.688     2.692     2.695     2.699     2.703     2.707     2.710     2.714     2.717     2.720     2.724     2.727     2.730     2.733     2.736     2.739     2.741     2.744     2.747     2.749     2.752     2.754     2.756     2.758     2.760     2.762     2.764     2.766     2.768     2.770     2.771     2.772     2.774     2.775     2.776     2.777     2.778     2.779     2.779     2.780     2.780     2.780     2.780     2.780     2.780     2.779     2.778     2.777     2.776     2.775     2.773     2.771     2.769     2.767     2.765     2.762     2.759     2.756     2.752     2.749     2.745     2.741     2.737     2.732     2.727     2.722     2.717     2.711     2.705     2.699     2.692     2.685     2.678     2.671     2.663     2.655     2.647     2.638     2.629     2.620     2.610     2.601     2.591     2.580     2.569     2.558     2.546     2.533     2.521     2.507     2.494     2.479     2.465     2.450     2.436     2.424     2.412     2.401     2.391     2.381     2.372     2.363     2.354     2.345     2.337     2.328     2.320     2.311     2.302     2.294     2.285     2.276     2.267     2.266     2.268     2.269     2.270     2.272     2.273     2.274     2.276     2.277     2.278     2.280     2.281     2.282     2.283     2.285     2.286     2.288     2.289     2.290     2.292     2.293     2.295     2.296     2.297     2.299     2.300     2.302     2.303     2.304     2.306     2.307     2.308     2.310     2.311     2.312     2.314     2.315     2.317     2.318     2.319     2.321     2.322     2.324     2.325     2.327     2.328     2.330     2.331     2.332     2.334     2.335     2.337     2.338     2.339     2.341     2.342     2.344     2.345     2.347     2.348     2.350     2.351     2.352     2.354     2.355     2.357     2.358     2.360     2.361     2.363     2.364     2.366     2.367     2.368     2.370     2.371     2.373     2.374     2.376     2.377     2.379     2.380     2.382     2.383     2.385     2.386     2.388     2.389     2.391     2.392     2.394     2.395     2.397     2.398     2.400     2.401     2.403     2.404     2.406     2.407     2.409     2.411     2.412     2.414     2.415     2.417     2.419     2.420     2.422     2.424     2.425     2.427     2.429     2.431     2.432     2.434     2.436     2.437     2.439     2.441     2.443     2.445     2.446     2.448     2.450     2.452     2.454     2.456     2.458     2.459     2.461     2.463     2.465     2.467     2.469     2.471     2.473     2.475     2.478     2.480     2.484     2.510     2.537     2.563     2.589     2.615     2.641     2.667     2.692     2.718     2.743     2.767     2.792     2.816     2.840     2.863     2.887     2.910     2.932     2.954     2.976     2.997     3.019     3.039     3.060     3.080     3.099     3.119     3.138     3.156     3.174     3.192     3.209     3.226     3.243     3.259     3.275     3.291     3.306     3.320     3.334     3.348     3.361     3.374     3.387     3.399     3.410     3.421     3.432     3.442     3.452     3.461     3.469     3.477     3.485     3.492     3.498     3.504     3.510     3.515     3.519     3.523     3.526     3.528     3.530     3.531     3.532     3.533     3.533     3.532     3.531     3.529     3.527     3.524     3.521     3.517     3.513     3.508     3.503     3.498     3.492     3.486     3.479     3.472     3.464     3.457     3.448     3.440     3.431     3.422     3.412     3.403     3.393     3.383     3.372     3.362     3.351     3.340     3.329     3.317     3.306     3.295     3.283     3.272     3.261     3.250     3.238     3.227     3.216     3.206     3.195     3.185     3.175     3.165     3.156     3.148     3.140     3.133     3.127     3.121     3.117     3.114     3.111     3.109     3.109     3.109     3.111     3.113     3.124     3.135     3.147     3.159     3.170     3.182     3.195     3.207     3.219     3.231     3.244     3.256     3.268     3.281     3.294     3.307     3.319     3.332     3.355     3.378     3.403     3.428     3.455     3.482     3.511     3.541     3.571     3.602     3.634     3.667     3.700     3.734     3.769     3.804     3.839     3.875     3.911     3.948     3.985     4.021     4.058     4.096     4.133     4.170     4.207     4.245     4.282     4.319     4.357     4.395     4.433     4.471     4.510     4.548     4.586     4.625     4.664     4.704     4.744     4.785     4.826     4.869     4.912     4.958     5.006     5.057     5.112     5.171     5.236     5.311     5.392     5.476     5.560     5.643     5.724     5.806     5.885     5.965     6.047     6.131     6.213     6.292     6.365     6.430     6.487     6.531     6.556     6.563     6.559     6.551     6.539     6.527     6.535     6.561     6.585     6.593     6.575     6.536     6.481     6.421     6.359     6.300     6.249     6.214     6.196     6.180     6.170     6.167     6.165     6.168     6.191     6.215     6.245     6.280     6.317     6.345     6.367     6.392     6.406     6.418     6.425     6.433     6.430     6.422     6.410     6.392     6.349     6.316     6.274     6.223     6.186     6.254     6.326     6.376     6.386     6.361     6.314     6.232     6.153     6.041     5.952     5.829     5.740     5.637     5.545     5.460     5.384     5.318     5.259     5.204     5.145     5.089     5.014     4.936     4.864     4.785     4.717     4.646     4.572     4.507     4.440     4.376     4.329     4.276     4.234     4.184     4.134     4.081     4.031     3.989     3.954     3.939     3.928     3.925     3.934     3.945     3.967     3.995     4.036     4.088     4.144     4.195     4.239     4.287     4.321     4.356     4.385     4.410     4.431     4.454     4.458     4.459     4.677     4.878     5.088     5.293     5.514     5.735     5.966     6.164     6.374     6.582     6.706     6.851     6.970     7.068     7.151     7.196     7.272     7.279     7.281     7.285     7.200     7.171     7.192     7.203     7.246     7.347     7.414     7.490     7.541     7.568     7.549     7.521     7.505     7.412     7.365     7.288     7.226     7.146     7.099     7.047     6.974     6.913     6.838     6.773     6.702     6.626     6.571     6.518     6.455     6.408     6.361     6.329     6.267     6.221     6.167     6.088     6.030     5.951     5.895     5.822     5.752     5.685     5.608     5.547     5.471     5.402     5.335     5.259     5.196     5.127     5.060     5.003     4.950     4.898     4.856     4.816     4.777     4.740     4.703     4.663     4.615     4.561     4.508     4.450     4.381     4.312     4.233     4.149     4.057     3.962     3.878     3.801     3.740     3.697     3.657     3.623     3.599     3.568     3.530     3.494     3.460     3.438     3.436     3.435     3.433     3.431     3.429     3.427     3.426     3.424     3.421     3.418     3.415     3.413     3.409     3.406     3.403     3.399     3.396     3.393     3.389     3.386     3.382     3.379     3.375     3.371     3.367     3.364     3.360     3.356     3.352     3.348     3.344     3.340     3.335     3.332     3.328     3.324     3.321     3.318     3.316     3.314     3.311     3.309     3.307     3.305     3.303     3.301     3.298     3.296     3.293     3.291     3.288     3.286     3.283     3.293     3.339     3.391     3.440     3.485     3.523     3.565     3.608     3.639     3.675     3.701     3.724     3.748     3.766     3.794     3.818     3.851     3.872     3.899     3.907     3.926     3.946     3.992     4.033     4.106     4.190     4.306     4.428     4.554     4.667     4.770     4.818     4.846     4.816     4.755     4.638     4.506     4.334     4.160     3.983     3.809     3.656     3.522     3.405     3.310     3.238     3.190     3.166     3.182     3.198     3.213     3.229     3.244     3.261     3.277     3.294     3.310     3.324     3.338     3.351     3.363     3.374     3.384     3.394     3.406     3.481     3.561     3.629     3.689     3.746     3.795     3.834     3.908     4.017     4.109     4.182     4.236     4.275     4.306     4.333     4.363     4.399     4.445     4.502     4.566     4.634     4.703     4.774     4.848     4.922     4.989     5.035     5.055     5.058     5.053     5.064     5.091     5.116     5.122     5.101     5.261     5.408     5.551     5.691     5.850     6.036     6.246     6.488     6.731     6.974     7.222     7.456     7.684     7.887     8.066     8.231     8.343     8.400     8.382     8.335     8.265     8.202     8.136     8.076     8.019     7.947     7.870     7.780     7.684     7.582     7.466     7.343     7.208     7.082     6.962     6.861     6.770     6.681     6.592     6.515     6.453     6.396     6.328     6.253     6.152     6.053     5.963     5.886     5.825     5.764     5.705     5.648     5.578     5.502     5.426     5.341     5.245     5.149     5.053     4.955     4.861     4.774     4.695     4.620     4.548     4.477     4.417     4.372     4.338     4.310     4.284     4.261     4.242     4.222     4.193     4.153     4.105     4.049     3.984     3.912     3.838     3.763     3.685     3.609     3.534     3.460     3.389     3.325     3.264     3.206     3.154     3.107     3.062     3.021     2.982     2.947     2.913     2.880     2.847     2.817     2.787     2.755     2.724     2.693     2.664     2.635     2.605     2.575     2.546     2.518     2.489     2.462     2.434     2.408     2.382     2.355     2.330     2.304     2.280     2.255     2.233     2.210     2.187     2.165     2.143     2.121     2.100     2.079     2.057     2.036     2.014     1.993     1.972     1.952     1.931     1.914     1.908     1.902     1.897     1.892     1.887     1.881     1.876     1.871     1.866     1.861     1.856     1.851     1.846     1.842     1.837     1.832     1.827     1.823     1.818     1.813     1.809     1.804     1.799     1.794     1.790     1.785     1.780     1.775     1.771     1.766     1.761     1.756     1.751     1.746     1.741     1.736     1.731     1.726     1.721     1.716     1.711     1.706     1.702     1.697     1.692     1.687     1.683     1.678     1.674     1.670     1.666     1.661     1.657     1.653     1.650     1.646     1.643     1.639     1.636     1.632     1.629     1.626     1.623     1.621     1.618     1.615     1.613     1.610     1.608     1.606     1.604     1.602     1.600     1.597     1.596     1.594     1.592     1.590     1.589     1.587     1.585     1.583     1.581     1.580     1.578     1.576     1.574     1.572     1.570     1.568     1.566     1.564     1.562     1.560     1.558     1.555     1.552     1.550     1.547     1.544     1.541     1.538     1.535     1.532     1.529     1.525     1.521     1.518     1.514     1.510     1.505     1.501     1.496     1.492     1.487     1.482     1.477     1.472     1.467     1.461     1.456     1.450     1.444     1.438     1.432     1.426     1.420     1.414     1.407     1.400     1.393     1.386     1.379     1.372     1.364     1.357     1.349     1.341     1.333     1.325     1.317     1.308     1.300     1.292     1.284     1.275     1.267     1.259     1.251     1.243     1.235     1.227     1.219     1.211     1.203     1.195     1.186     1.178     1.169     1.160     1.151     1.142     1.133     1.125
     2.012     2.018     2.023     2.029     2.034     2.039     2.044     2.049     2.054     2.059     2.064     2.068     2.072     2.077     2.081     2.085     2.089     2.093     2.096     2.145     2.104     2.282     2.111     2.383     2.118     2.438     2.124     2.440     2.131     2.387     2.136     2.281     2.142     2.145     2.147     2.149     2.152     2.154     2.156     2.159     2.160     2.163     2.164     2.166     2.168     2.170     2.172     2.174     2.175     2.177     2.178     2.180     2.181     2.182     2.183     2.185     2.186     2.187     2.188     2.189     2.190     2.190     2.192     2.192     2.193     2.193     2.194     2.195     2.195     2.196     2.196     2.196     2.197     2.197     2.197     2.197     2.197     2.198     2.198     2.198     2.198     2.198     2.198     2.197     2.197     2.197     2.197     2.197     2.196     2.196     2.195     2.195     2.194     2.194     2.193     2.193     2.192     2.192     2.191     2.190     2.190     2.189     2.188     2.188     2.187     2.186     2.185     2.184     2.184     2.183     2.182     2.181     2.180     2.179     2.178     2.177     2.176     2.175     2.174     2.173     2.172     2.170     2.169     2.168     2.167     2.165     2.164     2.163     2.162     2.160     2.159     2.158     2.156     2.155     2.154     2.152     2.151     2.149     2.148     2.146     2.145     2.143     2.142     2.140     2.138     2.137     2.135     2.133     2.131     2.130     2.128     2.126     2.125     2.122     2.120     2.119     2.117     2.115     2.113     2.111     2.109     2.107     2.104     2.103     2.100     2.098     2.096     2.093     2.091     2.089     2.086     2.084     2.082     2.079     2.077     2.074     2.072     2.069     2.067     2.064     2.061     2.058     2.056     2.053     2.050     2.047     2.044     2.042     2.039     2.036     2.033     2.030     2.027     2.024     2.021     2.018     2.015     2.012     2.009     2.006     2.003     1.999     1.996     1.993     1.990     1.986     1.983     1.980     1.976     1.973     1.970     1.966     1.963     1.959     1.956     1.952     1.949     1.945     1.942     1.938     1.934     1.931     1.927     1.923     1.920     1.916     1.912     1.909     1.905     1.901     1.897     1.893     1.889     1.885     1.882     1.878     1.874     1.870     1.866     1.862     1.858     1.854     1.850     1.846     1.842     1.837     1.833     1.829     1.825     1.821     1.817     1.812     1.808     1.804     1.799     1.796     1.791     1.787     1.782     1.778     1.774     1.769     1.765     1.760     1.756     1.752     1.747     1.743     1.738     1.734     1.729     1.725     1.725     1.726     1.727     1.727     1.728     1.729     1.729     1.730     1.731     1.731     1.732     1.733     1.733     1.734     1.735     1.735     1.736     1.736     1.737     1.738     1.738     1.739     1.739     1.740     1.740     1.741     1.741     1.742     1.742     1.743     1.743     1.744     1.744     1.745     1.745     1.746     1.746     1.747     1.747     1.747     1.748     1.748     1.749     1.749     1.749     1.750     1.750     1.750     1.751     1.751     1.752     1.752     1.753     1.753     1.753     1.754     1.754     1.755     1.755     1.755     1.756     1.756     1.756     1.757     1.757     1.757     1.758     1.758     1.759     1.759     1.759     1.760     1.760     1.760     1.761     1.761     1.762     1.762     1.763     1.763     1.764     1.764     1.764     1.765     1.765     1.766     1.766     1.766     1.767     1.767     1.768     1.768     1.769     1.769     1.770     1.770     1.771     1.771     1.772     1.772     1.773     1.773     1.773     1.774     1.775     1.775     1.776     1.776     1.776     1.777     1.777     1.778     1.779     1.779     1.780     1.780     1.781     1.781     1.782     1.782     1.783     1.783     1.784     1.785     1.785     1.786     1.786     1.787     1.787     1.788     1.789     1.789     1.790     1.790     1.791     1.791     1.792     1.792     1.793     1.794     1.794     1.795     1.795     1.796     1.797     1.797     1.798     1.798     1.799     1.799     1.800     1.800     1.801     1.802     1.802     1.803     1.803     1.804     1.805     1.805     1.806     1.807     1.807     1.808     1.808     1.809     1.810     1.810     1.811     1.812     1.812     1.813     1.813     1.814     1.815     1.816     1.816     1.817     1.818     1.818     1.819     1.820     1.820     1.821     1.822     1.822     1.823     1.824     1.825     1.825     1.826     1.827     1.828     1.828     1.829     1.830     1.831     1.832     1.832     1.833     1.834     1.835     1.835     1.836     1.837     1.838     1.839     1.839     1.840     1.841     1.842     1.843     1.844     1.845     1.845     1.846     1.847     1.848     1.849     1.850     1.851     1.852     1.853     1.854     1.854     1.855     1.856     1.857     1.858     1.859     1.860     1.861     1.862     1.863     1.864     1.865     1.866     1.866     1.867     1.869     1.869     1.870     1.871     1.872     1.873     1.874     1.875     1.879     1.883     1.887     1.890     1.894     1.898     1.902     1.906     1.910     1.914     1.918     1.922     1.926     1.930     1.934     1.938     1.942     1.947     1.951     1.955     1.959     1.964     1.968     1.973     1.977     1.982     1.986     1.991     1.995     2.000     2.005     2.009     2.014     2.019     2.024     2.029     2.034     2.039     2.044     2.049     2.054     2.059     2.064     2.069     2.074     2.080     2.085     2.090     2.096     2.101     2.106     2.112     2.117     2.123     2.128     2.134     2.139     2.145     2.151     2.156     2.162     2.168     2.174     2.179     2.185     2.191     2.197     2.203     2.208     2.214     2.220     2.226     2.232     2.238     2.244     2.250     2.256     2.262     2.268     2.274     2.280     2.286     2.292     2.298     2.304     2.311     2.317     2.323     2.329     2.335     2.341     2.347     2.353     2.359     2.365     2.372     2.378     2.384     2.390     2.396     2.402     2.408     2.414     2.421     2.427     2.433     2.439     2.444     2.450     2.456     2.462     2.468     2.474     2.480     2.486     2.492     2.497     2.503     2.509     2.514     2.520     2.526     2.531     2.537     2.542     2.548     2.553     2.558     2.564     2.569     2.574     2.579     2.585     2.590     2.595     2.600     2.605     2.609     2.614     2.619     2.624     2.628     2.633     2.638     2.642     2.646     2.651     2.655     2.659     2.663     2.668     2.672     2.675     2.679     2.683     2.687     2.690     2.694     2.698     2.701     2.704     2.708     2.711     2.714     2.717     2.720     2.723     2.726     2.728     2.731     2.734     2.736     2.739     2.741     2.743     2.745     2.747     2.749     2.751     2.753     2.754     2.756     2.757     2.759     2.760     2.761     2.762     2.763     2.764     2.765     2.766     2.766     2.766     2.766     2.766     2.766     2.766     2.765     2.764     2.763     2.762     2.761     2.759     2.757     2.755     2.753     2.750     2.748     2.745     2.741     2.738     2.734     2.730     2.726     2.722     2.717     2.712     2.707     2.702     2.696     2.690     2.684     2.677     2.670     2.663     2.656     2.648     2.640     2.632     2.623     2.614     2.605     2.595     2.585     2.575     2.565     2.554     2.543     2.531     2.519     2.507     2.494     2.481     2.467     2.454     2.440     2.426     2.413     2.401     2.389     2.379     2.369     2.360     2.351     2.342     2.333     2.325     2.316     2.308     2.299     2.291     2.282     2.273     2.265     2.264     2.265     2.266     2.268     2.269     2.271     2.272     2.273     2.275     2.276     2.277     2.279     2.280     2.281     2.282     2.284     2.285     2.286     2.288     2.289     2.291     2.292     2.293     2.295     2.296     2.298     2.299     2.300     2.302     2.303     2.304     2.306     2.307     2.308     2.310     2.311     2.312     2.314     2.315     2.317     2.318     2.320     2.321     2.323     2.324     2.325     2.327     2.328     2.330     2.331     2.332     2.334     2.335     2.337     2.338     2.340     2.341     2.342     2.344     2.345     2.347     2.348     2.350     2.351     2.352     2.354     2.355     2.357     2.358     2.360     2.361     2.363     2.364     2.366     2.367     2.369     2.370     2.371     2.373     2.374     2.376     2.377     2.379     2.380     2.382     2.383     2.385     2.386     2.388     2.389     2.391     2.392     2.394     2.395     2.397     2.398     2.400     2.401     2.403     2.404     2.406     2.408     2.409     2.411     2.412     2.414     2.416     2.417     2.419     2.421     2.422     2.424     2.426     2.427     2.429     2.431     2.433     2.434     2.436     2.438     2.440     2.441     2.443     2.445     2.447     2.449     2.451     2.452     2.454     2.456     2.458     2.460     2.462     2.464     2.466     2.468     2.470     2.472     2.474     2.476     2.478     2.480     2.494     2.520     2.547     2.573     2.599     2.625     2.651     2.677     2.702     2.727     2.752     2.777     2.801     2.825     2.849     2.873     2.896     2.918     2.941     2.963     2.984     3.005     3.026     3.047     3.067     3.087     3.106     3.125     3.144     3.162     3.180     3.198     3.215     3.231     3.248     3.264     3.279     3.294     3.309     3.323     3.337     3.351     3.364     3.376     3.388     3.400     3.411     3.422     3.432     3.442     3.451     3.460     3.468     3.476     3.483     3.490     3.496     3.502     3.507     3.511     3.515     3.518     3.521     3.523     3.525     3.526     3.526     3.526     3.526     3.524     3.523     3.521     3.518     3.515     3.511     3.508     3.503     3.498     3.493     3.487     3.480     3.474     3.467     3.459     3.452     3.443     3.435     3.426     3.417     3.407     3.398     3.388     3.378     3.367     3.357     3.346     3.335     3.324     3.313     3.301     3.290     3.278     3.267     3.255     3.244     3.233     3.221     3.210     3.200     3.189     3.179     3.169     3.159     3.150     3.141     3.134     3.126     3.120     3.114     3.110     3.106     3.104     3.102     3.101     3.101     3.102     3.109     3.120     3.132     3.143     3.155     3.167     3.179     3.190     3.203     3.215     3.227     3.239     3.252     3.264     3.277     3.290     3.302     3.315     3.328     3.341     3.362     3.386     3.411     3.437     3.465     3.493     3.522     3.552     3.583     3.614     3.647     3.680     3.714     3.748     3.783     3.819     3.854     3.891     3.927     3.964     4.001     4.038     4.076     4.113     4.151     4.189     4.226     4.264     4.301     4.339     4.377     4.415     4.453     4.492     4.530     4.569     4.608     4.648     4.689     4.729     4.771     4.813     4.855     4.898     4.942     4.989     5.038     5.091     5.147     5.208     5.276     5.355     5.439     5.524     5.609     5.691     5.773     5.853     5.933     6.014     6.096     6.177     6.258     6.336     6.407     6.467     6.517     6.554     6.574     6.577     6.573     6.567     6.562     6.562     6.575     6.595     6.608     6.599     6.567     6.517     6.457     6.393     6.329     6.273     6.229     6.198     6.182     6.169     6.154     6.150     6.149     6.156     6.173     6.200     6.230     6.263     6.300     6.327     6.355     6.378     6.401     6.413     6.426     6.434     6.432     6.425     6.417     6.389     6.366     6.339     6.300     6.269     6.246     6.313     6.405     6.479     6.515     6.512     6.490     6.432     6.345     6.258     6.152     6.056     5.945     5.843     5.750     5.652     5.558     5.434     5.323     5.246     5.193     5.135     5.060     4.982     4.907     4.829     4.750     4.685     4.610     4.546     4.480     4.419     4.367     4.309     4.262     4.204     4.147     4.091     4.029     3.983     3.943     3.920     3.911     3.903     3.914     3.928     3.950     3.984     4.027     4.079     4.137     4.187     4.241     4.287     4.325     4.362     4.393     4.421     4.446     4.468     4.480     4.485     4.537     4.751     4.954     5.170     5.373     5.614     5.801     6.026     6.260     6.424     6.599     6.750     6.880     7.004     7.087     7.177     7.235     7.296     7.324     7.283     7.286     7.193     7.163     7.121     7.200     7.273     7.362     7.458     7.557     7.617     7.663     7.691     7.631     7.618     7.558     7.512     7.418     7.366     7.298     7.221     7.154     7.078     6.994     6.909     6.821     6.755     6.680     6.615     6.554     6.501     6.468     6.406     6.374     6.318     6.254     6.192     6.109     6.051     5.966     5.902     5.828     5.751     5.690     5.608     5.545     5.468     5.390     5.320     5.236     5.162     5.096     5.029     4.967     4.916     4.866     4.823     4.784     4.746     4.707     4.665     4.616     4.571     4.513     4.448     4.389     4.318     4.243     4.158     4.063     3.972     3.881     3.805     3.745     3.689     3.646     3.615     3.583     3.549     3.517     3.486     3.456     3.455     3.453     3.451     3.449     3.447     3.446     3.444     3.442     3.439     3.437     3.434     3.431     3.427     3.424     3.420     3.416     3.412     3.409     3.405     3.400     3.396     3.392     3.388     3.384     3.380     3.376     3.372     3.367     3.363     3.359     3.354     3.350     3.345     3.341     3.337     3.333     3.329     3.326     3.323     3.320     3.318     3.316     3.313     3.311     3.309     3.307     3.305     3.302     3.300     3.297     3.295     3.292     3.290     3.287     3.301     3.349     3.401     3.454     3.494     3.530     3.577     3.612     3.646     3.673     3.699     3.730     3.744     3.769     3.796     3.829     3.854     3.885     3.902     3.916     3.918     3.941     3.974     4.025     4.087     4.190     4.295     4.423     4.552     4.693     4.786     4.871     4.908     4.907     4.846     4.756     4.618     4.458     4.282     4.101     3.928     3.761     3.615     3.483     3.373     3.287     3.221     3.166     3.146     3.161     3.176     3.192     3.207     3.224     3.240     3.256     3.272     3.286     3.300     3.313     3.325     3.336     3.347     3.359     3.370     3.381     3.446     3.513     3.580     3.649     3.711     3.828     3.945     4.049     4.137     4.210     4.268     4.315     4.352     4.384     4.416     4.451     4.492     4.539     4.586     4.633     4.680     4.735     4.800     4.877     4.956     5.023     5.068     5.090     5.179     5.292     5.377     5.443     5.508     5.583     5.684     5.891     6.075     6.256     6.443     6.639     6.816     6.990     7.158     7.316     7.514     7.753     8.012     8.266     8.505     8.702     8.825     8.881     8.853     8.793     8.698     8.621     8.525     8.451     8.370     8.274     8.174     8.056     7.937     7.818     7.700     7.579     7.450     7.327     7.201     7.095     6.983     6.878     6.755     6.652     6.559     6.482     6.399     6.307     6.202     6.082     5.978     5.883     5.802     5.732     5.662     5.598     5.534     5.461     5.384     5.302     5.207     5.104     4.999     4.894     4.790     4.692     4.602     4.517     4.435     4.355     4.287     4.240     4.207     4.184     4.168     4.156     4.147     4.137     4.121     4.094     4.059     4.016     3.963     3.902     3.837     3.770     3.698     3.627     3.557     3.488     3.419     3.355     3.296     3.239     3.187     3.140     3.095     3.053     3.014     2.979     2.945     2.912     2.879     2.848     2.818     2.786     2.755     2.724     2.695     2.666     2.635     2.605     2.576     2.548     2.519     2.490     2.463     2.436     2.409     2.383     2.356     2.330     2.305     2.280     2.258     2.235     2.212     2.188     2.166     2.144     2.122     2.101     2.079     2.057     2.035     2.014     1.992     1.971     1.950     1.929     1.909     1.893     1.888     1.883     1.878     1.873     1.868     1.863     1.858     1.853     1.848     1.844     1.839     1.834     1.829     1.825     1.820     1.816     1.811     1.806     1.802     1.797     1.793     1.788     1.783     1.779     1.774     1.769     1.764     1.759     1.755     1.750     1.745     1.740     1.735     1.730     1.725     1.720     1.715     1.710     1.706     1.701     1.696     1.691     1.687     1.682     1.677     1.673     1.669     1.664     1.660     1.656     1.652     1.648     1.644     1.641     1.638     1.634     1.631     1.627     1.624     1.621     1.618     1.616     1.613     1.611     1.608     1.606     1.603     1.601     1.599     1.597     1.595     1.593     1.591     1.589     1.588     1.586     1.584     1.582     1.581     1.579     1.577     1.575     1.574     1.572     1.570     1.568     1.566     1.564     1.562     1.560     1.558     1.556     1.553     1.551     1.548     1.546     1.543     1.540     1.537     1.534     1.531     1.528     1.525     1.521     1.517     1.514     1.510     1.506     1.501     1.497     1.492     1.488     1.483     1.478     1.473     1.468     1.463     1.457     1.452     1.446     1.441     1.435     1.429     1.422     1.416     1.410     1.403     1.396     1.389     1.382     1.375     1.368     1.360     1.353     1.345     1.337     1.329     1.321     1.313     1.305     1.296     1.288     1.280     1.272     1.264     1.256     1.248     1.240     1.232     1.224     1.216     1.208     1.200     1.192     1.183     1.175     1.166     1.157     1.148     1.139     1.130     1.121
     2.012     2.017     2.023     2.028     2.033     2.038     2.043     2.048     2.053     2.058     2.063     2.067     2.071     2.076     2.080     2.084     2.088     2.092     2.096     2.099     2.217     2.106     2.339     2.114     2.419     2.120     2.447     2.127     2.419     2.133     2.334     2.138     2.199     2.144     2.146     2.149     2.151     2.154     2.156     2.158     2.161     2.162     2.164     2.166     2.168     2.170     2.172     2.173     2.175     2.177     2.178     2.180     2.181     2.183     2.184     2.185     2.186     2.188     2.188     2.189     2.190     2.191     2.192     2.193     2.193     2.194     2.194     2.195     2.195     2.196     2.196     2.197     2.197     2.197     2.198     2.198     2.198     2.198     2.198     2.199     2.199     2.199     2.199     2.199     2.198     2.198     2.198     2.198     2.197     2.197     2.197     2.196     2.196     2.195     2.195     2.194     2.194     2.193     2.193     2.192     2.191     2.191     2.190     2.189     2.188     2.188     2.187     2.186     2.185     2.185     2.183     2.183     2.181     2.181     2.180     2.179     2.178     2.177     2.176     2.175     2.173     2.172     2.171     2.170     2.168     2.167     2.166     2.165     2.163     2.162     2.161     2.160     2.158     2.157     2.156     2.154     2.153     2.151     2.150     2.148     2.147     2.146     2.144     2.143     2.140     2.139     2.137     2.136     2.134     2.132     2.130     2.129     2.127     2.125     2.123     2.121     2.119     2.117     2.115     2.113     2.111     2.109     2.107     2.105     2.103     2.100     2.098     2.096     2.094     2.091     2.089     2.087     2.084     2.082     2.079     2.077     2.074     2.072     2.069     2.067     2.064     2.061     2.058     2.056     2.053     2.050     2.047     2.045     2.042     2.039     2.036     2.033     2.030     2.027     2.024     2.021     2.018     2.015     2.012     2.009     2.005     2.002     1.999     1.996     1.993     1.990     1.986     1.983     1.979     1.976     1.973     1.969     1.966     1.963     1.959     1.955     1.952     1.948     1.945     1.941     1.938     1.934     1.930     1.927     1.923     1.919     1.916     1.912     1.908     1.904     1.900     1.897     1.893     1.889     1.885     1.881     1.877     1.873     1.869     1.865     1.861     1.857     1.854     1.849     1.845     1.841     1.837     1.833     1.828     1.824     1.820     1.816     1.812     1.808     1.803     1.799     1.795     1.791     1.786     1.782     1.777     1.773     1.769     1.764     1.760     1.755     1.751     1.747     1.742     1.738     1.733     1.729     1.724     1.725     1.726     1.726     1.727     1.728     1.728     1.729     1.730     1.730     1.731     1.732     1.732     1.733     1.734     1.734     1.735     1.735     1.736     1.737     1.737     1.738     1.738     1.739     1.739     1.740     1.740     1.741     1.741     1.742     1.742     1.743     1.743     1.744     1.744     1.745     1.745     1.745     1.746     1.746     1.747     1.747     1.748     1.748     1.748     1.749     1.749     1.750     1.750     1.750     1.751     1.751     1.752     1.752     1.752     1.753     1.753     1.754     1.754     1.755     1.755     1.755     1.755     1.756     1.756     1.756     1.757     1.757     1.758     1.758     1.758     1.759     1.759     1.760     1.760     1.760     1.761     1.761     1.762     1.762     1.763     1.763     1.764     1.764     1.764     1.765     1.765     1.766     1.766     1.767     1.767     1.768     1.768     1.768     1.769     1.769     1.770     1.770     1.771     1.771     1.772     1.772     1.773     1.773     1.774     1.774     1.775     1.775     1.776     1.776     1.777     1.777     1.778     1.778     1.779     1.779     1.780     1.781     1.781     1.782     1.782     1.783     1.783     1.784     1.784     1.785     1.785     1.786     1.786     1.787     1.788     1.788     1.789     1.789     1.790     1.790     1.791     1.792     1.792     1.793     1.793     1.794     1.794     1.795     1.796     1.796     1.797     1.797     1.798     1.798     1.799     1.800     1.800     1.801     1.801     1.802     1.803     1.803     1.804     1.805     1.805     1.806     1.806     1.807     1.808     1.808     1.809     1.810     1.810     1.811     1.811     1.812     1.813     1.813     1.814     1.815     1.816     1.816     1.817     1.818     1.818     1.819     1.819     1.820     1.821     1.822     1.822     1.823     1.824     1.825     1.825     1.826     1.827     1.828     1.828     1.829     1.830     1.831     1.832     1.832     1.833     1.834     1.835     1.836     1.836     1.837     1.838     1.839     1.840     1.841     1.841     1.842     1.843     1.844     1.845     1.846     1.847     1.847     1.848     1.849     1.850     1.851     1.852     1.853     1.854     1.855     1.856     1.857     1.857     1.858     1.859     1.860     1.861     1.862     1.863     1.864     1.865     1.866     1.867     1.868     1.869     1.870     1.871     1.872     1.872     1.873     1.874     1.876     1.880     1.884     1.888     1.891     1.895     1.899     1.903     1.907     1.911     1.915     1.919     1.923     1.927     1.931     1.935     1.939     1.943     1.948     1.952     1.956     1.961     1.965     1.969     1.974     1.979     1.983     1.988     1.992     1.997     2.002     2.006     2.011     2.016     2.021     2.026     2.031     2.036     2.040     2.045     2.051     2.056     2.061     2.066     2.071     2.076     2.082     2.087     2.092     2.098     2.103     2.108     2.114     2.119     2.125     2.130     2.136     2.141     2.147     2.153     2.159     2.164     2.170     2.176     2.181     2.187     2.193     2.199     2.205     2.211     2.216     2.222     2.228     2.234     2.240     2.246     2.252     2.258     2.264     2.270     2.276     2.282     2.288     2.295     2.301     2.306     2.312     2.319     2.325     2.331     2.337     2.343     2.349     2.355     2.361     2.367     2.373     2.379     2.385     2.392     2.398     2.404     2.410     2.416     2.422     2.428     2.434     2.439     2.445     2.451     2.457     2.463     2.469     2.475     2.480     2.486     2.492     2.497     2.503     2.509     2.514     2.520     2.525     2.531     2.536     2.542     2.547     2.552     2.557     2.563     2.568     2.573     2.578     2.583     2.588     2.593     2.598     2.602     2.607     2.612     2.616     2.621     2.626     2.630     2.634     2.639     2.643     2.647     2.651     2.655     2.659     2.663     2.667     2.671     2.674     2.678     2.682     2.685     2.688     2.692     2.695     2.698     2.701     2.704     2.707     2.710     2.713     2.715     2.718     2.720     2.723     2.725     2.728     2.730     2.732     2.734     2.736     2.738     2.739     2.741     2.742     2.744     2.745     2.746     2.748     2.749     2.750     2.750     2.751     2.751     2.752     2.752     2.752     2.752     2.752     2.751     2.751     2.750     2.749     2.748     2.746     2.745     2.743     2.741     2.739     2.736     2.733     2.730     2.727     2.724     2.720     2.716     2.712     2.708     2.703     2.698     2.693     2.687     2.682     2.676     2.669     2.663     2.656     2.649     2.641     2.634     2.626     2.617     2.609     2.600     2.590     2.581     2.571     2.561     2.551     2.540     2.529     2.517     2.506     2.494     2.481     2.469     2.456     2.443     2.430     2.416     2.403     2.391     2.379     2.368     2.358     2.348     2.339     2.330     2.322     2.313     2.305     2.296     2.288     2.279     2.271     2.262     2.261     2.262     2.264     2.265     2.267     2.268     2.269     2.271     2.272     2.273     2.275     2.276     2.278     2.279     2.280     2.281     2.283     2.284     2.285     2.287     2.288     2.289     2.291     2.292     2.294     2.295     2.296     2.298     2.299     2.300     2.302     2.303     2.305     2.306     2.307     2.309     2.310     2.311     2.313     2.314     2.315     2.317     2.318     2.320     2.321     2.323     2.324     2.326     2.327     2.328     2.330     2.331     2.333     2.334     2.335     2.337     2.338     2.340     2.341     2.343     2.344     2.345     2.347     2.348     2.350     2.351     2.353     2.354     2.356     2.357     2.358     2.360     2.361     2.363     2.364     2.366     2.367     2.369     2.370     2.372     2.373     2.375     2.376     2.378     2.379     2.380     2.382     2.383     2.385     2.386     2.388     2.389     2.391     2.392     2.394     2.395     2.397     2.399     2.400     2.402     2.403     2.405     2.406     2.408     2.409     2.411     2.413     2.414     2.416     2.418     2.419     2.421     2.423     2.424     2.426     2.428     2.429     2.431     2.433     2.435     2.436     2.438     2.440     2.442     2.444     2.445     2.447     2.449     2.451     2.453     2.455     2.457     2.459     2.461     2.463     2.465     2.467     2.469     2.471     2.473     2.475     2.477     2.479     2.481     2.503     2.530     2.557     2.583     2.609     2.635     2.661     2.687     2.712     2.737     2.762     2.786     2.811     2.835     2.858     2.881     2.904     2.927     2.949     2.971     2.992     3.013     3.034     3.054     3.074     3.094     3.113     3.132     3.150     3.168     3.186     3.203     3.220     3.236     3.252     3.268     3.283     3.298     3.312     3.326     3.340     3.353     3.366     3.378     3.390     3.401     3.412     3.422     3.432     3.442     3.451     3.459     3.467     3.474     3.481     3.487     3.493     3.498     3.503     3.507     3.510     3.513     3.516     3.517     3.519     3.519     3.519     3.519     3.518     3.517     3.515     3.512     3.509     3.506     3.502     3.497     3.493     3.487     3.481     3.475     3.469     3.462     3.454     3.446     3.438     3.430     3.421     3.412     3.402     3.393     3.383     3.373     3.362     3.352     3.341     3.330     3.319     3.307     3.296     3.285     3.273     3.262     3.250     3.238     3.227     3.216     3.204     3.194     3.183     3.172     3.162     3.153     3.143     3.135     3.127     3.120     3.113     3.107     3.103     3.099     3.096     3.094     3.094     3.093     3.094     3.105     3.117     3.128     3.139     3.151     3.163     3.175     3.187     3.199     3.211     3.223     3.235     3.248     3.260     3.273     3.285     3.298     3.311     3.324     3.336     3.349     3.368     3.393     3.419     3.446     3.474     3.503     3.532     3.563     3.594     3.626     3.659     3.693     3.727     3.762     3.797     3.833     3.869     3.906     3.943     3.980     4.017     4.055     4.093     4.131     4.169     4.207     4.244     4.282     4.320     4.358     4.396     4.434     4.473     4.512     4.551     4.590     4.630     4.671     4.713     4.755     4.798     4.841     4.884     4.928     4.973     5.021     5.071     5.125     5.183     5.246     5.319     5.400     5.485     5.571     5.655     5.737     5.817     5.898     5.979     6.061     6.142     6.222     6.301     6.377     6.444     6.498     6.541     6.571     6.586     6.589     6.585     6.582     6.582     6.590     6.603     6.612     6.609     6.586     6.543     6.482     6.420     6.355     6.292     6.243     6.204     6.180     6.165     6.154     6.138     6.130     6.133     6.139     6.153     6.180     6.206     6.239     6.271     6.303     6.329     6.358     6.382     6.400     6.414     6.422     6.421     6.418     6.402     6.392     6.378     6.347     6.331     6.310     6.291     6.350     6.458     6.549     6.598     6.640     6.626     6.608     6.530     6.459     6.369     6.252     6.155     6.062     5.950     5.867     5.748     5.647     5.527     5.409     5.282     5.177     5.106     5.027     4.955     4.866     4.792     4.723     4.652     4.590     4.524     4.468     4.406     4.347     4.288     4.231     4.164     4.104     4.038     3.981     3.941     3.912     3.899     3.896     3.901     3.918     3.942     3.978     4.021     4.078     4.131     4.189     4.242     4.285     4.329     4.363     4.397     4.423     4.453     4.474     4.495     4.504     4.516     4.624     4.819     5.009     5.260     5.437     5.659     5.914     6.082     6.288     6.478     6.635     6.765     6.878     7.023     7.082     7.195     7.256     7.281     7.312     7.266     7.271     7.194     7.142     7.137     7.196     7.287     7.398     7.509     7.603     7.725     7.728     7.757     7.750     7.740     7.678     7.646     7.578     7.489     7.413     7.329     7.241     7.153     7.045     6.975     6.890     6.806     6.724     6.658     6.606     6.544     6.528     6.468     6.425     6.357     6.280     6.226     6.134     6.075     5.989     5.921     5.851     5.765     5.704     5.617     5.550     5.474     5.387     5.307     5.228     5.143     5.071     5.006     4.942     4.894     4.847     4.805     4.764     4.724     4.680     4.642     4.584     4.524     4.467     4.400     4.334     4.256     4.172     4.081     3.985     3.899     3.821     3.743     3.685     3.640     3.599     3.559     3.529     3.501     3.475     3.474     3.472     3.470     3.469     3.467     3.465     3.463     3.461     3.459     3.456     3.453     3.450     3.446     3.443     3.439     3.434     3.430     3.425     3.421     3.416     3.412     3.407     3.402     3.398     3.393     3.389     3.384     3.380     3.375     3.371     3.366     3.361     3.356     3.351     3.347     3.343     3.339     3.335     3.332     3.328     3.326     3.323     3.321     3.318     3.316     3.314     3.312     3.309     3.307     3.305     3.302     3.300     3.297     3.294     3.291     3.311     3.359     3.416     3.469     3.505     3.549     3.586     3.622     3.648     3.671     3.709     3.730     3.752     3.776     3.809     3.836     3.864     3.892     3.917     3.920     3.921     3.937     3.962     4.006     4.081     4.170     4.288     4.408     4.555     4.685     4.813     4.907     4.971     4.976     4.941     4.858     4.738     4.586     4.414     4.237     4.055     3.882     3.721     3.579     3.449     3.350     3.264     3.195     3.140     3.121     3.136     3.152     3.167     3.183     3.199     3.215     3.230     3.245     3.259     3.272     3.284     3.296     3.307     3.319     3.330     3.340     3.349     3.398     3.471     3.586     3.727     3.854     3.969     4.073     4.166     4.249     4.322     4.386     4.440     4.488     4.535     4.590     4.652     4.716     4.779     4.844     4.918     4.990     5.054     5.109     5.169     5.259     5.392     5.549     5.702     5.828     5.920     5.991     6.055     6.123     6.208     6.477     6.723     6.942     7.128     7.308     7.466     7.645     7.874     8.059     8.217     8.349     8.462     8.576     8.708     8.844     8.981     9.072     9.108     9.093     9.028     8.961     8.851     8.755     8.637     8.499     8.363     8.215     8.083     7.956     7.848     7.734     7.614     7.490     7.365     7.249     7.128     7.000     6.859     6.723     6.611     6.509     6.417     6.309     6.193     6.059     5.927     5.813     5.704     5.612     5.531     5.452     5.383     5.317     5.245     5.169     5.082     4.983     4.877     4.773     4.672     4.576     4.483     4.396     4.311     4.233     4.165     4.115     4.082     4.060     4.050     4.045     4.043     4.042     4.036     4.020     3.996     3.965     3.923     3.873     3.818     3.759     3.694     3.629     3.564     3.499     3.433     3.372     3.315     3.259     3.208     3.161     3.116     3.075     3.036     3.000     2.966     2.933     2.901     2.871     2.840     2.809     2.778     2.747     2.718     2.689     2.659     2.629     2.599     2.571     2.541     2.513     2.485     2.458     2.431     2.405     2.378     2.352     2.326     2.301     2.278     2.256     2.233     2.209     2.186     2.164     2.142     2.120     2.098     2.076     2.054     2.032     2.010     1.989     1.968     1.947     1.927     1.907     1.886     1.874     1.869     1.864     1.860     1.855     1.850     1.845     1.841     1.836     1.831     1.827     1.822     1.818     1.813     1.809     1.804     1.800     1.795     1.790     1.786     1.781     1.777     1.772     1.767     1.763     1.758     1.753     1.749     1.744     1.739     1.734     1.729     1.724     1.719     1.714     1.710     1.705     1.700     1.695     1.691     1.686     1.681     1.677     1.672     1.668     1.664     1.659     1.655     1.651     1.647     1.643     1.640     1.636     1.633     1.629     1.626     1.623     1.620     1.616     1.614     1.611     1.608     1.606     1.604     1.601     1.599     1.597     1.595     1.593     1.591     1.589     1.587     1.585     1.583     1.582     1.580     1.578     1.576     1.575     1.573     1.571     1.569     1.568     1.566     1.564     1.562     1.560     1.558     1.556     1.554     1.552     1.549     1.547     1.544     1.542     1.539     1.536     1.533     1.530     1.527     1.524     1.521     1.517     1.513     1.510     1.506     1.502     1.497     1.493     1.489     1.484     1.479     1.475     1.470     1.464     1.459     1.454     1.448     1.443     1.437     1.431     1.425     1.419     1.412     1.406     1.399     1.393     1.386     1.379     1.371     1.364     1.357     1.349     1.341     1.334     1.326     1.317     1.309     1.301     1.293     1.284     1.276     1.268     1.260     1.252     1.244     1.237     1.229     1.221     1.213     1.205     1.197     1.189     1.181     1.172     1.163     1.155     1.146     1.137     1.128     1.119
     2.011     2.016     2.022     2.027     2.032     2.037     2.042     2.047     2.052     2.057     2.062     2.066     2.071     2.075     2.079     2.083     2.087     2.091     2.095     2.130     2.102     2.271     2.110     2.373     2.117     2.427     2.123     2.425     2.130     2.365     2.135     2.250     2.141     2.144     2.146     2.149     2.151     2.153     2.156     2.158     2.160     2.162     2.164     2.166     2.168     2.170     2.172     2.173     2.175     2.177     2.178     2.180     2.182     2.183     2.184     2.185     2.186     2.188     2.188     2.189     2.190     2.191     2.192     2.193     2.194     2.194     2.195     2.196     2.196     2.197     2.197     2.198     2.198     2.198     2.199     2.199     2.199     2.199     2.199     2.199     2.199     2.200     2.200     2.200     2.199     2.199     2.199     2.199     2.199     2.198     2.198     2.197     2.197     2.197     2.196     2.196     2.195     2.195     2.194     2.194     2.193     2.192     2.192     2.190     2.190     2.189     2.189     2.188     2.187     2.186     2.185     2.184     2.183     2.182     2.182     2.181     2.179     2.179     2.177     2.176     2.175     2.174     2.173     2.172     2.171     2.169     2.168     2.167     2.166     2.165     2.163     2.162     2.160     2.159     2.158     2.156     2.155     2.153     2.152     2.150     2.149     2.148     2.146     2.144     2.143     2.141     2.139     2.138     2.136     2.134     2.133     2.131     2.129     2.127     2.125     2.124     2.121     2.120     2.118     2.116     2.114     2.112     2.109     2.108     2.105     2.103     2.101     2.099     2.096     2.094     2.092     2.089     2.087     2.084     2.082     2.079     2.077     2.074     2.072     2.069     2.066     2.064     2.061     2.058     2.056     2.053     2.050     2.048     2.044     2.042     2.039     2.036     2.033     2.030     2.027     2.024     2.021     2.018     2.015     2.012     2.009     2.005     2.002     1.999     1.996     1.992     1.989     1.986     1.983     1.979     1.976     1.973     1.969     1.966     1.962     1.959     1.955     1.952     1.948     1.944     1.941     1.937     1.933     1.930     1.926     1.922     1.919     1.915     1.911     1.907     1.904     1.900     1.896     1.892     1.888     1.885     1.881     1.877     1.873     1.869     1.865     1.861     1.857     1.853     1.849     1.844     1.840     1.836     1.832     1.828     1.824     1.820     1.816     1.811     1.807     1.803     1.798     1.794     1.790     1.786     1.781     1.777     1.772     1.768     1.764     1.759     1.755     1.750     1.746     1.741     1.737     1.732     1.728     1.724     1.725     1.725     1.726     1.727     1.727     1.728     1.729     1.729     1.730     1.731     1.731     1.732     1.733     1.733     1.734     1.734     1.735     1.736     1.736     1.737     1.737     1.738     1.738     1.739     1.739     1.740     1.740     1.741     1.741     1.742     1.742     1.743     1.743     1.744     1.744     1.745     1.745     1.745     1.746     1.746     1.747     1.747     1.748     1.748     1.748     1.749     1.749     1.750     1.750     1.750     1.751     1.751     1.751     1.752     1.752     1.753     1.753     1.754     1.754     1.754     1.755     1.755     1.755     1.756     1.756     1.756     1.757     1.757     1.758     1.758     1.758     1.759     1.759     1.760     1.760     1.760     1.761     1.761     1.762     1.762     1.763     1.763     1.764     1.764     1.764     1.765     1.765     1.766     1.766     1.767     1.767     1.768     1.768     1.768     1.769     1.769     1.770     1.770     1.771     1.771     1.772     1.772     1.773     1.773     1.774     1.774     1.775     1.775     1.776     1.776     1.777     1.777     1.778     1.779     1.779     1.780     1.780     1.781     1.781     1.782     1.782     1.783     1.783     1.784     1.784     1.785     1.786     1.786     1.787     1.787     1.788     1.788     1.789     1.790     1.790     1.791     1.791     1.792     1.792     1.793     1.794     1.794     1.795     1.795     1.796     1.796     1.797     1.797     1.798     1.799     1.799     1.800     1.801     1.801     1.802     1.802     1.803     1.804     1.804     1.805     1.806     1.806     1.807     1.807     1.808     1.809     1.809     1.810     1.811     1.811     1.812     1.813     1.813     1.814     1.815     1.815     1.816     1.817     1.818     1.818     1.819     1.819     1.820     1.821     1.822     1.822     1.823     1.824     1.824     1.825     1.826     1.827     1.828     1.828     1.829     1.830     1.831     1.832     1.832     1.833     1.834     1.835     1.836     1.837     1.837     1.838     1.839     1.840     1.841     1.842     1.843     1.843     1.844     1.845     1.846     1.847     1.848     1.849     1.850     1.850     1.851     1.852     1.853     1.854     1.855     1.856     1.857     1.858     1.859     1.860     1.861     1.861     1.862     1.863     1.864     1.865     1.866     1.867     1.868     1.869     1.870     1.871     1.872     1.873     1.874     1.875     1.877     1.881     1.885     1.888     1.892     1.896     1.900     1.904     1.908     1.912     1.916     1.920     1.924     1.928     1.932     1.936     1.940     1.944     1.949     1.953     1.957     1.962     1.966     1.971     1.975     1.980     1.984     1.989     1.994     1.998     2.003     2.008     2.013     2.017     2.022     2.027     2.032     2.037     2.042     2.047     2.052     2.057     2.062     2.068     2.073     2.078     2.083     2.089     2.094     2.100     2.105     2.110     2.116     2.121     2.127     2.132     2.138     2.144     2.149     2.155     2.161     2.166     2.172     2.178     2.183     2.189     2.195     2.201     2.207     2.213     2.219     2.224     2.230     2.236     2.242     2.248     2.254     2.260     2.266     2.272     2.278     2.284     2.290     2.296     2.302     2.308     2.314     2.320     2.326     2.333     2.339     2.344     2.351     2.357     2.363     2.369     2.375     2.381     2.387     2.393     2.399     2.405     2.411     2.417     2.423     2.428     2.434     2.440     2.446     2.452     2.458     2.464     2.469     2.475     2.481     2.486     2.492     2.497     2.503     2.508     2.514     2.519     2.525     2.530     2.535     2.541     2.546     2.551     2.556     2.561     2.566     2.571     2.576     2.581     2.586     2.591     2.595     2.600     2.604     2.609     2.614     2.618     2.622     2.627     2.631     2.635     2.639     2.643     2.647     2.651     2.655     2.658     2.662     2.666     2.669     2.672     2.676     2.679     2.682     2.685     2.688     2.691     2.694     2.697     2.700     2.702     2.705     2.707     2.710     2.712     2.714     2.716     2.719     2.720     2.722     2.724     2.726     2.727     2.729     2.730     2.731     2.733     2.734     2.735     2.736     2.736     2.737     2.738     2.738     2.738     2.738     2.738     2.738     2.737     2.737     2.736     2.735     2.734     2.732     2.731     2.729     2.727     2.725     2.722     2.719     2.716     2.713     2.710     2.706     2.702     2.698     2.693     2.689     2.684     2.679     2.673     2.668     2.661     2.655     2.649     2.642     2.635     2.627     2.620     2.612     2.603     2.595     2.586     2.577     2.567     2.558     2.548     2.537     2.527     2.516     2.505     2.493     2.482     2.469     2.457     2.445     2.432     2.420     2.407     2.394     2.382     2.370     2.359     2.348     2.338     2.329     2.320     2.311     2.302     2.294     2.285     2.277     2.268     2.260     2.258     2.259     2.261     2.262     2.264     2.265     2.267     2.268     2.269     2.271     2.272     2.274     2.275     2.276     2.278     2.279     2.280     2.282     2.283     2.284     2.286     2.287     2.288     2.290     2.291     2.292     2.294     2.295     2.296     2.298     2.299     2.301     2.302     2.303     2.305     2.306     2.307     2.309     2.310     2.311     2.313     2.314     2.316     2.317     2.318     2.320     2.321     2.323     2.324     2.326     2.327     2.328     2.330     2.331     2.333     2.334     2.336     2.337     2.339     2.340     2.341     2.343     2.344     2.346     2.347     2.348     2.350     2.351     2.353     2.354     2.356     2.357     2.359     2.360     2.361     2.363     2.364     2.366     2.367     2.369     2.370     2.372     2.373     2.375     2.376     2.378     2.379     2.380     2.382     2.383     2.385     2.386     2.388     2.389     2.391     2.393     2.394     2.396     2.397     2.399     2.400     2.402     2.403     2.405     2.406     2.408     2.410     2.411     2.413     2.414     2.416     2.418     2.419     2.421     2.423     2.425     2.426     2.428     2.430     2.431     2.433     2.435     2.437     2.439     2.440     2.442     2.444     2.446     2.448     2.450     2.452     2.453     2.455     2.457     2.459     2.461     2.463     2.465     2.467     2.469     2.471     2.474     2.476     2.478     2.480     2.487     2.513     2.540     2.567     2.593     2.619     2.645     2.671     2.697     2.722     2.747     2.772     2.796     2.820     2.844     2.867     2.890     2.913     2.935     2.957     2.979     3.000     3.021     3.041     3.061     3.081     3.100     3.119     3.138     3.156     3.174     3.191     3.208     3.225     3.241     3.256     3.272     3.287     3.301     3.315     3.329     3.342     3.355     3.367     3.379     3.391     3.402     3.412     3.422     3.432     3.441     3.449     3.458     3.465     3.472     3.479     3.484     3.490     3.495     3.499     3.502     3.505     3.508     3.510     3.511     3.512     3.512     3.512     3.511     3.510     3.508     3.506     3.503     3.500     3.496     3.492     3.487     3.482     3.476     3.470     3.463     3.456     3.449     3.441     3.433     3.425     3.416     3.407     3.398     3.388     3.378     3.368     3.357     3.346     3.336     3.325     3.314     3.302     3.291     3.279     3.268     3.256     3.245     3.233     3.221     3.210     3.198     3.187     3.177     3.166     3.156     3.146     3.137     3.128     3.120     3.113     3.106     3.100     3.095     3.091     3.089     3.087     3.085     3.085     3.091     3.102     3.113     3.124     3.136     3.147     3.159     3.171     3.183     3.195     3.207     3.219     3.231     3.244     3.256     3.269     3.281     3.294     3.307     3.319     3.332     3.345     3.358     3.375     3.400     3.427     3.454     3.483     3.512     3.542     3.573     3.605     3.638     3.671     3.705     3.740     3.775     3.811     3.847     3.884     3.920     3.958     3.995     4.033     4.071     4.109     4.147     4.186     4.224     4.262     4.300     4.338     4.376     4.415     4.453     4.492     4.531     4.570     4.611     4.652     4.694     4.737     4.781     4.825     4.869     4.913     4.958     5.004     5.054     5.106     5.162     5.220     5.286     5.361     5.443     5.529     5.615     5.698     5.779     5.859     5.941     6.023     6.106     6.186     6.265     6.341     6.413     6.474     6.523     6.559     6.584     6.596     6.596     6.593     6.592     6.596     6.604     6.612     6.609     6.591     6.556     6.502     6.435     6.371     6.310     6.251     6.207     6.179     6.160     6.149     6.136     6.120     6.113     6.116     6.117     6.132     6.153     6.177     6.204     6.239     6.267     6.299     6.328     6.357     6.376     6.390     6.400     6.403     6.391     6.392     6.392     6.371     6.363     6.353     6.340     6.327     6.372     6.495     6.597     6.687     6.711     6.769     6.723     6.694     6.630     6.559     6.450     6.362     6.255     6.176     6.055     5.973     5.841     5.747     5.616     5.492     5.371     5.262     5.148     5.045     4.936     4.834     4.767     4.697     4.637     4.577     4.514     4.450     4.384     4.322     4.255     4.190     4.121     4.053     3.990     3.944     3.917     3.899     3.896     3.901     3.913     3.943     3.977     4.026     4.076     4.133     4.193     4.239     4.287     4.325     4.363     4.391     4.423     4.447     4.480     4.504     4.526     4.544     4.544     4.666     4.906     5.081     5.290     5.533     5.715     5.929     6.134     6.324     6.491     6.620     6.779     6.888     7.030     7.106     7.168     7.243     7.236     7.286     7.241     7.215     7.192     7.141     7.130     7.206     7.316     7.426     7.588     7.642     7.749     7.798     7.835     7.823     7.832     7.797     7.746     7.674     7.590     7.494     7.409     7.300     7.225     7.124     7.033     6.943     6.860     6.772     6.687     6.657     6.601     6.582     6.519     6.458     6.402     6.314     6.261     6.166     6.104     6.022     5.942     5.877     5.785     5.722     5.636     5.550     5.472     5.388     5.295     5.213     5.133     5.056     4.990     4.935     4.882     4.841     4.797     4.758     4.723     4.663     4.616     4.555     4.494     4.432     4.357     4.283     4.195     4.100     4.011     3.920     3.826     3.754     3.690     3.632     3.580     3.542     3.508     3.495     3.493     3.492     3.490     3.488     3.487     3.485     3.483     3.481     3.479     3.476     3.473     3.470     3.466     3.462     3.458     3.453     3.448     3.443     3.438     3.433     3.428     3.423     3.418     3.413     3.408     3.403     3.398     3.393     3.389     3.384     3.379     3.373     3.368     3.363     3.358     3.354     3.349     3.345     3.341     3.338     3.334     3.331     3.329     3.326     3.324     3.322     3.319     3.317     3.315     3.313     3.310     3.308     3.305     3.302     3.299     3.296     3.321     3.374     3.435     3.482     3.528     3.564     3.598     3.631     3.647     3.681     3.711     3.738     3.759     3.789     3.821     3.844     3.873     3.904     3.924     3.932     3.939     3.940     3.960     3.999     4.061     4.163     4.264     4.392     4.534     4.676     4.812     4.928     5.007     5.039     5.021     4.956     4.857     4.720     4.552     4.377     4.193     4.008     3.839     3.678     3.538     3.417     3.323     3.234     3.157     3.105     3.094     3.109     3.124     3.139     3.155     3.170     3.185     3.200     3.213     3.227     3.239     3.251     3.263     3.274     3.285     3.295     3.304     3.312     3.407     3.566     3.713     3.850     3.978     4.097     4.210     4.316     4.414     4.503     4.586     4.667     4.754     4.851     4.958     5.069     5.178     5.286     5.394     5.493     5.578     5.651     5.712     5.789     5.900     6.041     6.188     6.312     6.411     6.486     6.547     6.605     6.720     6.988     7.256     7.517     7.761     8.015     8.245     8.447     8.618     8.667     8.655     8.610     8.554     8.509     8.529     8.580     8.709     8.823     8.932     8.989     9.026     9.008     8.964     8.872     8.760     8.597     8.441     8.269     8.130     7.992     7.890     7.779     7.669     7.544     7.424     7.299     7.176     7.035     6.885     6.725     6.598     6.478     6.370     6.251     6.113     5.964     5.803     5.662     5.536     5.419     5.322     5.235     5.156     5.093     5.032     4.963     4.888     4.801     4.703     4.608     4.519     4.434     4.350     4.268     4.190     4.116     4.051     4.002     3.966     3.943     3.933     3.932     3.934     3.938     3.940     3.933     3.919     3.898     3.867     3.827     3.781     3.731     3.673     3.614     3.555     3.495     3.434     3.376     3.321     3.267     3.217     3.171     3.127     3.086     3.048     3.012     2.979     2.946     2.914     2.884     2.854     2.823     2.792     2.762     2.733     2.705     2.675     2.645     2.616     2.587     2.558     2.530     2.502     2.475     2.448     2.422     2.395     2.369     2.343     2.318     2.295     2.273     2.250     2.226     2.203     2.181     2.158     2.137     2.115     2.093     2.071     2.049     2.027     2.005     1.983     1.962     1.943     1.923     1.903     1.882     1.861     1.856     1.851     1.847     1.842     1.838     1.833     1.828     1.824     1.820     1.815     1.811     1.806     1.802     1.797     1.793     1.788     1.784     1.779     1.775     1.770     1.766     1.761     1.756     1.752     1.747     1.743     1.738     1.733     1.728     1.723     1.719     1.714     1.709     1.704     1.699     1.694     1.690     1.685     1.681     1.676     1.672     1.667     1.663     1.658     1.654     1.650     1.646     1.642     1.639     1.635     1.631     1.628     1.624     1.621     1.618     1.615     1.612     1.609     1.606     1.604     1.601     1.599     1.597     1.595     1.592     1.590     1.588     1.587     1.585     1.583     1.581     1.579     1.577     1.576     1.574     1.572     1.571     1.569     1.567     1.565     1.564     1.562     1.560     1.558     1.556     1.554     1.552     1.550     1.548     1.545     1.543     1.541     1.538     1.535     1.532     1.529     1.526     1.523     1.520     1.517     1.513     1.510     1.506     1.502     1.498     1.494     1.489     1.485     1.480     1.476     1.471     1.466     1.461     1.455     1.450     1.444     1.439     1.433     1.427     1.421     1.415     1.409     1.402     1.396     1.389     1.382     1.375     1.368     1.361     1.353     1.346     1.338     1.330     1.322     1.314     1.306     1.297     1.289     1.281     1.273     1.265     1.257     1.249     1.241     1.233     1.226     1.218     1.210     1.202     1.194     1.186     1.178     1.169     1.161     1.152     1.143     1.135     1.126     1.117
     2.009     2.015     2.021     2.026     2.031     2.036     2.041     2.046     2.051     2.056     2.060     2.065     2.070     2.074     2.078     2.082     2.086     2.090     2.094     2.098     2.182     2.105     2.303     2.112     2.380     2.119     2.404     2.126     2.371     2.132     2.280     2.138     2.141     2.143     2.146     2.148     2.151     2.153     2.155     2.158     2.160     2.162     2.164     2.166     2.168     2.170     2.172     2.173     2.175     2.177     2.178     2.180     2.181     2.183     2.184     2.185     2.187     2.188     2.189     2.190     2.191     2.192     2.193     2.193     2.194     2.195     2.196     2.196     2.197     2.197     2.198     2.198     2.199     2.199     2.199     2.200     2.200     2.200     2.200     2.200     2.201     2.201     2.201     2.201     2.201     2.200     2.200     2.200     2.200     2.200     2.199     2.199     2.198     2.198     2.198     2.197     2.197     2.196     2.196     2.195     2.195     2.194     2.193     2.193     2.192     2.191     2.190     2.190     2.189     2.188     2.187     2.186     2.185     2.184     2.183     2.182     2.181     2.180     2.179     2.178     2.177     2.176     2.175     2.174     2.173     2.171     2.170     2.169     2.168     2.167     2.165     2.164     2.162     2.162     2.160     2.159     2.157     2.156     2.154     2.153     2.151     2.150     2.148     2.146     2.145     2.143     2.142     2.140     2.138     2.137     2.135     2.133     2.131     2.130     2.128     2.126     2.124     2.122     2.120     2.118     2.116     2.114     2.112     2.110     2.108     2.105     2.103     2.101     2.099     2.096     2.094     2.092     2.089     2.087     2.084     2.082     2.079     2.077     2.074     2.072     2.069     2.067     2.064     2.061     2.058     2.056     2.053     2.050     2.047     2.045     2.042     2.039     2.036     2.033     2.030     2.027     2.024     2.021     2.018     2.015     2.011     2.008     2.005     2.002     1.999     1.995     1.992     1.989     1.986     1.982     1.979     1.976     1.972     1.969     1.965     1.962     1.958     1.955     1.951     1.948     1.944     1.940     1.937     1.933     1.930     1.926     1.922     1.918     1.914     1.911     1.907     1.903     1.899     1.896     1.892     1.888     1.884     1.880     1.876     1.872     1.868     1.864     1.860     1.856     1.852     1.848     1.844     1.840     1.836     1.832     1.828     1.823     1.819     1.815     1.811     1.807     1.802     1.798     1.793     1.789     1.785     1.781     1.776     1.772     1.767     1.763     1.759     1.754     1.750     1.745     1.741     1.736     1.731     1.727     1.724     1.724     1.725     1.726     1.727     1.727     1.728     1.729     1.729     1.730     1.730     1.731     1.732     1.732     1.733     1.734     1.734     1.735     1.735     1.736     1.736     1.737     1.737     1.738     1.739     1.739     1.740     1.740     1.740     1.741     1.741     1.742     1.742     1.743     1.743     1.744     1.744     1.745     1.745     1.745     1.746     1.746     1.746     1.747     1.747     1.748     1.748     1.749     1.749     1.749     1.750     1.750     1.751     1.751     1.752     1.752     1.752     1.753     1.753     1.753     1.754     1.754     1.754     1.755     1.755     1.755     1.756     1.756     1.757     1.757     1.757     1.758     1.758     1.759     1.759     1.760     1.760     1.760     1.761     1.761     1.762     1.762     1.763     1.763     1.764     1.764     1.764     1.765     1.765     1.766     1.766     1.767     1.767     1.768     1.768     1.769     1.769     1.770     1.770     1.771     1.771     1.771     1.772     1.772     1.773     1.774     1.774     1.775     1.775     1.776     1.776     1.777     1.777     1.778     1.778     1.779     1.779     1.780     1.780     1.781     1.781     1.782     1.783     1.783     1.784     1.784     1.785     1.785     1.786     1.787     1.787     1.788     1.788     1.789     1.789     1.790     1.790     1.791     1.792     1.792     1.793     1.793     1.794     1.795     1.795     1.796     1.796     1.797     1.797     1.798     1.799     1.799     1.800     1.801     1.801     1.802     1.802     1.803     1.804     1.804     1.805     1.805     1.806     1.807     1.807     1.808     1.809     1.809     1.810     1.811     1.811     1.812     1.813     1.813     1.814     1.815     1.815     1.816     1.817     1.817     1.818     1.819     1.820     1.820     1.821     1.822     1.822     1.823     1.824     1.825     1.825     1.826     1.827     1.828     1.829     1.829     1.830     1.831     1.832     1.833     1.833     1.834     1.835     1.836     1.837     1.838     1.839     1.839     1.840     1.841     1.842     1.843     1.844     1.845     1.845     1.846     1.847     1.848     1.849     1.850     1.851     1.852     1.853     1.854     1.855     1.855     1.856     1.857     1.858     1.859     1.860     1.861     1.862     1.863     1.864     1.865     1.865     1.866     1.867     1.868     1.869     1.870     1.871     1.872     1.873     1.874     1.875     1.878     1.882     1.885     1.889     1.893     1.897     1.901     1.904     1.909     1.912     1.917     1.921     1.925     1.929     1.933     1.937     1.941     1.946     1.950     1.954     1.959     1.963     1.968     1.972     1.977     1.981     1.986     1.990     1.995     2.000     2.005     2.009     2.014     2.019     2.024     2.029     2.034     2.039     2.044     2.049     2.054     2.059     2.064     2.069     2.075     2.080     2.085     2.091     2.096     2.101     2.107     2.112     2.118     2.123     2.129     2.134     2.140     2.146     2.151     2.157     2.162     2.168     2.174     2.180     2.185     2.191     2.197     2.203     2.209     2.215     2.221     2.226     2.233     2.238     2.244     2.250     2.256     2.262     2.268     2.274     2.280     2.286     2.292     2.298     2.304     2.310     2.316     2.322     2.328     2.334     2.340     2.346     2.352     2.358     2.364     2.370     2.376     2.382     2.388     2.394     2.400     2.406     2.412     2.417     2.423     2.429     2.435     2.441     2.447     2.452     2.458     2.464     2.469     2.475     2.480     2.486     2.491     2.497     2.502     2.508     2.513     2.518     2.524     2.529     2.534     2.539     2.544     2.549     2.554     2.559     2.564     2.569     2.574     2.578     2.583     2.588     2.593     2.597     2.601     2.606     2.610     2.614     2.619     2.623     2.627     2.631     2.635     2.638     2.642     2.646     2.649     2.653     2.656     2.660     2.663     2.666     2.670     2.672     2.675     2.678     2.681     2.684     2.687     2.689     2.692     2.694     2.696     2.699     2.701     2.703     2.705     2.707     2.709     2.711     2.712     2.714     2.715     2.716     2.718     2.719     2.720     2.721     2.722     2.722     2.723     2.724     2.724     2.724     2.724     2.724     2.724     2.723     2.723     2.722     2.721     2.720     2.718     2.717     2.715     2.713     2.711     2.708     2.705     2.702     2.699     2.696     2.692     2.688     2.684     2.679     2.675     2.670     2.665     2.659     2.654     2.648     2.641     2.635     2.628     2.621     2.614     2.606     2.598     2.590     2.581     2.573     2.564     2.554     2.545     2.535     2.525     2.514     2.504     2.493     2.481     2.470     2.458     2.446     2.434     2.422     2.410     2.398     2.385     2.373     2.362     2.350     2.339     2.329     2.319     2.310     2.301     2.292     2.283     2.275     2.266     2.258     2.254     2.256     2.258     2.259     2.261     2.262     2.264     2.265     2.267     2.268     2.270     2.271     2.272     2.274     2.275     2.276     2.278     2.279     2.281     2.282     2.283     2.284     2.286     2.287     2.288     2.290     2.291     2.292     2.294     2.295     2.297     2.298     2.299     2.301     2.302     2.304     2.305     2.306     2.308     2.309     2.310     2.312     2.313     2.314     2.316     2.317     2.319     2.320     2.322     2.323     2.324     2.326     2.327     2.329     2.330     2.331     2.333     2.334     2.336     2.337     2.339     2.340     2.341     2.343     2.344     2.346     2.347     2.349     2.350     2.351     2.353     2.354     2.356     2.357     2.359     2.360     2.362     2.363     2.365     2.366     2.367     2.369     2.370     2.372     2.373     2.375     2.376     2.378     2.379     2.381     2.382     2.384     2.385     2.387     2.388     2.390     2.391     2.393     2.394     2.396     2.397     2.399     2.401     2.402     2.404     2.405     2.407     2.408     2.410     2.411     2.413     2.415     2.416     2.418     2.420     2.421     2.423     2.425     2.427     2.428     2.430     2.432     2.433     2.435     2.437     2.439     2.441     2.443     2.445     2.446     2.448     2.450     2.452     2.454     2.456     2.458     2.460     2.462     2.464     2.466     2.468     2.470     2.472     2.474     2.476     2.479     2.481     2.497     2.523     2.550     2.577     2.603     2.629     2.655     2.681     2.707     2.732     2.757     2.781     2.805     2.829     2.853     2.876     2.899     2.922     2.944     2.965     2.987     3.008     3.028     3.049     3.068     3.088     3.107     3.126     3.144     3.162     3.179     3.196     3.213     3.229     3.245     3.260     3.275     3.290     3.304     3.318     3.331     3.344     3.357     3.369     3.380     3.391     3.402     3.412     3.422     3.431     3.440     3.448     3.456     3.463     3.469     3.475     3.481     3.486     3.490     3.494     3.497     3.500     3.502     3.504     3.505     3.505     3.505     3.505     3.504     3.502     3.500     3.497     3.494     3.490     3.486     3.481     3.476     3.470     3.464     3.458     3.451     3.444     3.436     3.428     3.419     3.411     3.402     3.392     3.383     3.373     3.362     3.352     3.341     3.330     3.319     3.308     3.297     3.286     3.274     3.262     3.251     3.239     3.227     3.216     3.204     3.192     3.181     3.170     3.159     3.149     3.139     3.130     3.121     3.113     3.105     3.099     3.093     3.088     3.084     3.081     3.079     3.077     3.076     3.087     3.098     3.109     3.121     3.132     3.144     3.155     3.167     3.179     3.191     3.203     3.215     3.227     3.240     3.252     3.265     3.277     3.290     3.302     3.315     3.328     3.341     3.354     3.367     3.381     3.407     3.434     3.462     3.491     3.521     3.552     3.584     3.616     3.649     3.683     3.717     3.752     3.788     3.824     3.860     3.897     3.934     3.972     4.009     4.048     4.086     4.125     4.164     4.202     4.241     4.279     4.318     4.356     4.394     4.432     4.471     4.510     4.549     4.589     4.630     4.673     4.717     4.761     4.807     4.851     4.896     4.941     4.988     5.036     5.087     5.140     5.197     5.258     5.326     5.402     5.484     5.569     5.654     5.738     5.820     5.900     5.982     6.066     6.149     6.229     6.305     6.378     6.444     6.500     6.543     6.573     6.592     6.600     6.598     6.595     6.594     6.597     6.602     6.603     6.590     6.560     6.513     6.451     6.381     6.317     6.258     6.207     6.174     6.155     6.143     6.132     6.119     6.102     6.096     6.093     6.095     6.105     6.121     6.140     6.168     6.199     6.230     6.260     6.294     6.322     6.342     6.358     6.370     6.369     6.369     6.381     6.376     6.373     6.373     6.368     6.357     6.349     6.367     6.504     6.633     6.707     6.807     6.814     6.850     6.807     6.786     6.715     6.634     6.542     6.461     6.348     6.278     6.157     6.072     5.939     5.831     5.696     5.587     5.466     5.345     5.240     5.114     5.011     4.870     4.749     4.688     4.630     4.559     4.498     4.419     4.357     4.287     4.217     4.147     4.068     4.009     3.960     3.928     3.915     3.906     3.909     3.922     3.950     3.985     4.031     4.079     4.139     4.190     4.238     4.280     4.320     4.352     4.384     4.411     4.444     4.478     4.512     4.544     4.560     4.573     4.585     4.720     4.929     5.163     5.337     5.564     5.769     5.965     6.160     6.309     6.493     6.628     6.792     6.899     7.003     7.098     7.144     7.224     7.214     7.212     7.213     7.174     7.153     7.127     7.136     7.218     7.375     7.446     7.589     7.688     7.781     7.819     7.878     7.889     7.878     7.851     7.803     7.723     7.640     7.538     7.472     7.380     7.290     7.192     7.105     7.005     6.893     6.819     6.732     6.716     6.652     6.632     6.570     6.505     6.442     6.348     6.300     6.207     6.138     6.059     5.968     5.903     5.813     5.732     5.649     5.562     5.467     5.382     5.285     5.201     5.121     5.050     4.988     4.937     4.886     4.857     4.813     4.759     4.721     4.656     4.601     4.537     4.463     4.393     4.310     4.220     4.136     4.036     3.934     3.849     3.769     3.694     3.625     3.575     3.525     3.516     3.513     3.512     3.510     3.508     3.507     3.505     3.503     3.501     3.499     3.497     3.494     3.491     3.487     3.483     3.478     3.473     3.468     3.463     3.457     3.451     3.445     3.440     3.434     3.429     3.423     3.418     3.413     3.408     3.403     3.398     3.392     3.387     3.381     3.376     3.370     3.365     3.361     3.356     3.352     3.348     3.344     3.341     3.338     3.335     3.332     3.330     3.328     3.326     3.323     3.321     3.319     3.316     3.313     3.311     3.308     3.304     3.301     3.332     3.394     3.444     3.503     3.545     3.577     3.613     3.632     3.661     3.689     3.722     3.747     3.773     3.803     3.823     3.850     3.876     3.909     3.932     3.957     3.950     3.962     3.973     4.010     4.074     4.151     4.245     4.370     4.496     4.647     4.794     4.926     5.022     5.084     5.087     5.054     4.975     4.847     4.697     4.521     4.331     4.138     3.956     3.783     3.628     3.490     3.371     3.269     3.188     3.118     3.073     3.063     3.077     3.092     3.107     3.122     3.137     3.151     3.164     3.177     3.190     3.202     3.213     3.224     3.235     3.245     3.254     3.262     3.272     3.438     3.597     3.752     3.901     4.048     4.191     4.330     4.460     4.582     4.698     4.810     4.926     5.053     5.189     5.328     5.463     5.595     5.725     5.852     5.966     6.066     6.154     6.239     6.341     6.462     6.590     6.711     6.812     6.893     6.959     7.010     7.180     7.450     7.752     8.095     8.427     8.691     8.787     8.759     8.703     8.579     8.471     8.345     8.224     8.100     8.052     8.042     8.120     8.226     8.366     8.483     8.609     8.646     8.675     8.616     8.548     8.414     8.293     8.148     8.036     7.915     7.826     7.721     7.621     7.496     7.381     7.249     7.130     6.981     6.826     6.658     6.512     6.382     6.253     6.120     5.960     5.788     5.611     5.446     5.306     5.178     5.066     4.971     4.885     4.820     4.767     4.708     4.645     4.574     4.492     4.415     4.346     4.277     4.208     4.138     4.069     4.004     3.944     3.896     3.860     3.833     3.821     3.819     3.822     3.829     3.835     3.835     3.829     3.816     3.795     3.765     3.729     3.687     3.638     3.586     3.532     3.477     3.421     3.368     3.316     3.264     3.216     3.171     3.128     3.088     3.051     3.016     2.983     2.951     2.919     2.890     2.860     2.830     2.800     2.770     2.742     2.714     2.684     2.655     2.627     2.598     2.569     2.541     2.514     2.487     2.460     2.434     2.408     2.382     2.357     2.332     2.309     2.287     2.264     2.240     2.218     2.195     2.173     2.151     2.129     2.107     2.085     2.064     2.042     2.020     1.998     1.977     1.957     1.937     1.917     1.896     1.876     1.856     1.843     1.839     1.834     1.830     1.826     1.821     1.817     1.812     1.808     1.804     1.799     1.795     1.791     1.786     1.782     1.777     1.773     1.768     1.764     1.759     1.755     1.750     1.746     1.741     1.737     1.732     1.727     1.722     1.718     1.713     1.708     1.703     1.699     1.694     1.689     1.685     1.680     1.676     1.671     1.667     1.662     1.658     1.654     1.649     1.645     1.642     1.638     1.634     1.630     1.627     1.623     1.620     1.617     1.614     1.611     1.608     1.605     1.602     1.599     1.597     1.595     1.593     1.590     1.588     1.586     1.584     1.582     1.581     1.579     1.577     1.575     1.573     1.572     1.570     1.569     1.567     1.565     1.563     1.562     1.560     1.558     1.556     1.554     1.552     1.550     1.548     1.546     1.544     1.541     1.539     1.537     1.534     1.531     1.529     1.526     1.522     1.519     1.516     1.513     1.509     1.506     1.502     1.498     1.494     1.490     1.486     1.481     1.477     1.472     1.467     1.462     1.457     1.452     1.446     1.441     1.435     1.429     1.423     1.418     1.411     1.405     1.399     1.392     1.385     1.378     1.371     1.364     1.357     1.350     1.342     1.334     1.327     1.318     1.310     1.302     1.294     1.286     1.277     1.269     1.261     1.253     1.246     1.238     1.230     1.222     1.215     1.207     1.199     1.191     1.183     1.175     1.167     1.158     1.150     1.141     1.132     1.123     1.114
     2.008     2.014     2.019     2.025     2.030     2.035     2.040     2.045     2.050     2.055     2.059     2.064     2.068     2.073     2.077     2.082     2.086     2.089     2.094     2.097     2.101     2.212     2.108     2.310     2.115     2.358     2.122     2.351     2.128     2.286     2.134     2.169     2.140     2.143     2.145     2.148     2.150     2.153     2.155     2.158     2.159     2.162     2.164     2.166     2.168     2.170     2.172     2.173     2.175     2.177     2.178     2.180     2.182     2.183     2.184     2.186     2.187     2.188     2.189     2.190     2.191     2.192     2.193     2.194     2.195     2.196     2.196     2.197     2.198     2.198     2.198     2.199     2.199     2.200     2.200     2.201     2.201     2.201     2.201     2.201     2.202     2.202     2.202     2.202     2.202     2.202     2.202     2.201     2.201     2.201     2.201     2.200     2.200     2.200     2.199     2.199     2.198     2.198     2.197     2.197     2.196     2.195     2.195     2.194     2.193     2.193     2.192     2.191     2.190     2.190     2.189     2.188     2.187     2.186     2.185     2.184     2.183     2.182     2.181     2.180     2.179     2.178     2.177     2.176     2.175     2.173     2.173     2.171     2.170     2.168     2.168     2.166     2.165     2.164     2.162     2.161     2.159     2.158     2.156     2.155     2.153     2.152     2.150     2.149     2.147     2.146     2.144     2.142     2.141     2.139     2.137     2.135     2.134     2.132     2.130     2.128     2.126     2.124     2.123     2.121     2.119     2.116     2.115     2.112     2.110     2.108     2.106     2.104     2.101     2.099     2.097     2.094     2.092     2.090     2.087     2.085     2.082     2.080     2.077     2.075     2.072     2.069     2.067     2.064     2.061     2.058     2.056     2.053     2.050     2.047     2.045     2.042     2.039     2.036     2.033     2.030     2.027     2.024     2.021     2.017     2.014     2.011     2.008     2.005     2.002     1.998     1.995     1.992     1.989     1.985     1.982     1.979     1.975     1.972     1.968     1.965     1.961     1.958     1.954     1.951     1.947     1.944     1.940     1.937     1.933     1.929     1.925     1.922     1.918     1.914     1.910     1.906     1.903     1.899     1.895     1.891     1.887     1.884     1.880     1.875     1.872     1.868     1.864     1.860     1.856     1.851     1.847     1.843     1.839     1.835     1.831     1.827     1.823     1.819     1.814     1.810     1.806     1.802     1.797     1.793     1.789     1.784     1.780     1.776     1.771     1.767     1.762     1.758     1.753     1.749     1.744     1.740     1.735     1.730     1.726     1.724     1.724     1.725     1.726     1.726     1.727     1.728     1.728     1.729     1.729     1.730     1.731     1.731     1.732     1.733     1.733     1.734     1.734     1.735     1.735     1.736     1.736     1.737     1.738     1.738     1.739     1.739     1.740     1.740     1.740     1.741     1.741     1.742     1.742     1.743     1.743     1.744     1.744     1.744     1.745     1.745     1.746     1.746     1.746     1.747     1.747     1.748     1.748     1.748     1.749     1.749     1.750     1.750     1.751     1.751     1.751     1.752     1.752     1.752     1.753     1.753     1.753     1.754     1.754     1.755     1.755     1.755     1.756     1.756     1.757     1.757     1.757     1.758     1.758     1.759     1.759     1.760     1.760     1.760     1.761     1.761     1.762     1.762     1.763     1.763     1.763     1.764     1.765     1.765     1.765     1.766     1.766     1.767     1.767     1.768     1.768     1.769     1.769     1.770     1.770     1.771     1.771     1.772     1.772     1.773     1.773     1.774     1.774     1.775     1.775     1.776     1.776     1.777     1.777     1.778     1.778     1.779     1.780     1.780     1.781     1.781     1.782     1.782     1.783     1.783     1.784     1.785     1.785     1.786     1.786     1.787     1.787     1.788     1.788     1.789     1.790     1.790     1.791     1.791     1.792     1.793     1.793     1.794     1.794     1.795     1.795     1.796     1.797     1.797     1.798     1.799     1.799     1.800     1.800     1.801     1.802     1.802     1.803     1.803     1.804     1.805     1.805     1.806     1.807     1.807     1.808     1.808     1.809     1.810     1.811     1.811     1.812     1.813     1.813     1.814     1.815     1.815     1.816     1.817     1.818     1.818     1.819     1.819     1.820     1.821     1.822     1.822     1.823     1.824     1.825     1.825     1.826     1.827     1.828     1.828     1.829     1.830     1.831     1.832     1.833     1.834     1.835     1.835     1.836     1.837     1.838     1.839     1.840     1.840     1.841     1.842     1.843     1.844     1.845     1.846     1.847     1.848     1.848     1.849     1.850     1.851     1.852     1.853     1.854     1.855     1.856     1.857     1.857     1.858     1.859     1.860     1.861     1.862     1.863     1.864     1.865     1.866     1.867     1.868     1.869     1.870     1.871     1.872     1.873     1.874     1.874     1.876     1.879     1.882     1.886     1.890     1.894     1.897     1.901     1.905     1.909     1.913     1.917     1.921     1.926     1.930     1.934     1.938     1.942     1.947     1.951     1.955     1.960     1.964     1.969     1.973     1.978     1.982     1.987     1.992     1.996     2.001     2.006     2.011     2.015     2.020     2.025     2.030     2.035     2.040     2.045     2.051     2.056     2.061     2.066     2.071     2.076     2.082     2.087     2.092     2.098     2.103     2.109     2.114     2.120     2.125     2.131     2.136     2.142     2.147     2.153     2.159     2.164     2.170     2.176     2.182     2.187     2.193     2.199     2.205     2.211     2.217     2.223     2.228     2.234     2.240     2.246     2.252     2.258     2.264     2.270     2.276     2.282     2.288     2.294     2.300     2.306     2.312     2.318     2.323     2.329     2.335     2.341     2.347     2.353     2.359     2.365     2.371     2.377     2.383     2.389     2.395     2.401     2.407     2.412     2.418     2.424     2.430     2.435     2.441     2.447     2.452     2.458     2.464     2.469     2.474     2.480     2.485     2.491     2.496     2.502     2.507     2.512     2.517     2.522     2.528     2.533     2.538     2.542     2.547     2.552     2.557     2.562     2.567     2.571     2.576     2.580     2.585     2.589     2.594     2.598     2.602     2.606     2.610     2.614     2.618     2.622     2.626     2.630     2.633     2.637     2.641     2.644     2.647     2.651     2.654     2.657     2.660     2.663     2.666     2.668     2.671     2.674     2.676     2.679     2.681     2.683     2.686     2.688     2.690     2.692     2.694     2.695     2.697     2.699     2.700     2.702     2.703     2.704     2.705     2.706     2.707     2.708     2.708     2.709     2.709     2.710     2.710     2.710     2.710     2.710     2.709     2.709     2.708     2.707     2.706     2.704     2.703     2.701     2.699     2.697     2.694     2.692     2.689     2.685     2.682     2.678     2.674     2.670     2.666     2.661     2.656     2.651     2.645     2.640     2.634     2.628     2.621     2.615     2.608     2.600     2.593     2.585     2.577     2.569     2.560     2.551     2.542     2.532     2.522     2.512     2.502     2.492     2.481     2.470     2.459     2.447     2.436     2.424     2.412     2.400     2.389     2.377     2.365     2.353     2.342     2.331     2.321     2.311     2.301     2.292     2.282     2.274     2.265     2.256     2.250     2.252     2.254     2.256     2.258     2.259     2.261     2.262     2.264     2.265     2.267     2.268     2.270     2.271     2.272     2.274     2.275     2.277     2.278     2.279     2.281     2.282     2.283     2.284     2.286     2.287     2.289     2.290     2.291     2.293     2.294     2.295     2.297     2.298     2.300     2.301     2.302     2.304     2.305     2.306     2.308     2.309     2.310     2.312     2.313     2.315     2.316     2.318     2.319     2.320     2.322     2.323     2.325     2.326     2.327     2.329     2.330     2.332     2.333     2.335     2.336     2.337     2.339     2.340     2.342     2.343     2.344     2.346     2.347     2.349     2.350     2.352     2.353     2.354     2.356     2.357     2.359     2.360     2.362     2.363     2.365     2.366     2.368     2.369     2.371     2.372     2.374     2.375     2.377     2.378     2.379     2.381     2.382     2.384     2.385     2.387     2.388     2.390     2.391     2.393     2.395     2.396     2.398     2.399     2.401     2.402     2.404     2.405     2.407     2.408     2.410     2.412     2.413     2.415     2.417     2.418     2.420     2.422     2.423     2.425     2.427     2.429     2.430     2.432     2.434     2.436     2.438     2.439     2.441     2.443     2.445     2.447     2.449     2.451     2.453     2.455     2.457     2.459     2.461     2.463     2.465     2.467     2.469     2.471     2.473     2.475     2.477     2.479     2.482     2.507     2.533     2.560     2.587     2.613     2.639     2.665     2.691     2.716     2.741     2.766     2.791     2.815     2.839     2.862     2.885     2.908     2.930     2.952     2.974     2.995     3.016     3.036     3.056     3.075     3.094     3.113     3.132     3.150     3.167     3.184     3.201     3.217     3.233     3.249     3.264     3.279     3.293     3.307     3.320     3.333     3.346     3.358     3.370     3.381     3.392     3.402     3.412     3.421     3.430     3.438     3.446     3.453     3.460     3.466     3.472     3.477     3.482     3.486     3.489     3.492     3.494     3.496     3.497     3.498     3.498     3.497     3.497     3.495     3.493     3.490     3.487     3.484     3.480     3.475     3.470     3.464     3.459     3.452     3.445     3.438     3.430     3.422     3.414     3.405     3.396     3.387     3.377     3.367     3.357     3.347     3.336     3.325     3.314     3.303     3.292     3.280     3.269     3.257     3.245     3.233     3.221     3.210     3.198     3.186     3.175     3.164     3.153     3.143     3.133     3.123     3.114     3.106     3.098     3.092     3.086     3.080     3.076     3.073     3.071     3.069     3.073     3.084     3.095     3.106     3.117     3.129     3.140     3.152     3.164     3.175     3.187     3.199     3.211     3.223     3.236     3.248     3.261     3.273     3.286     3.298     3.311     3.324     3.337     3.349     3.362     3.375     3.388     3.414     3.441     3.470     3.500     3.530     3.561     3.593     3.626     3.660     3.694     3.729     3.764     3.800     3.836     3.873     3.910     3.947     3.985     4.023     4.062     4.101     4.140     4.179     4.218     4.257     4.296     4.334     4.373     4.411     4.450     4.488     4.527     4.566     4.607     4.649     4.693     4.739     4.785     4.831     4.877     4.923     4.969     5.017     5.067     5.119     5.174     5.232     5.296     5.365     5.442     5.523     5.608     5.693     5.777     5.860     5.940     6.022     6.107     6.190     6.269     6.343     6.411     6.472     6.522     6.559     6.584     6.597     6.600     6.594     6.587     6.584     6.583     6.586     6.581     6.559     6.518     6.463     6.395     6.323     6.259     6.206     6.166     6.145     6.134     6.123     6.116     6.100     6.085     6.076     6.070     6.069     6.073     6.087     6.102     6.129     6.158     6.187     6.220     6.256     6.282     6.304     6.324     6.333     6.337     6.351     6.358     6.364     6.369     6.372     6.368     6.365     6.369     6.378     6.481     6.628     6.749     6.807     6.891     6.897     6.925     6.883     6.844     6.777     6.709     6.626     6.535     6.438     6.362     6.246     6.164     6.029     5.908     5.798     5.671     5.551     5.436     5.321     5.175     5.056     4.920     4.809     4.701     4.609     4.541     4.463     4.391     4.328     4.248     4.176     4.097     4.033     3.988     3.955     3.939     3.930     3.926     3.940     3.963     4.000     4.036     4.088     4.138     4.186     4.232     4.271     4.310     4.340     4.369     4.398     4.435     4.475     4.518     4.550     4.573     4.598     4.611     4.627     4.796     4.971     5.188     5.399     5.599     5.787     5.969     6.170     6.322     6.512     6.621     6.770     6.886     6.967     7.079     7.111     7.148     7.183     7.175     7.177     7.137     7.088     7.096     7.174     7.235     7.360     7.470     7.591     7.676     7.764     7.836     7.866     7.886     7.885     7.859     7.808     7.724     7.679     7.605     7.535     7.450     7.381     7.273     7.175     7.074     6.944     6.879     6.789     6.767     6.716     6.673     6.612     6.534     6.488     6.394     6.340     6.246     6.169     6.093     5.998     5.913     5.832     5.740     5.652     5.566     5.463     5.369     5.278     5.197     5.124     5.058     4.996     4.966     4.910     4.867     4.824     4.771     4.723     4.653     4.587     4.514     4.434     4.351     4.269     4.158     4.056     3.961     3.870     3.782     3.698     3.634     3.564     3.537     3.534     3.532     3.530     3.529     3.527     3.526     3.524     3.522     3.520     3.518     3.515     3.512     3.508     3.504     3.499     3.494     3.489     3.483     3.477     3.471     3.464     3.458     3.452     3.446     3.440     3.434     3.429     3.423     3.418     3.412     3.407     3.401     3.396     3.390     3.384     3.378     3.373     3.368     3.363     3.359     3.355     3.351     3.348     3.345     3.342     3.339     3.337     3.335     3.333     3.331     3.328     3.325     3.323     3.320     3.317     3.314     3.310     3.306     3.350     3.400     3.460     3.515     3.547     3.589     3.614     3.649     3.678     3.704     3.735     3.764     3.790     3.806     3.832     3.850     3.880     3.908     3.952     3.962     3.983     3.986     4.006     4.043     4.093     4.155     4.249     4.330     4.459     4.596     4.756     4.891     5.017     5.098     5.144     5.141     5.080     4.984     4.836     4.662     4.467     4.273     4.077     3.895     3.717     3.560     3.427     3.306     3.218     3.166     3.116     3.074     3.035     3.042     3.056     3.070     3.085     3.098     3.111     3.124     3.136     3.148     3.159     3.170     3.180     3.190     3.199     3.208     3.216     3.253     3.333     3.484     3.644     3.807     3.973     4.141     4.307     4.468     4.621     4.768     4.912     5.056     5.203     5.356     5.510     5.662     5.814     5.964     6.112     6.246     6.368     6.487     6.600     6.718     6.841     6.962     7.079     7.178     7.252     7.406     7.690     7.956     8.165     8.371     8.520     8.633     8.589     8.428     8.224     8.008     7.855     7.716     7.591     7.454     7.369     7.334     7.366     7.446     7.567     7.694     7.831     7.916     7.980     7.991     7.970     7.915     7.853     7.783     7.721     7.647     7.587     7.507     7.430     7.322     7.221     7.095     6.980     6.834     6.675     6.506     6.347     6.209     6.059     5.908     5.735     5.548     5.363     5.185     5.034     4.901     4.780     4.679     4.592     4.523     4.473     4.424     4.375     4.322     4.263     4.209     4.162     4.113     4.060     4.005     3.948     3.892     3.838     3.793     3.758     3.729     3.713     3.709     3.710     3.716     3.724     3.728     3.729     3.724     3.712     3.691     3.664     3.630     3.589     3.544     3.497     3.447     3.397     3.348     3.300     3.251     3.205     3.162     3.121     3.082     3.045     3.011     2.979     2.947     2.916     2.888     2.859     2.830     2.800     2.771     2.744     2.716     2.688     2.659     2.631     2.603     2.575     2.548     2.521     2.495     2.468     2.443     2.417     2.391     2.366     2.342     2.319     2.298     2.274     2.252     2.229     2.207     2.185     2.163     2.141     2.119     2.098     2.077     2.055     2.033     2.011     1.990     1.970     1.950     1.930     1.909     1.889     1.869     1.850     1.831     1.827     1.822     1.818     1.814     1.810     1.805     1.801     1.797     1.793     1.788     1.784     1.780     1.775     1.771     1.767     1.762     1.758     1.753     1.749     1.744     1.740     1.735     1.731     1.726     1.721     1.717     1.712     1.707     1.703     1.698     1.693     1.689     1.684     1.679     1.675     1.671     1.666     1.662     1.658     1.653     1.649     1.645     1.641     1.637     1.633     1.629     1.626     1.622     1.619     1.615     1.612     1.609     1.606     1.603     1.600     1.598     1.595     1.593     1.591     1.588     1.586     1.584     1.582     1.580     1.578     1.577     1.575     1.573     1.571     1.570     1.568     1.566     1.565     1.563     1.561     1.560     1.558     1.556     1.554     1.552     1.550     1.549     1.547     1.545     1.542     1.540     1.538     1.535     1.533     1.530     1.528     1.525     1.522     1.519     1.516     1.512     1.509     1.506     1.502     1.498     1.495     1.491     1.486     1.482     1.478     1.473     1.468     1.464     1.458     1.453     1.448     1.443     1.437     1.432     1.426     1.420     1.414     1.408     1.402     1.395     1.389     1.382     1.375     1.368     1.361     1.354     1.346     1.339     1.331     1.323     1.315     1.307     1.299     1.290     1.282     1.274     1.266     1.258     1.250     1.243     1.235     1.227     1.219     1.212     1.204     1.197     1.189     1.181     1.173     1.164     1.156     1.147     1.139     1.130     1.121     1.112
     2.007     2.013     2.019     2.024     2.029     2.034     2.039     2.044     2.049     2.054     2.059     2.063     2.068     2.073     2.076     2.081     2.085     2.089     2.093     2.096     2.103     2.104     2.219     2.111     2.289     2.118     2.306     2.125     2.268     2.131     2.176     2.137     2.140     2.142     2.145     2.147     2.150     2.152     2.155     2.157     2.159     2.162     2.164     2.166     2.168     2.170     2.172     2.173     2.175     2.177     2.178     2.180     2.182     2.183     2.185     2.186     2.187     2.188     2.190     2.191     2.192     2.193     2.194     2.195     2.195     2.196     2.197     2.198     2.198     2.199     2.199     2.200     2.200     2.201     2.201     2.201     2.202     2.202     2.202     2.202     2.203     2.203     2.203     2.203     2.203     2.203     2.203     2.202     2.203     2.202     2.202     2.202     2.201     2.201     2.201     2.200     2.199     2.199     2.199     2.199     2.198     2.197     2.196     2.196     2.195     2.195     2.194     2.193     2.192     2.191     2.191     2.190     2.189     2.188     2.187     2.186     2.185     2.184     2.183     2.182     2.181     2.180     2.179     2.178     2.177     2.176     2.174     2.173     2.172     2.171     2.170     2.168     2.167     2.165     2.164     2.163     2.161     2.160     2.159     2.157     2.156     2.154     2.152     2.151     2.149     2.148     2.146     2.145     2.143     2.141     2.140     2.138     2.136     2.134     2.132     2.131     2.129     2.127     2.125     2.123     2.121     2.119     2.117     2.115     2.113     2.111     2.108     2.106     2.104     2.102     2.099     2.097     2.095     2.092     2.090     2.087     2.085     2.082     2.080     2.077     2.075     2.072     2.069     2.066     2.064     2.061     2.058     2.056     2.053     2.050     2.047     2.044     2.041     2.038     2.035     2.033     2.029     2.026     2.023     2.021     2.017     2.014     2.011     2.008     2.005     2.002     1.998     1.995     1.991     1.988     1.985     1.982     1.978     1.975     1.971     1.968     1.964     1.961     1.957     1.954     1.950     1.947     1.943     1.940     1.936     1.932     1.928     1.925     1.921     1.917     1.914     1.910     1.906     1.902     1.899     1.895     1.891     1.887     1.883     1.879     1.875     1.871     1.867     1.863     1.859     1.855     1.851     1.847     1.843     1.839     1.834     1.830     1.826     1.822     1.818     1.813     1.809     1.805     1.801     1.796     1.792     1.788     1.783     1.779     1.775     1.770     1.766     1.761     1.757     1.752     1.748     1.743     1.739     1.734     1.730     1.725     1.723     1.724     1.725     1.725     1.726     1.727     1.727     1.728     1.729     1.729     1.730     1.731     1.731     1.732     1.732     1.733     1.733     1.734     1.735     1.735     1.736     1.736     1.737     1.737     1.738     1.738     1.739     1.739     1.740     1.740     1.741     1.741     1.742     1.742     1.742     1.743     1.743     1.743     1.744     1.744     1.745     1.745     1.746     1.746     1.746     1.747     1.747     1.748     1.748     1.749     1.749     1.749     1.750     1.750     1.751     1.751     1.751     1.752     1.752     1.752     1.753     1.753     1.753     1.754     1.754     1.754     1.755     1.755     1.756     1.756     1.756     1.757     1.757     1.758     1.758     1.759     1.759     1.760     1.760     1.760     1.761     1.761     1.762     1.762     1.763     1.763     1.764     1.764     1.765     1.765     1.766     1.766     1.766     1.767     1.767     1.768     1.768     1.769     1.769     1.770     1.770     1.771     1.771     1.772     1.772     1.773     1.773     1.774     1.775     1.775     1.776     1.776     1.777     1.777     1.778     1.778     1.779     1.779     1.780     1.780     1.781     1.781     1.782     1.783     1.783     1.784     1.784     1.785     1.785     1.786     1.786     1.787     1.788     1.788     1.789     1.789     1.790     1.791     1.791     1.792     1.792     1.793     1.793     1.794     1.795     1.795     1.796     1.797     1.797     1.798     1.798     1.799     1.800     1.800     1.801     1.802     1.802     1.803     1.803     1.804     1.805     1.805     1.806     1.806     1.807     1.808     1.808     1.809     1.810     1.810     1.811     1.812     1.812     1.813     1.814     1.815     1.815     1.816     1.817     1.817     1.818     1.819     1.819     1.820     1.821     1.822     1.822     1.823     1.824     1.825     1.826     1.826     1.827     1.828     1.829     1.830     1.830     1.831     1.832     1.833     1.834     1.835     1.836     1.836     1.837     1.838     1.839     1.840     1.841     1.842     1.843     1.843     1.844     1.845     1.846     1.847     1.848     1.849     1.850     1.851     1.851     1.852     1.853     1.854     1.855     1.856     1.857     1.858     1.859     1.859     1.860     1.861     1.862     1.863     1.864     1.865     1.866     1.867     1.868     1.869     1.870     1.871     1.872     1.873     1.874     1.875     1.876     1.879     1.883     1.887     1.890     1.894     1.898     1.902     1.906     1.910     1.914     1.918     1.922     1.927     1.931     1.935     1.939     1.943     1.948     1.952     1.957     1.961     1.965     1.970     1.974     1.979     1.984     1.988     1.993     1.998     2.002     2.007     2.012     2.017     2.022     2.027     2.032     2.037     2.042     2.047     2.052     2.057     2.062     2.068     2.073     2.078     2.083     2.089     2.094     2.099     2.105     2.110     2.116     2.121     2.127     2.132     2.138     2.143     2.149     2.155     2.161     2.166     2.172     2.178     2.183     2.189     2.195     2.201     2.207     2.213     2.218     2.224     2.230     2.236     2.242     2.248     2.254     2.260     2.266     2.271     2.277     2.283     2.289     2.295     2.301     2.307     2.313     2.319     2.325     2.331     2.337     2.343     2.348     2.354     2.360     2.366     2.372     2.378     2.384     2.390     2.395     2.401     2.407     2.413     2.418     2.424     2.430     2.436     2.441     2.447     2.452     2.458     2.463     2.469     2.474     2.479     2.485     2.490     2.495     2.500     2.506     2.511     2.516     2.521     2.526     2.531     2.536     2.540     2.545     2.550     2.555     2.559     2.564     2.568     2.573     2.577     2.582     2.586     2.590     2.594     2.598     2.602     2.606     2.610     2.614     2.617     2.621     2.625     2.628     2.631     2.635     2.638     2.641     2.644     2.647     2.650     2.653     2.656     2.658     2.661     2.663     2.666     2.668     2.670     2.672     2.674     2.676     2.678     2.680     2.682     2.684     2.685     2.687     2.688     2.689     2.690     2.691     2.692     2.693     2.694     2.694     2.695     2.695     2.696     2.696     2.696     2.696     2.695     2.695     2.694     2.694     2.693     2.692     2.690     2.689     2.687     2.685     2.683     2.680     2.678     2.675     2.672     2.668     2.664     2.661     2.656     2.652     2.647     2.642     2.637     2.632     2.626     2.620     2.614     2.608     2.601     2.594     2.587     2.580     2.572     2.564     2.556     2.547     2.538     2.529     2.520     2.510     2.500     2.490     2.480     2.470     2.459     2.448     2.437     2.426     2.414     2.403     2.391     2.380     2.368     2.357     2.346     2.334     2.323     2.313     2.303     2.293     2.283     2.274     2.265     2.256     2.247     2.248     2.250     2.252     2.254     2.256     2.257     2.259     2.260     2.262     2.264     2.265     2.267     2.268     2.270     2.271     2.272     2.274     2.275     2.277     2.278     2.279     2.281     2.282     2.283     2.285     2.286     2.287     2.289     2.290     2.292     2.293     2.294     2.296     2.297     2.298     2.300     2.301     2.302     2.304     2.305     2.307     2.308     2.309     2.311     2.312     2.313     2.315     2.316     2.318     2.319     2.321     2.322     2.323     2.325     2.326     2.328     2.329     2.330     2.332     2.333     2.335     2.336     2.338     2.339     2.340     2.342     2.343     2.345     2.346     2.347     2.349     2.350     2.352     2.353     2.355     2.356     2.358     2.359     2.361     2.362     2.364     2.365     2.367     2.368     2.369     2.371     2.372     2.374     2.375     2.377     2.378     2.380     2.381     2.383     2.384     2.386     2.387     2.389     2.390     2.392     2.393     2.395     2.396     2.398     2.399     2.401     2.402     2.404     2.406     2.407     2.409     2.410     2.412     2.414     2.415     2.417     2.419     2.420     2.422     2.424     2.425     2.427     2.429     2.431     2.432     2.434     2.436     2.438     2.440     2.442     2.444     2.445     2.447     2.449     2.451     2.453     2.455     2.457     2.459     2.461     2.463     2.465     2.467     2.470     2.472     2.474     2.476     2.478     2.480     2.490     2.517     2.544     2.570     2.597     2.623     2.649     2.675     2.701     2.726     2.751     2.776     2.800     2.824     2.848     2.871     2.894     2.916     2.938     2.960     2.982     3.002     3.023     3.043     3.063     3.082     3.101     3.119     3.137     3.155     3.172     3.189     3.206     3.222     3.237     3.253     3.267     3.282     3.296     3.309     3.322     3.335     3.347     3.359     3.371     3.382     3.392     3.402     3.411     3.420     3.429     3.436     3.444     3.451     3.457     3.463     3.468     3.473     3.477     3.481     3.484     3.486     3.488     3.489     3.490     3.490     3.490     3.489     3.488     3.486     3.484     3.481     3.477     3.473     3.469     3.464     3.459     3.453     3.446     3.440     3.432     3.425     3.417     3.409     3.400     3.391     3.382     3.372     3.362     3.352     3.341     3.331     3.320     3.309     3.298     3.286     3.275     3.263     3.251     3.240     3.228     3.216     3.204     3.192     3.180     3.169     3.157     3.146     3.136     3.126     3.116     3.107     3.099     3.091     3.084     3.078     3.073     3.069     3.065     3.062     3.060     3.070     3.081     3.092     3.103     3.114     3.125     3.137     3.148     3.160     3.172     3.183     3.195     3.207     3.220     3.232     3.244     3.256     3.269     3.281     3.294     3.307     3.320     3.332     3.345     3.358     3.371     3.384     3.397     3.420     3.448     3.477     3.507     3.538     3.570     3.602     3.636     3.669     3.704     3.739     3.775     3.811     3.848     3.885     3.922     3.960     3.998     4.037     4.076     4.115     4.154     4.194     4.233     4.272     4.311     4.350     4.389     4.427     4.466     4.504     4.543     4.583     4.624     4.667     4.713     4.759     4.807     4.854     4.900     4.948     4.996     5.045     5.097     5.150     5.206     5.267     5.332     5.404     5.480     5.561     5.645     5.731     5.816     5.899     5.979     6.063     6.148     6.230     6.307     6.379     6.443     6.498     6.542     6.573     6.590     6.596     6.592     6.580     6.568     6.561     6.559     6.559     6.548     6.519     6.469     6.407     6.335     6.261     6.202     6.158     6.129     6.116     6.109     6.104     6.095     6.081     6.066     6.051     6.046     6.038     6.042     6.049     6.065     6.088     6.117     6.146     6.180     6.214     6.242     6.267     6.287     6.298     6.316     6.326     6.340     6.355     6.365     6.370     6.364     6.362     6.382     6.385     6.452     6.606     6.748     6.838     6.905     6.966     6.969     6.959     6.942     6.875     6.839     6.758     6.683     6.611     6.513     6.439     6.327     6.209     6.111     5.990     5.866     5.749     5.637     5.505     5.366     5.233     5.104     4.987     4.871     4.768     4.678     4.575     4.493     4.390     4.293     4.206     4.134     4.073     4.025     3.998     3.972     3.963     3.956     3.966     3.986     4.013     4.047     4.093     4.132     4.181     4.220     4.260     4.291     4.323     4.349     4.387     4.423     4.473     4.518     4.552     4.589     4.614     4.636     4.654     4.659     4.822     5.018     5.227     5.424     5.593     5.803     5.978     6.187     6.330     6.485     6.621     6.730     6.878     6.945     7.006     7.082     7.089     7.140     7.120     7.077     7.068     7.001     7.043     7.131     7.232     7.341     7.448     7.545     7.658     7.725     7.785     7.822     7.844     7.849     7.813     7.803     7.750     7.717     7.660     7.620     7.526     7.467     7.386     7.272     7.164     7.013     6.941     6.840     6.808     6.746     6.697     6.649     6.573     6.531     6.432     6.373     6.288     6.194     6.115     6.027     5.926     5.844     5.751     5.657     5.558     5.458     5.362     5.280     5.201     5.138     5.089     5.020     4.989     4.935     4.890     4.839     4.774     4.712     4.641     4.563     4.494     4.409     4.294     4.192     4.090     3.989     3.890     3.797     3.719     3.630     3.562     3.556     3.553     3.551     3.549     3.547     3.546     3.544     3.543     3.541     3.539     3.536     3.533     3.529     3.525     3.521     3.516     3.510     3.504     3.497     3.491     3.484     3.477     3.470     3.464     3.457     3.452     3.446     3.440     3.434     3.428     3.423     3.417     3.411     3.405     3.398     3.392     3.387     3.381     3.376     3.372     3.367     3.363     3.359     3.355     3.352     3.350     3.347     3.345     3.343     3.341     3.338     3.336     3.333     3.330     3.327     3.323     3.320     3.316     3.312     3.352     3.409     3.466     3.510     3.554     3.579     3.623     3.668     3.697     3.722     3.755     3.785     3.792     3.817     3.833     3.859     3.879     3.923     3.948     3.986     3.998     4.024     4.043     4.077     4.116     4.185     4.220     4.302     4.403     4.553     4.689     4.851     4.984     5.101     5.179     5.202     5.187     5.100     4.966     4.794     4.606     4.400     4.201     3.998     3.816     3.645     3.493     3.384     3.298     3.230     3.185     3.137     3.072     3.000     3.002     3.016     3.029     3.042     3.054     3.066     3.078     3.089     3.100     3.110     3.119     3.129     3.139     3.149     3.158     3.184     3.276     3.379     3.488     3.599     3.713     3.832     3.950     4.081     4.248     4.407     4.563     4.719     4.879     5.047     5.219     5.390     5.563     5.733     5.906     6.075     6.235     6.394     6.547     6.690     6.837     6.982     7.105     7.203     7.260     7.431     7.625     7.761     7.813     7.844     7.835     7.842     7.784     7.650     7.435     7.197     7.015     6.880     6.768     6.666     6.586     6.556     6.559     6.599     6.670     6.764     6.863     6.965     7.048     7.120     7.156     7.187     7.193     7.202     7.190     7.174     7.146     7.103     7.049     6.969     6.893     6.788     6.692     6.561     6.411     6.246     6.083     5.940     5.783     5.622     5.450     5.263     5.081     4.903     4.746     4.612     4.489     4.385     4.296     4.223     4.175     4.138     4.105     4.072     4.035     4.001     3.973     3.943     3.908     3.868     3.824     3.778     3.732     3.692     3.658     3.628     3.608     3.600     3.598     3.602     3.610     3.617     3.622     3.623     3.618     3.605     3.587     3.562     3.529     3.492     3.451     3.408     3.362     3.318     3.274     3.229     3.185     3.145     3.105     3.067     3.031     2.998     2.967     2.936     2.907     2.879     2.851     2.823     2.795     2.766     2.740     2.714     2.686     2.658     2.631     2.604     2.577     2.550     2.524     2.498     2.472     2.447     2.422     2.397     2.373     2.349     2.327     2.306     2.282     2.260     2.238     2.217     2.195     2.173     2.151     2.130     2.108     2.087     2.066     2.044     2.023     2.001     1.981     1.961     1.941     1.921     1.901     1.881     1.863     1.843     1.824     1.815     1.811     1.807     1.803     1.798     1.794     1.790     1.786     1.782     1.778     1.773     1.769     1.765     1.760     1.756     1.752     1.747     1.743     1.739     1.734     1.730     1.725     1.721     1.716     1.711     1.707     1.702     1.697     1.693     1.688     1.684     1.679     1.674     1.670     1.666     1.661     1.657     1.653     1.649     1.644     1.640     1.636     1.632     1.629     1.625     1.621     1.618     1.614     1.611     1.608     1.605     1.602     1.599     1.596     1.594     1.591     1.589     1.586     1.584     1.582     1.580     1.578     1.576     1.575     1.573     1.571     1.569     1.568     1.566     1.564     1.563     1.561     1.559     1.558     1.556     1.554     1.552     1.551     1.549     1.547     1.545     1.543     1.541     1.539     1.537     1.534     1.532     1.529     1.527     1.524     1.522     1.519     1.515     1.512     1.509     1.506     1.502     1.499     1.495     1.491     1.487     1.483     1.479     1.474     1.470     1.465     1.460     1.455     1.450     1.445     1.439     1.434     1.428     1.422     1.416     1.411     1.404     1.398     1.392     1.385     1.379     1.372     1.365     1.358     1.350     1.343     1.335     1.328     1.320     1.312     1.304     1.295     1.287     1.279     1.271     1.263     1.255     1.247     1.239     1.232     1.224     1.217     1.209     1.202     1.194     1.186     1.178     1.170     1.162     1.153     1.145     1.136     1.128     1.119     1.111
     2.006     2.012     2.017     2.023     2.028     2.033     2.038     2.043     2.048     2.053     2.058     2.062     2.067     2.072     2.076     2.080     2.084     2.088     2.092     2.096     2.100     2.110     2.107     2.199     2.114     2.239     2.121     2.226     2.127     2.159     2.134     2.136     2.139     2.142     2.145     2.147     2.150     2.152     2.155     2.157     2.159     2.161     2.164     2.166     2.168     2.170     2.172     2.174     2.175     2.177     2.179     2.180     2.182     2.183     2.185     2.186     2.188     2.189     2.190     2.191     2.192     2.193     2.194     2.195     2.196     2.197     2.198     2.198     2.199     2.200     2.200     2.201     2.201     2.202     2.202     2.202     2.203     2.203     2.203     2.203     2.204     2.204     2.204     2.204     2.204     2.204     2.204     2.204     2.204     2.203     2.204     2.203     2.203     2.203     2.202     2.202     2.201     2.201     2.200     2.200     2.199     2.199     2.198     2.198     2.197     2.196     2.195     2.195     2.194     2.193     2.192     2.191     2.191     2.190     2.189     2.188     2.187     2.186     2.185     2.184     2.183     2.182     2.181     2.180     2.179     2.178     2.177     2.176     2.174     2.173     2.172     2.170     2.169     2.168     2.166     2.165     2.164     2.162     2.161     2.159     2.158     2.156     2.155     2.153     2.152     2.151     2.149     2.147     2.145     2.144     2.142     2.140     2.138     2.137     2.135     2.133     2.131     2.129     2.128     2.125     2.123     2.122     2.119     2.117     2.115     2.113     2.111     2.109     2.106     2.104     2.102     2.100     2.097     2.095     2.093     2.091     2.088     2.086     2.083     2.080     2.078     2.075     2.072     2.069     2.067     2.064     2.061     2.058     2.056     2.053     2.050     2.047     2.044     2.041     2.038     2.035     2.032     2.029     2.026     2.023     2.020     2.017     2.014     2.011     2.007     2.004     2.001     1.998     1.995     1.991     1.988     1.984     1.981     1.978     1.974     1.971     1.967     1.964     1.960     1.957     1.953     1.950     1.947     1.943     1.939     1.935     1.932     1.928     1.924     1.920     1.917     1.913     1.909     1.905     1.902     1.898     1.894     1.890     1.886     1.882     1.878     1.874     1.870     1.866     1.862     1.858     1.854     1.850     1.846     1.842     1.838     1.834     1.830     1.825     1.821     1.817     1.813     1.808     1.804     1.800     1.796     1.791     1.787     1.782     1.778     1.774     1.769     1.765     1.760     1.756     1.751     1.747     1.742     1.738     1.733     1.729     1.724     1.723     1.724     1.724     1.725     1.726     1.726     1.727     1.728     1.728     1.729     1.730     1.730     1.731     1.731     1.732     1.733     1.733     1.734     1.734     1.735     1.735     1.736     1.736     1.737     1.737     1.738     1.738     1.739     1.739     1.740     1.740     1.741     1.741     1.741     1.742     1.742     1.743     1.743     1.743     1.744     1.744     1.745     1.745     1.746     1.746     1.746     1.747     1.747     1.748     1.748     1.749     1.749     1.749     1.750     1.750     1.750     1.751     1.751     1.751     1.752     1.752     1.753     1.753     1.753     1.754     1.754     1.755     1.755     1.755     1.756     1.756     1.757     1.757     1.758     1.758     1.758     1.759     1.759     1.760     1.760     1.760     1.761     1.761     1.762     1.762     1.763     1.763     1.764     1.764     1.765     1.765     1.766     1.766     1.767     1.767     1.768     1.768     1.769     1.769     1.770     1.770     1.771     1.771     1.772     1.772     1.773     1.773     1.774     1.774     1.775     1.775     1.776     1.776     1.777     1.777     1.778     1.779     1.779     1.780     1.780     1.781     1.781     1.782     1.782     1.783     1.784     1.784     1.785     1.785     1.786     1.786     1.787     1.787     1.788     1.789     1.789     1.790     1.790     1.791     1.792     1.792     1.793     1.793     1.794     1.794     1.795     1.796     1.796     1.797     1.798     1.798     1.799     1.799     1.800     1.801     1.801     1.802     1.802     1.803     1.804     1.804     1.805     1.806     1.806     1.807     1.808     1.808     1.809     1.810     1.810     1.811     1.812     1.812     1.813     1.814     1.814     1.815     1.816     1.817     1.817     1.818     1.819     1.819     1.820     1.821     1.822     1.823     1.823     1.824     1.825     1.826     1.826     1.827     1.828     1.829     1.830     1.831     1.832     1.833     1.833     1.834     1.835     1.836     1.837     1.838     1.839     1.839     1.840     1.841     1.842     1.843     1.844     1.844     1.845     1.846     1.847     1.848     1.849     1.850     1.851     1.852     1.853     1.853     1.854     1.855     1.856     1.857     1.858     1.859     1.860     1.861     1.862     1.863     1.864     1.865     1.866     1.867     1.868     1.869     1.870     1.870     1.871     1.872     1.873     1.874     1.875     1.876     1.880     1.884     1.887     1.891     1.895     1.899     1.903     1.907     1.911     1.915     1.919     1.923     1.927     1.931     1.936     1.940     1.944     1.949     1.953     1.958     1.962     1.966     1.971     1.975     1.980     1.985     1.989     1.994     1.999     2.004     2.008     2.013     2.018     2.023     2.028     2.033     2.038     2.043     2.048     2.053     2.059     2.064     2.069     2.074     2.080     2.085     2.090     2.096     2.101     2.107     2.112     2.118     2.123     2.129     2.134     2.140     2.145     2.151     2.157     2.162     2.168     2.174     2.179     2.185     2.191     2.197     2.203     2.208     2.214     2.220     2.226     2.232     2.238     2.243     2.249     2.255     2.261     2.267     2.273     2.279     2.285     2.291     2.297     2.302     2.308     2.314     2.320     2.326     2.332     2.338     2.343     2.349     2.355     2.361     2.367     2.373     2.378     2.384     2.390     2.396     2.401     2.407     2.413     2.418     2.424     2.430     2.435     2.441     2.446     2.452     2.457     2.463     2.468     2.473     2.478     2.484     2.489     2.494     2.499     2.504     2.509     2.514     2.519     2.524     2.528     2.533     2.538     2.542     2.547     2.552     2.556     2.561     2.565     2.569     2.573     2.578     2.582     2.586     2.590     2.594     2.598     2.601     2.605     2.608     2.612     2.615     2.619     2.622     2.625     2.628     2.631     2.634     2.637     2.640     2.643     2.645     2.648     2.650     2.652     2.655     2.657     2.659     2.661     2.663     2.665     2.667     2.668     2.670     2.672     2.673     2.674     2.675     2.677     2.677     2.678     2.679     2.680     2.680     2.681     2.681     2.682     2.682     2.682     2.682     2.681     2.681     2.680     2.679     2.679     2.677     2.676     2.675     2.673     2.671     2.669     2.667     2.664     2.661     2.658     2.654     2.651     2.647     2.643     2.638     2.634     2.629     2.624     2.618     2.613     2.607     2.601     2.595     2.588     2.581     2.574     2.567     2.559     2.551     2.543     2.535     2.526     2.517     2.508     2.499     2.489     2.479     2.469     2.459     2.448     2.438     2.427     2.416     2.405     2.394     2.382     2.371     2.360     2.349     2.338     2.327     2.316     2.305     2.295     2.285     2.275     2.265     2.256     2.247     2.243     2.246     2.248     2.250     2.252     2.254     2.255     2.257     2.259     2.260     2.262     2.264     2.265     2.267     2.268     2.270     2.271     2.272     2.274     2.275     2.277     2.278     2.279     2.281     2.282     2.283     2.285     2.286     2.288     2.289     2.290     2.292     2.293     2.294     2.296     2.297     2.299     2.300     2.301     2.303     2.304     2.305     2.307     2.308     2.310     2.311     2.312     2.314     2.315     2.316     2.318     2.319     2.321     2.322     2.323     2.325     2.326     2.328     2.329     2.331     2.332     2.333     2.335     2.336     2.338     2.339     2.341     2.342     2.343     2.345     2.346     2.348     2.349     2.351     2.352     2.353     2.355     2.356     2.358     2.359     2.361     2.362     2.364     2.365     2.367     2.368     2.370     2.371     2.373     2.374     2.375     2.377     2.378     2.380     2.381     2.383     2.384     2.386     2.387     2.389     2.390     2.392     2.393     2.395     2.397     2.398     2.400     2.401     2.403     2.404     2.406     2.407     2.409     2.411     2.412     2.414     2.416     2.417     2.419     2.421     2.422     2.424     2.426     2.428     2.429     2.431     2.433     2.435     2.437     2.438     2.440     2.442     2.444     2.446     2.448     2.450     2.452     2.454     2.456     2.458     2.460     2.462     2.464     2.466     2.468     2.470     2.472     2.475     2.477     2.479     2.481     2.500     2.527     2.554     2.581     2.607     2.633     2.659     2.685     2.711     2.736     2.761     2.785     2.809     2.833     2.857     2.880     2.902     2.925     2.947     2.968     2.989     3.010     3.030     3.050     3.069     3.088     3.107     3.125     3.143     3.160     3.177     3.194     3.210     3.226     3.241     3.256     3.270     3.285     3.298     3.311     3.324     3.337     3.348     3.360     3.371     3.382     3.392     3.401     3.410     3.419     3.427     3.434     3.441     3.448     3.454     3.459     3.464     3.468     3.472     3.475     3.478     3.480     3.481     3.482     3.483     3.483     3.482     3.481     3.479     3.477     3.474     3.471     3.467     3.462     3.458     3.452     3.447     3.440     3.434     3.427     3.419     3.411     3.403     3.394     3.385     3.376     3.366     3.357     3.346     3.336     3.325     3.314     3.303     3.292     3.281     3.269     3.257     3.246     3.234     3.222     3.210     3.198     3.186     3.174     3.163     3.151     3.140     3.129     3.119     3.109     3.100     3.092     3.084     3.077     3.071     3.065     3.061     3.057     3.054     3.056     3.067     3.078     3.088     3.099     3.111     3.122     3.133     3.145     3.156     3.168     3.180     3.192     3.204     3.216     3.228     3.240     3.252     3.265     3.277     3.290     3.303     3.315     3.328     3.341     3.354     3.367     3.380     3.393     3.406     3.426     3.455     3.484     3.515     3.546     3.578     3.611     3.645     3.679     3.714     3.749     3.785     3.822     3.859     3.896     3.934     3.972     4.010     4.049     4.089     4.128     4.168     4.208     4.247     4.287     4.326     4.365     4.404     4.443     4.481     4.520     4.559     4.599     4.641     4.684     4.730     4.778     4.826     4.874     4.922     4.971     5.020     5.071     5.124     5.179     5.237     5.300     5.368     5.441     5.518     5.598     5.682     5.769     5.854     5.937     6.018     6.102     6.186     6.267     6.343     6.412     6.471     6.520     6.558     6.582     6.590     6.588     6.576     6.557     6.540     6.533     6.531     6.524     6.507     6.469     6.411     6.344     6.269     6.196     6.146     6.113     6.092     6.087     6.084     6.083     6.076     6.063     6.041     6.029     6.018     6.010     6.010     6.019     6.029     6.054     6.079     6.108     6.141     6.176     6.205     6.229     6.247     6.274     6.288     6.305     6.328     6.345     6.356     6.363     6.367     6.363     6.367     6.403     6.385     6.595     6.707     6.828     6.916     6.968     6.998     7.027     6.992     6.996     6.919     6.883     6.802     6.756     6.673     6.584     6.489     6.398     6.286     6.169     6.056     5.937     5.840     5.684     5.552     5.421     5.290     5.174     5.063     4.961     4.844     4.753     4.638     4.546     4.430     4.338     4.223     4.124     4.074     4.043     4.023     4.004     3.997     3.998     4.016     4.028     4.060     4.090     4.128     4.166     4.208     4.239     4.274     4.298     4.334     4.369     4.417     4.469     4.511     4.557     4.595     4.624     4.653     4.670     4.693     4.708     4.861     5.053     5.240     5.444     5.613     5.820     5.998     6.176     6.332     6.460     6.611     6.729     6.830     6.931     6.971     7.044     7.040     7.055     7.041     6.972     6.992     6.935     7.011     7.094     7.199     7.278     7.410     7.485     7.582     7.645     7.708     7.754     7.760     7.802     7.794     7.790     7.774     7.770     7.703     7.684     7.637     7.602     7.529     7.385     7.243     7.059     6.965     6.858     6.822     6.774     6.725     6.683     6.597     6.563     6.469     6.398     6.316     6.225     6.124     6.041     5.937     5.846     5.755     5.658     5.555     5.460     5.361     5.296     5.227     5.157     5.112     5.052     5.017     4.958     4.900     4.841     4.771     4.698     4.641     4.547     4.444     4.343     4.234     4.122     4.011     3.917     3.822     3.721     3.642     3.577     3.575     3.572     3.570     3.568     3.566     3.565     3.563     3.562     3.560     3.557     3.554     3.551     3.547     3.543     3.537     3.532     3.525     3.519     3.512     3.504     3.497     3.490     3.483     3.476     3.469     3.463     3.457     3.451     3.445     3.439     3.433     3.427     3.421     3.414     3.408     3.401     3.395     3.390     3.385     3.380     3.376     3.372     3.368     3.364     3.361     3.358     3.356     3.354     3.352     3.349     3.347     3.344     3.340     3.337     3.334     3.330     3.326     3.322     3.318     3.352     3.409     3.452     3.506     3.534     3.574     3.637     3.681     3.715     3.743     3.776     3.787     3.807     3.817     3.850     3.868     3.901     3.926     3.966     3.985     4.027     4.050     4.078     4.099     4.157     4.177     4.207     4.250     4.362     4.475     4.632     4.785     4.950     5.086     5.190     5.265     5.268     5.208     5.085     4.932     4.741     4.540     4.327     4.127     3.930     3.755     3.618     3.497     3.409     3.343     3.271     3.199     3.129     3.034     2.944     2.958     2.971     2.982     2.993     3.004     3.015     3.025     3.035     3.044     3.054     3.063     3.073     3.084     3.094     3.103     3.161     3.257     3.360     3.469     3.588     3.710     3.832     3.952     4.070     4.184     4.293     4.403     4.518     4.643     4.773     4.908     5.043     5.166     5.322     5.519     5.714     5.903     6.096     6.286     6.464     6.624     6.745     6.813     6.836     6.813     6.771     6.777     6.746     6.715     6.692     6.700     6.690     6.637     6.487     6.295     6.125     6.005     5.916     5.852     5.796     5.773     5.757     5.765     5.785     5.828     5.881     5.970     6.061     6.169     6.258     6.351     6.412     6.481     6.510     6.540     6.539     6.532     6.502     6.452     6.399     6.327     6.260     6.155     6.026     5.876     5.721     5.582     5.434     5.283     5.128     4.956     4.788     4.620     4.465     4.334     4.212     4.107     4.017     3.942     3.896     3.870     3.851     3.835     3.815     3.797     3.785     3.770     3.751     3.725     3.695     3.660     3.622     3.588     3.557     3.528     3.505     3.493     3.487     3.488     3.495     3.503     3.511     3.517     3.517     3.511     3.501     3.484     3.459     3.429     3.396     3.358     3.319     3.279     3.239     3.197     3.157     3.119     3.081     3.045     3.011     2.979     2.949     2.919     2.891     2.865     2.838     2.810     2.783     2.757     2.732     2.706     2.679     2.653     2.627     2.600     2.574     2.549     2.523     2.498     2.473     2.449     2.424     2.400     2.376     2.353     2.332     2.311     2.288     2.266     2.245     2.223     2.202     2.181     2.160     2.138     2.117     2.096     2.075     2.054     2.032     2.012     1.992     1.971     1.951     1.931     1.911     1.892     1.874     1.854     1.835     1.816     1.804     1.800     1.796     1.792     1.787     1.783     1.779     1.775     1.771     1.767     1.763     1.759     1.754     1.750     1.746     1.741     1.737     1.733     1.728     1.724     1.719     1.715     1.711     1.706     1.701     1.697     1.692     1.688     1.683     1.679     1.674     1.670     1.665     1.661     1.656     1.652     1.648     1.644     1.640     1.636     1.632     1.628     1.624     1.621     1.617     1.614     1.610     1.607     1.604     1.601     1.598     1.595     1.593     1.590     1.587     1.585     1.583     1.581     1.579     1.577     1.575     1.573     1.571     1.569     1.567     1.566     1.564     1.562     1.561     1.559     1.557     1.556     1.554     1.553     1.551     1.549     1.547     1.545     1.543     1.541     1.539     1.537     1.535     1.533     1.531     1.528     1.526     1.523     1.521     1.518     1.515     1.512     1.509     1.506     1.502     1.499     1.495     1.491     1.488     1.484     1.480     1.475     1.471     1.466     1.461     1.457     1.452     1.447     1.441     1.436     1.430     1.425     1.419     1.413     1.407     1.401     1.395     1.389     1.382     1.375     1.368     1.361     1.354     1.347     1.340     1.332     1.324     1.316     1.308     1.300     1.292     1.284     1.276     1.268     1.260     1.252     1.244     1.236     1.229     1.221     1.214     1.206     1.199     1.191     1.184     1.176     1.168     1.159     1.151     1.143     1.134     1.125     1.117     1.108
     2.005     2.011     2.016     2.022     2.027     2.032     2.038     2.043     2.048     2.053     2.057     2.062     2.067     2.071     2.076     2.080     2.084     2.088     2.092     2.096     2.099     2.103     2.107     2.110     2.152     2.117     2.162     2.124     2.127     2.130     2.133     2.136     2.139     2.142     2.145     2.147     2.150     2.152     2.155     2.157     2.159     2.161     2.164     2.166     2.168     2.170     2.172     2.174     2.176     2.177     2.179     2.181     2.182     2.184     2.185     2.187     2.188     2.189     2.190     2.192     2.193     2.194     2.195     2.196     2.197     2.198     2.198     2.199     2.200     2.201     2.201     2.202     2.202     2.203     2.203     2.203     2.204     2.204     2.204     2.205     2.205     2.205     2.205     2.205     2.205     2.205     2.205     2.205     2.205     2.205     2.205     2.205     2.204     2.204     2.204     2.203     2.203     2.203     2.202     2.202     2.201     2.201     2.200     2.199     2.199     2.198     2.197     2.196     2.196     2.195     2.194     2.193     2.193     2.192     2.191     2.190     2.189     2.188     2.187     2.186     2.185     2.184     2.183     2.182     2.181     2.180     2.179     2.177     2.176     2.175     2.174     2.172     2.171     2.170     2.169     2.167     2.166     2.165     2.163     2.162     2.160     2.159     2.157     2.156     2.154     2.152     2.151     2.149     2.148     2.146     2.144     2.143     2.141     2.139     2.137     2.135     2.133     2.132     2.130     2.128     2.126     2.124     2.122     2.120     2.118     2.116     2.114     2.111     2.109     2.107     2.105     2.102     2.100     2.098     2.095     2.093     2.091     2.088     2.085     2.083     2.080     2.078     2.075     2.072     2.069     2.067     2.064     2.061     2.058     2.056     2.053     2.050     2.047     2.044     2.041     2.038     2.035     2.032     2.029     2.026     2.023     2.020     2.017     2.014     2.010     2.007     2.004     2.001     1.997     1.994     1.991     1.987     1.984     1.981     1.978     1.974     1.970     1.967     1.964     1.960     1.957     1.953     1.949     1.946     1.942     1.938     1.935     1.931     1.927     1.924     1.920     1.916     1.912     1.909     1.905     1.901     1.897     1.893     1.889     1.885     1.881     1.878     1.874     1.870     1.865     1.862     1.858     1.854     1.849     1.845     1.841     1.837     1.833     1.829     1.825     1.820     1.816     1.812     1.807     1.803     1.799     1.795     1.791     1.786     1.781     1.777     1.773     1.768     1.764     1.760     1.755     1.750     1.746     1.741     1.737     1.732     1.727     1.723     1.723     1.724     1.724     1.725     1.725     1.726     1.727     1.727     1.728     1.729     1.729     1.730     1.730     1.731     1.732     1.732     1.733     1.733     1.734     1.734     1.735     1.735     1.736     1.736     1.737     1.737     1.738     1.738     1.739     1.739     1.740     1.740     1.740     1.741     1.741     1.742     1.742     1.743     1.743     1.743     1.744     1.744     1.745     1.745     1.745     1.746     1.746     1.747     1.747     1.748     1.748     1.749     1.749     1.749     1.750     1.750     1.750     1.751     1.751     1.751     1.752     1.752     1.752     1.753     1.753     1.754     1.754     1.755     1.755     1.755     1.756     1.756     1.757     1.757     1.758     1.758     1.759     1.759     1.759     1.760     1.760     1.761     1.761     1.762     1.762     1.763     1.763     1.764     1.764     1.765     1.765     1.765     1.766     1.766     1.767     1.767     1.768     1.768     1.769     1.769     1.770     1.770     1.771     1.771     1.772     1.772     1.773     1.773     1.774     1.775     1.775     1.776     1.776     1.777     1.777     1.778     1.778     1.779     1.779     1.780     1.781     1.781     1.782     1.782     1.783     1.783     1.784     1.785     1.785     1.786     1.786     1.787     1.787     1.788     1.788     1.789     1.790     1.790     1.791     1.791     1.792     1.793     1.793     1.794     1.794     1.795     1.796     1.796     1.797     1.797     1.798     1.799     1.799     1.800     1.801     1.801     1.802     1.802     1.803     1.804     1.804     1.805     1.806     1.806     1.807     1.808     1.808     1.809     1.810     1.810     1.811     1.812     1.812     1.813     1.814     1.815     1.815     1.816     1.817     1.817     1.818     1.819     1.820     1.820     1.821     1.822     1.823     1.823     1.824     1.825     1.826     1.827     1.828     1.828     1.829     1.830     1.831     1.832     1.833     1.834     1.835     1.835     1.836     1.837     1.838     1.839     1.840     1.840     1.841     1.842     1.843     1.844     1.845     1.846     1.847     1.847     1.848     1.849     1.850     1.851     1.852     1.853     1.854     1.855     1.856     1.856     1.857     1.858     1.859     1.860     1.861     1.862     1.863     1.864     1.865     1.866     1.867     1.868     1.869     1.870     1.871     1.872     1.873     1.874     1.875     1.876     1.877     1.880     1.884     1.888     1.892     1.896     1.900     1.904     1.908     1.912     1.916     1.920     1.924     1.928     1.932     1.937     1.941     1.945     1.950     1.954     1.958     1.963     1.967     1.972     1.977     1.981     1.986     1.990     1.995     2.000     2.005     2.010     2.015     2.020     2.024     2.029     2.035     2.040     2.045     2.050     2.055     2.060     2.065     2.071     2.076     2.081     2.086     2.092     2.097     2.103     2.108     2.114     2.119     2.125     2.130     2.136     2.141     2.147     2.152     2.158     2.164     2.170     2.175     2.181     2.187     2.193     2.198     2.204     2.210     2.216     2.221     2.227     2.233     2.239     2.245     2.251     2.256     2.262     2.268     2.274     2.280     2.286     2.292     2.298     2.303     2.309     2.315     2.321     2.327     2.332     2.338     2.344     2.350     2.356     2.362     2.367     2.373     2.379     2.385     2.390     2.396     2.401     2.407     2.413     2.418     2.424     2.429     2.435     2.440     2.446     2.451     2.456     2.462     2.467     2.472     2.477     2.482     2.487     2.492     2.497     2.502     2.507     2.512     2.516     2.521     2.526     2.531     2.535     2.540     2.544     2.548     2.553     2.557     2.561     2.565     2.569     2.573     2.578     2.581     2.585     2.589     2.592     2.596     2.599     2.603     2.606     2.609     2.612     2.616     2.619     2.622     2.624     2.627     2.630     2.632     2.635     2.637     2.640     2.642     2.644     2.646     2.648     2.650     2.652     2.653     2.655     2.657     2.658     2.659     2.661     2.662     2.663     2.664     2.664     2.665     2.666     2.666     2.667     2.667     2.667     2.667     2.667     2.667     2.667     2.667     2.666     2.665     2.664     2.663     2.662     2.661     2.659     2.657     2.655     2.653     2.650     2.647     2.644     2.641     2.637     2.633     2.629     2.625     2.620     2.616     2.611     2.605     2.600     2.594     2.588     2.582     2.575     2.568     2.561     2.554     2.547     2.539     2.531     2.523     2.514     2.505     2.496     2.487     2.478     2.468     2.458     2.448     2.438     2.428     2.417     2.406     2.396     2.385     2.374     2.363     2.352     2.341     2.330     2.319     2.308     2.298     2.287     2.277     2.267     2.258     2.248     2.239     2.240     2.243     2.245     2.247     2.249     2.251     2.253     2.255     2.257     2.259     2.260     2.262     2.263     2.265     2.267     2.268     2.270     2.271     2.272     2.274     2.275     2.277     2.278     2.279     2.281     2.282     2.284     2.285     2.286     2.288     2.289     2.290     2.292     2.293     2.295     2.296     2.297     2.299     2.300     2.301     2.303     2.304     2.306     2.307     2.308     2.310     2.311     2.312     2.314     2.315     2.317     2.318     2.319     2.321     2.322     2.324     2.325     2.327     2.328     2.329     2.331     2.332     2.334     2.335     2.336     2.338     2.339     2.341     2.342     2.344     2.345     2.346     2.348     2.349     2.351     2.352     2.354     2.355     2.357     2.358     2.360     2.361     2.362     2.364     2.365     2.367     2.368     2.370     2.371     2.373     2.374     2.376     2.377     2.379     2.380     2.382     2.383     2.385     2.386     2.388     2.389     2.391     2.392     2.394     2.395     2.397     2.398     2.400     2.402     2.403     2.405     2.406     2.408     2.409     2.411     2.413     2.414     2.416     2.418     2.419     2.421     2.423     2.425     2.426     2.428     2.430     2.432     2.433     2.435     2.437     2.439     2.441     2.443     2.445     2.447     2.449     2.451     2.453     2.455     2.457     2.459     2.461     2.463     2.465     2.467     2.469     2.471     2.473     2.475     2.478     2.480     2.483     2.510     2.537     2.564     2.591     2.617     2.644     2.669     2.695     2.721     2.746     2.770     2.795     2.819     2.842     2.866     2.889     2.911     2.933     2.955     2.976     2.997     3.017     3.037     3.057     3.076     3.095     3.113     3.131     3.148     3.165     3.182     3.198     3.214     3.230     3.245     3.259     3.273     3.287     3.300     3.313     3.326     3.338     3.349     3.360     3.371     3.381     3.391     3.400     3.409     3.417     3.424     3.432     3.438     3.444     3.450     3.455     3.459     3.463     3.467     3.469     3.471     3.473     3.474     3.475     3.475     3.474     3.473     3.472     3.469     3.467     3.464     3.460     3.456     3.451     3.446     3.440     3.434     3.428     3.421     3.414     3.406     3.397     3.389     3.380     3.371     3.361     3.351     3.341     3.330     3.320     3.309     3.298     3.287     3.275     3.264     3.252     3.240     3.228     3.216     3.204     3.192     3.180     3.168     3.156     3.145     3.133     3.123     3.112     3.102     3.093     3.084     3.076     3.069     3.063     3.058     3.053     3.049     3.046     3.053     3.064     3.074     3.085     3.096     3.107     3.118     3.130     3.141     3.153     3.164     3.176     3.188     3.200     3.212     3.224     3.236     3.249     3.261     3.273     3.286     3.298     3.311     3.324     3.337     3.350     3.362     3.375     3.388     3.401     3.415     3.431     3.460     3.490     3.521     3.553     3.586     3.619     3.653     3.688     3.723     3.759     3.795     3.832     3.869     3.907     3.945     3.983     4.022     4.061     4.101     4.141     4.181     4.221     4.261     4.301     4.340     4.379     4.418     4.457     4.495     4.534     4.573     4.614     4.656     4.700     4.746     4.794     4.843     4.892     4.941     4.991     5.042     5.094     5.148     5.205     5.266     5.332     5.403     5.477     5.553     5.632     5.716     5.804     5.890     5.973     6.056     6.139     6.222     6.303     6.377     6.442     6.496     6.539     6.570     6.584     6.582     6.572     6.553     6.529     6.510     6.503     6.494     6.481     6.455     6.407     6.343     6.272     6.198     6.134     6.094     6.068     6.059     6.059     6.062     6.061     6.058     6.040     6.019     6.005     5.993     5.985     5.985     5.991     6.002     6.021     6.047     6.073     6.107     6.141     6.169     6.190     6.223     6.247     6.262     6.294     6.317     6.334     6.347     6.358     6.363     6.361     6.373     6.385     6.397     6.498     6.677     6.788     6.903     6.961     7.009     7.030     7.053     7.015     7.022     6.941     6.933     6.862     6.811     6.717     6.644     6.544     6.433     6.335     6.207     6.135     5.983     5.867     5.732     5.601     5.482     5.365     5.261     5.135     5.040     4.910     4.816     4.691     4.597     4.482     4.371     4.243     4.136     4.100     4.079     4.056     4.048     4.040     4.047     4.050     4.072     4.086     4.119     4.155     4.189     4.222     4.247     4.279     4.314     4.358     4.410     4.456     4.510     4.557     4.597     4.634     4.660     4.691     4.720     4.741     4.753     4.889     5.088     5.269     5.475     5.649     5.839     6.020     6.163     6.324     6.451     6.569     6.711     6.791     6.907     6.922     6.969     6.987     6.944     6.958     6.882     6.924     6.905     6.966     7.017     7.147     7.214     7.317     7.390     7.483     7.559     7.595     7.673     7.713     7.756     7.777     7.822     7.798     7.797     7.780     7.786     7.794     7.747     7.639     7.407     7.245     7.050     6.974     6.889     6.849     6.800     6.740     6.706     6.628     6.558     6.499     6.414     6.331     6.241     6.135     6.045     5.955     5.861     5.764     5.657     5.547     5.478     5.377     5.306     5.248     5.182     5.139     5.080     5.026     4.965     4.898     4.839     4.782     4.683     4.602     4.502     4.391     4.272     4.153     4.055     3.939     3.833     3.743     3.658     3.596     3.594     3.591     3.589     3.587     3.585     3.583     3.582     3.580     3.578     3.575     3.572     3.568     3.564     3.559     3.554     3.547     3.540     3.533     3.526     3.518     3.511     3.503     3.495     3.488     3.482     3.476     3.470     3.463     3.457     3.451     3.445     3.438     3.431     3.424     3.417     3.411     3.405     3.400     3.395     3.390     3.385     3.381     3.377     3.373     3.370     3.368     3.366     3.364     3.361     3.359     3.356     3.352     3.349     3.345     3.342     3.338     3.333     3.329     3.324     3.351     3.389     3.446     3.483     3.521     3.581     3.640     3.695     3.729     3.760     3.776     3.800     3.806     3.838     3.861     3.898     3.916     3.952     3.968     4.008     4.033     4.067     4.091     4.132     4.141     4.167     4.166     4.215     4.280     4.417     4.550     4.722     4.909     5.070     5.213     5.299     5.342     5.303     5.211     5.060     4.882     4.673     4.464     4.257     4.071     3.901     3.757     3.652     3.552     3.456     3.372     3.285     3.178     3.083     2.998     2.927     2.909     2.919     2.929     2.939     2.948     2.957     2.966     2.974     2.982     2.992     3.003     3.014     3.025     3.034     3.042     3.104     3.180     3.264     3.355     3.449     3.537     3.612     3.675     3.727     3.781     3.840     3.909     3.990     4.086     4.196     4.314     4.432     4.537     4.659     4.876     5.101     5.323     5.531     5.713     5.854     5.950     5.993     6.006     5.984     5.937     5.856     5.744     5.610     5.457     5.465     5.514     5.552     5.515     5.427     5.312     5.213     5.139     5.101     5.070     5.053     5.027     5.007     4.986     4.988     5.003     5.063     5.151     5.266     5.387     5.506     5.608     5.702     5.764     5.819     5.840     5.861     5.851     5.834     5.811     5.776     5.742     5.667     5.569     5.443     5.307     5.187     5.060     4.934     4.803     4.654     4.504     4.352     4.205     4.079     3.963     3.860     3.770     3.694     3.648     3.627     3.616     3.612     3.605     3.600     3.599     3.597     3.591     3.579     3.560     3.536     3.508     3.480     3.453     3.426     3.403     3.388     3.380     3.378     3.383     3.390     3.398     3.407     3.412     3.412     3.408     3.398     3.381     3.359     3.333     3.301     3.267     3.233     3.196     3.158     3.122     3.086     3.050     3.016     2.984     2.954     2.925     2.896     2.870     2.845     2.819     2.793     2.767     2.742     2.718     2.694     2.668     2.643     2.618     2.593     2.568     2.543     2.519     2.495     2.470     2.447     2.423     2.399     2.376     2.354     2.334     2.313     2.291     2.270     2.249     2.228     2.208     2.187     2.166     2.145     2.124     2.103     2.083     2.062     2.041     2.020     2.001     1.980     1.960     1.940     1.920     1.901     1.883     1.864     1.845     1.826     1.807     1.793     1.789     1.785     1.781     1.777     1.773     1.769     1.765     1.761     1.757     1.753     1.749     1.744     1.740     1.736     1.732     1.727     1.723     1.718     1.714     1.710     1.705     1.701     1.696     1.692     1.687     1.683     1.678     1.674     1.669     1.665     1.661     1.656     1.652     1.648     1.644     1.640     1.636     1.631     1.627     1.624     1.620     1.616     1.613     1.610     1.606     1.603     1.600     1.597     1.594     1.591     1.589     1.586     1.583     1.581     1.579     1.577     1.575     1.573     1.571     1.569     1.567     1.566     1.564     1.562     1.560     1.559     1.557     1.556     1.554     1.553     1.551     1.549     1.547     1.546     1.544     1.542     1.540     1.538     1.536     1.534     1.532     1.530     1.528     1.525     1.523     1.520     1.517     1.515     1.512     1.509     1.506     1.502     1.499     1.495     1.492     1.488     1.484     1.480     1.476     1.472     1.468     1.463     1.458     1.453     1.448     1.443     1.438     1.433     1.427     1.421     1.416     1.410     1.404     1.398     1.392     1.385     1.379     1.372     1.365     1.358     1.351     1.344     1.336     1.329     1.321     1.313     1.305     1.297     1.289     1.281     1.273     1.264     1.257     1.249     1.241     1.233     1.226     1.219     1.211     1.204     1.196     1.189     1.181     1.173     1.165     1.157     1.149     1.140     1.132     1.123     1.115     1.106
     2.005     2.010     2.016     2.021     2.026     2.031     2.037     2.042     2.047     2.052     2.057     2.061     2.066     2.070     2.075     2.079     2.083     2.087     2.091     2.095     2.099     2.103     2.106     2.110     2.113     2.117     2.120     2.123     2.126     2.130     2.133     2.136     2.139     2.142     2.144     2.147     2.150     2.152     2.155     2.157     2.159     2.161     2.164     2.166     2.168     2.170     2.172     2.174     2.176     2.177     2.179     2.181     2.183     2.184     2.186     2.187     2.189     2.190     2.191     2.192     2.193     2.195     2.196     2.197     2.197     2.199     2.199     2.200     2.201     2.201     2.202     2.203     2.203     2.204     2.204     2.204     2.205     2.205     2.206     2.206     2.206     2.206     2.206     2.206     2.207     2.207     2.207     2.207     2.207     2.207     2.206     2.206     2.206     2.206     2.205     2.205     2.205     2.204     2.204     2.203     2.203     2.202     2.202     2.201     2.201     2.200     2.199     2.198     2.198     2.197     2.196     2.195     2.194     2.194     2.193     2.192     2.191     2.190     2.189     2.188     2.187     2.186     2.185     2.184     2.183     2.182     2.181     2.179     2.178     2.177     2.176     2.175     2.173     2.172     2.171     2.170     2.168     2.167     2.165     2.164     2.162     2.161     2.160     2.158     2.157     2.155     2.154     2.152     2.150     2.148     2.147     2.145     2.143     2.142     2.140     2.138     2.136     2.134     2.132     2.130     2.129     2.126     2.125     2.122     2.120     2.119     2.116     2.114     2.112     2.110     2.107     2.105     2.103     2.100     2.098     2.096     2.093     2.091     2.088     2.085     2.083     2.080     2.078     2.075     2.072     2.069     2.067     2.064     2.061     2.058     2.056     2.052     2.050     2.047     2.044     2.041     2.038     2.035     2.032     2.029     2.026     2.023     2.020     2.016     2.013     2.010     2.007     2.004     2.000     1.997     1.994     1.990     1.987     1.984     1.980     1.977     1.973     1.970     1.967     1.963     1.960     1.956     1.952     1.949     1.945     1.942     1.938     1.934     1.930     1.927     1.923     1.919     1.916     1.912     1.908     1.904     1.900     1.896     1.893     1.888     1.885     1.881     1.877     1.873     1.869     1.865     1.861     1.857     1.853     1.849     1.845     1.840     1.836     1.832     1.828     1.823     1.819     1.815     1.811     1.807     1.802     1.798     1.794     1.789     1.785     1.781     1.776     1.772     1.767     1.763     1.758     1.754     1.749     1.745     1.740     1.735     1.731     1.726     1.722     1.723     1.723     1.724     1.725     1.725     1.726     1.727     1.727     1.728     1.728     1.729     1.730     1.730     1.731     1.731     1.732     1.732     1.733     1.733     1.734     1.734     1.735     1.735     1.736     1.736     1.737     1.737     1.738     1.738     1.739     1.739     1.740     1.740     1.740     1.741     1.741     1.742     1.742     1.743     1.743     1.743     1.744     1.744     1.745     1.745     1.745     1.746     1.746     1.747     1.747     1.748     1.748     1.748     1.749     1.749     1.750     1.750     1.750     1.750     1.751     1.751     1.752     1.752     1.753     1.753     1.753     1.754     1.754     1.755     1.755     1.756     1.756     1.756     1.757     1.757     1.758     1.758     1.759     1.759     1.760     1.760     1.760     1.761     1.761     1.762     1.762     1.763     1.763     1.764     1.764     1.765     1.765     1.766     1.766     1.767     1.767     1.767     1.768     1.768     1.769     1.770     1.770     1.771     1.771     1.772     1.772     1.773     1.773     1.774     1.774     1.775     1.776     1.776     1.777     1.777     1.777     1.778     1.779     1.779     1.780     1.780     1.781     1.781     1.782     1.783     1.783     1.784     1.784     1.785     1.786     1.786     1.787     1.787     1.788     1.788     1.789     1.789     1.790     1.791     1.791     1.792     1.792     1.793     1.794     1.794     1.795     1.796     1.796     1.797     1.797     1.798     1.798     1.799     1.800     1.800     1.801     1.802     1.802     1.803     1.804     1.804     1.805     1.805     1.806     1.807     1.808     1.808     1.809     1.810     1.810     1.811     1.812     1.812     1.813     1.814     1.814     1.815     1.816     1.817     1.818     1.818     1.819     1.820     1.821     1.821     1.822     1.823     1.824     1.824     1.825     1.826     1.827     1.828     1.829     1.830     1.830     1.831     1.832     1.833     1.834     1.835     1.836     1.836     1.837     1.838     1.839     1.840     1.841     1.841     1.842     1.843     1.844     1.845     1.846     1.847     1.848     1.849     1.849     1.850     1.851     1.852     1.853     1.854     1.855     1.856     1.857     1.858     1.859     1.860     1.861     1.861     1.862     1.864     1.865     1.865     1.867     1.868     1.869     1.869     1.870     1.871     1.872     1.873     1.874     1.875     1.876     1.877     1.881     1.885     1.889     1.892     1.896     1.900     1.904     1.908     1.912     1.916     1.921     1.925     1.929     1.933     1.938     1.942     1.946     1.950     1.955     1.959     1.964     1.969     1.973     1.978     1.982     1.987     1.992     1.996     2.001     2.006     2.011     2.016     2.021     2.026     2.031     2.036     2.041     2.046     2.051     2.056     2.062     2.067     2.072     2.077     2.083     2.088     2.093     2.099     2.104     2.110     2.115     2.120     2.126     2.132     2.137     2.143     2.148     2.154     2.160     2.165     2.171     2.177     2.182     2.188     2.194     2.200     2.205     2.211     2.217     2.223     2.229     2.234     2.240     2.246     2.252     2.258     2.264     2.270     2.275     2.281     2.287     2.293     2.298     2.304     2.310     2.316     2.322     2.327     2.333     2.339     2.345     2.350     2.356     2.362     2.368     2.373     2.379     2.385     2.390     2.396     2.401     2.407     2.412     2.418     2.423     2.429     2.434     2.439     2.445     2.450     2.455     2.460     2.465     2.470     2.475     2.480     2.485     2.490     2.495     2.500     2.505     2.509     2.514     2.518     2.523     2.527     2.532     2.536     2.540     2.545     2.549     2.553     2.557     2.561     2.565     2.569     2.573     2.576     2.580     2.583     2.587     2.590     2.594     2.597     2.600     2.603     2.606     2.609     2.612     2.614     2.617     2.619     2.622     2.624     2.626     2.629     2.631     2.633     2.635     2.637     2.638     2.640     2.642     2.643     2.644     2.646     2.647     2.648     2.649     2.650     2.651     2.651     2.652     2.652     2.653     2.653     2.653     2.653     2.653     2.653     2.653     2.652     2.652     2.651     2.650     2.649     2.648     2.646     2.645     2.643     2.641     2.639     2.636     2.634     2.630     2.627     2.624     2.620     2.616     2.612     2.607     2.602     2.597     2.592     2.587     2.581     2.575     2.569     2.562     2.556     2.549     2.542     2.534     2.527     2.519     2.511     2.502     2.494     2.485     2.476     2.466     2.457     2.447     2.438     2.428     2.418     2.407     2.397     2.386     2.376     2.365     2.354     2.343     2.333     2.322     2.311     2.300     2.290     2.280     2.270     2.260     2.250     2.240     2.235     2.238     2.240     2.242     2.245     2.247     2.249     2.251     2.253     2.255     2.257     2.258     2.260     2.262     2.263     2.265     2.266     2.268     2.269     2.271     2.272     2.274     2.275     2.277     2.278     2.279     2.281     2.282     2.284     2.285     2.286     2.288     2.289     2.291     2.292     2.293     2.295     2.296     2.298     2.299     2.300     2.302     2.303     2.304     2.306     2.307     2.309     2.310     2.311     2.313     2.314     2.315     2.317     2.318     2.320     2.321     2.322     2.324     2.325     2.327     2.328     2.330     2.331     2.332     2.334     2.335     2.337     2.338     2.340     2.341     2.342     2.344     2.345     2.347     2.348     2.350     2.351     2.352     2.354     2.355     2.357     2.358     2.360     2.361     2.363     2.364     2.366     2.367     2.369     2.370     2.372     2.373     2.375     2.376     2.377     2.379     2.380     2.382     2.383     2.385     2.386     2.388     2.389     2.391     2.393     2.394     2.396     2.397     2.399     2.400     2.402     2.403     2.405     2.407     2.408     2.410     2.411     2.413     2.415     2.416     2.418     2.420     2.421     2.423     2.425     2.427     2.428     2.430     2.432     2.434     2.436     2.438     2.439     2.441     2.443     2.445     2.447     2.449     2.451     2.453     2.455     2.457     2.459     2.461     2.463     2.466     2.468     2.470     2.472     2.474     2.476     2.479     2.481     2.493     2.521     2.547     2.574     2.601     2.628     2.654     2.680     2.705     2.730     2.755     2.780     2.804     2.828     2.851     2.875     2.897     2.919     2.941     2.963     2.984     3.004     3.025     3.044     3.064     3.082     3.101     3.119     3.136     3.154     3.170     3.187     3.203     3.218     3.233     3.248     3.262     3.276     3.289     3.302     3.315     3.327     3.339     3.350     3.360     3.371     3.380     3.390     3.399     3.407     3.415     3.422     3.429     3.435     3.440     3.446     3.450     3.454     3.458     3.461     3.463     3.465     3.466     3.467     3.467     3.467     3.466     3.464     3.462     3.460     3.457     3.453     3.449     3.445     3.440     3.434     3.428     3.422     3.415     3.408     3.400     3.392     3.383     3.374     3.365     3.355     3.345     3.335     3.325     3.314     3.303     3.292     3.281     3.270     3.258     3.246     3.234     3.222     3.210     3.198     3.186     3.174     3.162     3.150     3.138     3.127     3.116     3.105     3.095     3.086     3.077     3.069     3.062     3.055     3.050     3.045     3.041     3.040     3.050     3.061     3.071     3.082     3.093     3.104     3.115     3.126     3.138     3.149     3.161     3.172     3.184     3.196     3.208     3.220     3.232     3.245     3.257     3.269     3.282     3.294     3.307     3.320     3.332     3.345     3.358     3.371     3.384     3.397     3.410     3.423     3.436     3.466     3.496     3.527     3.560     3.592     3.626     3.661     3.696     3.731     3.767     3.804     3.841     3.879     3.917     3.955     3.994     4.033     4.073     4.113     4.153     4.193     4.234     4.274     4.314     4.353     4.392     4.431     4.470     4.509     4.547     4.587     4.627     4.670     4.714     4.761     4.809     4.858     4.907     4.958     5.009     5.060     5.114     5.169     5.229     5.293     5.362     5.435     5.509     5.584     5.662     5.747     5.835     5.922     6.008     6.092     6.176     6.257     6.336     6.407     6.467     6.516     6.551     6.573     6.576     6.566     6.548     6.524     6.497     6.478     6.465     6.450     6.427     6.389     6.334     6.268     6.198     6.132     6.080     6.049     6.031     6.028     6.035     6.039     6.043     6.036     6.017     6.000     5.985     5.975     5.963     5.966     5.970     5.978     5.999     6.019     6.045     6.080     6.111     6.132     6.167     6.198     6.219     6.249     6.279     6.303     6.323     6.335     6.350     6.346     6.356     6.351     6.371     6.383     6.456     6.596     6.757     6.853     6.943     7.004     7.050     7.053     7.079     7.046     7.043     6.977     6.977     6.898     6.839     6.765     6.667     6.576     6.469     6.391     6.252     6.156     6.021     5.907     5.784     5.650     5.556     5.442     5.334     5.212     5.102     4.973     4.875     4.751     4.655     4.515     4.405     4.281     4.178     4.137     4.119     4.102     4.091     4.080     4.079     4.084     4.091     4.111     4.144     4.172     4.200     4.225     4.258     4.298     4.348     4.396     4.450     4.506     4.553     4.600     4.634     4.670     4.707     4.739     4.763     4.785     4.798     4.929     5.121     5.324     5.498     5.687     5.846     6.035     6.181     6.303     6.448     6.544     6.689     6.749     6.836     6.872     6.881     6.911     6.851     6.871     6.833     6.829     6.874     6.887     6.939     7.036     7.111     7.219     7.309     7.375     7.471     7.535     7.607     7.663     7.739     7.764     7.803     7.806     7.825     7.860     7.887     7.916     7.790     7.617     7.383     7.248     7.076     7.009     6.924     6.876     6.829     6.759     6.699     6.643     6.563     6.505     6.423     6.338     6.243     6.156     6.065     5.977     5.870     5.773     5.676     5.547     5.481     5.390     5.326     5.269     5.199     5.150     5.087     5.022     4.978     4.910     4.821     4.746     4.657     4.556     4.438     4.324     4.214     4.078     3.971     3.866     3.767     3.670     3.615     3.612     3.610     3.607     3.605     3.603     3.602     3.600     3.598     3.595     3.593     3.589     3.585     3.581     3.576     3.570     3.563     3.555     3.548     3.540     3.532     3.524     3.516     3.508     3.501     3.495     3.489     3.482     3.476     3.469     3.463     3.456     3.449     3.442     3.434     3.427     3.421     3.415     3.410     3.405     3.400     3.396     3.391     3.387     3.384     3.381     3.379     3.377     3.374     3.371     3.368     3.365     3.361     3.358     3.354     3.350     3.345     3.340     3.335     3.330     3.325     3.378     3.416     3.465     3.531     3.587     3.656     3.712     3.750     3.760     3.785     3.791     3.819     3.842     3.886     3.916     3.944     3.955     3.987     4.001     4.039     4.061     4.099     4.101     4.103     4.094     4.113     4.125     4.202     4.303     4.445     4.613     4.824     5.037     5.190     5.306     5.375     5.371     5.294     5.182     5.017     4.806     4.593     4.400     4.201     4.040     3.913     3.792     3.693     3.586     3.463     3.349     3.250     3.151     3.081     3.033     2.980     2.935     2.889     2.870     2.878     2.885     2.892     2.899     2.908     2.918     2.930     2.941     2.952     2.961     2.971     2.982     3.017     3.087     3.161     3.230     3.293     3.350     3.406     3.460     3.509     3.549     3.580     3.603     3.614     3.606     3.581     3.727     3.908     4.092     4.279     4.506     4.699     4.841     4.935     4.957     4.934     4.953     4.972     4.974     4.954     4.903     4.826     4.735     4.627     4.509     4.475     4.596     4.671     4.680     4.633     4.567     4.507     4.474     4.456     4.439     4.407     4.362     4.312     4.285     4.278     4.314     4.386     4.495     4.620     4.743     4.859     4.958     5.036     5.097     5.139     5.175     5.183     5.197     5.204     5.207     5.202     5.160     5.093     4.993     4.888     4.795     4.696     4.601     4.496     4.372     4.242     4.107     3.974     3.856     3.747     3.646     3.557     3.482     3.433     3.410     3.401     3.403     3.406     3.410     3.418     3.426     3.430     3.429     3.421     3.407     3.387     3.367     3.346     3.322     3.300     3.285     3.275     3.270     3.273     3.279     3.287     3.297     3.305     3.310     3.312     3.308     3.297     3.282     3.263     3.237     3.209     3.180     3.147     3.113     3.080     3.047     3.014     2.982     2.951     2.923     2.895     2.868     2.843     2.820     2.795     2.771     2.746     2.723     2.701     2.677     2.653     2.629     2.606     2.582     2.558     2.534     2.511     2.488     2.465     2.442     2.419     2.396     2.374     2.353     2.334     2.313     2.292     2.272     2.251     2.231     2.211     2.191     2.171     2.150     2.130     2.109     2.089     2.068     2.047     2.028     2.008     1.988     1.968     1.948     1.928     1.910     1.891     1.873     1.854     1.835     1.817     1.800     1.782     1.778     1.774     1.770     1.767     1.763     1.759     1.755     1.751     1.747     1.743     1.739     1.734     1.730     1.726     1.722     1.717     1.713     1.709     1.704     1.700     1.696     1.691     1.687     1.682     1.678     1.673     1.669     1.665     1.660     1.656     1.652     1.647     1.643     1.639     1.635     1.631     1.627     1.623     1.620     1.616     1.612     1.609     1.606     1.602     1.599     1.596     1.593     1.590     1.588     1.585     1.583     1.580     1.578     1.575     1.573     1.571     1.569     1.568     1.566     1.564     1.562     1.561     1.559     1.557     1.556     1.554     1.552     1.551     1.549     1.548     1.546     1.544     1.542     1.541     1.539     1.537     1.535     1.533     1.531     1.529     1.527     1.524     1.522     1.519     1.517     1.514     1.511     1.509     1.506     1.503     1.499     1.496     1.492     1.489     1.485     1.481     1.477     1.473     1.469     1.464     1.460     1.455     1.450     1.445     1.440     1.435     1.429     1.424     1.418     1.413     1.407     1.401     1.395     1.388     1.382     1.376     1.369     1.362     1.355     1.348     1.341     1.333     1.326     1.318     1.310     1.302     1.294     1.286     1.278     1.270     1.261     1.253     1.246     1.238     1.231     1.223     1.216     1.208     1.201     1.194     1.186     1.179     1.171     1.163     1.155     1.147     1.138     1.130     1.121     1.113     1.104
     2.003     2.009     2.015     2.020     2.025     2.031     2.036     2.041     2.046     2.051     2.056     2.060     2.065     2.070     2.074     2.078     2.082     2.087     2.091     2.095     2.099     2.102     2.106     2.109     2.113     2.116     2.120     2.123     2.126     2.129     2.132     2.135     2.138     2.141     2.144     2.147     2.150     2.152     2.155     2.157     2.159     2.162     2.164     2.166     2.168     2.170     2.172     2.174     2.176     2.178     2.179     2.181     2.183     2.185     2.187     2.187     2.189     2.190     2.192     2.193     2.194     2.195     2.197     2.197     2.198     2.199     2.200     2.201     2.202     2.202     2.203     2.204     2.204     2.205     2.205     2.206     2.206     2.206     2.207     2.207     2.207     2.207     2.208     2.208     2.208     2.208     2.208     2.208     2.208     2.208     2.208     2.208     2.208     2.207     2.207     2.207     2.206     2.206     2.206     2.205     2.205     2.204     2.204     2.203     2.203     2.202     2.201     2.200     2.200     2.199     2.198     2.198     2.196     2.196     2.195     2.194     2.193     2.192     2.191     2.190     2.189     2.188     2.187     2.187     2.185     2.184     2.183     2.182     2.181     2.180     2.178     2.177     2.176     2.175     2.173     2.172     2.171     2.169     2.168     2.167     2.165     2.163     2.162     2.161     2.159     2.157     2.156     2.154     2.153     2.151     2.149     2.148     2.146     2.145     2.142     2.141     2.138     2.137     2.135     2.133     2.131     2.130     2.127     2.125     2.123     2.121     2.119     2.116     2.115     2.112     2.110     2.108     2.105     2.103     2.100     2.098     2.095     2.093     2.091     2.088     2.085     2.083     2.080     2.078     2.075     2.072     2.069     2.067     2.064     2.061     2.058     2.055     2.053     2.049     2.047     2.044     2.041     2.038     2.035     2.032     2.029     2.026     2.022     2.019     2.016     2.013     2.010     2.007     2.003     2.000     1.997     1.993     1.990     1.987     1.983     1.980     1.976     1.973     1.969     1.966     1.963     1.959     1.955     1.952     1.948     1.945     1.941     1.937     1.933     1.930     1.926     1.922     1.919     1.915     1.911     1.907     1.903     1.900     1.896     1.892     1.888     1.884     1.880     1.876     1.872     1.868     1.864     1.860     1.856     1.852     1.848     1.843     1.839     1.835     1.831     1.827     1.823     1.818     1.814     1.810     1.806     1.801     1.797     1.793     1.788     1.784     1.780     1.775     1.771     1.766     1.762     1.757     1.753     1.748     1.744     1.739     1.734     1.730     1.725     1.722     1.722     1.723     1.724     1.724     1.725     1.725     1.726     1.727     1.727     1.728     1.729     1.729     1.730     1.730     1.731     1.732     1.732     1.733     1.733     1.734     1.734     1.734     1.735     1.735     1.736     1.736     1.737     1.737     1.738     1.738     1.739     1.739     1.740     1.740     1.740     1.741     1.741     1.742     1.742     1.743     1.743     1.743     1.744     1.744     1.745     1.745     1.746     1.746     1.746     1.747     1.747     1.748     1.748     1.748     1.749     1.749     1.750     1.750     1.750     1.750     1.751     1.751     1.752     1.752     1.753     1.753     1.754     1.754     1.754     1.755     1.755     1.756     1.756     1.757     1.757     1.757     1.758     1.758     1.759     1.759     1.760     1.760     1.761     1.761     1.761     1.762     1.762     1.763     1.763     1.764     1.764     1.765     1.765     1.766     1.766     1.767     1.767     1.768     1.768     1.769     1.769     1.770     1.770     1.771     1.771     1.772     1.773     1.773     1.774     1.774     1.775     1.775     1.776     1.776     1.777     1.777     1.778     1.778     1.779     1.780     1.780     1.781     1.781     1.782     1.782     1.783     1.784     1.784     1.785     1.785     1.786     1.786     1.787     1.787     1.788     1.789     1.789     1.790     1.790     1.791     1.792     1.792     1.793     1.794     1.794     1.795     1.795     1.796     1.797     1.797     1.798     1.798     1.799     1.800     1.800     1.801     1.802     1.802     1.803     1.804     1.804     1.805     1.806     1.806     1.807     1.807     1.808     1.809     1.810     1.810     1.811     1.812     1.812     1.813     1.814     1.815     1.815     1.816     1.817     1.818     1.818     1.819     1.820     1.821     1.822     1.822     1.823     1.824     1.825     1.826     1.826     1.827     1.828     1.829     1.830     1.831     1.832     1.832     1.833     1.834     1.835     1.836     1.837     1.838     1.838     1.839     1.840     1.841     1.842     1.842     1.843     1.844     1.845     1.846     1.847     1.848     1.849     1.850     1.850     1.852     1.852     1.853     1.854     1.855     1.856     1.857     1.858     1.859     1.860     1.861     1.862     1.863     1.864     1.865     1.866     1.867     1.868     1.869     1.870     1.871     1.872     1.873     1.874     1.875     1.876     1.877     1.878     1.881     1.885     1.889     1.893     1.897     1.901     1.905     1.909     1.913     1.917     1.921     1.926     1.930     1.934     1.938     1.943     1.947     1.951     1.956     1.960     1.965     1.969     1.974     1.979     1.983     1.988     1.993     1.998     2.002     2.007     2.012     2.017     2.022     2.027     2.032     2.037     2.042     2.047     2.052     2.057     2.063     2.068     2.073     2.079     2.084     2.089     2.095     2.100     2.106     2.111     2.117     2.122     2.127     2.133     2.139     2.144     2.150     2.156     2.161     2.167     2.172     2.178     2.184     2.190     2.195     2.201     2.207     2.212     2.218     2.224     2.230     2.236     2.241     2.247     2.253     2.259     2.265     2.270     2.276     2.282     2.288     2.293     2.299     2.305     2.311     2.316     2.322     2.328     2.334     2.339     2.345     2.351     2.356     2.362     2.368     2.373     2.379     2.384     2.390     2.395     2.401     2.406     2.412     2.417     2.422     2.428     2.433     2.438     2.443     2.448     2.453     2.459     2.464     2.469     2.474     2.478     2.483     2.488     2.493     2.497     2.502     2.506     2.511     2.515     2.520     2.524     2.528     2.532     2.536     2.541     2.545     2.548     2.552     2.556     2.560     2.564     2.567     2.571     2.574     2.578     2.581     2.584     2.587     2.590     2.593     2.596     2.599     2.601     2.604     2.607     2.609     2.611     2.613     2.616     2.618     2.620     2.622     2.623     2.625     2.627     2.628     2.630     2.631     2.632     2.633     2.634     2.635     2.636     2.637     2.637     2.638     2.638     2.639     2.639     2.639     2.639     2.639     2.639     2.638     2.638     2.637     2.637     2.636     2.635     2.634     2.632     2.631     2.629     2.627     2.625     2.622     2.620     2.617     2.614     2.610     2.606     2.602     2.598     2.594     2.589     2.584     2.579     2.574     2.568     2.562     2.556     2.549     2.543     2.536     2.529     2.522     2.514     2.506     2.498     2.490     2.482     2.473     2.464     2.455     2.446     2.437     2.427     2.417     2.408     2.398     2.388     2.377     2.367     2.356     2.346     2.335     2.325     2.314     2.303     2.293     2.282     2.272     2.262     2.252     2.242     2.233     2.232     2.235     2.237     2.240     2.242     2.244     2.247     2.249     2.251     2.253     2.255     2.256     2.258     2.260     2.261     2.263     2.265     2.266     2.268     2.269     2.271     2.272     2.274     2.275     2.277     2.278     2.280     2.281     2.282     2.284     2.285     2.287     2.288     2.289     2.291     2.292     2.294     2.295     2.296     2.298     2.299     2.300     2.302     2.303     2.305     2.306     2.307     2.309     2.310     2.312     2.313     2.314     2.316     2.317     2.318     2.320     2.321     2.323     2.324     2.326     2.327     2.328     2.330     2.331     2.333     2.334     2.336     2.337     2.338     2.340     2.341     2.343     2.344     2.346     2.347     2.348     2.350     2.351     2.353     2.354     2.356     2.357     2.359     2.360     2.362     2.363     2.365     2.366     2.367     2.369     2.370     2.372     2.373     2.375     2.376     2.378     2.379     2.381     2.382     2.384     2.385     2.387     2.388     2.390     2.391     2.393     2.394     2.396     2.398     2.399     2.401     2.402     2.404     2.405     2.407     2.409     2.410     2.412     2.414     2.415     2.417     2.419     2.420     2.422     2.424     2.425     2.427     2.429     2.431     2.433     2.434     2.436     2.438     2.440     2.442     2.444     2.446     2.448     2.450     2.452     2.454     2.456     2.458     2.460     2.462     2.464     2.466     2.469     2.471     2.473     2.475     2.477     2.479     2.482     2.504     2.531     2.558     2.585     2.611     2.638     2.664     2.690     2.715     2.740     2.765     2.789     2.813     2.837     2.860     2.883     2.906     2.928     2.949     2.971     2.991     3.012     3.032     3.051     3.070     3.089     3.107     3.124     3.142     3.158     3.175     3.191     3.207     3.222     3.236     3.251     3.265     3.278     3.291     3.304     3.316     3.328     3.339     3.350     3.360     3.370     3.379     3.388     3.397     3.405     3.412     3.419     3.425     3.431     3.436     3.441     3.445     3.449     3.452     3.455     3.456     3.458     3.459     3.459     3.459     3.458     3.456     3.455     3.452     3.449     3.446     3.442     3.438     3.433     3.427     3.421     3.415     3.409     3.401     3.394     3.386     3.377     3.368     3.359     3.350     3.340     3.330     3.319     3.309     3.298     3.287     3.275     3.264     3.252     3.240     3.228     3.216     3.204     3.192     3.180     3.167     3.155     3.143     3.132     3.120     3.109     3.099     3.088     3.079     3.070     3.062     3.054     3.048     3.042     3.037     3.032     3.037     3.048     3.058     3.068     3.079     3.090     3.101     3.112     3.123     3.134     3.146     3.157     3.169     3.181     3.192     3.204     3.216     3.229     3.241     3.253     3.265     3.278     3.290     3.303     3.316     3.328     3.341     3.354     3.367     3.380     3.393     3.406     3.419     3.432     3.445     3.471     3.501     3.533     3.566     3.599     3.633     3.668     3.703     3.739     3.775     3.812     3.850     3.888     3.926     3.965     4.004     4.044     4.084     4.124     4.165     4.205     4.246     4.286     4.326     4.365     4.404     4.443     4.482     4.521     4.559     4.599     4.640     4.683     4.727     4.773     4.821     4.870     4.921     4.972     5.023     5.076     5.131     5.189     5.251     5.318     5.389     5.463     5.538     5.611     5.689     5.774     5.863     5.952     6.041     6.127     6.209     6.290     6.365     6.432     6.487     6.528     6.556     6.567     6.562     6.544     6.519     6.491     6.462     6.440     6.419     6.395     6.362     6.317     6.260     6.196     6.133     6.077     6.036     6.010     5.998     6.004     6.012     6.021     6.024     6.015     6.003     5.983     5.974     5.957     5.953     5.951     5.956     5.963     5.981     5.999     6.022     6.056     6.077     6.111     6.142     6.170     6.201     6.231     6.262     6.286     6.302     6.321     6.323     6.333     6.317     6.325     6.350     6.360     6.369     6.546     6.674     6.796     6.901     6.968     7.037     7.062     7.083     7.105     7.074     7.072     7.032     6.985     6.957     6.870     6.785     6.694     6.617     6.501     6.403     6.297     6.174     6.048     5.917     5.812     5.715     5.593     5.505     5.392     5.271     5.161     5.037     4.932     4.804     4.699     4.566     4.469     4.345     4.257     4.185     4.160     4.146     4.118     4.113     4.101     4.102     4.110     4.131     4.158     4.178     4.208     4.239     4.286     4.334     4.384     4.444     4.497     4.551     4.596     4.635     4.677     4.717     4.750     4.779     4.805     4.817     4.832     5.018     5.171     5.386     5.539     5.733     5.883     6.032     6.184     6.287     6.452     6.531     6.660     6.726     6.784     6.838     6.810     6.839     6.794     6.746     6.747     6.748     6.758     6.811     6.843     6.923     7.019     7.104     7.214     7.310     7.399     7.478     7.576     7.634     7.699     7.749     7.774     7.812     7.832     7.892     7.900     7.876     7.738     7.615     7.414     7.289     7.128     7.058     6.973     6.903     6.846     6.785     6.705     6.659     6.576     6.515     6.442     6.357     6.270     6.189     6.077     6.008     5.889     5.774     5.672     5.558     5.489     5.403     5.335     5.270     5.206     5.148     5.113     5.026     4.965     4.892     4.806     4.708     4.601     4.504     4.381     4.248     4.131     4.016     3.898     3.788     3.693     3.633     3.630     3.628     3.625     3.623     3.621     3.619     3.617     3.615     3.613     3.610     3.606     3.602     3.598     3.592     3.586     3.577     3.569     3.562     3.555     3.546     3.537     3.529     3.521     3.514     3.508     3.502     3.495     3.489     3.482     3.475     3.468     3.460     3.452     3.444     3.437     3.431     3.426     3.421     3.416     3.411     3.407     3.402     3.398     3.395     3.393     3.391     3.388     3.385     3.382     3.379     3.375     3.371     3.367     3.362     3.358     3.353     3.348     3.342     3.336     3.329     3.343     3.389     3.458     3.525     3.597     3.673     3.741     3.760     3.777     3.780     3.806     3.822     3.861     3.900     3.939     3.950     3.975     3.978     4.002     4.020     4.054     4.061     4.067     4.046     4.039     4.033     4.057     4.098     4.190     4.322     4.496     4.723     4.938     5.124     5.266     5.365     5.387     5.351     5.266     5.106     4.918     4.715     4.510     4.325     4.148     4.014     3.907     3.790     3.659     3.539     3.422     3.315     3.249     3.190     3.139     3.094     3.044     3.007     2.961     2.917     2.873     2.825     2.823     2.832     2.844     2.855     2.866     2.876     2.885     2.897     2.908     2.919     2.929     2.944     3.014     3.084     3.150     3.211     3.264     3.307     3.340     3.365     3.388     3.398     3.388     3.486     3.663     3.923     4.150     4.327     4.430     4.471     4.454     4.381     4.270     4.097     3.984     3.974     3.981     3.987     3.974     3.942     3.903     3.853     3.794     3.757     3.915     4.038     4.101     4.109     4.077     4.033     3.994     3.969     3.940     3.895     3.835     3.768     3.727     3.713     3.736     3.794     3.887     4.000     4.112     4.224     4.317     4.397     4.457     4.510     4.550     4.579     4.613     4.641     4.668     4.682     4.665     4.625     4.554     4.484     4.424     4.359     4.295     4.217     4.116     4.007     3.889     3.770     3.662     3.559     3.462     3.375     3.300     3.248     3.220     3.208     3.211     3.218     3.229     3.244     3.258     3.270     3.277     3.279     3.273     3.262     3.249     3.234     3.215     3.197     3.183     3.171     3.166     3.166     3.170     3.178     3.189     3.198     3.207     3.213     3.214     3.209     3.201     3.187     3.168     3.146     3.121     3.093     3.063     3.033     3.003     2.973     2.943     2.914     2.887     2.861     2.836     2.813     2.790     2.767     2.744     2.721     2.700     2.679     2.657     2.634     2.612     2.590     2.567     2.545     2.523     2.501     2.478     2.456     2.435     2.413     2.391     2.369     2.350     2.331     2.311     2.291     2.271     2.252     2.232     2.213     2.193     2.173     2.153     2.134     2.113     2.093     2.073     2.053     2.034     2.014     1.994     1.974     1.954     1.935     1.917     1.899     1.880     1.862     1.843     1.825     1.808     1.791     1.773     1.768     1.764     1.760     1.757     1.753     1.749     1.745     1.741     1.737     1.733     1.729     1.725     1.721     1.716     1.712     1.708     1.704     1.699     1.695     1.691     1.686     1.682     1.678     1.673     1.669     1.664     1.660     1.656     1.652     1.647     1.643     1.639     1.635     1.631     1.627     1.623     1.619     1.616     1.612     1.608     1.605     1.602     1.599     1.596     1.592     1.590     1.587     1.584     1.581     1.579     1.577     1.574     1.572     1.570     1.568     1.566     1.564     1.562     1.561     1.559     1.557     1.556     1.554     1.552     1.551     1.549     1.548     1.546     1.544     1.543     1.541     1.539     1.538     1.536     1.534     1.532     1.530     1.528     1.526     1.523     1.521     1.519     1.516     1.514     1.511     1.508     1.506     1.503     1.499     1.496     1.493     1.489     1.485     1.482     1.478     1.474     1.470     1.466     1.461     1.457     1.452     1.447     1.442     1.437     1.432     1.426     1.421     1.415     1.409     1.404     1.398     1.392     1.385     1.379     1.373     1.366     1.359     1.352     1.345     1.338     1.330     1.323     1.315     1.307     1.299     1.291     1.283     1.275     1.267     1.259     1.251     1.243     1.235     1.228     1.221     1.213     1.206     1.199     1.191     1.184     1.176     1.169     1.161     1.152     1.144     1.136     1.128     1.119     1.110     1.101
[truncated: 22,285,239 more chars]
