# Supplementary material for: The near-field tsunami generated by the 15 January 2022 eruption of the Hunga Tonga-Hunga Ha’apai volcano and its impact on Tongatapu, Tonga
Source: Sci Rep. 2022 Sep 7;12:15187. doi: 10.1038/s41598-022-19486-w (PMC9452557; doi:10.1038/s41598-022-19486-w)
Supplement: Supplementary file 3 — Supplementary Information 3. [file 41598_2022_19486_MOESM3_ESM.zip › Z300R3max.asc]

ncols                      1800
nrows                      1260
xllcorner              -175.500
yllcorner               -21.300
cellsize      0.000277777784504
NODATA_value  -9999
     2.122     2.129     2.135     2.144     2.149     2.154     2.163     2.166     2.172     2.178     2.183     2.187     2.194     2.198     2.202     2.209     2.213     2.216     2.222     2.226     2.230     2.235     2.239     2.242     2.248     2.251     2.254     2.259     2.262     2.265     2.270     2.272     2.276     2.280     2.283     2.285     2.290     2.292     2.294     2.297     2.300     2.302     2.305     2.308     2.309     2.313     2.314     2.316     2.319     2.321     2.322     2.325     2.327     2.328     2.331     2.332     2.333     2.335     2.337     2.338     2.340     2.342     2.343     2.344     2.346     2.346     2.349     2.349     2.350     2.350     2.352     2.352     2.354     2.354     2.355     2.356     2.356     2.357     2.358     2.358     2.359     2.360     2.361     2.360     2.362     2.361     2.362     2.362     2.363     2.363     2.363     2.363     2.363     2.363     2.363     2.363     2.364     2.364     2.364     2.364     2.364     2.364     2.364     2.364     2.364     2.364     2.364     2.364     2.364     2.364     2.364     2.364     2.364     2.364     2.363     2.363     2.363     2.363     2.363     2.363     2.363     2.362     2.362     2.362     2.362     2.362     2.361     2.361     2.361     2.361     2.360     2.360     2.360     2.359     2.359     2.359     2.358     2.358     2.357     2.357     2.357     2.356     2.355     2.355     2.355     2.354     2.354     2.353     2.353     2.352     2.351     2.350     2.350     2.349     2.348     2.348     2.347     2.346     2.345     2.344     2.344     2.343     2.341     2.341     2.340     2.339     2.338     2.337     2.336     2.335     2.334     2.333     2.332     2.331     2.329     2.328     2.327     2.325     2.324     2.323     2.321     2.320     2.319     2.317     2.315     2.314     2.312     2.311     2.309     2.307     2.305     2.304     2.302     2.300     2.298     2.296     2.294     2.293     2.290     2.288     2.287     2.284     2.282     2.280     2.278     2.276     2.274     2.271     2.269     2.267     2.264     2.262     2.260     2.257     2.255     2.253     2.250     2.248     2.246     2.243     2.240     2.238     2.235     2.233     2.230     2.227     2.224     2.222     2.218     2.216     2.214     2.210     2.207     2.205     2.201     2.199     2.196     2.192     2.190     2.187     2.183     2.180     2.178     2.173     2.171     2.168     2.164     2.161     2.158     2.154     2.151     2.148     2.143     2.140     2.137     2.133     2.130     2.127     2.122     2.119     2.115     2.111     2.108     2.104     2.099     2.096     2.093     2.087     2.084     2.081     2.081     2.082     2.083     2.084     2.084     2.085     2.086     2.087     2.087     2.088     2.089     2.089     2.090     2.091     2.091     2.092     2.092     2.093     2.094     2.094     2.095     2.095     2.096     2.096     2.097     2.097     2.098     2.098     2.099     2.099     2.100     2.100     2.101     2.101     2.101     2.102     2.102     2.103     2.103     2.104     2.104     2.104     2.105     2.105     2.105     2.106     2.106     2.106     2.107     2.107     2.107     2.108     2.108     2.108     2.109     2.109     2.109     2.110     2.110     2.110     2.111     2.111     2.111     2.112     2.112     2.112     2.113     2.113     2.114     2.114     2.114     2.115     2.115     2.115     2.116     2.116     2.116     2.116     2.117     2.117     2.118     2.118     2.119     2.119     2.119     2.120     2.120     2.120     2.121     2.121     2.122     2.122     2.122     2.123     2.123     2.124     2.124     2.125     2.125     2.125     2.126     2.126     2.127     2.127     2.128     2.128     2.129     2.129     2.130     2.130     2.130     2.131     2.131     2.132     2.133     2.133     2.134     2.134     2.135     2.135     2.136     2.136     2.137     2.138     2.138     2.138     2.139     2.140     2.140     2.141     2.141     2.142     2.143     2.143     2.144     2.145     2.145     2.146     2.146     2.147     2.147     2.148     2.149     2.149     2.150     2.150     2.151     2.152     2.152     2.153     2.154     2.154     2.154     2.155     2.156     2.157     2.157     2.158     2.158     2.159     2.160     2.160     2.161     2.162     2.162     2.163     2.164     2.164     2.165     2.166     2.167     2.167     2.168     2.169     2.170     2.170     2.171     2.172     2.172     2.173     2.174     2.174     2.175     2.176     2.176     2.177     2.178     2.179     2.179     2.180     2.181     2.182     2.183     2.183     2.184     2.185     2.186     2.187     2.188     2.189     2.189     2.190     2.191     2.192     2.193     2.194     2.195     2.196     2.196     2.197     2.199     2.199     2.200     2.202     2.202     2.203     2.204     2.205     2.206     2.207     2.208     2.208     2.210     2.210     2.211     2.213     2.213     2.214     2.216     2.217     2.217     2.219     2.220     2.220     2.222     2.223     2.223     2.225     2.226     2.226     2.228     2.229     2.230     2.231     2.232     2.233     2.234     2.235     2.236     2.238     2.239     2.239     2.241     2.242     2.243     2.244     2.245     2.246     2.247     2.248     2.249     2.251     2.251     2.252     2.254     2.255     2.256     2.257     2.258     2.259     2.260     2.261     2.262     2.264     2.265     2.266     2.268     2.269     2.270     2.271     2.272     2.273     2.280     2.285     2.289     2.296     2.301     2.305     2.313     2.317     2.322     2.330     2.334     2.339     2.347     2.351     2.356     2.364     2.369     2.374     2.382     2.387     2.392     2.401     2.406     2.410     2.419     2.424     2.429     2.438     2.443     2.448     2.457     2.463     2.468     2.477     2.482     2.488     2.497     2.502     2.508     2.517     2.522     2.528     2.538     2.543     2.549     2.558     2.564     2.569     2.579     2.584     2.590     2.600     2.605     2.611     2.621     2.627     2.632     2.642     2.648     2.653     2.663     2.669     2.675     2.685     2.691     2.696     2.706     2.712     2.718     2.728     2.734     2.739     2.749     2.755     2.760     2.770     2.776     2.782     2.791     2.797     2.803     2.812     2.818     2.823     2.833     2.839     2.844     2.854     2.859     2.865     2.874     2.879     2.885     2.894     2.900     2.905     2.914     2.919     2.924     2.933     2.938     2.943     2.952     2.957     2.962     2.971     2.976     2.981     2.989     2.994     2.999     3.006     3.011     3.016     3.023     3.028     3.032     3.039     3.044     3.048     3.055     3.059     3.064     3.070     3.074     3.078     3.085     3.089     3.092     3.099     3.102     3.106     3.112     3.115     3.119     3.124     3.128     3.131     3.136     3.139     3.142     3.147     3.150     3.152     3.157     3.159     3.162     3.166     3.169     3.171     3.175     3.177     3.179     3.182     3.184     3.186     3.189     3.190     3.192     3.194     3.196     3.197     3.198     3.199     3.200     3.201     3.201     3.202     3.202     3.202     3.202     3.201     3.201     3.200     3.199     3.198     3.197     3.195     3.194     3.192     3.189     3.187     3.185     3.182     3.180     3.177     3.173     3.170     3.168     3.164     3.162     3.159     3.155     3.152     3.149     3.144     3.141     3.137     3.131     3.127     3.123     3.115     3.111     3.106     3.097     3.092     3.086     3.074     3.067     3.059     3.043     3.033     3.020     2.997     2.982     2.965     2.935     2.917     2.898     2.867     2.849     2.831     2.803     2.787     2.771     2.745     2.731     2.717     2.694     2.681     2.670     2.672     2.674     2.675     2.678     2.679     2.681     2.683     2.685     2.686     2.688     2.689     2.691     2.693     2.694     2.695     2.698     2.699     2.700     2.702     2.704     2.705     2.707     2.708     2.710     2.712     2.714     2.715     2.717     2.718     2.720     2.722     2.724     2.725     2.727     2.729     2.730     2.732     2.734     2.735     2.738     2.739     2.740     2.743     2.744     2.745     2.748     2.749     2.750     2.753     2.754     2.756     2.758     2.760     2.761     2.763     2.765     2.766     2.769     2.770     2.771     2.774     2.775     2.777     2.779     2.781     2.782     2.784     2.786     2.787     2.790     2.791     2.795     2.806     2.812     2.818     2.828     2.834     2.839     2.849     2.855     2.860     2.870     2.875     2.880     2.890     2.895     2.900     2.908     2.913     2.918     2.926     2.931     2.935     2.943     2.948     2.952     2.959     2.963     2.967     2.974     2.977     2.981     2.987     2.990     2.993     2.999     3.001     3.004     3.009     3.011     3.014     3.018     3.020     3.021     3.025     3.026     3.028     3.030     3.031     3.032     3.033     3.033     3.033     3.034     3.034     3.033     3.033     3.032     3.031     3.029     3.028     3.026     3.023     3.021     3.018     3.014     3.011     3.008     3.003     2.999     2.995     2.988     2.984     2.979     2.971     2.966     2.960     2.951     2.945     2.940     2.968     2.994     3.020     3.064     3.090     3.115     3.158     3.183     3.208     3.250     3.274     3.297     3.338     3.361     3.383     3.422     3.444     3.466     3.503     3.524     3.545     3.580     3.600     3.620     3.653     3.672     3.691     3.723     3.741     3.758     3.788     3.804     3.820     3.848     3.864     3.879     3.904     3.918     3.932     3.955     3.968     3.980     4.001     4.012     4.023     4.041     4.051     4.060     4.076     4.084     4.092     4.105     4.112     4.118     4.128     4.133     4.137     4.145     4.148     4.151     4.156     4.158     4.159     4.161     4.161     4.161     4.160     4.159     4.157     4.153     4.151     4.147     4.141     4.137     4.132     4.123     4.117     4.111     4.100     4.093     4.085     4.073     4.064     4.055     4.040     4.030     4.020     4.003     3.992     3.981     3.962     3.951     3.938     3.918     3.906     3.893     3.871     3.858     3.844     3.822     3.808     3.794     3.771     3.756     3.742     3.718     3.704     3.690     3.667     3.653     3.639     3.617     3.604     3.591     3.570     3.558     3.546     3.555     3.565     3.574     3.592     3.602     3.612     3.630     3.641     3.652     3.670     3.681     3.692     3.711     3.722     3.734     3.753     3.765     3.777     3.797     3.809     3.820     3.841     3.853     3.865     3.886     3.898     3.910     3.932     3.944     3.956     3.977     3.989     4.001     4.023     4.035     4.047     4.068     4.081     4.093     4.114     4.126     4.138     4.159     4.171     4.183     4.207     4.238     4.268     4.322     4.354     4.384     4.439     4.470     4.501     4.556     4.588     4.620     4.674     4.705     4.735     4.789     4.820     4.849     4.903     4.935     4.966     5.027     5.063     5.097     5.162     5.198     5.232     5.298     5.337     5.375     5.450     5.497     5.542     5.634     5.689     5.745     5.857     5.924     5.987     6.113     6.186     6.251     6.374     6.439     6.491     6.594     6.646     6.676     6.728     6.752     6.769     6.793     6.777     6.758     6.777     6.768     6.745     6.777     6.777     6.729     6.743     6.770     6.760     6.749     6.665     6.717     6.812     6.745     6.711     6.814     6.782     6.735     6.741     6.691     6.670     6.869     6.782     6.811     7.153     6.979     6.916     7.134     6.873     6.751     6.847     6.533     6.414     6.558     6.274     6.125     6.366     6.137     5.938     6.241     6.050     5.827     6.184     6.020     5.733     6.123     5.986     5.680     6.073     5.958     5.655     6.043     5.930     5.602     5.994     5.884     5.536     5.905     5.806     5.469     5.866     5.790     5.458     5.841     5.767     5.425     5.788     5.713     5.354     5.717     5.655     5.298     5.667     5.629     5.285     5.681     5.661     5.329     5.734     5.735     5.464     5.936     5.970     5.729     6.356     6.488     6.054     6.929     7.016     6.482     7.443     7.479     6.968     7.896     7.887     7.406     8.268     8.219     7.723     8.469     8.367     7.854     8.475     8.347     7.906     8.384     8.227     7.886     8.283     8.095     7.801     8.149     7.951     7.677     8.023     7.846     7.583     7.928     7.768     7.507     7.832     7.666     7.387     7.681     7.519     7.253     7.533     7.380     7.124     7.366     7.217     6.982     7.206     7.057     6.837     7.064     6.934     6.739     6.978     6.860     6.669     6.894     6.783     6.607     6.797     6.679     6.493     6.650     6.530     6.349     6.494     6.383     6.216     6.326     6.212     6.061     6.166     6.054     5.912     6.029     5.922     5.776     5.886     5.773     5.612     5.711     5.593     5.428     5.545     5.438     5.255     5.328     5.217     5.042     5.069     4.936     4.753     4.773     4.634     4.450     4.486     4.356     4.181     4.257     4.151     4.002     4.142     4.063     3.922     4.068     3.993     3.881     3.999     3.924     3.871     3.927     3.866     3.863     3.861     3.860     3.857     3.856     3.855     3.853     3.853     3.852     3.851     3.852     3.852     3.851     3.853     3.853     3.852     3.854     3.854     3.854     3.856     3.856     3.855     3.857     3.857     3.857     3.859     3.859     3.858     3.860     3.860     3.859     3.860     3.860     3.858     3.859     3.859     3.857     3.857     3.856     3.853     3.853     3.851     3.849     3.848     3.847     3.844     3.844     3.842     3.840     3.839     3.838     3.835     3.833     3.830     3.826     3.822     3.819     3.814     3.858     3.835     3.796     3.992     3.966     3.841     4.112     4.076     3.929     4.234     4.208     4.045     4.410     4.423     4.253     4.675     4.743     4.637     5.080     5.153     4.998     5.294     5.260     4.915     4.933     4.814     4.371     4.274     4.184     3.823     3.836     3.829     3.724     3.770     3.797     3.822     3.870     3.896     3.920     3.964     3.987     4.007     4.046     4.066     4.083     4.117     4.134     4.149     4.178     4.193     4.204     4.229     4.239     4.247     4.265     4.272     4.276     4.289     4.294     4.296     4.308     4.311     4.312     4.474     4.544     4.615     4.799     4.888     4.990     5.224     5.328     5.423     5.642     5.711     5.728     5.838     5.821     5.717     5.772     5.734     5.552     5.721     5.636     5.432     5.556     5.442     5.228     5.307     5.170     4.980     5.041     4.909     4.725     4.762     4.652     4.520     4.577     4.498     4.395     4.460     4.403     4.333     4.399     4.348     4.256     4.235     4.177     4.140     4.093     4.071     4.048     4.028     4.020     4.008     4.015     4.090     4.153     4.248     4.302     4.332     4.346     4.350     4.332     4.258     4.243     4.265     4.308     4.358     4.412     4.476     4.446     4.342     4.219     4.241     4.320     4.346     4.440     4.514     4.461     4.487     4.496     4.388     4.402     4.411     4.412     4.417     4.418     4.405     4.401     4.418     4.750     4.928     5.028     5.191     5.278     5.265     5.212     5.186     5.064     4.825     4.701     4.513     4.178     4.026     3.945     3.888     3.860     3.826     3.765     3.735     3.699     3.637     3.606     3.570     3.505     3.473     3.436     3.374     3.343     3.311     3.259     3.233     3.206     3.162     3.141     3.118     3.084     3.069     3.053     3.030     3.020     3.007     2.989     2.980     2.969     2.952     2.944     2.934     2.917     2.908     2.897     2.878     2.868     2.856     2.837     2.827     2.815     2.795     2.784     2.772     2.752     2.742     2.729     2.710     2.699     2.687     2.667     2.657     2.645     2.627     2.617     2.605     2.587     2.578     2.567     2.549     2.540     2.529     2.512     2.503     2.493     2.477     2.468     2.458     2.443     2.435     2.426     2.412     2.404     2.396     2.382     2.375     2.367     2.355     2.349     2.341     2.330     2.324     2.318     2.307     2.302     2.295     2.286     2.281     2.275     2.265     2.260     2.254     2.244     2.238     2.232     2.221     2.216     2.209     2.199     2.193     2.186     2.176     2.170     2.163     2.152     2.147     2.140     2.130     2.124     2.117     2.107     2.102     2.096     2.086     2.081     2.075     2.066     2.062     2.056     2.048     2.044     2.039     2.031     2.027     2.023     2.015     2.012     2.007     2.000     1.997     1.993     1.987     1.983     1.980     1.974     1.971     1.967     1.962     1.960     1.957     1.952     1.950     1.947     1.942     1.940     1.937     1.933     1.931     1.929     1.925     1.923     1.921     1.917     1.915     1.913     1.909     1.907     1.905     1.901     1.899     1.897     1.893     1.891     1.888     1.884     1.882     1.879     1.874     1.872     1.869     1.863     1.861     1.857     1.852     1.849     1.845     1.839     1.835     1.831     1.824     1.820     1.816     1.809     1.804     1.800     1.792     1.788     1.783     1.774     1.770     1.764     1.755     1.750     1.744     1.735     1.729     1.723     1.713     1.707     1.701     1.690     1.684     1.677     1.665     1.658     1.651     1.639     1.632     1.625     1.612     1.604     1.596     1.583     1.576     1.567     1.554     1.546     1.538     1.524     1.516     1.507     1.492     1.484     1.475     1.460     1.451     1.442     1.426     1.416     1.404
     2.119     2.127     2.133     2.141     2.147     2.154     2.160     2.166     2.171     2.177     2.182     2.187     2.192     2.197     2.202     2.207     2.211     2.216     2.221     2.225     2.229     2.234     2.238     2.242     2.246     2.249     2.253     2.257     2.261     2.265     2.268     2.272     2.275     2.279     2.282     2.285     2.288     2.291     2.294     2.296     2.299     2.302     2.305     2.307     2.310     2.312     2.314     2.317     2.318     2.321     2.322     2.325     2.327     2.329     2.330     2.332     2.333     2.335     2.337     2.339     2.340     2.343     2.344     2.346     2.347     2.349     2.350     2.351     2.351     2.352     2.353     2.353     2.354     2.355     2.355     2.357     2.357     2.358     2.359     2.360     2.360     2.362     2.362     2.363     2.363     2.364     2.364     2.364     2.364     2.364     2.364     2.364     2.364     2.365     2.365     2.365     2.365     2.365     2.365     2.366     2.366     2.366     2.366     2.366     2.366     2.366     2.366     2.366     2.366     2.366     2.366     2.366     2.366     2.366     2.365     2.366     2.365     2.365     2.365     2.365     2.365     2.365     2.365     2.365     2.364     2.364     2.364     2.363     2.363     2.363     2.363     2.363     2.362     2.362     2.362     2.361     2.361     2.360     2.360     2.360     2.359     2.359     2.358     2.358     2.357     2.357     2.356     2.356     2.355     2.354     2.354     2.353     2.353     2.352     2.351     2.350     2.350     2.349     2.348     2.347     2.346     2.346     2.345     2.344     2.343     2.342     2.341     2.340     2.339     2.338     2.337     2.336     2.335     2.334     2.333     2.331     2.330     2.329     2.327     2.326     2.325     2.323     2.322     2.320     2.319     2.317     2.316     2.314     2.313     2.311     2.309     2.307     2.306     2.304     2.302     2.300     2.298     2.296     2.294     2.292     2.290     2.288     2.286     2.284     2.282     2.280     2.278     2.275     2.273     2.271     2.269     2.266     2.264     2.262     2.259     2.257     2.255     2.252     2.250     2.247     2.245     2.242     2.240     2.237     2.234     2.231     2.229     2.226     2.223     2.220     2.218     2.215     2.212     2.209     2.206     2.203     2.200     2.197     2.194     2.191     2.188     2.185     2.182     2.179     2.175     2.172     2.169     2.166     2.162     2.159     2.155     2.152     2.148     2.145     2.142     2.138     2.135     2.131     2.127     2.123     2.120     2.116     2.112     2.109     2.105     2.101     2.097     2.093     2.089     2.085     2.081     2.081     2.082     2.082     2.083     2.084     2.085     2.085     2.086     2.087     2.088     2.088     2.089     2.089     2.090     2.090     2.091     2.091     2.092     2.093     2.093     2.094     2.094     2.095     2.096     2.096     2.096     2.097     2.097     2.098     2.098     2.099     2.099     2.100     2.100     2.101     2.101     2.102     2.102     2.102     2.103     2.103     2.103     2.104     2.104     2.104     2.105     2.105     2.105     2.106     2.106     2.106     2.107     2.107     2.107     2.108     2.108     2.109     2.109     2.109     2.110     2.110     2.110     2.111     2.111     2.111     2.112     2.112     2.112     2.113     2.113     2.113     2.114     2.114     2.115     2.115     2.115     2.115     2.116     2.116     2.116     2.117     2.117     2.118     2.118     2.119     2.119     2.119     2.120     2.120     2.120     2.121     2.121     2.122     2.122     2.123     2.123     2.123     2.124     2.124     2.125     2.125     2.126     2.126     2.127     2.127     2.127     2.128     2.128     2.129     2.129     2.130     2.130     2.131     2.131     2.132     2.133     2.133     2.134     2.134     2.135     2.135     2.136     2.136     2.137     2.137     2.138     2.139     2.139     2.140     2.140     2.141     2.142     2.142     2.143     2.143     2.144     2.145     2.145     2.146     2.146     2.147     2.147     2.148     2.149     2.150     2.150     2.151     2.151     2.152     2.152     2.153     2.154     2.154     2.155     2.156     2.156     2.157     2.158     2.158     2.159     2.159     2.160     2.161     2.161     2.162     2.163     2.163     2.164     2.165     2.166     2.166     2.167     2.168     2.168     2.169     2.170     2.171     2.171     2.172     2.173     2.173     2.174     2.175     2.175     2.176     2.177     2.178     2.178     2.179     2.180     2.181     2.182     2.183     2.183     2.184     2.185     2.186     2.187     2.188     2.188     2.189     2.190     2.191     2.192     2.193     2.194     2.195     2.196     2.197     2.198     2.199     2.200     2.201     2.201     2.202     2.203     2.204     2.205     2.206     2.207     2.208     2.209     2.210     2.211     2.212     2.213     2.214     2.215     2.216     2.217     2.218     2.219     2.220     2.221     2.222     2.223     2.224     2.225     2.226     2.227     2.228     2.229     2.230     2.231     2.232     2.233     2.234     2.235     2.237     2.238     2.239     2.240     2.241     2.242     2.243     2.244     2.245     2.247     2.248     2.249     2.250     2.251     2.252     2.253     2.254     2.255     2.256     2.257     2.258     2.260     2.261     2.262     2.263     2.265     2.266     2.267     2.268     2.269     2.270     2.271     2.272     2.276     2.281     2.286     2.292     2.297     2.303     2.309     2.314     2.319     2.325     2.331     2.336     2.343     2.348     2.354     2.360     2.366     2.372     2.378     2.384     2.390     2.396     2.402     2.408     2.415     2.421     2.427     2.434     2.440     2.446     2.453     2.459     2.465     2.473     2.479     2.485     2.492     2.499     2.505     2.512     2.519     2.526     2.533     2.540     2.546     2.553     2.560     2.567     2.574     2.581     2.588     2.595     2.602     2.608     2.616     2.623     2.630     2.637     2.644     2.651     2.658     2.665     2.672     2.680     2.686     2.693     2.701     2.708     2.715     2.722     2.729     2.736     2.743     2.750     2.757     2.764     2.771     2.778     2.785     2.792     2.799     2.806     2.813     2.819     2.827     2.833     2.840     2.847     2.854     2.860     2.868     2.874     2.880     2.887     2.894     2.900     2.907     2.913     2.919     2.926     2.932     2.938     2.945     2.951     2.956     2.963     2.969     2.975     2.981     2.987     2.992     2.998     3.004     3.009     3.015     3.020     3.025     3.031     3.036     3.041     3.046     3.051     3.056     3.061     3.066     3.070     3.075     3.080     3.084     3.089     3.093     3.097     3.101     3.105     3.109     3.114     3.117     3.121     3.125     3.128     3.131     3.135     3.138     3.142     3.145     3.148     3.151     3.154     3.156     3.159     3.162     3.164     3.166     3.169     3.171     3.173     3.175     3.177     3.178     3.180     3.181     3.182     3.184     3.184     3.185     3.186     3.186     3.186     3.186     3.186     3.185     3.185     3.184     3.183     3.182     3.180     3.179     3.177     3.175     3.173     3.171     3.168     3.165     3.162     3.159     3.156     3.152     3.149     3.146     3.142     3.139     3.135     3.131     3.127     3.123     3.119     3.114     3.109     3.104     3.099     3.093     3.087     3.081     3.075     3.068     3.061     3.054     3.045     3.036     3.026     3.014     3.002     2.987     2.969     2.950     2.929     2.905     2.882     2.859     2.835     2.813     2.793     2.771     2.752     2.734     2.715     2.698     2.682     2.667     2.668     2.670     2.672     2.674     2.676     2.678     2.680     2.681     2.683     2.685     2.686     2.688     2.690     2.691     2.693     2.694     2.696     2.698     2.699     2.701     2.702     2.704     2.705     2.707     2.709     2.710     2.712     2.714     2.715     2.717     2.719     2.720     2.722     2.724     2.725     2.727     2.729     2.730     2.732     2.734     2.735     2.737     2.739     2.740     2.742     2.744     2.746     2.748     2.749     2.751     2.753     2.754     2.756     2.758     2.760     2.761     2.763     2.765     2.766     2.768     2.770     2.772     2.774     2.775     2.777     2.779     2.781     2.782     2.784     2.786     2.787     2.789     2.794     2.801     2.809     2.816     2.823     2.831     2.838     2.844     2.852     2.859     2.865     2.872     2.879     2.885     2.892     2.898     2.904     2.911     2.916     2.922     2.928     2.934     2.939     2.945     2.950     2.955     2.960     2.965     2.970     2.975     2.979     2.983     2.987     2.991     2.995     2.999     3.002     3.005     3.009     3.012     3.014     3.017     3.020     3.022     3.024     3.026     3.027     3.029     3.030     3.031     3.031     3.032     3.032     3.032     3.032     3.031     3.030     3.029     3.028     3.026     3.024     3.022     3.020     3.017     3.014     3.010     3.007     3.003     2.998     2.994     2.989     2.983     2.978     2.972     2.966     2.959     2.952     2.945     2.939     2.941     2.976     3.007     3.038     3.072     3.103     3.133     3.166     3.196     3.225     3.258     3.286     3.314     3.346     3.373     3.400     3.430     3.456     3.482     3.510     3.535     3.560     3.587     3.611     3.634     3.660     3.682     3.704     3.728     3.749     3.770     3.793     3.812     3.831     3.852     3.871     3.888     3.908     3.924     3.940     3.958     3.972     3.987     4.003     4.016     4.028     4.042     4.053     4.064     4.076     4.085     4.094     4.104     4.111     4.118     4.126     4.132     4.136     4.142     4.145     4.148     4.151     4.153     4.154     4.155     4.155     4.154     4.153     4.151     4.148     4.145     4.141     4.136     4.131     4.126     4.119     4.112     4.105     4.097     4.088     4.079     4.069     4.059     4.049     4.038     4.026     4.014     4.001     3.988     3.975     3.961     3.946     3.932     3.918     3.902     3.886     3.871     3.854     3.838     3.821     3.804     3.787     3.770     3.752     3.735     3.717     3.699     3.682     3.665     3.647     3.631     3.615     3.598     3.582     3.567     3.552     3.538     3.548     3.561     3.573     3.585     3.598     3.611     3.623     3.637     3.650     3.663     3.677     3.690     3.703     3.718     3.732     3.745     3.761     3.775     3.789     3.805     3.819     3.833     3.849     3.863     3.878     3.894     3.908     3.923     3.939     3.954     3.969     3.985     4.000     4.014     4.031     4.045     4.060     4.076     4.091     4.106     4.122     4.136     4.151     4.167     4.181     4.196     4.232     4.269     4.306     4.348     4.385     4.423     4.465     4.503     4.541     4.584     4.622     4.660     4.703     4.740     4.777     4.818     4.855     4.891     4.933     4.971     5.010     5.057     5.100     5.144     5.195     5.241     5.287     5.342     5.394     5.446     5.511     5.571     5.633     5.709     5.780     5.855     5.946     6.031     6.115     6.214     6.304     6.390     6.486     6.562     6.630     6.704     6.762     6.795     6.821     6.850     6.873     6.871     6.843     6.844     6.857     6.837     6.837     6.876     6.867     6.800     6.848     6.870     6.828     6.744     6.766     6.810     6.817     6.696     6.807     6.868     6.791     6.842     6.874     6.779     6.809     6.803     6.681     6.795     7.092     7.030     7.090     7.259     7.096     7.094     7.109     6.834     6.816     6.784     6.486     6.494     6.496     6.223     6.223     6.282     6.049     6.022     6.146     5.958     5.877     6.037     5.881     5.784     5.981     5.851     5.735     5.949     5.833     5.680     5.881     5.777     5.613     5.799     5.703     5.550     5.749     5.677     5.525     5.717     5.639     5.461     5.645     5.575     5.375     5.557     5.495     5.298     5.491     5.448     5.261     5.478     5.443     5.267     5.501     5.501     5.380     5.663     5.698     5.622     5.992     6.211     6.002     6.583     6.761     6.594     7.190     7.293     7.166     7.742     7.789     7.697     8.235     8.209     8.109     8.543     8.430     8.321     8.628     8.433     8.305     8.537     8.312     8.196     8.364     8.180     8.153     8.265     8.058     8.016     8.120     7.934     7.910     8.007     7.826     7.787     7.882     7.692     7.638     7.724     7.548     7.501     7.576     7.414     7.365     7.425     7.266     7.220     7.261     7.106     7.066     7.106     6.955     6.926     6.990     6.873     6.853     6.907     6.802     6.779     6.821     6.697     6.649     6.659     6.533     6.484     6.495     6.389     6.343     6.339     6.239     6.186     6.173     6.074     6.030     6.026     5.925     5.877     5.866     5.756     5.699     5.689     5.576     5.521     5.529     5.419     5.348     5.342     5.241     5.158     5.116     4.982     4.883     4.822     4.675     4.571     4.519     4.378     4.292     4.274     4.166     4.111     4.135     4.050     4.014     4.052     3.971     3.937     3.975     3.895     3.882     3.898     3.878     3.874     3.873     3.871     3.868     3.867     3.866     3.864     3.864     3.863     3.862     3.862     3.862     3.861     3.862     3.863     3.862     3.863     3.863     3.862     3.863     3.863     3.863     3.864     3.864     3.863     3.864     3.865     3.864     3.865     3.864     3.863     3.864     3.863     3.862     3.862     3.861     3.859     3.858     3.857     3.854     3.854     3.852     3.849     3.849     3.847     3.844     3.844     3.842     3.840     3.839     3.837     3.834     3.832     3.829     3.825     3.822     3.818     3.812     3.880     3.854     3.872     4.016     3.982     3.980     4.131     4.084     4.063     4.231     4.194     4.161     4.366     4.363     4.333     4.584     4.652     4.691     4.984     5.077     5.081     5.277     5.255     5.064     5.038     4.882     4.546     4.405     4.251     3.968     3.902     3.845     3.710     3.744     3.773     3.803     3.839     3.868     3.897     3.930     3.957     3.982     4.012     4.035     4.057     4.084     4.105     4.125     4.149     4.167     4.182     4.202     4.216     4.226     4.241     4.250     4.256     4.267     4.274     4.278     4.287     4.292     4.295     4.305     4.309     4.357     4.473     4.574     4.690     4.855     4.997     5.139     5.306     5.408     5.484     5.561     5.543     5.504     5.682     5.663     5.640     5.757     5.696     5.646     5.719     5.627     5.547     5.547     5.410     5.314     5.278     5.136     5.032     4.990     4.879     4.811     4.786     4.696     4.642     4.628     4.572     4.553     4.567     4.527     4.487     4.416     4.252     4.147     4.242     4.314     4.385     4.449     4.512     4.588     4.670     4.744     4.807     4.858     4.911     4.955     4.971     4.984     4.991     4.991     5.031     5.097     5.163     5.223     5.261     5.256     5.190     5.050     4.826     4.578     4.394     4.495     4.657     4.795     4.886     4.968     5.024     5.043     5.079     5.115     5.119     5.131     5.124     5.065     5.014     4.922     5.181     5.390     5.535     5.654     5.728     5.716     5.653     5.564     5.399     5.167     4.939     4.670     4.358     4.093     3.898     3.847     3.804     3.759     3.707     3.664     3.619     3.567     3.526     3.483     3.432     3.390     3.346     3.299     3.264     3.230     3.192     3.164     3.136     3.105     3.082     3.059     3.035     3.020     3.006     2.990     2.978     2.967     2.953     2.943     2.932     2.919     2.909     2.898     2.885     2.874     2.862     2.848     2.836     2.824     2.809     2.797     2.784     2.770     2.757     2.744     2.729     2.717     2.703     2.688     2.676     2.662     2.648     2.636     2.623     2.609     2.597     2.585     2.571     2.559     2.547     2.534     2.522     2.511     2.498     2.487     2.476     2.463     2.453     2.442     2.431     2.421     2.411     2.400     2.391     2.382     2.371     2.363     2.354     2.345     2.337     2.329     2.320     2.313     2.306     2.298     2.291     2.284     2.276     2.270     2.263     2.256     2.249     2.242     2.235     2.228     2.221     2.213     2.206     2.198     2.190     2.183     2.176     2.167     2.160     2.153     2.144     2.137     2.130     2.122     2.115     2.108     2.099     2.093     2.086     2.079     2.073     2.066     2.059     2.053     2.047     2.041     2.035     2.030     2.024     2.019     2.014     2.008     2.003     1.998     1.993     1.989     1.984     1.979     1.975     1.971     1.967     1.963     1.959     1.955     1.952     1.948     1.945     1.942     1.939     1.935     1.933     1.930     1.926     1.924     1.921     1.918     1.916     1.913     1.910     1.908     1.905     1.902     1.900     1.897     1.894     1.892     1.889     1.886     1.884     1.881     1.877     1.875     1.872     1.868     1.865     1.861     1.857     1.854     1.850     1.846     1.842     1.838     1.833     1.829     1.824     1.819     1.814     1.809     1.803     1.798     1.793     1.787     1.781     1.776     1.769     1.763     1.757     1.750     1.744     1.737     1.730     1.723     1.716     1.708     1.701     1.694     1.685     1.677     1.669     1.660     1.652     1.644     1.634     1.626     1.617     1.607     1.598     1.589     1.578     1.569     1.560     1.549     1.539     1.530     1.519     1.509     1.500     1.488     1.478     1.468     1.456     1.445     1.434     1.421     1.409     1.396
     2.116     2.124     2.132     2.139     2.146     2.152     2.159     2.164     2.170     2.175     2.180     2.185     2.190     2.196     2.200     2.205     2.210     2.214     2.219     2.223     2.228     2.232     2.237     2.241     2.245     2.249     2.252     2.256     2.260     2.264     2.267     2.271     2.274     2.278     2.281     2.285     2.288     2.291     2.293     2.296     2.299     2.301     2.305     2.306     2.310     2.311     2.314     2.316     2.319     2.321     2.323     2.325     2.327     2.329     2.330     2.333     2.333     2.335     2.338     2.339     2.342     2.344     2.346     2.348     2.349     2.350     2.351     2.352     2.352     2.353     2.353     2.354     2.355     2.356     2.356     2.357     2.358     2.359     2.360     2.361     2.363     2.363     2.364     2.364     2.364     2.365     2.365     2.365     2.365     2.365     2.365     2.366     2.366     2.366     2.366     2.366     2.367     2.367     2.367     2.367     2.368     2.367     2.368     2.368     2.368     2.368     2.368     2.368     2.368     2.368     2.368     2.367     2.368     2.368     2.368     2.367     2.368     2.367     2.367     2.367     2.367     2.367     2.367     2.367     2.367     2.366     2.366     2.366     2.366     2.365     2.365     2.365     2.365     2.364     2.364     2.364     2.363     2.363     2.363     2.362     2.362     2.361     2.361     2.360     2.360     2.360     2.359     2.359     2.358     2.357     2.357     2.356     2.355     2.355     2.354     2.353     2.353     2.352     2.351     2.350     2.349     2.349     2.348     2.347     2.346     2.345     2.344     2.343     2.343     2.341     2.341     2.339     2.338     2.337     2.336     2.335     2.333     2.332     2.331     2.329     2.328     2.327     2.325     2.324     2.322     2.321     2.319     2.318     2.316     2.314     2.313     2.311     2.309     2.307     2.306     2.304     2.302     2.300     2.298     2.296     2.294     2.292     2.290     2.288     2.286     2.284     2.282     2.279     2.277     2.275     2.273     2.271     2.268     2.266     2.263     2.261     2.259     2.256     2.254     2.251     2.249     2.246     2.244     2.241     2.238     2.236     2.233     2.230     2.228     2.225     2.222     2.219     2.216     2.214     2.211     2.208     2.205     2.202     2.199     2.196     2.193     2.190     2.186     2.183     2.180     2.177     2.173     2.170     2.167     2.163     2.160     2.157     2.153     2.150     2.146     2.143     2.139     2.136     2.132     2.128     2.125     2.121     2.117     2.114     2.110     2.106     2.102     2.098     2.094     2.090     2.086     2.082     2.080     2.081     2.082     2.083     2.083     2.084     2.085     2.086     2.086     2.087     2.087     2.088     2.089     2.089     2.090     2.090     2.091     2.091     2.092     2.093     2.093     2.094     2.094     2.095     2.095     2.096     2.096     2.097     2.097     2.098     2.098     2.098     2.099     2.099     2.100     2.100     2.101     2.101     2.101     2.102     2.102     2.102     2.103     2.103     2.104     2.104     2.104     2.105     2.105     2.105     2.106     2.106     2.106     2.107     2.107     2.108     2.108     2.108     2.108     2.109     2.109     2.109     2.110     2.110     2.110     2.111     2.111     2.112     2.112     2.112     2.113     2.113     2.113     2.114     2.114     2.114     2.115     2.115     2.115     2.116     2.116     2.116     2.117     2.117     2.118     2.118     2.119     2.119     2.119     2.120     2.120     2.121     2.121     2.121     2.122     2.122     2.123     2.123     2.124     2.124     2.125     2.125     2.125     2.126     2.126     2.127     2.127     2.128     2.128     2.129     2.129     2.130     2.130     2.131     2.131     2.132     2.133     2.133     2.134     2.134     2.135     2.135     2.136     2.136     2.137     2.138     2.138     2.139     2.139     2.140     2.141     2.141     2.142     2.142     2.143     2.144     2.144     2.145     2.145     2.146     2.146     2.147     2.148     2.149     2.149     2.150     2.150     2.151     2.151     2.152     2.153     2.153     2.154     2.155     2.155     2.156     2.157     2.157     2.158     2.158     2.159     2.160     2.160     2.161     2.161     2.162     2.163     2.164     2.165     2.165     2.166     2.167     2.167     2.168     2.169     2.170     2.170     2.171     2.172     2.172     2.173     2.174     2.175     2.175     2.176     2.177     2.177     2.178     2.179     2.180     2.181     2.182     2.183     2.183     2.184     2.185     2.186     2.187     2.188     2.188     2.189     2.190     2.191     2.192     2.193     2.194     2.195     2.196     2.197     2.198     2.199     2.199     2.201     2.201     2.203     2.203     2.204     2.205     2.206     2.207     2.208     2.209     2.210     2.211     2.212     2.213     2.214     2.215     2.216     2.217     2.218     2.219     2.220     2.221     2.222     2.223     2.224     2.225     2.226     2.227     2.228     2.229     2.230     2.231     2.232     2.234     2.235     2.236     2.237     2.238     2.239     2.240     2.241     2.242     2.243     2.245     2.246     2.247     2.248     2.249     2.250     2.251     2.252     2.253     2.254     2.255     2.256     2.258     2.259     2.260     2.261     2.262     2.264     2.265     2.266     2.267     2.268     2.270     2.271     2.272     2.273     2.278     2.283     2.289     2.294     2.300     2.305     2.311     2.316     2.322     2.327     2.333     2.339     2.345     2.350     2.356     2.362     2.368     2.374     2.380     2.386     2.392     2.399     2.405     2.411     2.417     2.423     2.430     2.436     2.443     2.449     2.456     2.462     2.469     2.475     2.482     2.489     2.495     2.502     2.509     2.515     2.522     2.529     2.536     2.543     2.550     2.556     2.563     2.570     2.577     2.584     2.591     2.598     2.605     2.612     2.619     2.626     2.633     2.640     2.647     2.654     2.661     2.668     2.675     2.682     2.689     2.696     2.703     2.710     2.718     2.725     2.731     2.739     2.745     2.752     2.760     2.766     2.773     2.780     2.787     2.794     2.801     2.808     2.814     2.821     2.828     2.835     2.842     2.848     2.855     2.862     2.868     2.875     2.881     2.888     2.894     2.901     2.907     2.913     2.919     2.926     2.932     2.938     2.944     2.950     2.956     2.962     2.968     2.974     2.979     2.985     2.991     2.996     3.001     3.007     3.012     3.017     3.022     3.027     3.032     3.038     3.042     3.047     3.052     3.057     3.061     3.066     3.070     3.075     3.079     3.083     3.087     3.091     3.095     3.099     3.103     3.107     3.110     3.114     3.117     3.120     3.124     3.127     3.130     3.133     3.136     3.139     3.141     3.144     3.147     3.149     3.151     3.153     3.156     3.158     3.160     3.161     3.163     3.164     3.166     3.167     3.168     3.169     3.169     3.170     3.170     3.170     3.170     3.170     3.169     3.169     3.168     3.167     3.166     3.164     3.163     3.161     3.159     3.156     3.154     3.151     3.148     3.145     3.142     3.139     3.135     3.131     3.127     3.123     3.118     3.115     3.111     3.106     3.102     3.097     3.092     3.087     3.081     3.076     3.070     3.064     3.057     3.051     3.044     3.036     3.029     3.021     3.012     3.003     2.993     2.981     2.968     2.953     2.936     2.916     2.893     2.869     2.845     2.821     2.798     2.777     2.756     2.736     2.718     2.700     2.683     2.666     2.665     2.667     2.669     2.671     2.673     2.674     2.676     2.678     2.680     2.682     2.684     2.685     2.687     2.688     2.690     2.691     2.693     2.695     2.696     2.698     2.699     2.701     2.702     2.704     2.706     2.707     2.709     2.710     2.712     2.714     2.715     2.717     2.719     2.720     2.722     2.724     2.725     2.727     2.729     2.731     2.732     2.734     2.736     2.737     2.739     2.741     2.742     2.744     2.746     2.747     2.749     2.751     2.753     2.754     2.756     2.758     2.760     2.761     2.763     2.765     2.767     2.768     2.770     2.772     2.773     2.775     2.777     2.779     2.780     2.782     2.784     2.786     2.787     2.791     2.798     2.805     2.813     2.820     2.827     2.835     2.842     2.849     2.856     2.862     2.869     2.876     2.882     2.889     2.895     2.901     2.907     2.914     2.919     2.925     2.931     2.936     2.942     2.947     2.952     2.957     2.962     2.967     2.971     2.976     2.980     2.984     2.989     2.992     2.996     3.000     3.003     3.006     3.009     3.012     3.015     3.017     3.020     3.022     3.024     3.025     3.027     3.028     3.029     3.029     3.030     3.030     3.030     3.030     3.030     3.029     3.028     3.027     3.025     3.023     3.021     3.019     3.016     3.013     3.010     3.006     3.002     2.998     2.993     2.989     2.983     2.978     2.972     2.966     2.959     2.952     2.945     2.938     2.940     2.955     2.987     3.020     3.052     3.084     3.115     3.147     3.178     3.209     3.239     3.269     3.298     3.327     3.356     3.385     3.412     3.440     3.467     3.494     3.520     3.546     3.571     3.596     3.621     3.644     3.668     3.691     3.714     3.736     3.758     3.779     3.800     3.820     3.839     3.859     3.877     3.895     3.913     3.930     3.946     3.962     3.977     3.992     4.006     4.019     4.032     4.044     4.056     4.066     4.077     4.086     4.095     4.103     4.111     4.118     4.124     4.129     4.134     4.138     4.142     4.145     4.147     4.148     4.149     4.149     4.148     4.147     4.145     4.143     4.140     4.135     4.131     4.126     4.120     4.114     4.107     4.100     4.092     4.083     4.074     4.064     4.055     4.044     4.033     4.021     4.009     3.997     3.984     3.970     3.957     3.943     3.928     3.913     3.898     3.882     3.867     3.851     3.834     3.817     3.800     3.783     3.766     3.748     3.730     3.713     3.695     3.677     3.660     3.643     3.625     3.609     3.593     3.576     3.561     3.547     3.533     3.544     3.556     3.569     3.581     3.594     3.606     3.619     3.632     3.646     3.659     3.672     3.686     3.699     3.713     3.727     3.741     3.755     3.770     3.784     3.799     3.814     3.828     3.843     3.858     3.873     3.888     3.903     3.919     3.934     3.949     3.964     3.979     3.995     4.010     4.025     4.040     4.056     4.071     4.086     4.101     4.116     4.132     4.147     4.162     4.177     4.192     4.222     4.261     4.299     4.338     4.377     4.416     4.456     4.495     4.535     4.575     4.615     4.655     4.695     4.735     4.774     4.813     4.851     4.890     4.928     4.967     5.007     5.048     5.090     5.136     5.183     5.230     5.280     5.332     5.380     5.437     5.503     5.565     5.635     5.711     5.781     5.862     5.949     6.027     6.118     6.217     6.303     6.402     6.505     6.583     6.667     6.748     6.802     6.862     6.901     6.886     6.907     6.941     6.904     6.882     6.921     6.905     6.885     6.913     6.932     6.930     6.868     6.892     6.925     6.891     6.749     6.826     6.866     6.806     6.755     6.858     6.878     6.801     6.898     6.938     6.864     6.894     6.908     6.791     6.816     6.908     6.933     7.042     7.188     7.126     7.157     7.172     6.997     6.973     6.914     6.693     6.663     6.609     6.389     6.366     6.335     6.131     6.108     6.123     5.965     5.913     5.951     5.821     5.779     5.854     5.750     5.698     5.791     5.709     5.626     5.706     5.638     5.555     5.628     5.570     5.490     5.562     5.525     5.452     5.521     5.472     5.369     5.425     5.387     5.268     5.318     5.291     5.178     5.235     5.220     5.125     5.195     5.186     5.095     5.193     5.234     5.189     5.318     5.388     5.380     5.524     5.725     5.724     6.022     6.269     6.284     6.652     6.854     6.911     7.269     7.432     7.492     7.843     7.925     7.967     8.255     8.265     8.280     8.465     8.368     8.357     8.464     8.306     8.267     8.327     8.156     8.175     8.209     8.086     8.081     8.098     7.996     7.999     7.996     7.864     7.850     7.835     7.697     7.686     7.677     7.558     7.549     7.537     7.425     7.417     7.394     7.291     7.280     7.242     7.134     7.119     7.069     6.955     6.962     6.950     6.880     6.901     6.884     6.814     6.827     6.792     6.708     6.686     6.631     6.542     6.518     6.467     6.396     6.377     6.326     6.253     6.226     6.162     6.091     6.068     6.008     5.937     5.903     5.837     5.755     5.721     5.657     5.574     5.544     5.491     5.410     5.373     5.328     5.253     5.205     5.125     5.021     4.945     4.843     4.720     4.638     4.535     4.413     4.349     4.280     4.183     4.145     4.112     4.040     4.025     4.012     3.954     3.944     3.931     3.900     3.899     3.890     3.890     3.890     3.883     3.883     3.884     3.877     3.878     3.879     3.873     3.875     3.877     3.871     3.874     3.876     3.871     3.874     3.876     3.871     3.873     3.875     3.870     3.872     3.874     3.869     3.871     3.874     3.869     3.871     3.873     3.868     3.870     3.872     3.866     3.868     3.869     3.863     3.864     3.865     3.858     3.859     3.860     3.852     3.853     3.854     3.847     3.848     3.850     3.843     3.844     3.846     3.838     3.839     3.839     3.830     3.830     3.830     3.819     3.818     3.817     3.863     3.864     3.915     3.998     3.991     4.026     4.106     4.086     4.104     4.192     4.182     4.180     4.284     4.300     4.308     4.456     4.544     4.629     4.839     4.961     5.038     5.175     5.193     5.103     5.031     4.885     4.639     4.442     4.264     4.037     3.897     3.812     3.699     3.718     3.750     3.785     3.807     3.841     3.875     3.895     3.927     3.958     3.976     4.005     4.035     4.051     4.078     4.106     4.119     4.143     4.166     4.173     4.192     4.211     4.213     4.228     4.242     4.241     4.252     4.265     4.261     4.272     4.284     4.281     4.292     4.303     4.298     4.359     4.475     4.607     4.750     4.889     5.013     5.124     5.209     5.241     5.233     5.323     5.456     5.492     5.534     5.615     5.617     5.624     5.662     5.620     5.585     5.548     5.451     5.386     5.318     5.209     5.137     5.063     4.985     4.944     4.888     4.819     4.772     4.719     4.676     4.660     4.628     4.596     4.550     4.445     4.449     4.565     4.643     4.701     4.744     4.773     4.811     4.856     4.902     4.964     5.032     5.090     5.158     5.238     5.314     5.387     5.454     5.514     5.582     5.641     5.675     5.706     5.719     5.688     5.627     5.520     5.345     5.152     4.983     4.894     4.931     5.034     5.151     5.275     5.380     5.458     5.531     5.588     5.612     5.587     5.509     5.385     5.228     5.028     5.231     5.395     5.509     5.574     5.608     5.577     5.491     5.372     5.199     4.978     4.736     4.469     4.188     3.919     3.855     3.803     3.752     3.704     3.651     3.599     3.552     3.503     3.457     3.413     3.361     3.314     3.269     3.226     3.190     3.157     3.125     3.099     3.076     3.050     3.027     3.005     2.987     2.972     2.960     2.948     2.937     2.927     2.916     2.905     2.894     2.883     2.873     2.862     2.850     2.838     2.828     2.815     2.803     2.792     2.779     2.767     2.755     2.742     2.729     2.717     2.704     2.691     2.679     2.665     2.652     2.640     2.626     2.614     2.602     2.589     2.577     2.566     2.553     2.540     2.529     2.517     2.505     2.494     2.482     2.471     2.461     2.449     2.438     2.428     2.418     2.407     2.398     2.388     2.378     2.370     2.360     2.351     2.343     2.334     2.326     2.318     2.310     2.302     2.295     2.288     2.281     2.274     2.267     2.259     2.253     2.246     2.239     2.233     2.225     2.218     2.211     2.203     2.196     2.189     2.181     2.174     2.167     2.159     2.151     2.144     2.136     2.128     2.121     2.113     2.106     2.099     2.092     2.084     2.078     2.071     2.064     2.058     2.051     2.045     2.039     2.033     2.027     2.022     2.016     2.011     2.006     2.000     1.995     1.991     1.986     1.980     1.976     1.972     1.967     1.963     1.959     1.955     1.952     1.948     1.944     1.941     1.938     1.934     1.932     1.928     1.925     1.923     1.920     1.917     1.914     1.912     1.909     1.907     1.904     1.901     1.898     1.896     1.893     1.891     1.888     1.885     1.883     1.880     1.877     1.874     1.871     1.868     1.865     1.861     1.858     1.855     1.851     1.847     1.844     1.840     1.835     1.831     1.827     1.822     1.818     1.813     1.808     1.803     1.797     1.792     1.786     1.781     1.775     1.769     1.763     1.757     1.751     1.745     1.738     1.731     1.724     1.717     1.710     1.702     1.695     1.687     1.679     1.672     1.663     1.655     1.646     1.637     1.628     1.619     1.610     1.601     1.591     1.582     1.572     1.563     1.553     1.543     1.533     1.524     1.513     1.504     1.494     1.483     1.473     1.462     1.451     1.440     1.428     1.416     1.404     1.391
     2.114     2.122     2.130     2.137     2.144     2.151     2.157     2.162     2.168     2.173     2.179     2.184     2.189     2.194     2.198     2.204     2.208     2.213     2.218     2.222     2.226     2.231     2.235     2.240     2.243     2.248     2.251     2.255     2.259     2.262     2.266     2.270     2.273     2.277     2.280     2.284     2.287     2.290     2.293     2.296     2.299     2.301     2.304     2.306     2.309     2.311     2.314     2.316     2.318     2.320     2.323     2.324     2.327     2.329     2.331     2.332     2.334     2.336     2.338     2.341     2.343     2.345     2.347     2.349     2.350     2.350     2.352     2.352     2.353     2.353     2.354     2.355     2.355     2.356     2.357     2.358     2.359     2.360     2.361     2.362     2.363     2.363     2.364     2.365     2.365     2.365     2.365     2.366     2.366     2.366     2.367     2.367     2.367     2.368     2.368     2.368     2.368     2.369     2.369     2.369     2.369     2.369     2.370     2.370     2.370     2.370     2.370     2.370     2.370     2.370     2.370     2.370     2.370     2.370     2.370     2.370     2.370     2.369     2.370     2.369     2.369     2.370     2.369     2.369     2.369     2.369     2.368     2.369     2.368     2.368     2.368     2.368     2.367     2.367     2.367     2.366     2.366     2.366     2.365     2.365     2.365     2.364     2.364     2.363     2.363     2.363     2.362     2.361     2.361     2.360     2.360     2.359     2.358     2.358     2.357     2.356     2.356     2.355     2.354     2.353     2.353     2.352     2.351     2.350     2.349     2.349     2.348     2.347     2.346     2.345     2.344     2.343     2.342     2.340     2.339     2.338     2.337     2.336     2.334     2.333     2.332     2.330     2.329     2.327     2.326     2.324     2.323     2.321     2.320     2.318     2.316     2.315     2.313     2.311     2.309     2.307     2.306     2.304     2.302     2.300     2.298     2.296     2.294     2.292     2.290     2.288     2.286     2.284     2.281     2.279     2.277     2.275     2.272     2.270     2.267     2.265     2.263     2.260     2.258     2.255     2.253     2.250     2.248     2.245     2.243     2.240     2.237     2.235     2.232     2.229     2.226     2.224     2.221     2.218     2.215     2.212     2.209     2.206     2.203     2.200     2.197     2.194     2.191     2.188     2.184     2.182     2.178     2.175     2.172     2.168     2.165     2.161     2.158     2.155     2.151     2.148     2.144     2.140     2.137     2.133     2.129     2.126     2.122     2.118     2.115     2.111     2.107     2.103     2.099     2.095     2.091     2.087     2.083     2.080     2.081     2.081     2.082     2.083     2.083     2.084     2.085     2.085     2.086     2.087     2.087     2.088     2.089     2.089     2.090     2.090     2.091     2.091     2.092     2.093     2.093     2.093     2.094     2.094     2.095     2.095     2.096     2.096     2.097     2.097     2.098     2.098     2.099     2.099     2.099     2.100     2.100     2.101     2.101     2.101     2.102     2.102     2.102     2.103     2.103     2.103     2.104     2.104     2.104     2.105     2.105     2.106     2.106     2.106     2.107     2.107     2.107     2.108     2.108     2.108     2.109     2.109     2.109     2.110     2.110     2.110     2.111     2.111     2.111     2.112     2.112     2.112     2.113     2.113     2.113     2.114     2.114     2.114     2.115     2.115     2.116     2.116     2.117     2.117     2.117     2.118     2.118     2.119     2.119     2.120     2.120     2.120     2.121     2.121     2.122     2.122     2.122     2.123     2.123     2.124     2.124     2.125     2.125     2.126     2.126     2.127     2.127     2.128     2.128     2.129     2.129     2.130     2.130     2.131     2.132     2.132     2.133     2.133     2.134     2.134     2.135     2.135     2.136     2.137     2.137     2.138     2.138     2.139     2.139     2.140     2.141     2.141     2.142     2.143     2.143     2.144     2.144     2.145     2.146     2.146     2.147     2.147     2.148     2.149     2.149     2.150     2.150     2.151     2.152     2.152     2.153     2.154     2.154     2.155     2.156     2.156     2.157     2.157     2.158     2.159     2.159     2.160     2.161     2.161     2.162     2.163     2.164     2.164     2.165     2.166     2.167     2.167     2.168     2.169     2.169     2.170     2.171     2.172     2.172     2.173     2.174     2.174     2.175     2.176     2.177     2.177     2.178     2.179     2.180     2.181     2.182     2.183     2.183     2.184     2.185     2.186     2.187     2.188     2.189     2.189     2.190     2.191     2.192     2.193     2.194     2.195     2.196     2.197     2.198     2.199     2.200     2.201     2.202     2.202     2.203     2.204     2.205     2.206     2.207     2.208     2.209     2.210     2.211     2.212     2.213     2.214     2.215     2.216     2.217     2.218     2.219     2.220     2.221     2.222     2.223     2.224     2.225     2.226     2.227     2.228     2.230     2.231     2.232     2.233     2.234     2.235     2.236     2.237     2.238     2.239     2.241     2.242     2.243     2.244     2.245     2.246     2.247     2.248     2.249     2.250     2.251     2.253     2.254     2.255     2.256     2.257     2.258     2.259     2.261     2.262     2.263     2.264     2.265     2.266     2.268     2.269     2.270     2.271     2.272     2.274     2.280     2.285     2.291     2.296     2.302     2.307     2.313     2.318     2.324     2.330     2.335     2.341     2.347     2.353     2.359     2.365     2.371     2.377     2.383     2.389     2.395     2.401     2.407     2.414     2.420     2.426     2.433     2.439     2.446     2.452     2.458     2.465     2.472     2.478     2.485     2.492     2.498     2.505     2.512     2.518     2.525     2.532     2.539     2.546     2.552     2.559     2.566     2.573     2.580     2.587     2.594     2.601     2.608     2.615     2.622     2.629     2.636     2.643     2.650     2.657     2.664     2.671     2.678     2.685     2.692     2.699     2.706     2.713     2.720     2.727     2.734     2.741     2.748     2.755     2.761     2.768     2.775     2.782     2.789     2.796     2.802     2.809     2.816     2.823     2.829     2.836     2.843     2.849     2.856     2.862     2.869     2.875     2.882     2.888     2.894     2.901     2.907     2.913     2.919     2.925     2.931     2.937     2.943     2.949     2.955     2.960     2.966     2.972     2.977     2.983     2.988     2.994     2.999     3.004     3.009     3.014     3.019     3.024     3.029     3.034     3.038     3.043     3.047     3.052     3.056     3.061     3.065     3.069     3.073     3.077     3.081     3.085     3.089     3.092     3.096     3.099     3.103     3.106     3.109     3.112     3.115     3.118     3.121     3.124     3.127     3.129     3.131     3.134     3.136     3.138     3.140     3.142     3.144     3.146     3.147     3.149     3.150     3.151     3.152     3.153     3.154     3.154     3.154     3.154     3.154     3.154     3.153     3.153     3.152     3.151     3.150     3.148     3.146     3.145     3.142     3.140     3.138     3.135     3.132     3.129     3.125     3.122     3.118     3.114     3.109     3.105     3.100     3.095     3.090     3.086     3.081     3.076     3.071     3.065     3.059     3.053     3.047     3.040     3.033     3.026     3.019     3.011     3.003     2.995     2.987     2.978     2.968     2.958     2.946     2.933     2.918     2.900     2.879     2.856     2.831     2.806     2.783     2.760     2.739     2.720     2.701     2.683     2.666     2.661     2.663     2.665     2.667     2.669     2.671     2.673     2.675     2.677     2.679     2.681     2.682     2.684     2.686     2.687     2.689     2.690     2.692     2.693     2.695     2.696     2.698     2.699     2.701     2.703     2.704     2.706     2.707     2.709     2.711     2.712     2.714     2.716     2.717     2.719     2.721     2.722     2.724     2.726     2.727     2.729     2.731     2.732     2.734     2.736     2.737     2.739     2.741     2.742     2.744     2.746     2.748     2.749     2.751     2.753     2.754     2.756     2.758     2.760     2.761     2.763     2.765     2.767     2.768     2.770     2.772     2.773     2.775     2.777     2.779     2.780     2.782     2.784     2.786     2.788     2.795     2.803     2.810     2.817     2.825     2.832     2.839     2.846     2.853     2.860     2.866     2.873     2.879     2.886     2.892     2.898     2.905     2.911     2.917     2.922     2.928     2.934     2.939     2.944     2.949     2.955     2.959     2.964     2.969     2.973     2.978     2.982     2.986     2.990     2.994     2.997     3.000     3.004     3.007     3.010     3.012     3.015     3.017     3.019     3.021     3.023     3.024     3.026     3.027     3.028     3.028     3.028     3.029     3.028     3.028     3.027     3.026     3.025     3.024     3.022     3.020     3.018     3.015     3.012     3.009     3.005     3.002     2.997     2.993     2.988     2.983     2.977     2.972     2.966     2.959     2.952     2.945     2.938     2.938     2.940     2.968     3.000     3.033     3.065     3.097     3.128     3.160     3.191     3.221     3.251     3.281     3.311     3.340     3.368     3.396     3.424     3.451     3.478     3.505     3.531     3.556     3.581     3.606     3.630     3.654     3.677     3.700     3.722     3.744     3.766     3.787     3.807     3.827     3.846     3.865     3.883     3.901     3.918     3.935     3.951     3.966     3.981     3.995     4.009     4.022     4.034     4.046     4.057     4.068     4.077     4.086     4.095     4.103     4.110     4.116     4.122     4.127     4.131     4.135     4.138     4.140     4.141     4.142     4.143     4.142     4.141     4.139     4.137     4.134     4.130     4.125     4.120     4.115     4.109     4.102     4.095     4.086     4.078     4.069     4.059     4.049     4.039     4.028     4.016     4.004     3.992     3.979     3.966     3.952     3.938     3.924     3.909     3.894     3.879     3.863     3.846     3.830     3.813     3.796     3.779     3.761     3.744     3.726     3.708     3.690     3.673     3.655     3.637     3.620     3.603     3.587     3.571     3.555     3.540     3.529     3.540     3.553     3.565     3.577     3.590     3.602     3.615     3.628     3.641     3.654     3.668     3.681     3.695     3.709     3.723     3.737     3.751     3.765     3.779     3.794     3.809     3.824     3.838     3.853     3.868     3.883     3.898     3.914     3.929     3.944     3.959     3.974     3.990     4.005     4.020     4.035     4.051     4.066     4.081     4.096     4.112     4.127     4.142     4.157     4.172     4.187     4.213     4.251     4.290     4.328     4.367     4.406     4.446     4.486     4.526     4.566     4.607     4.647     4.688     4.728     4.768     4.807     4.846     4.885     4.924     4.963     5.002     5.042     5.084     5.126     5.173     5.221     5.269     5.321     5.374     5.427     5.490     5.561     5.629     5.704     5.784     5.860     5.944     6.032     6.114     6.208     6.309     6.400     6.500     6.604     6.688     6.770     6.845     6.900     6.950     6.975     6.956     6.965     6.990     6.960     6.931     6.967     6.964     6.937     6.957     6.993     6.985     6.911     6.932     6.958     6.914     6.790     6.863     6.884     6.811     6.802     6.885     6.890     6.821     6.930     6.975     6.927     6.944     6.983     6.902     6.877     6.877     6.822     6.949     7.091     7.092     7.149     7.187     7.101     7.062     7.023     6.875     6.800     6.737     6.573     6.502     6.430     6.267     6.199     6.169     6.031     5.963     5.944     5.835     5.784     5.788     5.708     5.661     5.687     5.624     5.568     5.577     5.531     5.479     5.496     5.467     5.406     5.415     5.401     5.352     5.356     5.332     5.251     5.245     5.220     5.138     5.127     5.109     5.032     5.032     5.024     4.967     4.967     4.966     4.918     4.952     5.000     4.986     5.037     5.112     5.122     5.188     5.287     5.392     5.553     5.802     5.919     6.168     6.431     6.559     6.820     7.054     7.187     7.437     7.615     7.720     7.945     8.045     8.115     8.258     8.253     8.277     8.334     8.267     8.285     8.313     8.183     8.146     8.145     8.087     8.078     8.103     8.031     8.023     8.010     7.907     7.870     7.829     7.726     7.706     7.678     7.585     7.565     7.533     7.443     7.423     7.390     7.311     7.289     7.247     7.157     7.121     7.053     6.972     6.967     6.941     6.899     6.909     6.882     6.833     6.830     6.786     6.719     6.695     6.631     6.558     6.528     6.463     6.404     6.377     6.315     6.263     6.231     6.166     6.105     6.073     6.005     5.940     5.901     5.824     5.757     5.717     5.647     5.576     5.538     5.475     5.410     5.378     5.326     5.265     5.220     5.142     5.050     4.974     4.872     4.764     4.678     4.568     4.459     4.385     4.296     4.203     4.157     4.103     4.038     4.018     3.988     3.943     3.927     3.915     3.913     3.911     3.904     3.903     3.903     3.896     3.896     3.896     3.890     3.890     3.891     3.886     3.886     3.888     3.884     3.885     3.887     3.884     3.885     3.886     3.882     3.883     3.884     3.879     3.880     3.881     3.877     3.879     3.880     3.876     3.877     3.879     3.875     3.875     3.876     3.872     3.872     3.872     3.867     3.866     3.866     3.860     3.860     3.860     3.854     3.854     3.854     3.848     3.849     3.850     3.845     3.846     3.846     3.840     3.839     3.839     3.831     3.830     3.829     3.821     3.818     3.817     3.864     3.888     3.937     4.001     4.017     4.050     4.102     4.106     4.125     4.180     4.184     4.184     4.238     4.258     4.271     4.369     4.464     4.555     4.723     4.865     4.968     5.083     5.138     5.096     5.022     4.897     4.700     4.492     4.299     4.092     3.922     3.806     3.706     3.697     3.725     3.756     3.780     3.811     3.843     3.866     3.895     3.925     3.946     3.974     4.003     4.023     4.049     4.077     4.093     4.115     4.137     4.148     4.166     4.183     4.190     4.203     4.217     4.219     4.229     4.240     4.241     4.250     4.261     4.263     4.273     4.283     4.283     4.289     4.348     4.465     4.580     4.685     4.778     4.860     4.918     4.937     4.961     5.090     5.220     5.296     5.358     5.446     5.492     5.520     5.569     5.561     5.536     5.503     5.428     5.375     5.324     5.246     5.188     5.137     5.083     5.059     5.019     4.963     4.923     4.869     4.825     4.790     4.736     4.686     4.696     4.824     4.945     5.035     5.072     5.101     5.116     5.107     5.109     5.128     5.154     5.200     5.267     5.341     5.430     5.532     5.642     5.752     5.839     5.893     5.932     5.952     5.949     5.959     5.977     5.974     5.963     5.919     5.824     5.703     5.574     5.448     5.367     5.351     5.396     5.496     5.620     5.729     5.826     5.900     5.928     5.889     5.764     5.567     5.321     5.043     5.088     5.176     5.224     5.232     5.202     5.137     5.025     4.885     4.712     4.507     4.285     4.049     3.894     3.845     3.795     3.743     3.691     3.639     3.587     3.535     3.484     3.435     3.389     3.342     3.293     3.243     3.195     3.155     3.123     3.091     3.062     3.040     3.020     2.998     2.976     2.956     2.939     2.927     2.915     2.905     2.895     2.886     2.876     2.866     2.856     2.846     2.835     2.825     2.814     2.803     2.792     2.781     2.770     2.759     2.747     2.736     2.725     2.713     2.701     2.689     2.677     2.665     2.653     2.640     2.628     2.616     2.603     2.592     2.580     2.568     2.556     2.545     2.534     2.522     2.511     2.499     2.488     2.477     2.466     2.455     2.445     2.434     2.424     2.414     2.404     2.394     2.385     2.375     2.366     2.357     2.348     2.339     2.331     2.323     2.315     2.307     2.299     2.292     2.285     2.277     2.270     2.264     2.257     2.250     2.243     2.236     2.229     2.223     2.215     2.208     2.201     2.194     2.186     2.179     2.172     2.164     2.157     2.150     2.142     2.135     2.127     2.120     2.112     2.105     2.098     2.091     2.083     2.076     2.069     2.062     2.056     2.050     2.043     2.037     2.031     2.025     2.019     2.014     2.008     2.003     1.998     1.992     1.987     1.982     1.978     1.973     1.968     1.964     1.960     1.956     1.952     1.948     1.944     1.940     1.937     1.934     1.930     1.927     1.924     1.921     1.918     1.915     1.913     1.910     1.907     1.904     1.902     1.900     1.897     1.894     1.892     1.889     1.886     1.884     1.881     1.879     1.876     1.873     1.870     1.868     1.865     1.861     1.858     1.855     1.852     1.848     1.845     1.841     1.837     1.833     1.829     1.825     1.821     1.816     1.811     1.806     1.801     1.796     1.791     1.786     1.780     1.775     1.769     1.763     1.757     1.751     1.745     1.739     1.732     1.725     1.718     1.711     1.704     1.697     1.689     1.681     1.674     1.666     1.657     1.649     1.640     1.631     1.622     1.613     1.604     1.595     1.585     1.575     1.566     1.556     1.547     1.537     1.527     1.518     1.508     1.498     1.488     1.478     1.467     1.457     1.446     1.434     1.423     1.411     1.398     1.385
     2.113     2.120     2.128     2.135     2.142     2.149     2.155     2.161     2.166     2.171     2.177     2.182     2.187     2.192     2.197     2.202     2.207     2.212     2.216     2.221     2.225     2.230     2.234     2.239     2.243     2.247     2.250     2.255     2.258     2.262     2.265     2.269     2.272     2.276     2.280     2.283     2.286     2.290     2.292     2.296     2.298     2.301     2.303     2.306     2.308     2.311     2.313     2.315     2.318     2.320     2.322     2.325     2.327     2.328     2.331     2.332     2.334     2.336     2.339     2.342     2.343     2.346     2.347     2.350     2.350     2.352     2.351     2.353     2.353     2.354     2.355     2.355     2.356     2.357     2.358     2.359     2.360     2.361     2.362     2.362     2.363     2.364     2.365     2.365     2.366     2.366     2.366     2.367     2.367     2.368     2.368     2.368     2.369     2.369     2.370     2.370     2.370     2.370     2.370     2.371     2.371     2.371     2.371     2.371     2.372     2.372     2.372     2.372     2.372     2.372     2.372     2.372     2.372     2.372     2.372     2.372     2.372     2.372     2.372     2.371     2.372     2.372     2.372     2.372     2.371     2.371     2.371     2.371     2.371     2.371     2.370     2.370     2.370     2.370     2.370     2.369     2.369     2.368     2.368     2.368     2.367     2.367     2.367     2.366     2.366     2.365     2.365     2.364     2.364     2.363     2.363     2.362     2.361     2.361     2.360     2.359     2.359     2.358     2.357     2.357     2.356     2.355     2.354     2.353     2.353     2.352     2.351     2.350     2.349     2.348     2.347     2.346     2.345     2.344     2.343     2.341     2.340     2.339     2.338     2.336     2.335     2.334     2.332     2.331     2.329     2.328     2.326     2.325     2.323     2.322     2.320     2.318     2.317     2.315     2.313     2.311     2.309     2.307     2.306     2.304     2.302     2.300     2.298     2.296     2.294     2.292     2.290     2.287     2.285     2.283     2.281     2.279     2.276     2.274     2.272     2.269     2.267     2.265     2.262     2.260     2.257     2.255     2.252     2.250     2.247     2.244     2.242     2.239     2.236     2.234     2.231     2.228     2.225     2.222     2.219     2.217     2.214     2.211     2.208     2.205     2.202     2.198     2.195     2.192     2.189     2.186     2.183     2.179     2.176     2.173     2.169     2.166     2.163     2.159     2.156     2.152     2.149     2.145     2.141     2.138     2.134     2.130     2.127     2.123     2.119     2.115     2.111     2.107     2.104     2.099     2.095     2.091     2.087     2.083     2.079     2.080     2.081     2.082     2.082     2.083     2.084     2.084     2.085     2.086     2.086     2.087     2.087     2.088     2.089     2.089     2.090     2.090     2.091     2.091     2.092     2.092     2.093     2.093     2.094     2.094     2.095     2.095     2.096     2.096     2.097     2.097     2.097     2.098     2.098     2.099     2.099     2.099     2.100     2.100     2.101     2.101     2.101     2.102     2.102     2.102     2.103     2.103     2.103     2.104     2.104     2.104     2.105     2.105     2.105     2.106     2.106     2.106     2.107     2.107     2.108     2.108     2.108     2.109     2.109     2.109     2.109     2.110     2.110     2.111     2.111     2.111     2.112     2.112     2.112     2.113     2.113     2.113     2.114     2.114     2.115     2.115     2.115     2.116     2.116     2.117     2.117     2.118     2.118     2.118     2.119     2.119     2.120     2.120     2.121     2.121     2.121     2.122     2.122     2.123     2.123     2.124     2.124     2.125     2.125     2.125     2.126     2.126     2.127     2.128     2.128     2.129     2.129     2.130     2.130     2.131     2.132     2.132     2.133     2.133     2.134     2.134     2.135     2.136     2.136     2.137     2.137     2.138     2.138     2.139     2.140     2.140     2.141     2.141     2.142     2.143     2.143     2.144     2.145     2.145     2.146     2.146     2.147     2.148     2.148     2.149     2.149     2.150     2.151     2.151     2.152     2.153     2.153     2.154     2.155     2.155     2.156     2.156     2.157     2.158     2.158     2.159     2.160     2.160     2.161     2.162     2.163     2.163     2.164     2.165     2.166     2.166     2.167     2.168     2.168     2.169     2.170     2.171     2.171     2.172     2.173     2.174     2.174     2.175     2.176     2.177     2.177     2.178     2.179     2.180     2.181     2.182     2.182     2.183     2.184     2.185     2.186     2.187     2.188     2.189     2.189     2.190     2.191     2.192     2.193     2.194     2.195     2.196     2.197     2.198     2.199     2.200     2.201     2.202     2.203     2.203     2.204     2.205     2.206     2.207     2.208     2.209     2.210     2.211     2.212     2.213     2.214     2.215     2.216     2.217     2.218     2.219     2.220     2.221     2.222     2.223     2.224     2.226     2.226     2.228     2.229     2.230     2.231     2.232     2.233     2.234     2.235     2.236     2.238     2.239     2.240     2.241     2.242     2.243     2.244     2.245     2.246     2.247     2.249     2.250     2.251     2.252     2.253     2.254     2.255     2.256     2.257     2.259     2.260     2.261     2.262     2.263     2.265     2.266     2.267     2.268     2.269     2.270     2.271     2.273     2.276     2.282     2.287     2.293     2.298     2.303     2.309     2.315     2.320     2.326     2.332     2.337     2.343     2.349     2.355     2.361     2.367     2.373     2.379     2.385     2.391     2.398     2.404     2.410     2.416     2.423     2.429     2.435     2.442     2.448     2.455     2.461     2.468     2.474     2.481     2.488     2.495     2.501     2.508     2.514     2.521     2.528     2.535     2.542     2.548     2.555     2.562     2.569     2.576     2.583     2.590     2.597     2.604     2.610     2.617     2.624     2.631     2.638     2.645     2.652     2.659     2.666     2.673     2.680     2.687     2.694     2.701     2.708     2.715     2.722     2.729     2.736     2.743     2.750     2.756     2.763     2.770     2.777     2.784     2.790     2.797     2.804     2.810     2.817     2.824     2.830     2.837     2.843     2.850     2.856     2.863     2.869     2.875     2.882     2.888     2.894     2.900     2.906     2.912     2.918     2.924     2.930     2.936     2.942     2.947     2.953     2.959     2.964     2.970     2.975     2.980     2.985     2.991     2.996     3.001     3.005     3.010     3.015     3.020     3.025     3.029     3.034     3.038     3.042     3.047     3.051     3.055     3.059     3.063     3.067     3.071     3.074     3.078     3.081     3.085     3.088     3.091     3.094     3.098     3.101     3.104     3.106     3.109     3.112     3.114     3.116     3.119     3.121     3.123     3.125     3.127     3.129     3.130     3.132     3.133     3.134     3.135     3.136     3.137     3.138     3.138     3.138     3.138     3.138     3.138     3.137     3.137     3.136     3.135     3.134     3.132     3.130     3.128     3.126     3.124     3.121     3.118     3.115     3.112     3.109     3.105     3.101     3.096     3.092     3.087     3.083     3.077     3.072     3.066     3.061     3.056     3.050     3.044     3.038     3.031     3.024     3.017     3.010     3.002     2.994     2.986     2.978     2.969     2.960     2.951     2.941     2.931     2.920     2.908     2.895     2.880     2.862     2.840     2.816     2.791     2.766     2.743     2.721     2.702     2.683     2.665     2.657     2.660     2.662     2.664     2.666     2.668     2.670     2.672     2.674     2.676     2.677     2.679     2.681     2.683     2.684     2.686     2.687     2.689     2.690     2.692     2.693     2.695     2.696     2.698     2.700     2.701     2.703     2.704     2.706     2.708     2.709     2.711     2.712     2.714     2.716     2.717     2.719     2.721     2.722     2.724     2.726     2.727     2.729     2.731     2.732     2.734     2.736     2.737     2.739     2.741     2.743     2.744     2.746     2.748     2.749     2.751     2.753     2.754     2.756     2.758     2.760     2.761     2.763     2.765     2.766     2.768     2.770     2.772     2.773     2.775     2.777     2.779     2.780     2.782     2.784     2.786     2.792     2.800     2.807     2.815     2.822     2.829     2.836     2.843     2.850     2.857     2.863     2.870     2.877     2.883     2.889     2.896     2.902     2.908     2.914     2.920     2.925     2.931     2.936     2.942     2.947     2.952     2.957     2.961     2.966     2.971     2.975     2.979     2.983     2.987     2.991     2.995     2.998     3.001     3.004     3.007     3.010     3.012     3.015     3.017     3.019     3.021     3.022     3.024     3.025     3.026     3.026     3.027     3.027     3.027     3.026     3.026     3.025     3.024     3.022     3.021     3.019     3.017     3.014     3.011     3.008     3.005     3.001     2.997     2.992     2.988     2.983     2.977     2.972     2.966     2.959     2.952     2.946     2.938     2.936     2.939     2.948     2.981     3.014     3.046     3.078     3.110     3.141     3.173     3.203     3.234     3.264     3.293     3.323     3.352     3.380     3.408     3.435     3.463     3.489     3.515     3.541     3.566     3.591     3.616     3.640     3.663     3.686     3.709     3.731     3.752     3.773     3.794     3.814     3.833     3.853     3.871     3.889     3.906     3.923     3.939     3.955     3.970     3.984     3.998     4.012     4.024     4.036     4.047     4.058     4.068     4.077     4.086     4.094     4.101     4.108     4.114     4.119     4.124     4.127     4.130     4.133     4.135     4.136     4.136     4.136     4.135     4.133     4.131     4.128     4.124     4.120     4.115     4.109     4.103     4.096     4.089     4.081     4.073     4.064     4.054     4.044     4.034     4.023     4.011     4.000     3.987     3.974     3.961     3.948     3.934     3.920     3.905     3.890     3.874     3.859     3.842     3.826     3.809     3.792     3.774     3.757     3.739     3.721     3.703     3.685     3.667     3.650     3.632     3.615     3.598     3.581     3.565     3.549     3.534     3.525     3.537     3.549     3.561     3.573     3.586     3.598     3.611     3.624     3.637     3.650     3.663     3.677     3.691     3.704     3.718     3.732     3.746     3.760     3.775     3.789     3.804     3.819     3.833     3.848     3.863     3.878     3.893     3.909     3.924     3.939     3.954     3.969     3.985     4.000     4.015     4.030     4.046     4.061     4.076     4.092     4.107     4.122     4.137     4.152     4.167     4.182     4.201     4.240     4.279     4.317     4.356     4.395     4.435     4.475     4.515     4.555     4.596     4.637     4.678     4.719     4.760     4.800     4.840     4.879     4.918     4.957     4.997     5.036     5.077     5.119     5.164     5.211     5.261     5.312     5.365     5.421     5.480     5.547     5.621     5.695     5.774     5.857     5.939     6.026     6.115     6.203     6.299     6.400     6.495     6.596     6.700     6.788     6.867     6.937     6.989     7.030     7.045     7.023     7.022     7.041     7.015     6.981     7.006     7.014     6.990     7.002     7.045     7.032     6.954     6.959     6.976     6.924     6.815     6.882     6.892     6.821     6.828     6.899     6.902     6.846     6.943     6.991     6.973     6.978     7.027     6.986     6.928     6.938     6.853     6.839     6.961     7.016     7.089     7.157     7.138     7.098     7.097     6.989     6.904     6.849     6.717     6.605     6.532     6.385     6.303     6.243     6.117     6.039     5.987     5.889     5.806     5.775     5.704     5.647     5.617     5.571     5.511     5.483     5.443     5.404     5.388     5.368     5.310     5.296     5.285     5.238     5.215     5.196     5.130     5.095     5.060     4.998     4.962     4.937     4.881     4.855     4.849     4.808     4.780     4.773     4.747     4.748     4.781     4.783     4.794     4.844     4.857     4.903     4.971     5.106     5.227     5.416     5.602     5.775     6.042     6.239     6.460     6.704     6.893     7.095     7.321     7.470     7.661     7.833     7.939     8.061     8.150     8.172     8.202     8.227     8.261     8.254     8.207     8.184     8.161     8.042     8.043     8.065     8.026     8.022     8.003     7.926     7.870     7.827     7.756     7.721     7.686     7.615     7.578     7.532     7.456     7.418     7.382     7.317     7.291     7.246     7.160     7.110     7.056     6.987     6.967     6.952     6.919     6.914     6.886     6.844     6.825     6.783     6.729     6.699     6.640     6.577     6.533     6.465     6.405     6.371     6.315     6.268     6.230     6.167     6.110     6.067     5.999     5.936     5.885     5.816     5.752     5.706     5.638     5.572     5.523     5.467     5.410     5.371     5.323     5.274     5.223     5.149     5.066     4.989     4.895     4.795     4.705     4.607     4.500     4.408     4.311     4.223     4.161     4.098     4.040     4.006     3.972     3.938     3.935     3.930     3.927     3.924     3.919     3.916     3.915     3.911     3.909     3.908     3.904     3.903     3.902     3.899     3.899     3.899     3.897     3.897     3.898     3.897     3.897     3.897     3.893     3.892     3.892     3.889     3.889     3.889     3.886     3.886     3.887     3.884     3.884     3.884     3.881     3.881     3.881     3.877     3.876     3.875     3.871     3.869     3.868     3.863     3.861     3.861     3.856     3.855     3.854     3.851     3.850     3.851     3.848     3.847     3.847     3.842     3.840     3.838     3.833     3.830     3.828     3.823     3.819     3.816     3.866     3.911     3.955     4.006     4.041     4.067     4.101     4.121     4.136     4.172     4.183     4.178     4.201     4.220     4.232     4.302     4.391     4.487     4.628     4.773     4.889     5.001     5.072     5.062     5.007     4.906     4.746     4.551     4.351     4.151     3.969     3.828     3.724     3.675     3.700     3.728     3.752     3.781     3.810     3.836     3.864     3.893     3.916     3.943     3.971     3.994     4.020     4.046     4.066     4.086     4.106     4.120     4.137     4.154     4.164     4.177     4.190     4.196     4.205     4.215     4.219     4.227     4.238     4.245     4.254     4.263     4.266     4.270     4.295     4.394     4.475     4.541     4.593     4.636     4.662     4.671     4.693     4.823     4.956     5.051     5.134     5.230     5.302     5.360     5.414     5.438     5.427     5.395     5.355     5.328     5.309     5.274     5.243     5.219     5.200     5.195     5.185     5.157     5.129     5.081     5.018     4.958     4.878     4.863     5.053     5.205     5.333     5.421     5.448     5.454     5.457     5.444     5.439     5.449     5.473     5.516     5.576     5.652     5.746     5.842     5.939     6.036     6.103     6.125     6.124     6.109     6.085     6.090     6.128     6.165     6.207     6.225     6.198     6.136     6.049     5.944     5.833     5.756     5.715     5.730     5.798     5.880     5.953     6.018     6.041     5.988     5.841     5.608     5.312     4.984     4.855     4.866     4.839     4.784     4.699     4.586     4.451     4.293     4.121     3.974     3.920     3.868     3.817     3.768     3.720     3.669     3.618     3.566     3.514     3.462     3.410     3.361     3.315     3.270     3.224     3.176     3.128     3.091     3.063     3.035     3.009     2.987     2.968     2.948     2.928     2.910     2.894     2.882     2.872     2.862     2.853     2.845     2.836     2.827     2.817     2.808     2.798     2.788     2.777     2.767     2.757     2.746     2.736     2.726     2.715     2.704     2.693     2.683     2.671     2.660     2.649     2.638     2.626     2.615     2.603     2.592     2.580     2.569     2.558     2.547     2.536     2.525     2.514     2.504     2.493     2.481     2.470     2.460     2.450     2.439     2.429     2.419     2.409     2.399     2.390     2.380     2.371     2.362     2.353     2.344     2.336     2.328     2.319     2.311     2.303     2.296     2.288     2.281     2.274     2.267     2.259     2.253     2.246     2.240     2.233     2.226     2.219     2.212     2.206     2.198     2.191     2.184     2.177     2.170     2.162     2.155     2.148     2.141     2.133     2.126     2.118     2.111     2.104     2.096     2.089     2.082     2.075     2.068     2.061     2.054     2.048     2.041     2.035     2.029     2.023     2.017     2.011     2.006     2.000     1.995     1.989     1.984     1.980     1.975     1.970     1.965     1.961     1.956     1.952     1.948     1.944     1.940     1.937     1.933     1.930     1.926     1.923     1.920     1.917     1.914     1.911     1.908     1.906     1.903     1.901     1.898     1.895     1.893     1.890     1.888     1.885     1.882     1.880     1.877     1.875     1.872     1.869     1.867     1.864     1.861     1.858     1.855     1.852     1.849     1.845     1.842     1.838     1.835     1.831     1.827     1.823     1.819     1.814     1.810     1.805     1.800     1.795     1.790     1.785     1.780     1.774     1.769     1.763     1.757     1.751     1.745     1.739     1.733     1.726     1.720     1.713     1.705     1.698     1.691     1.683     1.676     1.668     1.660     1.652     1.643     1.634     1.625     1.616     1.607     1.598     1.589     1.579     1.569     1.560     1.550     1.540     1.531     1.521     1.512     1.502     1.493     1.483     1.472     1.462     1.451     1.441     1.429     1.418     1.406     1.394     1.382
     2.112     2.119     2.126     2.133     2.140     2.147     2.153     2.159     2.164     2.170     2.175     2.181     2.186     2.191     2.196     2.201     2.205     2.210     2.215     2.219     2.236     2.228     2.259     2.237     2.280     2.246     2.294     2.254     2.300     2.262     2.296     2.269     2.276     2.275     2.279     2.282     2.286     2.289     2.292     2.295     2.298     2.300     2.303     2.305     2.308     2.310     2.312     2.315     2.318     2.320     2.322     2.324     2.326     2.328     2.331     2.332     2.334     2.336     2.339     2.341     2.344     2.345     2.348     2.349     2.351     2.351     2.352     2.353     2.353     2.354     2.355     2.356     2.357     2.358     2.359     2.360     2.361     2.361     2.362     2.363     2.364     2.365     2.365     2.366     2.367     2.368     2.368     2.369     2.369     2.370     2.370     2.370     2.370     2.371     2.371     2.371     2.372     2.372     2.372     2.373     2.373     2.373     2.373     2.373     2.374     2.374     2.374     2.374     2.374     2.374     2.375     2.375     2.374     2.375     2.374     2.375     2.374     2.375     2.374     2.374     2.374     2.374     2.374     2.374     2.374     2.374     2.374     2.373     2.373     2.373     2.373     2.373     2.372     2.372     2.372     2.372     2.372     2.371     2.371     2.370     2.370     2.370     2.369     2.369     2.369     2.368     2.368     2.367     2.367     2.366     2.365     2.365     2.364     2.364     2.363     2.363     2.362     2.361     2.360     2.360     2.359     2.358     2.357     2.357     2.356     2.355     2.354     2.353     2.352     2.352     2.350     2.349     2.349     2.347     2.346     2.345     2.344     2.342     2.341     2.340     2.339     2.337     2.336     2.334     2.333     2.331     2.330     2.328     2.327     2.325     2.324     2.322     2.320     2.319     2.317     2.315     2.313     2.311     2.309     2.307     2.306     2.304     2.302     2.300     2.298     2.296     2.293     2.291     2.289     2.287     2.285     2.283     2.280     2.278     2.276     2.274     2.271     2.269     2.266     2.264     2.261     2.259     2.256     2.254     2.251     2.249     2.246     2.243     2.241     2.238     2.235     2.232     2.229     2.227     2.224     2.221     2.218     2.215     2.212     2.209     2.206     2.203     2.200     2.197     2.193     2.190     2.187     2.184     2.181     2.177     2.174     2.171     2.167     2.164     2.160     2.157     2.153     2.150     2.146     2.142     2.139     2.135     2.132     2.128     2.124     2.120     2.116     2.112     2.108     2.104     2.100     2.096     2.092     2.088     2.084     2.080     2.080     2.080     2.081     2.082     2.083     2.083     2.084     2.084     2.085     2.086     2.086     2.087     2.088     2.088     2.089     2.089     2.089     2.090     2.090     2.091     2.091     2.092     2.093     2.093     2.094     2.094     2.094     2.095     2.095     2.096     2.096     2.097     2.097     2.098     2.098     2.098     2.099     2.099     2.099     2.100     2.100     2.101     2.101     2.101     2.102     2.102     2.102     2.103     2.103     2.103     2.104     2.104     2.104     2.105     2.105     2.105     2.106     2.106     2.107     2.107     2.107     2.108     2.108     2.108     2.108     2.109     2.109     2.109     2.110     2.110     2.111     2.111     2.111     2.112     2.112     2.112     2.113     2.113     2.113     2.114     2.114     2.115     2.115     2.116     2.116     2.116     2.117     2.117     2.118     2.118     2.119     2.119     2.119     2.120     2.120     2.121     2.121     2.122     2.122     2.123     2.123     2.124     2.124     2.125     2.125     2.126     2.126     2.127     2.127     2.128     2.128     2.129     2.129     2.130     2.131     2.131     2.132     2.132     2.133     2.133     2.134     2.135     2.135     2.136     2.136     2.137     2.137     2.138     2.139     2.139     2.140     2.141     2.141     2.142     2.142     2.143     2.144     2.144     2.145     2.145     2.146     2.146     2.147     2.148     2.148     2.149     2.150     2.150     2.151     2.152     2.152     2.153     2.154     2.154     2.155     2.156     2.156     2.157     2.157     2.158     2.159     2.160     2.160     2.161     2.162     2.162     2.163     2.164     2.165     2.165     2.166     2.167     2.167     2.168     2.169     2.170     2.171     2.171     2.172     2.173     2.173     2.174     2.175     2.176     2.177     2.178     2.178     2.179     2.180     2.181     2.182     2.182     2.183     2.184     2.185     2.186     2.187     2.188     2.189     2.189     2.191     2.192     2.192     2.193     2.194     2.195     2.196     2.197     2.198     2.199     2.200     2.201     2.202     2.203     2.204     2.205     2.206     2.207     2.208     2.209     2.210     2.211     2.212     2.212     2.214     2.214     2.215     2.216     2.217     2.218     2.219     2.220     2.221     2.222     2.224     2.225     2.226     2.227     2.228     2.229     2.230     2.231     2.232     2.234     2.234     2.236     2.237     2.238     2.239     2.240     2.241     2.242     2.243     2.245     2.246     2.247     2.248     2.249     2.250     2.251     2.252     2.253     2.254     2.255     2.257     2.258     2.259     2.260     2.261     2.263     2.264     2.265     2.266     2.267     2.268     2.270     2.271     2.272     2.273     2.278     2.283     2.289     2.294     2.300     2.305     2.311     2.317     2.322     2.328     2.334     2.340     2.345     2.351     2.357     2.363     2.369     2.375     2.381     2.388     2.394     2.400     2.406     2.413     2.419     2.425     2.432     2.438     2.445     2.451     2.458     2.464     2.471     2.477     2.484     2.491     2.497     2.504     2.511     2.517     2.524     2.531     2.538     2.544     2.551     2.558     2.565     2.572     2.578     2.585     2.592     2.599     2.606     2.613     2.620     2.627     2.634     2.641     2.648     2.655     2.662     2.669     2.675     2.682     2.689     2.696     2.703     2.710     2.717     2.724     2.731     2.737     2.744     2.751     2.758     2.765     2.772     2.778     2.785     2.792     2.798     2.805     2.811     2.818     2.824     2.831     2.837     2.844     2.850     2.856     2.863     2.869     2.875     2.881     2.887     2.893     2.899     2.905     2.911     2.917     2.923     2.928     2.934     2.940     2.945     2.951     2.956     2.962     2.967     2.972     2.977     2.982     2.987     2.992     2.997     3.002     3.006     3.011     3.015     3.020     3.024     3.028     3.033     3.037     3.041     3.045     3.049     3.052     3.056     3.060     3.063     3.067     3.070     3.073     3.077     3.080     3.083     3.086     3.089     3.091     3.094     3.097     3.099     3.101     3.104     3.106     3.108     3.109     3.111     3.113     3.115     3.116     3.117     3.119     3.120     3.120     3.121     3.122     3.122     3.122     3.122     3.122     3.122     3.121     3.121     3.120     3.119     3.117     3.116     3.114     3.112     3.110     3.108     3.105     3.102     3.099     3.095     3.092     3.088     3.084     3.080     3.075     3.070     3.065     3.060     3.055     3.049     3.042     3.036     3.030     3.024     3.017     3.010     3.003     2.995     2.987     2.979     2.971     2.962     2.953     2.944     2.934     2.924     2.914     2.904     2.892     2.881     2.868     2.854     2.839     2.821     2.799     2.773     2.747     2.724     2.702     2.682     2.664     2.653     2.656     2.658     2.660     2.662     2.665     2.667     2.669     2.670     2.672     2.674     2.676     2.678     2.680     2.682     2.683     2.685     2.686     2.688     2.689     2.690     2.692     2.694     2.695     2.697     2.698     2.700     2.701     2.703     2.705     2.706     2.708     2.709     2.711     2.713     2.714     2.716     2.717     2.719     2.721     2.723     2.724     2.726     2.727     2.729     2.731     2.732     2.734     2.736     2.738     2.739     2.741     2.743     2.744     2.746     2.748     2.749     2.751     2.753     2.754     2.756     2.758     2.760     2.761     2.763     2.765     2.766     2.768     2.770     2.772     2.773     2.775     2.777     2.779     2.780     2.782     2.784     2.790     2.797     2.804     2.812     2.819     2.826     2.833     2.840     2.847     2.854     2.861     2.867     2.874     2.880     2.887     2.893     2.899     2.905     2.911     2.917     2.922     2.928     2.934     2.939     2.944     2.949     2.954     2.959     2.964     2.968     2.972     2.977     2.981     2.985     2.988     2.992     2.996     2.999     3.002     3.005     3.008     3.010     3.012     3.015     3.017     3.019     3.020     3.021     3.023     3.024     3.024     3.025     3.025     3.025     3.025     3.024     3.023     3.022     3.021     3.019     3.018     3.016     3.013     3.010     3.007     3.004     3.000     2.996     2.992     2.987     2.982     2.977     2.971     2.965     2.959     2.953     2.946     2.938     2.935     2.937     2.939     2.961     2.994     3.027     3.059     3.091     3.123     3.154     3.185     3.216     3.246     3.276     3.306     3.335     3.363     3.392     3.419     3.447     3.473     3.500     3.526     3.551     3.576     3.601     3.625     3.649     3.672     3.695     3.717     3.739     3.760     3.781     3.801     3.821     3.840     3.859     3.877     3.894     3.911     3.928     3.943     3.959     3.973     3.988     4.001     4.014     4.026     4.038     4.048     4.059     4.068     4.077     4.085     4.093     4.100     4.106     4.111     4.116     4.120     4.123     4.126     4.127     4.129     4.129     4.129     4.128     4.126     4.124     4.121     4.118     4.114     4.109     4.103     4.097     4.091     4.083     4.076     4.067     4.058     4.049     4.039     4.029     4.018     4.006     3.994     3.982     3.970     3.956     3.943     3.929     3.915     3.900     3.885     3.870     3.854     3.838     3.821     3.804     3.787     3.770     3.752     3.734     3.716     3.698     3.680     3.662     3.644     3.626     3.609     3.592     3.575     3.558     3.543     3.528     3.521     3.533     3.545     3.557     3.569     3.581     3.594     3.607     3.620     3.633     3.646     3.659     3.672     3.686     3.700     3.714     3.727     3.741     3.756     3.770     3.784     3.799     3.814     3.828     3.843     3.858     3.873     3.888     3.903     3.919     3.934     3.949     3.964     3.980     3.995     4.010     4.025     4.041     4.056     4.071     4.087     4.102     4.117     4.132     4.147     4.162     4.177     4.192     4.227     4.266     4.305     4.344     4.383     4.422     4.462     4.502     4.543     4.584     4.625     4.667     4.709     4.750     4.791     4.832     4.872     4.912     4.951     4.991     5.031     5.071     5.112     5.156     5.202     5.252     5.304     5.356     5.411     5.470     5.534     5.605     5.683     5.762     5.845     5.931     6.018     6.107     6.198     6.290     6.388     6.489     6.588     6.689     6.791     6.882     6.960     7.023     7.069     7.102     7.111     7.088     7.074     7.086     7.064     7.022     7.038     7.062     7.051     7.051     7.089     7.074     6.997     6.973     6.984     6.934     6.830     6.890     6.896     6.836     6.842     6.905     6.906     6.872     6.954     7.002     7.000     7.004     7.053     7.044     6.990     6.982     6.947     6.870     6.856     6.922     7.021     7.119     7.148     7.169     7.165     7.081     7.000     6.934     6.808     6.702     6.601     6.492     6.399     6.308     6.213     6.117     6.049     5.942     5.854     5.795     5.726     5.638     5.592     5.534     5.473     5.416     5.383     5.337     5.309     5.276     5.232     5.194     5.183     5.133     5.103     5.073     5.019     4.970     4.929     4.866     4.830     4.788     4.742     4.713     4.696     4.653     4.627     4.608     4.593     4.576     4.589     4.590     4.583     4.603     4.616     4.721     4.864     4.964     5.094     5.216     5.389     5.583     5.803     6.030     6.239     6.500     6.700     6.908     7.127     7.335     7.516     7.715     7.873     8.008     8.152     8.150     8.205     8.295     8.286     8.302     8.299     8.277     8.239     8.111     8.065     7.987     7.999     7.987     7.975     7.920     7.863     7.835     7.775     7.733     7.698     7.639     7.588     7.536     7.468     7.418     7.373     7.325     7.292     7.233     7.163     7.119     7.067     7.011     6.988     6.969     6.935     6.919     6.888     6.848     6.828     6.786     6.745     6.707     6.651     6.594     6.533     6.468     6.411     6.370     6.322     6.272     6.229     6.167     6.106     6.056     5.988     5.924     5.871     5.805     5.741     5.691     5.626     5.560     5.515     5.457     5.400     5.361     5.318     5.267     5.216     5.147     5.068     4.991     4.904     4.812     4.735     4.638     4.526     4.425     4.329     4.234     4.162     4.099     4.037     3.996     3.957     3.952     3.950     3.945     3.941     3.938     3.933     3.930     3.928     3.925     3.923     3.921     3.918     3.916     3.915     3.913     3.912     3.912     3.910     3.910     3.911     3.910     3.909     3.908     3.904     3.903     3.902     3.899     3.898     3.897     3.895     3.895     3.894     3.892     3.891     3.891     3.888     3.887     3.885     3.882     3.880     3.878     3.874     3.872     3.870     3.866     3.864     3.862     3.858     3.856     3.855     3.853     3.852     3.852     3.850     3.848     3.847     3.843     3.840     3.838     3.834     3.831     3.829     3.824     3.820     3.817     3.875     3.928     3.968     4.017     4.050     4.068     4.100     4.120     4.137     4.163     4.171     4.164     4.174     4.183     4.198     4.249     4.330     4.421     4.543     4.686     4.805     4.920     4.997     5.018     4.990     4.915     4.785     4.615     4.420     4.227     4.043     3.884     3.762     3.664     3.674     3.699     3.723     3.750     3.779     3.805     3.832     3.860     3.886     3.913     3.940     3.965     3.990     4.015     4.035     4.055     4.074     4.090     4.107     4.123     4.136     4.150     4.163     4.171     4.181     4.190     4.196     4.205     4.217     4.226     4.236     4.244     4.247     4.250     4.281     4.359     4.408     4.437     4.452     4.460     4.463     4.468     4.489     4.547     4.671     4.777     4.873     4.976     5.070     5.146     5.212     5.270     5.273     5.263     5.275     5.297     5.318     5.323     5.315     5.318     5.321     5.344     5.370     5.375     5.360     5.305     5.219     5.125     5.027     5.162     5.305     5.438     5.555     5.631     5.673     5.689     5.691     5.692     5.704     5.718     5.744     5.791     5.847     5.911     5.988     6.068     6.139     6.204     6.248     6.246     6.212     6.166     6.124     6.119     6.169     6.242     6.319     6.380     6.400     6.380     6.337     6.274     6.188     6.107     6.039     5.997     5.980     5.981     5.977     5.971     5.951     5.880     5.733     5.510     5.230     4.922     4.620     4.523     4.438     4.323     4.191     4.090     4.038     3.985     3.932     3.879     3.824     3.773     3.724     3.677     3.631     3.595     3.579     3.545     3.492     3.421     3.333     3.280     3.238     3.198     3.156     3.113     3.070     3.037     3.012     2.987     2.963     2.941     2.921     2.902     2.883     2.866     2.851     2.839     2.829     2.820     2.812     2.804     2.796     2.787     2.778     2.769     2.760     2.750     2.741     2.731     2.721     2.712     2.702     2.692     2.682     2.672     2.662     2.652     2.642     2.631     2.621     2.610     2.600     2.589     2.578     2.567     2.557     2.547     2.536     2.525     2.515     2.505     2.494     2.484     2.474     2.464     2.453     2.443     2.433     2.423     2.414     2.404     2.394     2.385     2.376     2.367     2.358     2.349     2.341     2.332     2.324     2.316     2.308     2.300     2.292     2.285     2.278     2.271     2.264     2.257     2.249     2.242     2.236     2.230     2.223     2.216     2.209     2.202     2.196     2.189     2.182     2.175     2.168     2.161     2.153     2.146     2.139     2.132     2.124     2.117     2.110     2.102     2.095     2.088     2.081     2.074     2.067     2.060     2.053     2.047     2.040     2.033     2.027     2.021     2.015     2.009     2.003     1.998     1.992     1.987     1.982     1.977     1.972     1.967     1.962     1.958     1.953     1.949     1.945     1.941     1.937     1.933     1.929     1.926     1.922     1.919     1.916     1.913     1.910     1.907     1.904     1.902     1.899     1.896     1.894     1.891     1.889     1.886     1.883     1.881     1.879     1.876     1.873     1.871     1.868     1.865     1.863     1.860     1.857     1.855     1.852     1.849     1.845     1.842     1.839     1.835     1.832     1.828     1.825     1.821     1.817     1.812     1.808     1.804     1.799     1.794     1.790     1.784     1.779     1.774     1.768     1.763     1.757     1.751     1.746     1.739     1.733     1.727     1.720     1.714     1.707     1.700     1.692     1.685     1.677     1.670     1.662     1.654     1.646     1.637     1.629     1.620     1.611     1.601     1.592     1.582     1.573     1.563     1.553     1.544     1.534     1.525     1.516     1.506     1.497     1.487     1.477     1.467     1.457     1.446     1.436     1.425     1.413     1.402     1.390     1.379
     2.110     2.117     2.125     2.132     2.139     2.147     2.152     2.159     2.164     2.170     2.175     2.180     2.185     2.190     2.195     2.222     2.204     2.253     2.213     2.283     2.223     2.312     2.233     2.339     2.242     2.362     2.251     2.378     2.259     2.383     2.266     2.373     2.272     2.346     2.278     2.301     2.285     2.288     2.291     2.294     2.297     2.300     2.303     2.304     2.307     2.310     2.313     2.316     2.318     2.321     2.322     2.325     2.327     2.329     2.331     2.333     2.335     2.337     2.339     2.342     2.343     2.346     2.347     2.350     2.350     2.351     2.352     2.353     2.353     2.354     2.356     2.356     2.358     2.359     2.360     2.361     2.362     2.363     2.364     2.364     2.365     2.366     2.367     2.367     2.368     2.369     2.370     2.370     2.370     2.371     2.371     2.372     2.372     2.372     2.373     2.373     2.373     2.374     2.374     2.374     2.375     2.375     2.375     2.376     2.376     2.376     2.376     2.376     2.377     2.376     2.377     2.376     2.377     2.377     2.377     2.377     2.377     2.377     2.376     2.377     2.376     2.377     2.376     2.376     2.376     2.376     2.376     2.376     2.376     2.376     2.376     2.375     2.375     2.375     2.375     2.375     2.374     2.374     2.374     2.373     2.373     2.373     2.372     2.372     2.371     2.371     2.371     2.370     2.370     2.369     2.369     2.368     2.367     2.367     2.366     2.366     2.365     2.364     2.364     2.363     2.362     2.361     2.361     2.360     2.359     2.358     2.357     2.357     2.356     2.355     2.354     2.353     2.352     2.351     2.349     2.348     2.347     2.346     2.345     2.343     2.342     2.341     2.339     2.338     2.336     2.335     2.334     2.332     2.331     2.329     2.327     2.326     2.324     2.322     2.321     2.319     2.317     2.315     2.313     2.311     2.309     2.307     2.306     2.304     2.302     2.299     2.297     2.295     2.293     2.291     2.289     2.287     2.284     2.282     2.280     2.277     2.275     2.273     2.270     2.268     2.266     2.263     2.261     2.258     2.255     2.253     2.250     2.248     2.245     2.242     2.239     2.237     2.234     2.231     2.228     2.225     2.222     2.219     2.216     2.213     2.210     2.207     2.204     2.201     2.198     2.195     2.192     2.188     2.185     2.182     2.178     2.175     2.172     2.168     2.165     2.161     2.158     2.154     2.151     2.147     2.143     2.140     2.136     2.132     2.129     2.125     2.121     2.117     2.113     2.109     2.105     2.101     2.097     2.093     2.089     2.084     2.080     2.079     2.080     2.081     2.081     2.082     2.083     2.083     2.084     2.084     2.085     2.086     2.086     2.087     2.087     2.088     2.088     2.089     2.089     2.090     2.090     2.091     2.091     2.092     2.093     2.093     2.093     2.094     2.094     2.095     2.095     2.095     2.096     2.096     2.097     2.097     2.098     2.098     2.098     2.099     2.099     2.099     2.100     2.100     2.100     2.101     2.101     2.102     2.102     2.102     2.103     2.103     2.103     2.104     2.104     2.104     2.105     2.105     2.105     2.106     2.106     2.107     2.107     2.107     2.107     2.108     2.108     2.109     2.109     2.109     2.110     2.110     2.110     2.111     2.111     2.111     2.111     2.112     2.112     2.113     2.113     2.114     2.114     2.115     2.115     2.115     2.116     2.116     2.117     2.117     2.117     2.118     2.118     2.119     2.119     2.120     2.120     2.121     2.121     2.122     2.122     2.123     2.123     2.124     2.124     2.125     2.125     2.126     2.126     2.127     2.127     2.128     2.129     2.129     2.130     2.130     2.131     2.131     2.132     2.133     2.133     2.134     2.134     2.135     2.135     2.136     2.137     2.137     2.138     2.138     2.139     2.140     2.140     2.141     2.141     2.142     2.143     2.143     2.144     2.144     2.145     2.146     2.146     2.147     2.147     2.148     2.149     2.149     2.150     2.151     2.151     2.152     2.153     2.153     2.154     2.155     2.155     2.156     2.156     2.157     2.158     2.159     2.159     2.160     2.161     2.161     2.162     2.163     2.164     2.164     2.165     2.166     2.167     2.167     2.168     2.169     2.170     2.170     2.171     2.172     2.173     2.174     2.174     2.175     2.176     2.177     2.177     2.178     2.179     2.180     2.181     2.182     2.182     2.183     2.184     2.185     2.186     2.187     2.188     2.189     2.190     2.191     2.191     2.192     2.193     2.194     2.195     2.196     2.197     2.198     2.199     2.200     2.201     2.202     2.203     2.204     2.205     2.206     2.207     2.208     2.209     2.210     2.211     2.212     2.213     2.214     2.215     2.216     2.216     2.218     2.218     2.219     2.220     2.222     2.223     2.224     2.225     2.226     2.227     2.228     2.229     2.230     2.231     2.233     2.234     2.235     2.236     2.237     2.238     2.239     2.240     2.241     2.243     2.244     2.245     2.246     2.247     2.248     2.249     2.250     2.251     2.252     2.254     2.255     2.256     2.257     2.258     2.260     2.261     2.262     2.263     2.264     2.265     2.267     2.268     2.269     2.270     2.271     2.272     2.274     2.280     2.285     2.291     2.296     2.302     2.307     2.313     2.319     2.324     2.330     2.336     2.342     2.348     2.354     2.359     2.365     2.372     2.378     2.384     2.390     2.396     2.402     2.409     2.415     2.421     2.428     2.434     2.441     2.447     2.454     2.460     2.467     2.473     2.480     2.487     2.493     2.500     2.506     2.513     2.520     2.527     2.533     2.540     2.547     2.554     2.561     2.567     2.574     2.581     2.588     2.595     2.602     2.609     2.615     2.622     2.629     2.636     2.643     2.650     2.657     2.664     2.671     2.677     2.684     2.691     2.698     2.705     2.712     2.719     2.725     2.732     2.739     2.746     2.753     2.759     2.766     2.773     2.779     2.786     2.792     2.799     2.805     2.812     2.818     2.824     2.831     2.837     2.844     2.850     2.856     2.862     2.868     2.874     2.880     2.886     2.892     2.898     2.904     2.909     2.915     2.921     2.926     2.932     2.937     2.943     2.948     2.953     2.959     2.964     2.969     2.974     2.978     2.983     2.988     2.992     2.997     3.001     3.006     3.010     3.014     3.019     3.023     3.027     3.030     3.034     3.038     3.042     3.045     3.049     3.052     3.056     3.059     3.062     3.065     3.068     3.071     3.074     3.076     3.079     3.081     3.084     3.086     3.088     3.090     3.092     3.094     3.096     3.097     3.099     3.100     3.102     3.103     3.104     3.105     3.105     3.106     3.106     3.107     3.107     3.106     3.106     3.106     3.105     3.104     3.103     3.101     3.100     3.098     3.096     3.094     3.091     3.089     3.086     3.083     3.079     3.075     3.071     3.067     3.063     3.058     3.053     3.048     3.043     3.037     3.032     3.026     3.019     3.012     3.005     2.997     2.990     2.982     2.973     2.965     2.956     2.948     2.938     2.929     2.919     2.909     2.899     2.888     2.877     2.865     2.853     2.840     2.826     2.811     2.795     2.776     2.753     2.727     2.702     2.681     2.662     2.648     2.651     2.654     2.656     2.659     2.661     2.663     2.665     2.667     2.669     2.671     2.673     2.675     2.677     2.678     2.680     2.682     2.684     2.685     2.686     2.688     2.689     2.691     2.692     2.694     2.695     2.697     2.698     2.700     2.702     2.703     2.705     2.706     2.708     2.710     2.711     2.713     2.714     2.716     2.718     2.719     2.721     2.723     2.724     2.726     2.728     2.729     2.731     2.733     2.734     2.736     2.738     2.739     2.741     2.743     2.744     2.746     2.748     2.749     2.751     2.753     2.755     2.756     2.758     2.760     2.761     2.763     2.765     2.767     2.768     2.770     2.772     2.773     2.775     2.777     2.779     2.780     2.782     2.787     2.794     2.802     2.809     2.816     2.823     2.830     2.837     2.844     2.851     2.858     2.865     2.871     2.878     2.884     2.890     2.896     2.902     2.908     2.914     2.920     2.925     2.931     2.936     2.941     2.946     2.951     2.956     2.961     2.965     2.970     2.974     2.978     2.982     2.986     2.990     2.993     2.996     2.999     3.002     3.005     3.008     3.010     3.012     3.014     3.016     3.018     3.019     3.021     3.022     3.022     3.023     3.023     3.023     3.023     3.023     3.022     3.021     3.020     3.018     3.016     3.014     3.012     3.009     3.006     3.003     3.000     2.996     2.991     2.987     2.982     2.977     2.971     2.965     2.959     2.953     2.946     2.939     2.933     2.935     2.938     2.942     2.975     3.008     3.040     3.072     3.104     3.136     3.167     3.198     3.229     3.259     3.288     3.318     3.347     3.375     3.403     3.431     3.458     3.484     3.510     3.536     3.561     3.586     3.611     3.634     3.658     3.681     3.703     3.725     3.746     3.767     3.788     3.808     3.827     3.846     3.864     3.882     3.899     3.916     3.932     3.947     3.962     3.976     3.990     4.003     4.015     4.027     4.038     4.049     4.059     4.068     4.076     4.084     4.091     4.097     4.103     4.108     4.112     4.115     4.118     4.120     4.121     4.122     4.122     4.121     4.120     4.118     4.115     4.111     4.107     4.103     4.097     4.091     4.085     4.078     4.070     4.062     4.053     4.043     4.033     4.023     4.012     4.001     3.989     3.977     3.964     3.951     3.938     3.924     3.910     3.895     3.880     3.865     3.849     3.833     3.817     3.800     3.782     3.765     3.747     3.729     3.711     3.693     3.675     3.657     3.639     3.621     3.603     3.586     3.569     3.552     3.537     3.521     3.518     3.529     3.541     3.553     3.565     3.578     3.590     3.603     3.615     3.628     3.641     3.655     3.668     3.682     3.695     3.709     3.723     3.737     3.751     3.765     3.780     3.794     3.809     3.823     3.838     3.853     3.868     3.883     3.898     3.914     3.929     3.944     3.959     3.975     3.990     4.005     4.021     4.036     4.051     4.066     4.082     4.097     4.112     4.127     4.142     4.158     4.173     4.188     4.212     4.251     4.291     4.330     4.369     4.409     4.449     4.489     4.529     4.570     4.611     4.653     4.695     4.738     4.780     4.821     4.863     4.903     4.944     4.984     5.024     5.065     5.106     5.149     5.194     5.243     5.294     5.346     5.401     5.458     5.521     5.588     5.663     5.745     5.828     5.915     6.004     6.095     6.187     6.279     6.373     6.473     6.576     6.677     6.778     6.878     6.969     7.044     7.101     7.138     7.165     7.171     7.145     7.119     7.122     7.101     7.057     7.076     7.118     7.120     7.103     7.128     7.110     7.038     6.981     6.987     6.942     6.854     6.891     6.902     6.854     6.845     6.905     6.913     6.890     6.965     7.012     7.021     7.028     7.071     7.082     7.048     7.028     7.013     6.964     6.929     6.911     7.076     7.215     7.293     7.370     7.361     7.313     7.220     7.126     6.961     6.841     6.687     6.596     6.464     6.382     6.291     6.200     6.108     6.002     5.914     5.840     5.748     5.665     5.590     5.526     5.444     5.379     5.339     5.293     5.250     5.215     5.173     5.138     5.101     5.063     5.025     4.983     4.943     4.883     4.834     4.779     4.729     4.687     4.637     4.611     4.582     4.542     4.515     4.488     4.472     4.479     4.486     4.494     4.501     4.508     4.573     4.676     4.800     4.906     4.989     5.125     5.245     5.453     5.648     5.877     6.091     6.336     6.563     6.787     7.021     7.226     7.435     7.649     7.826     8.032     8.121     8.230     8.328     8.374     8.417     8.448     8.489     8.504     8.398     8.393     8.265     8.174     8.079     7.984     7.950     7.907     7.876     7.849     7.804     7.761     7.731     7.671     7.621     7.561     7.496     7.433     7.391     7.355     7.290     7.241     7.193     7.146     7.102     7.055     7.021     6.987     6.957     6.928     6.892     6.862     6.826     6.797     6.755     6.721     6.672     6.599     6.539     6.472     6.421     6.379     6.327     6.283     6.228     6.164     6.104     6.045     5.979     5.919     5.860     5.793     5.734     5.674     5.611     5.554     5.498     5.439     5.391     5.347     5.299     5.251     5.198     5.132     5.058     4.982     4.903     4.831     4.753     4.653     4.547     4.444     4.338     4.241     4.165     4.093     4.032     3.983     3.972     3.968     3.965     3.960     3.956     3.953     3.948     3.945     3.943     3.939     3.937     3.935     3.932     3.930     3.929     3.927     3.926     3.926     3.924     3.924     3.925     3.923     3.921     3.918     3.915     3.913     3.911     3.909     3.907     3.906     3.905     3.904     3.903     3.901     3.899     3.897     3.895     3.893     3.890     3.887     3.884     3.882     3.878     3.875     3.872     3.869     3.866     3.864     3.861     3.859     3.858     3.856     3.855     3.854     3.852     3.850     3.848     3.845     3.841     3.839     3.835     3.833     3.830     3.826     3.822     3.824     3.885     3.938     3.981     4.020     4.042     4.069     4.089     4.109     4.134     4.151     4.153     4.146     4.146     4.153     4.167     4.209     4.279     4.360     4.469     4.593     4.725     4.838     4.926     4.977     4.980     4.927     4.830     4.684     4.505     4.319     4.136     3.970     3.827     3.720     3.648     3.671     3.694     3.720     3.747     3.774     3.801     3.829     3.855     3.882     3.909     3.934     3.959     3.983     4.003     4.022     4.040     4.058     4.075     4.092     4.107     4.121     4.135     4.145     4.155     4.165     4.173     4.183     4.196     4.207     4.217     4.223     4.226     4.229     4.264     4.324     4.352     4.358     4.352     4.343     4.340     4.354     4.392     4.455     4.536     4.635     4.744     4.850     4.941     5.004     5.025     5.057     5.089     5.131     5.216     5.291     5.352     5.379     5.393     5.403     5.426     5.479     5.538     5.578     5.566     5.495     5.399     5.286     5.351     5.411     5.471     5.537     5.603     5.658     5.703     5.734     5.759     5.782     5.812     5.846     5.887     5.936     5.995     6.058     6.124     6.190     6.248     6.290     6.309     6.288     6.228     6.152     6.090     6.074     6.121     6.207     6.292     6.365     6.410     6.426     6.420     6.404     6.367     6.307     6.248     6.183     6.119     6.043     5.961     5.869     5.772     5.661     5.521     5.337     5.115     4.875     4.639     4.425     4.241     4.093     4.032     3.980     3.927     3.874     3.822     3.792     3.810     3.836     3.865     3.889     3.902     3.899     3.879     3.842     3.788     3.715     3.619     3.510     3.405     3.306     3.212     3.119     3.025     2.992     2.969     2.945     2.921     2.900     2.880     2.860     2.841     2.825     2.810     2.798     2.787     2.779     2.771     2.763     2.756     2.748     2.739     2.731     2.722     2.713     2.704     2.695     2.686     2.677     2.668     2.659     2.649     2.640     2.631     2.621     2.612     2.602     2.593     2.583     2.573     2.563     2.553     2.543     2.533     2.524     2.514     2.504     2.494     2.484     2.475     2.465     2.456     2.446     2.436     2.426     2.416     2.407     2.398     2.389     2.379     2.370     2.362     2.353     2.345     2.337     2.328     2.320     2.312     2.304     2.297     2.289     2.281     2.274     2.267     2.260     2.253     2.246     2.240     2.233     2.226     2.219     2.213     2.207     2.200     2.193     2.186     2.179     2.173     2.166     2.159     2.151     2.144     2.137     2.130     2.123     2.116     2.108     2.101     2.094     2.087     2.080     2.073     2.066     2.059     2.052     2.045     2.039     2.032     2.026     2.019     2.013     2.008     2.002     1.996     1.990     1.984     1.980     1.975     1.969     1.964     1.959     1.955     1.950     1.946     1.941     1.937     1.933     1.930     1.926     1.922     1.919     1.915     1.912     1.909     1.906     1.903     1.900     1.898     1.895     1.892     1.890     1.887     1.885     1.882     1.879     1.877     1.874     1.872     1.870     1.867     1.864     1.862     1.859     1.856     1.854     1.851     1.848     1.845     1.842     1.839     1.836     1.833     1.829     1.826     1.822     1.819     1.815     1.811     1.806     1.802     1.798     1.793     1.789     1.784     1.779     1.773     1.768     1.762     1.757     1.751     1.746     1.740     1.734     1.727     1.721     1.714     1.708     1.701     1.694     1.687     1.680     1.672     1.664     1.656     1.648     1.640     1.632     1.623     1.614     1.605     1.596     1.586     1.577     1.567     1.557     1.548     1.538     1.529     1.519     1.510     1.501     1.491     1.482     1.472     1.462     1.452     1.442     1.431     1.420     1.409     1.398     1.386     1.374
     2.108     2.117     2.124     2.131     2.139     2.144     2.153     2.157     2.164     2.168     2.175     2.178     2.205     2.188     2.245     2.198     2.282     2.208     2.317     2.218     2.352     2.227     2.385     2.237     2.417     2.246     2.443     2.255     2.459     2.263     2.461     2.270     2.446     2.276     2.411     2.281     2.355     2.287     2.290     2.294     2.296     2.300     2.302     2.304     2.307     2.310     2.313     2.316     2.319     2.321     2.323     2.325     2.327     2.329     2.331     2.333     2.335     2.337     2.339     2.341     2.343     2.345     2.347     2.348     2.349     2.350     2.352     2.353     2.354     2.355     2.356     2.358     2.359     2.360     2.361     2.362     2.362     2.364     2.364     2.366     2.366     2.367     2.369     2.369     2.370     2.370     2.372     2.372     2.373     2.373     2.373     2.373     2.374     2.374     2.374     2.375     2.375     2.376     2.376     2.376     2.377     2.377     2.377     2.378     2.377     2.378     2.378     2.379     2.378     2.379     2.379     2.379     2.379     2.379     2.380     2.379     2.379     2.379     2.379     2.379     2.379     2.379     2.379     2.379     2.379     2.379     2.379     2.379     2.379     2.378     2.379     2.378     2.378     2.378     2.377     2.378     2.377     2.377     2.377     2.376     2.376     2.375     2.375     2.375     2.375     2.374     2.374     2.373     2.373     2.372     2.372     2.371     2.371     2.370     2.369     2.369     2.368     2.368     2.367     2.366     2.365     2.365     2.364     2.363     2.363     2.362     2.361     2.360     2.359     2.358     2.357     2.356     2.355     2.354     2.353     2.352     2.350     2.349     2.348     2.347     2.346     2.344     2.343     2.341     2.340     2.339     2.337     2.336     2.334     2.333     2.331     2.329     2.328     2.326     2.324     2.323     2.321     2.319     2.317     2.315     2.313     2.311     2.309     2.307     2.306     2.303     2.302     2.299     2.297     2.295     2.293     2.291     2.289     2.286     2.284     2.282     2.279     2.277     2.275     2.272     2.270     2.267     2.265     2.262     2.260     2.257     2.254     2.252     2.249     2.246     2.244     2.241     2.238     2.235     2.232     2.229     2.227     2.224     2.221     2.218     2.215     2.212     2.208     2.205     2.202     2.199     2.196     2.193     2.190     2.186     2.183     2.179     2.176     2.173     2.169     2.166     2.162     2.159     2.155     2.152     2.148     2.144     2.141     2.137     2.133     2.129     2.125     2.121     2.117     2.113     2.109     2.105     2.101     2.097     2.093     2.089     2.085     2.081     2.079     2.079     2.080     2.081     2.081     2.082     2.083     2.083     2.084     2.084     2.085     2.086     2.086     2.087     2.087     2.088     2.088     2.089     2.089     2.090     2.090     2.091     2.091     2.092     2.092     2.093     2.093     2.094     2.094     2.094     2.095     2.095     2.096     2.096     2.096     2.097     2.097     2.098     2.098     2.098     2.099     2.099     2.099     2.100     2.100     2.101     2.101     2.101     2.101     2.102     2.102     2.103     2.103     2.103     2.104     2.104     2.104     2.105     2.105     2.105     2.106     2.106     2.106     2.107     2.107     2.107     2.108     2.108     2.109     2.109     2.109     2.109     2.110     2.110     2.110     2.111     2.111     2.112     2.112     2.113     2.113     2.113     2.114     2.114     2.115     2.115     2.116     2.116     2.116     2.117     2.117     2.118     2.118     2.119     2.119     2.120     2.120     2.121     2.121     2.122     2.122     2.123     2.123     2.124     2.124     2.125     2.125     2.126     2.126     2.127     2.128     2.128     2.129     2.129     2.130     2.130     2.131     2.132     2.132     2.133     2.133     2.134     2.134     2.135     2.136     2.136     2.137     2.137     2.138     2.139     2.139     2.140     2.141     2.141     2.142     2.142     2.143     2.144     2.144     2.145     2.145     2.146     2.146     2.147     2.148     2.148     2.149     2.150     2.151     2.151     2.152     2.152     2.153     2.154     2.154     2.155     2.156     2.156     2.157     2.158     2.158     2.159     2.160     2.161     2.161     2.162     2.163     2.163     2.164     2.165     2.166     2.167     2.167     2.168     2.169     2.170     2.170     2.171     2.172     2.172     2.173     2.174     2.175     2.176     2.177     2.177     2.178     2.179     2.180     2.181     2.181     2.182     2.183     2.184     2.185     2.186     2.187     2.188     2.189     2.190     2.191     2.192     2.192     2.193     2.194     2.195     2.196     2.197     2.198     2.199     2.200     2.201     2.202     2.203     2.204     2.205     2.206     2.207     2.208     2.209     2.210     2.211     2.212     2.213     2.214     2.215     2.216     2.217     2.218     2.219     2.220     2.221     2.222     2.223     2.224     2.225     2.226     2.228     2.229     2.230     2.231     2.232     2.233     2.234     2.235     2.236     2.237     2.238     2.240     2.241     2.242     2.243     2.244     2.245     2.246     2.247     2.248     2.250     2.251     2.252     2.253     2.254     2.255     2.256     2.258     2.259     2.260     2.261     2.262     2.263     2.265     2.266     2.267     2.268     2.269     2.271     2.272     2.273     2.276     2.281     2.287     2.292     2.298     2.303     2.309     2.315     2.321     2.326     2.332     2.338     2.344     2.350     2.356     2.362     2.368     2.374     2.380     2.386     2.392     2.398     2.405     2.411     2.417     2.424     2.430     2.437     2.443     2.449     2.456     2.463     2.469     2.476     2.482     2.489     2.496     2.502     2.509     2.516     2.522     2.529     2.536     2.543     2.549     2.556     2.563     2.570     2.577     2.583     2.590     2.597     2.604     2.611     2.618     2.625     2.631     2.638     2.645     2.652     2.659     2.666     2.672     2.679     2.686     2.693     2.700     2.707     2.713     2.720     2.727     2.734     2.740     2.747     2.754     2.760     2.767     2.773     2.780     2.786     2.793     2.799     2.806     2.812     2.818     2.824     2.831     2.837     2.843     2.849     2.855     2.861     2.867     2.873     2.879     2.885     2.891     2.896     2.902     2.908     2.913     2.919     2.924     2.929     2.935     2.940     2.945     2.950     2.955     2.960     2.965     2.969     2.974     2.979     2.983     2.987     2.992     2.996     3.000     3.004     3.008     3.012     3.016     3.020     3.024     3.027     3.031     3.034     3.038     3.041     3.044     3.047     3.050     3.053     3.056     3.059     3.061     3.064     3.066     3.069     3.071     3.073     3.075     3.077     3.079     3.080     3.082     3.083     3.085     3.086     3.087     3.088     3.089     3.089     3.090     3.090     3.090     3.090     3.090     3.090     3.089     3.089     3.088     3.087     3.085     3.083     3.082     3.080     3.077     3.075     3.072     3.069     3.066     3.063     3.059     3.055     3.051     3.047     3.042     3.037     3.032     3.026     3.021     3.015     3.009     3.002     2.995     2.988     2.979     2.971     2.962     2.953     2.944     2.935     2.926     2.916     2.906     2.896     2.885     2.874     2.863     2.851     2.839     2.826     2.812     2.798     2.782     2.766     2.748     2.727     2.703     2.678     2.657     2.641     2.645     2.649     2.652     2.654     2.657     2.659     2.662     2.664     2.666     2.668     2.670     2.672     2.673     2.675     2.677     2.679     2.681     2.682     2.684     2.685     2.687     2.688     2.690     2.691     2.693     2.694     2.696     2.697     2.699     2.700     2.702     2.703     2.705     2.707     2.708     2.710     2.711     2.713     2.715     2.716     2.718     2.720     2.721     2.723     2.725     2.726     2.728     2.730     2.731     2.733     2.735     2.736     2.738     2.740     2.741     2.743     2.745     2.746     2.748     2.750     2.751     2.753     2.755     2.756     2.758     2.760     2.762     2.763     2.765     2.767     2.768     2.770     2.772     2.773     2.775     2.777     2.779     2.780     2.784     2.792     2.799     2.806     2.813     2.820     2.828     2.835     2.841     2.848     2.855     2.862     2.868     2.875     2.881     2.888     2.894     2.900     2.906     2.911     2.917     2.923     2.928     2.934     2.939     2.944     2.949     2.954     2.958     2.963     2.967     2.972     2.976     2.980     2.983     2.987     2.991     2.994     2.997     3.000     3.003     3.005     3.008     3.010     3.012     3.014     3.016     3.017     3.018     3.019     3.020     3.021     3.021     3.021     3.021     3.021     3.020     3.019     3.018     3.017     3.015     3.013     3.011     3.008     3.006     3.002     2.999     2.995     2.991     2.986     2.982     2.977     2.971     2.965     2.959     2.953     2.946     2.939     2.932     2.934     2.936     2.939     2.955     2.988     3.021     3.053     3.085     3.117     3.149     3.180     3.211     3.241     3.271     3.301     3.330     3.358     3.387     3.414     3.442     3.468     3.495     3.521     3.546     3.571     3.596     3.620     3.643     3.666     3.689     3.711     3.732     3.754     3.774     3.794     3.814     3.833     3.851     3.869     3.887     3.903     3.920     3.935     3.950     3.965     3.979     3.992     4.005     4.017     4.028     4.039     4.049     4.058     4.067     4.074     4.082     4.088     4.094     4.099     4.104     4.107     4.110     4.112     4.114     4.115     4.115     4.114     4.113     4.111     4.108     4.105     4.101     4.096     4.091     4.085     4.079     4.072     4.064     4.056     4.047     4.037     4.028     4.017     4.007     3.995     3.984     3.972     3.959     3.946     3.933     3.919     3.905     3.890     3.875     3.860     3.844     3.828     3.811     3.795     3.777     3.760     3.742     3.724     3.706     3.688     3.669     3.651     3.633     3.615     3.597     3.580     3.563     3.546     3.530     3.515     3.514     3.526     3.537     3.549     3.561     3.574     3.586     3.599     3.611     3.624     3.637     3.650     3.664     3.677     3.691     3.704     3.718     3.732     3.746     3.761     3.775     3.789     3.804     3.819     3.833     3.848     3.863     3.878     3.893     3.909     3.924     3.939     3.954     3.970     3.985     4.000     4.016     4.031     4.046     4.061     4.077     4.092     4.107     4.122     4.138     4.153     4.168     4.183     4.198     4.235     4.274     4.314     4.353     4.393     4.433     4.474     4.514     4.555     4.596     4.638     4.680     4.723     4.766     4.808     4.851     4.893     4.934     4.976     5.017     5.058     5.100     5.143     5.187     5.234     5.283     5.335     5.389     5.445     5.505     5.570     5.641     5.722     5.807     5.894     5.984     6.076     6.169     6.262     6.356     6.452     6.554     6.660     6.762     6.861     6.957     7.047     7.120     7.172     7.201     7.219     7.220     7.195     7.158     7.148     7.128     7.101     7.131     7.186     7.193     7.162     7.160     7.140     7.072     6.989     6.983     6.947     6.880     6.889     6.903     6.872     6.845     6.902     6.915     6.914     6.975     7.019     7.034     7.048     7.084     7.098     7.083     7.068     7.071     7.052     7.003     6.979     7.166     7.286     7.454     7.578     7.599     7.593     7.578     7.415     7.332     7.147     6.990     6.857     6.695     6.564     6.440     6.341     6.192     6.104     5.999     5.912     5.805     5.724     5.627     5.557     5.475     5.399     5.342     5.310     5.245     5.219     5.168     5.122     5.078     5.040     4.992     4.962     4.898     4.859     4.791     4.739     4.686     4.636     4.588     4.564     4.516     4.487     4.456     4.463     4.471     4.478     4.486     4.494     4.501     4.509     4.546     4.666     4.741     4.851     4.944     5.037     5.188     5.336     5.526     5.729     5.959     6.184     6.411     6.641     6.884     7.105     7.327     7.546     7.814     7.958     8.128     8.286     8.387     8.463     8.523     8.597     8.729     8.639     8.700     8.611     8.522     8.475     8.384     8.249     8.158     8.036     7.920     7.899     7.874     7.845     7.805     7.757     7.696     7.640     7.569     7.502     7.466     7.393     7.333     7.297     7.253     7.210     7.171     7.130     7.075     7.042     6.997     6.957     6.926     6.879     6.858     6.819     6.786     6.750     6.691     6.640     6.564     6.509     6.451     6.401     6.357     6.298     6.241     6.175     6.106     6.044     5.985     5.918     5.856     5.789     5.718     5.663     5.604     5.540     5.480     5.430     5.375     5.328     5.281     5.227     5.172     5.111     5.039     4.968     4.908     4.836     4.753     4.667     4.566     4.453     4.343     4.246     4.160     4.085     4.020     3.993     3.988     3.984     3.980     3.976     3.972     3.968     3.963     3.960     3.957     3.954     3.952     3.949     3.947     3.945     3.944     3.943     3.942     3.941     3.940     3.939     3.938     3.936     3.932     3.929     3.926     3.924     3.922     3.920     3.918     3.917     3.915     3.913     3.911     3.909     3.906     3.904     3.901     3.898     3.896     3.892     3.889     3.886     3.882     3.879     3.876     3.872     3.869     3.866     3.863     3.861     3.860     3.859     3.858     3.856     3.854     3.851     3.849     3.846     3.843     3.840     3.837     3.834     3.832     3.828     3.824     3.833     3.891     3.946     3.991     4.013     4.038     4.063     4.074     4.099     4.119     4.135     4.134     4.133     4.130     4.135     4.148     4.185     4.244     4.311     4.399     4.516     4.649     4.762     4.872     4.951     4.976     4.953     4.887     4.759     4.601     4.427     4.246     4.077     3.917     3.794     3.692     3.643     3.665     3.690     3.716     3.743     3.770     3.798     3.825     3.851     3.878     3.904     3.928     3.950     3.969     3.986     4.005     4.025     4.043     4.061     4.077     4.093     4.106     4.118     4.129     4.139     4.149     4.161     4.175     4.187     4.195     4.200     4.203     4.206     4.214     4.271     4.296     4.300     4.294     4.292     4.302     4.333     4.386     4.459     4.546     4.642     4.743     4.840     4.922     4.982     5.010     4.998     4.962     5.021     5.160     5.285     5.370     5.423     5.450     5.471     5.511     5.591     5.671     5.740     5.741     5.682     5.606     5.654     5.645     5.619     5.598     5.643     5.730     5.721     5.656     5.689     5.732     5.778     5.828     5.885     5.942     6.002     6.069     6.135     6.200     6.259     6.304     6.331     6.328     6.292     6.216     6.119     6.036     6.001     6.020     6.083     6.154     6.217     6.268     6.308     6.334     6.351     6.356     6.325     6.275     6.207     6.121     6.018     5.894     5.763     5.624     5.483     5.344     5.202     5.051     4.885     4.716     4.555     4.412     4.296     4.205     4.140     4.096     4.070     4.060     4.064     4.078     4.098     4.117     4.130     4.135     4.127     4.102     4.060     4.001     3.924     3.825     3.710     3.591     3.480     3.373     3.271     3.172     3.081     3.002     2.935     2.882     2.860     2.840     2.821     2.802     2.785     2.771     2.758     2.748     2.739     2.731     2.724     2.716     2.709     2.701     2.693     2.685     2.676     2.668     2.659     2.651     2.642     2.634     2.625     2.617     2.608     2.600     2.591     2.582     2.573     2.564     2.555     2.546     2.537     2.528     2.518     2.509     2.500     2.492     2.482     2.473     2.464     2.455     2.446     2.437     2.428     2.419     2.410     2.400     2.391     2.382     2.374     2.365     2.356     2.348     2.340     2.332     2.324     2.316     2.308     2.301     2.293     2.285     2.278     2.271     2.263     2.256     2.249     2.243     2.236     2.230     2.223     2.216     2.209     2.203     2.197     2.190     2.184     2.177     2.170     2.163     2.156     2.150     2.143     2.135     2.128     2.121     2.114     2.107     2.100     2.093     2.086     2.079     2.072     2.064     2.057     2.051     2.044     2.037     2.031     2.025     2.018     2.012     2.006     2.000     1.994     1.989     1.983     1.977     1.972     1.967     1.962     1.957     1.952     1.947     1.943     1.939     1.934     1.930     1.926     1.923     1.919     1.915     1.912     1.908     1.905     1.902     1.899     1.897     1.894     1.891     1.888     1.886     1.883     1.881     1.878     1.876     1.873     1.871     1.868     1.865     1.863     1.861     1.858     1.856     1.853     1.850     1.848     1.845     1.842     1.839     1.836     1.833     1.830     1.827     1.823     1.820     1.816     1.813     1.809     1.805     1.801     1.796     1.792     1.787     1.783     1.778     1.773     1.768     1.762     1.757     1.751     1.746     1.740     1.734     1.728     1.722     1.715     1.709     1.702     1.696     1.689     1.682     1.674     1.667     1.659     1.651     1.643     1.635     1.626     1.617     1.608     1.599     1.590     1.581     1.571     1.561     1.551     1.542     1.532     1.523     1.513     1.504     1.495     1.486     1.477     1.468     1.458     1.448     1.437     1.427     1.416     1.405     1.394     1.382     1.371
     2.108     2.116     2.123     2.131     2.136     2.146     2.150     2.158     2.162     2.169     2.173     2.210     2.183     2.257     2.192     2.298     2.201     2.338     2.212     2.377     2.222     2.416     2.232     2.455     2.241     2.491     2.251     2.519     2.259     2.536     2.267     2.535     2.273     2.514     2.278     2.470     2.284     2.406     2.290     2.324     2.296     2.299     2.302     2.304     2.307     2.310     2.313     2.316     2.319     2.321     2.323     2.325     2.327     2.329     2.331     2.334     2.335     2.337     2.339     2.341     2.343     2.345     2.346     2.348     2.349     2.351     2.352     2.354     2.354     2.356     2.357     2.359     2.360     2.361     2.362     2.363     2.364     2.365     2.366     2.367     2.368     2.369     2.370     2.371     2.372     2.373     2.373     2.374     2.374     2.374     2.375     2.375     2.376     2.376     2.376     2.377     2.377     2.378     2.378     2.378     2.379     2.379     2.379     2.380     2.380     2.380     2.381     2.381     2.381     2.381     2.381     2.382     2.381     2.382     2.382     2.382     2.382     2.381     2.382     2.381     2.382     2.382     2.382     2.382     2.382     2.382     2.381     2.382     2.382     2.381     2.381     2.381     2.381     2.381     2.381     2.380     2.380     2.380     2.379     2.380     2.379     2.379     2.378     2.378     2.378     2.377     2.377     2.376     2.376     2.375     2.375     2.374     2.374     2.373     2.373     2.372     2.371     2.371     2.370     2.370     2.369     2.368     2.367     2.367     2.366     2.365     2.364     2.363     2.363     2.361     2.361     2.360     2.359     2.357     2.356     2.355     2.354     2.353     2.352     2.350     2.349     2.348     2.346     2.345     2.344     2.342     2.341     2.339     2.338     2.336     2.334     2.333     2.331     2.330     2.328     2.326     2.324     2.323     2.321     2.319     2.317     2.315     2.313     2.311     2.309     2.307     2.305     2.303     2.301     2.299     2.297     2.295     2.292     2.290     2.288     2.286     2.283     2.281     2.279     2.276     2.274     2.271     2.269     2.266     2.264     2.261     2.259     2.256     2.253     2.250     2.248     2.245     2.242     2.239     2.236     2.234     2.231     2.228     2.225     2.222     2.219     2.216     2.213     2.210     2.206     2.203     2.200     2.197     2.194     2.190     2.187     2.184     2.180     2.177     2.174     2.170     2.167     2.163     2.160     2.156     2.152     2.149     2.145     2.141     2.138     2.134     2.130     2.126     2.122     2.118     2.114     2.110     2.106     2.102     2.098     2.094     2.089     2.085     2.081     2.078     2.079     2.080     2.080     2.081     2.082     2.082     2.083     2.083     2.084     2.084     2.085     2.085     2.086     2.087     2.087     2.088     2.088     2.089     2.089     2.090     2.090     2.091     2.091     2.092     2.092     2.092     2.093     2.093     2.094     2.094     2.094     2.095     2.095     2.096     2.096     2.096     2.097     2.097     2.098     2.098     2.098     2.099     2.099     2.099     2.100     2.100     2.100     2.101     2.101     2.102     2.102     2.102     2.103     2.103     2.103     2.104     2.104     2.105     2.105     2.105     2.105     2.106     2.106     2.106     2.107     2.107     2.108     2.108     2.108     2.109     2.109     2.109     2.109     2.110     2.110     2.111     2.111     2.111     2.112     2.113     2.113     2.113     2.114     2.114     2.115     2.115     2.115     2.116     2.116     2.117     2.117     2.118     2.118     2.119     2.119     2.120     2.120     2.121     2.121     2.122     2.122     2.123     2.123     2.124     2.124     2.125     2.125     2.126     2.127     2.127     2.128     2.128     2.129     2.130     2.130     2.131     2.131     2.132     2.132     2.133     2.134     2.134     2.135     2.135     2.136     2.136     2.137     2.138     2.138     2.139     2.140     2.140     2.141     2.141     2.142     2.143     2.143     2.144     2.144     2.145     2.146     2.146     2.147     2.148     2.148     2.149     2.150     2.150     2.151     2.151     2.152     2.153     2.153     2.154     2.155     2.155     2.156     2.157     2.158     2.158     2.159     2.160     2.160     2.161     2.162     2.163     2.163     2.164     2.165     2.166     2.166     2.167     2.168     2.169     2.169     2.170     2.171     2.172     2.173     2.173     2.174     2.175     2.176     2.177     2.177     2.178     2.179     2.180     2.181     2.181     2.182     2.183     2.184     2.185     2.186     2.187     2.188     2.189     2.190     2.191     2.192     2.193     2.193     2.194     2.195     2.196     2.197     2.198     2.199     2.200     2.201     2.202     2.203     2.204     2.205     2.206     2.207     2.208     2.209     2.210     2.211     2.212     2.213     2.214     2.215     2.216     2.217     2.218     2.219     2.220     2.221     2.222     2.224     2.225     2.226     2.227     2.228     2.229     2.230     2.231     2.232     2.233     2.234     2.235     2.237     2.238     2.239     2.240     2.241     2.242     2.243     2.244     2.246     2.247     2.248     2.249     2.250     2.251     2.252     2.253     2.255     2.256     2.257     2.258     2.259     2.260     2.262     2.263     2.264     2.265     2.266     2.267     2.268     2.270     2.271     2.272     2.273     2.277     2.283     2.288     2.294     2.300     2.305     2.311     2.317     2.322     2.328     2.334     2.340     2.346     2.352     2.358     2.364     2.370     2.376     2.382     2.388     2.394     2.401     2.407     2.413     2.420     2.426     2.432     2.439     2.445     2.452     2.458     2.465     2.472     2.478     2.485     2.491     2.498     2.505     2.511     2.518     2.525     2.531     2.538     2.545     2.552     2.558     2.565     2.572     2.579     2.585     2.592     2.599     2.606     2.613     2.620     2.626     2.633     2.640     2.647     2.654     2.661     2.667     2.674     2.681     2.688     2.694     2.701     2.708     2.715     2.721     2.728     2.735     2.741     2.748     2.754     2.761     2.767     2.774     2.780     2.786     2.793     2.799     2.806     2.812     2.818     2.824     2.830     2.836     2.842     2.848     2.854     2.860     2.866     2.871     2.877     2.883     2.889     2.894     2.900     2.905     2.911     2.916     2.921     2.926     2.931     2.937     2.941     2.946     2.951     2.956     2.960     2.965     2.969     2.974     2.978     2.982     2.986     2.990     2.994     2.998     3.002     3.006     3.009     3.013     3.016     3.020     3.023     3.026     3.030     3.033     3.036     3.038     3.041     3.044     3.046     3.049     3.051     3.053     3.056     3.058     3.060     3.062     3.063     3.065     3.066     3.068     3.069     3.070     3.071     3.072     3.073     3.073     3.074     3.074     3.074     3.074     3.074     3.074     3.073     3.072     3.071     3.070     3.069     3.067     3.065     3.063     3.061     3.058     3.056     3.053     3.049     3.046     3.042     3.038     3.034     3.029     3.025     3.019     3.014     3.009     3.003     2.997     2.991     2.984     2.977     2.970     2.962     2.953     2.943     2.934     2.924     2.915     2.905     2.895     2.884     2.874     2.863     2.851     2.839     2.827     2.814     2.801     2.787     2.772     2.756     2.739     2.721     2.701     2.679     2.655     2.635     2.638     2.643     2.646     2.650     2.652     2.655     2.658     2.660     2.662     2.664     2.666     2.668     2.670     2.672     2.674     2.676     2.677     2.679     2.681     2.683     2.684     2.685     2.687     2.688     2.690     2.691     2.693     2.694     2.696     2.698     2.699     2.701     2.702     2.704     2.705     2.707     2.708     2.710     2.712     2.713     2.715     2.717     2.718     2.720     2.721     2.723     2.725     2.727     2.728     2.730     2.731     2.733     2.735     2.736     2.738     2.740     2.741     2.743     2.745     2.746     2.748     2.750     2.751     2.753     2.755     2.757     2.758     2.760     2.762     2.763     2.765     2.767     2.768     2.770     2.772     2.773     2.775     2.777     2.779     2.781     2.789     2.796     2.804     2.811     2.818     2.825     2.832     2.839     2.846     2.852     2.859     2.866     2.872     2.879     2.885     2.891     2.897     2.903     2.909     2.914     2.920     2.926     2.931     2.936     2.941     2.946     2.951     2.956     2.960     2.965     2.969     2.973     2.977     2.981     2.985     2.988     2.992     2.995     2.998     3.001     3.003     3.006     3.008     3.010     3.012     3.014     3.015     3.016     3.017     3.018     3.019     3.019     3.020     3.019     3.019     3.019     3.018     3.017     3.015     3.014     3.012     3.010     3.007     3.005     3.001     2.998     2.994     2.990     2.986     2.981     2.976     2.971     2.965     2.959     2.953     2.946     2.939     2.932     2.932     2.935     2.937     2.939     2.968     3.001     3.034     3.067     3.099     3.130     3.162     3.193     3.223     3.254     3.283     3.313     3.342     3.370     3.398     3.426     3.453     3.479     3.505     3.531     3.556     3.581     3.605     3.629     3.652     3.675     3.697     3.719     3.740     3.761     3.781     3.801     3.820     3.838     3.857     3.874     3.891     3.907     3.923     3.938     3.953     3.967     3.981     3.994     4.006     4.017     4.028     4.038     4.048     4.057     4.065     4.072     4.079     4.085     4.090     4.095     4.099     4.102     4.104     4.106     4.107     4.107     4.107     4.106     4.104     4.101     4.098     4.094     4.090     4.084     4.079     4.072     4.065     4.058     4.050     4.041     4.032     4.022     4.012     4.001     3.990     3.978     3.966     3.954     3.941     3.927     3.914     3.899     3.885     3.870     3.854     3.839     3.823     3.806     3.789     3.772     3.755     3.737     3.719     3.701     3.682     3.664     3.646     3.627     3.609     3.591     3.574     3.557     3.540     3.524     3.509     3.511     3.522     3.534     3.546     3.557     3.570     3.582     3.595     3.607     3.620     3.633     3.646     3.659     3.673     3.686     3.700     3.714     3.728     3.742     3.756     3.770     3.785     3.799     3.814     3.828     3.843     3.858     3.873     3.888     3.903     3.919     3.934     3.949     3.964     3.980     3.995     4.010     4.026     4.041     4.056     4.072     4.087     4.102     4.117     4.133     4.148     4.163     4.178     4.193     4.218     4.257     4.296     4.336     4.376     4.416     4.457     4.497     4.539     4.580     4.622     4.664     4.707     4.750     4.793     4.836     4.879     4.922     4.965     5.007     5.049     5.092     5.135     5.179     5.225     5.274     5.324     5.377     5.432     5.489     5.551     5.618     5.695     5.780     5.869     5.959     6.051     6.144     6.239     6.335     6.430     6.527     6.632     6.740     6.842     6.938     7.030     7.117     7.188     7.236     7.258     7.264     7.261     7.238     7.194     7.166     7.160     7.171     7.210     7.256     7.259     7.221     7.191     7.160     7.091     7.004     6.971     6.946     6.897     6.884     6.902     6.881     6.851     6.896     6.921     6.932     6.980     7.027     7.050     7.069     7.097     7.111     7.115     7.110     7.120     7.106     7.071     7.077     7.155     7.346     7.589     7.690     7.789     7.856     7.812     7.754     7.631     7.476     7.374     7.181     7.037     6.872     6.750     6.606     6.452     6.337     6.239     6.100     6.011     5.887     5.788     5.684     5.588     5.487     5.436     5.362     5.313     5.262     5.217     5.147     5.098     5.048     5.002     4.962     4.907     4.847     4.800     4.724     4.680     4.618     4.581     4.544     4.497     4.461     4.455     4.463     4.470     4.478     4.486     4.494     4.501     4.509     4.530     4.581     4.686     4.760     4.868     4.985     5.113     5.260     5.418     5.619     5.814     6.033     6.242     6.477     6.718     6.952     7.174     7.441     7.662     7.883     8.093     8.268     8.383     8.484     8.595     8.762     8.724     8.868     8.831     8.815     8.791     8.719     8.610     8.546     8.419     8.310     8.247     8.115     7.988     7.953     7.929     7.885     7.842     7.773     7.706     7.670     7.578     7.508     7.454     7.409     7.368     7.330     7.311     7.249     7.208     7.147     7.093     7.059     6.991     6.967     6.910     6.889     6.855     6.804     6.771     6.698     6.644     6.568     6.506     6.462     6.397     6.338     6.273     6.198     6.128     6.069     6.000     5.941     5.869     5.788     5.725     5.667     5.595     5.531     5.480     5.417     5.363     5.313     5.260     5.204     5.150     5.085     5.020     4.967     4.903     4.826     4.760     4.680     4.574     4.464     4.355     4.249     4.157     4.075     4.013     4.008     4.004     4.001     3.997     3.992     3.988     3.983     3.978     3.975     3.972     3.970     3.967     3.965     3.963     3.961     3.960     3.959     3.958     3.957     3.955     3.953     3.951     3.948     3.944     3.941     3.938     3.936     3.934     3.931     3.929     3.927     3.925     3.923     3.920     3.917     3.914     3.911     3.908     3.905     3.901     3.898     3.894     3.890     3.886     3.882     3.879     3.875     3.872     3.869     3.867     3.865     3.863     3.862     3.860     3.858     3.856     3.853     3.851     3.848     3.845     3.842     3.839     3.836     3.834     3.830     3.826     3.836     3.890     3.953     3.987     4.005     4.040     4.055     4.071     4.086     4.111     4.119     4.129     4.126     4.134     4.139     4.148     4.184     4.226     4.290     4.355     4.469     4.584     4.715     4.841     4.944     4.994     5.003     4.953     4.856     4.712     4.545     4.377     4.189     4.028     3.886     3.770     3.681     3.637     3.660     3.686     3.712     3.739     3.767     3.794     3.821     3.847     3.872     3.894     3.914     3.933     3.951     3.972     3.992     4.011     4.030     4.048     4.063     4.078     4.091     4.102     4.113     4.125     4.139     4.153     4.164     4.170     4.175     4.178     4.181     4.184     4.193     4.230     4.252     4.270     4.293     4.328     4.376     4.434     4.499     4.570     4.646     4.724     4.801     4.875     4.934     4.970     4.981     4.976     4.961     5.084     5.237     5.340     5.428     5.480     5.522     5.588     5.665     5.762     5.842     5.884     5.866     5.824     5.852     5.838     5.801     5.760     5.870     6.004     6.050     6.013     5.897     5.987     6.158     6.246     6.247     6.216     6.198     6.254     6.305     6.351     6.389     6.413     6.419     6.402     6.351     6.266     6.155     6.046     5.973     5.950     5.961     5.995     6.029     6.066     6.103     6.144     6.181     6.201     6.194     6.147     6.084     6.000     5.900     5.791     5.669     5.542     5.416     5.295     5.184     5.076     4.965     4.846     4.722     4.601     4.498     4.418     4.361     4.322     4.297     4.283     4.277     4.275     4.279     4.285     4.288     4.285     4.270     4.240     4.192     4.128     4.048     3.950     3.841     3.728     3.615     3.506     3.401     3.301     3.209     3.127     3.055     2.992     2.937     2.890     2.850     2.815     2.784     2.756     2.729     2.710     2.701     2.693     2.685     2.678     2.671     2.663     2.655     2.648     2.640     2.632     2.624     2.616     2.608     2.600     2.592     2.585     2.577     2.569     2.561     2.553     2.544     2.536     2.528     2.519     2.511     2.502     2.494     2.486     2.478     2.469     2.461     2.453     2.444     2.435     2.427     2.419     2.410     2.402     2.393     2.384     2.375     2.367     2.359     2.351     2.342     2.334     2.326     2.319     2.311     2.304     2.296     2.289     2.281     2.274     2.266     2.259     2.253     2.246     2.239     2.232     2.226     2.219     2.213     2.206     2.200     2.193     2.187     2.181     2.174     2.168     2.161     2.154     2.147     2.141     2.134     2.127     2.120     2.112     2.105     2.098     2.091     2.084     2.077     2.070     2.064     2.057     2.050     2.043     2.036     2.030     2.023     2.017     2.011     2.005     1.998     1.992     1.987     1.981     1.976     1.970     1.964     1.959     1.955     1.950     1.945     1.940     1.936     1.932     1.927     1.923     1.919     1.916     1.912     1.908     1.905     1.902     1.898     1.895     1.893     1.890     1.887     1.884     1.882     1.879     1.877     1.875     1.872     1.869     1.867     1.865     1.862     1.859     1.857     1.855     1.852     1.850     1.847     1.844     1.842     1.839     1.836     1.833     1.830     1.827     1.824     1.821     1.817     1.814     1.810     1.807     1.803     1.799     1.795     1.791     1.786     1.782     1.777     1.772     1.767     1.762     1.757     1.751     1.746     1.740     1.734     1.729     1.723     1.716     1.710     1.703     1.697     1.690     1.683     1.676     1.669     1.661     1.654     1.646     1.637     1.629     1.621     1.612     1.603     1.594     1.585     1.575     1.566     1.556     1.545     1.536     1.527     1.517     1.508     1.499     1.490     1.481     1.472     1.463     1.453     1.443     1.433     1.423     1.412     1.401     1.390     1.379     1.368
     2.106     2.114     2.123     2.129     2.138     2.143     2.151     2.156     2.163     2.167     2.202     2.177     2.255     2.186     2.301     2.196     2.344     2.205     2.387     2.216     2.432     2.226     2.477     2.235     2.521     2.245     2.562     2.255     2.593     2.262     2.608     2.269     2.604     2.275     2.576     2.281     2.525     2.286     2.453     2.293     2.363     2.299     2.301     2.304     2.307     2.310     2.313     2.315     2.318     2.321     2.323     2.325     2.328     2.329     2.331     2.334     2.336     2.338     2.340     2.342     2.344     2.345     2.347     2.348     2.350     2.351     2.353     2.354     2.356     2.357     2.358     2.359     2.361     2.362     2.363     2.364     2.366     2.366     2.368     2.369     2.370     2.371     2.372     2.373     2.373     2.375     2.375     2.376     2.376     2.376     2.377     2.377     2.377     2.378     2.378     2.379     2.379     2.380     2.380     2.380     2.381     2.381     2.382     2.382     2.383     2.382     2.383     2.383     2.384     2.383     2.384     2.384     2.384     2.384     2.384     2.384     2.384     2.384     2.384     2.384     2.384     2.384     2.385     2.384     2.384     2.384     2.384     2.385     2.384     2.385     2.384     2.384     2.384     2.384     2.384     2.383     2.383     2.383     2.383     2.382     2.382     2.382     2.381     2.381     2.380     2.380     2.380     2.379     2.379     2.378     2.378     2.377     2.377     2.376     2.376     2.375     2.375     2.374     2.373     2.373     2.372     2.371     2.371     2.370     2.369     2.368     2.367     2.367     2.366     2.365     2.364     2.363     2.362     2.361     2.360     2.359     2.358     2.356     2.355     2.354     2.353     2.351     2.350     2.349     2.347     2.346     2.345     2.343     2.342     2.340     2.339     2.337     2.335     2.333     2.332     2.330     2.328     2.327     2.325     2.323     2.321     2.319     2.317     2.315     2.313     2.311     2.309     2.307     2.305     2.303     2.301     2.299     2.297     2.294     2.292     2.290     2.287     2.285     2.283     2.280     2.278     2.275     2.273     2.270     2.268     2.265     2.262     2.260     2.257     2.255     2.252     2.249     2.246     2.243     2.241     2.238     2.235     2.232     2.229     2.226     2.223     2.220     2.217     2.214     2.211     2.208     2.204     2.201     2.198     2.195     2.192     2.188     2.185     2.181     2.178     2.175     2.171     2.167     2.164     2.160     2.157     2.153     2.149     2.146     2.142     2.138     2.134     2.130     2.126     2.122     2.118     2.114     2.110     2.106     2.102     2.098     2.094     2.089     2.085     2.081     2.078     2.078     2.079     2.080     2.080     2.081     2.082     2.082     2.083     2.083     2.084     2.084     2.085     2.085     2.086     2.086     2.087     2.087     2.088     2.088     2.089     2.089     2.090     2.090     2.091     2.091     2.092     2.092     2.093     2.093     2.093     2.094     2.094     2.094     2.095     2.095     2.096     2.096     2.096     2.097     2.097     2.098     2.098     2.098     2.099     2.099     2.099     2.100     2.100     2.101     2.101     2.101     2.102     2.102     2.102     2.103     2.103     2.103     2.104     2.104     2.104     2.105     2.105     2.105     2.106     2.106     2.106     2.107     2.107     2.108     2.108     2.108     2.109     2.109     2.109     2.110     2.110     2.110     2.111     2.111     2.112     2.112     2.113     2.113     2.114     2.114     2.115     2.115     2.115     2.116     2.116     2.117     2.117     2.118     2.118     2.119     2.119     2.120     2.120     2.121     2.121     2.122     2.122     2.123     2.123     2.124     2.125     2.125     2.126     2.126     2.127     2.127     2.128     2.128     2.129     2.130     2.130     2.131     2.131     2.132     2.133     2.133     2.134     2.134     2.135     2.136     2.136     2.137     2.137     2.138     2.139     2.139     2.140     2.141     2.141     2.142     2.142     2.143     2.144     2.144     2.145     2.146     2.146     2.147     2.147     2.148     2.149     2.149     2.150     2.151     2.151     2.152     2.153     2.153     2.154     2.155     2.155     2.156     2.157     2.157     2.158     2.159     2.159     2.160     2.161     2.162     2.163     2.163     2.164     2.165     2.166     2.166     2.167     2.168     2.169     2.169     2.170     2.171     2.172     2.172     2.173     2.174     2.175     2.176     2.176     2.177     2.178     2.179     2.180     2.181     2.181     2.182     2.183     2.184     2.185     2.186     2.187     2.188     2.189     2.190     2.191     2.192     2.193     2.193     2.194     2.195     2.196     2.197     2.198     2.199     2.200     2.201     2.202     2.203     2.204     2.205     2.206     2.207     2.208     2.209     2.210     2.211     2.212     2.213     2.214     2.215     2.216     2.217     2.218     2.219     2.220     2.221     2.223     2.224     2.225     2.226     2.227     2.228     2.229     2.230     2.231     2.232     2.234     2.235     2.236     2.237     2.238     2.239     2.240     2.241     2.243     2.244     2.245     2.246     2.247     2.248     2.249     2.250     2.251     2.253     2.254     2.255     2.256     2.258     2.259     2.260     2.261     2.262     2.263     2.264     2.266     2.267     2.268     2.269     2.270     2.272     2.273     2.274     2.279     2.285     2.290     2.296     2.301     2.307     2.313     2.318     2.324     2.330     2.336     2.342     2.348     2.354     2.359     2.366     2.372     2.378     2.384     2.390     2.396     2.403     2.409     2.415     2.422     2.428     2.435     2.441     2.448     2.454     2.461     2.467     2.474     2.480     2.487     2.494     2.500     2.507     2.514     2.520     2.527     2.534     2.540     2.547     2.554     2.560     2.567     2.574     2.581     2.587     2.594     2.601     2.608     2.615     2.621     2.628     2.635     2.642     2.648     2.655     2.662     2.669     2.676     2.682     2.689     2.696     2.702     2.709     2.716     2.722     2.729     2.735     2.742     2.748     2.755     2.761     2.768     2.774     2.780     2.786     2.793     2.799     2.805     2.811     2.817     2.823     2.829     2.835     2.841     2.847     2.853     2.858     2.864     2.870     2.875     2.881     2.886     2.892     2.897     2.902     2.908     2.913     2.918     2.923     2.928     2.932     2.937     2.942     2.946     2.951     2.955     2.960     2.964     2.968     2.972     2.976     2.980     2.984     2.987     2.991     2.995     2.998     3.002     3.005     3.008     3.012     3.015     3.018     3.021     3.023     3.026     3.029     3.031     3.034     3.036     3.038     3.040     3.042     3.044     3.046     3.048     3.049     3.051     3.052     3.053     3.054     3.055     3.056     3.057     3.057     3.058     3.058     3.058     3.058     3.058     3.057     3.057     3.056     3.055     3.054     3.052     3.051     3.049     3.047     3.044     3.042     3.039     3.036     3.032     3.029     3.025     3.021     3.016     3.012     3.007     3.001     2.996     2.990     2.984     2.978     2.971     2.964     2.957     2.950     2.942     2.933     2.924     2.915     2.905     2.895     2.885     2.875     2.864     2.853     2.841     2.830     2.818     2.805     2.792     2.778     2.764     2.749     2.733     2.716     2.699     2.680     2.659     2.638     2.630     2.635     2.640     2.644     2.647     2.651     2.653     2.656     2.658     2.661     2.663     2.665     2.667     2.669     2.671     2.672     2.674     2.676     2.678     2.680     2.681     2.683     2.684     2.686     2.687     2.689     2.690     2.692     2.693     2.695     2.696     2.698     2.699     2.701     2.703     2.704     2.706     2.707     2.709     2.710     2.712     2.714     2.715     2.717     2.719     2.720     2.722     2.724     2.725     2.727     2.728     2.730     2.732     2.733     2.735     2.736     2.738     2.740     2.741     2.743     2.745     2.746     2.748     2.750     2.752     2.753     2.755     2.757     2.758     2.760     2.762     2.763     2.765     2.767     2.768     2.770     2.772     2.774     2.775     2.777     2.779     2.786     2.794     2.801     2.808     2.815     2.822     2.829     2.836     2.843     2.850     2.856     2.863     2.870     2.876     2.882     2.888     2.894     2.900     2.906     2.912     2.918     2.923     2.928     2.934     2.939     2.944     2.949     2.953     2.958     2.962     2.967     2.971     2.975     2.979     2.982     2.986     2.989     2.992     2.995     2.998     3.001     3.003     3.006     3.008     3.010     3.011     3.013     3.014     3.015     3.016     3.017     3.018     3.018     3.018     3.018     3.017     3.016     3.015     3.014     3.013     3.011     3.009     3.006     3.004     3.001     2.997     2.994     2.990     2.986     2.981     2.976     2.971     2.965     2.959     2.953     2.947     2.940     2.932     2.931     2.933     2.935     2.938     2.949     2.982     3.015     3.047     3.080     3.112     3.143     3.175     3.206     3.236     3.266     3.296     3.325     3.353     3.382     3.409     3.437     3.463     3.490     3.515     3.541     3.566     3.590     3.614     3.637     3.660     3.683     3.705     3.726     3.747     3.767     3.787     3.806     3.825     3.844     3.861     3.879     3.895     3.911     3.926     3.941     3.956     3.969     3.982     3.995     4.006     4.018     4.028     4.038     4.047     4.055     4.063     4.070     4.076     4.081     4.086     4.090     4.094     4.096     4.098     4.099     4.100     4.099     4.098     4.096     4.094     4.091     4.087     4.083     4.078     4.072     4.066     4.059     4.051     4.043     4.035     4.025     4.016     4.006     3.995     3.984     3.972     3.960     3.948     3.935     3.922     3.908     3.894     3.879     3.864     3.849     3.833     3.817     3.801     3.784     3.767     3.749     3.731     3.713     3.695     3.677     3.658     3.640     3.622     3.603     3.586     3.568     3.551     3.534     3.518     3.502     3.507     3.519     3.530     3.542     3.554     3.566     3.578     3.591     3.603     3.616     3.629     3.642     3.655     3.669     3.682     3.696     3.709     3.723     3.737     3.751     3.766     3.780     3.794     3.809     3.823     3.838     3.853     3.868     3.883     3.898     3.914     3.929     3.944     3.959     3.975     3.990     4.005     4.021     4.036     4.052     4.067     4.082     4.097     4.112     4.128     4.143     4.158     4.173     4.188     4.203     4.238     4.277     4.317     4.357     4.397     4.438     4.479     4.520     4.562     4.604     4.646     4.689     4.732     4.775     4.819     4.863     4.907     4.951     4.994     5.038     5.081     5.125     5.170     5.216     5.264     5.314     5.365     5.418     5.474     5.532     5.596     5.666     5.747     5.836     5.929     6.022     6.116     6.210     6.307     6.404     6.501     6.600     6.706     6.813     6.915     7.008     7.096     7.180     7.248     7.293     7.307     7.302     7.294     7.272     7.229     7.198     7.214     7.252     7.290     7.319     7.313     7.271     7.218     7.165     7.097     7.012     6.960     6.942     6.912     6.886     6.896     6.887     6.860     6.891     6.925     6.943     6.986     7.038     7.065     7.084     7.109     7.135     7.141     7.145     7.156     7.142     7.145     7.140     7.194     7.431     7.613     7.760     7.929     8.043     8.045     7.995     7.907     7.844     7.668     7.540     7.358     7.210     7.078     6.895     6.743     6.624     6.482     6.358     6.229     6.116     5.972     5.863     5.742     5.636     5.554     5.468     5.405     5.367     5.282     5.210     5.153     5.072     5.035     4.973     4.922     4.869     4.799     4.740     4.681     4.621     4.597     4.546     4.507     4.459     4.455     4.462     4.470     4.478     4.486     4.494     4.502     4.510     4.518     4.526     4.568     4.689     4.772     4.919     5.033     5.175     5.334     5.506     5.679     5.865     6.103     6.314     6.529     6.752     6.997     7.260     7.472     7.723     7.996     8.152     8.320     8.459     8.701     8.679     8.878     8.876     8.916     8.976     8.951     8.864     8.828     8.724     8.634     8.630     8.465     8.360     8.298     8.202     8.150     8.050     8.008     7.956     7.923     7.840     7.773     7.705     7.635     7.580     7.529     7.495     7.446     7.418     7.365     7.304     7.251     7.178     7.140     7.065     7.035     6.985     6.947     6.918     6.853     6.821     6.741     6.683     6.619     6.539     6.481     6.417     6.333     6.264     6.194     6.120     6.062     5.983     5.903     5.834     5.760     5.680     5.616     5.551     5.485     5.425     5.367     5.311     5.255     5.197     5.135     5.077     5.027     4.963     4.891     4.835     4.770     4.679     4.586     4.485     4.372     4.263     4.161     4.071     4.030     4.025     4.021     4.017     4.013     4.009     4.003     3.998     3.994     3.991     3.988     3.986     3.984     3.982     3.980     3.978     3.977     3.976     3.974     3.972     3.970     3.968     3.965     3.961     3.958     3.954     3.951     3.949     3.946     3.944     3.941     3.938     3.936     3.933     3.929     3.926     3.922     3.919     3.915     3.911     3.907     3.903     3.899     3.895     3.890     3.887     3.883     3.879     3.876     3.873     3.870     3.868     3.867     3.865     3.863     3.861     3.858     3.856     3.853     3.850     3.847     3.844     3.842     3.839     3.836     3.832     3.828     3.830     3.895     3.952     3.978     4.014     4.040     4.064     4.074     4.088     4.100     4.122     4.123     4.135     4.151     4.159     4.173     4.193     4.244     4.280     4.344     4.439     4.553     4.681     4.828     4.948     5.024     5.052     5.030     4.955     4.830     4.680     4.510     4.323     4.149     3.995     3.861     3.762     3.677     3.631     3.656     3.682     3.709     3.736     3.763     3.789     3.814     3.837     3.859     3.878     3.898     3.917     3.938     3.959     3.979     3.999     4.017     4.033     4.048     4.062     4.074     4.086     4.099     4.113     4.126     4.137     4.143     4.148     4.151     4.154     4.156     4.156     4.175     4.229     4.282     4.335     4.387     4.438     4.487     4.531     4.576     4.624     4.677     4.735     4.798     4.856     4.903     4.933     4.951     4.954     4.967     5.120     5.273     5.386     5.478     5.550     5.626     5.711     5.810     5.898     5.977     6.024     6.023     6.017     5.998     6.016     6.056     6.114     6.184     6.277     6.326     6.389     6.458     6.522     6.587     6.647     6.685     6.711     6.727     6.739     6.744     6.738     6.718     6.683     6.632     6.561     6.464     6.347     6.220     6.107     6.029     5.983     5.956     5.948     5.947     5.962     5.988     6.026     6.046     6.036     6.000     5.937     5.868     5.795     5.713     5.632     5.542     5.445     5.351     5.264     5.179     5.095     5.002     4.898     4.787     4.683     4.597     4.532     4.483     4.449     4.424     4.406     4.391     4.377     4.370     4.365     4.355     4.335     4.301     4.251     4.188     4.115     4.026     3.928     3.824     3.717     3.612     3.509     3.411     3.320     3.238     3.164     3.098     3.040     2.988     2.943     2.904     2.869     2.837     2.808     2.779     2.751     2.723     2.697     2.670     2.643     2.626     2.619     2.612     2.604     2.597     2.589     2.582     2.574     2.567     2.560     2.553     2.545     2.538     2.531     2.523     2.516     2.508     2.500     2.493     2.485     2.478     2.470     2.462     2.455     2.447     2.440     2.432     2.424     2.416     2.408     2.400     2.392     2.384     2.376     2.368     2.360     2.352     2.344     2.336     2.328     2.321     2.313     2.306     2.299     2.291     2.284     2.277     2.270     2.263     2.256     2.249     2.242     2.235     2.229     2.222     2.216     2.209     2.203     2.197     2.190     2.184     2.177     2.171     2.165     2.159     2.152     2.145     2.138     2.131     2.125     2.118     2.111     2.104     2.097     2.090     2.083     2.076     2.069     2.062     2.056     2.049     2.042     2.035     2.028     2.022     2.015     2.009     2.003     1.997     1.991     1.985     1.979     1.974     1.968     1.963     1.958     1.952     1.947     1.943     1.938     1.933     1.929     1.924     1.920     1.917     1.913     1.909     1.905     1.902     1.898     1.895     1.892     1.889     1.886     1.883     1.881     1.878     1.876     1.873     1.871     1.868     1.866     1.863     1.861     1.858     1.856     1.853     1.851     1.848     1.846     1.844     1.841     1.838     1.836     1.833     1.830     1.827     1.824     1.821     1.818     1.815     1.811     1.808     1.805     1.801     1.797     1.793     1.789     1.785     1.780     1.776     1.771     1.766     1.761     1.757     1.751     1.746     1.740     1.735     1.729     1.723     1.717     1.711     1.705     1.698     1.691     1.685     1.678     1.671     1.663     1.656     1.648     1.641     1.632     1.624     1.615     1.606     1.598     1.588     1.579     1.570     1.560     1.550     1.540     1.531     1.521     1.512     1.503     1.494     1.485     1.476     1.467     1.458     1.449     1.439     1.429     1.419     1.408     1.397     1.386     1.375     1.363
     2.105     2.114     2.121     2.129     2.135     2.143     2.149     2.156     2.161     2.183     2.171     2.242     2.180     2.292     2.189     2.339     2.199     2.384     2.209     2.432     2.219     2.482     2.229     2.533     2.239     2.584     2.248     2.628     2.257     2.661     2.265     2.675     2.271     2.667     2.277     2.634     2.283     2.576     2.289     2.496     2.295     2.402     2.301     2.304     2.307     2.310     2.312     2.315     2.318     2.320     2.323     2.325     2.328     2.330     2.332     2.334     2.336     2.338     2.340     2.342     2.344     2.346     2.348     2.349     2.351     2.352     2.354     2.355     2.357     2.358     2.359     2.361     2.361     2.363     2.364     2.365     2.367     2.368     2.369     2.370     2.372     2.372     2.374     2.375     2.375     2.376     2.377     2.377     2.377     2.378     2.378     2.379     2.379     2.380     2.380     2.381     2.381     2.382     2.382     2.383     2.383     2.383     2.384     2.384     2.385     2.385     2.385     2.385     2.386     2.385     2.386     2.386     2.387     2.387     2.387     2.387     2.387     2.387     2.387     2.387     2.387     2.387     2.387     2.387     2.387     2.387     2.387     2.387     2.387     2.388     2.387     2.388     2.387     2.387     2.387     2.387     2.386     2.386     2.386     2.385     2.385     2.385     2.384     2.384     2.383     2.383     2.383     2.382     2.382     2.381     2.381     2.381     2.380     2.380     2.379     2.378     2.378     2.377     2.377     2.376     2.375     2.375     2.374     2.373     2.373     2.372     2.371     2.370     2.369     2.368     2.367     2.366     2.365     2.364     2.363     2.362     2.361     2.360     2.359     2.357     2.356     2.355     2.354     2.352     2.351     2.350     2.348     2.347     2.345     2.344     2.342     2.340     2.339     2.337     2.336     2.334     2.332     2.330     2.328     2.327     2.325     2.323     2.321     2.319     2.317     2.315     2.313     2.311     2.309     2.307     2.305     2.303     2.301     2.298     2.296     2.294     2.292     2.289     2.287     2.284     2.282     2.279     2.277     2.274     2.272     2.269     2.266     2.264     2.261     2.259     2.256     2.253     2.250     2.248     2.245     2.242     2.239     2.236     2.233     2.230     2.227     2.224     2.221     2.218     2.215     2.212     2.209     2.205     2.202     2.199     2.196     2.192     2.189     2.186     2.182     2.179     2.175     2.172     2.168     2.165     2.161     2.157     2.154     2.150     2.146     2.142     2.138     2.135     2.131     2.127     2.123     2.119     2.115     2.110     2.106     2.102     2.098     2.094     2.090     2.085     2.081     2.077     2.078     2.079     2.079     2.080     2.080     2.081     2.082     2.082     2.083     2.083     2.084     2.084     2.085     2.085     2.086     2.086     2.087     2.087     2.088     2.088     2.089     2.089     2.090     2.090     2.091     2.091     2.092     2.092     2.092     2.093     2.093     2.094     2.094     2.094     2.095     2.095     2.095     2.096     2.096     2.096     2.097     2.097     2.098     2.098     2.098     2.099     2.099     2.099     2.100     2.100     2.101     2.101     2.101     2.102     2.102     2.102     2.103     2.103     2.103     2.104     2.104     2.104     2.105     2.105     2.105     2.106     2.106     2.106     2.107     2.107     2.108     2.108     2.108     2.109     2.109     2.110     2.110     2.110     2.111     2.111     2.112     2.112     2.113     2.113     2.114     2.114     2.115     2.115     2.115     2.116     2.116     2.117     2.117     2.118     2.118     2.119     2.119     2.120     2.120     2.121     2.121     2.122     2.122     2.123     2.124     2.124     2.125     2.125     2.126     2.126     2.127     2.128     2.128     2.129     2.129     2.130     2.130     2.131     2.132     2.132     2.133     2.133     2.134     2.135     2.135     2.136     2.136     2.137     2.138     2.138     2.139     2.140     2.140     2.141     2.141     2.142     2.143     2.143     2.144     2.145     2.145     2.146     2.146     2.147     2.148     2.149     2.149     2.150     2.150     2.151     2.152     2.152     2.153     2.154     2.154     2.155     2.156     2.156     2.157     2.158     2.158     2.159     2.160     2.161     2.162     2.162     2.163     2.164     2.165     2.166     2.166     2.167     2.168     2.168     2.169     2.170     2.171     2.172     2.172     2.173     2.174     2.175     2.176     2.176     2.177     2.178     2.179     2.180     2.181     2.182     2.182     2.183     2.184     2.185     2.186     2.187     2.188     2.189     2.190     2.191     2.192     2.193     2.193     2.194     2.195     2.196     2.197     2.198     2.199     2.200     2.201     2.202     2.203     2.204     2.205     2.206     2.208     2.208     2.209     2.210     2.211     2.212     2.213     2.214     2.215     2.216     2.217     2.219     2.220     2.221     2.222     2.223     2.224     2.225     2.226     2.227     2.228     2.229     2.231     2.232     2.233     2.234     2.235     2.236     2.237     2.239     2.240     2.241     2.242     2.243     2.244     2.245     2.246     2.247     2.248     2.250     2.251     2.252     2.253     2.254     2.256     2.257     2.258     2.259     2.260     2.261     2.263     2.264     2.265     2.266     2.267     2.268     2.270     2.271     2.272     2.273     2.275     2.280     2.286     2.292     2.297     2.303     2.309     2.314     2.320     2.326     2.332     2.338     2.344     2.349     2.355     2.361     2.368     2.374     2.380     2.386     2.392     2.398     2.405     2.411     2.417     2.424     2.430     2.437     2.443     2.450     2.456     2.463     2.469     2.476     2.482     2.489     2.496     2.502     2.509     2.516     2.522     2.529     2.536     2.542     2.549     2.556     2.562     2.569     2.576     2.582     2.589     2.596     2.603     2.609     2.616     2.623     2.630     2.636     2.643     2.650     2.657     2.663     2.670     2.677     2.683     2.690     2.697     2.703     2.710     2.716     2.723     2.729     2.736     2.742     2.748     2.755     2.761     2.767     2.774     2.780     2.786     2.792     2.798     2.804     2.810     2.816     2.822     2.828     2.834     2.839     2.845     2.851     2.856     2.862     2.867     2.873     2.878     2.883     2.889     2.894     2.899     2.904     2.909     2.914     2.919     2.923     2.928     2.932     2.937     2.941     2.946     2.950     2.954     2.958     2.962     2.966     2.970     2.973     2.977     2.980     2.984     2.987     2.991     2.994     2.997     3.000     3.003     3.006     3.008     3.011     3.014     3.016     3.018     3.021     3.023     3.025     3.027     3.029     3.030     3.032     3.034     3.035     3.036     3.037     3.038     3.039     3.040     3.041     3.041     3.042     3.042     3.042     3.042     3.041     3.041     3.040     3.040     3.038     3.037     3.036     3.034     3.032     3.030     3.028     3.025     3.022     3.019     3.015     3.012     3.008     3.003     2.999     2.994     2.989     2.984     2.978     2.972     2.966     2.960     2.953     2.946     2.939     2.931     2.923     2.914     2.905     2.896     2.886     2.876     2.866     2.855     2.844     2.833     2.821     2.810     2.797     2.784     2.771     2.757     2.743     2.728     2.712     2.696     2.679     2.661     2.642     2.622     2.626     2.632     2.637     2.641     2.645     2.648     2.651     2.654     2.656     2.659     2.661     2.663     2.665     2.667     2.669     2.671     2.673     2.675     2.676     2.678     2.680     2.681     2.683     2.685     2.686     2.688     2.689     2.691     2.692     2.694     2.695     2.697     2.698     2.700     2.701     2.703     2.704     2.706     2.708     2.709     2.711     2.712     2.714     2.715     2.717     2.719     2.720     2.722     2.724     2.725     2.727     2.728     2.730     2.732     2.733     2.735     2.737     2.738     2.740     2.742     2.743     2.745     2.747     2.748     2.750     2.752     2.753     2.755     2.757     2.759     2.760     2.762     2.764     2.765     2.767     2.769     2.770     2.772     2.774     2.776     2.777     2.784     2.791     2.798     2.805     2.813     2.820     2.827     2.833     2.840     2.847     2.854     2.860     2.867     2.873     2.880     2.886     2.892     2.898     2.904     2.909     2.915     2.921     2.926     2.931     2.936     2.941     2.946     2.951     2.956     2.960     2.964     2.968     2.972     2.976     2.980     2.983     2.987     2.990     2.993     2.996     2.999     3.001     3.003     3.006     3.008     3.009     3.011     3.012     3.013     3.014     3.015     3.016     3.016     3.016     3.016     3.015     3.015     3.014     3.013     3.011     3.009     3.007     3.005     3.003     3.000     2.996     2.993     2.989     2.985     2.981     2.976     2.971     2.965     2.959     2.953     2.947     2.940     2.933     2.929     2.931     2.934     2.936     2.939     2.962     2.996     3.028     3.061     3.093     3.125     3.156     3.187     3.218     3.248     3.278     3.308     3.337     3.365     3.393     3.420     3.447     3.474     3.500     3.525     3.550     3.575     3.599     3.623     3.646     3.668     3.690     3.712     3.733     3.754     3.773     3.793     3.812     3.830     3.848     3.866     3.882     3.899     3.914     3.929     3.944     3.957     3.971     3.983     3.995     4.007     4.017     4.027     4.036     4.045     4.053     4.060     4.066     4.072     4.077     4.081     4.085     4.088     4.090     4.091     4.092     4.091     4.091     4.089     4.087     4.084     4.080     4.076     4.071     4.065     4.059     4.052     4.045     4.037     4.028     4.019     4.010     3.999     3.989     3.978     3.966     3.954     3.942     3.929     3.916     3.902     3.888     3.874     3.859     3.843     3.828     3.811     3.795     3.778     3.761     3.743     3.726     3.708     3.689     3.671     3.653     3.634     3.616     3.598     3.580     3.562     3.545     3.528     3.511     3.496     3.504     3.515     3.527     3.538     3.550     3.562     3.574     3.587     3.599     3.612     3.625     3.638     3.651     3.664     3.678     3.691     3.705     3.719     3.733     3.747     3.761     3.775     3.790     3.804     3.819     3.833     3.848     3.863     3.878     3.893     3.908     3.924     3.939     3.954     3.970     3.985     4.000     4.016     4.031     4.046     4.062     4.077     4.092     4.108     4.123     4.138     4.153     4.168     4.183     4.198     4.217     4.256     4.296     4.336     4.376     4.417     4.458     4.500     4.541     4.584     4.626     4.669     4.712     4.756     4.800     4.845     4.889     4.934     4.978     5.023     5.067     5.113     5.158     5.205     5.253     5.302     5.353     5.405     5.458     5.515     5.575     5.639     5.713     5.797     5.891     5.988     6.084     6.179     6.275     6.373     6.471     6.568     6.668     6.774     6.880     6.981     7.072     7.157     7.235     7.299     7.336     7.341     7.332     7.319     7.297     7.264     7.250     7.282     7.331     7.362     7.369     7.349     7.301     7.230     7.160     7.090     7.014     6.954     6.942     6.918     6.893     6.893     6.887     6.867     6.887     6.922     6.945     6.990     7.040     7.070     7.092     7.126     7.152     7.161     7.175     7.174     7.185     7.181     7.163     7.266     7.458     7.652     7.805     8.031     8.094     8.189     8.176     8.199     8.082     7.978     7.827     7.663     7.564     7.354     7.208     7.054     6.909     6.765     6.615     6.497     6.344     6.195     6.065     5.927     5.826     5.704     5.618     5.543     5.465     5.367     5.294     5.203     5.137     5.061     5.018     4.946     4.902     4.832     4.763     4.704     4.663     4.604     4.569     4.513     4.483     4.455     4.462     4.470     4.479     4.487     4.496     4.504     4.513     4.521     4.531     4.540     4.564     4.686     4.816     4.950     5.075     5.231     5.385     5.551     5.740     5.926     6.135     6.354     6.563     6.850     7.032     7.283     7.584     7.788     7.983     8.191     8.481     8.510     8.739     8.781     8.837     8.989     9.004     8.994     9.003     8.934     8.843     8.874     8.719     8.657     8.566     8.513     8.532     8.376     8.328     8.183     8.194     8.118     8.058     8.002     7.926     7.847     7.776     7.730     7.660     7.640     7.585     7.533     7.481     7.389     7.346     7.256     7.222     7.151     7.108     7.069     7.011     6.994     6.917     6.875     6.801     6.730     6.661     6.596     6.504     6.436     6.352     6.273     6.217     6.135     6.066     5.995     5.908     5.808     5.739     5.658     5.587     5.523     5.458     5.391     5.337     5.272     5.206     5.149     5.098     5.027     4.960     4.909     4.848     4.769     4.691     4.608     4.507     4.401     4.285     4.178     4.083     4.047     4.043     4.039     4.035     4.030     4.025     4.019     4.014     4.010     4.007     4.005     4.003     4.002     4.000     3.998     3.996     3.995     3.993     3.991     3.988     3.986     3.983     3.980     3.976     3.972     3.969     3.966     3.963     3.960     3.956     3.953     3.950     3.946     3.943     3.939     3.934     3.930     3.926     3.922     3.918     3.914     3.909     3.904     3.900     3.895     3.891     3.887     3.883     3.880     3.877     3.874     3.872     3.870     3.868     3.866     3.864     3.861     3.858     3.856     3.853     3.850     3.847     3.845     3.842     3.839     3.835     3.830     3.830     3.897     3.939     3.984     4.023     4.050     4.078     4.089     4.094     4.114     4.125     4.135     4.155     4.177     4.190     4.200     4.223     4.251     4.289     4.353     4.428     4.542     4.675     4.822     4.958     5.061     5.110     5.116     5.059     4.950     4.820     4.639     4.460     4.277     4.114     3.973     3.845     3.750     3.682     3.628     3.652     3.678     3.705     3.731     3.756     3.779     3.801     3.822     3.842     3.862     3.882     3.903     3.924     3.946     3.966     3.983     4.000     4.016     4.030     4.042     4.055     4.069     4.084     4.097     4.106     4.113     4.118     4.122     4.124     4.125     4.125     4.171     4.261     4.341     4.407     4.459     4.497     4.526     4.548     4.567     4.589     4.619     4.660     4.709     4.761     4.811     4.857     4.893     4.917     4.925     4.985     5.160     5.322     5.442     5.543     5.628     5.725     5.814     5.943     6.038     6.119     6.191     6.223     6.261     6.382     6.552     6.708     6.856     6.978     7.091     7.185     7.285     7.366     7.414     7.433     7.422     7.395     7.356     7.322     7.286     7.237     7.171     7.088     6.997     6.901     6.796     6.675     6.548     6.413     6.291     6.192     6.111     6.048     6.012     5.993     5.996     6.013     6.027     6.006     5.956     5.899     5.835     5.776     5.724     5.664     5.601     5.533     5.456     5.377     5.304     5.231     5.150     5.055     4.944     4.833     4.733     4.647     4.579     4.526     4.487     4.455     4.427     4.402     4.381     4.366     4.353     4.331     4.298     4.254     4.203     4.142     4.068     3.982     3.890     3.792     3.694     3.597     3.503     3.414     3.333     3.259     3.192     3.131     3.076     3.027     2.984     2.946     2.910     2.878     2.847     2.818     2.789     2.761     2.734     2.706     2.678     2.650     2.623     2.595     2.567     2.555     2.548     2.541     2.535     2.528     2.521     2.515     2.508     2.501     2.494     2.487     2.480     2.473     2.467     2.460     2.453     2.446     2.439     2.432     2.425     2.418     2.411     2.404     2.397     2.389     2.382     2.374     2.367     2.360     2.352     2.344     2.337     2.329     2.321     2.314     2.307     2.300     2.293     2.286     2.279     2.272     2.265     2.259     2.252     2.245     2.238     2.231     2.225     2.219     2.212     2.206     2.199     2.193     2.187     2.181     2.174     2.168     2.161     2.155     2.149     2.143     2.136     2.129     2.122     2.116     2.109     2.103     2.096     2.089     2.082     2.075     2.068     2.061     2.054     2.048     2.041     2.034     2.028     2.021     2.014     2.008     2.002     1.996     1.990     1.984     1.978     1.972     1.966     1.961     1.956     1.951     1.945     1.940     1.935     1.931     1.927     1.922     1.918     1.914     1.910     1.906     1.902     1.899     1.895     1.892     1.889     1.886     1.883     1.880     1.877     1.875     1.872     1.869     1.867     1.865     1.862     1.860     1.857     1.855     1.853     1.850     1.848     1.845     1.842     1.840     1.838     1.836     1.833     1.830     1.827     1.824     1.822     1.819     1.816     1.812     1.809     1.806     1.802     1.799     1.795     1.792     1.788     1.784     1.779     1.775     1.770     1.766     1.761     1.756     1.751     1.746     1.741     1.735     1.729     1.724     1.718     1.712     1.706     1.699     1.693     1.686     1.679     1.672     1.665     1.658     1.651     1.643     1.636     1.627     1.619     1.610     1.601     1.592     1.583     1.574     1.564     1.555     1.545     1.535     1.525     1.516     1.507     1.498     1.489     1.480     1.471     1.463     1.454     1.445     1.435     1.425     1.415     1.405     1.394     1.383     1.372     1.361
     2.104     2.112     2.120     2.127     2.135     2.141     2.148     2.154     2.159     2.165     2.218     2.174     2.272     2.183     2.321     2.193     2.368     2.204     2.417     2.214     2.470     2.223     2.526     2.233     2.585     2.242     2.641     2.252     2.689     2.279     2.723     2.297     2.735     2.301     2.723     2.291     2.685     2.286     2.622     2.292     2.539     2.298     2.440     2.304     2.333     2.310     2.312     2.315     2.318     2.320     2.323     2.325     2.328     2.330     2.332     2.334     2.337     2.339     2.341     2.343     2.345     2.347     2.348     2.350     2.351     2.353     2.354     2.356     2.357     2.359     2.360     2.362     2.363     2.364     2.365     2.367     2.368     2.370     2.371     2.372     2.373     2.374     2.376     2.376     2.378     2.377     2.379     2.378     2.380     2.379     2.380     2.380     2.381     2.381     2.382     2.383     2.383     2.384     2.384     2.385     2.385     2.386     2.386     2.387     2.387     2.387     2.387     2.388     2.388     2.388     2.389     2.389     2.389     2.389     2.389     2.390     2.389     2.390     2.389     2.390     2.389     2.390     2.389     2.390     2.390     2.390     2.390     2.390     2.391     2.390     2.391     2.390     2.390     2.390     2.390     2.390     2.389     2.389     2.389     2.388     2.388     2.387     2.387     2.387     2.387     2.386     2.386     2.385     2.385     2.385     2.384     2.384     2.383     2.383     2.382     2.382     2.381     2.380     2.380     2.379     2.379     2.378     2.377     2.377     2.376     2.375     2.375     2.374     2.373     2.372     2.371     2.370     2.369     2.368     2.367     2.366     2.365     2.364     2.362     2.361     2.360     2.358     2.357     2.356     2.354     2.353     2.352     2.350     2.349     2.347     2.346     2.344     2.343     2.341     2.339     2.337     2.336     2.334     2.332     2.330     2.329     2.327     2.325     2.323     2.321     2.319     2.317     2.315     2.313     2.311     2.309     2.307     2.304     2.302     2.300     2.298     2.296     2.293     2.291     2.288     2.286     2.283     2.281     2.278     2.276     2.273     2.271     2.268     2.265     2.262     2.260     2.257     2.255     2.252     2.249     2.246     2.243     2.240     2.237     2.234     2.231     2.228     2.225     2.222     2.219     2.216     2.213     2.209     2.206     2.203     2.200     2.197     2.193     2.190     2.186     2.183     2.179     2.176     2.172     2.169     2.165     2.161     2.158     2.154     2.150     2.146     2.143     2.139     2.135     2.131     2.127     2.123     2.119     2.115     2.111     2.106     2.102     2.098     2.094     2.090     2.085     2.081     2.077     2.077     2.078     2.079     2.079     2.080     2.080     2.081     2.082     2.082     2.083     2.083     2.084     2.084     2.085     2.085     2.086     2.086     2.087     2.087     2.088     2.088     2.089     2.089     2.089     2.090     2.090     2.091     2.091     2.092     2.092     2.092     2.093     2.093     2.094     2.094     2.094     2.095     2.095     2.095     2.096     2.096     2.097     2.097     2.097     2.098     2.098     2.098     2.099     2.099     2.100     2.100     2.100     2.101     2.101     2.101     2.102     2.102     2.102     2.103     2.103     2.103     2.104     2.104     2.104     2.105     2.105     2.105     2.106     2.106     2.107     2.107     2.107     2.108     2.108     2.109     2.109     2.110     2.110     2.110     2.111     2.111     2.112     2.112     2.113     2.113     2.114     2.114     2.115     2.115     2.115     2.116     2.116     2.117     2.117     2.118     2.118     2.119     2.119     2.120     2.120     2.121     2.122     2.122     2.123     2.123     2.124     2.125     2.125     2.125     2.126     2.127     2.127     2.128     2.128     2.129     2.130     2.130     2.131     2.131     2.132     2.133     2.133     2.134     2.134     2.135     2.136     2.136     2.137     2.137     2.138     2.139     2.139     2.140     2.141     2.141     2.142     2.142     2.143     2.144     2.144     2.145     2.146     2.146     2.147     2.148     2.148     2.149     2.149     2.150     2.151     2.152     2.152     2.153     2.154     2.154     2.155     2.156     2.156     2.157     2.158     2.159     2.159     2.160     2.161     2.162     2.162     2.163     2.164     2.165     2.165     2.166     2.167     2.168     2.168     2.169     2.170     2.171     2.172     2.172     2.173     2.174     2.175     2.176     2.176     2.177     2.178     2.179     2.180     2.181     2.182     2.182     2.183     2.184     2.185     2.186     2.187     2.188     2.189     2.190     2.191     2.192     2.193     2.194     2.194     2.196     2.196     2.198     2.198     2.199     2.201     2.202     2.203     2.203     2.205     2.206     2.206     2.208     2.209     2.209     2.210     2.211     2.213     2.214     2.215     2.216     2.217     2.218     2.219     2.220     2.221     2.222     2.223     2.224     2.225     2.226     2.228     2.229     2.230     2.231     2.232     2.233     2.234     2.236     2.237     2.238     2.239     2.240     2.241     2.242     2.243     2.245     2.245     2.247     2.248     2.249     2.250     2.251     2.253     2.254     2.255     2.256     2.257     2.258     2.260     2.261     2.262     2.263     2.264     2.265     2.267     2.268     2.269     2.270     2.272     2.273     2.274     2.276     2.282     2.287     2.293     2.299     2.304     2.310     2.316     2.322     2.328     2.333     2.339     2.345     2.351     2.357     2.363     2.370     2.376     2.382     2.388     2.394     2.401     2.407     2.413     2.420     2.426     2.432     2.439     2.445     2.452     2.458     2.465     2.471     2.478     2.484     2.491     2.498     2.504     2.511     2.517     2.524     2.531     2.537     2.544     2.551     2.557     2.564     2.571     2.577     2.584     2.591     2.598     2.604     2.611     2.618     2.624     2.631     2.638     2.644     2.651     2.658     2.664     2.671     2.677     2.684     2.691     2.697     2.704     2.710     2.717     2.723     2.729     2.736     2.742     2.748     2.755     2.761     2.767     2.773     2.779     2.785     2.791     2.797     2.803     2.809     2.815     2.820     2.826     2.832     2.837     2.843     2.849     2.854     2.859     2.865     2.870     2.875     2.880     2.885     2.890     2.895     2.900     2.905     2.909     2.914     2.918     2.923     2.927     2.931     2.936     2.940     2.944     2.948     2.952     2.955     2.959     2.963     2.966     2.969     2.973     2.976     2.979     2.982     2.985     2.988     2.991     2.993     2.996     2.998     3.001     3.003     3.005     3.007     3.009     3.011     3.013     3.015     3.016     3.018     3.019     3.021     3.022     3.023     3.023     3.024     3.025     3.025     3.026     3.026     3.026     3.026     3.025     3.025     3.024     3.023     3.022     3.021     3.019     3.018     3.016     3.013     3.011     3.008     3.005     3.002     2.999     2.995     2.991     2.987     2.982     2.977     2.972     2.967     2.961     2.955     2.949     2.942     2.935     2.928     2.921     2.913     2.905     2.896     2.887     2.878     2.868     2.858     2.848     2.837     2.826     2.814     2.803     2.791     2.778     2.765     2.752     2.738     2.724     2.709     2.694     2.678     2.661     2.643     2.626     2.619     2.623     2.628     2.633     2.637     2.642     2.645     2.649     2.651     2.654     2.657     2.659     2.661     2.663     2.666     2.667     2.669     2.671     2.673     2.675     2.677     2.678     2.680     2.682     2.683     2.685     2.686     2.688     2.689     2.691     2.692     2.694     2.695     2.697     2.699     2.700     2.702     2.703     2.705     2.706     2.708     2.709     2.711     2.713     2.714     2.716     2.717     2.719     2.721     2.722     2.724     2.725     2.727     2.729     2.730     2.732     2.734     2.735     2.737     2.738     2.740     2.742     2.743     2.745     2.747     2.749     2.750     2.752     2.754     2.755     2.757     2.759     2.760     2.762     2.764     2.765     2.767     2.769     2.771     2.772     2.774     2.776     2.781     2.788     2.796     2.803     2.810     2.817     2.824     2.831     2.838     2.845     2.851     2.858     2.864     2.871     2.877     2.883     2.889     2.895     2.901     2.907     2.913     2.918     2.924     2.929     2.934     2.939     2.944     2.949     2.953     2.958     2.962     2.966     2.970     2.974     2.978     2.981     2.985     2.988     2.991     2.994     2.996     2.999     3.001     3.004     3.005     3.007     3.009     3.010     3.012     3.012     3.013     3.014     3.014     3.014     3.014     3.014     3.013     3.012     3.011     3.010     3.008     3.006     3.004     3.002     2.999     2.996     2.992     2.988     2.984     2.980     2.975     2.970     2.965     2.959     2.953     2.947     2.940     2.933     2.927     2.930     2.932     2.935     2.937     2.943     2.976     3.009     3.042     3.074     3.106     3.138     3.169     3.200     3.231     3.261     3.290     3.319     3.348     3.376     3.404     3.431     3.458     3.484     3.510     3.535     3.560     3.584     3.608     3.631     3.654     3.676     3.698     3.719     3.740     3.760     3.779     3.799     3.817     3.835     3.853     3.870     3.886     3.902     3.917     3.931     3.945     3.959     3.972     3.984     3.995     4.006     4.016     4.026     4.034     4.043     4.050     4.057     4.062     4.068     4.072     4.076     4.079     4.081     4.083     4.083     4.083     4.083     4.081     4.079     4.077     4.073     4.069     4.064     4.059     4.052     4.046     4.038     4.030     4.022     4.013     4.003     3.993     3.983     3.972     3.960     3.948     3.936     3.923     3.910     3.896     3.882     3.868     3.853     3.838     3.822     3.806     3.789     3.772     3.755     3.737     3.720     3.702     3.683     3.665     3.647     3.628     3.610     3.592     3.573     3.556     3.538     3.521     3.505     3.490     3.501     3.512     3.523     3.535     3.547     3.559     3.571     3.583     3.595     3.608     3.621     3.634     3.647     3.660     3.673     3.687     3.700     3.714     3.728     3.742     3.756     3.771     3.785     3.799     3.814     3.828     3.843     3.858     3.873     3.888     3.903     3.919     3.934     3.949     3.965     3.980     3.995     4.011     4.026     4.041     4.057     4.072     4.087     4.103     4.118     4.133     4.148     4.163     4.178     4.193     4.208     4.233     4.273     4.314     4.354     4.395     4.436     4.478     4.520     4.562     4.605     4.648     4.691     4.735     4.779     4.824     4.869     4.914     4.959     5.005     5.050     5.097     5.143     5.191     5.239     5.289     5.339     5.390     5.443     5.497     5.555     5.616     5.682     5.758     5.847     5.946     6.046     6.144     6.241     6.337     6.436     6.533     6.632     6.732     6.836     6.941     7.040     7.131     7.210     7.281     7.336     7.364     7.368     7.357     7.341     7.322     7.308     7.318     7.352     7.395     7.415     7.400     7.364     7.307     7.229     7.148     7.077     7.011     6.955     6.938     6.923     6.895     6.888     6.882     6.871     6.883     6.914     6.942     6.985     7.032     7.063     7.095     7.129     7.158     7.175     7.176     7.204     7.212     7.185     7.186     7.302     7.486     7.675     7.924     7.983     8.194     8.227     8.302     8.331     8.292     8.201     8.067     8.014     7.782     7.653     7.481     7.357     7.175     7.025     6.879     6.744     6.584     6.430     6.273     6.159     5.991     5.896     5.787     5.692     5.592     5.489     5.383     5.303     5.190     5.138     5.042     5.001     4.933     4.866     4.794     4.746     4.673     4.632     4.576     4.569     4.532     4.503     4.464     4.472     4.481     4.489     4.498     4.507     4.517     4.526     4.535     4.545     4.554     4.565     4.688     4.834     4.990     5.119     5.260     5.429     5.592     5.779     5.982     6.170     6.460     6.613     6.850     7.144     7.344     7.566     7.785     8.137     8.209     8.479     8.560     8.662     8.825     8.875     8.931     8.987     8.967     8.955     9.034     8.868     8.815     8.722     8.662     8.682     8.608     8.644     8.566     8.486     8.349     8.328     8.291     8.240     8.171     8.079     8.016     7.910     7.884     7.802     7.760     7.703     7.626     7.560     7.460     7.423     7.325     7.281     7.221     7.178     7.152     7.087     7.061     6.992     6.922     6.860     6.786     6.696     6.629     6.526     6.456     6.385     6.302     6.239     6.180     6.085     5.991     5.912     5.809     5.722     5.646     5.576     5.506     5.445     5.372     5.302     5.245     5.189     5.105     5.044     4.991     4.927     4.857     4.787     4.712     4.623     4.539     4.428     4.323     4.212     4.102     4.065     4.060     4.056     4.052     4.046     4.041     4.035     4.030     4.027     4.025     4.023     4.022     4.020     4.018     4.016     4.014     4.012     4.011     4.008     4.006     4.003     3.999     3.996     3.992     3.989     3.985     3.981     3.977     3.973     3.969     3.965     3.961     3.957     3.953     3.948     3.944     3.939     3.935     3.930     3.926     3.921     3.915     3.910     3.905     3.900     3.896     3.892     3.888     3.884     3.881     3.879     3.876     3.874     3.872     3.869     3.867     3.864     3.862     3.859     3.856     3.854     3.851     3.849     3.846     3.842     3.838     3.833     3.836     3.885     3.940     3.988     4.013     4.060     4.084     4.099     4.109     4.128     4.140     4.157     4.182     4.202     4.225     4.230     4.243     4.257     4.302     4.342     4.431     4.543     4.671     4.818     4.975     5.089     5.173     5.201     5.166     5.089     4.941     4.789     4.602     4.417     4.247     4.098     3.947     3.839     3.745     3.659     3.621     3.646     3.672     3.697     3.720     3.741     3.762     3.782     3.802     3.823     3.844     3.865     3.887     3.908     3.927     3.945     3.963     3.978     3.992     4.006     4.020     4.035     4.050     4.062     4.072     4.079     4.084     4.088     4.090     4.091     4.112     4.234     4.339     4.421     4.482     4.522     4.545     4.556     4.559     4.562     4.569     4.585     4.610     4.644     4.682     4.727     4.777     4.830     4.876     4.908     4.923     5.047     5.235     5.407     5.527     5.634     5.724     5.843     5.970     6.112     6.198     6.280     6.378     6.596     6.847     7.113     7.363     7.591     7.782     7.961     8.090     8.178     8.222     8.222     8.192     8.132     8.064     7.987     7.921     7.850     7.763     7.652     7.530     7.410     7.297     7.186     7.067     6.937     6.795     6.648     6.511     6.389     6.286     6.214     6.171     6.149     6.144     6.136     6.102     6.037     5.959     5.895     5.839     5.787     5.742     5.686     5.624     5.558     5.483     5.404     5.330     5.255     5.163     5.052     4.930     4.814     4.710     4.621     4.548     4.490     4.445     4.405     4.368     4.335     4.311     4.299     4.284     4.259     4.228     4.190     4.143     4.084     4.012     3.932     3.845     3.755     3.664     3.575     3.490     3.411     3.337     3.270     3.209     3.152     3.100     3.053     3.012     2.974     2.940     2.907     2.876     2.845     2.817     2.788     2.760     2.731     2.703     2.675     2.647     2.618     2.589     2.560     2.532     2.503     2.496     2.490     2.484     2.478     2.472     2.465     2.459     2.453     2.447     2.441     2.435     2.429     2.422     2.416     2.410     2.404     2.397     2.391     2.384     2.378     2.371     2.363     2.357     2.350     2.343     2.336     2.329     2.322     2.314     2.307     2.300     2.294     2.287     2.280     2.273     2.267     2.260     2.254     2.247     2.241     2.234     2.227     2.221     2.214     2.208     2.202     2.196     2.190     2.184     2.177     2.171     2.165     2.159     2.152     2.146     2.140     2.134     2.128     2.121     2.114     2.107     2.101     2.094     2.087     2.081     2.074     2.067     2.060     2.053     2.047     2.040     2.033     2.027     2.020     2.014     2.007     2.001     1.995     1.988     1.983     1.977     1.971     1.965     1.959     1.954     1.949     1.944     1.939     1.934     1.929     1.924     1.920     1.916     1.911     1.907     1.903     1.900     1.896     1.892     1.889     1.886     1.883     1.879     1.877     1.874     1.871     1.868     1.866     1.864     1.861     1.859     1.856     1.854     1.852     1.849     1.847     1.844     1.842     1.839     1.837     1.834     1.832     1.830     1.827     1.825     1.822     1.819     1.816     1.813     1.810     1.807     1.804     1.800     1.797     1.793     1.790     1.786     1.782     1.778     1.774     1.770     1.765     1.760     1.756     1.751     1.746     1.740     1.735     1.730     1.724     1.719     1.712     1.706     1.700     1.694     1.688     1.681     1.674     1.667     1.660     1.653     1.646     1.638     1.630     1.622     1.614     1.605     1.596     1.587     1.578     1.568     1.559     1.550     1.540     1.530     1.520     1.511     1.502     1.493     1.484     1.475     1.467     1.458     1.449     1.441     1.431     1.421     1.411     1.401     1.390     1.380     1.369     1.358
     2.103     2.110     2.119     2.126     2.133     2.140     2.147     2.152     2.158     2.185     2.168     2.243     2.177     2.293     2.187     2.341     2.198     2.390     2.208     2.444     2.217     2.502     2.227     2.566     2.236     2.631     2.246     2.693     2.281     2.744     2.310     2.778     2.328     2.789     2.332     2.773     2.320     2.731     2.292     2.665     2.295     2.579     2.301     2.479     2.307     2.371     2.312     2.315     2.318     2.321     2.323     2.326     2.328     2.330     2.333     2.335     2.338     2.339     2.342     2.344     2.346     2.348     2.350     2.351     2.352     2.354     2.355     2.357     2.358     2.360     2.361     2.362     2.364     2.365     2.367     2.368     2.369     2.371     2.372     2.374     2.374     2.376     2.376     2.378     2.378     2.380     2.380     2.380     2.381     2.381     2.382     2.382     2.383     2.383     2.384     2.385     2.385     2.386     2.386     2.387     2.387     2.388     2.388     2.389     2.389     2.389     2.390     2.390     2.390     2.391     2.391     2.391     2.392     2.392     2.393     2.392     2.393     2.392     2.393     2.393     2.393     2.393     2.392     2.393     2.392     2.393     2.393     2.393     2.393     2.393     2.394     2.393     2.393     2.393     2.393     2.392     2.392     2.392     2.391     2.391     2.391     2.391     2.391     2.390     2.390     2.390     2.389     2.389     2.388     2.388     2.387     2.387     2.386     2.386     2.385     2.385     2.384     2.384     2.383     2.383     2.382     2.381     2.381     2.380     2.380     2.379     2.378     2.377     2.376     2.375     2.374     2.374     2.372     2.371     2.370     2.369     2.368     2.367     2.366     2.365     2.363     2.362     2.361     2.360     2.358     2.357     2.355     2.354     2.352     2.351     2.349     2.348     2.346     2.344     2.343     2.341     2.340     2.338     2.336     2.334     2.332     2.330     2.329     2.327     2.325     2.323     2.321     2.319     2.317     2.315     2.312     2.310     2.308     2.306     2.304     2.302     2.299     2.297     2.295     2.292     2.290     2.287     2.285     2.282     2.280     2.277     2.274     2.272     2.269     2.267     2.264     2.261     2.258     2.256     2.253     2.250     2.247     2.244     2.241     2.238     2.235     2.232     2.229     2.226     2.223     2.220     2.217     2.214     2.210     2.207     2.204     2.200     2.197     2.194     2.190     2.187     2.184     2.180     2.177     2.173     2.169     2.166     2.162     2.158     2.155     2.151     2.147     2.143     2.139     2.135     2.131     2.127     2.123     2.119     2.115     2.111     2.106     2.102     2.098     2.094     2.089     2.085     2.081     2.076     2.077     2.078     2.078     2.079     2.079     2.080     2.081     2.081     2.082     2.082     2.083     2.083     2.083     2.084     2.085     2.085     2.085     2.086     2.087     2.087     2.087     2.088     2.088     2.089     2.089     2.090     2.090     2.090     2.091     2.091     2.092     2.092     2.092     2.093     2.093     2.094     2.094     2.094     2.095     2.095     2.095     2.096     2.096     2.097     2.097     2.097     2.098     2.098     2.098     2.099     2.099     2.100     2.100     2.100     2.101     2.101     2.101     2.102     2.102     2.102     2.103     2.103     2.103     2.104     2.104     2.104     2.105     2.105     2.106     2.106     2.106     2.107     2.107     2.108     2.108     2.109     2.109     2.109     2.110     2.110     2.111     2.111     2.112     2.112     2.113     2.113     2.114     2.114     2.115     2.115     2.115     2.116     2.116     2.117     2.117     2.118     2.119     2.119     2.120     2.120     2.121     2.121     2.122     2.122     2.123     2.124     2.124     2.125     2.125     2.126     2.126     2.127     2.128     2.128     2.129     2.129     2.130     2.131     2.131     2.132     2.132     2.133     2.133     2.134     2.135     2.135     2.136     2.136     2.137     2.138     2.138     2.139     2.140     2.140     2.141     2.141     2.142     2.143     2.143     2.144     2.145     2.145     2.146     2.147     2.147     2.148     2.149     2.149     2.150     2.151     2.151     2.152     2.153     2.153     2.154     2.155     2.155     2.156     2.157     2.158     2.158     2.159     2.160     2.161     2.161     2.162     2.163     2.164     2.164     2.165     2.166     2.167     2.167     2.168     2.169     2.170     2.171     2.172     2.172     2.173     2.174     2.175     2.176     2.176     2.177     2.178     2.179     2.180     2.181     2.182     2.182     2.183     2.184     2.185     2.186     2.187     2.188     2.189     2.190     2.191     2.192     2.193     2.194     2.195     2.196     2.197     2.198     2.199     2.200     2.201     2.202     2.203     2.204     2.205     2.206     2.207     2.208     2.209     2.210     2.211     2.212     2.213     2.214     2.215     2.216     2.217     2.218     2.219     2.220     2.222     2.222     2.224     2.225     2.226     2.227     2.228     2.229     2.230     2.231     2.233     2.234     2.235     2.236     2.237     2.238     2.239     2.240     2.242     2.243     2.244     2.245     2.246     2.247     2.248     2.249     2.250     2.252     2.253     2.254     2.255     2.256     2.258     2.259     2.260     2.261     2.262     2.264     2.265     2.266     2.267     2.268     2.270     2.271     2.272     2.273     2.275     2.278     2.283     2.289     2.295     2.300     2.306     2.312     2.317     2.323     2.329     2.335     2.341     2.347     2.353     2.359     2.365     2.371     2.377     2.383     2.390     2.396     2.402     2.409     2.415     2.421     2.428     2.434     2.441     2.447     2.454     2.460     2.467     2.473     2.480     2.486     2.493     2.499     2.506     2.512     2.519     2.526     2.532     2.539     2.546     2.552     2.559     2.565     2.572     2.579     2.585     2.592     2.599     2.605     2.612     2.619     2.625     2.632     2.638     2.645     2.652     2.658     2.665     2.672     2.678     2.685     2.691     2.697     2.704     2.710     2.717     2.723     2.729     2.735     2.742     2.748     2.754     2.760     2.766     2.772     2.778     2.784     2.790     2.796     2.802     2.807     2.813     2.819     2.824     2.830     2.835     2.840     2.846     2.851     2.856     2.861     2.866     2.871     2.876     2.881     2.886     2.891     2.896     2.900     2.904     2.909     2.913     2.917     2.921     2.925     2.929     2.933     2.937     2.941     2.945     2.948     2.951     2.955     2.958     2.961     2.964     2.967     2.970     2.973     2.976     2.978     2.981     2.983     2.986     2.988     2.990     2.992     2.994     2.996     2.998     2.999     3.001     3.002     3.003     3.005     3.006     3.007     3.007     3.008     3.009     3.009     3.010     3.010     3.009     3.009     3.009     3.009     3.008     3.007     3.006     3.004     3.003     3.001     2.999     2.997     2.994     2.992     2.989     2.985     2.982     2.978     2.974     2.970     2.965     2.960     2.955     2.950     2.944     2.938     2.931     2.925     2.918     2.911     2.903     2.895     2.887     2.878     2.869     2.860     2.851     2.840     2.830     2.819     2.808     2.797     2.785     2.773     2.760     2.747     2.734     2.720     2.706     2.691     2.676     2.661     2.645     2.628     2.612     2.616     2.620     2.624     2.629     2.633     2.638     2.642     2.645     2.649     2.652     2.654     2.657     2.659     2.662     2.664     2.666     2.668     2.670     2.671     2.673     2.675     2.677     2.679     2.680     2.682     2.684     2.685     2.687     2.688     2.690     2.691     2.693     2.694     2.696     2.697     2.699     2.701     2.702     2.704     2.705     2.707     2.708     2.710     2.711     2.713     2.715     2.716     2.718     2.719     2.721     2.722     2.724     2.726     2.727     2.729     2.730     2.732     2.734     2.735     2.737     2.739     2.740     2.742     2.744     2.745     2.747     2.749     2.750     2.752     2.754     2.755     2.757     2.759     2.760     2.762     2.764     2.766     2.767     2.769     2.771     2.772     2.774     2.779     2.786     2.793     2.800     2.808     2.815     2.822     2.828     2.835     2.842     2.849     2.855     2.862     2.868     2.875     2.881     2.887     2.893     2.899     2.905     2.910     2.916     2.921     2.926     2.932     2.937     2.942     2.946     2.951     2.955     2.960     2.964     2.968     2.972     2.975     2.979     2.982     2.986     2.989     2.992     2.994     2.997     2.999     3.001     3.003     3.005     3.007     3.008     3.010     3.011     3.011     3.012     3.012     3.013     3.012     3.012     3.012     3.011     3.010     3.008     3.007     3.005     3.003     3.000     2.998     2.995     2.991     2.988     2.984     2.980     2.975     2.970     2.965     2.959     2.953     2.947     2.941     2.934     2.926     2.928     2.931     2.933     2.936     2.938     2.957     2.990     3.023     3.055     3.087     3.119     3.151     3.182     3.213     3.243     3.273     3.302     3.331     3.360     3.388     3.415     3.442     3.468     3.494     3.520     3.545     3.569     3.593     3.616     3.639     3.662     3.683     3.705     3.726     3.746     3.766     3.785     3.804     3.822     3.839     3.856     3.873     3.889     3.904     3.919     3.933     3.947     3.960     3.972     3.984     3.995     4.005     4.015     4.024     4.032     4.040     4.046     4.053     4.058     4.063     4.067     4.070     4.072     4.074     4.075     4.075     4.075     4.074     4.072     4.069     4.066     4.062     4.057     4.052     4.045     4.039     4.031     4.023     4.015     4.006     3.997     3.987     3.976     3.965     3.954     3.942     3.930     3.917     3.904     3.890     3.876     3.862     3.847     3.832     3.816     3.800     3.783     3.766     3.749     3.731     3.714     3.695     3.677     3.659     3.641     3.622     3.604     3.586     3.567     3.550     3.532     3.515     3.499     3.487     3.498     3.509     3.520     3.531     3.543     3.555     3.567     3.579     3.592     3.604     3.617     3.630     3.643     3.656     3.669     3.683     3.696     3.710     3.724     3.738     3.752     3.766     3.780     3.795     3.809     3.824     3.838     3.853     3.868     3.883     3.898     3.913     3.929     3.944     3.959     3.975     3.990     4.006     4.021     4.036     4.052     4.067     4.082     4.098     4.113     4.128     4.143     4.158     4.173     4.188     4.203     4.218     4.249     4.289     4.330     4.371     4.413     4.454     4.496     4.539     4.582     4.625     4.668     4.712     4.756     4.801     4.846     4.892     4.938     4.984     5.030     5.077     5.125     5.173     5.223     5.273     5.323     5.374     5.426     5.479     5.536     5.594     5.657     5.725     5.804     5.899     6.001     6.103     6.203     6.300     6.395     6.493     6.591     6.691     6.792     6.894     6.997     7.096     7.184     7.257     7.318     7.363     7.385     7.387     7.377     7.365     7.356     7.360     7.379     7.408     7.438     7.443     7.410     7.361     7.295     7.214     7.127     7.060     7.000     6.955     6.938     6.921     6.894     6.879     6.875     6.868     6.878     6.903     6.931     6.973     7.013     7.050     7.083     7.123     7.156     7.160     7.189     7.214     7.199     7.195     7.195     7.282     7.501     7.775     7.878     8.122     8.189     8.273     8.394     8.418     8.417     8.363     8.378     8.162     8.060     7.888     7.782     7.580     7.450     7.280     7.142     6.983     6.821     6.653     6.551     6.339     6.220     6.083     5.981     5.865     5.750     5.620     5.519     5.401     5.301     5.200     5.132     5.040     5.001     4.912     4.853     4.784     4.705     4.656     4.612     4.596     4.563     4.518     4.508     4.474     4.483     4.492     4.501     4.511     4.521     4.530     4.539     4.549     4.557     4.564     4.569     4.710     4.850     4.994     5.118     5.277     5.436     5.613     5.796     6.047     6.200     6.435     6.712     6.892     7.119     7.348     7.710     7.834     8.139     8.249     8.359     8.573     8.656     8.746     8.844     8.878     8.918     9.054     8.913     8.903     8.802     8.771     8.729     8.669     8.732     8.690     8.744     8.671     8.559     8.483     8.466     8.437     8.370     8.325     8.203     8.148     8.048     8.011     7.919     7.858     7.785     7.674     7.624     7.513     7.471     7.382     7.337     7.293     7.239     7.217     7.160     7.104     7.045     6.973     6.899     6.833     6.727     6.654     6.562     6.479     6.418     6.368     6.276     6.200     6.109     5.999     5.901     5.808     5.719     5.645     5.569     5.490     5.419     5.364     5.297     5.211     5.152     5.095     5.021     4.954     4.888     4.815     4.732     4.659     4.559     4.468     4.354     4.242     4.139     4.083     4.079     4.074     4.069     4.063     4.057     4.052     4.048     4.046     4.044     4.043     4.041     4.040     4.038     4.035     4.034     4.032     4.030     4.027     4.024     4.021     4.017     4.014     4.010     4.005     4.001     3.996     3.992     3.987     3.982     3.978     3.973     3.968     3.963     3.958     3.953     3.948     3.943     3.938     3.933     3.928     3.922     3.916     3.911     3.906     3.901     3.897     3.893     3.890     3.886     3.884     3.881     3.878     3.876     3.873     3.871     3.869     3.866     3.864     3.861     3.858     3.856     3.853     3.850     3.846     3.842     3.837     3.831     3.876     3.941     3.964     4.011     4.044     4.084     4.098     4.121     4.140     4.163     4.177     4.197     4.234     4.242     4.258     4.255     4.279     4.293     4.345     4.427     4.537     4.662     4.821     4.977     5.119     5.225     5.281     5.289     5.201     5.091     4.932     4.756     4.567     4.407     4.225     4.064     3.929     3.819     3.712     3.635     3.612     3.636     3.658     3.679     3.699     3.719     3.739     3.760     3.781     3.802     3.823     3.845     3.865     3.884     3.903     3.920     3.936     3.951     3.966     3.981     3.996     4.011     4.023     4.033     4.040     4.046     4.050     4.053     4.072     4.207     4.323     4.417     4.489     4.539     4.571     4.588     4.596     4.596     4.596     4.604     4.622     4.645     4.669     4.697     4.729     4.770     4.851     4.972     5.134     5.325     5.512     5.665     5.779     5.856     5.911     5.962     6.017     6.167     6.366     6.560     6.776     6.996     7.215     7.419     7.634     7.854     8.114     8.365     8.629     8.855     9.047     9.147     9.145     9.041     8.895     8.746     8.626     8.515     8.402     8.266     8.108     7.949     7.806     7.683     7.569     7.453     7.319     7.175     7.013     6.853     6.705     6.577     6.478     6.414     6.368     6.341     6.309     6.253     6.170     6.078     5.993     5.930     5.873     5.814     5.756     5.688     5.614     5.536     5.453     5.368     5.288     5.200     5.092     4.968     4.842     4.724     4.620     4.530     4.457     4.396     4.345     4.298     4.258     4.230     4.218     4.212     4.199     4.181     4.157     4.124     4.079     4.021     3.953     3.876     3.795     3.712     3.628     3.548     3.471     3.399     3.331     3.271     3.214     3.161     3.112     3.069     3.029     2.992     2.958     2.925     2.893     2.864     2.834     2.805     2.776     2.747     2.719     2.691     2.661     2.631     2.602     2.573     2.545     2.516     2.488     2.461     2.449     2.443     2.438     2.432     2.427     2.421     2.415     2.410     2.405     2.399     2.394     2.388     2.382     2.377     2.371     2.365     2.358     2.352     2.346     2.339     2.333     2.326     2.320     2.314     2.307     2.300     2.293     2.286     2.280     2.274     2.267     2.261     2.255     2.248     2.242     2.236     2.229     2.223     2.217     2.210     2.204     2.198     2.192     2.186     2.180     2.174     2.168     2.162     2.156     2.150     2.144     2.137     2.131     2.125     2.119     2.112     2.106     2.099     2.092     2.086     2.079     2.073     2.066     2.059     2.052     2.046     2.039     2.032     2.026     2.019     2.013     2.006     2.000     1.994     1.987     1.981     1.976     1.970     1.964     1.958     1.953     1.947     1.942     1.937     1.932     1.927     1.922     1.917     1.913     1.909     1.905     1.901     1.897     1.893     1.890     1.886     1.883     1.879     1.876     1.873     1.871     1.868     1.865     1.862     1.860     1.858     1.855     1.853     1.850     1.848     1.846     1.844     1.841     1.839     1.836     1.834     1.831     1.829     1.826     1.824     1.822     1.819     1.817     1.814     1.810     1.807     1.804     1.801     1.798     1.795     1.792     1.788     1.784     1.781     1.777     1.773     1.769     1.764     1.760     1.755     1.750     1.745     1.740     1.735     1.730     1.725     1.719     1.713     1.707     1.701     1.695     1.689     1.682     1.676     1.669     1.662     1.655     1.648     1.641     1.633     1.625     1.617     1.609     1.600     1.591     1.582     1.573     1.563     1.554     1.544     1.534     1.525     1.515     1.506     1.497     1.488     1.479     1.471     1.462     1.454     1.445     1.436     1.427     1.418     1.408     1.397     1.387     1.376     1.365     1.354
     2.102     2.110     2.117     2.125     2.131     2.139     2.144     2.151     2.155     2.161     2.206     2.170     2.258     2.181     2.306     2.192     2.353     2.202     2.404     2.212     2.463     2.221     2.528     2.230     2.599     2.239     2.671     2.268     2.738     2.308     2.792     2.338     2.826     2.356     2.835     2.359     2.817     2.345     2.773     2.317     2.704     2.298     2.617     2.304     2.516     2.310     2.410     2.316     2.318     2.321     2.323     2.326     2.328     2.331     2.333     2.336     2.338     2.340     2.343     2.345     2.347     2.348     2.351     2.352     2.354     2.355     2.357     2.358     2.359     2.361     2.362     2.364     2.365     2.366     2.368     2.369     2.371     2.372     2.374     2.374     2.376     2.377     2.378     2.379     2.380     2.381     2.381     2.382     2.382     2.383     2.383     2.385     2.385     2.386     2.386     2.387     2.387     2.388     2.389     2.389     2.390     2.390     2.391     2.391     2.391     2.392     2.392     2.393     2.393     2.394     2.393     2.394     2.395     2.395     2.395     2.395     2.396     2.395     2.396     2.395     2.396     2.395     2.396     2.396     2.395     2.396     2.396     2.396     2.396     2.396     2.396     2.396     2.396     2.396     2.396     2.395     2.395     2.395     2.395     2.394     2.394     2.394     2.394     2.393     2.393     2.393     2.392     2.392     2.392     2.391     2.391     2.390     2.390     2.389     2.389     2.388     2.388     2.387     2.387     2.386     2.385     2.385     2.384     2.384     2.383     2.382     2.381     2.381     2.380     2.379     2.378     2.377     2.376     2.375     2.374     2.373     2.372     2.371     2.370     2.368     2.367     2.366     2.364     2.363     2.362     2.360     2.359     2.357     2.356     2.355     2.353     2.351     2.350     2.348     2.347     2.345     2.343     2.341     2.340     2.338     2.336     2.334     2.332     2.330     2.329     2.327     2.325     2.323     2.320     2.318     2.316     2.314     2.312     2.310     2.308     2.305     2.303     2.301     2.298     2.296     2.293     2.291     2.289     2.286     2.284     2.281     2.278     2.276     2.273     2.271     2.268     2.265     2.262     2.260     2.257     2.254     2.251     2.248     2.245     2.242     2.239     2.236     2.233     2.230     2.227     2.224     2.221     2.218     2.214     2.211     2.208     2.204     2.201     2.198     2.194     2.191     2.188     2.184     2.181     2.177     2.173     2.170     2.166     2.162     2.159     2.155     2.151     2.147     2.143     2.139     2.135     2.131     2.127     2.123     2.119     2.115     2.110     2.106     2.102     2.098     2.093     2.089     2.084     2.080     2.076     2.076     2.077     2.078     2.078     2.079     2.079     2.080     2.080     2.081     2.081     2.082     2.083     2.083     2.083     2.084     2.084     2.085     2.085     2.086     2.086     2.087     2.087     2.088     2.088     2.088     2.089     2.089     2.090     2.090     2.090     2.091     2.091     2.092     2.092     2.093     2.093     2.093     2.094     2.094     2.094     2.095     2.095     2.095     2.096     2.096     2.097     2.097     2.097     2.098     2.098     2.099     2.099     2.099     2.099     2.100     2.100     2.101     2.101     2.101     2.102     2.102     2.102     2.103     2.103     2.104     2.104     2.104     2.105     2.105     2.105     2.106     2.106     2.107     2.107     2.108     2.108     2.108     2.109     2.109     2.110     2.110     2.111     2.111     2.112     2.112     2.113     2.113     2.114     2.114     2.115     2.115     2.116     2.116     2.117     2.117     2.118     2.118     2.119     2.119     2.120     2.120     2.121     2.121     2.122     2.123     2.123     2.124     2.124     2.125     2.125     2.126     2.127     2.127     2.128     2.129     2.129     2.130     2.130     2.131     2.131     2.132     2.132     2.133     2.134     2.134     2.135     2.136     2.136     2.137     2.138     2.138     2.139     2.139     2.140     2.141     2.141     2.142     2.143     2.143     2.144     2.145     2.145     2.146     2.146     2.147     2.148     2.148     2.149     2.150     2.151     2.151     2.152     2.152     2.153     2.154     2.155     2.155     2.156     2.157     2.158     2.158     2.159     2.160     2.161     2.161     2.162     2.163     2.164     2.164     2.165     2.166     2.167     2.167     2.168     2.169     2.170     2.171     2.171     2.172     2.173     2.174     2.175     2.176     2.176     2.177     2.178     2.179     2.180     2.181     2.182     2.183     2.183     2.185     2.185     2.186     2.187     2.188     2.189     2.190     2.191     2.192     2.193     2.194     2.195     2.196     2.197     2.198     2.199     2.200     2.201     2.202     2.203     2.204     2.205     2.206     2.207     2.208     2.209     2.210     2.211     2.212     2.213     2.214     2.215     2.216     2.217     2.219     2.220     2.221     2.222     2.223     2.224     2.225     2.226     2.227     2.229     2.230     2.231     2.232     2.233     2.234     2.235     2.236     2.238     2.239     2.240     2.241     2.242     2.243     2.244     2.245     2.246     2.248     2.249     2.250     2.251     2.252     2.254     2.255     2.256     2.257     2.258     2.259     2.260     2.262     2.263     2.264     2.265     2.266     2.268     2.269     2.270     2.271     2.273     2.274     2.275     2.279     2.285     2.290     2.296     2.302     2.307     2.313     2.319     2.325     2.331     2.336     2.342     2.348     2.354     2.360     2.367     2.373     2.379     2.385     2.392     2.398     2.404     2.410     2.417     2.423     2.430     2.436     2.442     2.449     2.455     2.462     2.468     2.475     2.481     2.488     2.494     2.501     2.507     2.514     2.521     2.527     2.534     2.540     2.547     2.553     2.560     2.567     2.573     2.580     2.587     2.593     2.600     2.606     2.613     2.620     2.626     2.633     2.639     2.646     2.652     2.659     2.665     2.672     2.678     2.685     2.691     2.697     2.704     2.710     2.716     2.722     2.729     2.735     2.741     2.747     2.753     2.759     2.765     2.771     2.777     2.782     2.788     2.794     2.800     2.805     2.811     2.816     2.821     2.827     2.832     2.837     2.843     2.848     2.853     2.858     2.863     2.867     2.872     2.877     2.881     2.886     2.890     2.895     2.899     2.903     2.907     2.911     2.915     2.919     2.923     2.927     2.930     2.934     2.937     2.940     2.944     2.947     2.950     2.953     2.955     2.958     2.961     2.963     2.966     2.968     2.970     2.973     2.975     2.977     2.979     2.980     2.982     2.984     2.985     2.986     2.988     2.989     2.990     2.991     2.991     2.992     2.993     2.993     2.993     2.993     2.993     2.993     2.993     2.992     2.991     2.990     2.989     2.988     2.986     2.985     2.983     2.980     2.978     2.975     2.972     2.969     2.965     2.962     2.958     2.953     2.949     2.944     2.938     2.933     2.927     2.921     2.915     2.908     2.901     2.894     2.886     2.878     2.870     2.861     2.852     2.843     2.833     2.823     2.813     2.802     2.791     2.780     2.768     2.756     2.743     2.730     2.717     2.703     2.689     2.675     2.660     2.645     2.629     2.613     2.610     2.613     2.617     2.621     2.625     2.630     2.634     2.638     2.642     2.645     2.649     2.651     2.654     2.657     2.659     2.662     2.664     2.666     2.668     2.670     2.672     2.673     2.675     2.677     2.679     2.680     2.682     2.684     2.685     2.687     2.688     2.690     2.691     2.693     2.695     2.696     2.698     2.699     2.701     2.702     2.704     2.705     2.707     2.708     2.710     2.712     2.713     2.715     2.716     2.718     2.719     2.721     2.723     2.724     2.726     2.727     2.729     2.731     2.732     2.734     2.735     2.737     2.739     2.741     2.742     2.744     2.746     2.747     2.749     2.751     2.752     2.754     2.756     2.757     2.759     2.761     2.762     2.764     2.766     2.767     2.769     2.771     2.773     2.776     2.783     2.791     2.798     2.805     2.812     2.819     2.826     2.833     2.840     2.846     2.853     2.859     2.866     2.872     2.878     2.884     2.891     2.896     2.902     2.908     2.913     2.919     2.924     2.929     2.934     2.939     2.944     2.949     2.953     2.958     2.962     2.966     2.970     2.973     2.977     2.980     2.983     2.987     2.990     2.992     2.995     2.997     2.999     3.001     3.003     3.005     3.006     3.008     3.009     3.010     3.010     3.011     3.011     3.011     3.011     3.010     3.009     3.008     3.007     3.005     3.004     3.002     2.999     2.997     2.994     2.991     2.987     2.983     2.979     2.975     2.970     2.965     2.959     2.953     2.947     2.941     2.934     2.927     2.927     2.929     2.932     2.934     2.937     2.939     2.970     3.003     3.036     3.069     3.101     3.133     3.164     3.195     3.225     3.255     3.285     3.314     3.343     3.371     3.399     3.426     3.453     3.479     3.504     3.529     3.554     3.578     3.602     3.625     3.647     3.669     3.691     3.711     3.732     3.752     3.771     3.790     3.808     3.826     3.843     3.860     3.876     3.891     3.906     3.921     3.934     3.948     3.960     3.972     3.983     3.994     4.003     4.013     4.021     4.029     4.036     4.042     4.048     4.053     4.057     4.060     4.063     4.065     4.066     4.067     4.066     4.065     4.064     4.061     4.058     4.054     4.049     4.044     4.038     4.032     4.024     4.017     4.008     3.999     3.990     3.980     3.970     3.959     3.948     3.936     3.924     3.911     3.898     3.884     3.870     3.856     3.841     3.826     3.810     3.794     3.777     3.760     3.743     3.725     3.707     3.689     3.671     3.653     3.634     3.616     3.598     3.579     3.561     3.543     3.526     3.509     3.492     3.484     3.495     3.506     3.517     3.528     3.540     3.551     3.563     3.576     3.588     3.600     3.613     3.626     3.639     3.652     3.665     3.678     3.692     3.706     3.719     3.733     3.747     3.761     3.776     3.790     3.804     3.819     3.833     3.848     3.863     3.878     3.893     3.908     3.924     3.939     3.954     3.970     3.985     4.000     4.016     4.031     4.047     4.062     4.077     4.093     4.108     4.123     4.138     4.153     4.168     4.183     4.198     4.213     4.227     4.263     4.304     4.345     4.387     4.429     4.472     4.514     4.557     4.601     4.644     4.688     4.732     4.777     4.822     4.868     4.914     4.960     5.007     5.055     5.104     5.153     5.203     5.254     5.305     5.356     5.408     5.461     5.516     5.574     5.634     5.698     5.769     5.854     5.952     6.056     6.159     6.258     6.354     6.449     6.547     6.648     6.749     6.850     6.951     7.053     7.149     7.231     7.298     7.349     7.384     7.401     7.401     7.395     7.389     7.390     7.404     7.427     7.446     7.457     7.444     7.403     7.339     7.266     7.183     7.101     7.035     6.987     6.949     6.937     6.913     6.886     6.872     6.865     6.863     6.869     6.887     6.913     6.947     6.984     7.019     7.063     7.105     7.121     7.150     7.183     7.195     7.193     7.185     7.196     7.250     7.509     7.733     7.940     8.070     8.195     8.387     8.415     8.493     8.479     8.550     8.439     8.379     8.241     8.194     7.955     7.850     7.678     7.527     7.360     7.225     7.048     6.941     6.741     6.588     6.420     6.315     6.155     6.044     5.917     5.779     5.658     5.528     5.399     5.312     5.198     5.134     5.056     4.972     4.924     4.829     4.760     4.694     4.668     4.597     4.603     4.527     4.504     4.476     4.485     4.495     4.505     4.515     4.525     4.534     4.543     4.552     4.559     4.565     4.569     4.573     4.672     4.813     4.979     5.133     5.284     5.441     5.654     5.801     6.003     6.275     6.459     6.667     6.895     7.240     7.388     7.722     7.866     8.023     8.256     8.355     8.482     8.623     8.687     8.769     8.932     8.840     8.878     8.844     8.855     8.773     8.712     8.732     8.674     8.749     8.735     8.738     8.702     8.602     8.572     8.553     8.541     8.458     8.440     8.311     8.257     8.165     8.088     8.007     7.907     7.841     7.713     7.665     7.545     7.500     7.424     7.377     7.350     7.300     7.262     7.214     7.140     7.091     7.024     6.926     6.870     6.753     6.674     6.610     6.545     6.450     6.401     6.303     6.210     6.109     6.005     5.898     5.810     5.714     5.624     5.552     5.503     5.415     5.342     5.281     5.215     5.134     5.064     4.998     4.921     4.849     4.772     4.679     4.602     4.492     4.394     4.279     4.166     4.102     4.097     4.092     4.087     4.081     4.076     4.071     4.068     4.067     4.065     4.064     4.062     4.060     4.058     4.056     4.054     4.052     4.050     4.047     4.043     4.040     4.036     4.032     4.027     4.022     4.017     4.012     4.006     4.001     3.995     3.990     3.985     3.979     3.974     3.968     3.963     3.958     3.952     3.947     3.941     3.935     3.929     3.923     3.918     3.913     3.908     3.903     3.899     3.895     3.892     3.889     3.886     3.884     3.881     3.879     3.876     3.874     3.872     3.869     3.866     3.864     3.861     3.858     3.855     3.851     3.846     3.841     3.835     3.865     3.908     3.954     3.978     4.029     4.062     4.097     4.117     4.151     4.174     4.186     4.222     4.239     4.271     4.267     4.285     4.288     4.301     4.340     4.418     4.517     4.653     4.802     4.976     5.130     5.259     5.358     5.370     5.328     5.227     5.084     4.917     4.745     4.554     4.371     4.200     4.044     3.892     3.768     3.668     3.605     3.595     3.615     3.634     3.652     3.672     3.692     3.713     3.734     3.755     3.777     3.798     3.818     3.837     3.856     3.873     3.890     3.906     3.922     3.937     3.952     3.966     3.978     3.988     3.996     4.003     4.008     4.024     4.172     4.297     4.399     4.482     4.547     4.599     4.640     4.672     4.697     4.721     4.760     4.825     4.907     4.996     5.090     5.183     5.272     5.353     5.432     5.525     5.653     5.816     5.988     6.146     6.271     6.359     6.423     6.470     6.606     6.829     7.052     7.271     7.489     7.672     7.841     8.027     8.309     8.598     8.861     9.082     9.317     9.516     9.724     9.832     9.885     9.803     9.683     9.481     9.288     9.082     8.891     8.699     8.502     8.326     8.174     8.046     7.923     7.799     7.655     7.505     7.329     7.156     6.996     6.857     6.745     6.658     6.595     6.540     6.493     6.414     6.312     6.200     6.095     6.004     5.931     5.852     5.770     5.692     5.606     5.517     5.428     5.342     5.257     5.170     5.069     4.951     4.823     4.698     4.585     4.487     4.402     4.331     4.270     4.218     4.175     4.145     4.130     4.128     4.126     4.119     4.107     4.087     4.055     4.010     3.954     3.889     3.816     3.740     3.663     3.586     3.513     3.443     3.377     3.317     3.260     3.208     3.159     3.115     3.073     3.035     3.000     2.966     2.933     2.902     2.872     2.843     2.813     2.783     2.755     2.727     2.697     2.666     2.637     2.608     2.579     2.550     2.522     2.495     2.467     2.438     2.411     2.405     2.400     2.395     2.391     2.386     2.381     2.376     2.371     2.366     2.361     2.356     2.351     2.345     2.340     2.334     2.328     2.322     2.316     2.310     2.304     2.298     2.292     2.286     2.279     2.273     2.267     2.261     2.255     2.249     2.242     2.236     2.230     2.224     2.218     2.212     2.206     2.200     2.194     2.188     2.182     2.176     2.170     2.164     2.159     2.153     2.147     2.141     2.135     2.129     2.122     2.116     2.110     2.104     2.098     2.091     2.084     2.078     2.071     2.065     2.058     2.051     2.045     2.038     2.032     2.025     2.018     2.012     2.006     1.999     1.993     1.987     1.980     1.974     1.969     1.963     1.957     1.952     1.946     1.941     1.935     1.930     1.926     1.921     1.916     1.911     1.907     1.903     1.899     1.895     1.891     1.887     1.883     1.880     1.877     1.874     1.870     1.868     1.865     1.862     1.859     1.857     1.854     1.852     1.850     1.847     1.845     1.843     1.840     1.838     1.836     1.833     1.831     1.828     1.826     1.824     1.821     1.819     1.816     1.814     1.811     1.808     1.805     1.802     1.799     1.796     1.793     1.790     1.786     1.783     1.779     1.775     1.771     1.768     1.764     1.759     1.755     1.750     1.745     1.740     1.735     1.730     1.725     1.719     1.714     1.708     1.703     1.696     1.690     1.684     1.677     1.671     1.664     1.657     1.650     1.643     1.636     1.628     1.620     1.613     1.604     1.596     1.587     1.577     1.568     1.558     1.549     1.539     1.529     1.520     1.510     1.501     1.493     1.483     1.475     1.466     1.458     1.450     1.441     1.432     1.423     1.414     1.404     1.394     1.384     1.373     1.362     1.351
     2.101     2.108     2.116     2.122     2.130     2.135     2.143     2.148     2.154     2.163     2.164     2.217     2.175     2.263     2.186     2.308     2.196     2.356     2.206     2.411     2.216     2.475     2.225     2.548     2.234     2.626     2.244     2.705     2.288     2.776     2.330     2.831     2.361     2.866     2.379     2.873     2.381     2.854     2.367     2.808     2.338     2.739     2.301     2.652     2.307     2.553     2.313     2.448     2.319     2.344     2.324     2.326     2.329     2.332     2.334     2.337     2.339     2.341     2.343     2.346     2.347     2.350     2.351     2.353     2.355     2.356     2.358     2.359     2.361     2.362     2.363     2.365     2.366     2.368     2.369     2.371     2.372     2.373     2.375     2.376     2.377     2.378     2.380     2.380     2.381     2.382     2.383     2.383     2.384     2.385     2.385     2.386     2.387     2.388     2.388     2.389     2.390     2.390     2.391     2.391     2.392     2.392     2.393     2.393     2.394     2.394     2.395     2.395     2.396     2.396     2.396     2.397     2.397     2.398     2.397     2.398     2.398     2.398     2.398     2.398     2.398     2.398     2.398     2.398     2.398     2.398     2.399     2.399     2.399     2.399     2.399     2.399     2.399     2.398     2.398     2.398     2.398     2.398     2.398     2.397     2.397     2.397     2.397     2.396     2.396     2.396     2.395     2.395     2.395     2.394     2.394     2.394     2.393     2.393     2.392     2.392     2.391     2.391     2.390     2.389     2.389     2.388     2.388     2.387     2.386     2.386     2.385     2.384     2.383     2.382     2.381     2.380     2.379     2.378     2.377     2.376     2.375     2.374     2.373     2.372     2.370     2.369     2.368     2.367     2.365     2.364     2.363     2.361     2.360     2.358     2.357     2.355     2.354     2.352     2.350     2.349     2.347     2.345     2.343     2.342     2.340     2.338     2.336     2.334     2.332     2.330     2.328     2.326     2.324     2.322     2.320     2.318     2.316     2.314     2.311     2.309     2.307     2.305     2.302     2.300     2.297     2.295     2.292     2.290     2.287     2.285     2.282     2.280     2.277     2.274     2.272     2.269     2.266     2.263     2.260     2.258     2.255     2.252     2.249     2.246     2.243     2.240     2.237     2.234     2.231     2.228     2.225     2.221     2.218     2.215     2.212     2.208     2.205     2.202     2.198     2.195     2.192     2.188     2.185     2.181     2.177     2.174     2.170     2.166     2.162     2.159     2.155     2.151     2.147     2.143     2.139     2.135     2.131     2.127     2.123     2.119     2.115     2.110     2.106     2.102     2.097     2.093     2.089     2.084     2.080     2.075     2.076     2.077     2.077     2.078     2.078     2.079     2.079     2.080     2.080     2.081     2.081     2.082     2.082     2.083     2.083     2.084     2.084     2.085     2.085     2.086     2.086     2.086     2.087     2.087     2.088     2.088     2.089     2.089     2.089     2.090     2.090     2.091     2.091     2.091     2.092     2.092     2.093     2.093     2.093     2.094     2.094     2.094     2.095     2.095     2.095     2.096     2.096     2.097     2.097     2.097     2.098     2.098     2.099     2.099     2.099     2.100     2.100     2.100     2.101     2.101     2.101     2.102     2.102     2.102     2.103     2.103     2.104     2.104     2.104     2.105     2.105     2.106     2.106     2.107     2.107     2.108     2.108     2.109     2.109     2.109     2.110     2.110     2.111     2.111     2.112     2.112     2.113     2.113     2.114     2.114     2.115     2.115     2.116     2.116     2.117     2.117     2.118     2.118     2.119     2.119     2.120     2.120     2.121     2.122     2.122     2.123     2.124     2.124     2.125     2.125     2.126     2.126     2.127     2.128     2.128     2.129     2.129     2.130     2.130     2.131     2.132     2.132     2.133     2.133     2.134     2.135     2.135     2.136     2.137     2.137     2.138     2.139     2.139     2.140     2.141     2.141     2.142     2.142     2.143     2.144     2.144     2.145     2.146     2.146     2.147     2.148     2.148     2.149     2.150     2.150     2.151     2.152     2.152     2.153     2.154     2.154     2.155     2.156     2.157     2.157     2.158     2.159     2.160     2.160     2.161     2.162     2.163     2.163     2.164     2.165     2.166     2.167     2.167     2.168     2.169     2.170     2.171     2.171     2.172     2.173     2.174     2.175     2.176     2.176     2.177     2.178     2.179     2.180     2.181     2.182     2.183     2.184     2.185     2.186     2.186     2.187     2.188     2.189     2.190     2.191     2.192     2.193     2.194     2.195     2.196     2.197     2.198     2.199     2.200     2.201     2.202     2.203     2.204     2.205     2.206     2.207     2.208     2.209     2.210     2.211     2.212     2.213     2.214     2.215     2.217     2.218     2.219     2.220     2.221     2.222     2.223     2.224     2.226     2.227     2.228     2.229     2.230     2.231     2.232     2.233     2.234     2.236     2.237     2.238     2.239     2.240     2.241     2.242     2.244     2.245     2.246     2.247     2.248     2.249     2.251     2.252     2.253     2.254     2.255     2.256     2.258     2.259     2.260     2.261     2.262     2.263     2.265     2.266     2.267     2.268     2.269     2.271     2.272     2.273     2.274     2.276     2.280     2.286     2.291     2.297     2.303     2.309     2.314     2.320     2.326     2.332     2.338     2.344     2.350     2.356     2.362     2.368     2.374     2.381     2.387     2.393     2.399     2.406     2.412     2.418     2.425     2.431     2.438     2.444     2.450     2.457     2.463     2.470     2.476     2.483     2.489     2.496     2.502     2.509     2.515     2.522     2.528     2.535     2.542     2.548     2.555     2.561     2.568     2.574     2.581     2.588     2.594     2.601     2.607     2.614     2.620     2.627     2.633     2.640     2.646     2.653     2.659     2.666     2.672     2.678     2.685     2.691     2.697     2.703     2.710     2.716     2.722     2.728     2.734     2.740     2.746     2.752     2.758     2.763     2.769     2.775     2.781     2.786     2.792     2.797     2.803     2.808     2.813     2.818     2.824     2.829     2.834     2.839     2.844     2.849     2.853     2.858     2.863     2.867     2.872     2.876     2.880     2.885     2.889     2.893     2.897     2.901     2.905     2.908     2.912     2.916     2.919     2.922     2.926     2.929     2.932     2.935     2.938     2.941     2.943     2.946     2.948     2.951     2.953     2.955     2.957     2.959     2.961     2.963     2.965     2.967     2.968     2.969     2.971     2.972     2.973     2.974     2.975     2.975     2.976     2.976     2.977     2.977     2.977     2.977     2.977     2.976     2.976     2.975     2.974     2.973     2.972     2.970     2.968     2.966     2.964     2.962     2.959     2.956     2.953     2.949     2.945     2.941     2.937     2.932     2.927     2.922     2.916     2.911     2.904     2.898     2.891     2.884     2.877     2.869     2.861     2.853     2.844     2.836     2.826     2.817     2.807     2.796     2.786     2.775     2.763     2.752     2.740     2.727     2.714     2.701     2.688     2.674     2.660     2.645     2.630     2.615     2.604     2.607     2.611     2.614     2.618     2.622     2.626     2.630     2.634     2.638     2.642     2.645     2.648     2.651     2.654     2.657     2.659     2.661     2.664     2.666     2.668     2.670     2.672     2.673     2.675     2.677     2.679     2.680     2.682     2.684     2.685     2.687     2.688     2.690     2.692     2.693     2.695     2.696     2.698     2.699     2.701     2.703     2.704     2.706     2.707     2.709     2.710     2.712     2.713     2.715     2.717     2.718     2.720     2.721     2.723     2.724     2.726     2.728     2.729     2.731     2.732     2.734     2.736     2.737     2.739     2.741     2.742     2.744     2.746     2.747     2.749     2.751     2.752     2.754     2.756     2.757     2.759     2.761     2.762     2.764     2.766     2.768     2.769     2.771     2.774     2.781     2.788     2.796     2.803     2.810     2.817     2.824     2.831     2.837     2.844     2.850     2.857     2.863     2.870     2.876     2.882     2.888     2.894     2.900     2.906     2.911     2.917     2.922     2.927     2.932     2.937     2.942     2.946     2.951     2.955     2.959     2.964     2.967     2.971     2.975     2.978     2.981     2.984     2.987     2.990     2.993     2.995     2.997     2.999     3.001     3.003     3.004     3.006     3.007     3.008     3.008     3.009     3.009     3.009     3.009     3.008     3.008     3.007     3.005     3.004     3.002     3.000     2.998     2.996     2.993     2.990     2.986     2.983     2.979     2.974     2.969     2.965     2.959     2.953     2.947     2.941     2.934     2.927     2.925     2.928     2.930     2.932     2.935     2.938     2.951     2.984     3.017     3.050     3.082     3.114     3.146     3.177     3.208     3.238     3.268     3.297     3.326     3.354     3.382     3.410     3.437     3.463     3.489     3.514     3.539     3.563     3.587     3.610     3.633     3.655     3.676     3.697     3.718     3.738     3.757     3.776     3.795     3.813     3.830     3.847     3.863     3.879     3.894     3.908     3.922     3.935     3.948     3.960     3.971     3.982     3.992     4.001     4.010     4.018     4.025     4.032     4.038     4.043     4.047     4.051     4.054     4.056     4.057     4.058     4.058     4.057     4.055     4.053     4.050     4.046     4.042     4.037     4.031     4.024     4.017     4.010     4.001     3.993     3.983     3.973     3.963     3.952     3.941     3.929     3.917     3.904     3.891     3.878     3.864     3.849     3.835     3.819     3.804     3.787     3.771     3.754     3.737     3.719     3.701     3.683     3.665     3.646     3.628     3.610     3.591     3.573     3.555     3.537     3.520     3.503     3.486     3.481     3.492     3.503     3.514     3.525     3.536     3.548     3.560     3.572     3.584     3.597     3.609     3.622     3.635     3.648     3.661     3.674     3.688     3.701     3.715     3.729     3.743     3.757     3.771     3.785     3.800     3.814     3.829     3.843     3.858     3.873     3.888     3.903     3.918     3.934     3.949     3.964     3.980     3.995     4.011     4.026     4.041     4.057     4.072     4.087     4.103     4.118     4.133     4.148     4.163     4.178     4.193     4.208     4.223     4.237     4.277     4.318     4.360     4.402     4.445     4.488     4.532     4.576     4.619     4.663     4.708     4.752     4.797     4.842     4.888     4.935     4.982     5.030     5.079     5.129     5.180     5.232     5.284     5.336     5.388     5.441     5.496     5.553     5.614     5.676     5.742     5.816     5.903     6.003     6.107     6.211     6.310     6.406     6.502     6.600     6.703     6.807     6.908     7.009     7.108     7.199     7.274     7.333     7.376     7.404     7.415     7.412     7.409     7.410     7.417     7.435     7.454     7.460     7.453     7.428     7.374     7.298     7.222     7.140     7.063     7.005     6.968     6.948     6.925     6.905     6.874     6.863     6.856     6.849     6.857     6.868     6.885     6.912     6.950     6.984     7.034     7.060     7.099     7.131     7.152     7.170     7.168     7.181     7.160     7.168     7.496     7.671     7.876     8.045     8.251     8.333     8.454     8.499     8.574     8.584     8.564     8.476     8.489     8.294     8.209     8.027     7.903     7.714     7.598     7.412     7.302     7.125     6.971     6.786     6.688     6.512     6.371     6.244     6.082     5.964     5.813     5.664     5.535     5.416     5.325     5.231     5.147     5.089     4.983     4.900     4.812     4.765     4.703     4.659     4.600     4.585     4.516     4.479     4.488     4.498     4.508     4.518     4.527     4.536     4.545     4.553     4.559     4.564     4.568     4.573     4.577     4.657     4.789     4.938     5.092     5.277     5.451     5.635     5.865     6.043     6.255     6.451     6.768     6.926     7.240     7.413     7.600     7.858     8.002     8.158     8.289     8.389     8.555     8.710     8.662     8.745     8.727     8.822     8.753     8.725     8.720     8.638     8.675     8.666     8.691     8.726     8.723     8.771     8.674     8.617     8.582     8.604     8.515     8.492     8.383     8.319     8.213     8.135     8.065     7.941     7.883     7.746     7.695     7.588     7.529     7.464     7.409     7.377     7.364     7.291     7.255     7.185     7.124     7.057     6.954     6.862     6.805     6.711     6.640     6.583     6.494     6.409     6.317     6.215     6.107     6.006     5.891     5.790     5.712     5.647     5.548     5.481     5.431     5.351     5.273     5.205     5.131     5.047     4.980     4.892     4.806     4.729     4.624     4.533     4.421     4.307     4.210     4.121     4.116     4.111     4.105     4.100     4.096     4.092     4.090     4.088     4.086     4.085     4.083     4.081     4.080     4.078     4.076     4.073     4.071     4.067     4.064     4.060     4.055     4.050     4.045     4.039     4.033     4.027     4.021     4.014     4.008     4.003     3.997     3.991     3.985     3.979     3.974     3.968     3.962     3.956     3.949     3.943     3.937     3.931     3.925     3.920     3.915     3.910     3.906     3.902     3.898     3.895     3.892     3.890     3.887     3.885     3.883     3.880     3.878     3.875     3.873     3.870     3.867     3.864     3.860     3.856     3.852     3.846     3.840     3.833     3.880     3.911     3.955     3.992     4.046     4.073     4.110     4.142     4.170     4.197     4.213     4.262     4.272     4.294     4.311     4.314     4.315     4.349     4.410     4.503     4.625     4.779     4.948     5.112     5.272     5.381     5.439     5.427     5.358     5.240     5.093     4.915     4.723     4.534     4.331     4.143     3.983     3.831     3.722     3.636     3.576     3.569     3.586     3.603     3.622     3.643     3.663     3.684     3.705     3.726     3.746     3.766     3.786     3.804     3.822     3.839     3.856     3.871     3.887     3.902     3.916     3.928     3.939     3.948     3.956     3.963     4.048     4.203     4.333     4.443     4.535     4.616     4.691     4.765     4.837     4.910     4.993     5.092     5.206     5.330     5.455     5.579     5.697     5.804     5.901     5.988     6.073     6.178     6.304     6.447     6.582     6.700     6.797     6.860     6.920     7.204     7.452     7.674     7.862     8.082     8.375     8.703     8.990     9.226     9.371     9.512     9.588     9.690     9.792     9.946    10.103    10.208    10.256    10.194    10.077     9.869     9.644     9.364     9.102     8.830     8.621     8.445     8.314     8.185     8.062     7.919     7.767     7.590     7.412     7.246     7.099     6.976     6.868     6.783     6.707     6.638     6.551     6.427     6.296     6.163     6.038     5.926     5.827     5.722     5.622     5.530     5.433     5.338     5.251     5.170     5.087     4.996     4.887     4.763     4.639     4.525     4.426     4.339     4.260     4.194     4.140     4.096     4.063     4.045     4.042     4.046     4.046     4.044     4.034     4.014     3.982     3.937     3.881     3.818     3.750     3.679     3.607     3.538     3.471     3.407     3.348     3.293     3.242     3.193     3.149     3.107     3.067     3.032     2.997     2.965     2.933     2.903     2.873     2.843     2.812     2.784     2.755     2.725     2.695     2.665     2.635     2.606     2.577     2.549     2.522     2.494     2.466     2.438     2.412     2.385     2.371     2.366     2.362     2.358     2.354     2.349     2.345     2.340     2.336     2.331     2.326     2.321     2.316     2.310     2.305     2.299     2.294     2.288     2.283     2.277     2.272     2.266     2.260     2.254     2.248     2.242     2.236     2.231     2.225     2.219     2.213     2.207     2.202     2.196     2.190     2.184     2.178     2.172     2.166     2.161     2.155     2.149     2.143     2.138     2.132     2.126     2.120     2.114     2.107     2.101     2.095     2.089     2.083     2.076     2.070     2.063     2.057     2.050     2.044     2.037     2.031     2.024     2.018     2.011     2.005     1.999     1.992     1.986     1.980     1.974     1.968     1.962     1.956     1.951     1.945     1.940     1.934     1.929     1.924     1.919     1.914     1.910     1.905     1.901     1.896     1.892     1.889     1.885     1.881     1.878     1.874     1.871     1.868     1.865     1.862     1.859     1.856     1.854     1.851     1.849     1.846     1.844     1.842     1.840     1.837     1.835     1.833     1.830     1.828     1.826     1.823     1.821     1.818     1.816     1.813     1.811     1.809     1.806     1.803     1.800     1.797     1.794     1.791     1.788     1.784     1.781     1.778     1.774     1.770     1.766     1.762     1.758     1.754     1.750     1.745     1.740     1.735     1.730     1.725     1.720     1.714     1.709     1.703     1.698     1.692     1.685     1.679     1.673     1.666     1.659     1.653     1.646     1.638     1.631     1.623     1.616     1.608     1.599     1.591     1.582     1.573     1.563     1.554     1.544     1.534     1.524     1.515     1.506     1.497     1.488     1.479     1.471     1.462     1.454     1.446     1.438     1.429     1.420     1.410     1.401     1.391     1.380     1.370     1.359     1.349
     2.099     2.106     2.113     2.120     2.127     2.134     2.140     2.146     2.151     2.157     2.171     2.168     2.216     2.179     2.258     2.190     2.302     2.201     2.352     2.211     2.411     2.220     2.481     2.229     2.562     2.238     2.647     2.257     2.731     2.304     2.805     2.347     2.862     2.379     2.896     2.397     2.903     2.399     2.883     2.385     2.837     2.356     2.768     2.314     2.682     2.310     2.586     2.316     2.485     2.322     2.384     2.327     2.330     2.332     2.335     2.337     2.340     2.342     2.344     2.347     2.349     2.351     2.352     2.355     2.355     2.358     2.359     2.360     2.362     2.363     2.365     2.367     2.368     2.369     2.370     2.372     2.373     2.375     2.376     2.377     2.379     2.380     2.381     2.381     2.383     2.383     2.384     2.385     2.386     2.386     2.388     2.388     2.389     2.390     2.391     2.391     2.392     2.392     2.393     2.393     2.394     2.395     2.396     2.396     2.396     2.397     2.397     2.397     2.398     2.398     2.399     2.399     2.400     2.400     2.400     2.400     2.401     2.401     2.400     2.401     2.401     2.401     2.401     2.401     2.401     2.401     2.401     2.402     2.402     2.402     2.402     2.402     2.402     2.401     2.401     2.401     2.401     2.401     2.401     2.401     2.400     2.400     2.400     2.400     2.399     2.399     2.399     2.399     2.398     2.398     2.397     2.397     2.396     2.396     2.396     2.395     2.394     2.394     2.393     2.393     2.392     2.392     2.391     2.390     2.390     2.389     2.388     2.387     2.387     2.386     2.385     2.384     2.383     2.382     2.381     2.380     2.379     2.378     2.376     2.375     2.374     2.373     2.372     2.370     2.369     2.368     2.366     2.365     2.363     2.362     2.360     2.359     2.357     2.356     2.354     2.352     2.350     2.349     2.347     2.345     2.344     2.342     2.340     2.338     2.336     2.334     2.332     2.330     2.328     2.326     2.324     2.322     2.320     2.318     2.315     2.313     2.311     2.308     2.306     2.304     2.301     2.299     2.296     2.294     2.291     2.289     2.286     2.283     2.281     2.278     2.276     2.273     2.270     2.267     2.265     2.261     2.259     2.256     2.253     2.250     2.247     2.244     2.241     2.238     2.235     2.232     2.228     2.225     2.222     2.219     2.216     2.212     2.209     2.206     2.202     2.199     2.195     2.192     2.188     2.185     2.181     2.177     2.174     2.170     2.166     2.163     2.159     2.155     2.151     2.147     2.143     2.139     2.135     2.131     2.127     2.123     2.118     2.114     2.110     2.106     2.101     2.097     2.092     2.088     2.083     2.079     2.075     2.075     2.076     2.077     2.077     2.078     2.078     2.079     2.079     2.080     2.080     2.081     2.081     2.082     2.082     2.083     2.083     2.083     2.084     2.084     2.085     2.085     2.086     2.086     2.087     2.087     2.088     2.088     2.088     2.089     2.089     2.089     2.090     2.090     2.091     2.091     2.091     2.092     2.092     2.093     2.093     2.094     2.094     2.094     2.094     2.095     2.095     2.096     2.096     2.096     2.097     2.097     2.098     2.098     2.098     2.099     2.099     2.099     2.100     2.100     2.100     2.101     2.101     2.101     2.102     2.102     2.103     2.103     2.104     2.104     2.104     2.105     2.105     2.106     2.106     2.107     2.107     2.107     2.108     2.108     2.109     2.109     2.110     2.110     2.111     2.111     2.112     2.112     2.113     2.113     2.114     2.114     2.115     2.115     2.116     2.116     2.117     2.117     2.118     2.119     2.119     2.120     2.120     2.121     2.121     2.122     2.123     2.123     2.124     2.124     2.125     2.125     2.126     2.127     2.127     2.128     2.128     2.129     2.130     2.130     2.131     2.131     2.132     2.133     2.133     2.134     2.135     2.135     2.136     2.136     2.137     2.138     2.138     2.139     2.140     2.140     2.141     2.141     2.142     2.143     2.143     2.144     2.145     2.145     2.146     2.147     2.147     2.148     2.149     2.149     2.150     2.151     2.151     2.152     2.153     2.154     2.154     2.155     2.156     2.157     2.157     2.158     2.159     2.159     2.160     2.161     2.162     2.163     2.163     2.164     2.165     2.166     2.167     2.167     2.168     2.169     2.170     2.171     2.171     2.172     2.173     2.174     2.175     2.176     2.176     2.177     2.178     2.179     2.180     2.181     2.182     2.183     2.184     2.185     2.186     2.186     2.187     2.188     2.189     2.190     2.191     2.192     2.193     2.194     2.195     2.196     2.197     2.198     2.199     2.200     2.201     2.202     2.203     2.204     2.205     2.206     2.207     2.208     2.209     2.210     2.211     2.213     2.214     2.215     2.216     2.217     2.218     2.219     2.220     2.221     2.223     2.224     2.225     2.226     2.227     2.228     2.229     2.230     2.232     2.233     2.234     2.235     2.236     2.237     2.238     2.240     2.240     2.242     2.243     2.244     2.245     2.246     2.247     2.249     2.250     2.251     2.252     2.253     2.255     2.256     2.257     2.258     2.259     2.260     2.262     2.263     2.264     2.265     2.266     2.267     2.269     2.270     2.271     2.272     2.274     2.275     2.276     2.281     2.287     2.293     2.298     2.304     2.310     2.316     2.322     2.327     2.333     2.339     2.345     2.351     2.357     2.364     2.370     2.376     2.382     2.388     2.395     2.401     2.407     2.413     2.420     2.426     2.433     2.439     2.445     2.452     2.458     2.465     2.471     2.477     2.484     2.490     2.497     2.503     2.510     2.516     2.523     2.529     2.536     2.543     2.549     2.556     2.562     2.569     2.575     2.582     2.588     2.595     2.601     2.608     2.614     2.621     2.627     2.634     2.640     2.646     2.653     2.659     2.665     2.672     2.678     2.684     2.690     2.696     2.703     2.709     2.715     2.721     2.727     2.733     2.739     2.744     2.750     2.756     2.761     2.767     2.773     2.778     2.784     2.789     2.794     2.800     2.805     2.810     2.815     2.820     2.825     2.830     2.835     2.840     2.844     2.849     2.853     2.858     2.862     2.866     2.870     2.875     2.879     2.883     2.887     2.890     2.894     2.898     2.901     2.905     2.908     2.911     2.914     2.917     2.920     2.923     2.926     2.928     2.931     2.933     2.936     2.938     2.940     2.942     2.944     2.946     2.948     2.949     2.951     2.952     2.954     2.955     2.956     2.957     2.958     2.959     2.959     2.960     2.960     2.961     2.961     2.961     2.960     2.960     2.960     2.959     2.958     2.958     2.956     2.955     2.953     2.952     2.950     2.948     2.945     2.943     2.939     2.936     2.933     2.929     2.925     2.921     2.916     2.911     2.906     2.900     2.894     2.888     2.882     2.875     2.868     2.861     2.853     2.845     2.837     2.828     2.819     2.810     2.801     2.791     2.781     2.770     2.759     2.748     2.736     2.724     2.712     2.699     2.686     2.673     2.659     2.645     2.631     2.616     2.602     2.601     2.605     2.608     2.611     2.615     2.619     2.622     2.626     2.630     2.634     2.638     2.642     2.645     2.648     2.651     2.654     2.656     2.659     2.661     2.664     2.666     2.668     2.670     2.672     2.673     2.675     2.677     2.679     2.681     2.682     2.684     2.686     2.687     2.689     2.690     2.692     2.693     2.695     2.697     2.698     2.700     2.701     2.703     2.704     2.706     2.707     2.709     2.711     2.712     2.714     2.715     2.717     2.718     2.720     2.721     2.723     2.725     2.726     2.728     2.729     2.731     2.733     2.734     2.736     2.738     2.739     2.741     2.743     2.744     2.746     2.748     2.749     2.751     2.753     2.754     2.756     2.758     2.759     2.761     2.763     2.764     2.766     2.768     2.770     2.771     2.779     2.786     2.793     2.800     2.807     2.814     2.821     2.828     2.835     2.841     2.848     2.855     2.861     2.867     2.874     2.880     2.886     2.892     2.898     2.903     2.909     2.914     2.920     2.925     2.930     2.935     2.940     2.944     2.949     2.953     2.957     2.961     2.965     2.969     2.973     2.976     2.979     2.983     2.985     2.988     2.991     2.993     2.995     2.997     2.999     3.001     3.003     3.004     3.005     3.006     3.007     3.007     3.007     3.007     3.007     3.007     3.006     3.005     3.004     3.003     3.001     2.999     2.997     2.995     2.992     2.989     2.985     2.982     2.978     2.974     2.969     2.964     2.959     2.953     2.947     2.941     2.935     2.928     2.924     2.926     2.928     2.931     2.933     2.936     2.939     2.965     2.998     3.031     3.063     3.095     3.127     3.159     3.190     3.220     3.250     3.280     3.309     3.338     3.366     3.393     3.421     3.447     3.473     3.499     3.524     3.548     3.572     3.595     3.618     3.640     3.662     3.683     3.704     3.724     3.744     3.763     3.781     3.799     3.817     3.833     3.850     3.866     3.881     3.895     3.909     3.923     3.935     3.948     3.959     3.970     3.980     3.990     3.999     4.007     4.014     4.021     4.027     4.033     4.037     4.041     4.044     4.046     4.048     4.049     4.049     4.048     4.047     4.045     4.042     4.038     4.034     4.029     4.023     4.017     4.010     4.002     3.994     3.986     3.976     3.967     3.956     3.945     3.934     3.923     3.910     3.898     3.885     3.871     3.857     3.843     3.828     3.813     3.797     3.781     3.764     3.747     3.730     3.713     3.695     3.677     3.658     3.640     3.621     3.603     3.585     3.566     3.548     3.531     3.513     3.496     3.479     3.478     3.489     3.500     3.511     3.522     3.533     3.545     3.556     3.568     3.581     3.593     3.605     3.618     3.631     3.644     3.657     3.670     3.683     3.697     3.711     3.724     3.738     3.752     3.766     3.781     3.795     3.810     3.824     3.839     3.853     3.868     3.883     3.898     3.913     3.929     3.944     3.959     3.975     3.990     4.005     4.021     4.036     4.052     4.067     4.082     4.098     4.113     4.128     4.143     4.158     4.173     4.188     4.203     4.218     4.232     4.248     4.289     4.331     4.374     4.417     4.461     4.504     4.549     4.593     4.637     4.682     4.726     4.771     4.816     4.862     4.908     4.954     5.002     5.051     5.102     5.154     5.207     5.261     5.313     5.366     5.419     5.474     5.531     5.591     5.653     5.717     5.786     5.863     5.952     6.051     6.155     6.259     6.360     6.457     6.553     6.653     6.758     6.864     6.966     7.066     7.161     7.246     7.315     7.366     7.402     7.423     7.427     7.422     7.420     7.424     7.433     7.450     7.461     7.455     7.432     7.393     7.326     7.246     7.165     7.088     7.014     6.976     6.953     6.930     6.919     6.891     6.865     6.854     6.842     6.833     6.838     6.845     6.847     6.879     6.910     6.950     6.982     7.028     7.067     7.088     7.114     7.132     7.149     7.121     7.133     7.164     7.328     7.624     7.808     8.026     8.164     8.318     8.424     8.504     8.619     8.611     8.611     8.636     8.530     8.472     8.314     8.238     8.067     7.922     7.778     7.670     7.488     7.339     7.153     7.029     6.868     6.708     6.586     6.428     6.300     6.121     5.990     5.814     5.681     5.561     5.439     5.349     5.283     5.169     5.088     4.972     4.888     4.846     4.805     4.705     4.691     4.604     4.563     4.485     4.490     4.500     4.509     4.519     4.528     4.537     4.545     4.552     4.558     4.563     4.568     4.572     4.577     4.582     4.621     4.755     4.893     5.100     5.244     5.443     5.652     5.847     6.050     6.318     6.496     6.779     6.954     7.161     7.408     7.583     7.754     7.916     8.049     8.217     8.399     8.429     8.536     8.565     8.695     8.647     8.679     8.669     8.617     8.625     8.548     8.586     8.605     8.642     8.771     8.758     8.708     8.659     8.593     8.565     8.593     8.519     8.492     8.386     8.315     8.250     8.162     8.099     7.977     7.926     7.779     7.734     7.628     7.542     7.483     7.444     7.410     7.400     7.322     7.297     7.230     7.145     7.069     7.004     6.886     6.827     6.755     6.672     6.596     6.508     6.411     6.316     6.213     6.087     5.976     5.902     5.799     5.701     5.634     5.581     5.496     5.427     5.357     5.279     5.198     5.132     5.031     4.949     4.862     4.766     4.673     4.562     4.446     4.349     4.242     4.140     4.135     4.130     4.125     4.121     4.117     4.114     4.111     4.110     4.108     4.107     4.105     4.104     4.102     4.100     4.098     4.095     4.092     4.088     4.084     4.079     4.074     4.068     4.062     4.056     4.049     4.042     4.035     4.028     4.022     4.015     4.009     4.003     3.997     3.991     3.984     3.978     3.972     3.965     3.958     3.952     3.945     3.939     3.933     3.927     3.922     3.917     3.913     3.909     3.905     3.902     3.900     3.897     3.895     3.892     3.890     3.888     3.885     3.882     3.879     3.877     3.874     3.870     3.866     3.862     3.857     3.852     3.845     3.838     3.830     3.874     3.907     3.969     4.010     4.049     4.085     4.124     4.159     4.178     4.227     4.251     4.285     4.324     4.337     4.344     4.354     4.372     4.423     4.509     4.614     4.751     4.915     5.090     5.257     5.394     5.487     5.505     5.469     5.389     5.264     5.082     4.894     4.681     4.466     4.261     4.076     3.909     3.772     3.671     3.584     3.529     3.535     3.552     3.571     3.590     3.610     3.629     3.650     3.670     3.691     3.711     3.730     3.748     3.766     3.783     3.800     3.816     3.831     3.846     3.860     3.872     3.884     3.894     3.904     3.912     3.920     4.066     4.218     4.353     4.477     4.598     4.720     4.840     4.958     5.074     5.191     5.318     5.457     5.606     5.758     5.904     6.045     6.178     6.297     6.409     6.512     6.611     6.720     6.829     6.938     7.045     7.136     7.208     7.348     7.664     8.035     8.432     8.779     9.024     9.174     9.277     9.291     9.303     9.283     9.303     9.352     9.401     9.507     9.631     9.838     9.989    10.146    10.174    10.167    10.026     9.857     9.594     9.346     9.072     8.855     8.656     8.506     8.359     8.227     8.085     7.937     7.772     7.600     7.438     7.289     7.155     7.031     6.919     6.825     6.729     6.631     6.491     6.331     6.171     6.010     5.857     5.726     5.610     5.494     5.391     5.294     5.195     5.108     5.033     4.958     4.876     4.780     4.668     4.554     4.449     4.354     4.270     4.192     4.125     4.069     4.023     3.987     3.965     3.958     3.962     3.967     3.970     3.968     3.957     3.936     3.902     3.857     3.802     3.742     3.678     3.612     3.546     3.483     3.422     3.365     3.311     3.262     3.214     3.171     3.130     3.091     3.055     3.020     2.987     2.956     2.925     2.895     2.865     2.835     2.806     2.777     2.747     2.716     2.686     2.657     2.628     2.599     2.570     2.543     2.516     2.488     2.461     2.434     2.407     2.380     2.355     2.339     2.335     2.332     2.328     2.324     2.320     2.316     2.311     2.307     2.303     2.298     2.293     2.288     2.283     2.278     2.273     2.268     2.262     2.257     2.252     2.246     2.241     2.235     2.230     2.224     2.219     2.213     2.207     2.202     2.196     2.191     2.185     2.180     2.174     2.168     2.163     2.157     2.151     2.146     2.140     2.134     2.129     2.123     2.117     2.111     2.105     2.099     2.093     2.087     2.081     2.075     2.069     2.062     2.055     2.049     2.043     2.036     2.030     2.024     2.017     2.011     2.004     1.998     1.992     1.985     1.979     1.973     1.967     1.961     1.955     1.950     1.944     1.939     1.933     1.928     1.923     1.918     1.913     1.908     1.904     1.899     1.895     1.891     1.886     1.883     1.879     1.876     1.872     1.868     1.865     1.862     1.859     1.856     1.854     1.851     1.848     1.846     1.843     1.841     1.839     1.836     1.834     1.832     1.830     1.827     1.825     1.823     1.821     1.818     1.816     1.813     1.811     1.808     1.806     1.803     1.801     1.798     1.796     1.792     1.789     1.786     1.783     1.779     1.776     1.773     1.769     1.765     1.761     1.757     1.753     1.749     1.745     1.740     1.736     1.731     1.726     1.720     1.715     1.710     1.704     1.698     1.693     1.687     1.681     1.674     1.668     1.661     1.655     1.648     1.641     1.634     1.626     1.619     1.611     1.603     1.594     1.586     1.577     1.568     1.559     1.549     1.539     1.530     1.520     1.510     1.501     1.492     1.484     1.475     1.466     1.458     1.450     1.442     1.434     1.425     1.416     1.407     1.397     1.387     1.377     1.367     1.356     1.344
     2.098     2.105     2.112     2.119     2.125     2.131     2.138     2.144     2.150     2.156     2.161     2.168     2.173     2.207     2.184     2.245     2.195     2.288     2.205     2.340     2.215     2.405     2.224     2.482     2.233     2.568     2.242     2.660     2.265     2.748     2.314     2.825     2.359     2.883     2.392     2.917     2.410     2.924     2.412     2.904     2.398     2.858     2.370     2.791     2.330     2.708     2.314     2.615     2.319     2.518     2.325     2.421     2.330     2.333     2.336     2.338     2.341     2.343     2.346     2.347     2.350     2.351     2.354     2.355     2.357     2.359     2.360     2.362     2.363     2.365     2.366     2.368     2.369     2.371     2.372     2.373     2.375     2.376     2.377     2.379     2.380     2.381     2.382     2.383     2.385     2.385     2.386     2.387     2.388     2.389     2.390     2.390     2.391     2.392     2.393     2.393     2.394     2.395     2.395     2.396     2.397     2.397     2.398     2.398     2.399     2.399     2.400     2.400     2.400     2.401     2.401     2.402     2.402     2.402     2.403     2.403     2.403     2.403     2.403     2.403     2.403     2.404     2.404     2.404     2.404     2.404     2.404     2.404     2.405     2.405     2.405     2.405     2.404     2.405     2.405     2.404     2.404     2.404     2.404     2.404     2.404     2.403     2.403     2.403     2.403     2.402     2.402     2.402     2.401     2.401     2.401     2.400     2.400     2.399     2.399     2.398     2.398     2.397     2.397     2.396     2.396     2.395     2.394     2.394     2.393     2.392     2.392     2.391     2.390     2.389     2.388     2.387     2.386     2.385     2.385     2.383     2.382     2.381     2.380     2.379     2.378     2.376     2.375     2.374     2.373     2.371     2.370     2.368     2.367     2.365     2.364     2.362     2.361     2.359     2.358     2.356     2.354     2.352     2.351     2.349     2.347     2.345     2.344     2.342     2.340     2.338     2.336     2.334     2.332     2.330     2.328     2.326     2.323     2.321     2.319     2.317     2.314     2.312     2.310     2.307     2.305     2.302     2.300     2.297     2.295     2.292     2.290     2.287     2.284     2.282     2.279     2.276     2.274     2.271     2.268     2.265     2.263     2.260     2.257     2.254     2.251     2.248     2.245     2.241     2.239     2.235     2.232     2.229     2.226     2.223     2.219     2.216     2.213     2.209     2.206     2.202     2.199     2.196     2.192     2.189     2.185     2.181     2.178     2.174     2.170     2.166     2.162     2.159     2.155     2.151     2.147     2.143     2.139     2.135     2.130     2.126     2.122     2.118     2.114     2.109     2.105     2.100     2.096     2.092     2.087     2.083     2.078     2.074     2.075     2.075     2.076     2.076     2.077     2.078     2.078     2.079     2.079     2.080     2.080     2.081     2.081     2.082     2.082     2.083     2.083     2.083     2.084     2.084     2.085     2.085     2.085     2.086     2.086     2.087     2.087     2.088     2.088     2.088     2.089     2.089     2.090     2.090     2.090     2.091     2.091     2.092     2.092     2.092     2.093     2.093     2.094     2.094     2.094     2.095     2.095     2.096     2.096     2.096     2.097     2.097     2.097     2.098     2.098     2.098     2.099     2.099     2.099     2.100     2.100     2.101     2.101     2.101     2.102     2.102     2.103     2.103     2.103     2.104     2.104     2.105     2.105     2.106     2.106     2.106     2.107     2.107     2.108     2.108     2.109     2.109     2.110     2.110     2.111     2.111     2.112     2.112     2.113     2.113     2.114     2.114     2.115     2.115     2.116     2.117     2.117     2.118     2.118     2.119     2.119     2.120     2.120     2.121     2.122     2.122     2.123     2.123     2.124     2.125     2.125     2.126     2.126     2.127     2.127     2.128     2.129     2.129     2.130     2.130     2.131     2.132     2.132     2.133     2.134     2.134     2.135     2.135     2.136     2.137     2.137     2.138     2.139     2.139     2.140     2.141     2.141     2.142     2.143     2.143     2.144     2.145     2.145     2.146     2.146     2.147     2.148     2.149     2.149     2.150     2.151     2.151     2.152     2.153     2.153     2.154     2.155     2.156     2.156     2.157     2.158     2.158     2.159     2.160     2.161     2.162     2.162     2.163     2.164     2.165     2.166     2.166     2.167     2.168     2.169     2.170     2.170     2.171     2.172     2.173     2.174     2.175     2.176     2.177     2.177     2.178     2.179     2.180     2.181     2.182     2.183     2.184     2.185     2.185     2.186     2.187     2.188     2.189     2.190     2.191     2.192     2.193     2.194     2.195     2.196     2.197     2.198     2.199     2.200     2.201     2.202     2.203     2.204     2.205     2.207     2.208     2.209     2.210     2.211     2.212     2.213     2.214     2.215     2.216     2.217     2.219     2.219     2.221     2.222     2.223     2.224     2.225     2.226     2.228     2.229     2.230     2.231     2.232     2.233     2.234     2.235     2.237     2.238     2.239     2.240     2.241     2.242     2.243     2.245     2.246     2.247     2.248     2.249     2.250     2.252     2.253     2.254     2.255     2.256     2.257     2.259     2.260     2.261     2.262     2.263     2.264     2.266     2.267     2.268     2.269     2.271     2.272     2.273     2.274     2.276     2.277     2.282     2.288     2.294     2.300     2.305     2.311     2.317     2.323     2.329     2.335     2.341     2.347     2.353     2.359     2.365     2.371     2.377     2.383     2.390     2.396     2.402     2.408     2.415     2.421     2.427     2.434     2.440     2.447     2.453     2.459     2.466     2.472     2.479     2.485     2.492     2.498     2.505     2.511     2.517     2.524     2.530     2.537     2.543     2.550     2.556     2.563     2.569     2.576     2.582     2.589     2.595     2.602     2.608     2.614     2.621     2.627     2.634     2.640     2.646     2.653     2.659     2.665     2.671     2.677     2.683     2.689     2.696     2.702     2.707     2.714     2.719     2.725     2.731     2.737     2.742     2.748     2.754     2.759     2.765     2.770     2.775     2.781     2.786     2.791     2.796     2.801     2.806     2.811     2.816     2.821     2.825     2.830     2.835     2.839     2.844     2.848     2.852     2.856     2.860     2.864     2.868     2.872     2.876     2.880     2.883     2.887     2.890     2.893     2.896     2.900     2.902     2.906     2.908     2.911     2.913     2.916     2.918     2.921     2.923     2.925     2.927     2.929     2.930     2.932     2.934     2.935     2.937     2.938     2.939     2.940     2.941     2.942     2.943     2.943     2.944     2.944     2.944     2.944     2.944     2.944     2.944     2.943     2.943     2.942     2.941     2.940     2.938     2.937     2.935     2.933     2.931     2.929     2.926     2.923     2.920     2.917     2.913     2.909     2.904     2.900     2.895     2.890     2.884     2.878     2.872     2.865     2.859     2.852     2.844     2.837     2.829     2.821     2.812     2.803     2.794     2.785     2.775     2.765     2.754     2.743     2.732     2.721     2.709     2.697     2.684     2.671     2.658     2.645     2.631     2.617     2.603     2.596     2.599     2.602     2.605     2.608     2.612     2.615     2.619     2.623     2.627     2.631     2.634     2.638     2.641     2.645     2.648     2.651     2.654     2.656     2.659     2.661     2.663     2.665     2.668     2.669     2.671     2.673     2.675     2.677     2.679     2.681     2.682     2.684     2.686     2.687     2.689     2.690     2.692     2.694     2.695     2.697     2.698     2.700     2.701     2.703     2.704     2.706     2.708     2.709     2.711     2.712     2.714     2.716     2.717     2.719     2.720     2.722     2.723     2.725     2.727     2.728     2.730     2.731     2.733     2.735     2.736     2.738     2.740     2.741     2.743     2.745     2.746     2.748     2.750     2.751     2.753     2.754     2.756     2.758     2.759     2.761     2.763     2.765     2.766     2.768     2.770     2.776     2.783     2.791     2.798     2.805     2.812     2.819     2.826     2.833     2.839     2.846     2.852     2.859     2.865     2.871     2.877     2.883     2.889     2.895     2.901     2.907     2.912     2.917     2.923     2.928     2.933     2.938     2.942     2.947     2.951     2.955     2.959     2.963     2.967     2.971     2.974     2.977     2.981     2.983     2.986     2.989     2.991     2.994     2.996     2.997     2.999     3.001     3.002     3.003     3.004     3.005     3.005     3.006     3.006     3.005     3.005     3.005     3.004     3.003     3.001     3.000     2.998     2.996     2.993     2.991     2.988     2.984     2.981     2.977     2.973     2.969     2.964     2.959     2.953     2.948     2.941     2.935     2.928     2.922     2.924     2.927     2.929     2.932     2.935     2.937     2.945     2.978     3.012     3.044     3.077     3.109     3.140     3.172     3.202     3.233     3.263     3.292     3.321     3.349     3.377     3.404     3.431     3.457     3.483     3.508     3.533     3.557     3.580     3.603     3.626     3.648     3.669     3.690     3.710     3.730     3.749     3.767     3.786     3.803     3.820     3.837     3.852     3.868     3.882     3.897     3.910     3.923     3.935     3.947     3.958     3.968     3.978     3.987     3.995     4.003     4.010     4.016     4.022     4.027     4.031     4.034     4.037     4.039     4.040     4.040     4.039     4.038     4.036     4.033     4.030     4.026     4.021     4.015     4.009     4.002     3.995     3.987     3.978     3.969     3.960     3.949     3.939     3.927     3.916     3.904     3.891     3.878     3.865     3.851     3.836     3.822     3.806     3.791     3.774     3.758     3.741     3.724     3.706     3.688     3.670     3.652     3.633     3.615     3.596     3.578     3.560     3.542     3.524     3.507     3.490     3.473     3.475     3.486     3.497     3.508     3.519     3.530     3.542     3.553     3.565     3.577     3.589     3.602     3.614     3.627     3.640     3.653     3.666     3.679     3.693     3.706     3.720     3.734     3.748     3.762     3.776     3.791     3.805     3.819     3.834     3.849     3.863     3.878     3.893     3.908     3.923     3.939     3.954     3.969     3.985     4.000     4.016     4.031     4.047     4.062     4.077     4.093     4.108     4.123     4.138     4.153     4.168     4.183     4.198     4.213     4.228     4.242     4.260     4.301     4.344     4.387     4.431     4.475     4.520     4.565     4.610     4.654     4.699     4.744     4.789     4.835     4.880     4.927     4.974     5.022     5.072     5.124     5.178     5.233     5.287     5.341     5.395     5.450     5.507     5.566     5.627     5.691     5.758     5.830     5.909     5.998     6.097     6.201     6.305     6.408     6.507     6.604     6.706     6.814     6.920     7.022     7.120     7.211     7.290     7.352     7.396     7.425     7.438     7.437     7.427     7.423     7.426     7.434     7.449     7.452     7.432     7.396     7.343     7.269     7.183     7.101     7.025     6.973     6.945     6.931     6.916     6.904     6.878     6.854     6.842     6.826     6.816     6.817     6.813     6.820     6.840     6.872     6.900     6.945     6.992     7.017     7.049     7.071     7.096     7.090     7.103     7.104     7.117     7.297     7.489     7.702     7.940     8.107     8.244     8.376     8.584     8.571     8.658     8.693     8.656     8.670     8.545     8.470     8.350     8.227     8.086     7.964     7.856     7.676     7.526     7.387     7.209     7.066     6.918     6.754     6.663     6.457     6.342     6.146     5.998     5.844     5.718     5.590     5.517     5.397     5.298     5.183     5.073     5.005     4.938     4.882     4.814     4.734     4.656     4.609     4.537     4.491     4.501     4.510     4.520     4.529     4.537     4.544     4.551     4.557     4.562     4.567     4.572     4.577     4.582     4.587     4.611     4.770     4.877     5.038     5.267     5.432     5.619     5.884     6.079     6.314     6.512     6.722     6.966     7.134     7.322     7.515     7.671     7.863     8.047     8.113     8.278     8.334     8.508     8.468     8.532     8.560     8.533     8.539     8.475     8.456     8.460     8.460     8.619     8.613     8.684     8.669     8.666     8.657     8.534     8.517     8.546     8.490     8.444     8.385     8.319     8.282     8.176     8.148     8.020     7.970     7.861     7.764     7.659     7.573     7.508     7.495     7.430     7.425     7.351     7.303     7.256     7.193     7.065     7.016     6.918     6.846     6.780     6.701     6.600     6.517     6.401     6.288     6.188     6.109     5.970     5.875     5.807     5.732     5.647     5.585     5.519     5.437     5.362     5.277     5.180     5.115     5.007     4.920     4.815     4.700     4.590     4.495     4.372     4.263     4.162     4.155     4.151     4.146     4.142     4.139     4.136     4.134     4.132     4.130     4.129     4.128     4.126     4.125     4.122     4.120     4.117     4.113     4.109     4.105     4.099     4.093     4.087     4.080     4.072     4.065     4.057     4.050     4.042     4.035     4.028     4.022     4.015     4.009     4.002     3.996     3.989     3.982     3.975     3.968     3.961     3.954     3.948     3.942     3.936     3.931     3.926     3.921     3.917     3.913     3.910     3.908     3.905     3.903     3.901     3.898     3.896     3.893     3.890     3.887     3.884     3.881     3.877     3.873     3.868     3.863     3.857     3.851     3.843     3.835     3.825     3.877     3.924     3.975     4.013     4.052     4.096     4.130     4.175     4.198     4.245     4.305     4.333     4.358     4.381     4.385     4.400     4.457     4.523     4.613     4.721     4.867     5.046     5.206     5.375     5.503     5.564     5.569     5.529     5.405     5.242     5.045     4.836     4.596     4.378     4.172     3.993     3.835     3.702     3.606     3.545     3.521     3.517     3.516     3.534     3.552     3.571     3.591     3.611     3.631     3.651     3.669     3.687     3.705     3.722     3.738     3.754     3.769     3.783     3.797     3.810     3.823     3.835     3.846     3.856     3.866     3.877     3.887     4.042     4.195     4.349     4.510     4.674     4.838     4.998     5.153     5.307     5.465     5.626     5.794     5.959     6.116     6.270     6.418     6.557     6.691     6.810     6.915     7.020     7.125     7.230     7.335     7.514     7.892     8.295     8.661     8.991     9.168     9.208     9.091     8.937     8.781     8.663     8.589     8.552     8.600     8.647     8.770     8.910     9.097     9.292     9.454     9.582     9.623     9.614     9.514     9.386     9.217     9.051     8.883     8.731     8.590     8.447     8.314     8.171     8.030     7.874     7.706     7.548     7.397     7.254     7.117     6.976     6.860     6.743     6.623     6.472     6.282     6.095     5.906     5.726     5.566     5.436     5.317     5.206     5.109     5.015     4.928     4.856     4.792     4.720     4.641     4.549     4.452     4.361     4.276     4.199     4.126     4.060     4.003     3.956     3.917     3.891     3.878     3.879     3.884     3.888     3.892     3.888     3.874     3.850     3.815     3.770     3.719     3.661     3.600     3.540     3.480     3.422     3.368     3.317     3.269     3.223     3.181     3.141     3.103     3.068     3.034     3.001     2.970     2.940     2.910     2.880     2.850     2.821     2.793     2.763     2.732     2.702     2.673     2.644     2.615     2.587     2.560     2.533     2.505     2.478     2.452     2.426     2.399     2.374     2.349     2.323     2.310     2.307     2.303     2.300     2.296     2.292     2.289     2.285     2.280     2.276     2.271     2.267     2.262     2.257     2.253     2.248     2.243     2.238     2.233     2.228     2.223     2.217     2.212     2.207     2.202     2.196     2.191     2.185     2.180     2.175     2.170     2.164     2.159     2.153     2.147     2.142     2.136     2.131     2.125     2.120     2.114     2.108     2.103     2.097     2.091     2.085     2.079     2.073     2.067     2.061     2.055     2.048     2.042     2.035     2.029     2.023     2.017     2.010     2.004     1.997     1.991     1.985     1.979     1.973     1.967     1.961     1.955     1.949     1.943     1.938     1.932     1.927     1.922     1.917     1.912     1.907     1.902     1.898     1.893     1.889     1.885     1.881     1.877     1.873     1.870     1.866     1.863     1.860     1.857     1.854     1.851     1.848     1.846     1.843     1.841     1.838     1.836     1.833     1.831     1.829     1.827     1.825     1.822     1.820     1.818     1.816     1.813     1.811     1.809     1.806     1.804     1.801     1.798     1.796     1.793     1.791     1.788     1.785     1.781     1.778     1.775     1.771     1.768     1.764     1.761     1.757     1.753     1.749     1.745     1.740     1.736     1.731     1.726     1.721     1.716     1.710     1.705     1.699     1.694     1.688     1.682     1.676     1.670     1.663     1.657     1.650     1.643     1.636     1.629     1.622     1.614     1.606     1.598     1.590     1.581     1.572     1.563     1.554     1.545     1.535     1.525     1.515     1.505     1.496     1.488     1.479     1.471     1.463     1.454     1.446     1.438     1.430     1.422     1.413     1.404     1.394     1.384     1.374     1.364     1.353     1.342
     2.097     2.104     2.111     2.118     2.124     2.130     2.137     2.143     2.149     2.155     2.161     2.167     2.173     2.178     2.189     2.190     2.224     2.201     2.267     2.210     2.322     2.220     2.392     2.229     2.475     2.238     2.569     2.246     2.665     2.269     2.756     2.319     2.835     2.365     2.893     2.398     2.927     2.416     2.935     2.419     2.916     2.406     2.871     2.379     2.806     2.341     2.727     2.317     2.638     2.323     2.545     2.328     2.453     2.334     2.365     2.339     2.341     2.344     2.346     2.349     2.351     2.353     2.355     2.356     2.358     2.360     2.361     2.363     2.365     2.366     2.368     2.369     2.371     2.372     2.374     2.375     2.376     2.378     2.379     2.380     2.381     2.383     2.384     2.385     2.386     2.387     2.388     2.389     2.390     2.391     2.392     2.393     2.393     2.394     2.395     2.396     2.397     2.398     2.398     2.399     2.399     2.400     2.400     2.402     2.402     2.402     2.403     2.403     2.403     2.404     2.404     2.404     2.404     2.405     2.405     2.405     2.406     2.406     2.406     2.406     2.406     2.406     2.407     2.407     2.407     2.407     2.407     2.407     2.408     2.408     2.408     2.408     2.408     2.408     2.407     2.407     2.407     2.407     2.407     2.407     2.407     2.407     2.406     2.406     2.406     2.406     2.405     2.405     2.405     2.404     2.404     2.403     2.403     2.403     2.402     2.402     2.401     2.401     2.400     2.400     2.399     2.399     2.398     2.397     2.397     2.396     2.395     2.394     2.394     2.393     2.392     2.391     2.390     2.389     2.388     2.387     2.386     2.385     2.384     2.382     2.381     2.380     2.379     2.377     2.376     2.375     2.374     2.372     2.371     2.369     2.368     2.366     2.365     2.363     2.361     2.359     2.358     2.356     2.354     2.353     2.351     2.349     2.347     2.345     2.343     2.341     2.340     2.337     2.335     2.333     2.331     2.329     2.327     2.325     2.323     2.320     2.318     2.316     2.313     2.311     2.309     2.306     2.304     2.301     2.299     2.296     2.294     2.291     2.288     2.285     2.283     2.280     2.277     2.275     2.272     2.269     2.266     2.263     2.260     2.257     2.254     2.251     2.248     2.245     2.242     2.239     2.236     2.233     2.229     2.226     2.223     2.220     2.216     2.213     2.210     2.206     2.203     2.199     2.196     2.192     2.189     2.185     2.181     2.177     2.174     2.170     2.166     2.162     2.158     2.154     2.150     2.146     2.142     2.138     2.134     2.130     2.126     2.121     2.117     2.113     2.109     2.104     2.100     2.095     2.091     2.086     2.082     2.077     2.074     2.074     2.075     2.075     2.076     2.076     2.077     2.078     2.078     2.078     2.079     2.079     2.080     2.080     2.081     2.081     2.082     2.082     2.083     2.083     2.083     2.084     2.084     2.085     2.085     2.086     2.086     2.086     2.087     2.087     2.088     2.088     2.089     2.089     2.089     2.090     2.090     2.091     2.091     2.092     2.092     2.092     2.092     2.093     2.093     2.094     2.094     2.094     2.095     2.095     2.095     2.096     2.096     2.097     2.097     2.097     2.098     2.098     2.098     2.099     2.099     2.100     2.100     2.100     2.101     2.101     2.102     2.102     2.102     2.103     2.103     2.104     2.104     2.105     2.105     2.106     2.106     2.107     2.107     2.108     2.108     2.108     2.109     2.109     2.110     2.110     2.111     2.112     2.112     2.113     2.113     2.114     2.114     2.115     2.115     2.116     2.116     2.117     2.117     2.118     2.118     2.119     2.119     2.120     2.121     2.121     2.122     2.122     2.123     2.124     2.124     2.125     2.125     2.126     2.126     2.127     2.128     2.128     2.129     2.130     2.130     2.131     2.131     2.132     2.133     2.133     2.134     2.135     2.135     2.136     2.136     2.137     2.137     2.138     2.139     2.140     2.140     2.141     2.142     2.142     2.143     2.144     2.144     2.145     2.146     2.146     2.147     2.148     2.148     2.149     2.150     2.151     2.151     2.152     2.153     2.153     2.154     2.155     2.155     2.156     2.157     2.158     2.158     2.159     2.160     2.161     2.161     2.162     2.163     2.164     2.165     2.166     2.166     2.167     2.168     2.169     2.170     2.170     2.171     2.172     2.173     2.174     2.175     2.176     2.177     2.177     2.178     2.179     2.180     2.181     2.182     2.183     2.184     2.185     2.186     2.187     2.188     2.188     2.189     2.190     2.191     2.193     2.193     2.195     2.195     2.197     2.198     2.199     2.199     2.201     2.202     2.203     2.203     2.205     2.206     2.207     2.208     2.209     2.210     2.211     2.212     2.213     2.214     2.215     2.217     2.218     2.219     2.220     2.221     2.222     2.224     2.224     2.226     2.227     2.228     2.229     2.230     2.231     2.232     2.234     2.235     2.236     2.237     2.238     2.239     2.240     2.241     2.243     2.244     2.245     2.246     2.247     2.249     2.250     2.251     2.252     2.253     2.254     2.255     2.257     2.258     2.259     2.260     2.261     2.263     2.264     2.265     2.266     2.267     2.269     2.270     2.271     2.272     2.274     2.275     2.276     2.278     2.284     2.289     2.295     2.301     2.306     2.312     2.318     2.324     2.330     2.336     2.342     2.348     2.354     2.360     2.366     2.372     2.378     2.385     2.391     2.397     2.403     2.410     2.416     2.422     2.428     2.435     2.441     2.448     2.454     2.461     2.467     2.473     2.480     2.486     2.493     2.499     2.505     2.512     2.518     2.525     2.531     2.538     2.544     2.551     2.557     2.563     2.570     2.576     2.583     2.589     2.595     2.602     2.608     2.614     2.621     2.627     2.633     2.640     2.646     2.652     2.658     2.664     2.670     2.676     2.682     2.688     2.694     2.700     2.706     2.712     2.718     2.723     2.729     2.734     2.740     2.745     2.751     2.756     2.762     2.767     2.772     2.777     2.782     2.787     2.792     2.797     2.802     2.807     2.811     2.816     2.821     2.825     2.830     2.834     2.838     2.842     2.846     2.850     2.854     2.858     2.861     2.865     2.869     2.872     2.875     2.879     2.882     2.885     2.888     2.891     2.893     2.896     2.899     2.901     2.903     2.906     2.908     2.910     2.912     2.913     2.915     2.917     2.918     2.920     2.921     2.922     2.923     2.924     2.925     2.926     2.927     2.927     2.928     2.928     2.928     2.928     2.928     2.928     2.927     2.927     2.926     2.925     2.924     2.923     2.922     2.920     2.919     2.917     2.915     2.912     2.910     2.907     2.904     2.900     2.896     2.892     2.888     2.884     2.879     2.873     2.868     2.862     2.856     2.849     2.843     2.836     2.828     2.821     2.813     2.805     2.796     2.788     2.779     2.769     2.759     2.749     2.739     2.728     2.717     2.706     2.694     2.682     2.670     2.657     2.644     2.631     2.618     2.604     2.591     2.594     2.596     2.599     2.602     2.606     2.609     2.612     2.616     2.620     2.623     2.627     2.631     2.634     2.638     2.641     2.644     2.648     2.650     2.653     2.656     2.658     2.661     2.663     2.665     2.667     2.669     2.671     2.673     2.675     2.677     2.679     2.681     2.682     2.684     2.686     2.687     2.689     2.691     2.692     2.694     2.695     2.697     2.698     2.700     2.701     2.703     2.705     2.706     2.708     2.709     2.711     2.713     2.714     2.716     2.717     2.719     2.720     2.722     2.724     2.725     2.727     2.728     2.730     2.732     2.733     2.735     2.737     2.738     2.740     2.741     2.743     2.745     2.746     2.748     2.750     2.751     2.753     2.755     2.756     2.758     2.760     2.761     2.763     2.765     2.767     2.768     2.774     2.781     2.788     2.795     2.802     2.810     2.817     2.823     2.830     2.837     2.843     2.850     2.856     2.863     2.869     2.875     2.881     2.887     2.893     2.899     2.904     2.910     2.915     2.920     2.926     2.930     2.935     2.940     2.945     2.949     2.953     2.957     2.961     2.965     2.969     2.972     2.975     2.979     2.982     2.984     2.987     2.989     2.992     2.994     2.996     2.997     2.999     3.000     3.001     3.002     3.003     3.004     3.004     3.004     3.004     3.004     3.003     3.002     3.001     3.000     2.998     2.997     2.995     2.992     2.990     2.987     2.984     2.980     2.976     2.972     2.968     2.963     2.958     2.953     2.947     2.941     2.935     2.928     2.921     2.923     2.925     2.928     2.930     2.933     2.936     2.938     2.959     2.992     3.025     3.058     3.090     3.122     3.153     3.185     3.215     3.245     3.275     3.304     3.332     3.361     3.388     3.415     3.442     3.467     3.493     3.518     3.542     3.566     3.589     3.611     3.633     3.655     3.676     3.696     3.716     3.735     3.754     3.772     3.790     3.807     3.823     3.839     3.855     3.869     3.884     3.897     3.910     3.923     3.935     3.946     3.956     3.966     3.975     3.984     3.992     3.999     4.005     4.011     4.016     4.020     4.024     4.027     4.029     4.030     4.030     4.030     4.029     4.027     4.025     4.021     4.017     4.013     4.007     4.001     3.995     3.987     3.979     3.971     3.962     3.952     3.942     3.932     3.921     3.909     3.897     3.885     3.872     3.858     3.844     3.830     3.815     3.800     3.784     3.768     3.751     3.734     3.717     3.699     3.682     3.663     3.645     3.627     3.608     3.590     3.571     3.553     3.535     3.517     3.500     3.483     3.466     3.472     3.483     3.494     3.505     3.516     3.527     3.538     3.550     3.562     3.574     3.586     3.598     3.610     3.623     3.636     3.649     3.662     3.675     3.689     3.702     3.716     3.730     3.744     3.758     3.772     3.786     3.800     3.815     3.829     3.844     3.859     3.873     3.888     3.903     3.918     3.934     3.949     3.964     3.980     3.995     4.011     4.026     4.042     4.057     4.072     4.088     4.103     4.118     4.133     4.148     4.163     4.178     4.193     4.208     4.223     4.237     4.252     4.271     4.313     4.356     4.400     4.445     4.490     4.535     4.581     4.626     4.671     4.717     4.762     4.807     4.853     4.898     4.945     4.992     5.041     5.092     5.145     5.201     5.256     5.312     5.367     5.422     5.479     5.537     5.598     5.662     5.729     5.799     5.874     5.955     6.044     6.142     6.245     6.351     6.456     6.556     6.655     6.760     6.868     6.975     7.076     7.171     7.257     7.330     7.386     7.423     7.442     7.448     7.440     7.423     7.414     7.415     7.425     7.436     7.430     7.399     7.349     7.285     7.205     7.114     7.036     6.971     6.930     6.918     6.904     6.899     6.891     6.868     6.850     6.832     6.815     6.801     6.797     6.788     6.788     6.810     6.837     6.860     6.915     6.947     6.975     7.009     7.044     7.057     7.064     7.085     7.086     7.114     7.165     7.361     7.658     7.813     8.018     8.164     8.402     8.451     8.596     8.652     8.719     8.679     8.679     8.624     8.521     8.431     8.320     8.200     8.163     7.968     7.845     7.728     7.559     7.399     7.272     7.083     6.978     6.813     6.673     6.473     6.366     6.158     6.035     5.891     5.782     5.671     5.543     5.429     5.300     5.202     5.125     5.089     4.997     4.926     4.821     4.753     4.666     4.644     4.544     4.501     4.510     4.519     4.528     4.536     4.543     4.549     4.555     4.561     4.566     4.571     4.577     4.582     4.588     4.593     4.617     4.702     4.925     5.070     5.227     5.439     5.687     5.888     6.103     6.300     6.532     6.717     6.900     7.106     7.254     7.466     7.673     7.769     7.937     8.035     8.272     8.266     8.361     8.369     8.410     8.423     8.391     8.364     8.338     8.305     8.430     8.429     8.483     8.531     8.594     8.609     8.575     8.524     8.464     8.440     8.452     8.431     8.393     8.387     8.328     8.314     8.212     8.209     8.102     8.027     7.955     7.826     7.711     7.615     7.527     7.516     7.456     7.414     7.391     7.330     7.252     7.189     7.092     7.008     6.941     6.863     6.788     6.714     6.593     6.484     6.401     6.302     6.163     6.061     5.993     5.894     5.811     5.743     5.679     5.592     5.532     5.434     5.354     5.269     5.161     5.087     4.975     4.860     4.753     4.641     4.505     4.395     4.285     4.181     4.176     4.172     4.168     4.164     4.161     4.158     4.156     4.154     4.153     4.151     4.150     4.149     4.147     4.145     4.142     4.139     4.135     4.130     4.125     4.118     4.112     4.104     4.097     4.089     4.081     4.073     4.064     4.057     4.049     4.042     4.035     4.028     4.021     4.014     4.008     4.000     3.993     3.986     3.978     3.970     3.963     3.957     3.951     3.945     3.940     3.935     3.930     3.926     3.922     3.919     3.917     3.914     3.912     3.910     3.907     3.905     3.902     3.898     3.895     3.892     3.888     3.884     3.880     3.875     3.869     3.863     3.856     3.848     3.839     3.829     3.829     3.885     3.937     3.975     4.012     4.059     4.112     4.146     4.182     4.255     4.288     4.331     4.371     4.398     4.406     4.438     4.477     4.539     4.606     4.691     4.832     4.973     5.165     5.344     5.504     5.610     5.668     5.629     5.534     5.383     5.205     4.958     4.728     4.490     4.285     4.081     3.902     3.760     3.654     3.598     3.566     3.553     3.543     3.510     3.490     3.508     3.528     3.547     3.567     3.586     3.604     3.621     3.638     3.654     3.670     3.685     3.700     3.714     3.728     3.742     3.757     3.770     3.783     3.794     3.806     3.819     3.832     3.947     4.088     4.239     4.399     4.561     4.721     4.869     5.010     5.137     5.250     5.356     5.459     5.603     5.783     5.956     6.127     6.294     6.454     6.605     6.744     6.874     7.006     7.130     7.231     7.514     7.771     8.015     8.216     8.402     8.490     8.456     8.276     8.043     7.848     7.693     7.611     7.557     7.584     7.655     7.774     7.931     8.079     8.259     8.388     8.539     8.634     8.735     8.760     8.796     8.751     8.726     8.639     8.573     8.474     8.366     8.262     8.133     8.015     7.873     7.710     7.554     7.400     7.250     7.096     6.931     6.787     6.653     6.509     6.347     6.143     5.935     5.736     5.543     5.370     5.226     5.107     4.995     4.897     4.809     4.724     4.657     4.603     4.548     4.487     4.417     4.340     4.265     4.192     4.123     4.059     3.996     3.941     3.893     3.852     3.822     3.803     3.799     3.801     3.804     3.808     3.808     3.802     3.786     3.760     3.724     3.680     3.630     3.576     3.520     3.464     3.410     3.359     3.310     3.265     3.221     3.181     3.142     3.106     3.072     3.039     3.006     2.976     2.947     2.918     2.888     2.859     2.831     2.803     2.773     2.743     2.713     2.684     2.656     2.627     2.599     2.572     2.545     2.518     2.492     2.466     2.440     2.414     2.389     2.365     2.339     2.314     2.290     2.283     2.280     2.277     2.274     2.270     2.267     2.263     2.259     2.255     2.251     2.247     2.242     2.238     2.233     2.229     2.225     2.220     2.215     2.210     2.205     2.200     2.195     2.190     2.185     2.180     2.175     2.170     2.165     2.160     2.154     2.149     2.144     2.138     2.133     2.127     2.122     2.117     2.111     2.105     2.100     2.094     2.089     2.083     2.077     2.071     2.065     2.059     2.053     2.047     2.041     2.034     2.028     2.022     2.016     2.010     2.003     1.997     1.991     1.984     1.978     1.972     1.966     1.960     1.955     1.949     1.943     1.937     1.932     1.926     1.921     1.916     1.911     1.906     1.901     1.896     1.892     1.888     1.884     1.880     1.875     1.871     1.868     1.864     1.861     1.858     1.854     1.851     1.849     1.846     1.843     1.840     1.838     1.836     1.833     1.831     1.829     1.826     1.824     1.822     1.820     1.817     1.815     1.813     1.811     1.808     1.806     1.804     1.801     1.799     1.796     1.794     1.791     1.788     1.786     1.783     1.780     1.777     1.773     1.770     1.767     1.763     1.760     1.756     1.752     1.748     1.744     1.740     1.736     1.731     1.726     1.721     1.716     1.711     1.706     1.700     1.695     1.689     1.683     1.677     1.672     1.665     1.659     1.653     1.646     1.639     1.632     1.625     1.618     1.610     1.602     1.594     1.585     1.577     1.568     1.559     1.550     1.540     1.531     1.521     1.511     1.501     1.492     1.483     1.475     1.467     1.459     1.451     1.443     1.435     1.427     1.418     1.409     1.400     1.391     1.381     1.371     1.361     1.350     1.340
     2.096     2.103     2.110     2.116     2.123     2.129     2.136     2.142     2.148     2.154     2.160     2.166     2.172     2.178     2.184     2.189     2.195     2.200     2.206     2.240     2.215     2.299     2.224     2.374     2.233     2.463     2.242     2.561     2.250     2.661     2.267     2.755     2.318     2.834     2.364     2.893     2.398     2.927     2.417     2.935     2.420     2.917     2.407     2.874     2.382     2.813     2.347     2.737     2.321     2.653     2.326     2.566     2.332     2.478     2.337     2.393     2.342     2.345     2.347     2.350     2.351     2.354     2.355     2.358     2.359     2.361     2.363     2.364     2.366     2.368     2.370     2.371     2.372     2.374     2.375     2.376     2.378     2.379     2.381     2.382     2.383     2.385     2.386     2.387     2.388     2.389     2.390     2.391     2.392     2.393     2.394     2.395     2.395     2.396     2.397     2.398     2.399     2.400     2.401     2.402     2.403     2.403     2.404     2.404     2.405     2.405     2.405     2.406     2.406     2.406     2.407     2.407     2.407     2.408     2.408     2.408     2.408     2.409     2.409     2.409     2.410     2.410     2.410     2.410     2.410     2.410     2.410     2.411     2.411     2.410     2.411     2.411     2.411     2.411     2.411     2.411     2.411     2.411     2.411     2.410     2.410     2.410     2.410     2.409     2.409     2.409     2.409     2.408     2.408     2.408     2.407     2.407     2.406     2.406     2.406     2.405     2.405     2.404     2.404     2.403     2.403     2.402     2.401     2.401     2.400     2.399     2.399     2.398     2.397     2.396     2.395     2.394     2.393     2.392     2.391     2.391     2.389     2.388     2.387     2.386     2.385     2.383     2.382     2.381     2.380     2.378     2.377     2.375     2.374     2.373     2.371     2.370     2.368     2.366     2.365     2.363     2.361     2.360     2.358     2.356     2.354     2.353     2.351     2.349     2.347     2.345     2.343     2.341     2.339     2.337     2.335     2.333     2.331     2.328     2.326     2.324     2.322     2.319     2.317     2.315     2.312     2.310     2.307     2.305     2.302     2.300     2.297     2.294     2.292     2.289     2.286     2.284     2.281     2.278     2.275     2.273     2.270     2.267     2.264     2.261     2.258     2.255     2.252     2.249     2.246     2.243     2.239     2.236     2.233     2.230     2.227     2.223     2.220     2.217     2.213     2.210     2.206     2.203     2.199     2.196     2.192     2.188     2.185     2.181     2.177     2.174     2.170     2.166     2.162     2.158     2.154     2.150     2.146     2.142     2.138     2.133     2.129     2.125     2.121     2.116     2.112     2.108     2.103     2.099     2.094     2.090     2.085     2.081     2.076     2.073     2.074     2.074     2.075     2.075     2.076     2.076     2.077     2.077     2.078     2.078     2.079     2.079     2.080     2.080     2.081     2.081     2.082     2.082     2.083     2.083     2.083     2.084     2.084     2.085     2.085     2.085     2.086     2.086     2.087     2.087     2.088     2.088     2.088     2.089     2.089     2.090     2.090     2.090     2.091     2.091     2.091     2.092     2.092     2.093     2.093     2.093     2.094     2.094     2.094     2.095     2.095     2.096     2.096     2.096     2.097     2.097     2.098     2.098     2.098     2.099     2.099     2.099     2.100     2.100     2.101     2.101     2.102     2.102     2.102     2.103     2.103     2.104     2.104     2.104     2.105     2.105     2.106     2.106     2.107     2.108     2.108     2.109     2.109     2.109     2.110     2.111     2.111     2.112     2.112     2.113     2.113     2.114     2.114     2.115     2.115     2.116     2.116     2.117     2.117     2.118     2.118     2.119     2.120     2.120     2.121     2.121     2.122     2.123     2.123     2.124     2.124     2.125     2.125     2.126     2.127     2.128     2.128     2.129     2.129     2.130     2.130     2.131     2.132     2.132     2.133     2.134     2.134     2.135     2.135     2.136     2.136     2.137     2.138     2.139     2.139     2.140     2.141     2.141     2.142     2.143     2.143     2.144     2.145     2.145     2.146     2.147     2.147     2.148     2.149     2.150     2.150     2.151     2.152     2.152     2.153     2.154     2.154     2.155     2.156     2.157     2.157     2.158     2.159     2.160     2.161     2.161     2.162     2.163     2.164     2.165     2.165     2.166     2.167     2.168     2.169     2.170     2.170     2.171     2.172     2.173     2.174     2.175     2.176     2.176     2.177     2.178     2.179     2.180     2.181     2.182     2.183     2.184     2.185     2.186     2.187     2.188     2.189     2.190     2.191     2.192     2.193     2.194     2.195     2.196     2.197     2.198     2.199     2.200     2.201     2.202     2.203     2.204     2.205     2.206     2.207     2.208     2.209     2.210     2.211     2.212     2.214     2.215     2.216     2.217     2.218     2.219     2.220     2.222     2.223     2.224     2.225     2.226     2.227     2.228     2.229     2.231     2.232     2.233     2.234     2.235     2.236     2.237     2.239     2.240     2.241     2.242     2.243     2.244     2.246     2.247     2.248     2.249     2.250     2.251     2.253     2.254     2.255     2.256     2.257     2.258     2.259     2.261     2.262     2.263     2.264     2.266     2.267     2.268     2.269     2.271     2.272     2.273     2.275     2.276     2.277     2.279     2.285     2.290     2.296     2.302     2.307     2.313     2.319     2.325     2.331     2.337     2.343     2.349     2.355     2.361     2.367     2.373     2.380     2.386     2.392     2.398     2.404     2.411     2.417     2.423     2.430     2.436     2.442     2.449     2.455     2.461     2.468     2.474     2.481     2.487     2.493     2.500     2.506     2.513     2.519     2.525     2.532     2.538     2.544     2.551     2.557     2.564     2.570     2.576     2.583     2.589     2.595     2.602     2.608     2.614     2.620     2.627     2.633     2.639     2.645     2.651     2.657     2.663     2.669     2.675     2.681     2.687     2.693     2.698     2.704     2.710     2.715     2.721     2.726     2.732     2.737     2.743     2.748     2.753     2.758     2.764     2.768     2.773     2.778     2.783     2.788     2.793     2.797     2.802     2.807     2.811     2.815     2.820     2.824     2.828     2.832     2.836     2.840     2.843     2.847     2.850     2.854     2.857     2.861     2.864     2.867     2.870     2.873     2.876     2.878     2.881     2.884     2.886     2.888     2.891     2.893     2.895     2.896     2.898     2.900     2.901     2.903     2.904     2.906     2.907     2.908     2.909     2.909     2.910     2.911     2.911     2.911     2.912     2.912     2.912     2.911     2.911     2.911     2.910     2.910     2.909     2.908     2.907     2.905     2.904     2.902     2.900     2.898     2.896     2.893     2.890     2.887     2.884     2.880     2.876     2.872     2.868     2.863     2.858     2.852     2.846     2.840     2.834     2.827     2.820     2.813     2.805     2.797     2.789     2.781     2.772     2.763     2.754     2.744     2.734     2.724     2.714     2.703     2.692     2.680     2.668     2.656     2.644     2.631     2.618     2.605     2.591     2.588     2.591     2.594     2.597     2.600     2.603     2.606     2.609     2.613     2.616     2.620     2.624     2.627     2.631     2.634     2.638     2.641     2.644     2.647     2.650     2.653     2.656     2.658     2.661     2.663     2.665     2.667     2.669     2.671     2.673     2.675     2.677     2.679     2.680     2.682     2.684     2.686     2.687     2.689     2.691     2.692     2.694     2.695     2.697     2.698     2.700     2.702     2.703     2.705     2.706     2.708     2.710     2.711     2.713     2.714     2.716     2.718     2.719     2.721     2.722     2.724     2.726     2.727     2.729     2.730     2.732     2.734     2.735     2.737     2.738     2.740     2.742     2.743     2.745     2.747     2.748     2.750     2.752     2.753     2.755     2.757     2.758     2.760     2.762     2.763     2.765     2.767     2.771     2.779     2.786     2.793     2.800     2.807     2.814     2.821     2.828     2.835     2.841     2.848     2.854     2.861     2.867     2.873     2.879     2.885     2.891     2.896     2.902     2.908     2.913     2.918     2.923     2.928     2.933     2.938     2.943     2.947     2.951     2.955     2.959     2.963     2.967     2.970     2.974     2.977     2.980     2.983     2.985     2.988     2.990     2.992     2.994     2.996     2.997     2.999     3.000     3.001     3.002     3.002     3.002     3.002     3.002     3.002     3.002     3.001     3.000     2.999     2.997     2.995     2.993     2.991     2.989     2.986     2.983     2.979     2.976     2.972     2.967     2.963     2.958     2.953     2.947     2.941     2.935     2.929     2.922     2.921     2.924     2.926     2.929     2.932     2.934     2.937     2.939     2.973     3.006     3.039     3.071     3.104     3.135     3.166     3.197     3.228     3.257     3.287     3.316     3.344     3.372     3.399     3.426     3.452     3.477     3.502     3.527     3.551     3.574     3.597     3.619     3.640     3.661     3.682     3.702     3.721     3.740     3.758     3.776     3.793     3.810     3.826     3.841     3.856     3.871     3.885     3.898     3.910     3.922     3.933     3.944     3.954     3.964     3.972     3.980     3.988     3.994     4.000     4.005     4.010     4.013     4.016     4.019     4.020     4.021     4.021     4.020     4.018     4.016     4.013     4.009     4.004     3.999     3.993     3.987     3.980     3.972     3.964     3.955     3.945     3.935     3.925     3.914     3.902     3.890     3.878     3.865     3.851     3.837     3.823     3.808     3.793     3.777     3.761     3.744     3.727     3.710     3.693     3.675     3.657     3.638     3.620     3.601     3.583     3.565     3.546     3.528     3.510     3.493     3.476     3.459     3.469     3.480     3.491     3.502     3.513     3.524     3.535     3.547     3.558     3.570     3.582     3.594     3.607     3.619     3.632     3.645     3.658     3.671     3.685     3.698     3.712     3.725     3.739     3.753     3.767     3.781     3.796     3.810     3.825     3.839     3.854     3.869     3.883     3.898     3.913     3.929     3.944     3.959     3.975     3.990     4.005     4.021     4.036     4.052     4.067     4.082     4.098     4.113     4.128     4.143     4.158     4.173     4.188     4.203     4.218     4.233     4.247     4.262     4.282     4.325     4.369     4.413     4.459     4.504     4.550     4.596     4.642     4.687     4.733     4.779     4.824     4.870     4.915     4.962     5.010     5.059     5.111     5.165     5.221     5.278     5.334     5.390     5.447     5.505     5.565     5.629     5.695     5.765     5.839     5.918     6.001     6.089     6.185     6.289     6.397     6.503     6.604     6.705     6.812     6.920     7.027     7.127     7.218     7.298     7.364     7.414     7.443     7.452     7.448     7.431     7.409     7.396     7.401     7.410     7.412     7.398     7.357     7.294     7.224     7.137     7.049     6.974     6.926     6.903     6.890     6.889     6.890     6.885     6.869     6.848     6.826     6.805     6.787     6.777     6.769     6.769     6.796     6.802     6.840     6.880     6.910     6.944     6.991     7.015     7.017     7.049     7.064     7.098     7.103     7.115     7.343     7.499     7.735     7.890     8.116     8.264     8.420     8.499     8.690     8.640     8.683     8.665     8.638     8.547     8.501     8.368     8.366     8.200     8.124     7.975     7.875     7.704     7.574     7.428     7.284     7.129     7.019     6.822     6.699     6.512     6.377     6.213     6.081     5.989     5.838     5.715     5.579     5.448     5.337     5.282     5.201     5.162     5.043     4.958     4.865     4.814     4.705     4.672     4.582     4.537     4.518     4.526     4.534     4.541     4.548     4.554     4.560     4.565     4.571     4.576     4.582     4.588     4.594     4.606     4.643     4.738     4.895     5.056     5.332     5.476     5.711     5.882     6.100     6.308     6.483     6.689     6.844     7.070     7.287     7.405     7.589     7.681     7.935     7.983     8.150     8.167     8.238     8.267     8.249     8.254     8.221     8.161     8.288     8.236     8.313     8.334     8.446     8.457     8.462     8.468     8.508     8.404     8.367     8.341     8.343     8.367     8.346     8.392     8.320     8.341     8.284     8.253     8.226     8.137     8.060     7.873     7.712     7.608     7.516     7.489     7.500     7.418     7.398     7.330     7.246     7.171     7.100     7.018     6.962     6.866     6.769     6.674     6.620     6.481     6.369     6.265     6.175     6.058     5.975     5.907     5.832     5.759     5.696     5.593     5.521     5.424     5.337     5.247     5.137     5.026     4.934     4.804     4.665     4.542     4.413     4.297     4.203     4.198     4.194     4.190     4.187     4.184     4.181     4.179     4.177     4.175     4.174     4.173     4.172     4.170     4.167     4.164     4.160     4.156     4.151     4.144     4.137     4.130     4.122     4.114     4.105     4.096     4.088     4.079     4.071     4.063     4.056     4.049     4.042     4.034     4.027     4.020     4.013     4.005     3.996     3.988     3.981     3.973     3.967     3.961     3.955     3.950     3.945     3.940     3.936     3.932     3.929     3.927     3.925     3.923     3.920     3.917     3.914     3.911     3.907     3.904     3.900     3.896     3.892     3.887     3.882     3.876     3.869     3.862     3.853     3.844     3.832     3.818     3.843     3.893     3.928     3.974     4.029     4.079     4.124     4.193     4.230     4.278     4.316     4.353     4.388     4.437     4.456     4.498     4.548     4.595     4.678     4.754     4.922     5.105     5.299     5.488     5.650     5.705     5.711     5.643     5.520     5.311     5.089     4.842     4.618     4.393     4.186     3.998     3.850     3.746     3.671     3.648     3.623     3.604     3.564     3.498     3.442     3.461     3.480     3.499     3.518     3.534     3.550     3.566     3.581     3.597     3.611     3.625     3.638     3.652     3.668     3.684     3.699     3.712     3.725     3.739     3.754     3.769     3.782     3.885     4.022     4.161     4.299     4.426     4.542     4.655     4.763     4.867     4.971     5.075     5.171     5.256     5.334     5.401     5.588     5.772     5.954     6.138     6.313     6.469     6.601     6.683     6.730     6.744     6.834     6.923     7.044     7.152     7.187     7.101     6.917     6.747     6.607     6.533     6.506     6.522     6.596     6.695     6.830     6.943     7.058     7.172     7.311     7.477     7.647     7.821     7.963     8.069     8.140     8.157     8.157     8.116     8.061     7.999     7.902     7.820     7.695     7.551     7.408     7.264     7.115     6.957     6.779     6.607     6.454     6.291     6.121     5.922     5.714     5.518     5.326     5.150     4.998     4.878     4.770     4.673     4.590     4.512     4.451     4.409     4.370     4.328     4.278     4.221     4.160     4.100     4.042     3.986     3.930     3.878     3.831     3.790     3.756     3.732     3.721     3.719     3.719     3.721     3.723     3.721     3.711     3.693     3.665     3.630     3.587     3.539     3.489     3.437     3.387     3.339     3.293     3.250     3.208     3.170     3.133     3.098     3.066     3.034     3.004     2.974     2.946     2.918     2.890     2.861     2.834     2.807     2.778     2.748     2.719     2.691     2.663     2.635     2.607     2.581     2.554     2.527     2.502     2.477     2.451     2.426     2.401     2.377     2.353     2.328     2.305     2.281     2.261     2.258     2.255     2.252     2.249     2.246     2.243     2.239     2.235     2.231     2.227     2.223     2.219     2.215     2.211     2.207     2.203     2.198     2.193     2.188     2.184     2.179     2.174     2.169     2.164     2.159     2.155     2.150     2.145     2.139     2.134     2.129     2.124     2.118     2.113     2.108     2.102     2.097     2.092     2.086     2.080     2.075     2.069     2.063     2.057     2.051     2.045     2.040     2.034     2.027     2.021     2.015     2.009     2.003     1.996     1.990     1.984     1.978     1.972     1.966     1.960     1.954     1.948     1.943     1.937     1.931     1.926     1.920     1.915     1.910     1.905     1.901     1.896     1.891     1.886     1.882     1.878     1.874     1.870     1.866     1.862     1.859     1.856     1.853     1.850     1.846     1.843     1.841     1.838     1.836     1.833     1.831     1.828     1.826     1.824     1.821     1.819     1.817     1.815     1.813     1.811     1.808     1.806     1.804     1.802     1.799     1.797     1.794     1.792     1.789     1.787     1.784     1.781     1.778     1.775     1.772     1.769     1.766     1.762     1.759     1.755     1.751     1.747     1.744     1.740     1.735     1.731     1.727     1.722     1.717     1.712     1.707     1.702     1.696     1.690     1.685     1.679     1.673     1.667     1.661     1.655     1.648     1.642     1.635     1.628     1.620     1.613     1.606     1.598     1.590     1.581     1.572     1.563     1.554     1.545     1.536     1.526     1.517     1.507     1.497     1.488     1.479     1.471     1.463     1.455     1.447     1.439     1.431     1.423     1.415     1.406     1.397     1.388     1.378     1.368     1.358     1.347     1.336
     2.095     2.102     2.109     2.116     2.122     2.129     2.135     2.141     2.147     2.153     2.159     2.165     2.171     2.177     2.183     2.189     2.195     2.200     2.206     2.210     2.215     2.219     2.271     2.228     2.351     2.236     2.444     2.245     2.546     2.254     2.648     2.262     2.743     2.311     2.823     2.358     2.882     2.391     2.916     2.410     2.924     2.414     2.907     2.402     2.867     2.379     2.809     2.347     2.739     2.324     2.660     2.329     2.577     2.335     2.493     2.340     2.411     2.345     2.348     2.350     2.352     2.354     2.356     2.359     2.360     2.362     2.364     2.366     2.367     2.369     2.371     2.372     2.374     2.375     2.377     2.378     2.380     2.381     2.382     2.384     2.385     2.386     2.388     2.388     2.390     2.391     2.392     2.393     2.394     2.395     2.396     2.397     2.398     2.399     2.399     2.401     2.402     2.403     2.404     2.404     2.405     2.405     2.406     2.406     2.407     2.408     2.408     2.409     2.409     2.409     2.410     2.410     2.410     2.411     2.411     2.411     2.411     2.412     2.412     2.412     2.413     2.413     2.413     2.413     2.413     2.413     2.413     2.414     2.414     2.414     2.414     2.414     2.414     2.414     2.414     2.414     2.414     2.414     2.414     2.414     2.413     2.413     2.413     2.413     2.412     2.412     2.412     2.411     2.411     2.411     2.411     2.410     2.410     2.409     2.409     2.408     2.408     2.407     2.407     2.406     2.406     2.405     2.405     2.404     2.403     2.403     2.402     2.401     2.400     2.400     2.399     2.398     2.397     2.396     2.395     2.394     2.393     2.392     2.391     2.389     2.388     2.387     2.386     2.385     2.383     2.382     2.380     2.379     2.377     2.376     2.375     2.373     2.371     2.370     2.368     2.366     2.365     2.363     2.361     2.360     2.358     2.356     2.354     2.353     2.351     2.349     2.347     2.345     2.343     2.341     2.339     2.337     2.334     2.332     2.330     2.328     2.325     2.323     2.321     2.318     2.316     2.313     2.311     2.308     2.306     2.303     2.301     2.298     2.295     2.293     2.290     2.287     2.285     2.282     2.279     2.276     2.273     2.271     2.267     2.265     2.262     2.259     2.255     2.252     2.249     2.246     2.243     2.240     2.237     2.233     2.230     2.227     2.224     2.220     2.217     2.213     2.210     2.206     2.203     2.199     2.196     2.192     2.188     2.185     2.181     2.177     2.173     2.169     2.165     2.161     2.157     2.153     2.149     2.145     2.141     2.137     2.133     2.128     2.124     2.120     2.116     2.111     2.107     2.102     2.098     2.093     2.089     2.084     2.079     2.075     2.073     2.073     2.074     2.074     2.075     2.075     2.076     2.076     2.077     2.077     2.078     2.078     2.079     2.079     2.080     2.080     2.080     2.081     2.081     2.082     2.082     2.083     2.083     2.083     2.084     2.084     2.085     2.085     2.086     2.086     2.086     2.087     2.087     2.088     2.088     2.089     2.089     2.089     2.090     2.090     2.090     2.091     2.091     2.092     2.092     2.093     2.093     2.093     2.094     2.094     2.094     2.095     2.095     2.096     2.096     2.096     2.097     2.097     2.097     2.098     2.098     2.098     2.099     2.099     2.100     2.100     2.100     2.101     2.101     2.102     2.102     2.103     2.103     2.104     2.104     2.105     2.105     2.105     2.106     2.107     2.107     2.107     2.108     2.109     2.109     2.110     2.110     2.111     2.111     2.112     2.112     2.113     2.114     2.114     2.114     2.115     2.115     2.116     2.116     2.117     2.117     2.118     2.119     2.119     2.120     2.121     2.121     2.122     2.122     2.123     2.123     2.124     2.125     2.125     2.126     2.126     2.127     2.128     2.128     2.129     2.129     2.130     2.131     2.131     2.132     2.133     2.133     2.134     2.134     2.135     2.136     2.136     2.137     2.138     2.138     2.139     2.140     2.140     2.141     2.142     2.142     2.143     2.144     2.144     2.145     2.146     2.146     2.147     2.148     2.149     2.149     2.150     2.151     2.152     2.152     2.153     2.153     2.154     2.155     2.156     2.157     2.157     2.158     2.159     2.160     2.160     2.161     2.162     2.163     2.164     2.164     2.165     2.166     2.167     2.168     2.169     2.169     2.170     2.171     2.172     2.173     2.174     2.175     2.176     2.177     2.177     2.178     2.179     2.180     2.181     2.182     2.183     2.184     2.185     2.186     2.187     2.188     2.189     2.190     2.191     2.192     2.193     2.194     2.195     2.196     2.197     2.198     2.199     2.200     2.201     2.202     2.203     2.204     2.205     2.206     2.207     2.208     2.210     2.211     2.212     2.213     2.214     2.215     2.216     2.217     2.219     2.220     2.221     2.222     2.223     2.224     2.225     2.227     2.228     2.229     2.230     2.231     2.232     2.233     2.234     2.236     2.237     2.238     2.239     2.240     2.241     2.242     2.244     2.245     2.246     2.247     2.248     2.250     2.251     2.252     2.253     2.254     2.255     2.257     2.258     2.259     2.260     2.261     2.262     2.264     2.265     2.266     2.267     2.269     2.270     2.271     2.273     2.274     2.275     2.277     2.278     2.280     2.286     2.291     2.297     2.303     2.308     2.314     2.320     2.326     2.332     2.338     2.344     2.350     2.356     2.362     2.368     2.374     2.381     2.387     2.393     2.399     2.406     2.412     2.418     2.424     2.431     2.437     2.443     2.450     2.456     2.462     2.469     2.475     2.481     2.488     2.494     2.500     2.507     2.513     2.519     2.526     2.532     2.538     2.545     2.551     2.557     2.564     2.570     2.576     2.583     2.589     2.595     2.601     2.607     2.614     2.620     2.626     2.632     2.638     2.644     2.650     2.656     2.662     2.667     2.673     2.679     2.685     2.691     2.696     2.702     2.707     2.713     2.718     2.724     2.729     2.734     2.739     2.745     2.750     2.755     2.760     2.764     2.769     2.774     2.779     2.783     2.788     2.792     2.797     2.801     2.805     2.809     2.813     2.818     2.821     2.825     2.829     2.832     2.836     2.839     2.843     2.846     2.849     2.852     2.855     2.858     2.861     2.863     2.866     2.868     2.871     2.873     2.875     2.877     2.879     2.881     2.883     2.884     2.886     2.887     2.889     2.890     2.891     2.892     2.893     2.894     2.894     2.895     2.895     2.895     2.896     2.896     2.896     2.895     2.895     2.894     2.894     2.893     2.892     2.891     2.890     2.889     2.887     2.885     2.884     2.881     2.879     2.877     2.874     2.871     2.867     2.864     2.860     2.856     2.851     2.847     2.842     2.836     2.830     2.824     2.818     2.811     2.804     2.797     2.790     2.782     2.774     2.766     2.757     2.748     2.739     2.729     2.720     2.709     2.699     2.688     2.677     2.666     2.654     2.643     2.630     2.618     2.605     2.592     2.583     2.586     2.589     2.592     2.594     2.597     2.600     2.604     2.607     2.610     2.613     2.617     2.620     2.624     2.627     2.631     2.634     2.637     2.641     2.644     2.647     2.650     2.652     2.655     2.658     2.660     2.662     2.665     2.667     2.669     2.671     2.673     2.675     2.677     2.679     2.680     2.682     2.684     2.686     2.687     2.689     2.690     2.692     2.694     2.695     2.697     2.699     2.700     2.702     2.703     2.705     2.707     2.708     2.710     2.711     2.713     2.715     2.716     2.718     2.719     2.721     2.723     2.724     2.726     2.727     2.729     2.731     2.732     2.734     2.735     2.737     2.739     2.740     2.742     2.744     2.745     2.747     2.749     2.750     2.752     2.754     2.755     2.757     2.759     2.760     2.762     2.764     2.765     2.769     2.776     2.784     2.791     2.798     2.805     2.812     2.819     2.826     2.832     2.839     2.845     2.852     2.858     2.865     2.871     2.877     2.883     2.889     2.894     2.900     2.906     2.911     2.916     2.921     2.926     2.931     2.936     2.941     2.945     2.949     2.953     2.958     2.961     2.965     2.968     2.972     2.975     2.978     2.981     2.983     2.986     2.988     2.990     2.992     2.994     2.996     2.997     2.998     2.999     3.000     3.000     3.001     3.001     3.001     3.001     3.000     3.000     2.998     2.997     2.996     2.994     2.992     2.990     2.988     2.985     2.982     2.978     2.975     2.971     2.967     2.962     2.958     2.953     2.947     2.941     2.935     2.929     2.922     2.920     2.922     2.925     2.927     2.930     2.933     2.935     2.938     2.953     2.986     3.020     3.052     3.085     3.117     3.148     3.179     3.210     3.240     3.270     3.299     3.327     3.355     3.383     3.410     3.436     3.462     3.487     3.512     3.536     3.559     3.582     3.604     3.626     3.647     3.668     3.688     3.707     3.726     3.745     3.763     3.780     3.796     3.813     3.828     3.843     3.858     3.872     3.885     3.898     3.910     3.921     3.932     3.942     3.952     3.960     3.969     3.976     3.983     3.989     3.994     3.999     4.003     4.006     4.008     4.010     4.011     4.011     4.010     4.009     4.007     4.004     4.000     3.996     3.991     3.985     3.979     3.972     3.964     3.956     3.947     3.938     3.928     3.917     3.906     3.895     3.883     3.871     3.858     3.844     3.831     3.816     3.801     3.786     3.770     3.754     3.737     3.720     3.703     3.686     3.668     3.650     3.631     3.613     3.594     3.576     3.558     3.539     3.521     3.503     3.486     3.469     3.457     3.467     3.477     3.488     3.499     3.510     3.521     3.532     3.544     3.555     3.567     3.579     3.591     3.603     3.616     3.628     3.641     3.654     3.667     3.681     3.694     3.707     3.721     3.735     3.749     3.763     3.777     3.791     3.806     3.820     3.835     3.849     3.864     3.879     3.894     3.909     3.924     3.939     3.954     3.970     3.985     4.000     4.016     4.031     4.047     4.062     4.077     4.093     4.108     4.123     4.138     4.153     4.168     4.183     4.198     4.213     4.228     4.242     4.257     4.271     4.293     4.337     4.381     4.426     4.472     4.518     4.564     4.611     4.657     4.703     4.749     4.794     4.840     4.886     4.931     4.978     5.026     5.076     5.128     5.183     5.240     5.297     5.354     5.411     5.469     5.528     5.590     5.655     5.725     5.799     5.878     5.961     6.045     6.132     6.226     6.330     6.439     6.547     6.650     6.754     6.862     6.971     7.077     7.175     7.261     7.334     7.394     7.435     7.453     7.451     7.439     7.416     7.389     7.377     7.383     7.386     7.380     7.359     7.305     7.237     7.160     7.073     6.987     6.933     6.894     6.877     6.883     6.882     6.889     6.890     6.872     6.846     6.823     6.795     6.773     6.770     6.761     6.768     6.770     6.793     6.827     6.852     6.890     6.938     6.967     6.976     7.015     7.031     7.076     7.104     7.104     7.122     7.256     7.425     7.603     7.785     8.042     8.181     8.328     8.511     8.551     8.655     8.610     8.662     8.615     8.589     8.519     8.513     8.374     8.333     8.188     8.129     7.983     7.848     7.719     7.570     7.433     7.301     7.150     7.014     6.842     6.707     6.537     6.396     6.325     6.165     6.038     5.867     5.744     5.591     5.486     5.408     5.363     5.278     5.183     5.077     5.013     4.914     4.866     4.759     4.723     4.632     4.589     4.554     4.532     4.539     4.546     4.552     4.558     4.564     4.570     4.576     4.582     4.589     4.595     4.604     4.651     4.691     4.757     5.004     5.112     5.363     5.516     5.682     5.918     6.091     6.299     6.466     6.666     6.897     7.018     7.224     7.339     7.598     7.665     7.842     7.930     8.061     8.082     8.101     8.114     8.105     8.062     8.135     8.079     8.125     8.138     8.233     8.259     8.295     8.325     8.379     8.331     8.365     8.267     8.251     8.260     8.249     8.339     8.309     8.369     8.332     8.323     8.370     8.358     8.378     8.239     8.040     7.821     7.651     7.562     7.569     7.481     7.486     7.414     7.348     7.294     7.224     7.157     7.112     7.025     6.940     6.876     6.821     6.676     6.565     6.483     6.361     6.239     6.149     6.068     5.975     5.917     5.843     5.754     5.694     5.583     5.506     5.410     5.304     5.201     5.110     4.972     4.850     4.714     4.566     4.439     4.310     4.225     4.221     4.216     4.213     4.209     4.206     4.203     4.201     4.199     4.197     4.196     4.195     4.194     4.192     4.189     4.185     4.181     4.176     4.171     4.164     4.156     4.148     4.139     4.130     4.121     4.112     4.103     4.094     4.085     4.078     4.070     4.063     4.056     4.048     4.041     4.033     4.025     4.017     4.008     3.999     3.991     3.984     3.978     3.972     3.966     3.961     3.956     3.951     3.947     3.943     3.941     3.939     3.936     3.934     3.931     3.928     3.924     3.921     3.917     3.913     3.909     3.905     3.900     3.894     3.888     3.882     3.875     3.867     3.858     3.848     3.835     3.818     3.804     3.844     3.889     3.936     3.991     4.043     4.122     4.165     4.213     4.250     4.291     4.326     4.381     4.413     4.453     4.487     4.523     4.584     4.600     4.710     4.857     5.045     5.256     5.484     5.639     5.737     5.769     5.734     5.602     5.435     5.209     4.977     4.737     4.516     4.302     4.123     3.973     3.852     3.783     3.726     3.703     3.672     3.620     3.551     3.485     3.390     3.409     3.428     3.445     3.460     3.474     3.489     3.503     3.517     3.530     3.543     3.556     3.571     3.588     3.605     3.621     3.635     3.649     3.665     3.681     3.697     3.712     3.725     3.738     3.751     3.764     3.831     3.889     3.942     3.997     4.058     4.128     4.207     4.286     4.363     4.431     4.485     4.651     4.860     5.068     5.262     5.437     5.577     5.676     5.734     5.764     5.765     5.736     5.667     5.570     5.669     5.798     5.828     5.752     5.643     5.567     5.531     5.539     5.556     5.610     5.680     5.764     5.842     5.915     6.024     6.165     6.373     6.590     6.842     7.046     7.238     7.364     7.463     7.511     7.527     7.527     7.505     7.444     7.407     7.307     7.194     7.081     6.967     6.845     6.702     6.527     6.344     6.181     6.011     5.843     5.660     5.463     5.277     5.094     4.923     4.772     4.651     4.549     4.454     4.375     4.305     4.251     4.218     4.193     4.165     4.133     4.094     4.049     4.002     3.954     3.908     3.859     3.812     3.767     3.727     3.691     3.663     3.646     3.640     3.635     3.634     3.636     3.635     3.630     3.618     3.597     3.569     3.534     3.492     3.448     3.401     3.354     3.309     3.267     3.226     3.186     3.149     3.114     3.082     3.051     3.022     2.993     2.965     2.938     2.911     2.885     2.858     2.832     2.806     2.778     2.749     2.721     2.694     2.666     2.639     2.612     2.586     2.560     2.533     2.508     2.484     2.459     2.434     2.411     2.387     2.363     2.339     2.317     2.293     2.269     2.246     2.238     2.235     2.232     2.229     2.226     2.223     2.220     2.217     2.213     2.209     2.205     2.202     2.198     2.194     2.190     2.186     2.181     2.177     2.172     2.168     2.163     2.159     2.154     2.149     2.144     2.140     2.135     2.130     2.125     2.120     2.115     2.109     2.104     2.099     2.094     2.089     2.083     2.078     2.072     2.067     2.061     2.055     2.050     2.044     2.038     2.032     2.026     2.020     2.014     2.008     2.002     1.996     1.990     1.984     1.978     1.972     1.966     1.959     1.954     1.948     1.942     1.937     1.931     1.926     1.920     1.915     1.909     1.904     1.900     1.895     1.890     1.886     1.881     1.877     1.873     1.869     1.865     1.861     1.858     1.854     1.851     1.848     1.845     1.842     1.839     1.836     1.833     1.831     1.828     1.826     1.824     1.822     1.819     1.817     1.815     1.812     1.810     1.808     1.806     1.804     1.802     1.799     1.797     1.795     1.792     1.790     1.788     1.785     1.782     1.779     1.777     1.774     1.771     1.768     1.765     1.761     1.758     1.754     1.751     1.747     1.743     1.739     1.735     1.731     1.727     1.722     1.717     1.713     1.708     1.703     1.697     1.692     1.686     1.680     1.675     1.669     1.663     1.657     1.650     1.644     1.637     1.631     1.623     1.616     1.609     1.601     1.594     1.586     1.577     1.568     1.559     1.550     1.541     1.531     1.522     1.512     1.503     1.493     1.484     1.475     1.467     1.459     1.451     1.443     1.436     1.428     1.420     1.412     1.403     1.394     1.385     1.375     1.365     1.355     1.344     1.334
     2.095     2.101     2.108     2.115     2.121     2.128     2.134     2.141     2.146     2.152     2.158     2.165     2.171     2.177     2.183     2.189     2.194     2.200     2.205     2.210     2.215     2.219     2.224     2.238     2.232     2.322     2.241     2.418     2.250     2.522     2.258     2.625     2.266     2.720     2.298     2.800     2.345     2.859     2.378     2.893     2.397     2.902     2.401     2.886     2.391     2.849     2.370     2.796     2.340     2.730     2.328     2.656     2.333     2.578     2.339     2.498     2.344     2.420     2.349     2.351     2.353     2.355     2.357     2.359     2.361     2.363     2.365     2.367     2.369     2.371     2.372     2.374     2.375     2.377     2.379     2.380     2.381     2.383     2.384     2.385     2.387     2.388     2.389     2.391     2.392     2.393     2.394     2.395     2.396     2.397     2.398     2.399     2.400     2.401     2.402     2.403     2.404     2.405     2.406     2.407     2.407     2.408     2.409     2.409     2.410     2.410     2.411     2.411     2.411     2.412     2.412     2.412     2.413     2.413     2.414     2.414     2.414     2.415     2.415     2.415     2.416     2.416     2.416     2.416     2.416     2.416     2.416     2.417     2.417     2.417     2.417     2.417     2.417     2.417     2.417     2.417     2.417     2.417     2.417     2.417     2.417     2.416     2.416     2.416     2.416     2.416     2.415     2.415     2.415     2.414     2.414     2.413     2.413     2.413     2.412     2.412     2.411     2.411     2.410     2.410     2.409     2.409     2.408     2.408     2.407     2.406     2.405     2.405     2.404     2.403     2.402     2.401     2.400     2.399     2.398     2.398     2.396     2.395     2.394     2.393     2.392     2.390     2.389     2.388     2.387     2.385     2.384     2.382     2.381     2.380     2.378     2.377     2.375     2.374     2.372     2.370     2.368     2.367     2.365     2.363     2.361     2.359     2.358     2.356     2.354     2.352     2.350     2.348     2.346     2.344     2.342     2.340     2.338     2.336     2.333     2.331     2.329     2.326     2.324     2.322     2.319     2.317     2.314     2.312     2.309     2.307     2.304     2.301     2.299     2.296     2.293     2.291     2.288     2.285     2.282     2.280     2.277     2.274     2.271     2.268     2.265     2.262     2.259     2.256     2.253     2.250     2.246     2.243     2.240     2.237     2.233     2.230     2.227     2.223     2.220     2.217     2.213     2.210     2.206     2.203     2.199     2.195     2.192     2.188     2.184     2.180     2.177     2.173     2.169     2.165     2.161     2.157     2.153     2.149     2.145     2.140     2.136     2.132     2.128     2.123     2.119     2.114     2.110     2.105     2.101     2.096     2.092     2.087     2.083     2.078     2.073     2.072     2.073     2.073     2.074     2.074     2.075     2.075     2.076     2.076     2.077     2.077     2.078     2.078     2.078     2.079     2.079     2.080     2.080     2.081     2.081     2.082     2.082     2.082     2.083     2.083     2.084     2.084     2.085     2.085     2.085     2.086     2.086     2.087     2.087     2.087     2.088     2.088     2.089     2.089     2.089     2.090     2.090     2.091     2.091     2.091     2.092     2.092     2.093     2.093     2.093     2.094     2.094     2.095     2.095     2.095     2.096     2.096     2.096     2.097     2.097     2.097     2.098     2.098     2.099     2.099     2.099     2.100     2.100     2.101     2.101     2.102     2.102     2.103     2.103     2.104     2.104     2.104     2.105     2.106     2.106     2.107     2.107     2.108     2.108     2.109     2.109     2.110     2.110     2.111     2.111     2.112     2.113     2.113     2.113     2.114     2.114     2.115     2.115     2.116     2.117     2.117     2.118     2.118     2.119     2.120     2.120     2.121     2.121     2.122     2.122     2.123     2.124     2.124     2.125     2.125     2.126     2.126     2.127     2.128     2.128     2.129     2.130     2.130     2.131     2.131     2.132     2.133     2.133     2.134     2.135     2.135     2.136     2.137     2.137     2.138     2.139     2.139     2.140     2.141     2.142     2.142     2.143     2.143     2.144     2.145     2.146     2.146     2.147     2.148     2.149     2.149     2.150     2.151     2.151     2.152     2.153     2.153     2.154     2.155     2.156     2.156     2.157     2.158     2.159     2.160     2.160     2.161     2.162     2.163     2.164     2.164     2.165     2.166     2.167     2.168     2.169     2.169     2.170     2.171     2.172     2.173     2.174     2.175     2.176     2.177     2.177     2.178     2.179     2.180     2.181     2.182     2.183     2.184     2.185     2.186     2.187     2.188     2.189     2.190     2.191     2.192     2.193     2.194     2.195     2.196     2.197     2.198     2.199     2.200     2.201     2.202     2.203     2.204     2.205     2.207     2.208     2.209     2.210     2.211     2.212     2.213     2.214     2.216     2.217     2.218     2.219     2.220     2.221     2.222     2.224     2.225     2.226     2.227     2.228     2.229     2.230     2.231     2.233     2.234     2.235     2.236     2.237     2.238     2.240     2.241     2.242     2.243     2.244     2.245     2.247     2.248     2.249     2.250     2.251     2.252     2.254     2.255     2.256     2.257     2.258     2.259     2.261     2.262     2.263     2.264     2.266     2.267     2.268     2.269     2.271     2.272     2.273     2.275     2.276     2.277     2.279     2.281     2.286     2.292     2.298     2.303     2.309     2.315     2.321     2.327     2.333     2.339     2.345     2.351     2.357     2.363     2.369     2.375     2.381     2.388     2.394     2.400     2.406     2.413     2.419     2.425     2.431     2.438     2.444     2.450     2.457     2.463     2.469     2.475     2.482     2.488     2.494     2.500     2.507     2.513     2.520     2.526     2.532     2.538     2.545     2.551     2.557     2.563     2.570     2.576     2.582     2.588     2.594     2.600     2.607     2.613     2.619     2.625     2.631     2.637     2.642     2.648     2.654     2.660     2.666     2.671     2.677     2.683     2.688     2.693     2.699     2.704     2.710     2.715     2.720     2.725     2.731     2.736     2.741     2.746     2.750     2.755     2.760     2.765     2.769     2.774     2.778     2.783     2.787     2.791     2.795     2.799     2.803     2.807     2.811     2.814     2.818     2.821     2.825     2.828     2.831     2.834     2.838     2.840     2.843     2.846     2.849     2.851     2.854     2.856     2.858     2.860     2.862     2.864     2.866     2.868     2.869     2.871     2.872     2.873     2.874     2.875     2.876     2.877     2.878     2.878     2.879     2.879     2.879     2.879     2.879     2.879     2.879     2.879     2.878     2.877     2.876     2.876     2.874     2.873     2.872     2.870     2.869     2.867     2.865     2.862     2.860     2.857     2.854     2.851     2.848     2.844     2.840     2.835     2.831     2.825     2.820     2.815     2.809     2.802     2.796     2.789     2.782     2.774     2.767     2.759     2.750     2.742     2.733     2.724     2.715     2.705     2.695     2.685     2.674     2.663     2.652     2.641     2.629     2.617     2.605     2.592     2.580     2.581     2.584     2.586     2.589     2.592     2.595     2.598     2.601     2.604     2.607     2.610     2.614     2.617     2.620     2.624     2.627     2.631     2.634     2.637     2.640     2.643     2.646     2.649     2.652     2.655     2.657     2.660     2.662     2.664     2.666     2.669     2.671     2.673     2.675     2.676     2.678     2.680     2.682     2.684     2.685     2.687     2.689     2.690     2.692     2.694     2.695     2.697     2.699     2.700     2.702     2.703     2.705     2.707     2.708     2.710     2.712     2.713     2.715     2.716     2.718     2.720     2.721     2.723     2.724     2.726     2.728     2.729     2.731     2.732     2.734     2.736     2.737     2.739     2.741     2.742     2.744     2.746     2.747     2.749     2.750     2.752     2.754     2.755     2.757     2.759     2.761     2.762     2.764     2.767     2.774     2.781     2.789     2.796     2.803     2.810     2.816     2.823     2.830     2.837     2.843     2.850     2.856     2.862     2.869     2.875     2.881     2.887     2.892     2.898     2.903     2.909     2.914     2.919     2.924     2.929     2.934     2.939     2.943     2.947     2.952     2.956     2.959     2.963     2.967     2.970     2.973     2.976     2.979     2.982     2.984     2.987     2.989     2.991     2.992     2.994     2.995     2.997     2.998     2.998     2.999     2.999     3.000     3.000     2.999     2.999     2.998     2.997     2.996     2.995     2.993     2.991     2.989     2.987     2.984     2.981     2.978     2.974     2.970     2.966     2.962     2.957     2.952     2.947     2.941     2.935     2.929     2.922     2.918     2.921     2.923     2.926     2.929     2.931     2.934     2.936     2.939     2.967     3.000     3.033     3.066     3.098     3.130     3.161     3.192     3.222     3.252     3.281     3.310     3.339     3.366     3.393     3.420     3.446     3.471     3.496     3.520     3.544     3.567     3.590     3.612     3.633     3.654     3.674     3.693     3.712     3.731     3.749     3.766     3.783     3.799     3.815     3.830     3.845     3.859     3.872     3.885     3.897     3.909     3.920     3.930     3.940     3.949     3.957     3.964     3.971     3.978     3.983     3.988     3.992     3.995     3.998     3.999     4.000     4.001     4.000     3.999     3.997     3.994     3.991     3.987     3.982     3.976     3.970     3.963     3.956     3.948     3.939     3.930     3.920     3.910     3.899     3.888     3.876     3.864     3.851     3.838     3.824     3.809     3.794     3.779     3.763     3.747     3.730     3.714     3.696     3.679     3.661     3.643     3.624     3.606     3.587     3.569     3.551     3.532     3.514     3.496     3.479     3.462     3.454     3.464     3.475     3.485     3.496     3.507     3.518     3.529     3.541     3.552     3.564     3.576     3.588     3.600     3.612     3.625     3.637     3.650     3.663     3.677     3.690     3.703     3.717     3.731     3.744     3.758     3.773     3.787     3.801     3.815     3.830     3.845     3.859     3.874     3.889     3.904     3.919     3.934     3.949     3.964     3.980     3.995     4.011     4.026     4.042     4.057     4.072     4.088     4.103     4.118     4.133     4.148     4.163     4.178     4.193     4.208     4.223     4.238     4.252     4.267     4.281     4.304     4.348     4.393     4.439     4.485     4.531     4.578     4.625     4.671     4.717     4.763     4.809     4.854     4.900     4.946     4.993     5.041     5.091     5.144     5.199     5.255     5.313     5.370     5.429     5.488     5.548     5.611     5.679     5.753     5.832     5.915     6.000     6.086     6.170     6.262     6.366     6.478     6.588     6.696     6.803     6.912     7.021     7.125     7.219     7.299     7.365     7.416     7.446     7.452     7.441     7.422     7.396     7.369     7.359     7.359     7.354     7.340     7.305     7.246     7.175     7.097     7.015     6.950     6.902     6.875     6.876     6.879     6.890     6.902     6.899     6.873     6.848     6.826     6.794     6.779     6.776     6.768     6.765     6.776     6.800     6.805     6.846     6.890     6.923     6.945     6.984     6.996     7.042     7.093     7.101     7.116     7.122     7.208     7.379     7.548     7.793     7.894     8.096     8.264     8.396     8.542     8.544     8.604     8.593     8.611     8.558     8.583     8.516     8.475     8.379     8.336     8.195     8.078     7.979     7.818     7.737     7.555     7.446     7.297     7.146     7.007     6.850     6.699     6.620     6.467     6.364     6.213     6.074     5.909     5.764     5.627     5.563     5.486     5.407     5.319     5.229     5.165     5.079     4.990     4.936     4.817     4.786     4.709     4.667     4.621     4.579     4.543     4.550     4.556     4.562     4.569     4.576     4.582     4.589     4.596     4.606     4.660     4.697     4.745     4.821     5.044     5.179     5.337     5.578     5.723     5.909     6.076     6.271     6.545     6.652     6.856     7.002     7.262     7.336     7.546     7.612     7.765     7.862     7.894     7.972     7.980     7.978     8.061     7.952     7.966     7.929     8.019     8.041     8.081     8.110     8.186     8.164     8.255     8.192     8.228     8.165     8.197     8.191     8.192     8.292     8.288     8.300     8.344     8.362     8.456     8.440     8.400     8.159     7.949     7.786     7.672     7.561     7.564     7.498     7.440     7.385     7.323     7.261     7.225     7.151     7.076     7.056     6.963     6.858     6.774     6.704     6.561     6.443     6.337     6.239     6.136     6.074     5.975     5.917     5.832     5.741     5.677     5.568     5.467     5.383     5.270     5.140     5.022     4.894     4.752     4.610     4.467     4.335     4.247     4.243     4.239     4.235     4.231     4.228     4.225     4.223     4.221     4.219     4.218     4.217     4.215     4.212     4.209     4.206     4.201     4.196     4.190     4.183     4.174     4.165     4.156     4.147     4.138     4.128     4.118     4.109     4.100     4.093     4.086     4.078     4.070     4.063     4.055     4.047     4.038     4.029     4.019     4.011     4.003     3.996     3.990     3.984     3.978     3.973     3.968     3.963     3.959     3.956     3.954     3.952     3.949     3.946     3.943     3.939     3.935     3.931     3.927     3.923     3.918     3.913     3.908     3.902     3.895     3.888     3.881     3.873     3.863     3.850     3.834     3.816     3.798     3.816     3.849     3.894     3.945     4.026     4.075     4.134     4.174     4.213     4.241     4.294     4.335     4.380     4.409     4.429     4.470     4.477     4.542     4.619     4.755     4.942     5.180     5.374     5.587     5.735     5.797     5.760     5.696     5.531     5.325     5.103     4.869     4.629     4.424     4.237     4.077     3.942     3.855     3.815     3.779     3.724     3.671     3.623     3.567     3.512     3.444     3.372     3.367     3.381     3.394     3.407     3.420     3.432     3.443     3.455     3.468     3.485     3.503     3.520     3.536     3.551     3.567     3.585     3.602     3.618     3.633     3.645     3.658     3.670     3.681     3.692     3.704     3.715     3.725     3.734     3.740     3.745     3.750     3.754     3.809     4.068     4.309     4.511     4.664     4.762     4.795     4.761     4.663     4.664     4.666     4.669     4.658     4.619     4.559     4.483     4.580     4.708     4.745     4.720     4.703     4.708     4.734     4.762     4.789     4.823     4.853     4.904     4.962     5.067     5.219     5.426     5.663     5.908     6.138     6.348     6.507     6.642     6.726     6.784     6.826     6.835     6.822     6.811     6.743     6.671     6.604     6.538     6.457     6.348     6.196     6.022     5.863     5.700     5.546     5.383     5.207     5.035     4.866     4.705     4.558     4.440     4.342     4.251     4.174     4.111     4.061     4.034     4.017     4.001     3.983     3.960     3.930     3.896     3.859     3.822     3.781     3.739     3.698     3.659     3.624     3.595     3.574     3.563     3.554     3.550     3.549     3.548     3.546     3.538     3.523     3.501     3.472     3.437     3.399     3.357     3.314     3.272     3.232     3.194     3.156     3.121     3.088     3.057     3.029     3.001     2.974     2.948     2.923     2.899     2.874     2.848     2.825     2.800     2.773     2.746     2.719     2.692     2.666     2.639     2.613     2.588     2.562     2.537     2.512     2.489     2.464     2.440     2.418     2.395     2.371     2.348     2.326     2.303     2.280     2.257     2.234     2.218     2.216     2.213     2.211     2.208     2.205     2.202     2.199     2.195     2.192     2.188     2.185     2.181     2.178     2.174     2.170     2.166     2.161     2.157     2.152     2.148     2.144     2.139     2.135     2.130     2.125     2.121     2.116     2.111     2.106     2.101     2.096     2.091     2.085     2.080     2.075     2.070     2.064     2.059     2.054     2.048     2.042     2.036     2.031     2.025     2.019     2.013     2.007     2.001     1.995     1.989     1.983     1.977     1.971     1.966     1.960     1.953     1.948     1.942     1.936     1.931     1.925     1.920     1.915     1.909     1.904     1.899     1.894     1.889     1.885     1.880     1.876     1.871     1.867     1.864     1.860     1.857     1.853     1.849     1.846     1.843     1.840     1.837     1.834     1.831     1.829     1.826     1.824     1.822     1.819     1.817     1.815     1.813     1.810     1.808     1.806     1.804     1.802     1.799     1.797     1.795     1.793     1.790     1.788     1.786     1.783     1.781     1.778     1.775     1.772     1.770     1.767     1.764     1.761     1.757     1.754     1.750     1.746     1.743     1.739     1.735     1.731     1.727     1.722     1.718     1.713     1.708     1.704     1.698     1.693     1.688     1.682     1.676     1.670     1.664     1.658     1.652     1.646     1.640     1.633     1.626     1.619     1.612     1.605     1.597     1.589     1.581     1.573     1.564     1.555     1.546     1.537     1.527     1.518     1.508     1.498     1.489     1.480     1.471     1.463     1.455     1.448     1.440     1.433     1.425     1.417     1.409     1.400     1.391     1.382     1.372     1.362     1.352     1.342     1.331
     2.094     2.100     2.107     2.114     2.120     2.127     2.133     2.140     2.146     2.152     2.158     2.164     2.171     2.176     2.183     2.188     2.194     2.200     2.205     2.210     2.214     2.219     2.223     2.228     2.232     2.237     2.287     2.246     2.385     2.254     2.490     2.263     2.594     2.271     2.688     2.279     2.767     2.325     2.825     2.358     2.858     2.376     2.868     2.381     2.854     2.373     2.821     2.354     2.772     2.327     2.711     2.331     2.642     2.337     2.568     2.342     2.493     2.347     2.419     2.352     2.354     2.356     2.359     2.361     2.363     2.365     2.367     2.369     2.370     2.372     2.374     2.376     2.377     2.379     2.380     2.382     2.383     2.385     2.386     2.387     2.389     2.390     2.391     2.393     2.394     2.395     2.396     2.397     2.398     2.400     2.401     2.401     2.403     2.403     2.404     2.405     2.406     2.407     2.408     2.409     2.409     2.410     2.411     2.411     2.412     2.412     2.413     2.414     2.414     2.415     2.415     2.415     2.416     2.416     2.417     2.417     2.418     2.418     2.418     2.418     2.419     2.419     2.419     2.419     2.419     2.419     2.420     2.420     2.420     2.420     2.420     2.420     2.420     2.420     2.420     2.420     2.420     2.420     2.420     2.420     2.420     2.420     2.420     2.419     2.419     2.419     2.419     2.418     2.418     2.418     2.417     2.417     2.417     2.416     2.416     2.415     2.415     2.414     2.414     2.413     2.413     2.412     2.412     2.411     2.410     2.410     2.409     2.408     2.407     2.407     2.406     2.405     2.404     2.403     2.402     2.401     2.400     2.399     2.398     2.396     2.395     2.394     2.393     2.391     2.390     2.389     2.387     2.386     2.385     2.383     2.382     2.380     2.379     2.377     2.375     2.374     2.372     2.370     2.368     2.366     2.365     2.363     2.361     2.359     2.357     2.355     2.354     2.352     2.349     2.347     2.346     2.343     2.341     2.339     2.337     2.334     2.332     2.330     2.328     2.325     2.323     2.320     2.318     2.315     2.313     2.310     2.308     2.305     2.302     2.300     2.297     2.294     2.291     2.288     2.286     2.283     2.280     2.277     2.274     2.271     2.268     2.265     2.262     2.259     2.256     2.253     2.250     2.246     2.243     2.240     2.237     2.233     2.230     2.227     2.223     2.220     2.216     2.213     2.209     2.206     2.202     2.198     2.195     2.191     2.187     2.184     2.180     2.176     2.172     2.168     2.164     2.160     2.156     2.152     2.148     2.144     2.139     2.135     2.131     2.126     2.122     2.118     2.113     2.109     2.104     2.099     2.095     2.090     2.086     2.081     2.076     2.072     2.071     2.072     2.073     2.073     2.073     2.074     2.074     2.075     2.075     2.076     2.076     2.077     2.077     2.078     2.078     2.079     2.079     2.080     2.080     2.081     2.081     2.081     2.082     2.082     2.083     2.083     2.083     2.084     2.084     2.085     2.085     2.086     2.086     2.086     2.087     2.087     2.088     2.088     2.089     2.089     2.089     2.090     2.090     2.090     2.091     2.091     2.092     2.092     2.092     2.093     2.093     2.094     2.094     2.094     2.095     2.095     2.095     2.096     2.096     2.096     2.097     2.097     2.098     2.098     2.099     2.099     2.100     2.100     2.101     2.101     2.101     2.102     2.102     2.103     2.103     2.104     2.104     2.105     2.105     2.106     2.106     2.107     2.107     2.108     2.108     2.109     2.109     2.110     2.110     2.111     2.111     2.112     2.112     2.113     2.114     2.114     2.115     2.115     2.116     2.116     2.117     2.117     2.118     2.119     2.119     2.120     2.120     2.121     2.122     2.122     2.123     2.123     2.124     2.124     2.125     2.126     2.126     2.127     2.128     2.128     2.129     2.129     2.130     2.130     2.131     2.132     2.133     2.133     2.134     2.135     2.135     2.136     2.136     2.137     2.138     2.139     2.139     2.140     2.141     2.141     2.142     2.143     2.143     2.144     2.145     2.145     2.146     2.147     2.148     2.148     2.149     2.150     2.150     2.151     2.152     2.153     2.153     2.154     2.155     2.156     2.156     2.157     2.158     2.159     2.159     2.160     2.161     2.162     2.163     2.164     2.164     2.165     2.166     2.167     2.168     2.169     2.170     2.170     2.171     2.172     2.173     2.174     2.175     2.176     2.177     2.178     2.179     2.179     2.180     2.181     2.182     2.183     2.184     2.185     2.186     2.187     2.188     2.189     2.190     2.191     2.192     2.193     2.194     2.195     2.196     2.197     2.198     2.199     2.200     2.202     2.203     2.204     2.205     2.206     2.207     2.208     2.209     2.210     2.212     2.213     2.214     2.215     2.216     2.217     2.218     2.219     2.221     2.222     2.223     2.224     2.225     2.226     2.227     2.229     2.230     2.231     2.232     2.233     2.234     2.235     2.236     2.238     2.239     2.240     2.241     2.242     2.243     2.245     2.246     2.247     2.248     2.249     2.250     2.251     2.253     2.254     2.255     2.256     2.258     2.259     2.260     2.261     2.262     2.264     2.265     2.266     2.268     2.269     2.270     2.272     2.273     2.274     2.276     2.277     2.278     2.280     2.281     2.287     2.292     2.298     2.304     2.310     2.316     2.322     2.328     2.334     2.340     2.346     2.352     2.358     2.364     2.370     2.376     2.382     2.388     2.395     2.401     2.407     2.413     2.419     2.426     2.432     2.438     2.444     2.451     2.457     2.463     2.469     2.476     2.482     2.488     2.494     2.501     2.507     2.513     2.520     2.526     2.532     2.538     2.544     2.551     2.557     2.563     2.569     2.575     2.581     2.587     2.593     2.599     2.605     2.611     2.617     2.623     2.629     2.635     2.641     2.646     2.652     2.658     2.663     2.669     2.675     2.680     2.685     2.691     2.696     2.701     2.706     2.712     2.717     2.722     2.727     2.732     2.736     2.741     2.746     2.750     2.755     2.760     2.764     2.768     2.773     2.777     2.781     2.785     2.789     2.793     2.796     2.800     2.803     2.807     2.810     2.813     2.817     2.820     2.823     2.826     2.828     2.831     2.834     2.836     2.839     2.841     2.843     2.845     2.847     2.849     2.851     2.852     2.854     2.855     2.857     2.858     2.859     2.860     2.861     2.861     2.862     2.862     2.863     2.863     2.863     2.863     2.863     2.863     2.863     2.862     2.862     2.861     2.860     2.859     2.858     2.857     2.855     2.854     2.852     2.850     2.848     2.846     2.843     2.840     2.838     2.834     2.831     2.827     2.823     2.819     2.814     2.810     2.804     2.799     2.793     2.787     2.780     2.774     2.766     2.759     2.752     2.744     2.735     2.727     2.718     2.709     2.700     2.690     2.680     2.670     2.660     2.649     2.638     2.627     2.615     2.604     2.592     2.580     2.576     2.579     2.581     2.584     2.587     2.590     2.592     2.595     2.598     2.601     2.604     2.607     2.611     2.614     2.617     2.621     2.624     2.627     2.631     2.634     2.637     2.640     2.643     2.646     2.649     2.652     2.654     2.657     2.659     2.661     2.664     2.666     2.668     2.670     2.672     2.674     2.676     2.678     2.680     2.682     2.683     2.685     2.687     2.689     2.690     2.692     2.694     2.695     2.697     2.699     2.700     2.702     2.704     2.705     2.707     2.708     2.710     2.712     2.713     2.715     2.717     2.718     2.720     2.722     2.723     2.725     2.726     2.728     2.730     2.731     2.733     2.734     2.736     2.738     2.739     2.741     2.742     2.744     2.746     2.747     2.749     2.751     2.752     2.754     2.756     2.757     2.759     2.761     2.763     2.765     2.772     2.779     2.786     2.793     2.800     2.807     2.814     2.821     2.828     2.834     2.841     2.848     2.854     2.860     2.866     2.872     2.878     2.884     2.890     2.896     2.901     2.907     2.912     2.917     2.922     2.927     2.932     2.937     2.941     2.946     2.950     2.954     2.958     2.961     2.965     2.968     2.972     2.975     2.977     2.980     2.983     2.985     2.987     2.989     2.991     2.992     2.994     2.995     2.996     2.997     2.997     2.998     2.998     2.998     2.998     2.997     2.997     2.996     2.995     2.993     2.992     2.990     2.988     2.985     2.983     2.980     2.977     2.973     2.970     2.966     2.961     2.957     2.952     2.947     2.941     2.935     2.929     2.922     2.917     2.919     2.922     2.924     2.927     2.930     2.932     2.935     2.938     2.947     2.981     3.014     3.047     3.079     3.112     3.143     3.174     3.205     3.235     3.264     3.293     3.322     3.350     3.377     3.404     3.430     3.456     3.481     3.505     3.529     3.552     3.575     3.597     3.618     3.639     3.660     3.679     3.699     3.717     3.735     3.753     3.770     3.786     3.802     3.817     3.832     3.846     3.859     3.872     3.884     3.896     3.907     3.918     3.927     3.937     3.945     3.953     3.960     3.966     3.972     3.977     3.981     3.984     3.987     3.989     3.990     3.991     3.990     3.989     3.987     3.985     3.982     3.978     3.973     3.968     3.962     3.955     3.948     3.940     3.931     3.922     3.913     3.902     3.892     3.880     3.869     3.857     3.844     3.830     3.817     3.802     3.787     3.772     3.756     3.740     3.723     3.706     3.689     3.672     3.654     3.636     3.617     3.599     3.580     3.562     3.543     3.525     3.507     3.489     3.472     3.455     3.452     3.462     3.472     3.483     3.493     3.504     3.515     3.526     3.538     3.549     3.561     3.572     3.584     3.596     3.609     3.621     3.634     3.647     3.660     3.673     3.686     3.699     3.713     3.726     3.740     3.754     3.768     3.782     3.797     3.811     3.825     3.840     3.855     3.869     3.884     3.899     3.914     3.929     3.944     3.959     3.975     3.990     4.005     4.021     4.036     4.052     4.067     4.083     4.098     4.113     4.128     4.143     4.158     4.173     4.188     4.203     4.218     4.233     4.248     4.262     4.277     4.291     4.315     4.360     4.405     4.451     4.497     4.544     4.591     4.638     4.684     4.730     4.776     4.821     4.867     4.913     4.959     5.006     5.054     5.105     5.157     5.212     5.269     5.326     5.384     5.443     5.503     5.564     5.630     5.701     5.778     5.861     5.948     6.035     6.121     6.203     6.294     6.398     6.511     6.625     6.739     6.849     6.958     7.065     7.167     7.256     7.330     7.387     7.427     7.446     7.444     7.427     7.403     7.376     7.350     7.336     7.326     7.311     7.284     7.243     7.184     7.115     7.045     6.974     6.922     6.888     6.867     6.872     6.889     6.902     6.914     6.906     6.882     6.856     6.834     6.805     6.798     6.793     6.790     6.780     6.799     6.801     6.820     6.861     6.892     6.907     6.953     6.967     7.009     7.061     7.085     7.110     7.116     7.135     7.196     7.299     7.524     7.646     7.839     7.983     8.217     8.319     8.443     8.495     8.529     8.563     8.565     8.553     8.589     8.514     8.483     8.483     8.384     8.298     8.195     8.046     7.981     7.822     7.733     7.546     7.461     7.287     7.159     6.989     6.889     6.754     6.629     6.507     6.395     6.243     6.093     5.950     5.806     5.698     5.595     5.552     5.447     5.421     5.307     5.248     5.163     5.056     5.014     4.918     4.849     4.778     4.745     4.695     4.655     4.615     4.576     4.561     4.568     4.575     4.582     4.590     4.597     4.613     4.658     4.711     4.761     4.798     4.918     5.052     5.268     5.405     5.595     5.745     5.931     6.197     6.309     6.514     6.672     6.925     7.022     7.219     7.325     7.477     7.575     7.674     7.753     7.817     7.859     7.952     7.879     7.896     7.810     7.859     7.833     7.848     7.893     7.961     7.955     8.079     8.035     8.120     8.066     8.109     8.096     8.102     8.128     8.159     8.200     8.256     8.266     8.354     8.364     8.421     8.358     8.253     8.124     7.934     7.771     7.690     7.600     7.537     7.476     7.410     7.365     7.300     7.226     7.179     7.189     7.079     7.010     6.955     6.875     6.754     6.651     6.554     6.421     6.317     6.226     6.114     6.065     5.964     5.899     5.809     5.721     5.629     5.564     5.442     5.319     5.200     5.065     4.940     4.802     4.652     4.506     4.364     4.270     4.265     4.261     4.257     4.253     4.250     4.247     4.244     4.242     4.240     4.239     4.237     4.235     4.233     4.230     4.226     4.222     4.216     4.210     4.202     4.192     4.182     4.173     4.164     4.154     4.143     4.133     4.123     4.115     4.108     4.101     4.093     4.085     4.077     4.069     4.060     4.051     4.041     4.031     4.023     4.015     4.009     4.003     3.997     3.991     3.986     3.981     3.976     3.973     3.970     3.968     3.966     3.963     3.959     3.955     3.952     3.947     3.943     3.938     3.933     3.928     3.922     3.916     3.909     3.901     3.894     3.886     3.876     3.865     3.849     3.831     3.811     3.793     3.798     3.819     3.853     3.924     3.974     4.036     4.084     4.126     4.159     4.204     4.236     4.290     4.319     4.339     4.370     4.365     4.405     4.445     4.522     4.646     4.845     5.027     5.247     5.483     5.659     5.737     5.771     5.727     5.583     5.408     5.208     4.983     4.759     4.542     4.341     4.146     4.012     3.905     3.846     3.801     3.754     3.695     3.675     3.653     3.627     3.588     3.528     3.450     3.366     3.310     3.322     3.332     3.342     3.352     3.364     3.379     3.396     3.414     3.431     3.447     3.463     3.481     3.499     3.516     3.532     3.544     3.554     3.565     3.575     3.586     3.598     3.610     3.620     3.629     3.636     3.642     3.646     3.768     4.022     4.234     4.410     4.530     4.599     4.591     4.539     4.420     4.248     4.030     3.781     3.729     3.689     3.666     3.657     3.648     3.749     3.883     4.001     4.066     4.088     4.095     4.118     4.139     4.157     4.153     4.146     4.144     4.168     4.226     4.322     4.471     4.659     4.879     5.097     5.312     5.504     5.674     5.814     5.924     6.013     6.080     6.112     6.134     6.136     6.105     6.076     6.053     6.031     5.994     5.925     5.806     5.657     5.519     5.379     5.249     5.113     4.959     4.805     4.651     4.502     4.364     4.249     4.154     4.064     3.990     3.932     3.886     3.861     3.848     3.838     3.831     3.820     3.803     3.781     3.755     3.727     3.694     3.659     3.622     3.587     3.553     3.524     3.502     3.488     3.476     3.468     3.465     3.463     3.461     3.455     3.444     3.429     3.406     3.376     3.343     3.307     3.267     3.229     3.191     3.155     3.120     3.087     3.055     3.026     3.000     2.974     2.948     2.925     2.902     2.880     2.857     2.834     2.812     2.788     2.764     2.738     2.713     2.687     2.662     2.636     2.611     2.587     2.562     2.537     2.514     2.491     2.467     2.444     2.422     2.400     2.377     2.355     2.334     2.312     2.289     2.267     2.244     2.220     2.200     2.198     2.195     2.193     2.190     2.188     2.185     2.182     2.179     2.175     2.172     2.169     2.166     2.162     2.158     2.154     2.150     2.146     2.142     2.138     2.134     2.129     2.125     2.120     2.116     2.112     2.107     2.102     2.097     2.092     2.087     2.082     2.077     2.072     2.067     2.062     2.057     2.051     2.046     2.041     2.035     2.029     2.024     2.018     2.012     2.006     2.001     1.995     1.989     1.983     1.977     1.971     1.965     1.960     1.954     1.948     1.942     1.936     1.931     1.925     1.920     1.915     1.909     1.904     1.899     1.894     1.889     1.884     1.880     1.875     1.871     1.867     1.862     1.859     1.855     1.852     1.848     1.845     1.841     1.838     1.835     1.832     1.830     1.827     1.824     1.822     1.820     1.817     1.815     1.813     1.811     1.808     1.806     1.804     1.802     1.800     1.797     1.795     1.793     1.791     1.789     1.786     1.784     1.782     1.779     1.777     1.774     1.771     1.768     1.765     1.763     1.760     1.756     1.753     1.750     1.746     1.742     1.738     1.735     1.731     1.727     1.723     1.718     1.714     1.709     1.704     1.699     1.694     1.689     1.684     1.678     1.672     1.666     1.660     1.654     1.648     1.642     1.636     1.629     1.622     1.616     1.608     1.601     1.593     1.585     1.577     1.569     1.560     1.551     1.542     1.533     1.523     1.514     1.504     1.494     1.485     1.476     1.468     1.459     1.452     1.444     1.437     1.429     1.422     1.414     1.406     1.397     1.388     1.379     1.369     1.360     1.349     1.339     1.328
[truncated: 22,285,239 more chars]
