# Supplementary material for: The near-field tsunami generated by the 15 January 2022 eruption of the Hunga Tonga-Hunga Ha’apai volcano and its impact on Tongatapu, Tonga
Source: Sci Rep. 2022 Sep 7;12:15187. doi: 10.1038/s41598-022-19486-w (PMC9452557; doi:10.1038/s41598-022-19486-w)
Supplement: Supplementary file 3 — Supplementary Information 3. [file 41598_2022_19486_MOESM3_ESM.zip › Z350R3max.asc]

ncols                      1800
nrows                      1260
xllcorner              -175.500
yllcorner               -21.300
cellsize      0.000277777784504
NODATA_value  -9999
     2.302     2.309     2.316     2.325     2.331     2.337     2.346     2.351     2.357     2.365     2.370     2.375     2.383     2.388     2.392     2.400     2.404     2.408     2.415     2.420     2.424     2.431     2.435     2.439     2.445     2.449     2.452     2.458     2.462     2.465     2.471     2.474     2.477     2.482     2.485     2.488     2.493     2.496     2.499     2.504     2.506     2.509     2.513     2.516     2.518     2.522     2.524     2.527     2.530     2.533     2.535     2.538     2.540     2.542     2.545     2.547     2.549     2.552     2.553     2.555     2.558     2.559     2.561     2.563     2.565     2.566     2.568     2.570     2.571     2.573     2.575     2.576     2.578     2.578     2.580     2.581     2.583     2.583     2.585     2.586     2.587     2.588     2.589     2.590     2.591     2.592     2.592     2.594     2.594     2.595     2.596     2.597     2.597     2.598     2.599     2.599     2.600     2.600     2.601     2.602     2.602     2.603     2.603     2.604     2.604     2.605     2.605     2.605     2.606     2.606     2.606     2.607     2.607     2.608     2.608     2.608     2.609     2.609     2.609     2.609     2.610     2.610     2.610     2.611     2.611     2.611     2.611     2.611     2.612     2.612     2.612     2.612     2.612     2.612     2.613     2.613     2.613     2.613     2.613     2.613     2.613     2.613     2.613     2.613     2.613     2.612     2.612     2.612     2.612     2.612     2.611     2.611     2.611     2.611     2.610     2.610     2.610     2.609     2.609     2.609     2.608     2.607     2.607     2.606     2.606     2.605     2.604     2.604     2.603     2.602     2.601     2.600     2.599     2.599     2.598     2.597     2.596     2.594     2.594     2.593     2.591     2.590     2.589     2.587     2.586     2.585     2.583     2.582     2.580     2.578     2.577     2.576     2.573     2.572     2.571     2.568     2.567     2.565     2.563     2.561     2.559     2.557     2.555     2.553     2.551     2.549     2.547     2.544     2.542     2.540     2.537     2.535     2.533     2.529     2.527     2.525     2.522     2.520     2.518     2.514     2.512     2.510     2.506     2.504     2.501     2.498     2.495     2.493     2.489     2.486     2.484     2.479     2.477     2.474     2.470     2.467     2.465     2.460     2.457     2.454     2.450     2.447     2.444     2.439     2.436     2.433     2.429     2.426     2.422     2.417     2.414     2.411     2.406     2.402     2.399     2.394     2.390     2.387     2.381     2.378     2.374     2.368     2.365     2.361     2.357     2.357     2.358     2.359     2.360     2.361     2.362     2.363     2.363     2.364     2.365     2.365     2.366     2.367     2.368     2.368     2.369     2.370     2.370     2.371     2.371     2.372     2.373     2.373     2.374     2.374     2.375     2.375     2.376     2.377     2.377     2.378     2.378     2.379     2.379     2.379     2.380     2.380     2.381     2.382     2.382     2.382     2.383     2.383     2.383     2.384     2.384     2.385     2.385     2.385     2.385     2.386     2.386     2.387     2.387     2.387     2.388     2.388     2.388     2.388     2.389     2.389     2.389     2.390     2.390     2.390     2.391     2.391     2.391     2.391     2.392     2.392     2.392     2.393     2.393     2.393     2.393     2.394     2.394     2.394     2.395     2.395     2.395     2.396     2.396     2.396     2.397     2.397     2.398     2.398     2.398     2.399     2.399     2.400     2.400     2.400     2.401     2.401     2.402     2.402     2.403     2.403     2.403     2.404     2.404     2.405     2.405     2.406     2.406     2.407     2.407     2.408     2.408     2.408     2.409     2.410     2.410     2.411     2.411     2.412     2.412     2.413     2.413     2.414     2.414     2.415     2.415     2.416     2.416     2.417     2.418     2.418     2.419     2.419     2.420     2.421     2.421     2.422     2.422     2.423     2.423     2.424     2.425     2.425     2.426     2.427     2.427     2.428     2.428     2.429     2.430     2.430     2.431     2.432     2.432     2.433     2.433     2.434     2.435     2.436     2.437     2.437     2.438     2.438     2.439     2.440     2.440     2.441     2.442     2.443     2.443     2.444     2.445     2.446     2.447     2.447     2.448     2.449     2.449     2.450     2.451     2.452     2.452     2.453     2.454     2.455     2.456     2.456     2.457     2.458     2.459     2.459     2.461     2.461     2.462     2.463     2.464     2.465     2.466     2.467     2.467     2.469     2.469     2.470     2.471     2.472     2.473     2.474     2.474     2.475     2.477     2.477     2.478     2.479     2.480     2.481     2.482     2.483     2.484     2.485     2.486     2.487     2.488     2.489     2.490     2.491     2.492     2.493     2.495     2.495     2.496     2.498     2.499     2.499     2.501     2.502     2.502     2.504     2.505     2.506     2.507     2.508     2.509     2.511     2.512     2.513     2.514     2.515     2.516     2.518     2.519     2.520     2.521     2.522     2.523     2.525     2.526     2.527     2.528     2.529     2.530     2.532     2.533     2.534     2.535     2.536     2.537     2.539     2.540     2.541     2.543     2.544     2.545     2.547     2.548     2.549     2.550     2.551     2.552     2.554     2.555     2.556     2.558     2.559     2.560     2.562     2.563     2.564     2.566     2.567     2.568     2.570     2.571     2.572     2.574     2.575     2.578     2.587     2.592     2.597     2.606     2.611     2.616     2.625     2.630     2.635     2.644     2.649     2.655     2.664     2.669     2.675     2.684     2.689     2.695     2.704     2.710     2.715     2.725     2.731     2.736     2.746     2.752     2.758     2.768     2.774     2.779     2.789     2.795     2.801     2.812     2.818     2.823     2.834     2.840     2.846     2.856     2.862     2.868     2.879     2.885     2.891     2.901     2.907     2.913     2.924     2.930     2.936     2.947     2.953     2.959     2.970     2.976     2.982     2.993     2.999     3.005     3.015     3.021     3.027     3.038     3.044     3.050     3.061     3.067     3.073     3.083     3.089     3.095     3.105     3.111     3.117     3.127     3.133     3.139     3.149     3.154     3.160     3.170     3.176     3.181     3.191     3.197     3.202     3.212     3.217     3.223     3.232     3.237     3.242     3.251     3.256     3.262     3.271     3.276     3.281     3.289     3.294     3.299     3.307     3.312     3.317     3.325     3.329     3.334     3.341     3.346     3.350     3.357     3.361     3.365     3.372     3.376     3.380     3.387     3.391     3.394     3.401     3.404     3.407     3.413     3.417     3.420     3.425     3.428     3.431     3.436     3.439     3.442     3.447     3.449     3.452     3.456     3.458     3.461     3.464     3.467     3.469     3.472     3.474     3.476     3.478     3.480     3.481     3.484     3.485     3.486     3.488     3.489     3.489     3.490     3.490     3.491     3.491     3.491     3.490     3.490     3.489     3.489     3.487     3.486     3.484     3.482     3.480     3.479     3.476     3.474     3.471     3.467     3.465     3.462     3.457     3.454     3.451     3.445     3.442     3.438     3.434     3.431     3.427     3.422     3.418     3.414     3.407     3.403     3.398     3.390     3.386     3.380     3.371     3.366     3.360     3.349     3.342     3.335     3.321     3.312     3.302     3.283     3.271     3.257     3.230     3.212     3.193     3.158     3.137     3.115     3.080     3.059     3.039     3.006     2.990     2.992     2.995     2.997     2.999     3.002     3.003     3.005     3.008     3.010     3.011     3.014     3.016     3.018     3.020     3.022     3.023     3.026     3.027     3.029     3.031     3.033     3.034     3.037     3.038     3.040     3.042     3.044     3.045     3.048     3.049     3.051     3.053     3.055     3.056     3.059     3.060     3.062     3.065     3.066     3.068     3.070     3.072     3.073     3.076     3.078     3.079     3.082     3.083     3.085     3.088     3.089     3.091     3.093     3.095     3.096     3.099     3.101     3.102     3.105     3.106     3.114     3.128     3.135     3.143     3.156     3.164     3.171     3.184     3.192     3.199     3.212     3.220     3.227     3.240     3.247     3.254     3.267     3.274     3.281     3.293     3.300     3.307     3.318     3.325     3.331     3.343     3.350     3.356     3.367     3.373     3.379     3.390     3.396     3.402     3.412     3.418     3.423     3.433     3.438     3.444     3.453     3.458     3.463     3.471     3.476     3.481     3.489     3.493     3.497     3.504     3.508     3.512     3.518     3.522     3.525     3.531     3.534     3.536     3.541     3.544     3.546     3.550     3.552     3.553     3.556     3.558     3.559     3.561     3.562     3.562     3.563     3.563     3.563     3.562     3.562     3.561     3.559     3.558     3.556     3.553     3.551     3.548     3.544     3.541     3.538     3.532     3.528     3.524     3.517     3.512     3.507     3.498     3.493     3.487     3.477     3.470     3.463     3.452     3.444     3.436     3.423     3.449     3.477     3.525     3.552     3.579     3.625     3.652     3.678     3.722     3.747     3.772     3.814     3.838     3.862     3.902     3.925     3.947     3.985     4.007     4.028     4.064     4.084     4.104     4.137     4.156     4.175     4.206     4.224     4.241     4.270     4.286     4.301     4.328     4.342     4.356     4.380     4.393     4.405     4.426     4.437     4.448     4.465     4.475     4.484     4.499     4.506     4.513     4.525     4.531     4.536     4.545     4.549     4.552     4.557     4.559     4.560     4.563     4.563     4.562     4.561     4.560     4.557     4.553     4.550     4.546     4.539     4.533     4.527     4.517     4.510     4.503     4.490     4.481     4.472     4.456     4.446     4.435     4.417     4.406     4.393     4.373     4.360     4.346     4.323     4.309     4.294     4.270     4.255     4.239     4.213     4.197     4.180     4.153     4.137     4.120     4.092     4.075     4.058     4.029     4.012     3.995     3.966     3.949     3.932     3.904     3.895     3.905     3.922     3.932     3.942     3.960     3.971     3.982     4.001     4.012     4.023     4.043     4.054     4.066     4.086     4.098     4.110     4.131     4.144     4.156     4.177     4.190     4.203     4.225     4.238     4.251     4.274     4.287     4.301     4.324     4.338     4.351     4.375     4.388     4.402     4.426     4.439     4.453     4.477     4.491     4.505     4.529     4.542     4.556     4.580     4.594     4.607     4.631     4.645     4.658     4.682     4.696     4.709     4.732     4.746     4.759     4.781     4.794     4.807     4.830     4.842     4.855     4.877     4.890     4.921     4.982     5.017     5.051     5.111     5.145     5.179     5.240     5.276     5.312     5.380     5.421     5.461     5.534     5.576     5.614     5.689     5.733     5.775     5.858     5.910     5.960     6.061     6.124     6.185     6.310     6.385     6.455     6.594     6.675     6.748     6.884     6.955     7.013     7.129     7.190     7.223     7.275     7.303     7.329     7.360     7.332     7.299     7.332     7.322     7.273     7.327     7.339     7.282     7.277     7.325     7.335     7.410     7.292     7.268     7.468     7.391     7.263     7.423     7.383     7.285     7.391     7.302     7.201     7.923     7.802     7.680     8.239     8.010     7.761     8.163     7.853     7.552     7.814     7.461     7.120     7.462     7.176     6.772     7.238     7.022     6.576     7.095     6.915     6.461     7.009     6.857     6.372     6.929     6.803     6.307     6.867     6.760     6.269     6.825     6.722     6.210     6.745     6.648     6.137     6.630     6.542     6.056     6.566     6.488     6.005     6.523     6.454     5.951     6.419     6.352     5.854     6.305     6.251     5.767     6.229     6.194     5.729     6.181     6.173     5.736     6.231     6.278     5.850     6.541     6.687     6.089     7.045     7.175     6.516     7.595     7.685     7.045     8.103     8.131     7.533     8.551     8.532     7.965     8.931     8.874     8.310     9.117     8.997     8.433     9.123     8.983     8.425     8.995     8.855     8.317     8.756     8.585     8.107     8.491     8.305     7.946     8.366     8.181     7.862     8.275     8.106     7.792     8.186     8.010     7.684     8.059     7.895     7.563     7.910     7.759     7.446     7.765     7.616     7.335     7.621     7.462     7.197     7.490     7.349     7.101     7.404     7.280     7.056     7.337     7.213     6.989     7.242     7.120     6.900     7.117     6.985     6.765     6.963     6.848     6.640     6.798     6.679     6.487     6.628     6.507     6.323     6.480     6.357     6.168     6.300     6.164     5.961     6.097     5.958     5.733     5.861     5.732     5.501     5.613     5.493     5.278     5.323     5.171     4.949     5.000     4.848     4.630     4.699     4.559     4.413     4.482     4.394     4.385     4.383     4.370     4.362     4.355     4.350     4.345     4.341     4.338     4.334     4.331     4.329     4.325     4.324     4.322     4.319     4.318     4.317     4.314     4.315     4.314     4.312     4.314     4.314     4.313     4.315     4.315     4.315     4.317     4.317     4.316     4.318     4.319     4.318     4.320     4.320     4.320     4.322     4.322     4.322     4.324     4.324     4.323     4.324     4.324     4.322     4.323     4.322     4.320     4.320     4.319     4.316     4.315     4.314     4.311     4.310     4.309     4.306     4.305     4.304     4.301     4.301     4.299     4.296     4.294     4.292     4.287     4.283     4.279     4.273     4.267     4.262     4.254     4.310     4.277     4.229     4.421     4.381     4.200     4.514     4.496     4.302     4.713     4.727     4.538     5.054     5.131     4.962     5.412     5.461     5.185     5.347     5.270     4.841     4.793     4.666     4.218     4.216     4.170     4.072     4.111     4.136     4.163     4.217     4.248     4.277     4.333     4.363     4.390     4.441     4.467     4.491     4.535     4.558     4.579     4.617     4.638     4.655     4.690     4.707     4.721     4.750     4.763     4.772     4.795     4.804     4.809     4.826     4.832     4.834     4.850     4.855     4.857     4.874     4.879     4.880     4.896     4.899     4.898     4.941     5.038     5.129     5.442     5.511     5.477     5.797     5.808     5.674     5.921     5.873     5.702     5.905     5.826     5.634     5.782     5.658     5.444     5.519     5.360     5.142     5.177     5.004     4.831     4.837     4.842     4.840     4.855     4.862     4.860     4.866     4.865     4.852     4.835     4.818     4.787     4.737     4.701     4.656     4.596     4.566     4.536     4.508     4.494     4.478     4.467     4.461     4.460     4.553     4.582     4.578     4.568     4.535     4.470     4.462     4.473     4.485     4.526     4.556     4.585     4.634     4.669     4.699     4.741     4.773     4.801     4.838     4.868     4.895     4.929     4.960     4.986     5.012     5.038     5.057     5.066     5.081     5.090     5.081     5.083     5.078     5.219     5.418     5.530     5.701     5.798     5.789     5.725     5.697     5.560     5.302     5.170     4.961     4.700     4.670     4.633     4.568     4.536     4.497     4.425     4.391     4.349     4.274     4.239     4.197     4.116     4.078     4.034     3.958     3.923     3.884     3.821     3.790     3.756     3.699     3.673     3.644     3.601     3.583     3.563     3.534     3.521     3.506     3.483     3.473     3.460     3.441     3.432     3.420     3.401     3.392     3.379     3.357     3.346     3.332     3.310     3.299     3.285     3.262     3.250     3.236     3.213     3.200     3.185     3.162     3.150     3.135     3.111     3.099     3.084     3.061     3.049     3.035     3.013     3.001     2.987     2.966     2.954     2.941     2.920     2.909     2.896     2.876     2.865     2.853     2.834     2.823     2.812     2.794     2.784     2.773     2.757     2.748     2.737     2.721     2.714     2.704     2.689     2.682     2.673     2.660     2.653     2.645     2.633     2.627     2.619     2.608     2.601     2.593     2.581     2.575     2.567     2.554     2.547     2.539     2.526     2.520     2.511     2.498     2.491     2.482     2.469     2.462     2.454     2.440     2.433     2.425     2.412     2.405     2.397     2.385     2.379     2.371     2.360     2.354     2.347     2.337     2.331     2.325     2.315     2.310     2.304     2.295     2.290     2.284     2.276     2.271     2.266     2.257     2.253     2.248     2.241     2.237     2.232     2.225     2.222     2.218     2.212     2.209     2.205     2.199     2.196     2.193     2.187     2.185     2.181     2.177     2.174     2.171     2.167     2.164     2.161     2.157     2.155     2.152     2.147     2.145     2.142     2.138     2.136     2.133     2.128     2.126     2.123     2.118     2.115     2.112     2.107     2.104     2.101     2.095     2.092     2.088     2.082     2.079     2.075     2.068     2.064     2.060     2.053     2.049     2.044     2.036     2.032     2.027     2.019     2.014     2.009     2.000     1.995     1.989     1.980     1.974     1.968     1.958     1.952     1.946     1.935     1.929     1.922     1.910     1.904     1.896     1.884     1.877     1.869     1.856     1.848     1.840     1.826     1.818     1.809     1.794     1.786     1.777     1.762     1.754     1.744     1.729     1.720     1.710     1.693     1.684     1.673     1.656     1.645     1.630
     2.298     2.306     2.314     2.321     2.329     2.335     2.343     2.349     2.356     2.362     2.369     2.374     2.381     2.386     2.392     2.398     2.403     2.408     2.413     2.418     2.423     2.429     2.433     2.438     2.443     2.448     2.452     2.457     2.461     2.465     2.469     2.473     2.477     2.481     2.485     2.488     2.492     2.496     2.499     2.503     2.506     2.509     2.512     2.515     2.518     2.521     2.524     2.527     2.530     2.532     2.535     2.538     2.540     2.542     2.545     2.547     2.549     2.552     2.554     2.556     2.558     2.560     2.562     2.564     2.565     2.567     2.569     2.571     2.572     2.574     2.575     2.577     2.578     2.579     2.581     2.583     2.583     2.585     2.586     2.587     2.588     2.589     2.590     2.591     2.592     2.593     2.594     2.595     2.596     2.597     2.598     2.598     2.599     2.600     2.600     2.601     2.602     2.602     2.603     2.604     2.604     2.605     2.606     2.606     2.606     2.607     2.607     2.608     2.608     2.609     2.609     2.609     2.610     2.610     2.611     2.611     2.611     2.612     2.612     2.612     2.613     2.613     2.613     2.614     2.614     2.614     2.614     2.615     2.615     2.615     2.615     2.615     2.615     2.615     2.616     2.616     2.616     2.616     2.616     2.616     2.616     2.616     2.616     2.616     2.616     2.616     2.615     2.615     2.615     2.615     2.615     2.615     2.614     2.614     2.614     2.613     2.613     2.613     2.613     2.612     2.612     2.611     2.610     2.610     2.609     2.609     2.608     2.607     2.607     2.606     2.605     2.604     2.603     2.603     2.602     2.601     2.600     2.599     2.598     2.596     2.595     2.594     2.593     2.591     2.590     2.589     2.587     2.586     2.584     2.583     2.582     2.580     2.578     2.576     2.575     2.573     2.571     2.569     2.567     2.566     2.564     2.562     2.559     2.557     2.555     2.553     2.551     2.549     2.547     2.544     2.542     2.539     2.537     2.534     2.532     2.530     2.527     2.525     2.522     2.519     2.517     2.514     2.511     2.509     2.506     2.503     2.500     2.497     2.494     2.491     2.488     2.485     2.482     2.479     2.475     2.472     2.469     2.466     2.462     2.459     2.455     2.452     2.449     2.445     2.442     2.438     2.434     2.431     2.427     2.423     2.419     2.416     2.411     2.408     2.404     2.400     2.396     2.392     2.387     2.383     2.379     2.375     2.370     2.366     2.362     2.357     2.357     2.358     2.359     2.359     2.360     2.361     2.362     2.363     2.363     2.364     2.365     2.365     2.366     2.367     2.367     2.368     2.369     2.370     2.370     2.371     2.371     2.372     2.372     2.373     2.374     2.374     2.375     2.375     2.376     2.376     2.377     2.377     2.378     2.378     2.379     2.379     2.380     2.380     2.380     2.381     2.381     2.381     2.382     2.382     2.383     2.383     2.383     2.384     2.384     2.385     2.385     2.385     2.386     2.386     2.386     2.386     2.387     2.387     2.387     2.388     2.388     2.388     2.388     2.389     2.389     2.389     2.390     2.390     2.390     2.391     2.391     2.391     2.391     2.392     2.392     2.392     2.393     2.393     2.393     2.394     2.394     2.394     2.395     2.395     2.396     2.396     2.396     2.397     2.397     2.398     2.398     2.398     2.399     2.399     2.400     2.400     2.401     2.401     2.401     2.402     2.402     2.403     2.403     2.404     2.404     2.405     2.405     2.405     2.406     2.406     2.407     2.407     2.408     2.408     2.409     2.409     2.410     2.410     2.411     2.411     2.412     2.412     2.413     2.413     2.414     2.415     2.415     2.416     2.417     2.417     2.418     2.418     2.419     2.419     2.420     2.420     2.421     2.422     2.422     2.423     2.423     2.424     2.425     2.425     2.426     2.427     2.427     2.428     2.429     2.429     2.430     2.430     2.431     2.432     2.432     2.433     2.434     2.435     2.435     2.436     2.437     2.437     2.438     2.439     2.439     2.440     2.441     2.442     2.442     2.443     2.444     2.445     2.445     2.446     2.447     2.448     2.448     2.449     2.450     2.451     2.451     2.452     2.453     2.454     2.454     2.455     2.456     2.457     2.458     2.458     2.460     2.460     2.461     2.462     2.463     2.464     2.465     2.466     2.466     2.467     2.468     2.469     2.470     2.471     2.472     2.473     2.474     2.474     2.475     2.476     2.477     2.478     2.479     2.480     2.481     2.482     2.483     2.484     2.485     2.486     2.487     2.488     2.489     2.490     2.491     2.492     2.493     2.494     2.495     2.497     2.498     2.499     2.500     2.501     2.502     2.503     2.504     2.505     2.506     2.507     2.508     2.510     2.511     2.512     2.513     2.514     2.515     2.517     2.518     2.519     2.520     2.521     2.522     2.524     2.525     2.526     2.527     2.528     2.530     2.531     2.532     2.533     2.534     2.536     2.537     2.538     2.539     2.541     2.542     2.543     2.544     2.546     2.547     2.548     2.549     2.551     2.552     2.553     2.554     2.555     2.557     2.558     2.559     2.561     2.562     2.563     2.565     2.566     2.567     2.569     2.570     2.571     2.573     2.574     2.576     2.582     2.588     2.594     2.601     2.607     2.613     2.620     2.626     2.632     2.639     2.645     2.652     2.659     2.665     2.672     2.679     2.686     2.692     2.699     2.706     2.713     2.720     2.727     2.734     2.741     2.748     2.755     2.763     2.770     2.776     2.784     2.791     2.798     2.806     2.813     2.821     2.828     2.836     2.843     2.851     2.858     2.865     2.873     2.880     2.888     2.896     2.903     2.910     2.918     2.925     2.933     2.941     2.948     2.955     2.964     2.971     2.978     2.986     2.994     3.001     3.009     3.016     3.023     3.031     3.039     3.046     3.054     3.061     3.068     3.076     3.083     3.090     3.098     3.105     3.112     3.120     3.127     3.134     3.141     3.148     3.155     3.163     3.169     3.176     3.183     3.190     3.196     3.204     3.210     3.216     3.224     3.230     3.236     3.243     3.249     3.255     3.262     3.268     3.274     3.280     3.286     3.291     3.298     3.303     3.309     3.315     3.320     3.325     3.331     3.336     3.341     3.347     3.351     3.356     3.362     3.366     3.371     3.376     3.380     3.384     3.389     3.393     3.397     3.401     3.405     3.409     3.413     3.417     3.420     3.424     3.427     3.430     3.433     3.436     3.439     3.442     3.445     3.447     3.450     3.453     3.455     3.457     3.459     3.461     3.463     3.465     3.466     3.468     3.469     3.471     3.472     3.472     3.473     3.473     3.474     3.474     3.473     3.473     3.472     3.472     3.471     3.470     3.468     3.467     3.465     3.463     3.460     3.458     3.455     3.452     3.449     3.446     3.443     3.439     3.435     3.431     3.426     3.422     3.417     3.413     3.409     3.404     3.400     3.395     3.390     3.384     3.378     3.373     3.367     3.360     3.354     3.347     3.339     3.332     3.325     3.316     3.307     3.298     3.288     3.277     3.265     3.251     3.236     3.219     3.198     3.176     3.152     3.124     3.098     3.072     3.043     3.019     2.995     2.988     2.990     2.992     2.995     2.997     2.999     3.002     3.004     3.006     3.008     3.010     3.012     3.014     3.016     3.018     3.020     3.022     3.024     3.026     3.028     3.029     3.031     3.033     3.035     3.037     3.038     3.040     3.042     3.044     3.045     3.048     3.049     3.051     3.053     3.055     3.057     3.059     3.061     3.062     3.064     3.066     3.068     3.070     3.072     3.074     3.076     3.078     3.079     3.082     3.083     3.085     3.087     3.089     3.091     3.093     3.095     3.097     3.099     3.101     3.102     3.105     3.112     3.122     3.132     3.141     3.150     3.161     3.170     3.179     3.189     3.198     3.206     3.216     3.225     3.234     3.244     3.252     3.261     3.270     3.279     3.287     3.296     3.305     3.313     3.322     3.330     3.338     3.346     3.354     3.362     3.370     3.377     3.385     3.393     3.400     3.407     3.414     3.421     3.428     3.435     3.441     3.448     3.455     3.461     3.466     3.473     3.478     3.484     3.490     3.495     3.500     3.505     3.510     3.514     3.519     3.523     3.527     3.531     3.534     3.537     3.541     3.544     3.546     3.549     3.551     3.553     3.555     3.557     3.558     3.559     3.560     3.560     3.561     3.561     3.561     3.560     3.559     3.558     3.556     3.554     3.552     3.549     3.546     3.543     3.540     3.536     3.532     3.527     3.523     3.517     3.512     3.506     3.500     3.492     3.486     3.478     3.470     3.462     3.454     3.444     3.435     3.426     3.429     3.463     3.497     3.534     3.566     3.598     3.634     3.665     3.696     3.731     3.760     3.790     3.822     3.851     3.878     3.909     3.936     3.963     3.992     4.018     4.043     4.070     4.094     4.117     4.143     4.165     4.187     4.211     4.232     4.251     4.273     4.292     4.311     4.331     4.347     4.364     4.382     4.397     4.411     4.427     4.440     4.452     4.465     4.476     4.486     4.497     4.506     4.514     4.522     4.529     4.535     4.541     4.545     4.548     4.552     4.554     4.555     4.556     4.556     4.554     4.553     4.550     4.547     4.544     4.539     4.533     4.527     4.521     4.513     4.505     4.496     4.487     4.476     4.465     4.454     4.441     4.429     4.415     4.401     4.386     4.371     4.355     4.339     4.322     4.304     4.287     4.269     4.249     4.231     4.212     4.191     4.172     4.152     4.131     4.111     4.090     4.068     4.048     4.027     4.005     3.984     3.964     3.942     3.921     3.901     3.892     3.903     3.915     3.929     3.941     3.953     3.967     3.980     3.993     4.008     4.021     4.035     4.050     4.064     4.078     4.094     4.108     4.123     4.139     4.154     4.169     4.186     4.201     4.216     4.233     4.249     4.265     4.282     4.298     4.314     4.333     4.349     4.365     4.383     4.400     4.416     4.435     4.451     4.467     4.486     4.502     4.519     4.538     4.554     4.570     4.589     4.605     4.622     4.640     4.657     4.673     4.691     4.707     4.723     4.741     4.757     4.772     4.790     4.806     4.821     4.838     4.854     4.869     4.886     4.921     4.963     5.011     5.053     5.094     5.141     5.183     5.224     5.271     5.314     5.359     5.413     5.463     5.513     5.572     5.624     5.676     5.739     5.798     5.856     5.928     5.996     6.065     6.150     6.230     6.313     6.413     6.509     6.604     6.713     6.813     6.911     7.017     7.100     7.174     7.259     7.327     7.363     7.380     7.414     7.451     7.450     7.400     7.399     7.428     7.398     7.377     7.450     7.456     7.367     7.409     7.460     7.443     7.400     7.308     7.406     7.486     7.358     7.373     7.506     7.431     7.400     7.492     7.380     7.357     7.591     7.656     7.717     8.187     8.130     8.092     8.383     8.161     8.068     8.180     7.807     7.686     7.753     7.381     7.268     7.385     7.075     6.945     7.127     6.881     6.734     6.970     6.776     6.577     6.845     6.697     6.475     6.764     6.649     6.420     6.714     6.617     6.363     6.623     6.540     6.278     6.530     6.450     6.192     6.458     6.396     6.131     6.383     6.331     6.050     6.276     6.219     5.930     6.145     6.103     5.821     6.048     6.021     5.756     5.973     5.975     5.723     5.989     6.053     5.808     6.193     6.438     6.131     6.681     6.924     6.639     7.244     7.458     7.213     7.849     7.980     7.787     8.411     8.466     8.339     8.914     8.875     8.772     9.244     9.097     8.965     9.315     9.093     8.950     9.197     8.937     8.795     8.952     8.679     8.541     8.637     8.411     8.355     8.495     8.280     8.245     8.383     8.167     8.130     8.256     8.031     7.986     8.134     7.931     7.853     7.974     7.788     7.726     7.828     7.656     7.614     7.689     7.504     7.451     7.522     7.349     7.328     7.414     7.273     7.266     7.355     7.221     7.195     7.255     7.118     7.082     7.115     6.959     6.912     6.953     6.826     6.774     6.796     6.677     6.630     6.638     6.507     6.458     6.469     6.348     6.288     6.277     6.138     6.076     6.080     5.926     5.846     5.853     5.709     5.624     5.631     5.506     5.419     5.383     5.223     5.109     5.058     4.889     4.776     4.738     4.580     4.492     4.499     4.408     4.399     4.391     4.383     4.375     4.369     4.364     4.358     4.354     4.351     4.347     4.344     4.342     4.338     4.336     4.334     4.331     4.330     4.329     4.327     4.326     4.326     4.325     4.325     4.325     4.325     4.326     4.326     4.325     4.326     4.327     4.326     4.327     4.327     4.326     4.328     4.328     4.327     4.329     4.329     4.328     4.329     4.329     4.328     4.328     4.328     4.326     4.326     4.325     4.323     4.322     4.320     4.317     4.316     4.314     4.312     4.311     4.309     4.306     4.306     4.304     4.301     4.301     4.299     4.295     4.294     4.290     4.286     4.282     4.278     4.271     4.266     4.260     4.252     4.332     4.289     4.260     4.429     4.380     4.327     4.511     4.478     4.427     4.661     4.665     4.628     4.933     5.017     5.028     5.329     5.397     5.297     5.401     5.323     5.028     4.932     4.757     4.414     4.312     4.210     4.063     4.090     4.118     4.148     4.187     4.222     4.256     4.298     4.332     4.365     4.403     4.434     4.463     4.498     4.525     4.550     4.581     4.606     4.628     4.657     4.678     4.697     4.720     4.736     4.749     4.767     4.778     4.786     4.800     4.808     4.813     4.826     4.832     4.837     4.850     4.857     4.862     4.874     4.879     4.881     4.890     4.893     4.893     5.116     5.217     5.351     5.606     5.641     5.679     5.857     5.831     5.827     5.966     5.913     5.878     5.954     5.852     5.766     5.747     5.578     5.455     5.380     5.194     5.069     5.011     4.880     4.877     4.889     4.896     4.897     4.900     4.897     4.884     4.868     4.845     4.809     4.764     4.716     4.664     4.621     4.675     4.743     4.797     4.851     4.916     4.990     5.059     5.118     5.162     5.187     5.171     5.122     5.071     5.014     4.944     4.927     4.942     4.951     4.970     4.965     4.901     4.826     4.864     4.898     4.934     4.966     4.993     5.023     5.051     5.075     5.104     5.131     5.151     5.177     5.197     5.207     5.220     5.226     5.220     5.216     5.374     5.672     5.908     6.075     6.211     6.293     6.285     6.223     6.128     5.947     5.696     5.459     5.163     4.824     4.672     4.619     4.556     4.503     4.448     4.382     4.328     4.270     4.205     4.153     4.098     4.031     3.978     3.924     3.862     3.819     3.777     3.730     3.695     3.661     3.622     3.592     3.562     3.533     3.516     3.499     3.479     3.465     3.451     3.436     3.424     3.411     3.396     3.385     3.372     3.358     3.346     3.333     3.317     3.304     3.289     3.273     3.260     3.245     3.228     3.214     3.199     3.181     3.167     3.151     3.134     3.118     3.103     3.085     3.071     3.055     3.037     3.023     3.008     2.991     2.977     2.962     2.946     2.932     2.917     2.902     2.888     2.874     2.859     2.846     2.832     2.818     2.806     2.793     2.779     2.768     2.756     2.743     2.732     2.721     2.709     2.699     2.689     2.677     2.668     2.659     2.648     2.640     2.631     2.622     2.614     2.606     2.596     2.588     2.580     2.570     2.562     2.553     2.543     2.535     2.526     2.516     2.508     2.499     2.488     2.479     2.470     2.459     2.451     2.442     2.431     2.422     2.413     2.403     2.395     2.386     2.376     2.368     2.360     2.351     2.344     2.336     2.328     2.321     2.314     2.306     2.300     2.294     2.286     2.280     2.274     2.267     2.261     2.255     2.248     2.243     2.238     2.232     2.227     2.222     2.217     2.213     2.208     2.203     2.199     2.195     2.191     2.187     2.183     2.179     2.176     2.172     2.168     2.165     2.162     2.159     2.156     2.153     2.149     2.146     2.143     2.140     2.137     2.134     2.130     2.127     2.124     2.121     2.118     2.114     2.110     2.107     2.103     2.100     2.096     2.092     2.088     2.084     2.080     2.075     2.071     2.066     2.061     2.057     2.051     2.046     2.041     2.035     2.029     2.024     2.018     2.012     2.006     2.000     1.993     1.987     1.981     1.973     1.967     1.960     1.952     1.945     1.937     1.929     1.921     1.913     1.904     1.896     1.887     1.877     1.869     1.859     1.849     1.840     1.830     1.819     1.809     1.799     1.788     1.778     1.767     1.756     1.746     1.735     1.723     1.712     1.701     1.688     1.676     1.664     1.649     1.636     1.621
     2.295     2.303     2.311     2.319     2.326     2.333     2.340     2.347     2.354     2.360     2.367     2.373     2.379     2.384     2.390     2.396     2.401     2.406     2.412     2.417     2.422     2.427     2.432     2.437     2.442     2.447     2.451     2.456     2.459     2.464     2.468     2.472     2.476     2.480     2.484     2.488     2.491     2.495     2.499     2.502     2.505     2.509     2.512     2.515     2.518     2.521     2.524     2.527     2.530     2.532     2.535     2.538     2.540     2.543     2.545     2.547     2.550     2.552     2.554     2.556     2.558     2.560     2.562     2.564     2.566     2.568     2.570     2.571     2.573     2.575     2.576     2.578     2.579     2.580     2.582     2.583     2.585     2.586     2.587     2.589     2.589     2.591     2.592     2.593     2.594     2.595     2.596     2.597     2.598     2.598     2.599     2.600     2.601     2.602     2.602     2.603     2.604     2.604     2.605     2.606     2.606     2.607     2.608     2.608     2.609     2.609     2.610     2.610     2.610     2.611     2.612     2.612     2.612     2.613     2.613     2.614     2.614     2.614     2.615     2.615     2.616     2.616     2.616     2.617     2.617     2.617     2.617     2.617     2.618     2.618     2.618     2.618     2.618     2.619     2.619     2.619     2.619     2.619     2.619     2.619     2.619     2.619     2.619     2.619     2.619     2.619     2.619     2.619     2.619     2.619     2.618     2.618     2.618     2.617     2.617     2.617     2.617     2.616     2.616     2.616     2.615     2.615     2.614     2.614     2.613     2.612     2.612     2.611     2.610     2.610     2.609     2.608     2.607     2.607     2.605     2.605     2.604     2.603     2.601     2.600     2.599     2.598     2.597     2.596     2.594     2.593     2.592     2.590     2.589     2.587     2.586     2.584     2.582     2.581     2.579     2.577     2.575     2.574     2.572     2.570     2.568     2.566     2.564     2.562     2.560     2.558     2.556     2.553     2.551     2.549     2.546     2.544     2.542     2.539     2.537     2.534     2.532     2.529     2.527     2.524     2.521     2.519     2.516     2.513     2.511     2.508     2.505     2.502     2.499     2.496     2.493     2.490     2.487     2.484     2.481     2.477     2.474     2.471     2.467     2.464     2.461     2.457     2.454     2.450     2.447     2.443     2.440     2.436     2.432     2.428     2.425     2.421     2.417     2.413     2.409     2.405     2.401     2.397     2.393     2.388     2.384     2.380     2.376     2.371     2.367     2.363     2.358     2.356     2.357     2.358     2.359     2.360     2.360     2.361     2.362     2.363     2.364     2.364     2.365     2.365     2.366     2.367     2.367     2.368     2.369     2.369     2.370     2.370     2.371     2.372     2.372     2.373     2.373     2.374     2.374     2.375     2.375     2.376     2.376     2.377     2.377     2.378     2.378     2.378     2.379     2.379     2.380     2.380     2.380     2.381     2.381     2.382     2.382     2.382     2.383     2.383     2.383     2.384     2.384     2.384     2.385     2.385     2.385     2.386     2.386     2.386     2.387     2.387     2.387     2.388     2.388     2.388     2.388     2.389     2.389     2.389     2.390     2.390     2.390     2.391     2.391     2.391     2.391     2.392     2.392     2.392     2.393     2.393     2.394     2.394     2.394     2.395     2.395     2.396     2.396     2.396     2.397     2.397     2.398     2.398     2.398     2.399     2.399     2.400     2.400     2.401     2.401     2.401     2.402     2.402     2.403     2.403     2.404     2.404     2.405     2.405     2.406     2.406     2.407     2.407     2.408     2.408     2.408     2.409     2.410     2.410     2.411     2.411     2.412     2.412     2.413     2.414     2.414     2.415     2.415     2.416     2.416     2.417     2.417     2.418     2.419     2.419     2.420     2.420     2.421     2.422     2.422     2.423     2.423     2.424     2.425     2.425     2.426     2.427     2.427     2.428     2.429     2.429     2.430     2.431     2.431     2.432     2.432     2.433     2.434     2.435     2.435     2.436     2.437     2.438     2.438     2.439     2.440     2.440     2.441     2.442     2.443     2.443     2.444     2.445     2.446     2.447     2.447     2.448     2.449     2.449     2.450     2.451     2.452     2.453     2.453     2.454     2.455     2.456     2.457     2.458     2.458     2.459     2.460     2.461     2.462     2.463     2.464     2.464     2.465     2.466     2.467     2.468     2.469     2.470     2.471     2.472     2.472     2.473     2.474     2.475     2.476     2.477     2.478     2.479     2.480     2.481     2.482     2.483     2.484     2.485     2.486     2.487     2.488     2.489     2.490     2.491     2.492     2.493     2.495     2.496     2.497     2.498     2.499     2.500     2.501     2.502     2.503     2.504     2.505     2.506     2.508     2.509     2.510     2.511     2.512     2.513     2.514     2.516     2.517     2.518     2.519     2.520     2.521     2.523     2.524     2.525     2.526     2.528     2.529     2.530     2.531     2.532     2.534     2.535     2.536     2.537     2.538     2.540     2.541     2.542     2.543     2.545     2.546     2.547     2.548     2.550     2.551     2.552     2.553     2.555     2.556     2.557     2.558     2.560     2.561     2.563     2.564     2.565     2.567     2.568     2.569     2.571     2.572     2.573     2.575     2.578     2.584     2.590     2.597     2.603     2.609     2.616     2.622     2.629     2.635     2.641     2.648     2.655     2.661     2.668     2.675     2.682     2.688     2.695     2.702     2.709     2.716     2.723     2.730     2.737     2.744     2.751     2.758     2.765     2.773     2.780     2.787     2.794     2.802     2.809     2.816     2.824     2.831     2.839     2.846     2.853     2.861     2.868     2.876     2.883     2.891     2.898     2.905     2.913     2.921     2.928     2.936     2.943     2.951     2.958     2.966     2.973     2.981     2.989     2.996     3.004     3.011     3.018     3.026     3.033     3.041     3.048     3.056     3.063     3.070     3.078     3.085     3.092     3.099     3.106     3.114     3.121     3.128     3.135     3.142     3.149     3.156     3.162     3.169     3.176     3.183     3.190     3.196     3.203     3.209     3.216     3.222     3.229     3.235     3.241     3.247     3.253     3.260     3.265     3.271     3.277     3.283     3.289     3.295     3.300     3.306     3.311     3.316     3.322     3.327     3.331     3.337     3.341     3.346     3.351     3.356     3.360     3.365     3.369     3.373     3.378     3.382     3.386     3.390     3.393     3.397     3.401     3.404     3.408     3.411     3.414     3.417     3.420     3.423     3.426     3.429     3.431     3.434     3.436     3.438     3.441     3.443     3.444     3.446     3.448     3.450     3.451     3.452     3.453     3.454     3.455     3.456     3.456     3.456     3.456     3.456     3.456     3.455     3.454     3.453     3.452     3.451     3.449     3.447     3.445     3.443     3.440     3.437     3.434     3.431     3.428     3.424     3.420     3.416     3.412     3.407     3.403     3.398     3.393     3.387     3.382     3.377     3.372     3.366     3.361     3.355     3.348     3.342     3.335     3.328     3.321     3.313     3.305     3.297     3.289     3.280     3.271     3.261     3.251     3.240     3.228     3.214     3.199     3.181     3.160     3.137     3.111     3.083     3.056     3.029     3.002     2.983     2.986     2.988     2.991     2.993     2.995     2.998     3.000     3.002     3.004     3.006     3.008     3.010     3.012     3.015     3.017     3.019     3.021     3.023     3.024     3.026     3.028     3.030     3.031     3.033     3.035     3.037     3.039     3.040     3.042     3.044     3.046     3.048     3.049     3.051     3.053     3.055     3.057     3.059     3.061     3.063     3.064     3.066     3.068     3.070     3.072     3.074     3.076     3.078     3.080     3.081     3.083     3.085     3.087     3.089     3.091     3.093     3.095     3.097     3.099     3.101     3.103     3.109     3.119     3.128     3.138     3.147     3.157     3.166     3.175     3.185     3.194     3.203     3.212     3.222     3.231     3.240     3.249     3.258     3.266     3.275     3.284     3.292     3.301     3.310     3.318     3.326     3.334     3.342     3.351     3.358     3.366     3.374     3.381     3.389     3.396     3.403     3.410     3.418     3.424     3.431     3.438     3.445     3.451     3.457     3.463     3.469     3.475     3.481     3.486     3.492     3.497     3.502     3.506     3.511     3.515     3.520     3.524     3.527     3.531     3.535     3.538     3.541     3.544     3.546     3.548     3.550     3.552     3.554     3.555     3.557     3.558     3.558     3.559     3.559     3.558     3.558     3.557     3.556     3.554     3.553     3.551     3.548     3.545     3.542     3.539     3.535     3.531     3.526     3.522     3.516     3.511     3.505     3.499     3.492     3.485     3.478     3.470     3.462     3.453     3.445     3.435     3.426     3.416     3.443     3.478     3.512     3.547     3.581     3.614     3.647     3.679     3.711     3.743     3.773     3.804     3.834     3.863     3.891     3.920     3.948     3.975     4.002     4.028     4.054     4.079     4.104     4.127     4.151     4.174     4.196     4.218     4.239     4.259     4.279     4.299     4.317     4.335     4.352     4.369     4.385     4.400     4.415     4.429     4.442     4.454     4.466     4.477     4.487     4.497     4.505     4.513     4.520     4.526     4.532     4.536     4.540     4.544     4.546     4.547     4.548     4.548     4.547     4.546     4.544     4.541     4.537     4.532     4.527     4.521     4.514     4.507     4.499     4.490     4.481     4.471     4.460     4.449     4.437     4.424     4.411     4.397     4.382     4.367     4.351     4.334     4.318     4.300     4.282     4.264     4.246     4.226     4.207     4.187     4.167     4.147     4.126     4.105     4.084     4.064     4.042     4.020     3.999     3.977     3.956     3.935     3.914     3.893     3.887     3.899     3.912     3.924     3.937     3.949     3.962     3.976     3.989     4.003     4.017     4.031     4.045     4.059     4.074     4.088     4.103     4.118     4.133     4.149     4.164     4.180     4.195     4.211     4.227     4.244     4.260     4.276     4.293     4.310     4.326     4.343     4.360     4.377     4.394     4.411     4.428     4.446     4.463     4.480     4.497     4.514     4.531     4.548     4.566     4.583     4.600     4.617     4.634     4.651     4.668     4.685     4.702     4.719     4.735     4.752     4.768     4.784     4.801     4.817     4.832     4.849     4.865     4.880     4.910     4.955     4.999     5.044     5.088     5.132     5.176     5.219     5.263     5.307     5.352     5.400     5.448     5.500     5.555     5.609     5.666     5.726     5.780     5.845     5.920     5.988     6.067     6.154     6.232     6.323     6.420     6.506     6.608     6.721     6.814     6.926     7.044     7.130     7.223     7.313     7.374     7.446     7.490     7.456     7.478     7.530     7.488     7.442     7.488     7.484     7.457     7.459     7.515     7.534     7.464     7.460     7.531     7.523     7.398     7.386     7.472     7.464     7.335     7.426     7.509     7.454     7.453     7.559     7.505     7.437     7.521     7.396     7.536     7.907     7.969     8.028     8.236     8.160     8.144     8.214     7.980     7.882     7.880     7.594     7.480     7.484     7.216     7.109     7.141     6.924     6.830     6.906     6.734     6.612     6.712     6.588     6.467     6.586     6.501     6.380     6.502     6.450     6.307     6.393     6.355     6.215     6.305     6.267     6.130     6.225     6.202     6.059     6.127     6.109     5.952     6.009     5.984     5.817     5.860     5.843     5.698     5.749     5.748     5.610     5.655     5.674     5.546     5.636     5.702     5.615     5.725     5.915     5.858     6.100     6.366     6.323     6.612     6.885     6.875     7.241     7.481     7.489     7.875     8.074     8.103     8.448     8.562     8.604     8.918     8.919     8.914     9.131     9.017     8.993     9.104     8.943     8.907     8.952     8.761     8.711     8.683     8.473     8.430     8.467     8.342     8.346     8.356     8.211     8.197     8.191     8.034     8.055     8.079     7.927     7.921     7.924     7.787     7.776     7.783     7.666     7.667     7.653     7.516     7.495     7.465     7.350     7.354     7.356     7.273     7.308     7.315     7.231     7.238     7.224     7.127     7.112     7.063     6.957     6.941     6.901     6.812     6.801     6.755     6.678     6.658     6.599     6.508     6.489     6.435     6.342     6.305     6.239     6.132     6.099     6.031     5.917     5.866     5.809     5.697     5.649     5.603     5.514     5.463     5.389     5.261     5.180     5.077     4.933     4.848     4.754     4.617     4.557     4.494     4.422     4.417     4.400     4.395     4.392     4.379     4.378     4.377     4.366     4.366     4.365     4.355     4.356     4.356     4.347     4.348     4.349     4.341     4.343     4.344     4.337     4.339     4.341     4.335     4.338     4.341     4.335     4.339     4.341     4.335     4.338     4.340     4.334     4.337     4.339     4.333     4.336     4.339     4.333     4.336     4.339     4.333     4.336     4.338     4.331     4.333     4.335     4.327     4.328     4.330     4.321     4.322     4.323     4.314     4.316     4.317     4.308     4.310     4.313     4.304     4.306     4.308     4.299     4.300     4.301     4.291     4.291     4.291     4.279     4.279     4.277     4.264     4.261     4.258     4.306     4.298     4.305     4.390     4.375     4.366     4.460     4.449     4.436     4.552     4.581     4.592     4.769     4.880     4.964     5.180     5.283     5.281     5.336     5.287     5.100     4.945     4.762     4.503     4.318     4.184     4.061     4.072     4.101     4.136     4.158     4.196     4.236     4.262     4.301     4.341     4.364     4.400     4.437     4.457     4.491     4.526     4.543     4.576     4.609     4.623     4.652     4.679     4.688     4.711     4.733     4.735     4.753     4.771     4.769     4.784     4.799     4.795     4.808     4.824     4.821     4.836     4.851     4.847     4.859     4.871     4.864     4.874     4.884     4.874     4.946     5.133     5.318     5.404     5.499     5.624     5.657     5.709     5.810     5.817     5.838     5.879     5.833     5.793     5.737     5.617     5.528     5.433     5.294     5.209     5.125     5.039     4.996     4.924     4.916     4.921     4.901     4.897     4.888     4.852     4.829     4.796     4.728     4.687     4.659     4.682     4.752     4.810     4.867     4.932     5.004     5.080     5.160     5.234     5.297     5.350     5.384     5.394     5.405     5.425     5.451     5.490     5.520     5.523     5.519     5.485     5.395     5.264     5.090     5.037     5.074     5.112     5.130     5.158     5.188     5.198     5.221     5.250     5.259     5.342     5.402     5.422     5.415     5.377     5.304     5.294     5.490     5.717     5.903     6.032     6.114     6.155     6.123     6.034     5.910     5.726     5.485     5.230     4.948     4.711     4.652     4.596     4.531     4.466     4.404     4.334     4.270     4.208     4.143     4.085     4.025     3.957     3.893     3.832     3.776     3.729     3.684     3.643     3.611     3.581     3.548     3.519     3.492     3.467     3.450     3.437     3.423     3.411     3.398     3.385     3.373     3.362     3.349     3.337     3.324     3.311     3.298     3.287     3.274     3.260     3.248     3.232     3.218     3.206     3.191     3.176     3.163     3.147     3.132     3.118     3.102     3.087     3.072     3.056     3.042     3.027     3.011     2.996     2.983     2.967     2.952     2.939     2.924     2.909     2.896     2.882     2.868     2.855     2.841     2.827     2.815     2.801     2.788     2.777     2.764     2.751     2.741     2.729     2.717     2.707     2.696     2.685     2.675     2.665     2.655     2.646     2.636     2.627     2.619     2.610     2.601     2.594     2.585     2.576     2.568     2.559     2.550     2.541     2.532     2.523     2.515     2.505     2.496     2.487     2.478     2.468     2.459     2.449     2.440     2.431     2.422     2.412     2.403     2.393     2.384     2.376     2.367     2.358     2.351     2.342     2.334     2.327     2.319     2.311     2.305     2.297     2.290     2.284     2.277     2.270     2.264     2.257     2.251     2.246     2.240     2.234     2.229     2.223     2.218     2.213     2.208     2.203     2.199     2.195     2.190     2.187     2.182     2.178     2.175     2.171     2.167     2.164     2.160     2.157     2.154     2.150     2.147     2.144     2.141     2.138     2.135     2.132     2.128     2.126     2.122     2.119     2.116     2.113     2.109     2.107     2.103     2.099     2.095     2.092     2.088     2.084     2.080     2.076     2.072     2.067     2.063     2.058     2.053     2.049     2.044     2.038     2.033     2.028     2.022     2.016     2.011     2.005     1.998     1.993     1.986     1.980     1.973     1.966     1.959     1.952     1.945     1.937     1.930     1.922     1.914     1.906     1.897     1.888     1.880     1.870     1.861     1.851     1.841     1.831     1.822     1.811     1.801     1.791     1.780     1.770     1.760     1.749     1.738     1.728     1.717     1.705     1.694     1.681     1.669     1.656     1.643     1.629     1.615
     2.293     2.301     2.309     2.317     2.324     2.331     2.338     2.345     2.352     2.359     2.365     2.371     2.377     2.383     2.389     2.394     2.400     2.405     2.411     2.416     2.421     2.426     2.431     2.436     2.441     2.445     2.450     2.455     2.459     2.463     2.467     2.472     2.475     2.479     2.483     2.487     2.491     2.495     2.498     2.501     2.505     2.508     2.511     2.515     2.518     2.521     2.524     2.527     2.530     2.532     2.535     2.538     2.540     2.543     2.545     2.548     2.550     2.552     2.554     2.557     2.559     2.561     2.563     2.565     2.567     2.569     2.571     2.572     2.574     2.576     2.577     2.579     2.580     2.582     2.583     2.585     2.586     2.587     2.589     2.590     2.591     2.592     2.593     2.594     2.595     2.597     2.597     2.598     2.599     2.600     2.601     2.602     2.603     2.603     2.604     2.605     2.606     2.607     2.607     2.608     2.609     2.609     2.610     2.610     2.611     2.612     2.612     2.612     2.613     2.614     2.614     2.614     2.615     2.615     2.616     2.616     2.617     2.617     2.618     2.618     2.618     2.619     2.619     2.619     2.620     2.620     2.620     2.620     2.621     2.621     2.621     2.621     2.622     2.622     2.622     2.622     2.622     2.622     2.622     2.623     2.623     2.623     2.623     2.623     2.623     2.622     2.623     2.622     2.622     2.622     2.622     2.621     2.621     2.621     2.621     2.621     2.620     2.620     2.620     2.619     2.619     2.619     2.618     2.617     2.617     2.616     2.616     2.615     2.614     2.613     2.613     2.612     2.611     2.610     2.609     2.609     2.608     2.606     2.605     2.604     2.603     2.602     2.601     2.600     2.598     2.597     2.596     2.594     2.593     2.592     2.590     2.588     2.587     2.585     2.583     2.581     2.580     2.578     2.576     2.574     2.573     2.571     2.569     2.567     2.564     2.562     2.560     2.558     2.556     2.553     2.551     2.549     2.547     2.544     2.542     2.539     2.537     2.534     2.531     2.529     2.526     2.524     2.521     2.518     2.516     2.513     2.510     2.507     2.504     2.501     2.498     2.495     2.492     2.489     2.485     2.482     2.479     2.476     2.472     2.469     2.466     2.462     2.459     2.455     2.452     2.448     2.445     2.441     2.437     2.434     2.430     2.426     2.422     2.418     2.414     2.410     2.406     2.402     2.398     2.394     2.389     2.385     2.381     2.377     2.372     2.368     2.364     2.359     2.356     2.357     2.357     2.358     2.359     2.360     2.361     2.361     2.362     2.363     2.363     2.364     2.365     2.365     2.366     2.367     2.367     2.368     2.369     2.369     2.370     2.370     2.371     2.371     2.372     2.372     2.373     2.373     2.374     2.374     2.375     2.375     2.376     2.376     2.377     2.377     2.377     2.378     2.378     2.379     2.379     2.380     2.380     2.380     2.381     2.381     2.381     2.382     2.382     2.382     2.383     2.383     2.384     2.384     2.384     2.384     2.385     2.385     2.385     2.385     2.386     2.386     2.387     2.387     2.387     2.387     2.388     2.388     2.388     2.389     2.389     2.389     2.390     2.390     2.390     2.390     2.391     2.391     2.391     2.392     2.392     2.393     2.393     2.393     2.394     2.394     2.395     2.395     2.396     2.396     2.396     2.397     2.397     2.398     2.398     2.398     2.399     2.399     2.400     2.400     2.401     2.401     2.402     2.402     2.403     2.403     2.404     2.404     2.404     2.405     2.405     2.406     2.406     2.407     2.407     2.408     2.408     2.409     2.409     2.410     2.411     2.411     2.412     2.412     2.413     2.413     2.414     2.415     2.415     2.416     2.416     2.417     2.418     2.418     2.419     2.419     2.420     2.421     2.421     2.422     2.422     2.423     2.424     2.424     2.425     2.426     2.426     2.427     2.427     2.428     2.429     2.429     2.430     2.431     2.431     2.432     2.433     2.433     2.434     2.435     2.436     2.436     2.437     2.438     2.439     2.439     2.440     2.441     2.442     2.443     2.443     2.444     2.445     2.445     2.446     2.447     2.448     2.448     2.449     2.450     2.451     2.452     2.452     2.453     2.454     2.455     2.456     2.456     2.457     2.458     2.459     2.460     2.461     2.462     2.463     2.463     2.464     2.465     2.466     2.467     2.468     2.469     2.469     2.470     2.471     2.472     2.473     2.474     2.475     2.476     2.477     2.478     2.479     2.480     2.481     2.482     2.483     2.484     2.485     2.486     2.487     2.488     2.489     2.490     2.491     2.492     2.493     2.495     2.496     2.497     2.498     2.499     2.500     2.501     2.502     2.503     2.504     2.505     2.506     2.508     2.509     2.510     2.511     2.512     2.513     2.514     2.516     2.517     2.518     2.519     2.521     2.522     2.523     2.524     2.525     2.527     2.528     2.529     2.530     2.531     2.533     2.534     2.535     2.536     2.538     2.539     2.540     2.541     2.543     2.544     2.545     2.546     2.548     2.549     2.550     2.551     2.553     2.554     2.555     2.556     2.558     2.559     2.560     2.562     2.563     2.564     2.566     2.567     2.568     2.570     2.571     2.573     2.574     2.575     2.580     2.587     2.593     2.599     2.605     2.612     2.618     2.625     2.631     2.638     2.644     2.651     2.657     2.664     2.671     2.677     2.684     2.691     2.698     2.705     2.712     2.719     2.726     2.733     2.740     2.747     2.754     2.761     2.768     2.776     2.783     2.790     2.797     2.805     2.812     2.819     2.827     2.834     2.841     2.849     2.856     2.864     2.871     2.878     2.886     2.893     2.901     2.908     2.916     2.923     2.931     2.938     2.946     2.953     2.961     2.968     2.976     2.983     2.991     2.998     3.005     3.013     3.020     3.028     3.035     3.042     3.050     3.057     3.064     3.072     3.079     3.086     3.093     3.100     3.107     3.114     3.121     3.128     3.135     3.142     3.149     3.156     3.162     3.169     3.176     3.182     3.189     3.196     3.202     3.208     3.214     3.221     3.227     3.233     3.239     3.245     3.251     3.257     3.263     3.269     3.274     3.280     3.285     3.291     3.296     3.301     3.307     3.312     3.317     3.322     3.326     3.331     3.336     3.340     3.345     3.349     3.354     3.358     3.362     3.366     3.370     3.374     3.378     3.381     3.385     3.388     3.392     3.395     3.398     3.401     3.404     3.407     3.410     3.412     3.415     3.417     3.420     3.422     3.424     3.426     3.428     3.429     3.431     3.432     3.434     3.435     3.436     3.437     3.438     3.438     3.439     3.439     3.439     3.439     3.438     3.438     3.437     3.436     3.435     3.433     3.431     3.429     3.427     3.425     3.422     3.419     3.416     3.413     3.409     3.406     3.402     3.397     3.393     3.388     3.383     3.378     3.373     3.367     3.361     3.355     3.349     3.343     3.338     3.331     3.325     3.318     3.311     3.303     3.295     3.287     3.279     3.270     3.261     3.252     3.243     3.233     3.223     3.212     3.200     3.188     3.174     3.159     3.141     3.120     3.096     3.069     3.040     3.012     2.985     2.980     2.983     2.986     2.988     2.991     2.993     2.996     2.998     3.000     3.003     3.005     3.007     3.009     3.011     3.013     3.015     3.017     3.019     3.021     3.023     3.025     3.026     3.028     3.030     3.032     3.034     3.035     3.037     3.039     3.041     3.042     3.044     3.046     3.048     3.049     3.051     3.053     3.055     3.057     3.059     3.061     3.063     3.065     3.066     3.068     3.070     3.072     3.074     3.076     3.078     3.080     3.081     3.083     3.085     3.087     3.089     3.091     3.093     3.095     3.097     3.099     3.101     3.106     3.115     3.125     3.134     3.144     3.153     3.163     3.172     3.181     3.191     3.200     3.209     3.218     3.227     3.236     3.245     3.254     3.263     3.272     3.280     3.289     3.297     3.306     3.314     3.323     3.331     3.339     3.347     3.355     3.363     3.370     3.378     3.385     3.393     3.400     3.407     3.414     3.421     3.428     3.435     3.441     3.448     3.454     3.460     3.466     3.472     3.477     3.483     3.488     3.493     3.498     3.503     3.508     3.512     3.516     3.521     3.524     3.528     3.532     3.535     3.538     3.541     3.543     3.546     3.548     3.550     3.551     3.553     3.554     3.555     3.556     3.556     3.557     3.556     3.556     3.555     3.554     3.553     3.551     3.549     3.547     3.544     3.541     3.538     3.534     3.530     3.525     3.521     3.516     3.510     3.505     3.498     3.492     3.485     3.478     3.470     3.462     3.454     3.445     3.436     3.426     3.416     3.422     3.457     3.492     3.527     3.561     3.594     3.628     3.660     3.693     3.724     3.755     3.786     3.816     3.846     3.875     3.904     3.931     3.959     3.986     4.012     4.038     4.064     4.088     4.113     4.136     4.160     4.182     4.204     4.225     4.246     4.266     4.286     4.304     4.323     4.340     4.357     4.373     4.389     4.403     4.418     4.431     4.444     4.456     4.467     4.477     4.487     4.495     4.503     4.511     4.517     4.523     4.528     4.532     4.535     4.538     4.539     4.540     4.541     4.540     4.539     4.536     4.534     4.530     4.526     4.521     4.515     4.508     4.501     4.493     4.485     4.475     4.466     4.455     4.444     4.432     4.419     4.406     4.392     4.377     4.362     4.346     4.330     4.313     4.296     4.278     4.259     4.241     4.221     4.202     4.182     4.162     4.141     4.120     4.100     4.078     4.057     4.036     4.014     3.992     3.971     3.949     3.928     3.907     3.886     3.884     3.896     3.908     3.920     3.933     3.945     3.958     3.971     3.985     3.998     4.012     4.026     4.040     4.054     4.069     4.083     4.098     4.113     4.128     4.144     4.159     4.175     4.190     4.206     4.222     4.238     4.254     4.271     4.287     4.304     4.321     4.338     4.354     4.371     4.388     4.405     4.423     4.440     4.457     4.474     4.491     4.508     4.526     4.543     4.560     4.577     4.594     4.611     4.629     4.646     4.663     4.680     4.697     4.713     4.730     4.747     4.763     4.779     4.795     4.811     4.827     4.843     4.859     4.875     4.897     4.942     4.988     5.033     5.077     5.122     5.167     5.211     5.255     5.300     5.344     5.389     5.437     5.486     5.539     5.595     5.650     5.709     5.771     5.831     5.903     5.983     6.058     6.143     6.234     6.320     6.414     6.513     6.604     6.711     6.824     6.924     7.037     7.157     7.253     7.343     7.425     7.488     7.550     7.577     7.537     7.539     7.582     7.551     7.497     7.535     7.550     7.519     7.505     7.582     7.599     7.522     7.503     7.568     7.547     7.412     7.428     7.488     7.455     7.326     7.451     7.505     7.461     7.481     7.590     7.578     7.485     7.595     7.534     7.392     7.624     7.758     7.870     8.041     8.084     8.093     8.162     8.061     7.965     7.956     7.757     7.635     7.590     7.375     7.246     7.201     7.023     6.912     6.909     6.758     6.648     6.656     6.548     6.452     6.476     6.403     6.319     6.354     6.318     6.212     6.227     6.199     6.117     6.124     6.109     6.025     6.035     6.033     5.943     5.927     5.916     5.810     5.787     5.773     5.663     5.633     5.613     5.537     5.504     5.509     5.428     5.409     5.417     5.360     5.366     5.418     5.391     5.418     5.490     5.544     5.646     5.886     5.973     6.110     6.358     6.485     6.703     6.983     7.114     7.378     7.653     7.754     8.009     8.222     8.311     8.553     8.675     8.734     8.880     8.887     8.889     8.970     8.904     8.886     8.923     8.809     8.770     8.729     8.565     8.504     8.454     8.385     8.356     8.357     8.252     8.201     8.174     8.087     8.073     8.051     7.959     7.934     7.900     7.793     7.777     7.755     7.669     7.656     7.627     7.517     7.487     7.451     7.350     7.343     7.338     7.288     7.312     7.301     7.238     7.252     7.216     7.132     7.107     7.054     6.969     6.934     6.876     6.808     6.788     6.738     6.673     6.642     6.574     6.510     6.481     6.411     6.331     6.293     6.214     6.124     6.081     6.008     5.907     5.857     5.784     5.688     5.641     5.591     5.514     5.468     5.390     5.284     5.204     5.099     4.972     4.889     4.781     4.662     4.587     4.505     4.435     4.429     4.414     4.408     4.405     4.395     4.392     4.391     4.382     4.380     4.379     4.371     4.370     4.369     4.362     4.362     4.362     4.356     4.356     4.357     4.351     4.352     4.353     4.349     4.350     4.353     4.349     4.351     4.353     4.348     4.349     4.350     4.345     4.346     4.348     4.343     4.344     4.346     4.342     4.343     4.345     4.340     4.341     4.343     4.337     4.337     4.338     4.331     4.331     4.331     4.324     4.323     4.324     4.316     4.316     4.317     4.310     4.311     4.313     4.307     4.308     4.309     4.302     4.301     4.301     4.292     4.291     4.290     4.281     4.279     4.277     4.266     4.262     4.257     4.302     4.317     4.322     4.376     4.383     4.388     4.434     4.431     4.424     4.482     4.513     4.537     4.656     4.772     4.879     5.056     5.183     5.232     5.276     5.249     5.125     4.963     4.789     4.563     4.349     4.188     4.048     4.059     4.082     4.112     4.134     4.167     4.204     4.232     4.267     4.305     4.331     4.365     4.400     4.424     4.456     4.490     4.512     4.544     4.576     4.594     4.621     4.647     4.659     4.680     4.702     4.709     4.725     4.741     4.744     4.756     4.770     4.771     4.783     4.797     4.800     4.814     4.828     4.829     4.838     4.849     4.846     4.853     4.861     4.856     4.860     4.865     5.026     5.139     5.246     5.366     5.441     5.517     5.620     5.674     5.714     5.774     5.773     5.752     5.712     5.625     5.569     5.502     5.413     5.355     5.298     5.244     5.217     5.161     5.112     5.082     5.011     4.941     4.872     4.827     4.799     4.768     4.716     4.703     4.798     4.857     4.905     4.947     4.987     5.048     5.124     5.203     5.297     5.399     5.495     5.592     5.688     5.773     5.848     5.900     5.917     5.916     5.897     5.864     5.845     5.828     5.786     5.719     5.616     5.478     5.342     5.220     5.239     5.260     5.282     5.292     5.321     5.426     5.528     5.623     5.688     5.690     5.633     5.522     5.363     5.322     5.420     5.567     5.667     5.723     5.735     5.709     5.640     5.519     5.375     5.191     4.969     4.781     4.721     4.659     4.598     4.538     4.474     4.407     4.339     4.270     4.202     4.135     4.071     4.011     3.950     3.884     3.817     3.751     3.696     3.651     3.608     3.567     3.536     3.510     3.481     3.452     3.427     3.406     3.389     3.376     3.365     3.355     3.345     3.333     3.321     3.310     3.299     3.287     3.275     3.263     3.251     3.239     3.227     3.215     3.204     3.191     3.177     3.164     3.151     3.138     3.125     3.111     3.097     3.083     3.069     3.054     3.040     3.026     3.012     2.998     2.984     2.970     2.956     2.942     2.928     2.914     2.901     2.887     2.874     2.860     2.847     2.834     2.821     2.808     2.796     2.783     2.770     2.759     2.747     2.736     2.724     2.713     2.703     2.692     2.681     2.671     2.661     2.651     2.642     2.633     2.624     2.614     2.606     2.598     2.589     2.581     2.572     2.564     2.555     2.547     2.538     2.530     2.520     2.511     2.503     2.494     2.485     2.476     2.466     2.457     2.448     2.439     2.429     2.420     2.411     2.402     2.393     2.383     2.374     2.366     2.357     2.348     2.340     2.332     2.324     2.317     2.309     2.302     2.295     2.288     2.281     2.274     2.267     2.261     2.255     2.248     2.242     2.236     2.230     2.225     2.219     2.214     2.209     2.204     2.199     2.194     2.190     2.186     2.182     2.178     2.174     2.170     2.166     2.162     2.159     2.155     2.152     2.148     2.145     2.142     2.139     2.136     2.133     2.130     2.127     2.123     2.120     2.117     2.114     2.111     2.108     2.105     2.102     2.098     2.095     2.091     2.088     2.084     2.080     2.076     2.072     2.068     2.064     2.060     2.055     2.051     2.046     2.041     2.036     2.031     2.026     2.020     2.015     2.009     2.003     1.997     1.991     1.985     1.979     1.972     1.966     1.959     1.952     1.945     1.938     1.930     1.923     1.915     1.907     1.899     1.890     1.881     1.872     1.863     1.853     1.844     1.834     1.823     1.813     1.803     1.793     1.782     1.772     1.762     1.752     1.741     1.731     1.720     1.710     1.698     1.687     1.675     1.662     1.650     1.636     1.623     1.608
     2.292     2.300     2.307     2.315     2.322     2.329     2.336     2.344     2.350     2.357     2.363     2.370     2.375     2.382     2.387     2.393     2.398     2.404     2.409     2.415     2.420     2.425     2.430     2.435     2.440     2.444     2.449     2.453     2.458     2.462     2.467     2.470     2.475     2.479     2.483     2.487     2.490     2.494     2.498     2.501     2.505     2.508     2.511     2.514     2.518     2.521     2.524     2.527     2.530     2.532     2.535     2.538     2.540     2.543     2.546     2.548     2.551     2.552     2.555     2.557     2.559     2.561     2.564     2.566     2.568     2.570     2.571     2.573     2.575     2.577     2.578     2.580     2.581     2.583     2.584     2.586     2.587     2.589     2.590     2.591     2.592     2.594     2.595     2.596     2.597     2.598     2.599     2.600     2.601     2.602     2.603     2.604     2.605     2.605     2.606     2.607     2.608     2.609     2.609     2.610     2.611     2.611     2.612     2.613     2.613     2.614     2.615     2.615     2.616     2.616     2.617     2.617     2.618     2.618     2.619     2.619     2.620     2.620     2.620     2.621     2.621     2.622     2.622     2.622     2.623     2.623     2.623     2.623     2.624     2.624     2.624     2.625     2.625     2.625     2.625     2.625     2.626     2.626     2.626     2.626     2.626     2.626     2.626     2.626     2.626     2.626     2.626     2.626     2.626     2.626     2.625     2.625     2.625     2.625     2.624     2.624     2.624     2.624     2.623     2.623     2.622     2.622     2.622     2.621     2.621     2.620     2.620     2.619     2.618     2.617     2.617     2.616     2.615     2.615     2.614     2.613     2.612     2.611     2.610     2.608     2.607     2.606     2.605     2.604     2.603     2.601     2.600     2.599     2.597     2.596     2.594     2.593     2.591     2.589     2.588     2.586     2.584     2.582     2.581     2.579     2.577     2.575     2.573     2.571     2.569     2.567     2.565     2.562     2.560     2.558     2.556     2.553     2.551     2.549     2.547     2.544     2.541     2.539     2.536     2.534     2.531     2.529     2.526     2.523     2.521     2.518     2.515     2.512     2.509     2.506     2.503     2.500     2.497     2.494     2.491     2.487     2.484     2.481     2.478     2.474     2.471     2.467     2.464     2.461     2.457     2.453     2.450     2.446     2.443     2.439     2.435     2.431     2.427     2.423     2.419     2.415     2.411     2.407     2.403     2.399     2.395     2.391     2.386     2.382     2.378     2.373     2.369     2.365     2.360     2.355     2.356     2.357     2.358     2.359     2.359     2.360     2.361     2.361     2.362     2.363     2.363     2.364     2.365     2.365     2.366     2.366     2.367     2.368     2.368     2.369     2.369     2.370     2.370     2.371     2.371     2.372     2.372     2.373     2.373     2.374     2.374     2.375     2.375     2.376     2.376     2.377     2.377     2.377     2.378     2.378     2.378     2.379     2.379     2.380     2.380     2.380     2.381     2.381     2.381     2.382     2.382     2.382     2.383     2.383     2.383     2.384     2.384     2.384     2.385     2.385     2.385     2.385     2.386     2.386     2.386     2.387     2.387     2.387     2.388     2.388     2.388     2.388     2.389     2.389     2.390     2.390     2.390     2.391     2.391     2.391     2.392     2.392     2.393     2.393     2.393     2.394     2.394     2.395     2.395     2.395     2.396     2.396     2.397     2.397     2.398     2.398     2.398     2.399     2.399     2.400     2.401     2.401     2.401     2.402     2.402     2.403     2.403     2.404     2.404     2.405     2.405     2.406     2.406     2.407     2.407     2.408     2.408     2.409     2.409     2.410     2.411     2.411     2.412     2.412     2.413     2.413     2.414     2.414     2.415     2.416     2.416     2.417     2.418     2.418     2.419     2.419     2.420     2.421     2.421     2.422     2.422     2.423     2.424     2.424     2.425     2.426     2.426     2.427     2.428     2.428     2.429     2.430     2.430     2.431     2.432     2.432     2.433     2.434     2.435     2.435     2.436     2.437     2.438     2.438     2.439     2.440     2.440     2.441     2.442     2.443     2.444     2.444     2.445     2.446     2.446     2.447     2.448     2.449     2.449     2.450     2.451     2.452     2.453     2.454     2.454     2.455     2.456     2.457     2.458     2.459     2.460     2.461     2.461     2.462     2.463     2.464     2.465     2.466     2.466     2.467     2.468     2.469     2.470     2.471     2.472     2.473     2.474     2.475     2.476     2.477     2.478     2.479     2.480     2.481     2.482     2.483     2.484     2.485     2.486     2.487     2.488     2.489     2.490     2.491     2.492     2.493     2.495     2.496     2.497     2.498     2.499     2.500     2.501     2.502     2.503     2.505     2.506     2.507     2.508     2.509     2.510     2.511     2.512     2.514     2.515     2.516     2.517     2.518     2.520     2.521     2.522     2.523     2.525     2.526     2.527     2.528     2.530     2.531     2.532     2.533     2.534     2.536     2.537     2.538     2.539     2.541     2.542     2.543     2.544     2.546     2.547     2.548     2.549     2.550     2.552     2.553     2.554     2.556     2.557     2.558     2.559     2.561     2.562     2.563     2.565     2.566     2.568     2.569     2.570     2.572     2.573     2.574     2.576     2.583     2.589     2.595     2.601     2.608     2.614     2.620     2.627     2.633     2.640     2.647     2.653     2.660     2.666     2.673     2.680     2.687     2.693     2.700     2.707     2.714     2.721     2.728     2.735     2.742     2.750     2.757     2.764     2.771     2.778     2.786     2.793     2.800     2.807     2.815     2.822     2.829     2.837     2.844     2.851     2.859     2.866     2.874     2.881     2.888     2.896     2.903     2.911     2.918     2.926     2.933     2.941     2.948     2.956     2.963     2.970     2.978     2.985     2.993     3.000     3.007     3.015     3.022     3.029     3.036     3.044     3.051     3.058     3.065     3.073     3.080     3.087     3.094     3.101     3.108     3.115     3.121     3.128     3.135     3.142     3.148     3.155     3.162     3.168     3.175     3.181     3.188     3.194     3.200     3.207     3.213     3.219     3.225     3.231     3.237     3.242     3.248     3.254     3.260     3.265     3.271     3.276     3.281     3.287     3.292     3.297     3.302     3.307     3.311     3.316     3.321     3.325     3.330     3.334     3.338     3.343     3.347     3.351     3.355     3.358     3.362     3.366     3.369     3.372     3.376     3.379     3.382     3.385     3.388     3.391     3.393     3.396     3.398     3.401     3.403     3.405     3.407     3.409     3.411     3.412     3.414     3.415     3.417     3.418     3.419     3.420     3.421     3.421     3.421     3.422     3.422     3.421     3.421     3.420     3.419     3.418     3.417     3.416     3.414     3.412     3.410     3.407     3.404     3.401     3.398     3.395     3.391     3.388     3.383     3.379     3.375     3.370     3.365     3.359     3.354     3.348     3.342     3.335     3.329     3.322     3.315     3.309     3.302     3.294     3.286     3.279     3.270     3.262     3.253     3.244     3.234     3.225     3.215     3.204     3.194     3.182     3.171     3.159     3.146     3.131     3.116     3.098     3.077     3.052     3.024     2.994     2.973     2.977     2.980     2.983     2.986     2.989     2.991     2.994     2.996     2.999     3.001     3.003     3.005     3.008     3.010     3.012     3.014     3.016     3.018     3.020     3.022     3.023     3.025     3.027     3.029     3.030     3.032     3.034     3.036     3.037     3.039     3.041     3.043     3.044     3.046     3.048     3.050     3.052     3.053     3.055     3.057     3.059     3.061     3.063     3.065     3.067     3.068     3.070     3.072     3.074     3.076     3.078     3.080     3.082     3.083     3.085     3.087     3.089     3.091     3.093     3.095     3.097     3.099     3.102     3.112     3.121     3.131     3.140     3.150     3.159     3.169     3.178     3.187     3.196     3.206     3.215     3.224     3.233     3.242     3.250     3.259     3.268     3.277     3.286     3.294     3.302     3.311     3.319     3.327     3.335     3.343     3.351     3.359     3.367     3.375     3.382     3.389     3.397     3.404     3.411     3.418     3.424     3.431     3.438     3.444     3.450     3.457     3.463     3.468     3.474     3.479     3.485     3.490     3.495     3.500     3.505     3.509     3.513     3.517     3.521     3.525     3.529     3.532     3.535     3.538     3.541     3.543     3.545     3.547     3.549     3.550     3.552     3.553     3.554     3.554     3.554     3.554     3.554     3.553     3.552     3.551     3.549     3.547     3.545     3.543     3.540     3.537     3.533     3.529     3.525     3.520     3.515     3.510     3.504     3.498     3.492     3.485     3.478     3.470     3.462     3.454     3.445     3.436     3.427     3.417     3.407     3.437     3.472     3.507     3.541     3.575     3.608     3.641     3.674     3.706     3.737     3.768     3.799     3.829     3.858     3.887     3.915     3.943     3.970     3.997     4.023     4.048     4.073     4.098     4.121     4.145     4.167     4.190     4.211     4.232     4.252     4.272     4.291     4.310     4.327     4.344     4.361     4.377     4.392     4.406     4.420     4.432     4.445     4.456     4.466     4.476     4.485     4.494     4.501     4.508     4.514     4.519     4.523     4.527     4.529     4.531     4.532     4.533     4.532     4.531     4.529     4.526     4.523     4.519     4.514     4.508     4.502     4.495     4.487     4.479     4.470     4.460     4.449     4.438     4.426     4.414     4.401     4.387     4.372     4.357     4.341     4.325     4.308     4.291     4.273     4.254     4.236     4.216     4.197     4.177     4.156     4.136     4.115     4.094     4.072     4.051     4.029     4.008     3.986     3.964     3.942     3.920     3.899     3.878     3.880     3.892     3.904     3.916     3.929     3.941     3.954     3.967     3.980     3.994     4.008     4.021     4.035     4.050     4.064     4.079     4.093     4.108     4.123     4.138     4.154     4.169     4.185     4.201     4.217     4.233     4.249     4.265     4.282     4.298     4.315     4.332     4.349     4.366     4.383     4.400     4.417     4.434     4.451     4.469     4.486     4.503     4.520     4.537     4.554     4.572     4.589     4.606     4.623     4.640     4.657     4.674     4.691     4.708     4.725     4.742     4.758     4.774     4.790     4.806     4.822     4.838     4.854     4.870     4.886     4.927     4.973     5.020     5.065     5.111     5.156     5.201     5.245     5.290     5.335     5.380     5.426     5.475     5.525     5.580     5.637     5.695     5.756     5.821     5.888     5.965     6.049     6.131     6.220     6.314     6.406     6.504     6.604     6.703     6.812     6.926     7.032     7.146     7.266     7.370     7.459     7.532     7.591     7.641     7.657     7.616     7.599     7.634     7.610     7.552     7.574     7.602     7.578     7.554     7.640     7.652     7.572     7.526     7.583     7.553     7.422     7.447     7.491     7.447     7.354     7.463     7.502     7.465     7.495     7.595     7.606     7.525     7.632     7.630     7.483     7.498     7.528     7.676     7.841     8.003     8.074     8.112     8.132     8.039     7.982     7.874     7.731     7.633     7.491     7.332     7.250     7.109     6.982     6.926     6.811     6.689     6.633     6.536     6.450     6.403     6.346     6.264     6.251     6.203     6.128     6.093     6.071     6.016     5.973     5.969     5.906     5.880     5.879     5.804     5.768     5.743     5.667     5.607     5.580     5.512     5.447     5.414     5.368     5.311     5.300     5.254     5.216     5.195     5.177     5.150     5.171     5.156     5.152     5.249     5.365     5.454     5.606     5.726     5.833     6.005     6.180     6.344     6.599     6.805     7.014     7.303     7.467     7.675     7.915     8.070     8.263     8.457     8.563     8.684     8.775     8.773     8.834     8.849     8.846     8.875     8.833     8.796     8.747     8.624     8.572     8.479     8.361     8.338     8.342     8.258     8.189     8.190     8.117     8.062     8.053     7.986     7.928     7.878     7.795     7.752     7.724     7.657     7.636     7.595     7.513     7.482     7.428     7.347     7.346     7.334     7.302     7.305     7.283     7.252     7.246     7.200     7.136     7.111     7.053     6.970     6.923     6.861     6.802     6.774     6.718     6.654     6.618     6.562     6.503     6.458     6.384     6.315     6.265     6.184     6.110     6.059     5.979     5.895     5.835     5.755     5.673     5.627     5.570     5.503     5.451     5.375     5.283     5.204     5.106     5.000     4.909     4.807     4.693     4.604     4.513     4.448     4.441     4.429     4.423     4.419     4.411     4.408     4.405     4.398     4.395     4.393     4.387     4.384     4.383     4.378     4.376     4.376     4.371     4.370     4.370     4.366     4.365     4.366     4.363     4.364     4.366     4.364     4.364     4.364     4.360     4.359     4.360     4.356     4.355     4.356     4.353     4.353     4.354     4.351     4.351     4.351     4.348     4.348     4.348     4.343     4.342     4.341     4.336     4.334     4.333     4.327     4.325     4.324     4.319     4.317     4.317     4.313     4.313     4.314     4.310     4.309     4.309     4.304     4.301     4.300     4.294     4.291     4.290     4.283     4.279     4.276     4.268     4.262     4.256     4.298     4.321     4.329     4.364     4.387     4.394     4.405     4.411     4.400     4.422     4.446     4.479     4.568     4.680     4.792     4.946     5.085     5.165     5.215     5.213     5.129     4.986     4.828     4.618     4.404     4.223     4.059     4.046     4.063     4.087     4.110     4.138     4.171     4.200     4.233     4.268     4.297     4.329     4.363     4.390     4.422     4.455     4.481     4.511     4.542     4.564     4.588     4.612     4.628     4.648     4.668     4.680     4.695     4.711     4.718     4.729     4.741     4.746     4.757     4.771     4.780     4.792     4.805     4.809     4.816     4.825     4.826     4.831     4.836     4.834     4.836     4.839     4.837     4.841     4.956     5.079     5.183     5.280     5.394     5.481     5.552     5.630     5.676     5.678     5.657     5.625     5.610     5.595     5.553     5.519     5.496     5.471     5.463     5.449     5.434     5.408     5.331     5.245     5.151     5.028     4.922     4.957     5.078     5.176     5.261     5.310     5.344     5.380     5.413     5.458     5.520     5.599     5.694     5.799     5.907     6.020     6.122     6.202     6.254     6.265     6.227     6.165     6.109     6.090     6.122     6.166     6.184     6.167     6.110     6.012     5.898     5.784     5.666     5.578     5.543     5.556     5.605     5.679     5.754     5.829     5.878     5.865     5.764     5.589     5.359     5.303     5.275     5.317     5.337     5.311     5.251     5.161     5.042     4.947     4.887     4.826     4.762     4.697     4.633     4.571     4.511     4.451     4.387     4.321     4.254     4.185     4.117     4.049     3.984     3.925     3.866     3.805     3.740     3.674     3.622     3.582     3.542     3.506     3.475     3.447     3.420     3.393     3.367     3.347     3.332     3.319     3.307     3.299     3.290     3.281     3.270     3.259     3.247     3.237     3.226     3.215     3.203     3.192     3.180     3.170     3.159     3.148     3.136     3.123     3.110     3.098     3.086     3.074     3.061     3.048     3.034     3.021     3.008     2.995     2.982     2.968     2.955     2.942     2.929     2.916     2.903     2.890     2.877     2.864     2.852     2.839     2.826     2.813     2.801     2.789     2.777     2.766     2.754     2.742     2.730     2.720     2.709     2.698     2.688     2.677     2.667     2.657     2.647     2.638     2.628     2.619     2.611     2.602     2.593     2.585     2.577     2.568     2.560     2.552     2.543     2.535     2.526     2.518     2.509     2.500     2.491     2.483     2.474     2.464     2.455     2.446     2.437     2.428     2.419     2.409     2.400     2.391     2.383     2.373     2.364     2.356     2.347     2.339     2.330     2.323     2.315     2.307     2.299     2.292     2.285     2.278     2.271     2.265     2.258     2.251     2.245     2.239     2.233     2.227     2.221     2.216     2.210     2.205     2.200     2.195     2.191     2.186     2.181     2.177     2.173     2.169     2.165     2.161     2.158     2.154     2.151     2.147     2.144     2.140     2.137     2.134     2.131     2.128     2.125     2.122     2.119     2.115     2.112     2.109     2.106     2.103     2.100     2.097     2.094     2.090     2.087     2.083     2.080     2.076     2.072     2.068     2.064     2.061     2.057     2.052     2.048     2.043     2.038     2.034     2.028     2.023     2.018     2.013     2.007     2.001     1.996     1.990     1.984     1.978     1.971     1.965     1.958     1.951     1.944     1.937     1.930     1.923     1.915     1.908     1.900     1.891     1.883     1.874     1.865     1.855     1.846     1.836     1.826     1.816     1.805     1.795     1.785     1.774     1.764     1.754     1.744     1.734     1.724     1.713     1.703     1.692     1.680     1.669     1.656     1.644     1.631     1.618     1.604
     2.291     2.298     2.306     2.313     2.321     2.328     2.335     2.342     2.349     2.355     2.362     2.368     2.374     2.380     2.386     2.392     2.397     2.403     2.408     2.414     2.418     2.424     2.429     2.434     2.439     2.443     2.448     2.452     2.457     2.461     2.466     2.470     2.474     2.478     2.482     2.486     2.490     2.494     2.497     2.501     2.504     2.508     2.511     2.514     2.517     2.521     2.524     2.527     2.530     2.532     2.536     2.538     2.541     2.544     2.546     2.549     2.551     2.553     2.556     2.558     2.560     2.562     2.564     2.566     2.568     2.570     2.572     2.574     2.576     2.578     2.579     2.581     2.583     2.584     2.586     2.587     2.589     2.590     2.591     2.593     2.594     2.595     2.596     2.598     2.599     2.600     2.601     2.602     2.603     2.604     2.605     2.606     2.607     2.608     2.609     2.609     2.610     2.611     2.611     2.612     2.613     2.614     2.615     2.615     2.616     2.616     2.617     2.618     2.619     2.619     2.619     2.620     2.620     2.621     2.622     2.622     2.623     2.623     2.623     2.624     2.624     2.625     2.625     2.625     2.626     2.626     2.626     2.627     2.627     2.627     2.627     2.628     2.628     2.628     2.629     2.629     2.629     2.629     2.629     2.629     2.629     2.629     2.630     2.629     2.630     2.629     2.629     2.629     2.629     2.629     2.629     2.629     2.628     2.628     2.628     2.628     2.628     2.627     2.627     2.627     2.626     2.626     2.625     2.625     2.625     2.624     2.623     2.623     2.622     2.621     2.621     2.620     2.619     2.619     2.618     2.617     2.616     2.615     2.614     2.613     2.611     2.610     2.609     2.608     2.607     2.605     2.604     2.603     2.602     2.600     2.599     2.597     2.595     2.594     2.592     2.590     2.589     2.587     2.585     2.583     2.581     2.580     2.578     2.576     2.574     2.572     2.569     2.567     2.565     2.563     2.560     2.558     2.556     2.554     2.551     2.549     2.546     2.544     2.541     2.539     2.536     2.533     2.531     2.528     2.525     2.522     2.520     2.517     2.514     2.511     2.508     2.505     2.502     2.499     2.495     2.492     2.489     2.486     2.483     2.479     2.476     2.472     2.469     2.466     2.462     2.458     2.455     2.451     2.448     2.444     2.440     2.436     2.432     2.428     2.424     2.421     2.417     2.412     2.408     2.404     2.400     2.396     2.392     2.387     2.383     2.379     2.374     2.370     2.365     2.361     2.356     2.356     2.356     2.357     2.358     2.359     2.359     2.360     2.361     2.361     2.362     2.363     2.363     2.364     2.365     2.365     2.366     2.366     2.367     2.367     2.368     2.369     2.369     2.370     2.370     2.370     2.371     2.372     2.372     2.372     2.373     2.373     2.374     2.374     2.375     2.375     2.376     2.376     2.376     2.377     2.377     2.377     2.378     2.378     2.379     2.379     2.379     2.380     2.380     2.380     2.381     2.381     2.381     2.382     2.382     2.382     2.383     2.383     2.383     2.384     2.384     2.384     2.384     2.385     2.385     2.385     2.386     2.386     2.386     2.387     2.387     2.387     2.387     2.388     2.388     2.388     2.389     2.389     2.390     2.390     2.391     2.391     2.391     2.391     2.392     2.392     2.393     2.393     2.394     2.394     2.395     2.395     2.395     2.396     2.396     2.397     2.397     2.398     2.398     2.399     2.399     2.400     2.400     2.401     2.401     2.402     2.402     2.402     2.403     2.403     2.404     2.404     2.405     2.405     2.406     2.406     2.407     2.408     2.408     2.409     2.410     2.410     2.411     2.411     2.412     2.412     2.413     2.413     2.414     2.415     2.415     2.416     2.417     2.417     2.418     2.418     2.419     2.419     2.420     2.421     2.421     2.422     2.423     2.423     2.424     2.424     2.425     2.426     2.427     2.427     2.428     2.428     2.429     2.430     2.430     2.431     2.432     2.433     2.433     2.434     2.435     2.436     2.436     2.437     2.438     2.439     2.439     2.440     2.441     2.442     2.443     2.443     2.444     2.445     2.445     2.446     2.447     2.448     2.448     2.449     2.450     2.451     2.452     2.453     2.453     2.454     2.455     2.456     2.457     2.458     2.458     2.459     2.460     2.461     2.462     2.463     2.464     2.465     2.465     2.466     2.467     2.468     2.469     2.470     2.471     2.472     2.473     2.474     2.475     2.476     2.477     2.478     2.479     2.480     2.481     2.482     2.483     2.484     2.485     2.486     2.487     2.488     2.489     2.490     2.491     2.493     2.494     2.495     2.496     2.497     2.498     2.499     2.500     2.501     2.502     2.504     2.505     2.506     2.507     2.508     2.509     2.510     2.512     2.513     2.514     2.515     2.516     2.518     2.519     2.520     2.521     2.523     2.524     2.525     2.526     2.527     2.529     2.530     2.531     2.532     2.534     2.535     2.536     2.537     2.538     2.540     2.541     2.542     2.543     2.545     2.546     2.547     2.548     2.550     2.551     2.552     2.553     2.555     2.556     2.557     2.559     2.560     2.561     2.563     2.564     2.565     2.567     2.568     2.570     2.571     2.572     2.574     2.575     2.578     2.585     2.591     2.597     2.604     2.610     2.616     2.623     2.629     2.636     2.642     2.649     2.655     2.662     2.669     2.676     2.682     2.689     2.696     2.703     2.710     2.717     2.724     2.731     2.738     2.745     2.752     2.759     2.766     2.774     2.781     2.788     2.796     2.803     2.810     2.817     2.825     2.832     2.839     2.847     2.854     2.861     2.869     2.876     2.883     2.891     2.898     2.905     2.913     2.920     2.928     2.935     2.943     2.950     2.958     2.965     2.972     2.979     2.987     2.994     3.001     3.009     3.016     3.023     3.030     3.038     3.045     3.052     3.059     3.066     3.073     3.080     3.087     3.094     3.101     3.108     3.114     3.121     3.128     3.135     3.141     3.148     3.154     3.161     3.167     3.174     3.180     3.186     3.192     3.198     3.204     3.210     3.216     3.222     3.228     3.234     3.239     3.245     3.250     3.256     3.261     3.266     3.272     3.277     3.282     3.287     3.292     3.296     3.301     3.305     3.310     3.314     3.319     3.323     3.327     3.331     3.335     3.339     3.343     3.346     3.350     3.353     3.356     3.360     3.363     3.366     3.369     3.372     3.375     3.377     3.379     3.382     3.384     3.386     3.388     3.390     3.392     3.394     3.396     3.397     3.398     3.400     3.401     3.402     3.402     3.403     3.404     3.404     3.404     3.404     3.404     3.403     3.402     3.402     3.401     3.399     3.398     3.396     3.394     3.392     3.389     3.387     3.384     3.380     3.377     3.373     3.370     3.365     3.361     3.356     3.351     3.346     3.341     3.335     3.329     3.323     3.316     3.309     3.302     3.295     3.287     3.280     3.272     3.264     3.255     3.246     3.237     3.227     3.218     3.208     3.197     3.187     3.176     3.165     3.153     3.141     3.128     3.115     3.101     3.086     3.070     3.052     3.030     3.005     2.976     2.968     2.973     2.977     2.980     2.983     2.987     2.989     2.992     2.995     2.997     2.999     3.002     3.004     3.006     3.008     3.010     3.012     3.014     3.016     3.018     3.021     3.022     3.024     3.026     3.027     3.029     3.031     3.032     3.034     3.036     3.038     3.039     3.041     3.043     3.045     3.046     3.048     3.050     3.052     3.054     3.056     3.057     3.059     3.061     3.063     3.065     3.067     3.069     3.070     3.072     3.074     3.076     3.078     3.080     3.082     3.084     3.086     3.087     3.089     3.091     3.093     3.095     3.097     3.099     3.109     3.118     3.128     3.137     3.146     3.156     3.165     3.174     3.184     3.193     3.202     3.211     3.220     3.229     3.238     3.247     3.256     3.265     3.273     3.282     3.291     3.299     3.307     3.316     3.324     3.332     3.340     3.348     3.356     3.364     3.371     3.379     3.386     3.393     3.400     3.407     3.414     3.421     3.428     3.434     3.441     3.447     3.453     3.459     3.465     3.471     3.476     3.482     3.487     3.492     3.497     3.502     3.506     3.510     3.514     3.518     3.522     3.526     3.529     3.532     3.535     3.538     3.540     3.543     3.545     3.546     3.548     3.549     3.550     3.551     3.552     3.552     3.552     3.552     3.551     3.550     3.549     3.548     3.546     3.544     3.541     3.539     3.535     3.532     3.528     3.524     3.519     3.514     3.509     3.503     3.497     3.491     3.484     3.477     3.470     3.462     3.454     3.445     3.436     3.427     3.417     3.407     3.416     3.451     3.486     3.521     3.555     3.589     3.622     3.655     3.687     3.719     3.750     3.781     3.811     3.841     3.870     3.898     3.926     3.953     3.980     4.007     4.032     4.058     4.082     4.106     4.130     4.153     4.175     4.197     4.218     4.239     4.258     4.278     4.296     4.314     4.332     4.348     4.364     4.379     4.394     4.408     4.421     4.433     4.445     4.456     4.466     4.475     4.484     4.491     4.498     4.504     4.510     4.514     4.518     4.521     4.523     4.524     4.524     4.524     4.523     4.521     4.519     4.515     4.511     4.507     4.501     4.495     4.488     4.481     4.472     4.463     4.454     4.443     4.432     4.421     4.408     4.395     4.381     4.367     4.352     4.336     4.320     4.303     4.286     4.268     4.249     4.231     4.211     4.192     4.172     4.151     4.130     4.109     4.088     4.066     4.045     4.023     4.001     3.979     3.957     3.935     3.913     3.891     3.870     3.877     3.888     3.900     3.913     3.925     3.937     3.950     3.963     3.976     3.990     4.003     4.017     4.031     4.045     4.059     4.074     4.089     4.103     4.118     4.134     4.149     4.164     4.180     4.196     4.211     4.227     4.244     4.260     4.276     4.293     4.309     4.326     4.343     4.360     4.377     4.394     4.411     4.428     4.446     4.463     4.480     4.497     4.514     4.532     4.549     4.566     4.583     4.600     4.617     4.634     4.652     4.669     4.686     4.703     4.720     4.736     4.753     4.769     4.785     4.801     4.817     4.833     4.849     4.865     4.881     4.911     4.957     5.004     5.050     5.097     5.143     5.189     5.234     5.279     5.325     5.370     5.416     5.464     5.514     5.566     5.622     5.681     5.741     5.805     5.873     5.945     6.027     6.115     6.203     6.296     6.393     6.491     6.592     6.695     6.798     6.909     7.025     7.136     7.250     7.371     7.479     7.568     7.633     7.681     7.720     7.730     7.691     7.653     7.677     7.659     7.597     7.604     7.651     7.646     7.606     7.686     7.694     7.619     7.534     7.584     7.553     7.437     7.451     7.491     7.450     7.363     7.461     7.492     7.465     7.498     7.580     7.611     7.578     7.647     7.679     7.594     7.551     7.542     7.728     7.946     8.133     8.261     8.335     8.385     8.363     8.267     8.173     8.005     7.830     7.674     7.485     7.322     7.193     7.054     6.951     6.853     6.728     6.639     6.568     6.447     6.375     6.319     6.242     6.187     6.140     6.075     6.019     5.999     5.945     5.895     5.876     5.831     5.793     5.776     5.720     5.668     5.637     5.562     5.503     5.452     5.400     5.330     5.286     5.230     5.189     5.156     5.124     5.076     5.047     5.027     5.005     5.014     5.077     5.146     5.222     5.337     5.439     5.548     5.657     5.739     5.869     6.026     6.201     6.410     6.636     6.877     7.097     7.328     7.551     7.776     7.999     8.175     8.394     8.554     8.700     8.797     8.852     8.895     8.947     8.963     8.976     8.964     8.930     8.856     8.799     8.677     8.592     8.487     8.384     8.295     8.227     8.207     8.197     8.116     8.080     8.060     7.985     7.927     7.880     7.792     7.746     7.699     7.659     7.616     7.579     7.532     7.483     7.426     7.385     7.355     7.349     7.314     7.297     7.290     7.259     7.225     7.197     7.150     7.112     7.053     6.977     6.918     6.853     6.800     6.757     6.693     6.646     6.606     6.551     6.487     6.433     6.366     6.293     6.227     6.159     6.092     6.032     5.957     5.878     5.801     5.728     5.657     5.600     5.545     5.480     5.422     5.351     5.268     5.190     5.105     5.007     4.921     4.821     4.707     4.611     4.515     4.463     4.456     4.446     4.440     4.435     4.428     4.424     4.421     4.415     4.411     4.409     4.403     4.400     4.398     4.394     4.391     4.390     4.386     4.384     4.383     4.381     4.380     4.380     4.378     4.379     4.380     4.379     4.378     4.376     4.373     4.371     4.370     4.367     4.366     4.365     4.363     4.362     4.362     4.360     4.359     4.358     4.356     4.354     4.353     4.349     4.346     4.344     4.340     4.337     4.335     4.330     4.327     4.326     4.321     4.319     4.318     4.316     4.315     4.315     4.313     4.311     4.310     4.305     4.302     4.300     4.295     4.292     4.290     4.285     4.281     4.277     4.270     4.264     4.256     4.287     4.310     4.321     4.345     4.375     4.375     4.378     4.379     4.371     4.374     4.387     4.425     4.498     4.596     4.708     4.850     4.993     5.093     5.161     5.185     5.126     5.023     4.875     4.688     4.477     4.293     4.119     4.032     4.045     4.064     4.084     4.109     4.139     4.168     4.199     4.232     4.262     4.294     4.327     4.357     4.388     4.420     4.448     4.478     4.507     4.531     4.553     4.576     4.594     4.614     4.634     4.649     4.665     4.680     4.690     4.701     4.713     4.720     4.732     4.747     4.759     4.772     4.783     4.788     4.794     4.800     4.803     4.807     4.811     4.810     4.811     4.812     4.813     4.817     4.824     4.828     4.905     5.024     5.147     5.259     5.356     5.462     5.551     5.579     5.596     5.637     5.679     5.698     5.690     5.677     5.675     5.675     5.702     5.737     5.746     5.707     5.622     5.523     5.416     5.295     5.222     5.411     5.582     5.721     5.801     5.853     5.886     5.911     5.937     5.969     6.013     6.074     6.151     6.233     6.316     6.397     6.465     6.502     6.504     6.467     6.389     6.304     6.261     6.279     6.345     6.424     6.480     6.495     6.470     6.407     6.315     6.224     6.118     6.015     5.954     5.928     5.928     5.942     5.963     5.980     5.988     5.943     5.818     5.611     5.346     5.241     5.207     5.167     5.123     5.075     5.022     4.966     4.906     4.843     4.779     4.715     4.648     4.581     4.517     4.455     4.397     4.339     4.277     4.212     4.147     4.081     4.014     3.947     3.884     3.830     3.776     3.721     3.662     3.604     3.558     3.523     3.487     3.452     3.422     3.394     3.366     3.338     3.314     3.293     3.276     3.264     3.253     3.243     3.235     3.227     3.219     3.209     3.197     3.186     3.176     3.166     3.156     3.145     3.134     3.124     3.114     3.104     3.093     3.082     3.070     3.058     3.047     3.036     3.024     3.012     3.000     2.987     2.975     2.963     2.951     2.939     2.926     2.914     2.902     2.890     2.878     2.865     2.853     2.841     2.829     2.817     2.805     2.793     2.781     2.770     2.758     2.747     2.736     2.725     2.714     2.703     2.693     2.683     2.672     2.663     2.653     2.643     2.633     2.624     2.615     2.606     2.598     2.589     2.581     2.573     2.564     2.556     2.548     2.539     2.531     2.523     2.514     2.506     2.497     2.489     2.480     2.471     2.462     2.453     2.444     2.435     2.426     2.418     2.409     2.399     2.390     2.381     2.372     2.364     2.355     2.346     2.337     2.329     2.321     2.313     2.305     2.298     2.290     2.283     2.276     2.269     2.262     2.255     2.249     2.242     2.235     2.229     2.224     2.218     2.212     2.206     2.201     2.196     2.191     2.186     2.182     2.177     2.173     2.168     2.164     2.160     2.157     2.153     2.149     2.146     2.143     2.139     2.135     2.132     2.129     2.126     2.123     2.120     2.117     2.114     2.111     2.108     2.104     2.101     2.098     2.095     2.092     2.089     2.086     2.083     2.079     2.076     2.072     2.069     2.065     2.061     2.057     2.053     2.049     2.045     2.040     2.035     2.031     2.026     2.021     2.016     2.011     2.006     2.000     1.994     1.988     1.983     1.977     1.970     1.964     1.958     1.951     1.944     1.937     1.930     1.923     1.916     1.908     1.901     1.892     1.884     1.876     1.867     1.858     1.848     1.839     1.829     1.818     1.808     1.798     1.787     1.777     1.767     1.756     1.746     1.737     1.727     1.717     1.707     1.697     1.686     1.674     1.663     1.651     1.638     1.625     1.613     1.600
     2.289     2.297     2.305     2.312     2.319     2.326     2.333     2.340     2.347     2.353     2.360     2.366     2.373     2.378     2.385     2.390     2.396     2.401     2.407     2.412     2.417     2.423     2.428     2.433     2.438     2.443     2.447     2.452     2.456     2.461     2.465     2.469     2.474     2.477     2.482     2.485     2.490     2.493     2.497     2.500     2.504     2.507     2.511     2.514     2.517     2.521     2.524     2.527     2.530     2.533     2.536     2.538     2.541     2.544     2.546     2.549     2.552     2.554     2.556     2.559     2.561     2.563     2.565     2.567     2.569     2.571     2.573     2.575     2.577     2.579     2.580     2.582     2.584     2.586     2.587     2.589     2.590     2.592     2.593     2.594     2.596     2.597     2.598     2.599     2.601     2.602     2.603     2.604     2.605     2.606     2.607     2.608     2.609     2.610     2.611     2.611     2.612     2.613     2.614     2.615     2.615     2.616     2.617     2.618     2.618     2.619     2.620     2.620     2.621     2.622     2.622     2.623     2.623     2.624     2.624     2.625     2.625     2.626     2.626     2.627     2.627     2.628     2.628     2.628     2.629     2.629     2.629     2.630     2.630     2.630     2.631     2.631     2.631     2.631     2.632     2.632     2.632     2.632     2.633     2.633     2.633     2.633     2.633     2.633     2.633     2.633     2.633     2.633     2.633     2.633     2.633     2.632     2.632     2.632     2.632     2.632     2.632     2.631     2.631     2.630     2.630     2.630     2.629     2.629     2.629     2.628     2.627     2.627     2.626     2.625     2.625     2.624     2.623     2.623     2.622     2.621     2.620     2.619     2.618     2.617     2.616     2.615     2.613     2.612     2.611     2.610     2.608     2.607     2.606     2.604     2.603     2.601     2.600     2.598     2.596     2.595     2.593     2.591     2.590     2.588     2.586     2.584     2.582     2.580     2.578     2.576     2.574     2.572     2.570     2.567     2.565     2.563     2.561     2.558     2.556     2.553     2.551     2.548     2.546     2.543     2.541     2.538     2.535     2.533     2.530     2.527     2.524     2.521     2.519     2.516     2.513     2.510     2.507     2.504     2.500     2.497     2.494     2.491     2.487     2.484     2.481     2.477     2.474     2.471     2.467     2.463     2.460     2.456     2.453     2.449     2.445     2.441     2.437     2.433     2.430     2.426     2.422     2.417     2.413     2.409     2.405     2.401     2.396     2.392     2.388     2.384     2.379     2.375     2.370     2.366     2.361     2.357     2.355     2.356     2.357     2.357     2.358     2.359     2.359     2.360     2.361     2.361     2.362     2.363     2.363     2.364     2.364     2.365     2.366     2.366     2.367     2.367     2.368     2.368     2.369     2.369     2.370     2.370     2.371     2.371     2.371     2.372     2.373     2.373     2.373     2.374     2.374     2.375     2.375     2.375     2.376     2.376     2.377     2.377     2.377     2.378     2.378     2.378     2.379     2.379     2.380     2.380     2.380     2.380     2.381     2.381     2.381     2.382     2.382     2.382     2.382     2.383     2.383     2.383     2.384     2.384     2.384     2.385     2.385     2.385     2.386     2.386     2.386     2.387     2.387     2.387     2.388     2.388     2.388     2.389     2.389     2.389     2.390     2.390     2.391     2.391     2.392     2.392     2.392     2.393     2.393     2.394     2.394     2.395     2.395     2.396     2.396     2.396     2.397     2.397     2.398     2.398     2.399     2.400     2.400     2.400     2.401     2.401     2.402     2.402     2.403     2.403     2.404     2.404     2.405     2.405     2.406     2.406     2.407     2.408     2.408     2.409     2.409     2.410     2.411     2.411     2.412     2.412     2.413     2.413     2.414     2.415     2.415     2.416     2.416     2.417     2.418     2.418     2.419     2.420     2.420     2.421     2.422     2.422     2.423     2.423     2.424     2.425     2.425     2.426     2.427     2.427     2.428     2.429     2.429     2.430     2.431     2.432     2.432     2.433     2.434     2.434     2.435     2.436     2.437     2.438     2.438     2.439     2.440     2.440     2.441     2.442     2.443     2.443     2.444     2.445     2.446     2.447     2.447     2.448     2.449     2.450     2.451     2.452     2.452     2.453     2.454     2.455     2.456     2.457     2.457     2.458     2.459     2.460     2.461     2.462     2.463     2.464     2.464     2.465     2.466     2.467     2.468     2.469     2.470     2.471     2.472     2.473     2.474     2.475     2.476     2.477     2.478     2.479     2.480     2.481     2.482     2.483     2.484     2.485     2.486     2.487     2.488     2.490     2.491     2.492     2.493     2.494     2.495     2.496     2.497     2.498     2.499     2.500     2.501     2.503     2.504     2.505     2.506     2.507     2.508     2.509     2.511     2.512     2.513     2.514     2.515     2.517     2.518     2.519     2.521     2.522     2.523     2.524     2.525     2.527     2.528     2.529     2.530     2.531     2.533     2.534     2.535     2.536     2.538     2.539     2.540     2.541     2.543     2.544     2.545     2.546     2.548     2.549     2.550     2.551     2.553     2.554     2.555     2.557     2.558     2.559     2.561     2.562     2.563     2.564     2.566     2.567     2.569     2.570     2.572     2.573     2.574     2.576     2.580     2.587     2.593     2.599     2.605     2.612     2.618     2.625     2.631     2.638     2.644     2.651     2.658     2.664     2.671     2.678     2.685     2.691     2.698     2.705     2.712     2.719     2.726     2.733     2.740     2.748     2.755     2.762     2.769     2.776     2.783     2.791     2.798     2.805     2.812     2.820     2.827     2.834     2.842     2.849     2.856     2.863     2.871     2.878     2.885     2.893     2.900     2.907     2.915     2.922     2.930     2.937     2.944     2.952     2.959     2.966     2.974     2.981     2.988     2.995     3.003     3.010     3.017     3.024     3.031     3.038     3.045     3.052     3.060     3.067     3.073     3.080     3.087     3.094     3.100     3.107     3.114     3.121     3.127     3.134     3.140     3.147     3.153     3.159     3.166     3.172     3.178     3.184     3.190     3.196     3.202     3.207     3.213     3.219     3.224     3.230     3.235     3.241     3.246     3.251     3.257     3.262     3.267     3.272     3.276     3.281     3.286     3.290     3.294     3.299     3.303     3.307     3.311     3.315     3.319     3.323     3.327     3.330     3.334     3.337     3.341     3.344     3.347     3.350     3.353     3.355     3.358     3.361     3.363     3.365     3.368     3.370     3.372     3.374     3.375     3.377     3.379     3.380     3.381     3.382     3.383     3.384     3.385     3.386     3.386     3.386     3.386     3.386     3.386     3.386     3.385     3.384     3.383     3.382     3.380     3.378     3.376     3.374     3.372     3.369     3.366     3.363     3.359     3.355     3.352     3.347     3.343     3.338     3.333     3.328     3.322     3.317     3.311     3.304     3.298     3.291     3.283     3.276     3.268     3.260     3.250     3.242     3.232     3.223     3.213     3.203     3.193     3.182     3.171     3.160     3.149     3.137     3.124     3.111     3.098     3.084     3.070     3.054     3.038     3.021     3.002     2.980     2.960     2.963     2.967     2.972     2.977     2.981     2.984     2.987     2.990     2.993     2.995     2.998     3.000     3.002     3.005     3.007     3.009     3.011     3.013     3.015     3.017     3.019     3.021     3.023     3.024     3.026     3.028     3.029     3.031     3.033     3.034     3.036     3.038     3.040     3.041     3.043     3.045     3.047     3.048     3.050     3.052     3.054     3.056     3.058     3.060     3.061     3.063     3.065     3.067     3.069     3.071     3.073     3.074     3.076     3.078     3.080     3.082     3.084     3.086     3.088     3.089     3.091     3.093     3.095     3.097     3.105     3.115     3.124     3.134     3.143     3.153     3.162     3.171     3.180     3.190     3.199     3.208     3.217     3.226     3.235     3.244     3.253     3.261     3.270     3.279     3.287     3.296     3.304     3.312     3.321     3.329     3.337     3.345     3.352     3.360     3.368     3.375     3.383     3.390     3.397     3.404     3.411     3.418     3.424     3.431     3.437     3.444     3.450     3.456     3.462     3.468     3.473     3.478     3.484     3.489     3.494     3.498     3.503     3.507     3.511     3.515     3.519     3.523     3.526     3.529     3.532     3.535     3.538     3.540     3.542     3.544     3.545     3.547     3.548     3.549     3.549     3.550     3.550     3.550     3.549     3.548     3.547     3.546     3.544     3.542     3.540     3.537     3.534     3.531     3.527     3.523     3.518     3.514     3.508     3.503     3.497     3.491     3.484     3.477     3.470     3.462     3.454     3.445     3.437     3.427     3.418     3.408     3.398     3.431     3.466     3.501     3.535     3.569     3.603     3.636     3.669     3.701     3.732     3.763     3.793     3.823     3.853     3.881     3.909     3.937     3.964     3.991     4.017     4.042     4.067     4.091     4.115     4.138     4.160     4.182     4.204     4.224     4.244     4.264     4.283     4.301     4.318     4.335     4.352     4.367     4.382     4.396     4.409     4.422     4.434     4.445     4.455     4.465     4.473     4.481     4.488     4.495     4.500     4.505     4.508     4.512     4.514     4.515     4.516     4.516     4.515     4.513     4.511     4.508     4.504     4.499     4.494     4.488     4.481     4.474     4.466     4.457     4.447     4.437     4.426     4.415     4.402     4.389     4.376     4.361     4.346     4.331     4.315     4.298     4.280     4.263     4.244     4.225     4.206     4.186     4.166     4.146     4.125     4.103     4.082     4.060     4.038     4.016     3.994     3.972     3.950     3.928     3.906     3.884     3.863     3.873     3.885     3.897     3.909     3.921     3.934     3.946     3.959     3.972     3.985     3.999     4.013     4.027     4.041     4.055     4.069     4.084     4.098     4.113     4.129     4.144     4.159     4.175     4.190     4.206     4.222     4.238     4.254     4.271     4.287     4.304     4.321     4.337     4.354     4.371     4.388     4.405     4.423     4.440     4.457     4.474     4.492     4.509     4.526     4.543     4.560     4.578     4.595     4.612     4.629     4.646     4.663     4.680     4.697     4.714     4.731     4.748     4.764     4.780     4.796     4.812     4.828     4.844     4.860     4.875     4.893     4.939     4.986     5.033     5.081     5.128     5.175     5.221     5.268     5.313     5.359     5.406     5.453     5.503     5.554     5.608     5.666     5.726     5.788     5.853     5.925     6.002     6.088     6.181     6.274     6.370     6.471     6.574     6.677     6.781     6.887     7.001     7.120     7.234     7.349     7.469     7.578     7.666     7.726     7.759     7.787     7.793     7.756     7.700     7.708     7.692     7.637     7.642     7.711     7.724     7.682     7.723     7.731     7.663     7.534     7.578     7.554     7.457     7.447     7.492     7.461     7.374     7.460     7.489     7.469     7.502     7.584     7.616     7.611     7.658     7.692     7.662     7.621     7.625     7.805     8.042     8.266     8.438     8.560     8.665     8.692     8.658     8.609     8.441     8.283     8.093     7.899     7.678     7.529     7.353     7.220     7.099     6.955     6.820     6.725     6.608     6.503     6.428     6.358     6.259     6.213     6.136     6.059     6.035     5.977     5.921     5.881     5.831     5.809     5.755     5.720     5.662     5.609     5.543     5.471     5.415     5.355     5.286     5.236     5.175     5.135     5.084     5.067     5.047     5.015     5.039     5.022     5.080     5.096     5.141     5.233     5.316     5.435     5.533     5.621     5.684     5.786     5.919     6.084     6.277     6.498     6.744     6.953     7.202     7.425     7.669     7.894     8.122     8.354     8.562     8.723     8.861     8.945     9.006     9.090     9.143     9.169     9.206     9.139     9.140     9.046     8.948     8.858     8.752     8.628     8.533     8.394     8.284     8.210     8.172     8.148     8.097     8.031     7.991     7.911     7.847     7.769     7.739     7.682     7.638     7.623     7.578     7.515     7.498     7.436     7.412     7.378     7.333     7.320     7.299     7.244     7.227     7.209     7.168     7.124     7.070     6.996     6.923     6.870     6.805     6.747     6.710     6.653     6.602     6.537     6.476     6.423     6.344     6.269     6.213     6.141     6.071     6.013     5.937     5.848     5.780     5.707     5.635     5.578     5.517     5.449     5.391     5.318     5.244     5.175     5.093     5.012     4.928     4.826     4.722     4.615     4.517     4.480     4.472     4.463     4.456     4.451     4.445     4.441     4.437     4.432     4.428     4.425     4.419     4.416     4.413     4.410     4.407     4.405     4.402     4.399     4.398     4.397     4.396     4.396     4.394     4.395     4.395     4.394     4.391     4.388     4.384     4.382     4.380     4.378     4.376     4.375     4.374     4.372     4.372     4.369     4.367     4.366     4.363     4.360     4.358     4.354     4.351     4.348     4.344     4.340     4.337     4.333     4.330     4.327     4.324     4.321     4.320     4.319     4.318     4.317     4.315     4.312     4.310     4.307     4.303     4.300     4.297     4.294     4.291     4.287     4.282     4.278     4.272     4.265     4.256     4.265     4.291     4.299     4.322     4.345     4.350     4.352     4.349     4.347     4.336     4.348     4.383     4.443     4.526     4.634     4.771     4.909     5.023     5.120     5.164     5.144     5.071     4.938     4.771     4.577     4.384     4.210     4.053     4.027     4.041     4.058     4.080     4.106     4.134     4.165     4.197     4.227     4.259     4.292     4.323     4.354     4.385     4.415     4.444     4.472     4.495     4.517     4.538     4.559     4.580     4.600     4.617     4.634     4.649     4.661     4.673     4.685     4.694     4.707     4.724     4.738     4.751     4.760     4.765     4.770     4.775     4.779     4.782     4.785     4.784     4.783     4.784     4.787     4.792     4.799     4.803     4.807     4.810     4.895     5.017     5.138     5.266     5.386     5.460     5.546     5.671     5.744     5.786     5.790     5.799     5.805     5.838     5.902     5.976     5.992     5.937     5.856     5.765     5.659     5.555     5.587     5.735     5.891     6.038     6.135     6.205     6.253     6.280     6.299     6.324     6.365     6.406     6.457     6.514     6.562     6.604     6.635     6.639     6.611     6.553     6.470     6.388     6.351     6.379     6.454     6.546     6.622     6.656     6.653     6.621     6.564     6.499     6.424     6.336     6.268     6.226     6.190     6.154     6.114     6.070     6.019     5.944     5.812     5.612     5.365     5.141     5.101     5.057     5.008     4.954     4.898     4.838     4.775     4.710     4.644     4.578     4.510     4.443     4.380     4.321     4.266     4.211     4.152     4.089     4.025     3.961     3.898     3.834     3.778     3.733     3.688     3.641     3.591     3.542     3.503     3.470     3.438     3.404     3.373     3.345     3.318     3.290     3.265     3.244     3.226     3.212     3.202     3.192     3.182     3.174     3.166     3.158     3.148     3.138     3.127     3.117     3.108     3.098     3.088     3.078     3.068     3.059     3.050     3.041     3.030     3.019     3.008     2.997     2.987     2.976     2.965     2.954     2.942     2.931     2.920     2.909     2.898     2.886     2.875     2.864     2.853     2.841     2.829     2.817     2.806     2.795     2.784     2.772     2.761     2.750     2.739     2.729     2.719     2.708     2.698     2.687     2.677     2.668     2.658     2.648     2.638     2.629     2.620     2.611     2.602     2.593     2.585     2.576     2.568     2.560     2.552     2.544     2.536     2.528     2.519     2.511     2.503     2.494     2.486     2.477     2.469     2.460     2.451     2.442     2.434     2.425     2.416     2.407     2.398     2.389     2.380     2.371     2.362     2.354     2.345     2.337     2.328     2.319     2.311     2.304     2.296     2.288     2.281     2.273     2.266     2.259     2.253     2.246     2.239     2.233     2.226     2.220     2.214     2.209     2.203     2.197     2.192     2.187     2.182     2.177     2.173     2.169     2.164     2.160     2.156     2.152     2.148     2.145     2.141     2.138     2.134     2.131     2.128     2.124     2.121     2.118     2.115     2.112     2.109     2.106     2.103     2.100     2.097     2.094     2.091     2.088     2.085     2.082     2.078     2.075     2.072     2.068     2.064     2.061     2.057     2.053     2.049     2.045     2.041     2.037     2.033     2.028     2.023     2.019     2.014     2.009     2.004     1.998     1.993     1.987     1.981     1.975     1.969     1.963     1.957     1.950     1.944     1.937     1.930     1.923     1.916     1.909     1.901     1.894     1.886     1.877     1.869     1.860     1.851     1.841     1.831     1.821     1.811     1.801     1.790     1.780     1.769     1.759     1.749     1.739     1.729     1.720     1.710     1.701     1.691     1.680     1.668     1.657     1.645     1.633     1.620     1.607     1.593
     2.287     2.295     2.303     2.311     2.318     2.325     2.332     2.339     2.345     2.352     2.359     2.365     2.371     2.377     2.383     2.389     2.395     2.400     2.406     2.411     2.417     2.422     2.427     2.432     2.437     2.442     2.447     2.451     2.456     2.461     2.464     2.469     2.473     2.477     2.481     2.485     2.489     2.493     2.497     2.500     2.504     2.507     2.511     2.514     2.517     2.521     2.524     2.527     2.530     2.533     2.536     2.539     2.542     2.544     2.547     2.549     2.552     2.554     2.557     2.559     2.561     2.564     2.566     2.568     2.570     2.572     2.574     2.576     2.578     2.580     2.582     2.583     2.585     2.587     2.588     2.590     2.592     2.593     2.594     2.596     2.597     2.599     2.600     2.601     2.602     2.604     2.605     2.606     2.607     2.608     2.609     2.610     2.611     2.612     2.613     2.614     2.615     2.615     2.616     2.617     2.618     2.619     2.620     2.620     2.621     2.622     2.622     2.623     2.624     2.624     2.625     2.626     2.626     2.627     2.627     2.628     2.628     2.629     2.629     2.630     2.630     2.631     2.631     2.632     2.632     2.632     2.633     2.633     2.633     2.634     2.634     2.634     2.635     2.635     2.635     2.635     2.636     2.636     2.636     2.636     2.636     2.636     2.636     2.637     2.636     2.637     2.636     2.637     2.636     2.636     2.636     2.636     2.636     2.636     2.636     2.636     2.635     2.635     2.635     2.634     2.634     2.634     2.633     2.633     2.632     2.632     2.631     2.631     2.630     2.630     2.629     2.628     2.627     2.627     2.626     2.625     2.624     2.623     2.622     2.621     2.620     2.619     2.618     2.616     2.615     2.614     2.613     2.611     2.610     2.609     2.607     2.606     2.604     2.602     2.601     2.599     2.597     2.596     2.594     2.592     2.590     2.589     2.587     2.585     2.583     2.581     2.578     2.576     2.574     2.572     2.570     2.567     2.565     2.563     2.560     2.558     2.556     2.553     2.551     2.548     2.545     2.543     2.540     2.538     2.535     2.532     2.529     2.526     2.523     2.520     2.517     2.515     2.511     2.508     2.505     2.502     2.499     2.495     2.492     2.489     2.486     2.482     2.479     2.475     2.472     2.468     2.465     2.461     2.457     2.454     2.450     2.446     2.442     2.438     2.435     2.431     2.427     2.422     2.418     2.414     2.410     2.406     2.402     2.397     2.393     2.389     2.384     2.380     2.375     2.371     2.366     2.362     2.357     2.354     2.355     2.356     2.357     2.357     2.358     2.359     2.359     2.360     2.361     2.361     2.362     2.363     2.363     2.364     2.364     2.365     2.365     2.366     2.366     2.367     2.367     2.368     2.368     2.369     2.369     2.370     2.370     2.371     2.371     2.372     2.372     2.372     2.373     2.373     2.374     2.374     2.374     2.375     2.375     2.375     2.376     2.376     2.377     2.377     2.377     2.378     2.378     2.378     2.379     2.379     2.379     2.380     2.380     2.380     2.381     2.381     2.381     2.381     2.382     2.382     2.382     2.383     2.383     2.383     2.384     2.384     2.384     2.385     2.385     2.385     2.386     2.386     2.386     2.387     2.387     2.387     2.388     2.388     2.389     2.389     2.390     2.390     2.390     2.391     2.391     2.392     2.392     2.393     2.393     2.393     2.394     2.394     2.395     2.395     2.396     2.396     2.397     2.397     2.398     2.398     2.399     2.399     2.400     2.400     2.401     2.401     2.401     2.402     2.402     2.403     2.404     2.404     2.405     2.405     2.406     2.406     2.407     2.408     2.408     2.409     2.409     2.410     2.411     2.411     2.412     2.412     2.413     2.413     2.414     2.415     2.415     2.416     2.417     2.417     2.418     2.418     2.419     2.420     2.420     2.421     2.421     2.422     2.423     2.423     2.424     2.425     2.426     2.426     2.427     2.427     2.428     2.429     2.430     2.430     2.431     2.432     2.433     2.433     2.434     2.435     2.435     2.436     2.437     2.438     2.439     2.439     2.440     2.441     2.442     2.442     2.443     2.444     2.445     2.445     2.446     2.447     2.448     2.449     2.450     2.450     2.451     2.452     2.453     2.454     2.455     2.456     2.456     2.457     2.458     2.459     2.460     2.461     2.462     2.463     2.464     2.464     2.465     2.466     2.467     2.468     2.469     2.470     2.471     2.472     2.473     2.474     2.475     2.476     2.477     2.478     2.479     2.480     2.481     2.482     2.483     2.484     2.485     2.486     2.487     2.489     2.490     2.491     2.492     2.493     2.494     2.495     2.496     2.497     2.498     2.499     2.500     2.502     2.503     2.504     2.505     2.506     2.507     2.509     2.510     2.511     2.512     2.513     2.515     2.516     2.517     2.518     2.520     2.521     2.522     2.523     2.525     2.526     2.527     2.528     2.529     2.531     2.532     2.533     2.534     2.536     2.537     2.538     2.539     2.540     2.542     2.543     2.544     2.546     2.547     2.548     2.549     2.551     2.552     2.553     2.554     2.556     2.557     2.558     2.560     2.561     2.562     2.564     2.565     2.567     2.568     2.569     2.571     2.572     2.573     2.575     2.576     2.582     2.589     2.595     2.601     2.607     2.614     2.620     2.627     2.633     2.640     2.647     2.653     2.660     2.667     2.673     2.680     2.687     2.694     2.701     2.708     2.715     2.721     2.729     2.736     2.743     2.750     2.757     2.764     2.771     2.778     2.786     2.793     2.800     2.807     2.815     2.822     2.829     2.836     2.844     2.851     2.858     2.865     2.873     2.880     2.887     2.895     2.902     2.909     2.917     2.924     2.931     2.939     2.946     2.953     2.961     2.968     2.975     2.982     2.989     2.996     3.004     3.011     3.018     3.025     3.032     3.039     3.046     3.053     3.060     3.066     3.073     3.080     3.087     3.093     3.100     3.107     3.113     3.120     3.126     3.132     3.139     3.145     3.151     3.158     3.164     3.170     3.176     3.181     3.187     3.193     3.199     3.204     3.210     3.215     3.221     3.226     3.231     3.236     3.242     3.247     3.251     3.256     3.261     3.266     3.270     3.275     3.279     3.283     3.288     3.292     3.296     3.300     3.304     3.307     3.311     3.315     3.318     3.321     3.325     3.328     3.331     3.334     3.336     3.339     3.342     3.344     3.347     3.349     3.351     3.353     3.355     3.357     3.359     3.360     3.362     3.363     3.364     3.365     3.366     3.367     3.368     3.368     3.369     3.369     3.369     3.369     3.369     3.368     3.367     3.366     3.365     3.364     3.362     3.361     3.359     3.356     3.354     3.351     3.348     3.345     3.341     3.338     3.334     3.329     3.325     3.320     3.315     3.310     3.304     3.298     3.292     3.286     3.279     3.272     3.265     3.257     3.249     3.241     3.232     3.222     3.212     3.201     3.191     3.180     3.169     3.158     3.146     3.135     3.123     3.110     3.097     3.084     3.070     3.055     3.040     3.024     3.007     2.989     2.970     2.950     2.953     2.956     2.961     2.968     2.973     2.978     2.982     2.985     2.988     2.991     2.994     2.996     2.999     3.001     3.003     3.005     3.007     3.009     3.011     3.014     3.016     3.018     3.020     3.021     3.023     3.025     3.026     3.028     3.030     3.031     3.033     3.035     3.036     3.038     3.040     3.042     3.043     3.045     3.047     3.049     3.051     3.052     3.054     3.056     3.058     3.060     3.062     3.063     3.065     3.067     3.069     3.071     3.073     3.075     3.076     3.078     3.080     3.082     3.084     3.086     3.088     3.090     3.092     3.094     3.095     3.102     3.112     3.121     3.131     3.140     3.149     3.159     3.168     3.177     3.186     3.195     3.205     3.214     3.223     3.231     3.240     3.249     3.258     3.267     3.275     3.284     3.292     3.301     3.309     3.317     3.325     3.333     3.341     3.349     3.357     3.365     3.372     3.380     3.387     3.394     3.401     3.408     3.415     3.421     3.428     3.434     3.441     3.447     3.453     3.459     3.464     3.470     3.475     3.481     3.486     3.491     3.495     3.500     3.504     3.508     3.512     3.516     3.520     3.523     3.526     3.529     3.532     3.535     3.537     3.539     3.541     3.543     3.544     3.545     3.546     3.547     3.547     3.548     3.547     3.547     3.546     3.545     3.544     3.543     3.541     3.538     3.536     3.533     3.530     3.526     3.522     3.518     3.513     3.508     3.502     3.497     3.490     3.484     3.477     3.470     3.462     3.454     3.445     3.437     3.428     3.418     3.408     3.398     3.410     3.445     3.481     3.515     3.550     3.583     3.617     3.650     3.682     3.714     3.745     3.776     3.806     3.835     3.864     3.893     3.920     3.948     3.974     4.000     4.026     4.051     4.076     4.099     4.123     4.145     4.167     4.189     4.210     4.230     4.250     4.269     4.287     4.305     4.322     4.338     4.354     4.369     4.383     4.397     4.410     4.422     4.433     4.444     4.454     4.463     4.471     4.478     4.484     4.490     4.495     4.499     4.502     4.505     4.506     4.507     4.507     4.506     4.505     4.503     4.500     4.496     4.492     4.487     4.481     4.474     4.467     4.459     4.450     4.441     4.431     4.420     4.408     4.396     4.383     4.370     4.356     4.341     4.325     4.309     4.292     4.275     4.257     4.239     4.220     4.200     4.181     4.161     4.140     4.119     4.098     4.076     4.054     4.032     4.010     3.988     3.965     3.943     3.921     3.899     3.877     3.859     3.870     3.882     3.893     3.905     3.917     3.930     3.942     3.955     3.968     3.981     3.995     4.008     4.022     4.036     4.050     4.065     4.079     4.094     4.109     4.124     4.139     4.154     4.170     4.185     4.201     4.217     4.233     4.249     4.265     4.282     4.298     4.315     4.332     4.349     4.366     4.383     4.400     4.417     4.434     4.451     4.469     4.486     4.503     4.520     4.538     4.555     4.572     4.589     4.606     4.623     4.640     4.658     4.675     4.692     4.709     4.725     4.742     4.759     4.775     4.791     4.807     4.823     4.839     4.855     4.870     4.886     4.920     4.967     5.015     5.063     5.111     5.158     5.206     5.253     5.301     5.347     5.395     5.443     5.492     5.542     5.595     5.651     5.710     5.771     5.834     5.902     5.976     6.058     6.149     6.246     6.343     6.443     6.546     6.652     6.758     6.863     6.971     7.088     7.210     7.328     7.442     7.557     7.666     7.753     7.808     7.831     7.844     7.845     7.809     7.747     7.729     7.716     7.685     7.704     7.783     7.807     7.768     7.757     7.759     7.699     7.579     7.566     7.554     7.484     7.445     7.491     7.471     7.401     7.454     7.489     7.477     7.516     7.587     7.619     7.632     7.660     7.706     7.708     7.687     7.674     7.840     8.130     8.348     8.571     8.706     8.862     8.919     9.010     8.938     8.868     8.683     8.547     8.344     8.126     7.925     7.745     7.579     7.426     7.255     7.145     6.997     6.877     6.740     6.651     6.538     6.445     6.351     6.251     6.195     6.114     6.060     5.998     5.941     5.892     5.833     5.795     5.730     5.698     5.629     5.566     5.494     5.422     5.350     5.304     5.219     5.228     5.170     5.150     5.125     5.095     5.116     5.090     5.102     5.113     5.136     5.144     5.213     5.288     5.382     5.482     5.551     5.629     5.714     5.829     5.959     6.140     6.401     6.584     6.815     7.037     7.268     7.517     7.739     7.995     8.223     8.465     8.672     8.846     8.997     9.104     9.197     9.258     9.360     9.336     9.399     9.365     9.320     9.237     9.157     9.046     8.967     8.843     8.727     8.616     8.489     8.363     8.280     8.207     8.184     8.112     8.077     7.978     7.929     7.844     7.784     7.761     7.734     7.672     7.671     7.613     7.586     7.526     7.477     7.437     7.402     7.351     7.316     7.296     7.260     7.229     7.191     7.146     7.064     7.012     6.924     6.851     6.810     6.742     6.685     6.617     6.555     6.504     6.422     6.355     6.287     6.214     6.137     6.074     5.999     5.922     5.854     5.774     5.693     5.629     5.559     5.488     5.427     5.354     5.288     5.225     5.156     5.089     5.017     4.929     4.842     4.731     4.624     4.516     4.496     4.488     4.480     4.473     4.468     4.463     4.458     4.455     4.450     4.445     4.441     4.436     4.432     4.429     4.426     4.423     4.421     4.418     4.416     4.415     4.414     4.413     4.412     4.412     4.411     4.411     4.407     4.404     4.400     4.397     4.394     4.392     4.390     4.388     4.387     4.385     4.383     4.381     4.378     4.376     4.373     4.370     4.367     4.364     4.360     4.356     4.352     4.348     4.344     4.341     4.337     4.333     4.330     4.327     4.325     4.324     4.322     4.321     4.319     4.316     4.314     4.312     4.308     4.305     4.302     4.299     4.296     4.293     4.289     4.285     4.280     4.274     4.265     4.255     4.246     4.269     4.280     4.299     4.311     4.329     4.333     4.341     4.335     4.333     4.336     4.365     4.418     4.488     4.585     4.711     4.846     4.978     5.100     5.165     5.185     5.123     5.029     4.870     4.692     4.499     4.321     4.154     4.019     4.018     4.032     4.051     4.074     4.101     4.131     4.162     4.193     4.225     4.257     4.289     4.320     4.351     4.381     4.410     4.436     4.457     4.478     4.500     4.523     4.544     4.565     4.584     4.602     4.618     4.632     4.645     4.657     4.669     4.684     4.702     4.717     4.728     4.735     4.740     4.744     4.749     4.753     4.755     4.756     4.754     4.754     4.756     4.760     4.767     4.774     4.778     4.781     4.784     4.785     4.784     4.914     5.058     5.187     5.323     5.497     5.657     5.769     5.822     5.862     5.886     5.903     5.961     6.049     6.132     6.151     6.121     6.067     6.002     5.921     5.833     5.833     5.903     5.972     6.065     6.153     6.226     6.288     6.344     6.385     6.421     6.462     6.509     6.553     6.592     6.627     6.650     6.662     6.654     6.618     6.555     6.477     6.402     6.362     6.376     6.438     6.517     6.591     6.637     6.650     6.648     6.634     6.600     6.558     6.495     6.426     6.376     6.313     6.237     6.151     6.060     5.970     5.872     5.753     5.599     5.405     5.187     4.969     4.919     4.866     4.809     4.749     4.687     4.621     4.554     4.487     4.422     4.357     4.292     4.232     4.178     4.128     4.077     4.021     3.960     3.897     3.837     3.780     3.726     3.681     3.644     3.607     3.568     3.526     3.485     3.450     3.420     3.389     3.358     3.327     3.299     3.272     3.246     3.221     3.198     3.179     3.164     3.152     3.143     3.133     3.123     3.115     3.107     3.099     3.090     3.080     3.070     3.060     3.052     3.043     3.034     3.024     3.015     3.007     2.999     2.990     2.980     2.970     2.959     2.949     2.940     2.930     2.920     2.910     2.900     2.889     2.879     2.869     2.858     2.848     2.838     2.827     2.817     2.805     2.794     2.784     2.773     2.763     2.752     2.742     2.731     2.721     2.711     2.701     2.691     2.682     2.672     2.662     2.652     2.643     2.633     2.624     2.615     2.606     2.597     2.589     2.580     2.572     2.564     2.556     2.548     2.540     2.532     2.524     2.516     2.508     2.499     2.491     2.483     2.474     2.466     2.457     2.449     2.440     2.431     2.423     2.414     2.405     2.396     2.388     2.379     2.371     2.361     2.352     2.343     2.335     2.327     2.319     2.310     2.302     2.294     2.286     2.279     2.271     2.264     2.257     2.250     2.243     2.237     2.230     2.224     2.217     2.211     2.205     2.200     2.194     2.189     2.183     2.178     2.173     2.169     2.164     2.160     2.156     2.152     2.148     2.143     2.140     2.136     2.133     2.129     2.126     2.123     2.120     2.117     2.113     2.110     2.107     2.104     2.101     2.098     2.095     2.092     2.089     2.086     2.083     2.080     2.077     2.074     2.071     2.067     2.064     2.061     2.057     2.053     2.050     2.046     2.042     2.038     2.034     2.030     2.026     2.021     2.016     2.012     2.007     2.002     1.997     1.991     1.986     1.980     1.974     1.969     1.962     1.956     1.950     1.944     1.937     1.930     1.923     1.916     1.909     1.902     1.894     1.887     1.879     1.870     1.862     1.853     1.844     1.834     1.824     1.814     1.804     1.793     1.783     1.772     1.762     1.752     1.742     1.732     1.722     1.713     1.704     1.695     1.685     1.674     1.663     1.652     1.640     1.628     1.615     1.603     1.590
     2.286     2.294     2.301     2.309     2.316     2.324     2.330     2.338     2.344     2.351     2.357     2.364     2.370     2.376     2.382     2.388     2.394     2.400     2.405     2.411     2.416     2.421     2.426     2.431     2.437     2.441     2.446     2.451     2.456     2.460     2.464     2.469     2.473     2.477     2.481     2.485     2.489     2.493     2.496     2.500     2.504     2.507     2.511     2.514     2.517     2.521     2.524     2.527     2.530     2.533     2.536     2.539     2.542     2.545     2.547     2.550     2.553     2.555     2.557     2.560     2.562     2.564     2.567     2.569     2.571     2.573     2.575     2.577     2.579     2.581     2.583     2.585     2.587     2.588     2.590     2.591     2.593     2.594     2.596     2.598     2.599     2.600     2.602     2.603     2.604     2.606     2.606     2.608     2.609     2.610     2.611     2.613     2.614     2.614     2.615     2.616     2.617     2.618     2.619     2.620     2.620     2.621     2.622     2.623     2.624     2.624     2.625     2.626     2.627     2.627     2.628     2.629     2.629     2.630     2.630     2.631     2.631     2.632     2.633     2.633     2.633     2.634     2.634     2.635     2.635     2.635     2.636     2.636     2.637     2.637     2.637     2.638     2.638     2.638     2.639     2.639     2.639     2.639     2.639     2.640     2.640     2.640     2.640     2.640     2.640     2.640     2.640     2.640     2.640     2.640     2.640     2.640     2.640     2.640     2.640     2.640     2.639     2.639     2.639     2.638     2.638     2.638     2.637     2.637     2.636     2.636     2.635     2.635     2.634     2.634     2.633     2.632     2.631     2.631     2.630     2.629     2.628     2.627     2.626     2.625     2.624     2.623     2.622     2.621     2.619     2.618     2.617     2.616     2.614     2.613     2.611     2.610     2.608     2.607     2.605     2.604     2.602     2.600     2.599     2.597     2.595     2.593     2.591     2.589     2.587     2.585     2.583     2.581     2.579     2.577     2.574     2.572     2.570     2.567     2.565     2.563     2.560     2.558     2.555     2.553     2.550     2.547     2.545     2.542     2.539     2.537     2.534     2.531     2.528     2.525     2.522     2.519     2.516     2.513     2.510     2.507     2.504     2.500     2.497     2.494     2.491     2.487     2.484     2.480     2.477     2.473     2.469     2.466     2.462     2.459     2.455     2.451     2.447     2.443     2.440     2.436     2.432     2.427     2.423     2.419     2.415     2.411     2.407     2.402     2.398     2.394     2.389     2.385     2.380     2.376     2.371     2.366     2.362     2.357     2.354     2.355     2.355     2.356     2.357     2.357     2.358     2.359     2.359     2.360     2.361     2.361     2.362     2.362     2.363     2.364     2.364     2.365     2.365     2.366     2.366     2.367     2.367     2.368     2.368     2.368     2.369     2.369     2.370     2.370     2.371     2.371     2.372     2.372     2.372     2.373     2.373     2.374     2.374     2.374     2.375     2.375     2.375     2.376     2.376     2.376     2.377     2.377     2.377     2.378     2.378     2.378     2.379     2.379     2.379     2.380     2.380     2.380     2.381     2.381     2.381     2.382     2.382     2.382     2.382     2.383     2.383     2.384     2.384     2.384     2.384     2.385     2.385     2.385     2.386     2.386     2.387     2.387     2.387     2.388     2.388     2.389     2.389     2.390     2.390     2.391     2.391     2.391     2.392     2.392     2.393     2.393     2.394     2.394     2.395     2.395     2.395     2.396     2.396     2.397     2.397     2.398     2.398     2.399     2.399     2.400     2.400     2.401     2.401     2.402     2.402     2.403     2.404     2.404     2.405     2.405     2.406     2.406     2.407     2.408     2.408     2.409     2.409     2.410     2.411     2.411     2.412     2.412     2.413     2.413     2.414     2.415     2.415     2.416     2.417     2.417     2.418     2.418     2.419     2.420     2.420     2.421     2.422     2.422     2.423     2.424     2.424     2.425     2.426     2.426     2.427     2.428     2.428     2.429     2.430     2.431     2.431     2.432     2.433     2.434     2.434     2.435     2.436     2.437     2.437     2.438     2.439     2.440     2.440     2.441     2.442     2.443     2.443     2.444     2.445     2.446     2.447     2.448     2.448     2.449     2.450     2.451     2.452     2.453     2.454     2.455     2.455     2.456     2.457     2.458     2.459     2.460     2.461     2.462     2.463     2.463     2.464     2.465     2.466     2.467     2.468     2.469     2.470     2.471     2.472     2.473     2.474     2.475     2.476     2.477     2.478     2.479     2.480     2.481     2.482     2.483     2.484     2.485     2.486     2.488     2.489     2.490     2.491     2.492     2.493     2.494     2.495     2.496     2.497     2.498     2.500     2.501     2.502     2.503     2.504     2.505     2.506     2.508     2.509     2.510     2.511     2.513     2.514     2.515     2.516     2.518     2.519     2.520     2.521     2.522     2.524     2.525     2.526     2.527     2.529     2.530     2.531     2.532     2.534     2.535     2.536     2.537     2.538     2.540     2.541     2.542     2.543     2.545     2.546     2.547     2.548     2.550     2.551     2.552     2.554     2.555     2.556     2.558     2.559     2.560     2.562     2.563     2.564     2.566     2.567     2.569     2.570     2.571     2.573     2.574     2.576     2.578     2.584     2.590     2.597     2.603     2.609     2.616     2.622     2.629     2.635     2.642     2.649     2.655     2.662     2.669     2.675     2.682     2.689     2.696     2.703     2.710     2.717     2.724     2.731     2.738     2.745     2.752     2.759     2.766     2.773     2.781     2.788     2.795     2.802     2.809     2.817     2.824     2.831     2.838     2.846     2.853     2.860     2.867     2.875     2.882     2.889     2.896     2.904     2.911     2.918     2.926     2.933     2.940     2.947     2.954     2.962     2.969     2.976     2.983     2.990     2.997     3.004     3.011     3.018     3.025     3.032     3.039     3.046     3.052     3.059     3.066     3.073     3.079     3.086     3.092     3.099     3.105     3.112     3.118     3.125     3.131     3.137     3.143     3.149     3.155     3.161     3.167     3.172     3.178     3.184     3.189     3.195     3.200     3.206     3.211     3.216     3.221     3.227     3.231     3.236     3.241     3.246     3.251     3.255     3.259     3.264     3.268     3.272     3.276     3.280     3.284     3.288     3.292     3.295     3.299     3.302     3.305     3.308     3.312     3.314     3.318     3.320     3.323     3.325     3.328     3.330     3.332     3.334     3.336     3.338     3.340     3.342     3.343     3.345     3.346     3.347     3.348     3.349     3.350     3.350     3.351     3.351     3.351     3.351     3.351     3.351     3.350     3.350     3.349     3.348     3.346     3.344     3.343     3.341     3.338     3.336     3.333     3.330     3.327     3.323     3.319     3.315     3.311     3.306     3.301     3.296     3.291     3.285     3.279     3.273     3.266     3.260     3.252     3.245     3.237     3.229     3.221     3.212     3.202     3.192     3.180     3.169     3.158     3.146     3.135     3.123     3.111     3.098     3.085     3.072     3.058     3.043     3.028     3.012     2.996     2.978     2.960     2.943     2.946     2.949     2.952     2.957     2.964     2.970     2.975     2.979     2.983     2.986     2.989     2.992     2.995     2.997     2.999     3.002     3.004     3.006     3.008     3.010     3.012     3.014     3.016     3.018     3.020     3.022     3.023     3.025     3.027     3.028     3.030     3.032     3.033     3.035     3.037     3.039     3.040     3.042     3.044     3.045     3.047     3.049     3.051     3.053     3.055     3.056     3.058     3.060     3.062     3.064     3.066     3.067     3.069     3.071     3.073     3.075     3.077     3.078     3.080     3.082     3.084     3.086     3.088     3.090     3.092     3.094     3.099     3.109     3.118     3.127     3.137     3.146     3.155     3.165     3.174     3.183     3.192     3.201     3.210     3.219     3.228     3.237     3.246     3.255     3.263     3.272     3.281     3.289     3.297     3.306     3.314     3.322     3.330     3.338     3.346     3.354     3.361     3.369     3.376     3.384     3.391     3.398     3.405     3.411     3.418     3.425     3.431     3.437     3.444     3.450     3.456     3.461     3.467     3.472     3.477     3.483     3.487     3.492     3.497     3.501     3.505     3.509     3.513     3.517     3.520     3.524     3.527     3.530     3.532     3.535     3.537     3.539     3.540     3.542     3.543     3.544     3.545     3.545     3.545     3.545     3.545     3.544     3.544     3.542     3.541     3.539     3.537     3.534     3.532     3.529     3.525     3.521     3.517     3.512     3.507     3.502     3.496     3.490     3.484     3.477     3.470     3.462     3.454     3.446     3.437     3.428     3.419     3.409     3.399     3.389     3.425     3.460     3.495     3.530     3.564     3.597     3.630     3.663     3.695     3.727     3.758     3.788     3.818     3.847     3.875     3.904     3.931     3.958     3.984     4.010     4.035     4.060     4.084     4.107     4.130     4.152     4.174     4.195     4.216     4.235     4.255     4.273     4.291     4.308     4.325     4.341     4.356     4.371     4.384     4.398     4.410     4.421     4.432     4.442     4.451     4.460     4.467     4.474     4.480     4.485     4.489     4.493     4.495     4.497     4.498     4.498     4.498     4.496     4.494     4.492     4.488     4.484     4.479     4.473     4.467     4.460     4.452     4.443     4.434     4.424     4.413     4.402     4.390     4.377     4.364     4.350     4.335     4.319     4.303     4.287     4.269     4.252     4.233     4.214     4.195     4.175     4.155     4.134     4.113     4.092     4.070     4.048     4.026     4.004     3.981     3.958     3.936     3.913     3.891     3.869     3.855     3.867     3.878     3.890     3.902     3.914     3.926     3.939     3.951     3.964     3.977     3.991     4.004     4.018     4.032     4.046     4.060     4.074     4.089     4.104     4.119     4.134     4.149     4.165     4.180     4.196     4.212     4.228     4.244     4.260     4.276     4.293     4.309     4.326     4.343     4.360     4.377     4.394     4.411     4.428     4.446     4.463     4.480     4.497     4.515     4.532     4.549     4.566     4.584     4.601     4.618     4.635     4.652     4.669     4.686     4.703     4.720     4.737     4.753     4.770     4.786     4.802     4.818     4.834     4.850     4.865     4.881     4.899     4.947     4.994     5.043     5.091     5.140     5.189     5.237     5.285     5.333     5.381     5.430     5.479     5.530     5.583     5.637     5.695     5.754     5.815     5.879     5.949     6.026     6.113     6.209     6.309     6.410     6.512     6.617     6.725     6.834     6.941     7.051     7.171     7.296     7.416     7.527     7.636     7.742     7.827     7.879     7.895     7.892     7.885     7.852     7.790     7.744     7.744     7.762     7.799     7.862     7.885     7.846     7.795     7.781     7.723     7.613     7.554     7.553     7.506     7.445     7.484     7.477     7.425     7.448     7.484     7.483     7.526     7.594     7.631     7.642     7.681     7.714     7.728     7.720     7.724     7.864     8.130     8.389     8.591     8.803     8.975     9.127     9.197     9.256     9.164     9.050     8.912     8.723     8.532     8.336     8.143     7.973     7.782     7.632     7.440     7.307     7.155     7.025     6.908     6.758     6.645     6.529     6.426     6.320     6.246     6.163     6.096     6.036     5.974     5.906     5.843     5.782     5.718     5.664     5.588     5.525     5.453     5.390     5.353     5.321     5.275     5.287     5.230     5.190     5.177     5.146     5.119     5.133     5.145     5.133     5.153     5.196     5.242     5.308     5.377     5.470     5.576     5.668     5.763     5.896     6.072     6.218     6.418     6.629     6.853     7.131     7.326     7.569     7.787     8.062     8.293     8.562     8.750     8.949     9.103     9.196     9.355     9.391     9.476     9.495     9.527     9.529     9.479     9.392     9.345     9.235     9.165     9.051     8.934     8.825     8.688     8.618     8.454     8.354     8.335     8.254     8.207     8.121     8.044     7.988     7.945     7.873     7.879     7.821     7.813     7.767     7.711     7.659     7.618     7.541     7.485     7.455     7.407     7.378     7.345     7.305     7.249     7.212     7.113     7.044     6.971     6.903     6.839     6.760     6.698     6.637     6.549     6.486     6.424     6.340     6.257     6.188     6.097     6.017     5.952     5.872     5.794     5.721     5.634     5.560     5.492     5.414     5.346     5.283     5.214     5.156     5.091     5.016     4.949     4.855     4.761     4.642     4.535     4.512     4.504     4.497     4.490     4.485     4.481     4.477     4.473     4.468     4.462     4.457     4.452     4.448     4.446     4.443     4.440     4.438     4.436     4.434     4.433     4.432     4.431     4.430     4.429     4.427     4.425     4.421     4.417     4.413     4.410     4.407     4.405     4.403     4.400     4.399     4.396     4.394     4.391     4.388     4.384     4.381     4.377     4.374     4.370     4.366     4.361     4.357     4.352     4.348     4.344     4.340     4.336     4.333     4.330     4.328     4.327     4.325     4.323     4.321     4.318     4.316     4.313     4.310     4.307     4.304     4.301     4.298     4.295     4.291     4.287     4.282     4.274     4.265     4.255     4.245     4.251     4.276     4.273     4.298     4.317     4.325     4.338     4.347     4.344     4.353     4.378     4.423     4.483     4.568     4.685     4.810     4.960     5.086     5.193     5.227     5.204     5.118     4.993     4.814     4.632     4.443     4.273     4.126     4.014     4.006     4.022     4.043     4.069     4.097     4.128     4.159     4.191     4.223     4.255     4.287     4.318     4.347     4.373     4.396     4.418     4.440     4.464     4.487     4.510     4.532     4.552     4.571     4.588     4.603     4.617     4.630     4.644     4.661     4.679     4.692     4.701     4.708     4.713     4.718     4.722     4.724     4.725     4.724     4.723     4.724     4.728     4.734     4.741     4.748     4.751     4.754     4.757     4.759     4.761     4.764     4.864     5.008     5.181     5.386     5.572     5.716     5.815     5.904     5.938     5.989     6.055     6.152     6.219     6.269     6.294     6.294     6.279     6.233     6.197     6.167     6.187     6.251     6.235     6.125     6.103     6.163     6.338     6.546     6.637     6.658     6.614     6.542     6.569     6.598     6.614     6.613     6.599     6.565     6.509     6.438     6.367     6.314     6.298     6.323     6.370     6.421     6.469     6.499     6.520     6.541     6.542     6.523     6.480     6.418     6.351     6.277     6.181     6.076     5.971     5.865     5.768     5.674     5.571     5.446     5.297     5.133     4.968     4.815     4.681     4.582     4.518     4.451     4.413     4.387     4.368     4.350     4.330     4.307     4.282     4.251     4.213     4.161     4.091     4.005     3.910     3.807     3.691     3.598     3.566     3.533     3.499     3.464     3.430     3.398     3.369     3.341     3.311     3.282     3.254     3.228     3.203     3.179     3.156     3.136     3.120     3.107     3.095     3.086     3.077     3.067     3.058     3.050     3.042     3.033     3.024     3.014     3.005     2.998     2.990     2.981     2.973     2.965     2.957     2.949     2.941     2.932     2.922     2.913     2.904     2.895     2.886     2.877     2.868     2.859     2.850     2.840     2.831     2.821     2.812     2.802     2.792     2.782     2.771     2.761     2.751     2.741     2.732     2.722     2.712     2.702     2.693     2.683     2.674     2.665     2.656     2.646     2.637     2.628     2.619     2.610     2.601     2.592     2.584     2.576     2.567     2.559     2.551     2.543     2.535     2.528     2.520     2.512     2.504     2.496     2.488     2.480     2.471     2.463     2.455     2.446     2.438     2.430     2.421     2.412     2.403     2.395     2.386     2.377     2.369     2.360     2.352     2.343     2.334     2.325     2.317     2.310     2.301     2.293     2.285     2.277     2.270     2.262     2.255     2.248     2.241     2.234     2.228     2.221     2.215     2.209     2.203     2.197     2.191     2.185     2.180     2.175     2.170     2.165     2.160     2.156     2.152     2.148     2.144     2.140     2.136     2.132     2.128     2.125     2.122     2.118     2.115     2.112     2.109     2.106     2.103     2.099     2.096     2.093     2.090     2.087     2.085     2.082     2.079     2.076     2.073     2.070     2.066     2.063     2.060     2.057     2.053     2.050     2.046     2.042     2.039     2.035     2.031     2.027     2.022     2.018     2.014     2.010     2.005     2.000     1.995     1.990     1.984     1.979     1.973     1.968     1.962     1.956     1.949     1.943     1.937     1.930     1.923     1.917     1.910     1.902     1.895     1.888     1.880     1.872     1.864     1.855     1.846     1.837     1.827     1.817     1.807     1.797     1.786     1.776     1.765     1.755     1.744     1.734     1.725     1.716     1.707     1.697     1.688     1.679     1.669     1.658     1.647     1.635     1.623     1.611     1.599     1.586
     2.285     2.292     2.300     2.308     2.315     2.322     2.329     2.336     2.343     2.350     2.356     2.363     2.369     2.376     2.381     2.388     2.393     2.399     2.404     2.410     2.415     2.421     2.426     2.431     2.436     2.441     2.446     2.450     2.456     2.459     2.464     2.468     2.473     2.476     2.481     2.484     2.489     2.493     2.496     2.500     2.504     2.507     2.511     2.514     2.517     2.521     2.524     2.528     2.531     2.534     2.536     2.540     2.542     2.545     2.548     2.550     2.553     2.556     2.558     2.561     2.563     2.566     2.568     2.570     2.572     2.574     2.577     2.578     2.580     2.582     2.584     2.586     2.588     2.590     2.591     2.593     2.595     2.596     2.598     2.599     2.601     2.602     2.604     2.605     2.606     2.608     2.609     2.610     2.611     2.613     2.613     2.615     2.615     2.617     2.618     2.619     2.620     2.620     2.621     2.622     2.623     2.624     2.625     2.626     2.626     2.627     2.628     2.629     2.629     2.630     2.630     2.631     2.632     2.633     2.633     2.634     2.634     2.635     2.636     2.636     2.637     2.637     2.637     2.638     2.638     2.639     2.639     2.640     2.640     2.640     2.641     2.641     2.641     2.642     2.642     2.642     2.643     2.643     2.643     2.643     2.643     2.644     2.644     2.644     2.644     2.644     2.644     2.644     2.644     2.644     2.644     2.644     2.644     2.644     2.643     2.643     2.643     2.643     2.642     2.642     2.642     2.641     2.641     2.641     2.640     2.640     2.639     2.639     2.638     2.637     2.637     2.636     2.635     2.635     2.634     2.633     2.632     2.631     2.630     2.629     2.628     2.627     2.626     2.625     2.624     2.622     2.621     2.620     2.618     2.617     2.616     2.614     2.613     2.611     2.609     2.608     2.606     2.605     2.603     2.601     2.599     2.598     2.595     2.594     2.592     2.589     2.587     2.585     2.583     2.581     2.579     2.576     2.574     2.572     2.569     2.567     2.565     2.562     2.560     2.557     2.555     2.552     2.550     2.547     2.544     2.541     2.538     2.536     2.533     2.530     2.527     2.524     2.521     2.518     2.515     2.512     2.508     2.505     2.502     2.499     2.495     2.492     2.488     2.485     2.481     2.478     2.474     2.471     2.467     2.463     2.460     2.456     2.452     2.448     2.444     2.440     2.436     2.432     2.428     2.424     2.420     2.416     2.411     2.407     2.403     2.398     2.394     2.390     2.385     2.380     2.376     2.371     2.367     2.362     2.357     2.353     2.354     2.355     2.355     2.356     2.357     2.357     2.358     2.359     2.359     2.360     2.361     2.361     2.362     2.362     2.363     2.363     2.364     2.364     2.365     2.365     2.366     2.366     2.367     2.367     2.368     2.368     2.368     2.369     2.369     2.370     2.370     2.371     2.371     2.371     2.372     2.372     2.373     2.373     2.373     2.374     2.374     2.374     2.375     2.375     2.375     2.376     2.376     2.376     2.377     2.377     2.377     2.378     2.378     2.378     2.379     2.379     2.379     2.380     2.380     2.380     2.380     2.381     2.381     2.381     2.382     2.382     2.383     2.383     2.383     2.384     2.384     2.384     2.385     2.385     2.385     2.386     2.386     2.387     2.387     2.388     2.388     2.388     2.389     2.389     2.390     2.390     2.391     2.391     2.391     2.392     2.392     2.393     2.393     2.394     2.394     2.395     2.395     2.396     2.396     2.397     2.397     2.398     2.398     2.399     2.399     2.400     2.400     2.401     2.401     2.402     2.402     2.403     2.404     2.404     2.405     2.405     2.406     2.406     2.407     2.408     2.408     2.409     2.409     2.410     2.411     2.411     2.412     2.412     2.413     2.414     2.414     2.415     2.415     2.416     2.417     2.417     2.418     2.418     2.419     2.420     2.420     2.421     2.422     2.422     2.423     2.424     2.424     2.425     2.426     2.427     2.427     2.428     2.429     2.430     2.430     2.431     2.432     2.433     2.433     2.434     2.435     2.436     2.436     2.437     2.438     2.439     2.439     2.440     2.441     2.442     2.443     2.443     2.444     2.445     2.446     2.447     2.448     2.448     2.449     2.450     2.451     2.452     2.453     2.453     2.454     2.455     2.456     2.457     2.458     2.459     2.460     2.461     2.462     2.462     2.463     2.464     2.465     2.466     2.467     2.468     2.469     2.470     2.471     2.472     2.473     2.474     2.475     2.476     2.477     2.478     2.479     2.480     2.481     2.482     2.483     2.484     2.485     2.487     2.488     2.489     2.490     2.491     2.492     2.493     2.494     2.495     2.496     2.498     2.499     2.500     2.501     2.502     2.503     2.504     2.506     2.507     2.508     2.509     2.510     2.512     2.513     2.514     2.515     2.517     2.518     2.519     2.520     2.522     2.523     2.524     2.525     2.526     2.528     2.529     2.530     2.531     2.533     2.534     2.535     2.536     2.537     2.539     2.540     2.541     2.543     2.544     2.545     2.546     2.548     2.549     2.550     2.552     2.553     2.554     2.556     2.557     2.558     2.560     2.561     2.562     2.564     2.565     2.566     2.568     2.569     2.571     2.572     2.573     2.575     2.576     2.579     2.586     2.592     2.598     2.605     2.611     2.618     2.624     2.630     2.637     2.644     2.651     2.657     2.664     2.671     2.677     2.684     2.691     2.698     2.705     2.712     2.719     2.726     2.733     2.740     2.747     2.754     2.761     2.768     2.776     2.783     2.790     2.797     2.804     2.811     2.819     2.826     2.833     2.840     2.847     2.854     2.862     2.869     2.876     2.883     2.891     2.898     2.905     2.912     2.919     2.927     2.934     2.941     2.948     2.955     2.962     2.969     2.976     2.984     2.990     2.997     3.004     3.011     3.018     3.025     3.032     3.039     3.045     3.052     3.059     3.065     3.072     3.078     3.085     3.091     3.098     3.104     3.110     3.116     3.123     3.129     3.135     3.141     3.147     3.152     3.158     3.164     3.169     3.175     3.180     3.186     3.191     3.196     3.201     3.206     3.211     3.216     3.221     3.226     3.230     3.235     3.240     3.244     3.248     3.252     3.257     3.260     3.264     3.268     3.272     3.276     3.279     3.283     3.286     3.289     3.292     3.295     3.298     3.301     3.304     3.307     3.309     3.311     3.314     3.316     3.318     3.320     3.321     3.323     3.325     3.326     3.327     3.329     3.330     3.331     3.332     3.332     3.333     3.333     3.334     3.334     3.334     3.333     3.333     3.333     3.332     3.331     3.330     3.328     3.326     3.325     3.323     3.320     3.317     3.315     3.312     3.308     3.304     3.301     3.297     3.292     3.287     3.282     3.277     3.271     3.266     3.259     3.253     3.246     3.239     3.232     3.224     3.216     3.207     3.199     3.190     3.180     3.170     3.159     3.148     3.137     3.125     3.113     3.100     3.088     3.075     3.061     3.048     3.033     3.018     3.003     2.987     2.970     2.953     2.937     2.940     2.943     2.947     2.951     2.955     2.961     2.967     2.972     2.977     2.981     2.984     2.987     2.990     2.993     2.995     2.998     3.000     3.002     3.004     3.007     3.009     3.011     3.013     3.015     3.016     3.018     3.020     3.022     3.023     3.025     3.027     3.029     3.030     3.032     3.034     3.036     3.037     3.039     3.041     3.042     3.044     3.046     3.048     3.049     3.051     3.053     3.055     3.057     3.058     3.060     3.062     3.064     3.066     3.068     3.069     3.071     3.073     3.075     3.077     3.079     3.081     3.082     3.084     3.086     3.088     3.090     3.092     3.096     3.106     3.115     3.124     3.134     3.143     3.152     3.161     3.171     3.180     3.189     3.198     3.207     3.216     3.225     3.234     3.243     3.251     3.260     3.269     3.277     3.286     3.294     3.302     3.311     3.319     3.327     3.335     3.343     3.350     3.358     3.366     3.373     3.380     3.388     3.395     3.402     3.408     3.415     3.422     3.428     3.434     3.441     3.447     3.452     3.458     3.464     3.469     3.474     3.480     3.484     3.489     3.494     3.498     3.503     3.507     3.510     3.514     3.518     3.521     3.524     3.527     3.530     3.532     3.534     3.536     3.538     3.539     3.541     3.542     3.542     3.543     3.543     3.543     3.543     3.542     3.542     3.541     3.539     3.537     3.535     3.533     3.530     3.527     3.524     3.520     3.516     3.511     3.506     3.501     3.496     3.490     3.483     3.477     3.470     3.462     3.454     3.446     3.437     3.428     3.419     3.409     3.399     3.389     3.404     3.440     3.475     3.510     3.544     3.578     3.611     3.644     3.676     3.708     3.739     3.770     3.800     3.829     3.858     3.887     3.914     3.941     3.968     3.994     4.019     4.044     4.068     4.092     4.115     4.137     4.159     4.180     4.201     4.221     4.240     4.259     4.277     4.295     4.311     4.328     4.343     4.358     4.372     4.385     4.397     4.409     4.420     4.430     4.440     4.449     4.456     4.463     4.469     4.475     4.479     4.483     4.486     4.488     4.489     4.489     4.489     4.488     4.486     4.483     4.480     4.476     4.471     4.465     4.459     4.452     4.444     4.436     4.427     4.417     4.406     4.395     4.383     4.371     4.357     4.343     4.329     4.313     4.297     4.281     4.264     4.246     4.227     4.209     4.189     4.169     4.149     4.128     4.107     4.086     4.064     4.042     4.020     3.997     3.975     3.952     3.929     3.906     3.884     3.861     3.852     3.863     3.875     3.886     3.898     3.910     3.922     3.935     3.947     3.960     3.973     3.987     4.000     4.013     4.027     4.041     4.055     4.070     4.084     4.099     4.114     4.129     4.144     4.160     4.175     4.191     4.206     4.222     4.238     4.255     4.271     4.287     4.304     4.320     4.337     4.354     4.371     4.388     4.405     4.422     4.440     4.457     4.474     4.492     4.509     4.526     4.543     4.561     4.578     4.595     4.612     4.630     4.647     4.664     4.681     4.697     4.714     4.731     4.748     4.764     4.781     4.797     4.813     4.829     4.845     4.860     4.876     4.891     4.924     4.972     5.021     5.070     5.119     5.169     5.218     5.267     5.316     5.365     5.415     5.465     5.516     5.569     5.623     5.680     5.737     5.797     5.859     5.924     5.995     6.075     6.166     6.267     6.371     6.475     6.579     6.686     6.796     6.907     7.016     7.128     7.250     7.376     7.496     7.604     7.708     7.808     7.889     7.939     7.949     7.933     7.916     7.886     7.830     7.780     7.800     7.856     7.898     7.938     7.950     7.912     7.841     7.793     7.732     7.633     7.548     7.551     7.525     7.469     7.475     7.476     7.440     7.438     7.478     7.501     7.538     7.606     7.640     7.664     7.699     7.729     7.747     7.752     7.760     7.845     8.141     8.374     8.618     8.838     9.045     9.179     9.336     9.368     9.329     9.305     9.207     9.073     8.878     8.698     8.495     8.299     8.162     7.934     7.758     7.584     7.422     7.324     7.143     7.000     6.865     6.736     6.592     6.484     6.380     6.296     6.201     6.170     6.044     5.980     5.901     5.820     5.758     5.681     5.624     5.553     5.479     5.495     5.423     5.381     5.376     5.298     5.311     5.259     5.223     5.181     5.206     5.173     5.126     5.139     5.133     5.153     5.166     5.227     5.256     5.344     5.459     5.570     5.682     5.808     5.968     6.101     6.278     6.464     6.695     6.890     7.138     7.355     7.593     7.853     8.133     8.354     8.607     8.825     8.980     9.181     9.237     9.412     9.452     9.524     9.605     9.642     9.590     9.583     9.498     9.450     9.370     9.264     9.185     9.064     9.039     8.921     8.824     8.673     8.517     8.497     8.428     8.352     8.295     8.238     8.134     8.120     8.047     8.043     7.989     7.950     7.914     7.856     7.776     7.718     7.662     7.598     7.541     7.512     7.465     7.429     7.423     7.309     7.266     7.190     7.126     7.045     6.948     6.892     6.811     6.721     6.654     6.598     6.513     6.440     6.359     6.251     6.169     6.086     6.000     5.922     5.851     5.759     5.684     5.597     5.512     5.439     5.369     5.287     5.234     5.166     5.099     5.042     4.962     4.885     4.781     4.686     4.573     4.529     4.522     4.514     4.508     4.504     4.499     4.495     4.491     4.485     4.479     4.474     4.469     4.465     4.463     4.461     4.459     4.457     4.455     4.453     4.452     4.451     4.449     4.448     4.445     4.443     4.439     4.436     4.432     4.428     4.425     4.422     4.419     4.416     4.414     4.411     4.408     4.405     4.401     4.397     4.393     4.389     4.385     4.381     4.377     4.372     4.367     4.362     4.357     4.353     4.348     4.344     4.340     4.337     4.334     4.332     4.330     4.328     4.326     4.324     4.321     4.319     4.315     4.312     4.309     4.306     4.303     4.300     4.297     4.294     4.289     4.283     4.275     4.266     4.256     4.247     4.260     4.262     4.277     4.298     4.313     4.330     4.339     4.361     4.374     4.388     4.409     4.446     4.501     4.575     4.675     4.809     4.938     5.090     5.223     5.280     5.282     5.238     5.118     4.954     4.777     4.592     4.403     4.250     4.123     4.024     3.994     4.013     4.037     4.065     4.095     4.126     4.157     4.190     4.222     4.253     4.282     4.309     4.334     4.357     4.380     4.403     4.427     4.452     4.475     4.499     4.519     4.538     4.557     4.573     4.587     4.602     4.617     4.634     4.651     4.664     4.672     4.679     4.684     4.688     4.691     4.692     4.692     4.692     4.692     4.695     4.700     4.706     4.713     4.718     4.722     4.726     4.729     4.733     4.738     4.744     4.750     4.821     5.003     5.209     5.430     5.608     5.779     5.888     5.966     6.031     6.123     6.221     6.303     6.382     6.450     6.499     6.551     6.544     6.569     6.512     6.461     6.425     6.422     6.377     6.281     6.539     6.735     6.878     6.950     6.962     6.938     6.861     6.774     6.695     6.682     6.652     6.614     6.574     6.522     6.451     6.372     6.294     6.232     6.201     6.199     6.212     6.236     6.274     6.308     6.345     6.376     6.371     6.341     6.286     6.216     6.137     6.055     5.963     5.871     5.785     5.699     5.624     5.558     5.486     5.393     5.276     5.148     5.013     4.884     4.777     4.693     4.631     4.584     4.551     4.520     4.492     4.461     4.425     4.388     4.349     4.305     4.246     4.171     4.079     3.980     3.881     3.774     3.661     3.550     3.465     3.435     3.404     3.374     3.346     3.319     3.292     3.264     3.237     3.210     3.185     3.160     3.138     3.117     3.097     3.079     3.065     3.052     3.041     3.031     3.022     3.012     3.003     2.995     2.987     2.979     2.971     2.962     2.953     2.946     2.939     2.931     2.923     2.916     2.909     2.902     2.894     2.886     2.877     2.868     2.860     2.853     2.845     2.837     2.828     2.820     2.812     2.803     2.794     2.786     2.777     2.768     2.758     2.749     2.739     2.729     2.720     2.711     2.702     2.693     2.684     2.675     2.666     2.657     2.649     2.640     2.631     2.622     2.613     2.604     2.596     2.587     2.579     2.571     2.562     2.554     2.546     2.539     2.531     2.523     2.515     2.508     2.500     2.492     2.484     2.476     2.468     2.460     2.452     2.444     2.435     2.427     2.419     2.410     2.402     2.393     2.385     2.376     2.367     2.359     2.350     2.342     2.334     2.325     2.316     2.308     2.300     2.292     2.284     2.276     2.268     2.261     2.253     2.246     2.239     2.232     2.226     2.219     2.213     2.206     2.200     2.194     2.188     2.182     2.177     2.172     2.167     2.162     2.157     2.152     2.148     2.143     2.139     2.136     2.132     2.128     2.124     2.120     2.117     2.114     2.111     2.108     2.104     2.101     2.098     2.095     2.092     2.089     2.086     2.083     2.080     2.077     2.074     2.071     2.068     2.065     2.062     2.059     2.056     2.053     2.049     2.046     2.043     2.039     2.035     2.032     2.028     2.024     2.020     2.015     2.011     2.007     2.003     1.998     1.993     1.988     1.983     1.977     1.972     1.966     1.961     1.955     1.949     1.943     1.936     1.930     1.923     1.917     1.910     1.903     1.896     1.889     1.881     1.873     1.865     1.857     1.849     1.839     1.830     1.820     1.811     1.800     1.790     1.779     1.768     1.758     1.748     1.738     1.728     1.718     1.709     1.700     1.691     1.682     1.673     1.663     1.653     1.642     1.630     1.618     1.606     1.594     1.580
     2.284     2.292     2.299     2.306     2.314     2.321     2.329     2.335     2.343     2.349     2.356     2.362     2.369     2.375     2.381     2.387     2.393     2.399     2.404     2.410     2.415     2.420     2.425     2.431     2.435     2.441     2.445     2.451     2.455     2.460     2.464     2.468     2.472     2.476     2.481     2.484     2.489     2.492     2.496     2.500     2.504     2.507     2.511     2.514     2.518     2.521     2.525     2.528     2.531     2.534     2.537     2.540     2.543     2.546     2.548     2.551     2.554     2.556     2.559     2.561     2.564     2.566     2.569     2.571     2.573     2.575     2.578     2.580     2.582     2.584     2.585     2.588     2.589     2.591     2.593     2.594     2.596     2.598     2.599     2.601     2.602     2.604     2.605     2.607     2.608     2.609     2.611     2.612     2.613     2.615     2.616     2.617     2.618     2.619     2.620     2.621     2.622     2.623     2.624     2.625     2.626     2.627     2.627     2.628     2.629     2.630     2.631     2.631     2.632     2.633     2.634     2.634     2.635     2.636     2.636     2.637     2.637     2.638     2.639     2.639     2.640     2.640     2.641     2.641     2.642     2.642     2.642     2.643     2.643     2.644     2.644     2.645     2.645     2.645     2.645     2.646     2.646     2.646     2.647     2.647     2.647     2.647     2.647     2.648     2.648     2.648     2.648     2.648     2.648     2.648     2.648     2.648     2.648     2.647     2.647     2.647     2.647     2.647     2.646     2.646     2.646     2.646     2.645     2.645     2.644     2.644     2.643     2.643     2.642     2.642     2.641     2.640     2.640     2.639     2.638     2.637     2.636     2.635     2.634     2.633     2.632     2.631     2.630     2.629     2.628     2.627     2.625     2.624     2.623     2.621     2.620     2.618     2.617     2.615     2.614     2.612     2.611     2.609     2.607     2.605     2.604     2.602     2.600     2.598     2.596     2.594     2.592     2.590     2.588     2.585     2.583     2.581     2.579     2.576     2.574     2.572     2.569     2.567     2.564     2.562     2.559     2.557     2.554     2.551     2.548     2.546     2.543     2.540     2.537     2.535     2.531     2.529     2.525     2.522     2.519     2.516     2.513     2.510     2.507     2.503     2.500     2.496     2.493     2.490     2.486     2.482     2.479     2.475     2.472     2.468     2.464     2.461     2.457     2.453     2.449     2.445     2.441     2.437     2.433     2.429     2.425     2.420     2.416     2.412     2.408     2.403     2.399     2.394     2.390     2.385     2.381     2.376     2.371     2.367     2.362     2.357     2.353     2.353     2.354     2.355     2.355     2.356     2.357     2.357     2.358     2.359     2.359     2.360     2.360     2.361     2.362     2.362     2.363     2.363     2.364     2.364     2.365     2.365     2.366     2.366     2.366     2.367     2.367     2.368     2.368     2.369     2.369     2.370     2.370     2.370     2.371     2.371     2.371     2.372     2.372     2.372     2.373     2.373     2.373     2.374     2.374     2.375     2.375     2.375     2.376     2.376     2.376     2.376     2.377     2.377     2.378     2.378     2.378     2.379     2.379     2.379     2.379     2.380     2.380     2.380     2.381     2.381     2.381     2.382     2.382     2.382     2.383     2.383     2.384     2.384     2.384     2.385     2.385     2.385     2.386     2.386     2.387     2.387     2.388     2.388     2.388     2.389     2.390     2.390     2.390     2.391     2.391     2.392     2.392     2.393     2.393     2.394     2.394     2.395     2.395     2.396     2.396     2.396     2.397     2.397     2.398     2.398     2.399     2.400     2.400     2.401     2.401     2.402     2.402     2.403     2.403     2.404     2.405     2.405     2.406     2.406     2.407     2.408     2.408     2.409     2.409     2.410     2.411     2.411     2.412     2.412     2.413     2.414     2.414     2.415     2.415     2.416     2.417     2.417     2.418     2.419     2.419     2.420     2.421     2.421     2.422     2.423     2.423     2.424     2.425     2.426     2.426     2.427     2.428     2.428     2.429     2.430     2.431     2.432     2.432     2.433     2.434     2.435     2.435     2.436     2.437     2.438     2.438     2.439     2.440     2.441     2.442     2.442     2.443     2.444     2.445     2.446     2.446     2.447     2.448     2.449     2.450     2.451     2.452     2.453     2.453     2.454     2.455     2.456     2.457     2.458     2.459     2.459     2.461     2.461     2.462     2.463     2.464     2.465     2.466     2.467     2.468     2.469     2.470     2.471     2.472     2.473     2.474     2.475     2.476     2.477     2.478     2.479     2.480     2.481     2.482     2.483     2.484     2.486     2.487     2.488     2.489     2.490     2.491     2.492     2.493     2.494     2.496     2.497     2.498     2.499     2.500     2.501     2.502     2.504     2.505     2.506     2.507     2.508     2.510     2.511     2.512     2.513     2.515     2.516     2.517     2.518     2.519     2.521     2.522     2.523     2.524     2.526     2.527     2.528     2.529     2.531     2.532     2.533     2.534     2.536     2.537     2.538     2.539     2.540     2.542     2.543     2.544     2.546     2.547     2.548     2.550     2.551     2.552     2.553     2.555     2.556     2.557     2.559     2.560     2.562     2.563     2.564     2.566     2.567     2.568     2.570     2.571     2.573     2.574     2.576     2.577     2.581     2.587     2.594     2.600     2.606     2.613     2.619     2.626     2.632     2.639     2.646     2.652     2.659     2.666     2.672     2.679     2.686     2.693     2.700     2.707     2.714     2.721     2.728     2.735     2.742     2.749     2.756     2.763     2.770     2.777     2.784     2.792     2.799     2.806     2.813     2.820     2.827     2.834     2.842     2.849     2.856     2.863     2.870     2.877     2.885     2.892     2.899     2.906     2.913     2.920     2.928     2.935     2.942     2.949     2.956     2.963     2.970     2.977     2.984     2.991     2.997     3.004     3.011     3.018     3.025     3.031     3.038     3.045     3.051     3.058     3.064     3.071     3.077     3.083     3.089     3.096     3.102     3.108     3.114     3.120     3.126     3.132     3.138     3.143     3.149     3.154     3.160     3.166     3.171     3.176     3.181     3.186     3.191     3.196     3.201     3.206     3.210     3.215     3.220     3.224     3.229     3.233     3.237     3.241     3.245     3.249     3.252     3.256     3.260     3.263     3.267     3.270     3.273     3.276     3.279     3.282     3.285     3.287     3.290     3.292     3.295     3.297     3.299     3.301     3.303     3.305     3.306     3.308     3.309     3.310     3.311     3.312     3.313     3.314     3.315     3.315     3.316     3.316     3.316     3.316     3.316     3.315     3.315     3.314     3.313     3.312     3.310     3.308     3.307     3.304     3.302     3.299     3.297     3.293     3.290     3.286     3.282     3.278     3.274     3.269     3.264     3.258     3.252     3.246     3.240     3.234     3.227     3.219     3.212     3.204     3.195     3.187     3.178     3.169     3.159     3.149     3.138     3.127     3.116     3.104     3.092     3.079     3.066     3.053     3.039     3.025     3.011     2.996     2.980     2.964     2.947     2.931     2.934     2.937     2.940     2.944     2.948     2.952     2.957     2.963     2.969     2.974     2.978     2.982     2.985     2.988     2.991     2.993     2.996     2.998     3.001     3.003     3.005     3.007     3.009     3.011     3.013     3.015     3.017     3.019     3.021     3.022     3.024     3.026     3.027     3.029     3.031     3.033     3.034     3.036     3.038     3.039     3.041     3.043     3.044     3.046     3.048     3.050     3.051     3.053     3.055     3.057     3.059     3.060     3.062     3.064     3.066     3.068     3.070     3.071     3.073     3.075     3.077     3.079     3.081     3.083     3.084     3.086     3.088     3.090     3.094     3.103     3.112     3.121     3.131     3.140     3.149     3.158     3.167     3.177     3.186     3.195     3.204     3.213     3.222     3.231     3.239     3.248     3.257     3.266     3.274     3.283     3.291     3.299     3.307     3.316     3.324     3.332     3.339     3.347     3.355     3.362     3.370     3.377     3.385     3.392     3.398     3.405     3.412     3.419     3.425     3.431     3.438     3.444     3.449     3.455     3.461     3.466     3.471     3.477     3.482     3.486     3.491     3.495     3.500     3.504     3.508     3.511     3.515     3.518     3.521     3.524     3.527     3.529     3.532     3.534     3.535     3.537     3.538     3.539     3.540     3.541     3.541     3.541     3.541     3.540     3.540     3.539     3.537     3.536     3.534     3.531     3.529     3.526     3.523     3.519     3.515     3.511     3.506     3.501     3.495     3.489     3.483     3.477     3.469     3.462     3.454     3.446     3.438     3.429     3.420     3.410     3.400     3.390     3.383     3.419     3.455     3.490     3.524     3.558     3.592     3.625     3.658     3.689     3.721     3.752     3.782     3.812     3.841     3.869     3.897     3.925     3.952     3.978     4.003     4.028     4.053     4.076     4.100     4.122     4.144     4.166     4.186     4.206     4.226     4.245     4.263     4.281     4.298     4.314     4.329     4.344     4.359     4.372     4.385     4.397     4.408     4.418     4.428     4.437     4.445     4.452     4.459     4.464     4.469     4.473     4.476     4.478     4.479     4.480     4.480     4.479     4.477     4.474     4.471     4.467     4.463     4.457     4.451     4.444     4.437     4.428     4.419     4.410     4.399     4.388     4.376     4.364     4.351     4.337     4.322     4.307     4.291     4.275     4.257     4.240     4.221     4.203     4.183     4.163     4.143     4.122     4.101     4.080     4.058     4.036     4.014     3.991     3.968     3.945     3.922     3.899     3.876     3.854     3.849     3.860     3.872     3.883     3.895     3.907     3.919     3.931     3.944     3.956     3.969     3.982     3.996     4.009     4.023     4.037     4.051     4.065     4.080     4.094     4.109     4.124     4.139     4.155     4.170     4.186     4.201     4.217     4.233     4.249     4.266     4.282     4.298     4.315     4.332     4.349     4.366     4.382     4.400     4.417     4.434     4.451     4.469     4.486     4.503     4.520     4.538     4.555     4.572     4.590     4.607     4.624     4.641     4.658     4.675     4.692     4.709     4.725     4.742     4.759     4.775     4.791     4.808     4.824     4.839     4.855     4.871     4.886     4.901     4.949     4.997     5.047     5.096     5.146     5.197     5.247     5.297     5.347     5.397     5.449     5.500     5.553     5.607     5.663     5.721     5.779     5.839     5.901     5.968     6.040     6.123     6.218     6.323     6.432     6.539     6.645     6.753     6.865     6.977     7.087     7.201     7.324     7.449     7.567     7.675     7.774     7.866     7.941     7.982     7.985     7.964     7.939     7.910     7.869     7.842     7.878     7.946     7.990     8.004     7.998     7.955     7.877     7.795     7.729     7.640     7.559     7.548     7.531     7.488     7.470     7.474     7.458     7.438     7.480     7.509     7.549     7.602     7.649     7.677     7.712     7.740     7.763     7.780     7.783     7.887     8.166     8.405     8.643     8.864     9.056     9.233     9.346     9.427     9.479     9.426     9.399     9.284     9.156     8.983     8.783     8.641     8.436     8.252     8.034     7.863     7.735     7.526     7.397     7.232     7.083     6.934     6.784     6.651     6.548     6.423     6.369     6.225     6.155     6.046     5.958     5.879     5.801     5.727     5.653     5.566     5.566     5.492     5.464     5.417     5.373     5.359     5.296     5.297     5.243     5.231     5.194     5.168     5.123     5.104     5.094     5.087     5.111     5.108     5.148     5.219     5.326     5.434     5.554     5.736     5.855     6.004     6.140     6.320     6.492     6.714     6.913     7.156     7.367     7.633     7.885     8.163     8.403     8.624     8.877     8.990     9.188     9.286     9.388     9.513     9.565     9.619     9.678     9.625     9.614     9.567     9.473     9.394     9.310     9.286     9.202     9.151     9.100     9.000     8.896     8.762     8.658     8.617     8.557     8.441     8.408     8.300     8.281     8.214     8.166     8.145     8.087     8.005     7.940     7.900     7.813     7.735     7.688     7.632     7.590     7.585     7.495     7.465     7.401     7.346     7.267     7.168     7.116     7.008     6.919     6.848     6.780     6.692     6.653     6.557     6.457     6.367     6.269     6.165     6.087     6.004     5.912     5.840     5.745     5.654     5.571     5.487     5.394     5.335     5.249     5.194     5.135     5.065     4.999     4.899     4.821     4.717     4.613     4.548     4.540     4.533     4.528     4.523     4.519     4.514     4.509     4.503     4.497     4.490     4.486     4.483     4.481     4.480     4.478     4.476     4.475     4.473     4.471     4.470     4.468     4.465     4.463     4.459     4.456     4.452     4.448     4.444     4.441     4.438     4.434     4.431     4.427     4.424     4.420     4.416     4.412     4.407     4.402     4.398     4.393     4.389     4.384     4.378     4.373     4.367     4.362     4.357     4.353     4.348     4.344     4.341     4.338     4.336     4.334     4.331     4.329     4.327     4.324     4.321     4.318     4.315     4.312     4.309     4.306     4.304     4.301     4.297     4.291     4.285     4.276     4.267     4.259     4.251     4.244     4.256     4.278     4.299     4.326     4.333     4.358     4.384     4.406     4.421     4.441     4.476     4.514     4.583     4.682     4.798     4.936     5.108     5.232     5.330     5.366     5.343     5.252     5.105     4.926     4.744     4.556     4.386     4.249     4.130     4.038     3.984     4.007     4.033     4.062     4.092     4.124     4.156     4.187     4.217     4.244     4.270     4.294     4.317     4.341     4.365     4.390     4.414     4.440     4.463     4.483     4.503     4.522     4.539     4.554     4.569     4.586     4.604     4.620     4.632     4.640     4.647     4.652     4.656     4.658     4.658     4.659     4.660     4.662     4.665     4.670     4.676     4.682     4.687     4.692     4.696     4.701     4.707     4.715     4.724     4.733     4.741     4.795     5.024     5.254     5.490     5.689     5.845     5.951     6.055     6.175     6.271     6.394     6.492     6.557     6.661     6.705     6.772     6.805     6.818     6.742     6.682     6.733     6.821     6.894     6.962     7.021     7.079     7.127     7.151     7.164     7.167     7.151     7.111     7.044     6.961     6.870     6.792     6.729     6.654     6.562     6.456     6.346     6.252     6.182     6.137     6.115     6.121     6.155     6.190     6.220     6.234     6.204     6.155     6.095     6.027     5.956     5.898     5.837     5.771     5.701     5.637     5.579     5.527     5.465     5.382     5.276     5.155     5.028     4.909     4.811     4.734     4.674     4.625     4.586     4.552     4.516     4.475     4.429     4.383     4.334     4.275     4.199     4.111     4.019     3.927     3.830     3.728     3.624     3.525     3.430     3.347     3.320     3.293     3.268     3.243     3.217     3.192     3.166     3.142     3.119     3.097     3.077     3.058     3.040     3.025     3.011     3.000     2.989     2.979     2.970     2.960     2.950     2.942     2.935     2.928     2.920     2.911     2.903     2.896     2.890     2.883     2.876     2.869     2.863     2.856     2.849     2.842     2.834     2.826     2.819     2.813     2.806     2.798     2.791     2.783     2.776     2.768     2.760     2.751     2.743     2.735     2.726     2.717     2.708     2.699     2.691     2.682     2.674     2.665     2.657     2.648     2.640     2.632     2.624     2.616     2.607     2.598     2.590     2.581     2.573     2.565     2.557     2.549     2.541     2.534     2.526     2.518     2.511     2.503     2.496     2.488     2.480     2.473     2.465     2.457     2.449     2.441     2.433     2.425     2.417     2.408     2.400     2.391     2.383     2.374     2.366     2.358     2.349     2.341     2.332     2.324     2.316     2.307     2.299     2.290     2.283     2.275     2.268     2.260     2.252     2.245     2.237     2.230     2.224     2.217     2.210     2.204     2.198     2.192     2.186     2.180     2.174     2.169     2.163     2.158     2.154     2.149     2.144     2.139     2.135     2.131     2.128     2.124     2.121     2.117     2.113     2.109     2.106     2.103     2.100     2.097     2.094     2.091     2.088     2.085     2.082     2.079     2.076     2.073     2.070     2.067     2.064     2.061     2.058     2.055     2.052     2.049     2.046     2.042     2.039     2.036     2.032     2.028     2.025     2.021     2.017     2.013     2.009     2.004     2.000     1.995     1.991     1.986     1.981     1.976     1.971     1.965     1.960     1.954     1.948     1.942     1.936     1.930     1.923     1.917     1.910     1.904     1.897     1.889     1.882     1.875     1.867     1.859     1.851     1.842     1.833     1.824     1.814     1.804     1.794     1.783     1.772     1.762     1.751     1.741     1.731     1.721     1.712     1.703     1.694     1.685     1.677     1.668     1.658     1.648     1.637     1.626     1.614     1.602     1.590     1.577
     2.283     2.291     2.298     2.306     2.313     2.321     2.328     2.335     2.342     2.348     2.355     2.361     2.368     2.374     2.381     2.386     2.392     2.397     2.404     2.409     2.415     2.419     2.425     2.430     2.435     2.440     2.445     2.450     2.454     2.459     2.463     2.468     2.472     2.476     2.480     2.484     2.489     2.492     2.496     2.500     2.504     2.507     2.511     2.515     2.518     2.521     2.525     2.528     2.531     2.534     2.538     2.541     2.543     2.546     2.549     2.552     2.555     2.557     2.560     2.562     2.565     2.567     2.570     2.572     2.574     2.577     2.579     2.581     2.583     2.585     2.587     2.589     2.591     2.593     2.594     2.596     2.598     2.600     2.601     2.603     2.604     2.606     2.607     2.609     2.610     2.611     2.613     2.614     2.616     2.617     2.618     2.619     2.620     2.622     2.622     2.624     2.624     2.625     2.626     2.627     2.629     2.629     2.630     2.631     2.632     2.633     2.634     2.634     2.635     2.636     2.637     2.637     2.638     2.639     2.639     2.640     2.641     2.641     2.642     2.642     2.643     2.644     2.644     2.645     2.645     2.645     2.646     2.646     2.647     2.647     2.648     2.648     2.649     2.649     2.649     2.650     2.650     2.650     2.650     2.650     2.651     2.651     2.651     2.651     2.651     2.651     2.652     2.652     2.651     2.652     2.651     2.651     2.651     2.651     2.651     2.651     2.651     2.651     2.650     2.650     2.650     2.650     2.649     2.649     2.648     2.648     2.647     2.647     2.646     2.646     2.645     2.644     2.644     2.643     2.642     2.641     2.640     2.640     2.639     2.638     2.636     2.635     2.634     2.633     2.632     2.631     2.630     2.628     2.627     2.626     2.624     2.623     2.621     2.620     2.618     2.616     2.615     2.613     2.612     2.610     2.608     2.606     2.604     2.602     2.600     2.598     2.596     2.594     2.592     2.590     2.588     2.585     2.583     2.581     2.579     2.576     2.574     2.571     2.569     2.566     2.564     2.561     2.558     2.556     2.553     2.550     2.547     2.545     2.542     2.539     2.536     2.533     2.530     2.527     2.524     2.521     2.518     2.514     2.511     2.508     2.505     2.501     2.498     2.494     2.491     2.487     2.484     2.480     2.476     2.473     2.469     2.465     2.461     2.458     2.454     2.450     2.446     2.442     2.437     2.433     2.429     2.425     2.421     2.417     2.412     2.408     2.403     2.399     2.395     2.390     2.385     2.381     2.376     2.371     2.366     2.362     2.357     2.352     2.353     2.353     2.354     2.355     2.355     2.356     2.357     2.357     2.358     2.359     2.359     2.360     2.360     2.361     2.361     2.362     2.362     2.363     2.363     2.364     2.364     2.365     2.365     2.365     2.366     2.366     2.367     2.367     2.368     2.368     2.369     2.369     2.369     2.370     2.370     2.370     2.371     2.371     2.372     2.372     2.372     2.373     2.373     2.373     2.374     2.374     2.374     2.375     2.375     2.375     2.375     2.376     2.376     2.377     2.377     2.377     2.377     2.378     2.378     2.379     2.379     2.379     2.380     2.380     2.380     2.381     2.381     2.381     2.382     2.382     2.382     2.383     2.383     2.383     2.384     2.384     2.385     2.385     2.385     2.386     2.386     2.387     2.387     2.388     2.388     2.389     2.389     2.390     2.390     2.391     2.391     2.391     2.392     2.392     2.393     2.393     2.394     2.394     2.395     2.395     2.396     2.396     2.397     2.397     2.398     2.399     2.399     2.399     2.400     2.401     2.401     2.402     2.402     2.403     2.403     2.404     2.405     2.405     2.406     2.406     2.407     2.408     2.408     2.409     2.409     2.410     2.411     2.411     2.412     2.412     2.413     2.414     2.414     2.415     2.416     2.416     2.417     2.418     2.418     2.419     2.420     2.420     2.421     2.422     2.422     2.423     2.424     2.425     2.425     2.426     2.427     2.427     2.428     2.429     2.430     2.431     2.431     2.432     2.433     2.434     2.434     2.435     2.436     2.437     2.437     2.438     2.439     2.440     2.440     2.441     2.442     2.443     2.444     2.444     2.446     2.446     2.447     2.448     2.449     2.450     2.451     2.452     2.452     2.453     2.454     2.455     2.456     2.457     2.458     2.459     2.459     2.460     2.461     2.462     2.463     2.464     2.465     2.466     2.467     2.468     2.469     2.470     2.471     2.472     2.473     2.474     2.475     2.476     2.477     2.478     2.479     2.480     2.481     2.482     2.484     2.484     2.486     2.487     2.488     2.489     2.490     2.491     2.492     2.493     2.495     2.496     2.497     2.498     2.499     2.500     2.501     2.503     2.504     2.505     2.506     2.507     2.509     2.510     2.511     2.512     2.514     2.515     2.516     2.517     2.519     2.520     2.521     2.522     2.524     2.525     2.526     2.527     2.528     2.530     2.531     2.532     2.533     2.535     2.536     2.537     2.538     2.540     2.541     2.542     2.544     2.545     2.546     2.547     2.549     2.550     2.551     2.553     2.554     2.556     2.557     2.558     2.559     2.561     2.562     2.564     2.565     2.567     2.568     2.569     2.571     2.572     2.573     2.575     2.576     2.578     2.582     2.589     2.595     2.602     2.608     2.614     2.621     2.627     2.634     2.641     2.647     2.654     2.661     2.667     2.674     2.681     2.688     2.695     2.702     2.709     2.716     2.722     2.729     2.736     2.744     2.750     2.758     2.765     2.772     2.779     2.786     2.793     2.800     2.807     2.814     2.822     2.829     2.836     2.843     2.850     2.857     2.864     2.871     2.879     2.886     2.893     2.900     2.907     2.914     2.921     2.928     2.935     2.942     2.949     2.956     2.963     2.970     2.977     2.984     2.990     2.997     3.004     3.011     3.017     3.024     3.030     3.037     3.043     3.050     3.056     3.062     3.069     3.075     3.081     3.087     3.094     3.100     3.105     3.111     3.117     3.123     3.129     3.134     3.140     3.145     3.150     3.156     3.161     3.166     3.171     3.176     3.181     3.186     3.191     3.195     3.200     3.204     3.209     3.213     3.217     3.221     3.225     3.229     3.233     3.237     3.240     3.244     3.247     3.251     3.254     3.257     3.260     3.263     3.266     3.268     3.271     3.273     3.276     3.278     3.280     3.282     3.284     3.286     3.288     3.289     3.291     3.292     3.293     3.294     3.295     3.296     3.297     3.297     3.298     3.298     3.298     3.298     3.298     3.298     3.297     3.297     3.296     3.295     3.294     3.292     3.290     3.289     3.286     3.284     3.281     3.278     3.275     3.272     3.268     3.264     3.260     3.255     3.250     3.245     3.240     3.234     3.228     3.221     3.214     3.207     3.200     3.192     3.184     3.176     3.167     3.158     3.149     3.139     3.129     3.118     3.107     3.096     3.084     3.071     3.059     3.046     3.032     3.018     3.004     2.990     2.974     2.959     2.943     2.926     2.928     2.931     2.934     2.938     2.941     2.945     2.949     2.954     2.959     2.964     2.970     2.974     2.979     2.982     2.986     2.989     2.991     2.994     2.997     2.999     3.001     3.003     3.005     3.008     3.010     3.011     3.013     3.015     3.017     3.019     3.021     3.023     3.024     3.026     3.028     3.029     3.031     3.033     3.035     3.036     3.038     3.040     3.041     3.043     3.045     3.047     3.048     3.050     3.052     3.054     3.055     3.057     3.059     3.061     3.063     3.064     3.066     3.068     3.070     3.072     3.073     3.075     3.077     3.079     3.081     3.083     3.085     3.087     3.089     3.091     3.100     3.109     3.119     3.128     3.137     3.146     3.155     3.164     3.174     3.183     3.192     3.201     3.210     3.219     3.227     3.236     3.245     3.254     3.262     3.271     3.279     3.288     3.296     3.304     3.312     3.320     3.329     3.336     3.344     3.352     3.359     3.367     3.374     3.381     3.389     3.396     3.402     3.409     3.416     3.422     3.428     3.435     3.441     3.446     3.452     3.458     3.463     3.469     3.474     3.479     3.484     3.488     3.493     3.497     3.501     3.505     3.509     3.512     3.515     3.519     3.521     3.524     3.527     3.529     3.531     3.533     3.534     3.536     3.537     3.538     3.538     3.539     3.539     3.539     3.538     3.538     3.537     3.535     3.534     3.532     3.530     3.527     3.525     3.521     3.518     3.514     3.510     3.505     3.500     3.495     3.489     3.483     3.476     3.469     3.462     3.455     3.447     3.438     3.429     3.420     3.411     3.401     3.390     3.380     3.399     3.434     3.470     3.504     3.539     3.572     3.606     3.638     3.671     3.702     3.734     3.764     3.794     3.823     3.852     3.880     3.908     3.935     3.961     3.987     4.012     4.037     4.061     4.084     4.107     4.129     4.151     4.172     4.192     4.211     4.230     4.249     4.267     4.284     4.300     4.316     4.331     4.345     4.359     4.372     4.384     4.395     4.406     4.416     4.425     4.433     4.441     4.447     4.453     4.458     4.462     4.465     4.468     4.469     4.470     4.470     4.470     4.468     4.466     4.462     4.459     4.454     4.449     4.443     4.436     4.429     4.421     4.412     4.402     4.392     4.381     4.369     4.357     4.344     4.330     4.315     4.300     4.285     4.268     4.251     4.233     4.215     4.196     4.177     4.157     4.137     4.116     4.095     4.074     4.052     4.030     4.007     3.984     3.961     3.938     3.915     3.892     3.869     3.846     3.846     3.857     3.868     3.880     3.892     3.903     3.915     3.928     3.940     3.953     3.966     3.979     3.992     4.005     4.019     4.033     4.047     4.061     4.075     4.090     4.104     4.119     4.134     4.150     4.165     4.181     4.196     4.212     4.228     4.244     4.260     4.277     4.293     4.310     4.326     4.343     4.360     4.377     4.394     4.411     4.428     4.445     4.463     4.480     4.497     4.515     4.532     4.549     4.567     4.584     4.601     4.618     4.635     4.652     4.669     4.686     4.703     4.720     4.737     4.753     4.770     4.786     4.802     4.818     4.834     4.850     4.866     4.881     4.897     4.924     4.973     5.022     5.072     5.122     5.173     5.223     5.274     5.325     5.377     5.429     5.482     5.535     5.590     5.646     5.702     5.760     5.819     5.879     5.943     6.010     6.084     6.169     6.270     6.381     6.492     6.602     6.709     6.818     6.929     7.041     7.153     7.269     7.390     7.513     7.631     7.738     7.832     7.915     7.978     8.009     8.009     7.988     7.961     7.935     7.919     7.923     7.961     8.023     8.059     8.052     8.025     7.976     7.892     7.793     7.716     7.640     7.572     7.549     7.534     7.501     7.475     7.476     7.459     7.452     7.474     7.508     7.550     7.599     7.645     7.678     7.717     7.747     7.775     7.797     7.812     7.899     8.169     8.449     8.673     8.950     9.081     9.234     9.351     9.468     9.482     9.547     9.502     9.474     9.369     9.220     9.057     8.878     8.698     8.495     8.306     8.188     7.936     7.825     7.635     7.447     7.319     7.121     6.959     6.841     6.694     6.613     6.470     6.381     6.228     6.146     6.016     5.935     5.842     5.759     5.676     5.638     5.539     5.549     5.453     5.431     5.391     5.328     5.349     5.300     5.272     5.237     5.199     5.126     5.091     5.058     5.039     5.049     5.060     5.070     5.081     5.092     5.151     5.257     5.454     5.574     5.709     5.843     5.997     6.152     6.323     6.501     6.734     6.941     7.186     7.400     7.653     7.890     8.138     8.454     8.623     8.868     8.984     9.133     9.267     9.386     9.481     9.581     9.570     9.603     9.596     9.570     9.510     9.457     9.411     9.329     9.313     9.272     9.295     9.300     9.200     9.013     8.886     8.843     8.760     8.722     8.593     8.552     8.460     8.390     8.368     8.300     8.226     8.156     8.091     8.017     7.932     7.874     7.799     7.767     7.729     7.656     7.623     7.575     7.534     7.466     7.396     7.343     7.219     7.131     7.060     6.968     6.887     6.853     6.760     6.673     6.590     6.479     6.366     6.278     6.174     6.088     6.005     5.909     5.817     5.730     5.634     5.539     5.463     5.361     5.307     5.229     5.172     5.104     5.018     4.943     4.848     4.752     4.672     4.567     4.560     4.553     4.547     4.543     4.538     4.533     4.527     4.521     4.514     4.508     4.505     4.503     4.502     4.500     4.499     4.497     4.495     4.493     4.491     4.490     4.487     4.485     4.481     4.478     4.474     4.470     4.466     4.462     4.458     4.454     4.450     4.445     4.441     4.437     4.432     4.427     4.422     4.417     4.412     4.407     4.402     4.397     4.391     4.385     4.379     4.373     4.367     4.362     4.358     4.353     4.349     4.346     4.343     4.340     4.338     4.335     4.333     4.330     4.327     4.325     4.322     4.319     4.316     4.313     4.311     4.308     4.304     4.300     4.294     4.288     4.280     4.272     4.264     4.256     4.248     4.240     4.261     4.305     4.325     4.343     4.369     4.403     4.431     4.447     4.471     4.495     4.530     4.579     4.680     4.796     4.955     5.093     5.258     5.372     5.445     5.450     5.390     5.252     5.094     4.906     4.719     4.543     4.396     4.256     4.131     4.040     3.977     4.002     4.029     4.058     4.089     4.120     4.150     4.177     4.202     4.226     4.250     4.274     4.298     4.323     4.349     4.374     4.399     4.421     4.443     4.464     4.482     4.499     4.515     4.532     4.551     4.568     4.584     4.596     4.604     4.611     4.616     4.619     4.621     4.623     4.625     4.627     4.630     4.634     4.639     4.644     4.650     4.656     4.661     4.667     4.674     4.683     4.693     4.704     4.713     4.721     4.728     4.850     5.108     5.367     5.596     5.791     5.950     6.099     6.204     6.344     6.472     6.564     6.632     6.696     6.765     6.862     6.926     7.007     7.213     7.393     7.550     7.671     7.762     7.854     7.922     7.958     7.961     7.923     7.873     7.814     7.741     7.654     7.537     7.405     7.277     7.172     7.098     7.023     6.923     6.803     6.661     6.517     6.385     6.276     6.204     6.167     6.169     6.199     6.217     6.216     6.190     6.131     6.067     6.011     5.954     5.905     5.866     5.820     5.758     5.688     5.627     5.568     5.507     5.436     5.345     5.231     5.099     4.969     4.855     4.759     4.683     4.623     4.576     4.536     4.500     4.458     4.409     4.360     4.313     4.261     4.195     4.119     4.038     3.954     3.868     3.777     3.681     3.586     3.497     3.412     3.332     3.261     3.217     3.193     3.169     3.146     3.122     3.100     3.078     3.057     3.038     3.020     3.003     2.987     2.973     2.960     2.949     2.938     2.928     2.919     2.909     2.900     2.892     2.885     2.878     2.871     2.863     2.855     2.850     2.843     2.837     2.830     2.824     2.819     2.813     2.807     2.800     2.793     2.787     2.781     2.775     2.769     2.762     2.755     2.748     2.741     2.734     2.727     2.719     2.711     2.703     2.695     2.687     2.678     2.671     2.663     2.655     2.647     2.639     2.631     2.623     2.615     2.608     2.600     2.592     2.584     2.575     2.567     2.559     2.552     2.544     2.536     2.529     2.521     2.514     2.506     2.499     2.491     2.484     2.476     2.469     2.461     2.454     2.446     2.438     2.430     2.422     2.414     2.406     2.398     2.389     2.381     2.373     2.365     2.356     2.348     2.339     2.331     2.323     2.315     2.307     2.299     2.290     2.282     2.274     2.266     2.259     2.251     2.243     2.236     2.229     2.222     2.215     2.208     2.202     2.196     2.189     2.183     2.177     2.172     2.166     2.161     2.155     2.150     2.146     2.141     2.136     2.132     2.127     2.124     2.120     2.116     2.113     2.110     2.106     2.102     2.099     2.095     2.093     2.090     2.087     2.084     2.081     2.078     2.075     2.072     2.069     2.066     2.063     2.060     2.057     2.054     2.051     2.048     2.045     2.042     2.039     2.035     2.032     2.029     2.025     2.022     2.018     2.014     2.010     2.006     2.002     1.998     1.993     1.989     1.984     1.980     1.975     1.970     1.964     1.959     1.953     1.948     1.942     1.936     1.930     1.923     1.917     1.910     1.904     1.897     1.890     1.883     1.876     1.868     1.861     1.853     1.844     1.836     1.827     1.817     1.807     1.798     1.787     1.777     1.766     1.755     1.744     1.734     1.724     1.715     1.706     1.697     1.688     1.680     1.672     1.663     1.653     1.643     1.633     1.621     1.610     1.598     1.586     1.574
     2.281     2.290     2.297     2.305     2.312     2.320     2.326     2.335     2.340     2.348     2.354     2.361     2.367     2.374     2.379     2.386     2.391     2.398     2.403     2.409     2.414     2.419     2.424     2.429     2.435     2.439     2.444     2.449     2.454     2.458     2.463     2.468     2.472     2.476     2.480     2.484     2.488     2.492     2.496     2.500     2.504     2.507     2.511     2.515     2.518     2.522     2.525     2.529     2.532     2.535     2.538     2.541     2.544     2.547     2.550     2.553     2.556     2.558     2.561     2.564     2.566     2.569     2.571     2.573     2.575     2.578     2.580     2.582     2.584     2.587     2.589     2.590     2.593     2.594     2.596     2.598     2.600     2.601     2.603     2.605     2.606     2.608     2.609     2.611     2.612     2.614     2.615     2.617     2.618     2.619     2.620     2.622     2.623     2.624     2.625     2.626     2.627     2.628     2.629     2.630     2.631     2.632     2.633     2.634     2.635     2.635     2.637     2.637     2.638     2.639     2.640     2.640     2.641     2.642     2.642     2.643     2.644     2.645     2.645     2.646     2.646     2.647     2.647     2.648     2.648     2.649     2.649     2.650     2.650     2.651     2.651     2.652     2.652     2.652     2.653     2.653     2.653     2.654     2.654     2.654     2.654     2.655     2.655     2.655     2.655     2.655     2.655     2.655     2.656     2.656     2.655     2.656     2.655     2.655     2.655     2.655     2.655     2.655     2.654     2.654     2.654     2.654     2.653     2.653     2.652     2.652     2.651     2.651     2.650     2.650     2.649     2.648     2.648     2.647     2.646     2.646     2.645     2.644     2.643     2.642     2.641     2.640     2.639     2.637     2.636     2.635     2.634     2.632     2.631     2.630     2.628     2.627     2.625     2.624     2.622     2.621     2.619     2.618     2.616     2.614     2.612     2.610     2.609     2.607     2.605     2.603     2.601     2.599     2.596     2.594     2.592     2.590     2.588     2.585     2.583     2.581     2.578     2.576     2.573     2.571     2.568     2.566     2.563     2.560     2.558     2.555     2.552     2.549     2.546     2.543     2.540     2.538     2.535     2.531     2.528     2.525     2.522     2.519     2.516     2.512     2.509     2.506     2.502     2.499     2.495     2.492     2.488     2.484     2.481     2.477     2.473     2.470     2.466     2.462     2.458     2.454     2.450     2.446     2.442     2.438     2.434     2.430     2.425     2.421     2.417     2.412     2.408     2.404     2.399     2.395     2.390     2.385     2.380     2.376     2.371     2.366     2.361     2.356     2.351     2.352     2.353     2.354     2.354     2.355     2.355     2.356     2.357     2.357     2.358     2.358     2.359     2.359     2.360     2.360     2.361     2.362     2.362     2.363     2.363     2.363     2.364     2.364     2.365     2.365     2.365     2.366     2.366     2.367     2.367     2.368     2.368     2.368     2.369     2.369     2.370     2.370     2.370     2.371     2.371     2.371     2.372     2.372     2.372     2.373     2.373     2.373     2.374     2.374     2.374     2.375     2.375     2.375     2.376     2.376     2.376     2.377     2.377     2.377     2.378     2.378     2.378     2.379     2.379     2.379     2.380     2.380     2.380     2.381     2.381     2.381     2.382     2.382     2.383     2.383     2.384     2.384     2.384     2.385     2.385     2.386     2.386     2.387     2.387     2.388     2.388     2.388     2.389     2.389     2.390     2.390     2.391     2.391     2.392     2.392     2.393     2.393     2.394     2.394     2.395     2.395     2.396     2.396     2.397     2.397     2.398     2.398     2.399     2.400     2.400     2.401     2.401     2.402     2.402     2.403     2.404     2.404     2.405     2.405     2.406     2.406     2.407     2.408     2.408     2.409     2.410     2.410     2.411     2.411     2.412     2.413     2.413     2.414     2.415     2.415     2.416     2.417     2.417     2.418     2.419     2.419     2.420     2.421     2.422     2.422     2.423     2.423     2.424     2.425     2.426     2.426     2.427     2.428     2.429     2.429     2.430     2.431     2.432     2.432     2.433     2.434     2.435     2.436     2.436     2.437     2.438     2.439     2.439     2.440     2.441     2.442     2.443     2.444     2.444     2.445     2.446     2.447     2.448     2.449     2.450     2.450     2.451     2.452     2.453     2.454     2.455     2.456     2.457     2.458     2.458     2.459     2.460     2.461     2.462     2.463     2.464     2.465     2.466     2.467     2.468     2.469     2.470     2.471     2.472     2.473     2.474     2.475     2.476     2.477     2.478     2.479     2.480     2.482     2.483     2.484     2.485     2.486     2.487     2.488     2.489     2.490     2.491     2.493     2.494     2.495     2.496     2.497     2.498     2.499     2.501     2.502     2.503     2.504     2.505     2.507     2.508     2.509     2.510     2.511     2.513     2.514     2.515     2.516     2.518     2.519     2.520     2.521     2.523     2.524     2.525     2.526     2.528     2.529     2.530     2.531     2.533     2.534     2.535     2.536     2.538     2.539     2.540     2.542     2.543     2.544     2.546     2.547     2.548     2.549     2.551     2.552     2.553     2.555     2.556     2.557     2.559     2.560     2.562     2.563     2.564     2.566     2.567     2.568     2.570     2.571     2.573     2.574     2.576     2.577     2.579     2.584     2.590     2.596     2.603     2.609     2.616     2.622     2.629     2.636     2.642     2.649     2.656     2.662     2.669     2.676     2.683     2.689     2.696     2.703     2.710     2.717     2.724     2.731     2.738     2.745     2.752     2.759     2.766     2.773     2.781     2.788     2.795     2.802     2.809     2.816     2.823     2.830     2.837     2.844     2.851     2.858     2.865     2.872     2.879     2.886     2.893     2.901     2.907     2.914     2.921     2.928     2.935     2.942     2.949     2.956     2.963     2.970     2.976     2.983     2.990     2.996     3.003     3.010     3.016     3.023     3.029     3.036     3.042     3.048     3.054     3.061     3.067     3.073     3.079     3.085     3.091     3.097     3.102     3.108     3.114     3.119     3.125     3.130     3.135     3.141     3.146     3.151     3.156     3.161     3.166     3.171     3.175     3.180     3.184     3.189     3.193     3.197     3.202     3.206     3.210     3.214     3.217     3.221     3.224     3.228     3.231     3.234     3.238     3.241     3.244     3.247     3.249     3.252     3.255     3.257     3.259     3.261     3.263     3.265     3.267     3.269     3.271     3.272     3.274     3.275     3.276     3.277     3.278     3.279     3.279     3.280     3.280     3.281     3.281     3.281     3.280     3.280     3.279     3.279     3.278     3.277     3.276     3.274     3.272     3.271     3.268     3.266     3.263     3.260     3.257     3.254     3.250     3.246     3.241     3.237     3.232     3.227     3.221     3.215     3.209     3.203     3.196     3.189     3.181     3.173     3.165     3.157     3.148     3.139     3.129     3.119     3.109     3.099     3.088     3.076     3.064     3.052     3.039     3.026     3.012     2.999     2.984     2.970     2.955     2.939     2.923     2.922     2.925     2.928     2.931     2.935     2.938     2.942     2.946     2.951     2.955     2.960     2.965     2.970     2.975     2.979     2.983     2.986     2.989     2.992     2.995     2.997     2.999     3.002     3.004     3.006     3.008     3.010     3.012     3.014     3.016     3.017     3.019     3.021     3.023     3.025     3.026     3.028     3.030     3.032     3.033     3.035     3.037     3.038     3.040     3.042     3.043     3.045     3.047     3.049     3.050     3.052     3.054     3.056     3.057     3.059     3.061     3.063     3.065     3.066     3.068     3.070     3.072     3.074     3.076     3.077     3.079     3.081     3.083     3.085     3.087     3.089     3.097     3.106     3.116     3.125     3.134     3.143     3.152     3.161     3.171     3.180     3.189     3.198     3.207     3.216     3.224     3.233     3.242     3.251     3.259     3.268     3.276     3.285     3.293     3.301     3.309     3.317     3.325     3.333     3.341     3.349     3.356     3.364     3.371     3.378     3.385     3.392     3.399     3.406     3.413     3.419     3.425     3.432     3.438     3.444     3.449     3.455     3.460     3.466     3.471     3.476     3.481     3.485     3.490     3.494     3.498     3.502     3.506     3.510     3.513     3.516     3.519     3.522     3.524     3.526     3.529     3.530     3.532     3.533     3.535     3.536     3.536     3.537     3.537     3.537     3.536     3.536     3.535     3.534     3.532     3.530     3.528     3.526     3.523     3.520     3.517     3.513     3.509     3.504     3.499     3.494     3.489     3.483     3.476     3.469     3.462     3.455     3.447     3.439     3.430     3.421     3.411     3.401     3.391     3.380     3.378     3.414     3.449     3.484     3.519     3.553     3.586     3.619     3.652     3.684     3.715     3.746     3.776     3.806     3.835     3.863     3.891     3.918     3.945     3.971     3.996     4.021     4.045     4.069     4.091     4.114     4.135     4.156     4.177     4.197     4.216     4.234     4.252     4.270     4.286     4.302     4.317     4.332     4.346     4.359     4.371     4.383     4.393     4.403     4.413     4.421     4.429     4.436     4.442     4.447     4.451     4.455     4.457     4.459     4.460     4.460     4.460     4.458     4.456     4.453     4.450     4.445     4.440     4.434     4.428     4.420     4.412     4.404     4.394     4.384     4.373     4.362     4.349     4.336     4.323     4.308     4.293     4.278     4.261     4.245     4.227     4.209     4.190     4.171     4.151     4.131     4.110     4.089     4.067     4.045     4.023     4.001     3.978     3.955     3.932     3.908     3.885     3.862     3.839     3.843     3.854     3.865     3.877     3.888     3.900     3.912     3.924     3.936     3.949     3.962     3.975     3.988     4.001     4.015     4.028     4.042     4.056     4.071     4.085     4.100     4.115     4.130     4.145     4.160     4.176     4.191     4.207     4.223     4.239     4.255     4.271     4.288     4.304     4.321     4.337     4.354     4.371     4.388     4.405     4.422     4.440     4.457     4.474     4.492     4.509     4.526     4.544     4.561     4.578     4.595     4.613     4.630     4.647     4.664     4.681     4.698     4.715     4.731     4.748     4.764     4.781     4.797     4.813     4.829     4.845     4.861     4.876     4.892     4.907     4.947     4.996     5.046     5.096     5.147     5.198     5.249     5.301     5.353     5.406     5.460     5.514     5.570     5.626     5.682     5.740     5.798     5.857     5.919     5.983     6.052     6.126     6.217     6.324     6.439     6.552     6.663     6.770     6.878     6.988     7.100     7.214     7.332     7.452     7.573     7.690     7.794     7.882     7.953     8.003     8.026     8.023     8.005     7.985     7.973     7.976     7.995     8.030     8.079     8.099     8.077     8.035     7.974     7.883     7.778     7.701     7.632     7.586     7.553     7.537     7.506     7.479     7.469     7.454     7.457     7.469     7.503     7.533     7.584     7.620     7.661     7.705     7.738     7.765     7.802     7.813     7.887     8.163     8.442     8.703     8.862     9.088     9.228     9.350     9.443     9.526     9.566     9.622     9.554     9.492     9.381     9.245     9.099     8.910     8.715     8.616     8.359     8.214     8.038     7.828     7.709     7.529     7.328     7.171     7.010     6.896     6.734     6.642     6.477     6.366     6.229     6.105     5.984     5.890     5.780     5.727     5.648     5.612     5.516     5.512     5.421     5.390     5.365     5.332     5.251     5.265     5.217     5.160     5.133     5.062     5.033     5.044     5.055     5.066     5.076     5.086     5.096     5.103     5.133     5.261     5.403     5.551     5.686     5.839     5.978     6.153     6.321     6.507     6.732     6.942     7.181     7.416     7.625     7.934     8.140     8.429     8.595     8.761     8.925     9.090     9.215     9.339     9.416     9.504     9.535     9.554     9.534     9.508     9.458     9.351     9.330     9.307     9.300     9.412     9.372     9.359     9.274     9.141     8.983     8.975     8.866     8.845     8.718     8.634     8.602     8.510     8.438     8.371     8.295     8.210     8.120     8.046     7.959     7.937     7.846     7.794     7.774     7.726     7.696     7.619     7.599     7.528     7.441     7.344     7.271     7.159     7.099     7.025     6.944     6.884     6.804     6.697     6.599     6.494     6.365     6.283     6.182     6.084     5.986     5.904     5.797     5.722     5.616     5.508     5.442     5.347     5.292     5.212     5.138     5.060     4.969     4.882     4.810     4.699     4.589     4.580     4.573     4.568     4.563     4.558     4.552     4.545     4.539     4.532     4.528     4.526     4.525     4.524     4.522     4.520     4.519     4.517     4.515     4.513     4.511     4.508     4.505     4.502     4.498     4.494     4.490     4.485     4.480     4.475     4.470     4.465     4.460     4.455     4.450     4.444     4.439     4.433     4.427     4.422     4.416     4.411     4.405     4.398     4.392     4.385     4.379     4.374     4.368     4.363     4.359     4.355     4.351     4.348     4.345     4.342     4.340     4.337     4.335     4.332     4.329     4.326     4.324     4.321     4.318     4.316     4.313     4.309     4.304     4.298     4.292     4.285     4.277     4.269     4.260     4.252     4.243     4.246     4.286     4.321     4.340     4.374     4.414     4.434     4.456     4.483     4.511     4.521     4.581     4.664     4.800     4.927     5.107     5.259     5.409     5.501     5.551     5.507     5.414     5.258     5.090     4.899     4.722     4.552     4.396     4.245     4.121     4.014     3.970     3.995     4.023     4.051     4.080     4.107     4.131     4.155     4.178     4.202     4.227     4.252     4.277     4.302     4.328     4.352     4.375     4.397     4.418     4.437     4.455     4.473     4.491     4.510     4.527     4.542     4.554     4.563     4.570     4.576     4.580     4.583     4.586     4.590     4.593     4.597     4.601     4.606     4.612     4.618     4.625     4.631     4.639     4.648     4.659     4.670     4.680     4.689     4.696     4.701     4.765     5.005     5.265     5.525     5.751     5.963     6.122     6.262     6.398     6.534     6.612     6.681     6.778     6.992     7.217     7.431     7.659     7.890     8.118     8.349     8.545     8.688     8.798     8.849     8.848     8.785     8.666     8.561     8.448     8.329     8.190     8.028     7.862     7.721     7.615     7.540     7.459     7.350     7.215     7.055     6.878     6.706     6.551     6.429     6.363     6.337     6.344     6.353     6.332     6.282     6.214     6.131     6.064     6.015     5.969     5.926     5.881     5.824     5.746     5.665     5.590     5.517     5.439     5.350     5.242     5.111     4.973     4.843     4.731     4.638     4.567     4.512     4.468     4.430     4.389     4.344     4.302     4.263     4.222     4.171     4.110     4.042     3.969     3.891     3.809     3.722     3.633     3.548     3.467     3.390     3.320     3.256     3.197     3.145     3.100     3.079     3.058     3.037     3.018     2.999     2.982     2.966     2.951     2.937     2.923     2.911     2.900     2.889     2.880     2.870     2.861     2.852     2.844     2.838     2.831     2.824     2.816     2.810     2.804     2.799     2.793     2.787     2.782     2.778     2.773     2.767     2.761     2.755     2.749     2.744     2.739     2.734     2.728     2.721     2.715     2.709     2.702     2.695     2.688     2.681     2.673     2.666     2.658     2.651     2.643     2.636     2.629     2.621     2.614     2.606     2.599     2.591     2.584     2.577     2.569     2.561     2.553     2.545     2.538     2.531     2.523     2.516     2.509     2.501     2.494     2.487     2.479     2.472     2.465     2.457     2.450     2.442     2.435     2.427     2.419     2.411     2.404     2.396     2.387     2.379     2.371     2.363     2.355     2.347     2.338     2.330     2.322     2.313     2.305     2.297     2.290     2.282     2.273     2.265     2.257     2.250     2.243     2.235     2.228     2.220     2.213     2.207     2.200     2.194     2.187     2.181     2.175     2.169     2.164     2.158     2.153     2.148     2.143     2.138     2.133     2.129     2.124     2.120     2.116     2.112     2.109     2.105     2.102     2.099     2.096     2.092     2.088     2.085     2.082     2.080     2.077     2.074     2.071     2.068     2.065     2.062     2.059     2.056     2.053     2.050     2.047     2.045     2.042     2.039     2.035     2.032     2.029     2.025     2.022     2.018     2.015     2.011     2.007     2.004     2.000     1.996     1.991     1.987     1.982     1.978     1.973     1.968     1.963     1.958     1.952     1.947     1.941     1.935     1.929     1.923     1.917     1.911     1.904     1.897     1.891     1.884     1.877     1.870     1.862     1.855     1.846     1.838     1.830     1.820     1.811     1.801     1.791     1.781     1.770     1.759     1.749     1.738     1.728     1.718     1.708     1.700     1.691     1.683     1.674     1.666     1.658     1.648     1.638     1.628     1.617     1.606     1.594     1.581     1.568
     2.281     2.288     2.297     2.304     2.312     2.319     2.327     2.333     2.340     2.347     2.354     2.360     2.367     2.373     2.379     2.385     2.391     2.397     2.402     2.408     2.413     2.419     2.424     2.429     2.434     2.439     2.444     2.448     2.454     2.458     2.463     2.467     2.472     2.476     2.480     2.484     2.488     2.492     2.496     2.500     2.504     2.508     2.511     2.515     2.519     2.522     2.526     2.529     2.533     2.536     2.539     2.542     2.545     2.548     2.551     2.553     2.557     2.559     2.562     2.564     2.567     2.569     2.572     2.575     2.577     2.579     2.581     2.584     2.586     2.588     2.590     2.592     2.594     2.596     2.598     2.600     2.602     2.603     2.605     2.607     2.609     2.610     2.612     2.613     2.615     2.616     2.617     2.619     2.620     2.621     2.623     2.624     2.625     2.626     2.627     2.629     2.630     2.631     2.632     2.633     2.634     2.635     2.636     2.637     2.638     2.638     2.639     2.640     2.641     2.642     2.643     2.643     2.644     2.645     2.646     2.647     2.647     2.648     2.648     2.649     2.650     2.650     2.651     2.651     2.652     2.652     2.653     2.653     2.654     2.654     2.655     2.655     2.656     2.656     2.656     2.657     2.657     2.657     2.658     2.658     2.658     2.658     2.659     2.659     2.659     2.659     2.659     2.659     2.659     2.659     2.659     2.659     2.659     2.659     2.659     2.659     2.659     2.658     2.658     2.658     2.658     2.657     2.657     2.657     2.656     2.656     2.655     2.655     2.654     2.654     2.653     2.652     2.652     2.651     2.650     2.649     2.649     2.648     2.647     2.646     2.645     2.644     2.643     2.641     2.640     2.639     2.638     2.637     2.635     2.634     2.633     2.631     2.630     2.628     2.627     2.625     2.623     2.622     2.620     2.618     2.616     2.615     2.613     2.611     2.609     2.607     2.605     2.603     2.601     2.599     2.596     2.594     2.592     2.590     2.587     2.585     2.582     2.580     2.578     2.575     2.573     2.570     2.567     2.565     2.562     2.559     2.557     2.554     2.551     2.548     2.545     2.542     2.539     2.536     2.533     2.530     2.527     2.523     2.520     2.517     2.514     2.510     2.507     2.503     2.500     2.496     2.492     2.489     2.485     2.482     2.478     2.474     2.470     2.466     2.463     2.459     2.454     2.451     2.446     2.443     2.438     2.434     2.430     2.426     2.421     2.417     2.412     2.408     2.403     2.399     2.394     2.390     2.385     2.380     2.375     2.370     2.366     2.361     2.356     2.351     2.352     2.352     2.353     2.354     2.354     2.355     2.355     2.356     2.357     2.357     2.358     2.358     2.359     2.359     2.360     2.360     2.361     2.361     2.362     2.362     2.363     2.363     2.363     2.364     2.364     2.365     2.365     2.365     2.366     2.366     2.367     2.367     2.368     2.368     2.368     2.369     2.369     2.369     2.370     2.370     2.370     2.371     2.371     2.371     2.372     2.372     2.373     2.373     2.373     2.373     2.374     2.374     2.374     2.375     2.375     2.375     2.376     2.376     2.377     2.377     2.377     2.377     2.378     2.378     2.379     2.379     2.379     2.380     2.380     2.380     2.381     2.381     2.381     2.382     2.382     2.383     2.383     2.384     2.384     2.385     2.385     2.385     2.386     2.386     2.387     2.387     2.388     2.388     2.389     2.389     2.390     2.390     2.391     2.391     2.392     2.392     2.393     2.393     2.394     2.394     2.395     2.395     2.396     2.396     2.397     2.397     2.398     2.398     2.399     2.400     2.400     2.401     2.401     2.402     2.402     2.403     2.404     2.404     2.405     2.406     2.406     2.407     2.407     2.408     2.408     2.409     2.410     2.410     2.411     2.412     2.412     2.413     2.413     2.414     2.415     2.416     2.416     2.417     2.418     2.418     2.419     2.420     2.420     2.421     2.422     2.422     2.423     2.424     2.425     2.425     2.426     2.427     2.428     2.428     2.429     2.430     2.431     2.431     2.432     2.433     2.434     2.434     2.435     2.436     2.437     2.438     2.439     2.439     2.440     2.441     2.442     2.443     2.443     2.444     2.445     2.446     2.447     2.448     2.449     2.449     2.450     2.451     2.452     2.453     2.454     2.455     2.456     2.457     2.457     2.458     2.459     2.460     2.461     2.462     2.463     2.464     2.465     2.466     2.467     2.468     2.469     2.470     2.471     2.472     2.473     2.474     2.475     2.476     2.477     2.478     2.480     2.481     2.482     2.483     2.484     2.485     2.486     2.487     2.488     2.489     2.490     2.492     2.493     2.494     2.495     2.496     2.497     2.499     2.500     2.501     2.502     2.503     2.505     2.506     2.507     2.508     2.510     2.511     2.512     2.513     2.514     2.516     2.517     2.518     2.519     2.521     2.522     2.523     2.524     2.526     2.527     2.528     2.529     2.531     2.532     2.533     2.534     2.536     2.537     2.538     2.540     2.541     2.542     2.543     2.545     2.546     2.547     2.549     2.550     2.551     2.553     2.554     2.555     2.557     2.558     2.559     2.561     2.562     2.563     2.565     2.566     2.568     2.569     2.571     2.572     2.573     2.575     2.577     2.578     2.579     2.585     2.591     2.598     2.604     2.611     2.617     2.624     2.630     2.637     2.644     2.650     2.657     2.664     2.671     2.677     2.684     2.691     2.698     2.705     2.712     2.719     2.726     2.733     2.740     2.747     2.754     2.760     2.768     2.775     2.782     2.789     2.796     2.803     2.810     2.817     2.824     2.831     2.838     2.845     2.852     2.859     2.866     2.873     2.880     2.887     2.894     2.901     2.908     2.915     2.922     2.928     2.935     2.942     2.949     2.956     2.962     2.969     2.976     2.982     2.989     2.995     3.002     3.008     3.015     3.021     3.027     3.034     3.040     3.046     3.052     3.058     3.064     3.070     3.076     3.082     3.088     3.093     3.099     3.104     3.110     3.115     3.120     3.126     3.131     3.136     3.141     3.146     3.151     3.155     3.160     3.165     3.169     3.173     3.178     3.182     3.186     3.190     3.194     3.198     3.201     3.205     3.208     3.212     3.215     3.219     3.222     3.224     3.227     3.230     3.233     3.235     3.238     3.240     3.243     3.245     3.247     3.249     3.250     3.252     3.254     3.255     3.256     3.258     3.259     3.260     3.261     3.261     3.262     3.262     3.263     3.263     3.263     3.263     3.262     3.262     3.261     3.261     3.260     3.259     3.257     3.256     3.254     3.252     3.250     3.248     3.245     3.242     3.239     3.235     3.232     3.228     3.223     3.219     3.214     3.208     3.203     3.197     3.191     3.184     3.177     3.170     3.163     3.155     3.147     3.138     3.129     3.120     3.110     3.101     3.090     3.080     3.069     3.057     3.045     3.033     3.020     3.007     2.994     2.980     2.966     2.951     2.936     2.920     2.917     2.919     2.922     2.925     2.929     2.932     2.936     2.939     2.943     2.947     2.952     2.956     2.961     2.966     2.971     2.975     2.979     2.983     2.986     2.989     2.992     2.995     2.997     3.000     3.002     3.004     3.006     3.008     3.010     3.012     3.014     3.016     3.018     3.019     3.021     3.023     3.025     3.027     3.028     3.030     3.032     3.034     3.035     3.037     3.039     3.040     3.042     3.044     3.046     3.047     3.049     3.051     3.052     3.054     3.056     3.058     3.059     3.061     3.063     3.065     3.067     3.069     3.070     3.072     3.074     3.076     3.078     3.080     3.081     3.083     3.085     3.087     3.094     3.104     3.113     3.122     3.131     3.140     3.149     3.159     3.168     3.177     3.186     3.195     3.204     3.213     3.221     3.230     3.239     3.248     3.256     3.265     3.273     3.281     3.290     3.298     3.306     3.314     3.322     3.330     3.338     3.346     3.353     3.361     3.368     3.375     3.382     3.390     3.396     3.403     3.410     3.416     3.423     3.429     3.435     3.441     3.446     3.452     3.458     3.463     3.468     3.473     3.478     3.483     3.487     3.491     3.496     3.500     3.503     3.507     3.510     3.513     3.516     3.519     3.522     3.524     3.526     3.528     3.530     3.531     3.532     3.533     3.534     3.534     3.535     3.535     3.534     3.534     3.533     3.532     3.530     3.529     3.527     3.524     3.522     3.519     3.515     3.512     3.508     3.503     3.499     3.493     3.488     3.482     3.476     3.469     3.462     3.455     3.447     3.439     3.430     3.421     3.412     3.402     3.392     3.381     3.370     3.393     3.429     3.464     3.499     3.533     3.567     3.600     3.633     3.665     3.697     3.728     3.758     3.788     3.817     3.846     3.874     3.901     3.928     3.954     3.980     4.005     4.029     4.053     4.076     4.098     4.120     4.141     4.162     4.182     4.201     4.220     4.238     4.255     4.272     4.288     4.303     4.318     4.332     4.345     4.358     4.369     4.380     4.391     4.400     4.409     4.417     4.424     4.430     4.435     4.440     4.444     4.447     4.449     4.450     4.450     4.450     4.449     4.447     4.444     4.441     4.436     4.431     4.426     4.419     4.412     4.404     4.396     4.386     4.376     4.366     4.354     4.342     4.329     4.315     4.301     4.286     4.271     4.255     4.238     4.220     4.202     4.183     4.164     4.145     4.124     4.104     4.083     4.061     4.039     4.017     3.994     3.971     3.948     3.925     3.901     3.878     3.855     3.831     3.840     3.851     3.862     3.874     3.885     3.897     3.909     3.921     3.933     3.945     3.958     3.971     3.984     3.997     4.011     4.024     4.038     4.052     4.066     4.081     4.095     4.110     4.125     4.140     4.155     4.171     4.186     4.202     4.218     4.234     4.250     4.266     4.282     4.299     4.315     4.332     4.349     4.365     4.382     4.399     4.417     4.434     4.451     4.469     4.486     4.503     4.521     4.538     4.555     4.572     4.590     4.607     4.624     4.641     4.658     4.675     4.692     4.709     4.726     4.742     4.759     4.775     4.791     4.808     4.824     4.840     4.856     4.871     4.887     4.902     4.920     4.969     5.019     5.069     5.119     5.171     5.222     5.274     5.327     5.381     5.435     5.490     5.546     5.603     5.660     5.718     5.776     5.835     5.896     5.959     6.025     6.094     6.172     6.268     6.379     6.496     6.610     6.721     6.827     6.933     7.043     7.157     7.274     7.393     7.512     7.632     7.745     7.843     7.922     7.983     8.021     8.036     8.030     8.019     8.010     8.009     8.025     8.052     8.082     8.108     8.112     8.080     8.024     7.948     7.854     7.755     7.677     7.621     7.583     7.558     7.532     7.501     7.482     7.463     7.454     7.456     7.464     7.475     7.514     7.547     7.588     7.636     7.683     7.712     7.748     7.791     7.806     7.887     8.141     8.393     8.627     8.901     9.071     9.223     9.355     9.477     9.541     9.634     9.673     9.642     9.592     9.526     9.374     9.269     9.086     8.965     8.748     8.623     8.406     8.212     8.095     7.878     7.710     7.531     7.359     7.222     7.056     6.937     6.777     6.638     6.475     6.348     6.193     6.087     5.967     5.862     5.784     5.686     5.609     5.588     5.509     5.471     5.421     5.360     5.299     5.317     5.257     5.212     5.146     5.086     5.050     5.038     5.049     5.060     5.070     5.080     5.090     5.098     5.104     5.109     5.113     5.227     5.365     5.522     5.648     5.799     5.957     6.141     6.317     6.529     6.740     6.954     7.170     7.414     7.623     7.925     8.140     8.350     8.544     8.688     8.853     9.000     9.098     9.231     9.327     9.384     9.382     9.433     9.424     9.410     9.324     9.293     9.275     9.388     9.337     9.404     9.403     9.384     9.276     9.242     9.041     9.035     8.955     8.874     8.852     8.723     8.645     8.582     8.481     8.390     8.302     8.231     8.118     8.101     7.968     7.925     7.869     7.851     7.816     7.744     7.763     7.687     7.613     7.549     7.469     7.349     7.296     7.208     7.111     7.055     7.001     6.896     6.822     6.717     6.590     6.502     6.379     6.269     6.179     6.082     5.972     5.898     5.784     5.699     5.599     5.504     5.438     5.338     5.273     5.187     5.101     5.020     4.940     4.832     4.731     4.624     4.600     4.594     4.589     4.583     4.578     4.571     4.565     4.559     4.554     4.551     4.549     4.548     4.547     4.545     4.543     4.542     4.540     4.538     4.536     4.534     4.531     4.527     4.524     4.519     4.515     4.510     4.504     4.498     4.493     4.487     4.480     4.474     4.468     4.463     4.457     4.451     4.444     4.438     4.433     4.426     4.420     4.413     4.406     4.400     4.393     4.387     4.381     4.375     4.370     4.365     4.361     4.357     4.354     4.351     4.348     4.345     4.343     4.340     4.338     4.335     4.332     4.330     4.327     4.324     4.321     4.318     4.314     4.309     4.304     4.297     4.290     4.282     4.274     4.265     4.255     4.245     4.234     4.259     4.294     4.330     4.368     4.400     4.429     4.453     4.491     4.502     4.545     4.570     4.657     4.771     4.913     5.065     5.262     5.418     5.549     5.617     5.627     5.544     5.431     5.269     5.094     4.903     4.730     4.536     4.360     4.197     4.077     3.969     3.959     3.983     4.009     4.034     4.058     4.081     4.103     4.126     4.150     4.175     4.200     4.226     4.251     4.277     4.301     4.324     4.346     4.367     4.387     4.406     4.425     4.444     4.463     4.480     4.494     4.507     4.517     4.525     4.531     4.537     4.542     4.547     4.552     4.557     4.562     4.567     4.573     4.580     4.587     4.595     4.603     4.658     4.744     4.832     4.915     4.990     5.057     5.118     5.177     5.248     5.353     5.495     5.655     5.807     5.949     6.141     6.358     6.578     6.806     7.047     7.268     7.501     7.732     7.958     8.156     8.343     8.547     8.828     9.098     9.363     9.570     9.745     9.830     9.828     9.722     9.514     9.317     9.099     8.905     8.707     8.514     8.330     8.180     8.066     7.979     7.878     7.753     7.598     7.426     7.235     7.043     6.862     6.718     6.626     6.578     6.557     6.548     6.512     6.440     6.344     6.250     6.159     6.094     6.040     5.984     5.921     5.849     5.766     5.669     5.573     5.483     5.399     5.308     5.204     5.079     4.939     4.798     4.671     4.566     4.482     4.420     4.372     4.331     4.297     4.261     4.228     4.198     4.169     4.132     4.087     4.033     3.971     3.901     3.828     3.749     3.665     3.584     3.507     3.433     3.365     3.302     3.244     3.190     3.142     3.098     3.059     3.022     2.989     2.961     2.945     2.930     2.915     2.901     2.888     2.875     2.863     2.853     2.842     2.833     2.823     2.815     2.806     2.799     2.792     2.786     2.779     2.772     2.767     2.762     2.757     2.751     2.747     2.743     2.739     2.734     2.729     2.724     2.719     2.714     2.710     2.706     2.700     2.695     2.689     2.683     2.677     2.671     2.665     2.658     2.652     2.645     2.638     2.631     2.624     2.617     2.610     2.604     2.597     2.589     2.582     2.575     2.568     2.561     2.554     2.547     2.539     2.532     2.524     2.517     2.510     2.503     2.496     2.489     2.482     2.475     2.468     2.461     2.453     2.446     2.439     2.431     2.424     2.416     2.409     2.401     2.393     2.385     2.377     2.369     2.361     2.353     2.345     2.337     2.329     2.321     2.312     2.304     2.296     2.288     2.280     2.273     2.265     2.257     2.249     2.241     2.234     2.227     2.220     2.212     2.205     2.199     2.192     2.186     2.179     2.173     2.167     2.161     2.156     2.150     2.145     2.140     2.135     2.130     2.126     2.121     2.117     2.113     2.109     2.105     2.101     2.098     2.095     2.092     2.089     2.085     2.082     2.078     2.075     2.073     2.070     2.067     2.064     2.061     2.059     2.056     2.052     2.049     2.046     2.044     2.041     2.038     2.035     2.032     2.029     2.025     2.022     2.019     2.015     2.012     2.008     2.005     2.001     1.997     1.993     1.989     1.985     1.981     1.976     1.971     1.966     1.962     1.957     1.952     1.946     1.941     1.935     1.929     1.923     1.917     1.911     1.904     1.898     1.891     1.885     1.878     1.871     1.864     1.856     1.849     1.841     1.832     1.824     1.814     1.805     1.795     1.785     1.775     1.764     1.753     1.742     1.732     1.721     1.712     1.702     1.694     1.685     1.677     1.669     1.661     1.653     1.643     1.634     1.623     1.613     1.602     1.590     1.578     1.565
     2.280     2.288     2.295     2.303     2.311     2.318     2.325     2.332     2.339     2.346     2.353     2.359     2.366     2.372     2.378     2.384     2.390     2.396     2.401     2.407     2.412     2.418     2.423     2.429     2.433     2.438     2.443     2.448     2.453     2.458     2.463     2.467     2.472     2.476     2.480     2.484     2.489     2.493     2.496     2.501     2.504     2.508     2.512     2.516     2.519     2.523     2.526     2.530     2.533     2.536     2.540     2.542     2.546     2.549     2.552     2.555     2.557     2.560     2.563     2.566     2.568     2.571     2.573     2.576     2.578     2.581     2.583     2.585     2.587     2.589     2.592     2.594     2.596     2.598     2.600     2.601     2.603     2.605     2.607     2.609     2.610     2.612     2.614     2.615     2.617     2.618     2.620     2.621     2.622     2.624     2.625     2.627     2.628     2.629     2.630     2.631     2.633     2.633     2.635     2.636     2.637     2.638     2.639     2.640     2.641     2.642     2.642     2.643     2.644     2.645     2.646     2.646     2.648     2.648     2.649     2.650     2.650     2.651     2.651     2.652     2.653     2.653     2.654     2.655     2.655     2.656     2.656     2.657     2.657     2.658     2.658     2.659     2.659     2.660     2.660     2.660     2.661     2.661     2.661     2.661     2.662     2.662     2.662     2.663     2.663     2.663     2.663     2.663     2.663     2.663     2.663     2.663     2.663     2.663     2.663     2.663     2.663     2.663     2.662     2.662     2.662     2.661     2.661     2.661     2.660     2.660     2.659     2.659     2.658     2.658     2.657     2.656     2.656     2.655     2.654     2.654     2.653     2.652     2.651     2.650     2.649     2.648     2.647     2.646     2.645     2.643     2.642     2.641     2.639     2.638     2.637     2.635     2.634     2.632     2.631     2.629     2.628     2.626     2.625     2.622     2.621     2.619     2.617     2.615     2.613     2.611     2.609     2.607     2.605     2.603     2.601     2.599     2.596     2.594     2.592     2.589     2.587     2.585     2.582     2.579     2.577     2.574     2.572     2.569     2.566     2.564     2.561     2.558     2.555     2.552     2.549     2.546     2.543     2.540     2.537     2.534     2.531     2.528     2.525     2.521     2.518     2.515     2.511     2.508     2.504     2.500     2.497     2.493     2.490     2.486     2.482     2.478     2.475     2.471     2.467     2.463     2.459     2.455     2.451     2.447     2.442     2.438     2.434     2.430     2.426     2.421     2.417     2.412     2.408     2.403     2.399     2.394     2.389     2.385     2.380     2.375     2.370     2.365     2.360     2.355     2.350     2.351     2.352     2.352     2.353     2.354     2.354     2.355     2.355     2.356     2.356     2.357     2.357     2.358     2.358     2.359     2.359     2.360     2.360     2.361     2.361     2.362     2.362     2.362     2.363     2.363     2.364     2.364     2.365     2.365     2.365     2.366     2.366     2.367     2.367     2.367     2.368     2.368     2.369     2.369     2.369     2.369     2.370     2.370     2.370     2.371     2.371     2.372     2.372     2.372     2.373     2.373     2.373     2.374     2.374     2.374     2.375     2.375     2.375     2.376     2.376     2.376     2.377     2.377     2.377     2.378     2.378     2.379     2.379     2.379     2.380     2.380     2.380     2.381     2.381     2.382     2.382     2.383     2.383     2.383     2.384     2.384     2.385     2.385     2.386     2.386     2.387     2.387     2.388     2.388     2.389     2.389     2.389     2.390     2.390     2.391     2.391     2.392     2.393     2.393     2.394     2.394     2.395     2.395     2.396     2.396     2.397     2.397     2.398     2.398     2.399     2.400     2.400     2.401     2.401     2.402     2.402     2.403     2.404     2.404     2.405     2.406     2.406     2.407     2.407     2.408     2.409     2.409     2.410     2.411     2.411     2.412     2.412     2.413     2.414     2.415     2.415     2.416     2.417     2.417     2.418     2.419     2.419     2.420     2.421     2.421     2.422     2.423     2.424     2.424     2.425     2.426     2.427     2.427     2.428     2.429     2.430     2.430     2.431     2.432     2.433     2.433     2.434     2.435     2.436     2.437     2.438     2.438     2.439     2.440     2.441     2.442     2.443     2.443     2.444     2.445     2.446     2.447     2.448     2.449     2.449     2.450     2.451     2.452     2.453     2.454     2.455     2.456     2.456     2.457     2.458     2.459     2.460     2.461     2.462     2.463     2.464     2.465     2.466     2.467     2.468     2.469     2.470     2.471     2.472     2.473     2.474     2.475     2.477     2.478     2.479     2.480     2.481     2.482     2.483     2.484     2.485     2.486     2.487     2.489     2.490     2.491     2.492     2.493     2.494     2.495     2.496     2.498     2.499     2.500     2.501     2.502     2.504     2.505     2.506     2.507     2.509     2.510     2.511     2.512     2.514     2.515     2.516     2.517     2.519     2.520     2.521     2.522     2.524     2.525     2.526     2.527     2.529     2.530     2.531     2.532     2.534     2.535     2.536     2.538     2.539     2.540     2.541     2.543     2.544     2.545     2.547     2.548     2.549     2.551     2.552     2.553     2.554     2.556     2.557     2.559     2.560     2.561     2.563     2.564     2.566     2.567     2.569     2.570     2.571     2.573     2.574     2.576     2.577     2.579     2.580     2.586     2.593     2.599     2.606     2.612     2.618     2.625     2.632     2.638     2.645     2.652     2.658     2.665     2.672     2.679     2.686     2.692     2.699     2.706     2.713     2.720     2.727     2.734     2.741     2.748     2.755     2.762     2.769     2.776     2.783     2.790     2.797     2.804     2.811     2.818     2.824     2.831     2.839     2.845     2.852     2.859     2.866     2.873     2.880     2.887     2.894     2.901     2.908     2.914     2.921     2.928     2.935     2.942     2.948     2.955     2.961     2.968     2.975     2.981     2.988     2.994     3.000     3.007     3.013     3.019     3.025     3.031     3.037     3.043     3.050     3.055     3.061     3.067     3.073     3.078     3.084     3.089     3.095     3.100     3.105     3.111     3.116     3.121     3.126     3.130     3.135     3.140     3.145     3.149     3.154     3.158     3.162     3.166     3.170     3.174     3.178     3.182     3.186     3.189     3.193     3.196     3.199     3.203     3.206     3.208     3.211     3.214     3.217     3.219     3.221     3.224     3.226     3.228     3.230     3.232     3.234     3.235     3.237     3.238     3.239     3.241     3.242     3.242     3.243     3.244     3.244     3.245     3.245     3.245     3.245     3.245     3.245     3.244     3.243     3.243     3.242     3.241     3.239     3.238     3.236     3.234     3.232     3.230     3.227     3.224     3.221     3.217     3.214     3.210     3.205     3.201     3.196     3.190     3.185     3.179     3.173     3.166     3.159     3.152     3.144     3.136     3.128     3.120     3.111     3.102     3.092     3.082     3.072     3.061     3.050     3.039     3.027     3.015     3.002     2.989     2.976     2.962     2.948     2.933     2.918     2.911     2.914     2.917     2.920     2.923     2.926     2.929     2.933     2.936     2.940     2.944     2.948     2.953     2.957     2.962     2.966     2.971     2.975     2.979     2.983     2.986     2.989     2.992     2.995     2.997     3.000     3.002     3.004     3.006     3.008     3.010     3.012     3.014     3.016     3.018     3.020     3.021     3.023     3.025     3.027     3.029     3.030     3.032     3.034     3.035     3.037     3.039     3.041     3.042     3.044     3.046     3.048     3.049     3.051     3.053     3.054     3.056     3.058     3.060     3.061     3.063     3.065     3.067     3.069     3.071     3.073     3.074     3.076     3.078     3.080     3.082     3.084     3.085     3.092     3.101     3.110     3.119     3.128     3.138     3.147     3.156     3.165     3.174     3.183     3.192     3.201     3.210     3.218     3.227     3.236     3.245     3.253     3.262     3.270     3.279     3.287     3.295     3.303     3.311     3.319     3.327     3.335     3.343     3.350     3.358     3.365     3.372     3.380     3.387     3.393     3.400     3.407     3.413     3.420     3.426     3.432     3.438     3.444     3.449     3.455     3.460     3.465     3.470     3.475     3.480     3.484     3.489     3.493     3.497     3.501     3.504     3.508     3.511     3.514     3.517     3.519     3.522     3.524     3.526     3.527     3.529     3.530     3.531     3.532     3.532     3.533     3.533     3.532     3.532     3.531     3.530     3.529     3.527     3.525     3.523     3.520     3.517     3.514     3.511     3.507     3.503     3.498     3.493     3.488     3.482     3.476     3.469     3.462     3.455     3.447     3.439     3.431     3.422     3.413     3.403     3.393     3.382     3.372     3.372     3.408     3.443     3.479     3.513     3.547     3.581     3.614     3.646     3.678     3.710     3.740     3.770     3.800     3.829     3.857     3.884     3.911     3.938     3.964     3.989     4.013     4.037     4.060     4.083     4.105     4.126     4.147     4.167     4.187     4.205     4.224     4.241     4.258     4.274     4.289     4.304     4.318     4.332     4.344     4.356     4.367     4.378     4.388     4.396     4.404     4.412     4.418     4.424     4.428     4.432     4.436     4.438     4.439     4.440     4.440     4.439     4.437     4.434     4.431     4.427     4.422     4.417     4.410     4.404     4.396     4.387     4.378     4.368     4.358     4.346     4.334     4.321     4.308     4.294     4.279     4.263     4.247     4.231     4.213     4.195     4.177     4.158     4.138     4.118     4.097     4.076     4.055     4.033     4.010     3.988     3.964     3.941     3.918     3.894     3.871     3.847     3.827     3.837     3.848     3.859     3.871     3.882     3.894     3.905     3.917     3.930     3.942     3.954     3.967     3.980     3.993     4.007     4.020     4.034     4.048     4.062     4.076     4.091     4.106     4.120     4.135     4.151     4.166     4.181     4.197     4.213     4.229     4.245     4.261     4.277     4.293     4.310     4.326     4.343     4.360     4.377     4.394     4.411     4.428     4.445     4.463     4.480     4.497     4.515     4.532     4.549     4.567     4.584     4.601     4.618     4.636     4.653     4.670     4.687     4.703     4.720     4.737     4.753     4.770     4.786     4.802     4.818     4.834     4.850     4.866     4.882     4.897     4.913     4.940     4.990     5.040     5.091     5.142     5.193     5.245     5.298     5.352     5.407     5.463     5.520     5.578     5.636     5.694     5.752     5.811     5.872     5.936     6.002     6.069     6.140     6.221     6.320     6.432     6.549     6.664     6.775     6.881     6.987     7.098     7.215     7.334     7.454     7.573     7.689     7.796     7.885     7.955     8.005     8.035     8.042     8.034     8.027     8.028     8.036     8.060     8.088     8.107     8.114     8.104     8.059     7.987     7.905     7.810     7.719     7.644     7.607     7.580     7.562     7.533     7.505     7.479     7.459     7.446     7.444     7.447     7.450     7.481     7.513     7.550     7.602     7.639     7.681     7.721     7.760     7.779     7.848     8.097     8.305     8.574     8.786     8.973     9.181     9.304     9.415     9.522     9.609     9.658     9.629     9.692     9.616     9.521     9.388     9.306     9.096     8.982     8.800     8.591     8.496     8.251     8.086     7.901     7.717     7.556     7.409     7.261     7.093     6.946     6.774     6.644     6.455     6.304     6.186     6.049     5.967     5.847     5.771     5.684     5.619     5.596     5.494     5.454     5.387     5.359     5.298     5.247     5.196     5.128     5.081     5.030     5.041     5.053     5.063     5.073     5.083     5.091     5.098     5.103     5.108     5.113     5.117     5.190     5.312     5.461     5.591     5.766     5.918     6.113     6.308     6.525     6.719     6.954     7.168     7.392     7.621     7.851     8.090     8.286     8.449     8.607     8.735     8.883     9.007     9.117     9.160     9.311     9.304     9.311     9.329     9.238     9.194     9.284     9.204     9.282     9.297     9.350     9.361     9.434     9.309     9.201     9.054     9.007     9.007     8.913     8.825     8.772     8.678     8.593     8.498     8.416     8.301     8.278     8.105     8.063     7.979     7.933     7.902     7.844     7.870     7.793     7.755     7.724     7.639     7.546     7.512     7.366     7.293     7.230     7.148     7.080     7.021     6.901     6.817     6.705     6.580     6.471     6.377     6.260     6.169     6.085     5.960     5.884     5.775     5.694     5.602     5.497     5.430     5.327     5.236     5.166     5.075     4.964     4.871     4.764     4.650     4.621     4.615     4.610     4.604     4.598     4.592     4.586     4.581     4.577     4.575     4.573     4.572     4.570     4.569     4.568     4.566     4.564     4.562     4.560     4.557     4.554     4.550     4.546     4.541     4.535     4.529     4.523     4.516     4.509     4.503     4.496     4.489     4.482     4.476     4.469     4.463     4.456     4.450     4.443     4.437     4.430     4.423     4.415     4.408     4.401     4.394     4.388     4.383     4.377     4.372     4.368     4.364     4.361     4.358     4.355     4.352     4.350     4.347     4.345     4.342     4.339     4.337     4.334     4.331     4.328     4.324     4.320     4.315     4.310     4.303     4.296     4.288     4.279     4.269     4.258     4.247     4.235     4.223     4.263     4.306     4.341     4.382     4.420     4.453     4.487     4.537     4.543     4.580     4.656     4.747     4.864     5.047     5.219     5.400     5.554     5.668     5.700     5.673     5.580     5.448     5.274     5.095     4.895     4.689     4.475     4.315     4.143     4.018     3.928     3.941     3.963     3.985     4.006     4.026     4.047     4.071     4.095     4.120     4.145     4.170     4.195     4.220     4.245     4.268     4.290     4.312     4.332     4.352     4.371     4.390     4.409     4.426     4.441     4.454     4.465     4.474     4.483     4.491     4.498     4.506     4.512     4.519     4.526     4.532     4.540     4.587     4.655     4.734     4.832     4.946     5.068     5.190     5.305     5.410     5.505     5.589     5.666     5.743     5.836     5.952     6.086     6.298     6.507     6.735     7.006     7.256     7.487     7.730     7.936     8.125     8.327     8.579     8.949     9.298     9.646     9.882    10.064    10.206    10.327    10.435    10.529    10.577    10.483    10.339    10.111     9.820     9.521     9.210     8.960     8.739     8.588     8.471     8.365     8.248     8.107     7.933     7.750     7.553     7.353     7.165     7.007     6.892     6.833     6.788     6.745     6.700     6.610     6.491     6.365     6.261     6.160     6.079     5.997     5.911     5.819     5.722     5.622     5.513     5.409     5.316     5.228     5.129     5.014     4.878     4.733     4.596     4.483     4.392     4.322     4.269     4.229     4.198     4.171     4.147     4.126     4.106     4.082     4.050     4.008     3.958     3.898     3.833     3.762     3.684     3.607     3.533     3.461     3.395     3.334     3.277     3.223     3.175     3.131     3.091     3.054     3.019     2.986     2.955     2.926     2.897     2.867     2.853     2.840     2.828     2.817     2.807     2.797     2.788     2.779     2.770     2.762     2.755     2.749     2.743     2.737     2.731     2.726     2.721     2.717     2.713     2.709     2.706     2.702     2.698     2.694     2.689     2.685     2.682     2.678     2.673     2.669     2.664     2.658     2.653     2.648     2.642     2.636     2.630     2.624     2.618     2.611     2.605     2.598     2.592     2.586     2.579     2.573     2.566     2.559     2.553     2.546     2.540     2.533     2.526     2.518     2.511     2.504     2.497     2.490     2.484     2.477     2.470     2.463     2.456     2.449     2.442     2.435     2.427     2.420     2.413     2.405     2.398     2.391     2.383     2.375     2.367     2.359     2.351     2.343     2.336     2.328     2.319     2.311     2.303     2.295     2.287     2.279     2.272     2.264     2.256     2.249     2.241     2.233     2.226     2.219     2.212     2.205     2.197     2.191     2.184     2.178     2.171     2.165     2.160     2.154     2.148     2.143     2.138     2.133     2.128     2.123     2.118     2.114     2.110     2.106     2.102     2.098     2.094     2.091     2.088     2.085     2.082     2.079     2.075     2.072     2.069     2.066     2.063     2.060     2.057     2.055     2.052     2.049     2.046     2.043     2.040     2.037     2.034     2.032     2.029     2.026     2.022     2.019     2.016     2.012     2.009     2.006     2.002     1.999     1.995     1.991     1.987     1.983     1.979     1.975     1.970     1.965     1.960     1.955     1.950     1.946     1.940     1.935     1.929     1.923     1.917     1.911     1.905     1.898     1.892     1.885     1.879     1.872     1.865     1.858     1.850     1.843     1.835     1.826     1.818     1.809     1.799     1.789     1.779     1.769     1.758     1.747     1.736     1.726     1.715     1.706     1.697     1.688     1.680     1.672     1.664     1.656     1.648     1.639     1.629     1.619     1.609     1.597     1.586     1.574     1.562
     2.279     2.287     2.294     2.302     2.309     2.317     2.324     2.331     2.338     2.345     2.352     2.358     2.365     2.371     2.377     2.383     2.389     2.395     2.401     2.406     2.412     2.417     2.423     2.428     2.433     2.438     2.443     2.448     2.453     2.458     2.463     2.467     2.472     2.476     2.481     2.484     2.489     2.493     2.497     2.501     2.505     2.509     2.512     2.516     2.520     2.523     2.526     2.530     2.533     2.537     2.540     2.543     2.546     2.550     2.552     2.556     2.558     2.561     2.564     2.567     2.569     2.572     2.575     2.577     2.580     2.582     2.584     2.587     2.589     2.591     2.593     2.595     2.598     2.599     2.602     2.604     2.605     2.607     2.609     2.611     2.612     2.614     2.616     2.617     2.619     2.620     2.622     2.623     2.625     2.626     2.628     2.629     2.630     2.632     2.633     2.634     2.635     2.636     2.637     2.639     2.640     2.641     2.642     2.643     2.643     2.645     2.645     2.646     2.647     2.648     2.649     2.650     2.651     2.651     2.652     2.653     2.654     2.654     2.655     2.656     2.656     2.657     2.658     2.658     2.659     2.659     2.660     2.660     2.661     2.661     2.662     2.662     2.663     2.663     2.664     2.664     2.664     2.665     2.665     2.665     2.666     2.666     2.666     2.666     2.666     2.667     2.667     2.667     2.667     2.667     2.667     2.667     2.667     2.667     2.667     2.667     2.667     2.666     2.666     2.666     2.666     2.665     2.665     2.665     2.664     2.664     2.663     2.663     2.662     2.662     2.661     2.661     2.660     2.659     2.658     2.658     2.657     2.656     2.655     2.654     2.653     2.652     2.651     2.650     2.649     2.647     2.646     2.645     2.644     2.642     2.641     2.639     2.638     2.636     2.635     2.633     2.632     2.630     2.628     2.627     2.625     2.623     2.621     2.620     2.617     2.615     2.613     2.611     2.609     2.607     2.605     2.602     2.600     2.598     2.596     2.593     2.591     2.589     2.586     2.584     2.581     2.579     2.576     2.573     2.571     2.568     2.565     2.562     2.559     2.557     2.554     2.551     2.548     2.545     2.542     2.538     2.535     2.532     2.529     2.525     2.522     2.519     2.515     2.512     2.508     2.505     2.501     2.497     2.494     2.490     2.486     2.483     2.479     2.475     2.471     2.467     2.463     2.459     2.455     2.451     2.447     2.443     2.438     2.434     2.430     2.425     2.421     2.417     2.412     2.407     2.403     2.398     2.393     2.389     2.384     2.379     2.374     2.369     2.364     2.359     2.354     2.350     2.350     2.351     2.352     2.352     2.353     2.353     2.354     2.355     2.355     2.356     2.356     2.357     2.357     2.358     2.358     2.359     2.359     2.359     2.360     2.360     2.361     2.361     2.362     2.362     2.363     2.363     2.363     2.364     2.364     2.365     2.365     2.365     2.366     2.366     2.367     2.367     2.367     2.367     2.368     2.368     2.369     2.369     2.369     2.370     2.370     2.370     2.371     2.371     2.371     2.372     2.372     2.372     2.373     2.373     2.373     2.374     2.374     2.374     2.375     2.375     2.375     2.376     2.376     2.377     2.377     2.377     2.378     2.378     2.378     2.379     2.379     2.380     2.380     2.380     2.381     2.381     2.382     2.382     2.383     2.383     2.384     2.384     2.385     2.385     2.386     2.386     2.387     2.387     2.387     2.388     2.388     2.389     2.389     2.390     2.390     2.391     2.391     2.392     2.392     2.393     2.393     2.394     2.395     2.395     2.396     2.396     2.397     2.397     2.398     2.398     2.399     2.400     2.401     2.401     2.401     2.402     2.403     2.403     2.404     2.404     2.405     2.406     2.406     2.407     2.407     2.408     2.409     2.409     2.410     2.411     2.411     2.412     2.413     2.413     2.414     2.415     2.415     2.416     2.417     2.417     2.418     2.419     2.419     2.420     2.421     2.422     2.423     2.423     2.424     2.425     2.426     2.426     2.427     2.428     2.429     2.429     2.430     2.431     2.432     2.432     2.433     2.434     2.435     2.436     2.437     2.437     2.438     2.439     2.440     2.441     2.441     2.442     2.443     2.444     2.445     2.446     2.447     2.447     2.448     2.449     2.450     2.451     2.452     2.453     2.454     2.454     2.455     2.456     2.457     2.458     2.459     2.460     2.461     2.462     2.463     2.464     2.465     2.466     2.467     2.468     2.469     2.470     2.471     2.472     2.474     2.475     2.476     2.477     2.478     2.479     2.480     2.481     2.482     2.483     2.484     2.485     2.486     2.488     2.489     2.490     2.491     2.492     2.493     2.495     2.496     2.497     2.498     2.499     2.500     2.502     2.503     2.504     2.505     2.506     2.508     2.509     2.510     2.511     2.513     2.514     2.515     2.517     2.518     2.519     2.520     2.522     2.523     2.524     2.525     2.527     2.528     2.529     2.531     2.532     2.533     2.534     2.536     2.537     2.538     2.539     2.541     2.542     2.543     2.545     2.546     2.547     2.548     2.550     2.551     2.552     2.554     2.555     2.556     2.558     2.559     2.561     2.562     2.563     2.565     2.566     2.568     2.569     2.571     2.572     2.574     2.575     2.577     2.578     2.580     2.581     2.587     2.594     2.600     2.607     2.613     2.620     2.626     2.633     2.640     2.646     2.653     2.660     2.667     2.673     2.680     2.687     2.694     2.700     2.707     2.714     2.721     2.728     2.735     2.742     2.749     2.756     2.763     2.770     2.776     2.783     2.790     2.797     2.804     2.811     2.818     2.825     2.832     2.839     2.846     2.852     2.859     2.866     2.873     2.880     2.887     2.894     2.901     2.907     2.914     2.921     2.927     2.934     2.941     2.947     2.954     2.960     2.967     2.973     2.980     2.986     2.992     2.998     3.005     3.011     3.017     3.023     3.029     3.034     3.040     3.046     3.052     3.058     3.063     3.069     3.074     3.080     3.085     3.090     3.095     3.101     3.105     3.110     3.115     3.120     3.125     3.129     3.134     3.138     3.142     3.147     3.151     3.155     3.159     3.162     3.166     3.170     3.173     3.177     3.180     3.183     3.186     3.189     3.192     3.195     3.198     3.200     3.203     3.205     3.207     3.209     3.211     3.213     3.215     3.217     3.218     3.220     3.221     3.222     3.223     3.224     3.225     3.226     3.226     3.227     3.227     3.227     3.227     3.227     3.227     3.227     3.226     3.226     3.225     3.224     3.223     3.221     3.220     3.218     3.216     3.214     3.212     3.209     3.206     3.203     3.199     3.196     3.192     3.187     3.183     3.178     3.172     3.167     3.161     3.155     3.148     3.141     3.134     3.126     3.118     3.110     3.102     3.093     3.084     3.074     3.064     3.054     3.043     3.032     3.021     3.009     2.997     2.984     2.972     2.958     2.944     2.930     2.916     2.906     2.909     2.911     2.914     2.917     2.920     2.923     2.926     2.930     2.933     2.937     2.941     2.945     2.949     2.954     2.958     2.962     2.967     2.971     2.975     2.979     2.982     2.986     2.989     2.992     2.995     2.997     2.999     3.002     3.004     3.006     3.008     3.010     3.012     3.014     3.016     3.018     3.020     3.022     3.023     3.025     3.027     3.029     3.031     3.032     3.034     3.036     3.037     3.039     3.041     3.043     3.044     3.046     3.048     3.049     3.051     3.053     3.055     3.056     3.058     3.060     3.062     3.064     3.065     3.067     3.069     3.071     3.073     3.075     3.076     3.078     3.080     3.082     3.084     3.089     3.098     3.107     3.117     3.126     3.135     3.144     3.153     3.162     3.171     3.180     3.189     3.198     3.207     3.215     3.224     3.233     3.242     3.250     3.259     3.267     3.276     3.284     3.292     3.300     3.308     3.316     3.324     3.332     3.340     3.347     3.355     3.362     3.369     3.377     3.384     3.391     3.397     3.404     3.411     3.417     3.423     3.429     3.435     3.441     3.447     3.452     3.457     3.463     3.468     3.473     3.477     3.482     3.486     3.490     3.494     3.498     3.502     3.505     3.508     3.511     3.514     3.517     3.519     3.521     3.523     3.525     3.527     3.528     3.529     3.530     3.530     3.531     3.531     3.530     3.530     3.529     3.528     3.527     3.525     3.523     3.521     3.519     3.516     3.513     3.509     3.506     3.501     3.497     3.492     3.487     3.481     3.475     3.469     3.462     3.455     3.448     3.440     3.431     3.423     3.413     3.404     3.394     3.383     3.373     3.361     3.387     3.423     3.458     3.493     3.527     3.561     3.595     3.627     3.659     3.691     3.722     3.752     3.782     3.811     3.840     3.867     3.895     3.921     3.947     3.973     3.997     4.021     4.045     4.067     4.089     4.111     4.132     4.152     4.172     4.191     4.209     4.227     4.243     4.260     4.275     4.290     4.305     4.318     4.331     4.343     4.354     4.365     4.375     4.384     4.392     4.399     4.406     4.412     4.417     4.421     4.424     4.427     4.429     4.429     4.429     4.428     4.427     4.424     4.421     4.418     4.413     4.407     4.401     4.395     4.387     4.379     4.370     4.360     4.349     4.338     4.326     4.314     4.300     4.286     4.271     4.256     4.240     4.223     4.206     4.188     4.170     4.151     4.131     4.111     4.091     4.070     4.048     4.026     4.004     3.981     3.958     3.934     3.911     3.887     3.864     3.840     3.824     3.835     3.845     3.856     3.868     3.879     3.891     3.902     3.914     3.926     3.938     3.951     3.964     3.977     3.990     4.003     4.016     4.030     4.044     4.058     4.072     4.086     4.101     4.116     4.131     4.146     4.161     4.176     4.192     4.208     4.224     4.239     4.255     4.272     4.288     4.305     4.321     4.338     4.354     4.371     4.388     4.405     4.422     4.440     4.457     4.474     4.492     4.509     4.526     4.544     4.561     4.578     4.595     4.613     4.630     4.647     4.664     4.681     4.698     4.715     4.731     4.748     4.764     4.781     4.797     4.813     4.829     4.845     4.861     4.877     4.893     4.908     4.923     4.960     5.011     5.061     5.112     5.163     5.215     5.268     5.321     5.376     5.433     5.491     5.550     5.609     5.667     5.726     5.786     5.846     5.910     5.977     6.043     6.113     6.187     6.271     6.371     6.483     6.600     6.715     6.826     6.934     7.042     7.155     7.275     7.396     7.516     7.634     7.746     7.845     7.925     7.984     8.025     8.045     8.045     8.035     8.033     8.037     8.052     8.078     8.102     8.107     8.101     8.075     8.016     7.934     7.847     7.756     7.664     7.619     7.596     7.574     7.558     7.527     7.502     7.463     7.450     7.437     7.435     7.424     7.432     7.451     7.473     7.512     7.556     7.605     7.638     7.684     7.732     7.720     7.829     8.043     8.221     8.436     8.669     8.872     9.030     9.252     9.368     9.469     9.574     9.611     9.722     9.682     9.657     9.589     9.530     9.398     9.276     9.117     8.926     8.844     8.629     8.453     8.264     8.094     7.887     7.762     7.566     7.427     7.285     7.101     6.935     6.777     6.605     6.431     6.276     6.215     6.061     5.958     5.842     5.768     5.695     5.608     5.604     5.512     5.457     5.401     5.342     5.253     5.207     5.132     5.086     5.033     5.044     5.055     5.065     5.075     5.083     5.091     5.097     5.103     5.108     5.112     5.117     5.123     5.128     5.246     5.411     5.556     5.734     5.899     6.095     6.299     6.510     6.717     6.926     7.138     7.369     7.583     7.796     8.000     8.203     8.349     8.501     8.677     8.809     8.874     9.042     9.081     9.142     9.179     9.199     9.171     9.205     9.100     9.130     9.145     9.167     9.229     9.317     9.326     9.332     9.246     9.158     9.041     8.975     8.940     8.916     8.817     8.731     8.659     8.579     8.495     8.482     8.298     8.249     8.153     8.072     7.971     7.932     7.928     7.877     7.852     7.854     7.783     7.735     7.671     7.557     7.457     7.387     7.291     7.239     7.172     7.073     7.018     6.899     6.785     6.678     6.579     6.446     6.366     6.254     6.154     6.074     5.958     5.884     5.778     5.686     5.597     5.493     5.399     5.331     5.214     5.111     5.012     4.902     4.788     4.664     4.642     4.637     4.631     4.625     4.619     4.614     4.609     4.605     4.601     4.599     4.598     4.596     4.595     4.594     4.593     4.591     4.589     4.587     4.585     4.582     4.578     4.573     4.568     4.562     4.556     4.549     4.542     4.534     4.526     4.519     4.511     4.504     4.497     4.490     4.483     4.476     4.469     4.462     4.455     4.448     4.440     4.432     4.425     4.417     4.410     4.403     4.397     4.391     4.385     4.380     4.376     4.372     4.368     4.365     4.363     4.360     4.358     4.355     4.353     4.350     4.347     4.344     4.341     4.338     4.335     4.331     4.327     4.322     4.316     4.309     4.301     4.293     4.283     4.272     4.260     4.248     4.236     4.223     4.218     4.261     4.304     4.355     4.402     4.442     4.510     4.535     4.561     4.614     4.650     4.729     4.848     4.989     5.165     5.351     5.529     5.672     5.763     5.773     5.725     5.618     5.462     5.265     5.060     4.825     4.616     4.402     4.236     4.085     3.976     3.902     3.915     3.932     3.951     3.970     3.991     4.013     4.037     4.061     4.085     4.109     4.134     4.159     4.184     4.207     4.229     4.251     4.271     4.292     4.311     4.330     4.348     4.365     4.380     4.395     4.408     4.419     4.430     4.440     4.450     4.460     4.470     4.478     4.487     4.495     4.535     4.631     4.721     4.841     4.965     5.100     5.243     5.391     5.537     5.672     5.798     5.911     6.015     6.113     6.210     6.415     6.635     6.842     7.041     7.250     7.500     7.782     8.099     8.468     8.809     9.071     9.371     9.592     9.764     9.886    10.005    10.111    10.257    10.345    10.472    10.583    10.721    10.839    10.811    10.755    10.572    10.323    10.028     9.702     9.421     9.142     8.947     8.790     8.646     8.513     8.361     8.187     8.007     7.819     7.622     7.438     7.273     7.141     7.063     6.997     6.928     6.854     6.758     6.618     6.462     6.321     6.194     6.063     5.950     5.839     5.730     5.622     5.517     5.410     5.299     5.199     5.113     5.023     4.918     4.793     4.652     4.517     4.401     4.308     4.233     4.175     4.133     4.102     4.081     4.063     4.048     4.036     4.022     4.002     3.971     3.932     3.882     3.825     3.761     3.688     3.615     3.544     3.476     3.411     3.352     3.296     3.244     3.196     3.153     3.114     3.076     3.042     3.008     2.976     2.947     2.918     2.889     2.860     2.832     2.802     2.783     2.773     2.763     2.753     2.745     2.736     2.728     2.720     2.714     2.708     2.703     2.697     2.691     2.687     2.683     2.680     2.676     2.673     2.671     2.668     2.664     2.660     2.657     2.653     2.650     2.647     2.643     2.639     2.634     2.629     2.625     2.619     2.614     2.609     2.603     2.598     2.592     2.586     2.580     2.574     2.568     2.562     2.556     2.550     2.544     2.537     2.531     2.525     2.518     2.512     2.505     2.498     2.491     2.484     2.478     2.471     2.465     2.458     2.451     2.444     2.437     2.431     2.423     2.416     2.409     2.402     2.395     2.387     2.380     2.373     2.365     2.357     2.350     2.342     2.334     2.326     2.318     2.310     2.302     2.294     2.286     2.279     2.271     2.263     2.255     2.248     2.240     2.233     2.225     2.217     2.210     2.204     2.197     2.190     2.183     2.176     2.170     2.164     2.158     2.152     2.146     2.141     2.135     2.130     2.125     2.120     2.116     2.111     2.107     2.103     2.099     2.095     2.091     2.087     2.084     2.081     2.078     2.075     2.072     2.069     2.066     2.062     2.059     2.056     2.054     2.051     2.048     2.045     2.043     2.040     2.037     2.034     2.031     2.028     2.025     2.022     2.019     2.016     2.013     2.010     2.006     2.003     1.999     1.996     1.992     1.989     1.985     1.981     1.977     1.973     1.969     1.964     1.959     1.955     1.949     1.944     1.939     1.934     1.929     1.923     1.917     1.911     1.905     1.899     1.892     1.886     1.880     1.873     1.866     1.859     1.852     1.845     1.837     1.829     1.821     1.812     1.803     1.793     1.783     1.773     1.763     1.752     1.741     1.730     1.720     1.710     1.700     1.691     1.682     1.675     1.667     1.659     1.652     1.643     1.634     1.625     1.615     1.604     1.594     1.582     1.570     1.557
     2.278     2.286     2.293     2.301     2.308     2.316     2.323     2.330     2.337     2.344     2.350     2.358     2.364     2.370     2.376     2.382     2.388     2.394     2.400     2.406     2.412     2.417     2.422     2.428     2.433     2.439     2.443     2.449     2.453     2.458     2.463     2.467     2.472     2.476     2.481     2.485     2.490     2.493     2.498     2.501     2.506     2.509     2.513     2.516     2.521     2.524     2.527     2.531     2.534     2.538     2.541     2.544     2.547     2.551     2.554     2.556     2.559     2.562     2.565     2.568     2.570     2.573     2.576     2.579     2.581     2.583     2.586     2.588     2.591     2.593     2.595     2.597     2.599     2.601     2.603     2.605     2.607     2.609     2.611     2.613     2.615     2.616     2.618     2.620     2.621     2.623     2.624     2.626     2.627     2.629     2.630     2.631     2.633     2.634     2.636     2.637     2.638     2.639     2.640     2.641     2.642     2.644     2.645     2.646     2.646     2.647     2.648     2.650     2.650     2.651     2.652     2.653     2.654     2.655     2.656     2.656     2.657     2.658     2.658     2.659     2.660     2.661     2.661     2.662     2.662     2.663     2.663     2.664     2.665     2.665     2.666     2.666     2.667     2.667     2.667     2.668     2.668     2.668     2.669     2.669     2.669     2.670     2.670     2.670     2.670     2.671     2.671     2.671     2.671     2.671     2.671     2.671     2.671     2.671     2.671     2.671     2.670     2.670     2.670     2.670     2.670     2.669     2.669     2.669     2.668     2.668     2.667     2.667     2.666     2.666     2.665     2.665     2.664     2.663     2.663     2.662     2.661     2.660     2.659     2.658     2.657     2.656     2.655     2.654     2.653     2.651     2.650     2.649     2.648     2.646     2.645     2.643     2.642     2.641     2.639     2.637     2.636     2.634     2.633     2.631     2.629     2.627     2.625     2.623     2.622     2.619     2.618     2.615     2.613     2.611     2.609     2.607     2.605     2.602     2.600     2.598     2.595     2.593     2.590     2.588     2.585     2.583     2.580     2.578     2.575     2.572     2.569     2.567     2.564     2.561     2.558     2.555     2.552     2.549     2.546     2.542     2.539     2.536     2.533     2.530     2.526     2.523     2.519     2.516     2.512     2.509     2.505     2.502     2.498     2.494     2.491     2.487     2.483     2.479     2.475     2.471     2.467     2.463     2.459     2.455     2.451     2.447     2.443     2.438     2.434     2.429     2.425     2.421     2.416     2.411     2.407     2.402     2.398     2.393     2.388     2.383     2.378     2.373     2.368     2.363     2.358     2.353     2.349     2.350     2.350     2.351     2.352     2.352     2.353     2.353     2.354     2.354     2.355     2.355     2.356     2.356     2.357     2.357     2.358     2.358     2.359     2.359     2.359     2.360     2.360     2.361     2.361     2.362     2.362     2.363     2.363     2.363     2.364     2.364     2.365     2.365     2.365     2.366     2.366     2.366     2.367     2.367     2.367     2.368     2.368     2.368     2.369     2.369     2.369     2.370     2.370     2.370     2.371     2.371     2.372     2.372     2.372     2.372     2.373     2.373     2.374     2.374     2.374     2.375     2.375     2.375     2.376     2.376     2.376     2.377     2.377     2.378     2.378     2.379     2.379     2.379     2.380     2.380     2.381     2.381     2.382     2.382     2.382     2.383     2.383     2.384     2.385     2.385     2.385     2.386     2.386     2.387     2.387     2.388     2.388     2.389     2.389     2.390     2.390     2.391     2.391     2.392     2.392     2.393     2.393     2.394     2.395     2.395     2.396     2.396     2.397     2.397     2.398     2.399     2.399     2.400     2.400     2.401     2.401     2.402     2.403     2.403     2.404     2.405     2.405     2.406     2.406     2.407     2.408     2.408     2.409     2.410     2.410     2.411     2.411     2.412     2.413     2.414     2.414     2.415     2.416     2.416     2.417     2.418     2.418     2.419     2.420     2.421     2.422     2.422     2.423     2.424     2.425     2.425     2.426     2.427     2.428     2.428     2.429     2.430     2.431     2.432     2.432     2.433     2.434     2.435     2.435     2.436     2.437     2.438     2.439     2.440     2.440     2.441     2.442     2.443     2.444     2.445     2.446     2.446     2.447     2.448     2.449     2.450     2.451     2.452     2.453     2.454     2.454     2.455     2.456     2.457     2.458     2.459     2.460     2.461     2.462     2.463     2.464     2.465     2.466     2.467     2.469     2.469     2.470     2.471     2.473     2.474     2.475     2.476     2.477     2.478     2.479     2.480     2.481     2.482     2.483     2.485     2.486     2.487     2.488     2.489     2.490     2.491     2.492     2.494     2.495     2.496     2.497     2.498     2.500     2.501     2.502     2.503     2.504     2.506     2.507     2.508     2.510     2.511     2.512     2.513     2.515     2.516     2.517     2.518     2.520     2.521     2.522     2.523     2.525     2.526     2.527     2.528     2.530     2.531     2.532     2.534     2.535     2.536     2.537     2.538     2.540     2.541     2.542     2.544     2.545     2.546     2.548     2.549     2.550     2.552     2.553     2.554     2.556     2.557     2.558     2.560     2.561     2.563     2.564     2.566     2.567     2.569     2.570     2.572     2.573     2.575     2.576     2.578     2.579     2.581     2.582     2.588     2.595     2.601     2.608     2.614     2.621     2.627     2.634     2.641     2.647     2.654     2.661     2.667     2.674     2.681     2.688     2.695     2.702     2.708     2.715     2.722     2.729     2.736     2.743     2.750     2.757     2.763     2.770     2.777     2.784     2.791     2.798     2.805     2.811     2.818     2.825     2.832     2.839     2.846     2.853     2.859     2.866     2.873     2.880     2.886     2.893     2.900     2.906     2.913     2.920     2.926     2.933     2.939     2.946     2.952     2.959     2.965     2.971     2.978     2.984     2.990     2.996     3.002     3.008     3.014     3.020     3.026     3.031     3.037     3.043     3.048     3.054     3.059     3.065     3.070     3.075     3.080     3.085     3.090     3.095     3.100     3.105     3.109     3.114     3.118     3.123     3.127     3.131     3.135     3.139     3.143     3.147     3.150     3.154     3.157     3.161     3.164     3.167     3.170     3.173     3.176     3.179     3.181     3.184     3.186     3.188     3.191     3.193     3.195     3.196     3.198     3.200     3.201     3.203     3.204     3.205     3.206     3.207     3.208     3.208     3.209     3.209     3.210     3.210     3.210     3.210     3.209     3.209     3.208     3.208     3.207     3.206     3.204     3.203     3.202     3.200     3.198     3.196     3.193     3.191     3.188     3.185     3.181     3.177     3.174     3.169     3.165     3.160     3.155     3.149     3.143     3.137     3.130     3.123     3.116     3.109     3.101     3.092     3.084     3.075     3.066     3.056     3.046     3.036     3.026     3.015     3.003     2.992     2.980     2.967     2.955     2.941     2.928     2.914     2.901     2.903     2.906     2.909     2.911     2.914     2.917     2.920     2.924     2.927     2.930     2.934     2.938     2.942     2.946     2.950     2.954     2.958     2.963     2.967     2.971     2.975     2.979     2.982     2.986     2.989     2.992     2.994     2.997     2.999     3.002     3.004     3.006     3.008     3.010     3.012     3.014     3.016     3.018     3.020     3.022     3.023     3.025     3.027     3.029     3.031     3.033     3.034     3.036     3.038     3.039     3.041     3.043     3.044     3.046     3.048     3.050     3.051     3.053     3.055     3.057     3.058     3.060     3.062     3.064     3.066     3.068     3.069     3.071     3.073     3.075     3.077     3.079     3.080     3.082     3.086     3.096     3.105     3.114     3.123     3.132     3.141     3.150     3.159     3.168     3.177     3.186     3.195     3.204     3.212     3.221     3.230     3.239     3.247     3.256     3.264     3.273     3.281     3.289     3.297     3.305     3.313     3.321     3.329     3.337     3.344     3.352     3.359     3.367     3.374     3.381     3.388     3.395     3.401     3.408     3.414     3.420     3.426     3.432     3.438     3.444     3.449     3.455     3.460     3.465     3.470     3.475     3.479     3.484     3.488     3.492     3.496     3.499     3.503     3.506     3.509     3.512     3.514     3.517     3.519     3.521     3.523     3.524     3.526     3.527     3.528     3.528     3.528     3.529     3.528     3.528     3.527     3.526     3.525     3.524     3.522     3.520     3.517     3.515     3.512     3.508     3.505     3.501     3.496     3.491     3.486     3.481     3.475     3.469     3.462     3.455     3.448     3.440     3.432     3.423     3.414     3.405     3.395     3.384     3.374     3.363     3.366     3.402     3.438     3.473     3.508     3.542     3.575     3.608     3.641     3.673     3.704     3.734     3.764     3.794     3.822     3.850     3.878     3.905     3.931     3.956     3.981     4.005     4.029     4.052     4.074     4.096     4.117     4.137     4.157     4.176     4.194     4.212     4.229     4.245     4.261     4.276     4.291     4.304     4.317     4.330     4.341     4.352     4.362     4.371     4.379     4.387     4.394     4.400     4.405     4.409     4.413     4.415     4.417     4.418     4.419     4.418     4.416     4.414     4.411     4.408     4.403     4.398     4.392     4.385     4.378     4.370     4.361     4.351     4.341     4.330     4.318     4.306     4.292     4.278     4.264     4.248     4.232     4.216     4.199     4.181     4.163     4.144     4.124     4.104     4.084     4.063     4.041     4.019     3.997     3.974     3.951     3.928     3.904     3.880     3.856     3.833     3.822     3.832     3.843     3.854     3.865     3.876     3.887     3.899     3.911     3.923     3.935     3.948     3.960     3.973     3.986     3.999     4.012     4.026     4.040     4.054     4.068     4.082     4.097     4.111     4.126     4.141     4.156     4.172     4.187     4.203     4.219     4.234     4.250     4.266     4.283     4.299     4.316     4.332     4.349     4.366     4.383     4.400     4.417     4.434     4.451     4.468     4.486     4.503     4.521     4.538     4.555     4.573     4.590     4.607     4.624     4.641     4.658     4.675     4.692     4.709     4.726     4.742     4.759     4.775     4.792     4.808     4.824     4.840     4.856     4.872     4.888     4.903     4.919     4.934     4.980     5.030     5.081     5.133     5.184     5.236     5.289     5.344     5.400     5.458     5.518     5.578     5.638     5.698     5.757     5.818     5.881     5.948     6.015     6.085     6.157     6.234     6.321     6.421     6.533     6.649     6.765     6.879     6.989     7.098     7.215     7.338     7.460     7.580     7.695     7.802     7.893     7.964     8.014     8.043     8.055     8.048     8.034     8.029     8.035     8.052     8.081     8.098     8.091     8.072     8.027     7.957     7.872     7.782     7.691     7.619     7.591     7.570     7.556     7.549     7.522     7.477     7.465     7.446     7.435     7.419     7.415     7.404     7.419     7.436     7.468     7.514     7.550     7.589     7.644     7.667     7.687     7.857     7.952     8.140     8.293     8.532     8.734     8.966     9.119     9.292     9.420     9.512     9.649     9.666     9.705     9.667     9.633     9.630     9.507     9.373     9.266     9.130     8.942     8.783     8.590     8.433     8.249     8.149     7.921     7.785     7.614     7.455     7.290     7.102     6.943     6.757     6.564     6.474     6.303     6.195     6.079     5.986     5.891     5.805     5.752     5.670     5.589     5.567     5.484     5.393     5.305     5.231     5.183     5.113     5.055     5.045     5.056     5.066     5.075     5.083     5.090     5.096     5.102     5.107     5.112     5.118     5.123     5.129     5.134     5.205     5.383     5.532     5.715     5.899     6.075     6.296     6.475     6.713     6.893     7.125     7.345     7.525     7.735     7.923     8.129     8.277     8.407     8.526     8.728     8.792     8.894     8.976     9.012     9.015     9.147     9.016     9.009     8.973     8.978     9.034     9.124     9.158     9.236     9.227     9.242     9.149     9.131     8.979     8.933     8.896     8.832     8.770     8.697     8.641     8.622     8.484     8.434     8.357     8.292     8.150     8.072     8.003     7.940     7.924     7.921     7.855     7.883     7.793     7.717     7.653     7.550     7.443     7.398     7.315     7.246     7.182     7.074     6.972     6.881     6.766     6.649     6.580     6.421     6.337     6.243     6.148     6.077     5.947     5.881     5.777     5.670     5.579     5.499     5.380     5.277     5.170     5.048     4.930     4.811     4.713     4.664     4.659     4.653     4.648     4.642     4.637     4.633     4.629     4.626     4.624     4.623     4.621     4.620     4.619     4.618     4.617     4.615     4.613     4.610     4.606     4.602     4.596     4.590     4.584     4.576     4.569     4.560     4.552     4.543     4.535     4.527     4.519     4.511     4.504     4.496     4.489     4.482     4.474     4.467     4.459     4.451     4.443     4.434     4.427     4.419     4.412     4.406     4.400     4.394     4.389     4.384     4.380     4.377     4.374     4.372     4.369     4.367     4.364     4.362     4.359     4.356     4.353     4.350     4.347     4.343     4.339     4.334     4.329     4.322     4.315     4.307     4.298     4.287     4.275     4.262     4.249     4.236     4.223     4.208     4.208     4.264     4.318     4.373     4.437     4.488     4.537     4.601     4.607     4.658     4.737     4.829     4.955     5.118     5.296     5.477     5.667     5.794     5.858     5.852     5.768     5.615     5.424     5.202     4.965     4.725     4.523     4.328     4.163     4.026     3.922     3.866     3.880     3.896     3.913     3.932     3.953     3.974     3.997     4.020     4.044     4.069     4.093     4.117     4.140     4.162     4.184     4.204     4.224     4.244     4.262     4.280     4.297     4.314     4.330     4.345     4.358     4.371     4.384     4.397     4.410     4.423     4.434     4.454     4.589     4.720     4.846     4.964     5.071     5.172     5.271     5.376     5.479     5.577     5.680     5.830     5.969     6.102     6.237     6.457     6.685     6.894     7.097     7.305     7.576     8.004     8.514     8.990     9.411     9.667     9.737     9.706     9.653     9.556     9.493     9.442     9.498     9.629     9.780     9.944    10.117    10.316    10.426    10.518    10.514    10.431    10.303    10.090     9.884     9.638     9.402     9.214     9.021     8.855     8.696     8.539     8.367     8.192     8.017     7.830     7.653     7.485     7.347     7.243     7.159     7.062     6.951     6.842     6.688     6.505     6.320     6.158     5.993     5.839     5.710     5.587     5.474     5.365     5.261     5.156     5.057     4.968     4.887     4.795     4.686     4.562     4.438     4.326     4.233     4.156     4.093     4.048     4.015     3.994     3.978     3.968     3.961     3.954     3.943     3.922     3.892     3.851     3.802     3.746     3.680     3.611     3.544     3.478     3.415     3.357     3.304     3.253     3.207     3.164     3.126     3.089     3.055     3.022     2.990     2.961     2.933     2.904     2.876     2.848     2.819     2.790     2.761     2.733     2.721     2.712     2.704     2.696     2.688     2.680     2.674     2.669     2.664     2.659     2.654     2.651     2.648     2.645     2.642     2.640     2.638     2.635     2.632     2.629     2.626     2.624     2.621     2.618     2.614     2.610     2.606     2.602     2.597     2.593     2.588     2.583     2.578     2.573     2.567     2.562     2.556     2.551     2.545     2.540     2.534     2.528     2.522     2.516     2.510     2.504     2.498     2.492     2.485     2.478     2.472     2.465     2.459     2.452     2.446     2.439     2.433     2.426     2.419     2.412     2.406     2.399     2.392     2.384     2.377     2.370     2.363     2.355     2.348     2.340     2.332     2.325     2.317     2.309     2.301     2.293     2.286     2.278     2.270     2.262     2.255     2.247     2.240     2.232     2.225     2.217     2.210     2.202     2.196     2.189     2.182     2.176     2.169     2.162     2.156     2.150     2.145     2.139     2.133     2.128     2.123     2.118     2.113     2.109     2.104     2.100     2.096     2.092     2.088     2.084     2.081     2.077     2.074     2.071     2.068     2.065     2.062     2.060     2.057     2.053     2.050     2.047     2.045     2.042     2.039     2.037     2.034     2.031     2.028     2.025     2.022     2.019     2.016     2.013     2.010     2.007     2.004     2.000     1.997     1.993     1.990     1.986     1.983     1.979     1.975     1.971     1.967     1.963     1.958     1.954     1.949     1.944     1.939     1.933     1.928     1.923     1.918     1.912     1.906     1.899     1.893     1.887     1.880     1.874     1.867     1.860     1.853     1.846     1.839     1.831     1.823     1.815     1.806     1.797     1.788     1.778     1.767     1.757     1.746     1.735     1.725     1.714     1.704     1.694     1.685     1.677     1.669     1.662     1.655     1.647     1.639     1.630     1.621     1.611     1.600     1.590     1.578     1.566     1.554
     2.277     2.285     2.293     2.300     2.308     2.315     2.322     2.329     2.336     2.343     2.350     2.357     2.363     2.369     2.376     2.382     2.389     2.395     2.400     2.406     2.412     2.418     2.423     2.429     2.434     2.439     2.444     2.449     2.453     2.459     2.463     2.468     2.472     2.477     2.481     2.486     2.489     2.495     2.498     2.502     2.506     2.510     2.514     2.517     2.521     2.525     2.528     2.531     2.535     2.539     2.542     2.545     2.548     2.552     2.554     2.557     2.561     2.563     2.566     2.569     2.572     2.575     2.577     2.580     2.583     2.585     2.588     2.590     2.592     2.594     2.597     2.599     2.601     2.603     2.605     2.607     2.609     2.611     2.613     2.615     2.617     2.619     2.620     2.622     2.624     2.625     2.627     2.628     2.630     2.631     2.633     2.634     2.635     2.637     2.638     2.639     2.641     2.642     2.643     2.644     2.645     2.646     2.648     2.649     2.650     2.651     2.652     2.653     2.653     2.654     2.655     2.656     2.657     2.658     2.659     2.660     2.661     2.661     2.662     2.663     2.663     2.664     2.665     2.665     2.666     2.667     2.667     2.668     2.668     2.669     2.669     2.670     2.670     2.671     2.671     2.671     2.672     2.672     2.673     2.673     2.673     2.674     2.674     2.674     2.674     2.674     2.674     2.675     2.675     2.675     2.675     2.675     2.675     2.675     2.675     2.675     2.674     2.674     2.674     2.674     2.674     2.673     2.673     2.673     2.672     2.672     2.671     2.671     2.670     2.670     2.669     2.669     2.668     2.667     2.667     2.666     2.665     2.664     2.663     2.662     2.661     2.660     2.659     2.658     2.657     2.656     2.654     2.653     2.652     2.650     2.649     2.647     2.646     2.645     2.643     2.641     2.640     2.638     2.637     2.635     2.633     2.631     2.630     2.628     2.625     2.624     2.621     2.620     2.618     2.615     2.613     2.611     2.609     2.606     2.604     2.602     2.599     2.597     2.595     2.592     2.589     2.587     2.584     2.582     2.579     2.576     2.573     2.571     2.568     2.565     2.562     2.559     2.556     2.553     2.550     2.547     2.543     2.540     2.537     2.534     2.530     2.527     2.523     2.520     2.516     2.513     2.509     2.506     2.502     2.498     2.495     2.491     2.487     2.483     2.479     2.475     2.471     2.467     2.463     2.459     2.455     2.451     2.446     2.442     2.438     2.433     2.429     2.425     2.420     2.416     2.411     2.406     2.401     2.397     2.392     2.387     2.382     2.377     2.372     2.367     2.362     2.357     2.351     2.349     2.349     2.350     2.350     2.351     2.352     2.352     2.353     2.353     2.354     2.354     2.355     2.355     2.355     2.356     2.356     2.357     2.357     2.358     2.358     2.359     2.359     2.359     2.360     2.360     2.361     2.361     2.362     2.362     2.363     2.363     2.363     2.364     2.364     2.365     2.365     2.365     2.365     2.366     2.366     2.366     2.367     2.367     2.368     2.368     2.368     2.369     2.369     2.369     2.370     2.370     2.370     2.371     2.371     2.371     2.372     2.372     2.372     2.373     2.373     2.373     2.374     2.374     2.375     2.375     2.375     2.376     2.376     2.376     2.377     2.377     2.378     2.378     2.379     2.379     2.380     2.380     2.380     2.381     2.381     2.382     2.382     2.383     2.383     2.384     2.384     2.385     2.385     2.386     2.386     2.387     2.387     2.388     2.388     2.389     2.389     2.390     2.390     2.391     2.391     2.392     2.392     2.393     2.393     2.394     2.395     2.395     2.396     2.396     2.397     2.397     2.398     2.399     2.399     2.400     2.400     2.401     2.402     2.402     2.403     2.403     2.404     2.405     2.405     2.406     2.407     2.407     2.408     2.409     2.409     2.410     2.411     2.411     2.412     2.413     2.413     2.414     2.415     2.416     2.416     2.417     2.418     2.418     2.419     2.420     2.421     2.421     2.422     2.423     2.424     2.424     2.425     2.426     2.427     2.427     2.428     2.429     2.430     2.430     2.431     2.432     2.433     2.434     2.434     2.435     2.436     2.437     2.438     2.438     2.439     2.440     2.441     2.442     2.443     2.444     2.445     2.445     2.446     2.447     2.448     2.449     2.450     2.451     2.452     2.453     2.454     2.454     2.455     2.456     2.457     2.458     2.459     2.460     2.462     2.462     2.464     2.465     2.465     2.467     2.468     2.469     2.470     2.471     2.472     2.473     2.474     2.475     2.476     2.477     2.478     2.479     2.480     2.481     2.483     2.484     2.485     2.486     2.487     2.488     2.489     2.490     2.492     2.493     2.494     2.495     2.496     2.498     2.499     2.500     2.501     2.502     2.504     2.505     2.506     2.507     2.509     2.510     2.511     2.513     2.514     2.515     2.516     2.517     2.519     2.520     2.521     2.523     2.524     2.525     2.526     2.528     2.529     2.530     2.531     2.533     2.534     2.535     2.536     2.538     2.539     2.540     2.542     2.543     2.544     2.546     2.547     2.548     2.550     2.551     2.552     2.554     2.555     2.557     2.558     2.559     2.561     2.562     2.564     2.565     2.567     2.568     2.569     2.571     2.573     2.574     2.575     2.577     2.578     2.580     2.581     2.583     2.589     2.596     2.602     2.609     2.615     2.622     2.628     2.635     2.641     2.648     2.655     2.662     2.668     2.675     2.682     2.689     2.696     2.702     2.709     2.716     2.723     2.730     2.737     2.744     2.750     2.757     2.764     2.771     2.777     2.784     2.791     2.798     2.805     2.812     2.818     2.825     2.832     2.839     2.845     2.853     2.859     2.866     2.873     2.879     2.886     2.892     2.899     2.906     2.912     2.919     2.925     2.932     2.938     2.944     2.951     2.957     2.963     2.969     2.975     2.981     2.987     2.993     2.999     3.005     3.010     3.016     3.022     3.028     3.033     3.039     3.044     3.049     3.055     3.060     3.065     3.070     3.075     3.080     3.084     3.089     3.094     3.098     3.103     3.107     3.111     3.115     3.119     3.123     3.127     3.131     3.134     3.138     3.141     3.145     3.148     3.151     3.154     3.157     3.160     3.162     3.165     3.167     3.170     3.172     3.174     3.176     3.178     3.180     3.181     3.183     3.184     3.186     3.187     3.188     3.189     3.190     3.190     3.191     3.192     3.192     3.192     3.192     3.192     3.192     3.192     3.191     3.190     3.190     3.189     3.188     3.186     3.185     3.183     3.182     3.180     3.177     3.175     3.173     3.170     3.167     3.163     3.160     3.156     3.151     3.147     3.142     3.137     3.131     3.125     3.119     3.113     3.106     3.099     3.091     3.083     3.075     3.066     3.057     3.048     3.039     3.029     3.019     3.008     2.997     2.986     2.975     2.963     2.951     2.938     2.925     2.911     2.898     2.898     2.901     2.903     2.906     2.909     2.912     2.915     2.918     2.921     2.924     2.928     2.931     2.935     2.939     2.943     2.946     2.951     2.955     2.959     2.963     2.967     2.971     2.975     2.978     2.982     2.985     2.988     2.991     2.994     2.997     2.999     3.001     3.004     3.006     3.008     3.010     3.012     3.014     3.016     3.018     3.020     3.022     3.024     3.025     3.027     3.029     3.031     3.033     3.034     3.036     3.038     3.039     3.041     3.043     3.045     3.046     3.048     3.050     3.052     3.053     3.055     3.057     3.059     3.061     3.062     3.064     3.066     3.068     3.070     3.072     3.073     3.075     3.077     3.079     3.081     3.084     3.093     3.102     3.111     3.120     3.129     3.138     3.148     3.156     3.165     3.174     3.183     3.192     3.201     3.210     3.218     3.227     3.236     3.244     3.253     3.261     3.270     3.278     3.286     3.294     3.302     3.310     3.318     3.326     3.334     3.341     3.349     3.356     3.364     3.371     3.378     3.385     3.392     3.398     3.405     3.411     3.418     3.424     3.430     3.436     3.441     3.447     3.452     3.457     3.463     3.467     3.472     3.477     3.481     3.485     3.489     3.493     3.497     3.500     3.504     3.507     3.510     3.512     3.515     3.517     3.519     3.521     3.522     3.523     3.524     3.525     3.526     3.526     3.527     3.526     3.526     3.525     3.525     3.523     3.522     3.520     3.518     3.516     3.513     3.510     3.507     3.503     3.500     3.495     3.491     3.486     3.480     3.475     3.468     3.462     3.455     3.448     3.440     3.432     3.424     3.415     3.405     3.396     3.385     3.375     3.364     3.353     3.381     3.417     3.453     3.488     3.522     3.556     3.589     3.622     3.654     3.685     3.716     3.746     3.776     3.805     3.833     3.861     3.888     3.914     3.940     3.965     3.989     4.013     4.036     4.058     4.080     4.101     4.122     4.142     4.161     4.179     4.197     4.214     4.231     4.247     4.262     4.277     4.290     4.304     4.316     4.328     4.338     4.349     4.358     4.366     4.374     4.381     4.387     4.393     4.397     4.401     4.404     4.406     4.407     4.408     4.407     4.406     4.404     4.401     4.398     4.393     4.388     4.383     4.376     4.369     4.361     4.352     4.343     4.332     4.321     4.310     4.297     4.284     4.270     4.256     4.240     4.225     4.208     4.191     4.173     4.155     4.136     4.117     4.097     4.077     4.056     4.034     4.012     3.990     3.967     3.944     3.921     3.897     3.873     3.849     3.826     3.819     3.829     3.840     3.851     3.862     3.873     3.885     3.896     3.908     3.920     3.932     3.944     3.957     3.969     3.982     3.995     4.009     4.022     4.036     4.050     4.064     4.078     4.092     4.107     4.121     4.136     4.151     4.167     4.182     4.198     4.214     4.229     4.245     4.261     4.277     4.294     4.310     4.327     4.343     4.360     4.377     4.394     4.411     4.428     4.445     4.463     4.480     4.497     4.515     4.532     4.549     4.567     4.584     4.601     4.618     4.636     4.653     4.670     4.687     4.703     4.720     4.737     4.753     4.770     4.786     4.802     4.819     4.835     4.851     4.867     4.883     4.899     4.914     4.930     4.947     4.998     5.049     5.100     5.152     5.204     5.256     5.310     5.365     5.422     5.482     5.543     5.604     5.665     5.726     5.787     5.850     5.915     5.983     6.053     6.127     6.202     6.283     6.371     6.471     6.581     6.698     6.817     6.934     7.045     7.157     7.278     7.402     7.525     7.643     7.755     7.856     7.940     8.002     8.042     8.061     8.062     8.046     8.025     8.016     8.022     8.044     8.070     8.077     8.061     8.023     7.968     7.891     7.799     7.715     7.624     7.578     7.559     7.540     7.546     7.542     7.513     7.486     7.467     7.446     7.430     7.415     7.402     7.386     7.390     7.408     7.439     7.475     7.513     7.563     7.597     7.631     7.719     7.838     7.959     8.061     8.208     8.396     8.604     8.802     9.000     9.180     9.345     9.472     9.564     9.654     9.674     9.656     9.714     9.571     9.556     9.440     9.342     9.229     9.092     8.911     8.752     8.571     8.484     8.240     8.131     7.943     7.808     7.625     7.445     7.274     7.101     6.909     6.803     6.617     6.468     6.356     6.263     6.125     6.047     5.967     5.879     5.794     5.761     5.685     5.571     5.499     5.382     5.319     5.220     5.168     5.104     5.067     5.056     5.065     5.074     5.082     5.089     5.095     5.101     5.106     5.112     5.118     5.123     5.129     5.135     5.141     5.199     5.348     5.526     5.691     5.923     6.077     6.288     6.466     6.684     6.905     7.106     7.309     7.484     7.678     7.879     8.036     8.157     8.379     8.474     8.602     8.707     8.784     8.835     8.945     8.899     8.911     8.836     8.792     8.857     8.893     8.950     8.996     9.057     9.086     9.090     9.188     9.060     8.999     8.932     8.804     8.786     8.750     8.736     8.735     8.620     8.581     8.539     8.507     8.399     8.370     8.212     8.088     8.011     7.955     7.892     7.948     7.874     7.815     7.771     7.694     7.605     7.539     7.432     7.406     7.313     7.237     7.148     7.078     6.932     6.859     6.738     6.612     6.526     6.399     6.332     6.237     6.142     6.063     5.950     5.854     5.777     5.675     5.548     5.456     5.341     5.219     5.088     4.978     4.854     4.717     4.686     4.681     4.676     4.671     4.666     4.662     4.658     4.654     4.652     4.649     4.648     4.647     4.646     4.645     4.644     4.643     4.641     4.638     4.634     4.630     4.625     4.619     4.612     4.605     4.596     4.588     4.579     4.569     4.560     4.551     4.542     4.534     4.526     4.518     4.511     4.503     4.495     4.487     4.479     4.471     4.462     4.453     4.445     4.437     4.429     4.422     4.416     4.410     4.404     4.399     4.394     4.390     4.387     4.384     4.382     4.380     4.377     4.375     4.372     4.369     4.365     4.362     4.359     4.355     4.351     4.347     4.342     4.336     4.329     4.322     4.313     4.303     4.292     4.278     4.263     4.249     4.236     4.222     4.207     4.191     4.221     4.281     4.344     4.400     4.455     4.544     4.563     4.611     4.654     4.723     4.810     4.929     5.063     5.236     5.435     5.637     5.803     5.912     5.937     5.877     5.747     5.559     5.323     5.095     4.856     4.626     4.422     4.230     4.093     3.954     3.865     3.829     3.840     3.854     3.870     3.888     3.907     3.928     3.950     3.974     3.998     4.023     4.046     4.068     4.090     4.110     4.130     4.150     4.169     4.187     4.205     4.222     4.240     4.258     4.275     4.291     4.306     4.321     4.338     4.354     4.370     4.384     4.448     4.593     4.737     4.876     5.004     5.118     5.225     5.326     5.427     5.525     5.617     5.705     5.798     5.901     6.026     6.165     6.326     6.505     6.724     7.000     7.338     7.694     8.070     8.431     8.759     9.079     9.211     9.182     8.995     8.836     8.657     8.544     8.459     8.488     8.593     8.778     8.969     9.164     9.363     9.478     9.607     9.671     9.709     9.722     9.662     9.627     9.490     9.352     9.243     9.062     8.930     8.771     8.631     8.466     8.301     8.135     7.951     7.775     7.606     7.461     7.331     7.234     7.103     6.964     6.825     6.667     6.461     6.245     6.045     5.865     5.682     5.532     5.404     5.289     5.183     5.083     4.988     4.892     4.806     4.733     4.656     4.568     4.466     4.358     4.257     4.166     4.089     4.024     3.974     3.938     3.912     3.897     3.888     3.884     3.881     3.876     3.862     3.840     3.807     3.766     3.718     3.659     3.595     3.532     3.469     3.408     3.352     3.300     3.251     3.206     3.166     3.129     3.093     3.060     3.028     2.997     2.969     2.941     2.912     2.884     2.857     2.829     2.801     2.773     2.744     2.715     2.687     2.672     2.664     2.657     2.650     2.643     2.637     2.633     2.628     2.623     2.619     2.617     2.614     2.612     2.610     2.609     2.607     2.605     2.602     2.600     2.597     2.595     2.593     2.590     2.587     2.583     2.579     2.576     2.572     2.567     2.563     2.558     2.554     2.549     2.544     2.539     2.534     2.529     2.523     2.518     2.513     2.507     2.501     2.495     2.490     2.484     2.478     2.472     2.466     2.459     2.453     2.447     2.440     2.434     2.428     2.421     2.415     2.408     2.402     2.395     2.388     2.381     2.374     2.367     2.360     2.353     2.345     2.338     2.331     2.323     2.315     2.308     2.300     2.292     2.285     2.277     2.269     2.262     2.254     2.246     2.239     2.231     2.224     2.217     2.210     2.202     2.195     2.188     2.181     2.175     2.168     2.162     2.155     2.149     2.143     2.138     2.132     2.126     2.121     2.116     2.111     2.107     2.102     2.098     2.093     2.089     2.085     2.082     2.078     2.074     2.071     2.068     2.065     2.062     2.059     2.056     2.053     2.051     2.047     2.044     2.041     2.038     2.036     2.033     2.031     2.028     2.025     2.022     2.019     2.016     2.013     2.010     2.007     2.004     2.001     1.998     1.995     1.991     1.988     1.984     1.980     1.977     1.973     1.969     1.965     1.961     1.957     1.952     1.948     1.943     1.938     1.933     1.928     1.922     1.917     1.912     1.906     1.900     1.894     1.888     1.881     1.875     1.868     1.862     1.855     1.848     1.841     1.833     1.826     1.818     1.809     1.801     1.792     1.782     1.772     1.762     1.751     1.741     1.730     1.719     1.708     1.698     1.689     1.680     1.672     1.665     1.657     1.650     1.643     1.635     1.626     1.617     1.607     1.597     1.586     1.574     1.563     1.551
     2.276     2.284     2.292     2.299     2.307     2.314     2.321     2.329     2.336     2.343     2.350     2.357     2.364     2.370     2.377     2.382     2.390     2.394     2.402     2.406     2.413     2.417     2.425     2.428     2.436     2.438     2.445     2.448     2.455     2.458     2.464     2.468     2.473     2.477     2.482     2.486     2.491     2.495     2.499     2.503     2.507     2.510     2.514     2.518     2.521     2.525     2.529     2.532     2.536     2.539     2.543     2.546     2.549     2.552     2.556     2.559     2.562     2.565     2.568     2.570     2.573     2.576     2.579     2.581     2.584     2.587     2.589     2.591     2.594     2.596     2.599     2.601     2.603     2.605     2.607     2.609     2.611     2.613     2.615     2.617     2.619     2.621     2.622     2.624     2.626     2.628     2.629     2.631     2.632     2.634     2.635     2.637     2.638     2.640     2.641     2.642     2.644     2.645     2.646     2.647     2.648     2.649     2.651     2.652     2.653     2.654     2.655     2.656     2.657     2.658     2.659     2.660     2.661     2.661     2.662     2.663     2.664     2.665     2.665     2.666     2.667     2.667     2.668     2.669     2.670     2.670     2.671     2.671     2.672     2.672     2.673     2.673     2.674     2.674     2.675     2.675     2.676     2.676     2.676     2.677     2.677     2.677     2.677     2.678     2.678     2.678     2.678     2.679     2.679     2.679     2.679     2.679     2.679     2.679     2.679     2.679     2.678     2.678     2.678     2.678     2.678     2.677     2.677     2.677     2.676     2.676     2.675     2.675     2.674     2.674     2.673     2.673     2.672     2.671     2.671     2.670     2.669     2.668     2.667     2.666     2.665     2.664     2.663     2.662     2.661     2.660     2.658     2.657     2.656     2.654     2.653     2.651     2.650     2.649     2.647     2.646     2.644     2.643     2.641     2.639     2.637     2.635     2.634     2.632     2.630     2.628     2.626     2.624     2.621     2.619     2.617     2.615     2.613     2.611     2.608     2.606     2.603     2.601     2.599     2.596     2.594     2.591     2.588     2.586     2.583     2.580     2.577     2.575     2.572     2.569     2.566     2.563     2.560     2.557     2.554     2.551     2.547     2.544     2.541     2.538     2.534     2.531     2.527     2.524     2.520     2.517     2.513     2.510     2.506     2.502     2.499     2.495     2.491     2.487     2.483     2.479     2.475     2.471     2.467     2.463     2.459     2.455     2.450     2.446     2.442     2.438     2.433     2.428     2.424     2.419     2.415     2.410     2.405     2.400     2.396     2.391     2.386     2.381     2.376     2.371     2.365     2.360     2.355     2.350     2.348     2.349     2.349     2.350     2.350     2.351     2.351     2.352     2.352     2.353     2.353     2.354     2.354     2.355     2.355     2.356     2.356     2.357     2.357     2.358     2.358     2.358     2.359     2.359     2.360     2.360     2.361     2.361     2.361     2.362     2.362     2.362     2.363     2.363     2.364     2.364     2.364     2.365     2.365     2.365     2.366     2.366     2.366     2.367     2.367     2.367     2.368     2.368     2.368     2.369     2.369     2.370     2.370     2.370     2.371     2.371     2.371     2.372     2.372     2.372     2.373     2.373     2.374     2.374     2.374     2.375     2.375     2.375     2.376     2.376     2.377     2.377     2.378     2.378     2.378     2.379     2.379     2.380     2.380     2.381     2.381     2.382     2.382     2.383     2.383     2.384     2.384     2.385     2.385     2.385     2.386     2.386     2.387     2.388     2.388     2.389     2.389     2.390     2.390     2.391     2.391     2.392     2.392     2.393     2.394     2.394     2.395     2.395     2.396     2.396     2.397     2.398     2.398     2.399     2.399     2.400     2.401     2.401     2.402     2.402     2.403     2.404     2.404     2.405     2.406     2.406     2.407     2.408     2.408     2.409     2.410     2.410     2.411     2.412     2.412     2.413     2.414     2.414     2.415     2.416     2.417     2.417     2.418     2.419     2.420     2.420     2.421     2.422     2.422     2.423     2.424     2.425     2.426     2.426     2.427     2.428     2.429     2.429     2.430     2.431     2.432     2.433     2.433     2.434     2.435     2.436     2.437     2.438     2.438     2.439     2.440     2.441     2.442     2.443     2.443     2.444     2.445     2.446     2.447     2.448     2.449     2.450     2.451     2.452     2.453     2.454     2.454     2.456     2.456     2.458     2.459     2.460     2.461     2.462     2.463     2.464     2.465     2.466     2.467     2.468     2.469     2.470     2.471     2.472     2.473     2.474     2.475     2.476     2.477     2.478     2.479     2.480     2.482     2.483     2.484     2.485     2.486     2.487     2.488     2.490     2.491     2.492     2.493     2.494     2.495     2.497     2.498     2.499     2.500     2.502     2.503     2.504     2.505     2.507     2.508     2.509     2.511     2.512     2.513     2.514     2.516     2.517     2.518     2.519     2.521     2.522     2.523     2.524     2.525     2.527     2.528     2.529     2.531     2.532     2.533     2.534     2.536     2.537     2.538     2.540     2.541     2.542     2.544     2.545     2.546     2.548     2.549     2.550     2.552     2.553     2.554     2.556     2.557     2.559     2.560     2.562     2.563     2.564     2.566     2.567     2.569     2.570     2.572     2.573     2.575     2.576     2.578     2.579     2.581     2.582     2.584     2.590     2.597     2.603     2.609     2.616     2.623     2.629     2.636     2.642     2.649     2.656     2.662     2.669     2.676     2.683     2.690     2.696     2.703     2.710     2.717     2.723     2.730     2.737     2.744     2.751     2.757     2.764     2.771     2.778     2.784     2.791     2.798     2.805     2.811     2.818     2.825     2.832     2.838     2.845     2.852     2.858     2.865     2.872     2.878     2.885     2.891     2.898     2.904     2.911     2.917     2.923     2.930     2.936     2.942     2.948     2.954     2.960     2.966     2.972     2.978     2.984     2.990     2.996     3.001     3.007     3.012     3.018     3.023     3.029     3.034     3.039     3.045     3.050     3.055     3.059     3.064     3.069     3.074     3.078     3.083     3.087     3.091     3.095     3.100     3.104     3.107     3.111     3.115     3.118     3.122     3.125     3.129     3.132     3.135     3.138     3.141     3.143     3.146     3.148     3.151     3.153     3.155     3.157     3.159     3.161     3.163     3.165     3.166     3.167     3.169     3.170     3.171     3.172     3.173     3.173     3.174     3.174     3.174     3.175     3.174     3.174     3.174     3.174     3.173     3.172     3.172     3.171     3.170     3.168     3.167     3.165     3.163     3.161     3.159     3.157     3.154     3.151     3.148     3.145     3.141     3.137     3.133     3.129     3.124     3.119     3.113     3.108     3.102     3.095     3.088     3.081     3.074     3.066     3.058     3.049     3.040     3.031     3.022     3.012     3.002     2.991     2.980     2.969     2.958     2.946     2.934     2.922     2.909     2.896     2.893     2.896     2.898     2.901     2.904     2.906     2.909     2.912     2.915     2.918     2.921     2.925     2.928     2.932     2.936     2.939     2.943     2.947     2.951     2.955     2.959     2.963     2.967     2.971     2.974     2.978     2.982     2.985     2.988     2.991     2.994     2.996     2.999     3.001     3.003     3.006     3.008     3.010     3.012     3.014     3.016     3.018     3.020     3.022     3.024     3.025     3.027     3.029     3.031     3.032     3.034     3.036     3.038     3.040     3.041     3.043     3.045     3.047     3.048     3.050     3.052     3.054     3.055     3.057     3.059     3.061     3.063     3.065     3.066     3.068     3.070     3.072     3.074     3.076     3.077     3.079     3.081     3.090     3.100     3.109     3.118     3.127     3.136     3.145     3.154     3.163     3.172     3.181     3.189     3.198     3.207     3.216     3.224     3.233     3.241     3.250     3.258     3.267     3.275     3.283     3.292     3.300     3.308     3.315     3.323     3.331     3.339     3.346     3.354     3.361     3.368     3.375     3.382     3.389     3.396     3.402     3.409     3.415     3.421     3.427     3.433     3.439     3.444     3.450     3.455     3.460     3.465     3.470     3.474     3.479     3.483     3.487     3.491     3.495     3.498     3.501     3.504     3.507     3.510     3.512     3.515     3.517     3.518     3.520     3.521     3.523     3.523     3.524     3.524     3.525     3.525     3.524     3.524     3.523     3.522     3.520     3.519     3.517     3.514     3.512     3.509     3.506     3.502     3.498     3.494     3.490     3.485     3.480     3.474     3.468     3.462     3.455     3.448     3.440     3.432     3.424     3.415     3.406     3.397     3.386     3.376     3.365     3.354     3.360     3.396     3.432     3.467     3.502     3.536     3.570     3.603     3.635     3.667     3.698     3.728     3.758     3.787     3.816     3.844     3.871     3.898     3.923     3.949     3.973     3.997     4.020     4.043     4.065     4.086     4.107     4.126     4.146     4.164     4.182     4.200     4.216     4.232     4.248     4.262     4.276     4.290     4.302     4.314     4.325     4.335     4.345     4.353     4.361     4.368     4.375     4.380     4.385     4.389     4.392     4.394     4.396     4.396     4.396     4.395     4.393     4.391     4.387     4.383     4.378     4.373     4.366     4.359     4.352     4.343     4.333     4.323     4.313     4.301     4.289     4.276     4.262     4.247     4.232     4.217     4.200     4.183     4.166     4.148     4.129     4.110     4.090     4.069     4.049     4.027     4.005     3.983     3.960     3.937     3.914     3.890     3.866     3.842     3.818     3.816     3.827     3.838     3.848     3.859     3.870     3.882     3.893     3.905     3.917     3.929     3.941     3.953     3.966     3.979     3.992     4.005     4.018     4.032     4.046     4.060     4.074     4.088     4.102     4.117     4.132     4.147     4.162     4.177     4.193     4.208     4.224     4.240     4.256     4.272     4.289     4.305     4.321     4.338     4.355     4.372     4.388     4.405     4.422     4.440     4.457     4.474     4.491     4.509     4.526     4.544     4.561     4.578     4.596     4.613     4.630     4.647     4.664     4.681     4.698     4.715     4.731     4.748     4.764     4.781     4.797     4.813     4.830     4.846     4.862     4.878     4.894     4.910     4.925     4.940     4.964     5.015     5.067     5.118     5.170     5.222     5.275     5.329     5.384     5.443     5.503     5.565     5.628     5.690     5.752     5.814     5.878     5.945     6.016     6.090     6.167     6.247     6.332     6.423     6.520     6.629     6.747     6.869     6.987     7.101     7.216     7.339     7.464     7.586     7.703     7.810     7.904     7.981     8.036     8.066     8.072     8.062     8.037     8.008     7.997     8.009     8.033     8.048     8.047     8.018     7.966     7.899     7.817     7.724     7.639     7.573     7.544     7.530     7.527     7.540     7.543     7.514     7.504     7.488     7.463     7.429     7.418     7.394     7.383     7.381     7.389     7.420     7.447     7.495     7.531     7.574     7.618     7.752     7.831     7.925     8.022     8.179     8.304     8.507     8.694     8.877     9.062     9.230     9.418     9.501     9.605     9.661     9.725     9.630     9.623     9.566     9.448     9.407     9.294     9.172     9.036     8.880     8.771     8.560     8.442     8.234     8.120     7.950     7.793     7.612     7.453     7.268     7.121     6.959     6.816     6.672     6.532     6.451     6.333     6.194     6.127     6.014     5.983     5.881     5.837     5.717     5.613     5.518     5.422     5.354     5.249     5.191     5.135     5.072     5.064     5.072     5.080     5.087     5.093     5.099     5.105     5.111     5.118     5.124     5.130     5.137     5.143     5.149     5.201     5.362     5.555     5.696     5.936     6.091     6.264     6.481     6.660     6.882     7.053     7.276     7.459     7.640     7.773     8.010     8.120     8.289     8.387     8.490     8.610     8.703     8.685     8.747     8.763     8.692     8.721     8.698     8.750     8.817     8.821     8.880     8.887     9.050     8.966     8.997     8.919     8.901     8.817     8.682     8.685     8.732     8.665     8.665     8.647     8.634     8.569     8.628     8.515     8.390     8.250     8.087     7.971     7.960     7.898     7.878     7.850     7.772     7.735     7.661     7.556     7.533     7.451     7.374     7.315     7.221     7.112     7.063     6.904     6.808     6.690     6.566     6.498     6.381     6.314     6.227     6.132     6.028     5.967     5.839     5.734     5.626     5.509     5.397     5.256     5.158     5.013     4.872     4.737     4.710     4.705     4.700     4.695     4.691     4.687     4.683     4.680     4.677     4.675     4.673     4.672     4.671     4.670     4.670     4.668     4.666     4.662     4.659     4.654     4.648     4.642     4.634     4.625     4.616     4.607     4.597     4.587     4.577     4.568     4.558     4.550     4.542     4.534     4.526     4.517     4.509     4.501     4.493     4.484     4.474     4.465     4.456     4.448     4.440     4.433     4.427     4.421     4.415     4.410     4.405     4.401     4.398     4.396     4.394     4.391     4.389     4.386     4.383     4.379     4.376     4.372     4.369     4.365     4.360     4.355     4.349     4.343     4.336     4.328     4.319     4.308     4.296     4.280     4.264     4.248     4.234     4.219     4.204     4.189     4.187     4.249     4.304     4.353     4.439     4.473     4.541     4.584     4.641     4.700     4.792     4.891     5.015     5.175     5.383     5.600     5.796     5.934     5.989     5.947     5.830     5.642     5.459     5.217     4.968     4.734     4.520     4.349     4.156     4.025     3.920     3.877     3.840     3.837     3.825     3.818     3.835     3.854     3.876     3.900     3.923     3.947     3.970     3.991     4.011     4.031     4.050     4.069     4.087     4.105     4.122     4.140     4.160     4.180     4.199     4.217     4.234     4.252     4.271     4.291     4.309     4.324     4.340     4.357     4.453     4.576     4.688     4.791     4.888     4.983     5.078     5.173     5.260     5.332     5.398     5.462     5.539     5.626     5.745     5.910     6.132     6.404     6.680     6.900     7.096     7.273     7.459     7.692     7.831     7.851     7.738     7.605     7.489     7.397     7.329     7.353     7.424     7.576     7.752     7.938     8.084     8.225     8.363     8.500     8.660     8.787     8.922     8.991     9.013     9.001     8.967     8.865     8.786     8.664     8.563     8.419     8.277     8.124     7.946     7.768     7.599     7.447     7.301     7.184     7.035     6.866     6.696     6.529     6.318     6.091     5.875     5.683     5.495     5.331     5.199     5.082     4.980     4.885     4.800     4.714     4.637     4.573     4.515     4.446     4.365     4.276     4.187     4.103     4.029     3.963     3.910     3.870     3.839     3.821     3.810     3.805     3.803     3.801     3.794     3.778     3.753     3.720     3.679     3.628     3.570     3.510     3.451     3.392     3.337     3.287     3.239     3.196     3.157     3.122     3.089     3.057     3.026     2.995     2.969     2.942     2.914     2.887     2.861     2.834     2.807     2.779     2.751     2.723     2.695     2.668     2.641     2.627     2.620     2.613     2.607     2.602     2.598     2.594     2.590     2.587     2.585     2.583     2.581     2.580     2.579     2.578     2.576     2.574     2.572     2.570     2.568     2.566     2.564     2.561     2.557     2.554     2.551     2.547     2.543     2.539     2.535     2.531     2.526     2.521     2.517     2.512     2.507     2.502     2.497     2.492     2.487     2.481     2.476     2.470     2.465     2.459     2.453     2.447     2.441     2.435     2.429     2.423     2.416     2.410     2.404     2.397     2.391     2.384     2.377     2.371     2.364     2.357     2.350     2.343     2.336     2.328     2.321     2.314     2.306     2.299     2.291     2.284     2.276     2.269     2.261     2.254     2.246     2.238     2.231     2.223     2.216     2.209     2.202     2.195     2.188     2.181     2.174     2.167     2.161     2.155     2.148     2.142     2.136     2.131     2.125     2.120     2.115     2.110     2.105     2.100     2.096     2.091     2.087     2.083     2.079     2.075     2.072     2.068     2.065     2.062     2.058     2.056     2.053     2.050     2.048     2.045     2.042     2.039     2.036     2.033     2.030     2.027     2.025     2.022     2.019     2.017     2.014     2.011     2.008     2.005     2.002     1.999     1.995     1.992     1.989     1.986     1.982     1.978     1.975     1.971     1.967     1.963     1.960     1.956     1.951     1.947     1.942     1.938     1.933     1.928     1.922     1.917     1.912     1.906     1.900     1.895     1.889     1.882     1.876     1.869     1.863     1.856     1.849     1.843     1.835     1.828     1.820     1.812     1.804     1.795     1.786     1.777     1.767     1.757     1.746     1.735     1.724     1.714     1.703     1.693     1.684     1.675     1.667     1.660     1.653     1.646     1.639     1.630     1.622     1.613     1.603     1.593     1.582     1.571     1.559     1.546
     2.276     2.283     2.292     2.299     2.307     2.315     2.322     2.329     2.336     2.344     2.349     2.358     2.363     2.371     2.376     2.384     2.388     2.397     2.400     2.408     2.411     2.420     2.423     2.431     2.434     2.441     2.444     2.451     2.454     2.460     2.464     2.469     2.473     2.478     2.482     2.487     2.491     2.495     2.499     2.503     2.507     2.511     2.515     2.519     2.522     2.526     2.530     2.533     2.537     2.540     2.544     2.547     2.550     2.554     2.557     2.560     2.563     2.566     2.569     2.572     2.575     2.577     2.580     2.583     2.585     2.588     2.591     2.593     2.596     2.598     2.600     2.603     2.605     2.607     2.609     2.611     2.613     2.615     2.617     2.619     2.621     2.623     2.625     2.626     2.628     2.630     2.631     2.633     2.635     2.636     2.638     2.639     2.641     2.642     2.644     2.645     2.646     2.648     2.649     2.650     2.652     2.652     2.654     2.655     2.656     2.657     2.658     2.659     2.660     2.661     2.662     2.663     2.664     2.665     2.666     2.667     2.667     2.668     2.669     2.670     2.670     2.671     2.672     2.673     2.673     2.674     2.674     2.675     2.676     2.676     2.677     2.677     2.678     2.678     2.678     2.679     2.679     2.680     2.680     2.680     2.681     2.681     2.681     2.682     2.682     2.682     2.682     2.682     2.682     2.683     2.683     2.683     2.683     2.683     2.683     2.683     2.682     2.682     2.682     2.682     2.682     2.681     2.681     2.681     2.680     2.680     2.679     2.679     2.678     2.678     2.677     2.677     2.676     2.675     2.675     2.674     2.673     2.672     2.671     2.670     2.669     2.668     2.667     2.666     2.665     2.664     2.662     2.661     2.660     2.658     2.657     2.656     2.654     2.653     2.651     2.650     2.648     2.646     2.645     2.643     2.641     2.639     2.638     2.636     2.634     2.632     2.630     2.628     2.626     2.624     2.621     2.619     2.617     2.615     2.612     2.610     2.608     2.605     2.603     2.600     2.598     2.595     2.592     2.590     2.587     2.584     2.581     2.578     2.576     2.573     2.570     2.567     2.564     2.561     2.557     2.554     2.551     2.548     2.545     2.541     2.538     2.535     2.531     2.528     2.524     2.521     2.517     2.513     2.510     2.506     2.502     2.499     2.495     2.491     2.487     2.483     2.479     2.475     2.471     2.467     2.463     2.458     2.454     2.450     2.445     2.441     2.437     2.432     2.428     2.423     2.418     2.413     2.409     2.404     2.399     2.394     2.389     2.384     2.379     2.374     2.369     2.364     2.359     2.353     2.348     2.347     2.348     2.349     2.349     2.350     2.350     2.351     2.351     2.352     2.352     2.353     2.353     2.354     2.354     2.354     2.355     2.355     2.356     2.356     2.357     2.357     2.358     2.358     2.359     2.359     2.359     2.360     2.360     2.360     2.361     2.361     2.362     2.362     2.362     2.363     2.363     2.363     2.364     2.364     2.365     2.365     2.365     2.366     2.366     2.366     2.367     2.367     2.367     2.368     2.368     2.368     2.369     2.369     2.370     2.370     2.370     2.371     2.371     2.371     2.372     2.372     2.372     2.373     2.373     2.374     2.374     2.374     2.375     2.375     2.375     2.376     2.376     2.377     2.377     2.378     2.378     2.379     2.379     2.380     2.380     2.381     2.381     2.382     2.382     2.383     2.383     2.383     2.384     2.384     2.385     2.385     2.386     2.386     2.387     2.388     2.388     2.389     2.389     2.390     2.390     2.391     2.391     2.392     2.392     2.393     2.394     2.394     2.395     2.395     2.396     2.397     2.397     2.398     2.398     2.399     2.400     2.400     2.401     2.401     2.402     2.403     2.403     2.404     2.405     2.405     2.406     2.407     2.407     2.408     2.408     2.409     2.410     2.411     2.411     2.412     2.413     2.413     2.414     2.415     2.416     2.416     2.417     2.418     2.419     2.419     2.420     2.421     2.422     2.422     2.423     2.424     2.425     2.425     2.426     2.427     2.428     2.428     2.429     2.430     2.431     2.432     2.432     2.433     2.434     2.435     2.436     2.437     2.437     2.438     2.439     2.440     2.441     2.442     2.443     2.443     2.444     2.445     2.446     2.447     2.448     2.449     2.450     2.451     2.452     2.453     2.454     2.455     2.456     2.457     2.458     2.459     2.460     2.461     2.462     2.463     2.464     2.465     2.466     2.467     2.468     2.469     2.470     2.471     2.472     2.473     2.474     2.475     2.476     2.477     2.479     2.480     2.481     2.482     2.483     2.484     2.485     2.486     2.488     2.489     2.490     2.491     2.492     2.494     2.495     2.496     2.497     2.498     2.500     2.501     2.502     2.503     2.505     2.506     2.507     2.508     2.510     2.511     2.512     2.513     2.515     2.516     2.517     2.518     2.520     2.521     2.522     2.523     2.525     2.526     2.527     2.528     2.530     2.531     2.532     2.534     2.535     2.536     2.537     2.539     2.540     2.542     2.543     2.544     2.546     2.547     2.548     2.550     2.551     2.552     2.554     2.555     2.557     2.558     2.559     2.561     2.562     2.564     2.565     2.567     2.568     2.570     2.571     2.572     2.574     2.575     2.577     2.578     2.580     2.581     2.583     2.584     2.591     2.597     2.604     2.610     2.617     2.623     2.630     2.636     2.643     2.650     2.656     2.663     2.670     2.677     2.683     2.690     2.697     2.704     2.710     2.717     2.724     2.730     2.737     2.744     2.751     2.758     2.764     2.771     2.778     2.784     2.791     2.798     2.804     2.811     2.818     2.824     2.831     2.838     2.844     2.851     2.857     2.864     2.870     2.877     2.883     2.890     2.896     2.902     2.909     2.915     2.921     2.927     2.934     2.940     2.946     2.952     2.958     2.963     2.969     2.975     2.981     2.986     2.992     2.997     3.003     3.008     3.014     3.019     3.024     3.029     3.034     3.039     3.044     3.049     3.053     3.058     3.063     3.067     3.071     3.076     3.080     3.084     3.088     3.091     3.095     3.099     3.102     3.106     3.109     3.112     3.116     3.119     3.122     3.124     3.127     3.130     3.132     3.135     3.137     3.139     3.141     3.143     3.145     3.146     3.148     3.149     3.151     3.152     3.153     3.154     3.155     3.156     3.156     3.156     3.157     3.157     3.157     3.157     3.157     3.156     3.156     3.155     3.155     3.154     3.153     3.151     3.150     3.148     3.147     3.145     3.143     3.141     3.138     3.136     3.133     3.130     3.127     3.123     3.119     3.115     3.111     3.106     3.101     3.096     3.090     3.084     3.078     3.071     3.064     3.056     3.049     3.040     3.032     3.023     3.014     3.005     2.995     2.985     2.974     2.964     2.953     2.941     2.930     2.918     2.906     2.893     2.888     2.891     2.893     2.896     2.898     2.901     2.904     2.906     2.909     2.912     2.915     2.919     2.922     2.925     2.929     2.932     2.936     2.940     2.944     2.947     2.951     2.955     2.959     2.963     2.967     2.971     2.974     2.978     2.981     2.984     2.987     2.990     2.993     2.996     2.998     3.001     3.003     3.005     3.008     3.010     3.012     3.014     3.016     3.018     3.020     3.022     3.023     3.025     3.027     3.029     3.031     3.033     3.034     3.036     3.038     3.040     3.042     3.043     3.045     3.047     3.049     3.050     3.052     3.054     3.056     3.058     3.059     3.061     3.063     3.065     3.067     3.069     3.070     3.072     3.074     3.076     3.078     3.080     3.088     3.097     3.106     3.115     3.124     3.133     3.142     3.151     3.160     3.169     3.178     3.187     3.195     3.204     3.213     3.221     3.230     3.239     3.247     3.256     3.264     3.272     3.281     3.289     3.297     3.305     3.313     3.321     3.328     3.336     3.343     3.351     3.358     3.365     3.372     3.379     3.386     3.393     3.400     3.406     3.412     3.419     3.425     3.430     3.436     3.442     3.447     3.452     3.458     3.462     3.467     3.472     3.476     3.481     3.485     3.489     3.492     3.496     3.499     3.502     3.505     3.508     3.510     3.513     3.515     3.516     3.518     3.519     3.521     3.521     3.522     3.523     3.523     3.523     3.522     3.522     3.521     3.520     3.519     3.517     3.515     3.513     3.510     3.508     3.505     3.501     3.497     3.493     3.489     3.484     3.479     3.474     3.468     3.461     3.455     3.448     3.440     3.433     3.424     3.416     3.407     3.397     3.387     3.377     3.366     3.355     3.344     3.376     3.412     3.447     3.482     3.516     3.550     3.583     3.616     3.648     3.679     3.710     3.740     3.770     3.798     3.827     3.854     3.881     3.907     3.932     3.957     3.981     4.005     4.027     4.049     4.071     4.091     4.111     4.131     4.150     4.168     4.185     4.202     4.218     4.233     4.248     4.262     4.276     4.288     4.300     4.311     4.322     4.331     4.340     4.348     4.356     4.362     4.368     4.373     4.377     4.380     4.383     4.384     4.385     4.385     4.384     4.382     4.380     4.377     4.373     4.368     4.363     4.357     4.350     4.342     4.334     4.324     4.314     4.304     4.292     4.280     4.267     4.253     4.239     4.224     4.208     4.192     4.175     4.158     4.140     4.121     4.102     4.082     4.062     4.041     4.020     3.998     3.976     3.953     3.930     3.907     3.883     3.859     3.835     3.811     3.814     3.824     3.835     3.846     3.856     3.867     3.879     3.890     3.902     3.914     3.925     3.938     3.950     3.963     3.975     3.988     4.001     4.015     4.028     4.042     4.055     4.070     4.084     4.098     4.113     4.127     4.142     4.157     4.173     4.188     4.204     4.219     4.235     4.251     4.267     4.283     4.300     4.316     4.333     4.349     4.366     4.383     4.400     4.417     4.434     4.451     4.468     4.486     4.503     4.521     4.538     4.555     4.573     4.590     4.607     4.624     4.641     4.658     4.675     4.692     4.709     4.726     4.742     4.759     4.775     4.792     4.808     4.824     4.841     4.857     4.873     4.889     4.905     4.921     4.936     4.951     4.980     5.032     5.083     5.135     5.187     5.239     5.292     5.346     5.403     5.461     5.522     5.585     5.648     5.711     5.774     5.838     5.904     5.973     6.046     6.123     6.206     6.292     6.382     6.473     6.568     6.674     6.792     6.916     7.037     7.154     7.273     7.397     7.523     7.645     7.759     7.859     7.946     8.014     8.061     8.079     8.073     8.054     8.022     7.990     7.981     7.997     8.013     8.022     8.008     7.966     7.902     7.829     7.744     7.657     7.593     7.540     7.525     7.511     7.535     7.552     7.545     7.540     7.527     7.507     7.477     7.439     7.429     7.406     7.384     7.391     7.395     7.412     7.463     7.509     7.571     7.606     7.710     7.724     7.871     7.919     8.025     8.128     8.315     8.415     8.594     8.769     8.949     9.186     9.295     9.429     9.509     9.633     9.628     9.671     9.595     9.514     9.542     9.421     9.384     9.255     9.113     9.021     8.860     8.734     8.551     8.430     8.223     8.108     7.945     7.804     7.617     7.445     7.284     7.121     7.006     6.857     6.788     6.607     6.452     6.405     6.282     6.199     6.130     6.064     5.962     5.875     5.756     5.654     5.570     5.484     5.397     5.319     5.268     5.167     5.102     5.090     5.077     5.085     5.092     5.098     5.104     5.111     5.117     5.124     5.131     5.138     5.145     5.151     5.156     5.260     5.385     5.591     5.734     5.911     6.110     6.259     6.489     6.647     6.859     7.061     7.258     7.403     7.662     7.773     7.944     8.092     8.223     8.373     8.438     8.526     8.556     8.589     8.576     8.629     8.556     8.557     8.554     8.615     8.657     8.657     8.823     8.774     8.847     8.823     8.831     8.781     8.744     8.662     8.614     8.595     8.622     8.642     8.658     8.620     8.740     8.719     8.701     8.611     8.359     8.183     8.032     7.916     7.884     7.875     7.810     7.790     7.720     7.674     7.625     7.556     7.490     7.459     7.346     7.271     7.195     7.058     6.982     6.847     6.758     6.655     6.526     6.476     6.375     6.285     6.216     6.134     6.008     5.916     5.810     5.690     5.567     5.445     5.335     5.185     5.050     4.904     4.777     4.734     4.730     4.725     4.720     4.716     4.712     4.708     4.705     4.702     4.700     4.698     4.697     4.696     4.696     4.695     4.693     4.690     4.686     4.682     4.677     4.671     4.663     4.654     4.645     4.635     4.625     4.615     4.604     4.594     4.584     4.574     4.566     4.558     4.550     4.541     4.533     4.524     4.516     4.507     4.497     4.487     4.477     4.468     4.460     4.452     4.446     4.439     4.433     4.427     4.422     4.417     4.414     4.411     4.409     4.407     4.404     4.401     4.398     4.394     4.390     4.387     4.383     4.379     4.374     4.369     4.363     4.357     4.350     4.343     4.334     4.325     4.314     4.299     4.280     4.262     4.246     4.231     4.216     4.201     4.185     4.167     4.213     4.257     4.333     4.365     4.442     4.481     4.537     4.594     4.659     4.730     4.842     4.946     5.109     5.320     5.559     5.757     5.917     5.999     5.984     5.865     5.748     5.547     5.329     5.084     4.852     4.643     4.423     4.252     4.107     4.006     3.925     3.900     3.899     3.902     3.871     3.820     3.777     3.798     3.821     3.845     3.868     3.889     3.908     3.927     3.945     3.963     3.981     3.997     4.014     4.031     4.050     4.072     4.094     4.115     4.135     4.153     4.174     4.196     4.218     4.237     4.255     4.273     4.291     4.307     4.323     4.340     4.357     4.373     4.387     4.400     4.411     4.421     4.431     4.467     4.500     4.539     4.608     4.764     4.973     5.170     5.341     5.462     5.527     5.570     5.649     5.783     5.991     6.200     6.317     6.334     6.281     6.251     6.223     6.222     6.248     6.302     6.391     6.510     6.658     6.776     6.928     7.099     7.307     7.548     7.770     8.011     8.168     8.292     8.395     8.414     8.413     8.375     8.318     8.257     8.151     8.039     7.910     7.751     7.586     7.427     7.288     7.145     7.021     6.862     6.673     6.481     6.307     6.103     5.884     5.669     5.475     5.292     5.121     4.987     4.872     4.775     4.687     4.608     4.536     4.470     4.417     4.373     4.321     4.259     4.188     4.114     4.039     3.970     3.906     3.852     3.808     3.774     3.751     3.735     3.727     3.724     3.724     3.720     3.709     3.691     3.664     3.631     3.588     3.535     3.481     3.425     3.369     3.316     3.266     3.220     3.179     3.141     3.108     3.076     3.045     3.016     2.987     2.961     2.936     2.909     2.884     2.859     2.833     2.807     2.781     2.754     2.726     2.699     2.672     2.646     2.620     2.594     2.585     2.579     2.573     2.569     2.565     2.562     2.558     2.556     2.555     2.554     2.553     2.552     2.552     2.551     2.549     2.547     2.546     2.545     2.543     2.541     2.539     2.536     2.533     2.530     2.527     2.524     2.520     2.517     2.513     2.509     2.505     2.500     2.496     2.491     2.487     2.482     2.477     2.472     2.467     2.462     2.457     2.451     2.446     2.440     2.435     2.429     2.423     2.417     2.411     2.405     2.399     2.393     2.386     2.380     2.374     2.367     2.360     2.354     2.347     2.340     2.333     2.326     2.319     2.312     2.305     2.297     2.290     2.283     2.275     2.268     2.260     2.253     2.245     2.238     2.230     2.223     2.216     2.209     2.202     2.195     2.188     2.181     2.174     2.167     2.160     2.154     2.148     2.142     2.136     2.130     2.124     2.118     2.113     2.108     2.103     2.098     2.094     2.089     2.085     2.081     2.077     2.073     2.069     2.066     2.062     2.059     2.056     2.053     2.050     2.047     2.044     2.042     2.039     2.036     2.033     2.030     2.027     2.024     2.022     2.019     2.016     2.014     2.011     2.008     2.005     2.002     1.999     1.996     1.993     1.990     1.987     1.984     1.980     1.977     1.973     1.969     1.966     1.962     1.958     1.954     1.950     1.946     1.941     1.937     1.932     1.927     1.922     1.917     1.912     1.906     1.901     1.895     1.889     1.883     1.877     1.871     1.864     1.858     1.851     1.844     1.837     1.830     1.823     1.815     1.807     1.799     1.790     1.781     1.771     1.762     1.751     1.741     1.730     1.719     1.708     1.698     1.688     1.679     1.670     1.662     1.655     1.648     1.641     1.634     1.626     1.618     1.609     1.599     1.589     1.579     1.567     1.556     1.543
     2.275     2.283     2.292     2.299     2.307     2.314     2.323     2.328     2.338     2.342     2.351     2.356     2.365     2.369     2.378     2.382     2.391     2.395     2.403     2.406     2.414     2.418     2.425     2.429     2.436     2.440     2.446     2.450     2.455     2.460     2.464     2.469     2.473     2.478     2.482     2.487     2.491     2.495     2.500     2.504     2.508     2.511     2.516     2.519     2.523     2.527     2.530     2.534     2.538     2.541     2.545     2.548     2.551     2.555     2.558     2.561     2.564     2.567     2.570     2.573     2.576     2.579     2.582     2.584     2.587     2.590     2.592     2.595     2.597     2.600     2.602     2.605     2.606     2.609     2.611     2.613     2.615     2.618     2.620     2.621     2.624     2.625     2.627     2.629     2.631     2.632     2.634     2.636     2.637     2.639     2.641     2.642     2.644     2.645     2.646     2.648     2.649     2.651     2.652     2.653     2.655     2.656     2.657     2.658     2.659     2.660     2.661     2.662     2.663     2.665     2.665     2.666     2.667     2.668     2.669     2.670     2.671     2.672     2.672     2.673     2.674     2.675     2.675     2.676     2.677     2.677     2.678     2.679     2.679     2.680     2.681     2.681     2.682     2.682     2.682     2.683     2.683     2.684     2.684     2.684     2.685     2.685     2.685     2.685     2.686     2.686     2.686     2.686     2.686     2.687     2.687     2.687     2.687     2.687     2.687     2.686     2.686     2.686     2.686     2.686     2.686     2.685     2.685     2.685     2.684     2.684     2.683     2.683     2.682     2.682     2.681     2.681     2.680     2.679     2.678     2.678     2.677     2.676     2.675     2.674     2.673     2.672     2.671     2.670     2.669     2.667     2.666     2.665     2.664     2.662     2.661     2.660     2.658     2.657     2.655     2.654     2.652     2.650     2.649     2.647     2.645     2.643     2.641     2.640     2.638     2.636     2.634     2.631     2.630     2.627     2.625     2.623     2.621     2.619     2.616     2.614     2.611     2.609     2.606     2.604     2.601     2.599     2.596     2.593     2.591     2.588     2.585     2.582     2.580     2.577     2.574     2.571     2.568     2.564     2.561     2.558     2.555     2.552     2.548     2.545     2.542     2.538     2.535     2.531     2.528     2.524     2.521     2.517     2.513     2.510     2.506     2.502     2.498     2.495     2.491     2.487     2.483     2.479     2.474     2.470     2.466     2.462     2.458     2.453     2.449     2.445     2.440     2.436     2.431     2.427     2.422     2.417     2.412     2.407     2.403     2.398     2.393     2.388     2.383     2.378     2.372     2.367     2.362     2.357     2.352     2.346     2.347     2.347     2.348     2.349     2.349     2.349     2.350     2.350     2.351     2.352     2.352     2.353     2.353     2.353     2.354     2.354     2.355     2.355     2.356     2.356     2.357     2.357     2.357     2.358     2.358     2.359     2.359     2.359     2.360     2.360     2.360     2.361     2.361     2.362     2.362     2.362     2.363     2.363     2.364     2.364     2.364     2.364     2.365     2.365     2.366     2.366     2.366     2.367     2.367     2.367     2.368     2.368     2.368     2.369     2.369     2.370     2.370     2.370     2.371     2.371     2.371     2.372     2.372     2.373     2.373     2.373     2.374     2.374     2.375     2.375     2.375     2.376     2.376     2.377     2.377     2.378     2.378     2.379     2.379     2.380     2.380     2.380     2.381     2.381     2.382     2.382     2.383     2.383     2.384     2.384     2.385     2.385     2.386     2.386     2.387     2.387     2.388     2.389     2.389     2.390     2.390     2.391     2.391     2.392     2.393     2.393     2.394     2.394     2.395     2.396     2.396     2.397     2.397     2.398     2.399     2.399     2.400     2.400     2.401     2.402     2.402     2.403     2.403     2.404     2.405     2.406     2.406     2.407     2.408     2.408     2.409     2.410     2.410     2.411     2.412     2.412     2.413     2.414     2.415     2.415     2.416     2.417     2.417     2.418     2.419     2.420     2.421     2.421     2.422     2.423     2.423     2.424     2.425     2.426     2.427     2.427     2.428     2.429     2.430     2.431     2.431     2.432     2.433     2.434     2.435     2.436     2.437     2.437     2.438     2.439     2.440     2.441     2.442     2.443     2.443     2.444     2.445     2.446     2.447     2.448     2.449     2.450     2.451     2.452     2.453     2.454     2.455     2.456     2.457     2.458     2.459     2.460     2.461     2.462     2.463     2.464     2.465     2.466     2.467     2.468     2.469     2.470     2.471     2.472     2.473     2.474     2.475     2.477     2.478     2.479     2.480     2.481     2.482     2.483     2.484     2.486     2.487     2.488     2.489     2.490     2.491     2.493     2.494     2.495     2.496     2.498     2.499     2.500     2.501     2.503     2.504     2.505     2.506     2.508     2.509     2.510     2.511     2.513     2.514     2.515     2.516     2.518     2.519     2.520     2.521     2.523     2.524     2.525     2.526     2.528     2.529     2.530     2.531     2.533     2.534     2.535     2.537     2.538     2.539     2.541     2.542     2.544     2.545     2.546     2.548     2.549     2.550     2.552     2.553     2.554     2.556     2.557     2.559     2.560     2.562     2.563     2.564     2.566     2.567     2.569     2.570     2.572     2.573     2.575     2.576     2.578     2.579     2.581     2.582     2.584     2.585     2.591     2.598     2.604     2.611     2.617     2.624     2.630     2.637     2.644     2.650     2.657     2.664     2.670     2.677     2.684     2.690     2.697     2.704     2.711     2.717     2.724     2.731     2.737     2.744     2.751     2.757     2.764     2.771     2.777     2.784     2.791     2.797     2.804     2.810     2.817     2.823     2.830     2.837     2.843     2.850     2.856     2.863     2.869     2.875     2.882     2.888     2.894     2.900     2.907     2.913     2.919     2.925     2.931     2.937     2.943     2.948     2.954     2.960     2.965     2.971     2.977     2.982     2.988     2.993     2.998     3.004     3.009     3.014     3.019     3.024     3.028     3.033     3.038     3.042     3.047     3.051     3.056     3.060     3.064     3.068     3.072     3.076     3.079     3.083     3.086     3.090     3.093     3.096     3.099     3.102     3.105     3.108     3.111     3.113     3.116     3.118     3.120     3.122     3.124     3.126     3.128     3.130     3.131     3.132     3.134     3.135     3.136     3.137     3.138     3.138     3.139     3.139     3.139     3.139     3.140     3.139     3.139     3.139     3.138     3.137     3.137     3.136     3.135     3.133     3.132     3.130     3.129     3.127     3.125     3.122     3.120     3.117     3.115     3.111     3.108     3.105     3.101     3.097     3.093     3.088     3.083     3.078     3.072     3.066     3.060     3.053     3.047     3.039     3.031     3.023     3.015     3.006     2.997     2.988     2.978     2.968     2.958     2.947     2.936     2.925     2.914     2.902     2.890     2.883     2.886     2.888     2.891     2.893     2.896     2.898     2.901     2.904     2.907     2.910     2.913     2.916     2.919     2.922     2.926     2.929     2.933     2.937     2.940     2.944     2.948     2.952     2.955     2.959     2.963     2.967     2.970     2.974     2.977     2.981     2.984     2.987     2.990     2.993     2.995     2.998     3.000     3.003     3.005     3.007     3.009     3.011     3.013     3.016     3.017     3.019     3.021     3.023     3.025     3.027     3.029     3.031     3.033     3.034     3.036     3.038     3.040     3.042     3.043     3.045     3.047     3.049     3.051     3.052     3.054     3.056     3.058     3.060     3.062     3.063     3.065     3.067     3.069     3.071     3.073     3.074     3.076     3.078     3.085     3.094     3.103     3.113     3.122     3.131     3.140     3.148     3.157     3.166     3.175     3.184     3.193     3.201     3.210     3.219     3.227     3.236     3.244     3.253     3.261     3.269     3.278     3.286     3.294     3.302     3.310     3.318     3.325     3.333     3.341     3.348     3.355     3.362     3.370     3.377     3.384     3.390     3.397     3.403     3.410     3.416     3.422     3.428     3.434     3.439     3.445     3.450     3.455     3.460     3.465     3.469     3.474     3.478     3.482     3.486     3.490     3.494     3.497     3.500     3.503     3.506     3.508     3.511     3.513     3.514     3.516     3.517     3.519     3.520     3.520     3.521     3.521     3.521     3.521     3.520     3.519     3.518     3.517     3.515     3.514     3.511     3.509     3.506     3.503     3.500     3.496     3.492     3.488     3.483     3.478     3.473     3.467     3.461     3.455     3.448     3.440     3.433     3.425     3.416     3.407     3.398     3.388     3.378     3.368     3.357     3.345     3.354     3.391     3.427     3.462     3.496     3.530     3.564     3.597     3.629     3.661     3.692     3.722     3.752     3.781     3.809     3.837     3.864     3.890     3.916     3.941     3.965     3.989     4.012     4.034     4.055     4.076     4.096     4.116     4.135     4.153     4.170     4.187     4.204     4.219     4.234     4.248     4.262     4.274     4.286     4.298     4.308     4.318     4.327     4.335     4.343     4.349     4.355     4.360     4.364     4.368     4.370     4.372     4.373     4.373     4.373     4.371     4.369     4.366     4.362     4.358     4.353     4.347     4.340     4.332     4.324     4.315     4.305     4.294     4.283     4.271     4.258     4.245     4.231     4.216     4.200     4.184     4.167     4.150     4.132     4.113     4.094     4.075     4.054     4.034     4.012     3.991     3.968     3.946     3.923     3.899     3.876     3.852     3.828     3.804     3.812     3.822     3.832     3.843     3.854     3.865     3.876     3.887     3.899     3.911     3.922     3.935     3.947     3.959     3.972     3.985     3.998     4.011     4.024     4.038     4.052     4.066     4.080     4.094     4.108     4.123     4.138     4.153     4.168     4.183     4.199     4.214     4.230     4.246     4.262     4.278     4.294     4.311     4.327     4.344     4.361     4.377     4.394     4.411     4.428     4.445     4.463     4.480     4.497     4.515     4.532     4.550     4.567     4.584     4.602     4.619     4.636     4.653     4.670     4.687     4.704     4.720     4.737     4.754     4.770     4.787     4.803     4.819     4.836     4.852     4.868     4.884     4.900     4.916     4.932     4.947     4.962     4.995     5.047     5.098     5.150     5.202     5.254     5.307     5.362     5.419     5.478     5.539     5.602     5.666     5.729     5.794     5.859     5.926     5.996     6.073     6.155     6.243     6.335     6.428     6.519     6.611     6.713     6.831     6.957     7.083     7.206     7.328     7.454     7.579     7.699     7.808     7.901     7.979     8.038     8.072     8.078     8.063     8.038     8.004     7.974     7.969     7.980     7.988     7.987     7.960     7.904     7.843     7.768     7.684     7.620     7.568     7.525     7.514     7.524     7.556     7.557     7.577     7.569     7.547     7.563     7.595     7.568     7.613     7.546     7.562     7.575     7.556     7.595     7.586     7.651     7.670     7.722     7.723     7.837     7.885     7.963     8.038     8.170     8.260     8.390     8.552     8.715     8.903     9.058     9.210     9.322     9.445     9.560     9.567     9.580     9.554     9.601     9.511     9.457     9.383     9.276     9.202     9.124     8.978     8.837     8.708     8.549     8.421     8.228     8.098     7.947     7.774     7.665     7.441     7.316     7.168     7.091     6.942     6.787     6.681     6.541     6.440     6.380     6.294     6.191     6.130     6.020     5.954     5.817     5.735     5.633     5.562     5.485     5.402     5.309     5.249     5.215     5.146     5.125     5.090     5.096     5.103     5.110     5.117     5.124     5.132     5.140     5.147     5.154     5.158     5.162     5.305     5.454     5.607     5.782     5.941     6.155     6.293     6.498     6.691     6.887     7.058     7.306     7.452     7.606     7.758     7.891     8.073     8.187     8.270     8.368     8.405     8.415     8.528     8.478     8.452     8.391     8.395     8.400     8.422     8.585     8.537     8.642     8.623     8.682     8.663     8.671     8.650     8.603     8.594     8.552     8.542     8.594     8.555     8.674     8.677     8.756     8.820     8.674     8.526     8.273     8.073     7.969     7.881     7.839     7.829     7.748     7.744     7.679     7.621     7.574     7.547     7.458     7.438     7.308     7.227     7.153     7.017     6.939     6.799     6.707     6.621     6.512     6.424     6.383     6.275     6.169     6.073     5.972     5.869     5.738     5.642     5.504     5.360     5.228     5.088     4.967     4.802     4.759     4.755     4.750     4.746     4.741     4.737     4.733     4.730     4.727     4.725     4.723     4.722     4.721     4.720     4.719     4.717     4.714     4.710     4.705     4.700     4.693     4.685     4.675     4.664     4.654     4.644     4.633     4.622     4.611     4.600     4.591     4.583     4.575     4.566     4.558     4.549     4.540     4.531     4.521     4.510     4.499     4.489     4.480     4.473     4.465     4.459     4.453     4.446     4.441     4.435     4.431     4.428     4.426     4.424     4.421     4.418     4.415     4.411     4.407     4.403     4.398     4.394     4.389     4.384     4.378     4.372     4.365     4.358     4.350     4.341     4.330     4.316     4.298     4.278     4.257     4.241     4.227     4.212     4.197     4.180     4.161     4.167     4.234     4.257     4.323     4.364     4.422     4.463     4.520     4.570     4.650     4.730     4.857     5.002     5.213     5.441     5.652     5.813     5.942     5.961     5.940     5.791     5.641     5.420     5.189     4.965     4.752     4.530     4.341     4.176     4.046     3.964     3.940     3.947     3.957     3.937     3.883     3.848     3.793     3.739     3.762     3.783     3.802     3.820     3.837     3.854     3.870     3.886     3.901     3.916     3.934     3.955     3.979     4.002     4.024     4.044     4.066     4.090     4.113     4.135     4.155     4.172     4.190     4.207     4.223     4.241     4.259     4.276     4.292     4.306     4.318     4.328     4.337     4.345     4.353     4.361     4.369     4.397     4.536     4.621     4.650     4.600     4.496     4.438     4.448     4.473     4.556     4.608     4.751     4.964     5.078     5.133     5.171     5.211     5.262     5.292     5.325     5.364     5.435     5.531     5.654     5.821     6.022     6.264     6.519     6.793     7.041     7.252     7.430     7.591     7.663     7.733     7.741     7.743     7.716     7.654     7.581     7.483     7.353     7.221     7.098     6.990     6.873     6.763     6.612     6.414     6.216     6.040     5.849     5.647     5.446     5.258     5.086     4.919     4.783     4.673     4.580     4.497     4.424     4.363     4.307     4.263     4.229     4.192     4.146     4.093     4.034     3.971     3.908     3.849     3.794     3.749     3.712     3.684     3.664     3.652     3.647     3.646     3.643     3.636     3.623     3.602     3.577     3.540     3.494     3.444     3.393     3.339     3.288     3.240     3.195     3.154     3.118     3.086     3.055     3.026     2.999     2.971     2.948     2.924     2.899     2.875     2.851     2.827     2.803     2.778     2.752     2.726     2.700     2.673     2.648     2.622     2.596     2.572     2.552     2.546     2.542     2.538     2.535     2.531     2.529     2.528     2.527     2.526     2.526     2.526     2.526     2.525     2.524     2.522     2.522     2.520     2.519     2.517     2.515     2.513     2.511     2.508     2.505     2.502     2.499     2.495     2.492     2.488     2.484     2.480     2.476     2.471     2.467     2.463     2.458     2.453     2.448     2.443     2.438     2.433     2.428     2.423     2.417     2.411     2.405     2.400     2.394     2.388     2.382     2.376     2.370     2.363     2.357     2.350     2.344     2.337     2.331     2.324     2.317     2.310     2.303     2.296     2.289     2.281     2.274     2.267     2.259     2.252     2.245     2.238     2.230     2.223     2.215     2.208     2.201     2.194     2.187     2.181     2.174     2.167     2.160     2.153     2.147     2.141     2.135     2.129     2.123     2.117     2.112     2.107     2.102     2.097     2.092     2.088     2.083     2.079     2.075     2.071     2.067     2.064     2.060     2.057     2.053     2.050     2.047     2.044     2.041     2.038     2.036     2.033     2.031     2.028     2.025     2.022     2.019     2.016     2.013     2.011     2.008     2.006     2.003     2.000     1.997     1.994     1.991     1.988     1.985     1.981     1.978     1.975     1.971     1.968     1.964     1.960     1.957     1.953     1.949     1.945     1.941     1.936     1.932     1.927     1.922     1.917     1.912     1.907     1.901     1.895     1.890     1.884     1.878     1.872     1.866     1.859     1.852     1.846     1.839     1.832     1.825     1.818     1.810     1.802     1.794     1.785     1.776     1.766     1.756     1.746     1.736     1.725     1.714     1.703     1.693     1.683     1.674     1.665     1.658     1.651     1.644     1.637     1.630     1.622     1.614     1.605     1.596     1.586     1.575     1.564     1.552     1.541
     2.274     2.283     2.290     2.299     2.306     2.316     2.321     2.331     2.336     2.345     2.350     2.359     2.363     2.372     2.376     2.385     2.389     2.397     2.402     2.409     2.413     2.420     2.424     2.430     2.435     2.441     2.445     2.450     2.455     2.459     2.465     2.469     2.474     2.478     2.482     2.487     2.491     2.496     2.500     2.504     2.508     2.512     2.516     2.520     2.524     2.527     2.531     2.535     2.539     2.542     2.546     2.549     2.553     2.556     2.559     2.562     2.565     2.569     2.572     2.575     2.578     2.580     2.583     2.586     2.589     2.592     2.594     2.596     2.599     2.602     2.604     2.607     2.609     2.611     2.613     2.616     2.617     2.620     2.621     2.624     2.625     2.628     2.630     2.631     2.633     2.635     2.637     2.638     2.640     2.642     2.643     2.645     2.646     2.648     2.649     2.651     2.652     2.654     2.655     2.656     2.657     2.659     2.660     2.661     2.662     2.663     2.665     2.666     2.667     2.668     2.669     2.670     2.671     2.672     2.673     2.673     2.674     2.675     2.676     2.677     2.678     2.678     2.679     2.680     2.681     2.681     2.682     2.682     2.683     2.684     2.684     2.685     2.685     2.686     2.686     2.687     2.687     2.687     2.688     2.688     2.689     2.689     2.689     2.689     2.690     2.690     2.690     2.690     2.690     2.690     2.691     2.690     2.691     2.691     2.690     2.690     2.690     2.690     2.690     2.690     2.690     2.689     2.689     2.689     2.688     2.688     2.687     2.687     2.686     2.686     2.685     2.685     2.684     2.683     2.682     2.682     2.681     2.680     2.679     2.678     2.677     2.676     2.675     2.674     2.672     2.672     2.670     2.669     2.668     2.666     2.665     2.664     2.662     2.661     2.659     2.657     2.656     2.654     2.653     2.651     2.649     2.647     2.645     2.643     2.641     2.639     2.637     2.635     2.633     2.631     2.629     2.627     2.625     2.622     2.620     2.618     2.615     2.613     2.610     2.608     2.605     2.603     2.600     2.597     2.594     2.592     2.589     2.586     2.583     2.580     2.577     2.574     2.571     2.568     2.565     2.562     2.559     2.555     2.552     2.549     2.546     2.542     2.539     2.535     2.531     2.528     2.524     2.521     2.517     2.513     2.510     2.506     2.502     2.498     2.494     2.490     2.486     2.482     2.478     2.474     2.470     2.465     2.461     2.457     2.452     2.448     2.444     2.439     2.434     2.430     2.425     2.421     2.416     2.411     2.406     2.401     2.396     2.391     2.386     2.381     2.376     2.371     2.365     2.360     2.355     2.349     2.346     2.346     2.347     2.347     2.348     2.348     2.349     2.349     2.350     2.350     2.351     2.351     2.352     2.352     2.353     2.353     2.354     2.354     2.354     2.355     2.355     2.356     2.356     2.357     2.357     2.357     2.358     2.358     2.359     2.359     2.359     2.360     2.360     2.360     2.361     2.361     2.362     2.362     2.362     2.363     2.363     2.363     2.364     2.364     2.365     2.365     2.365     2.366     2.366     2.366     2.367     2.367     2.367     2.368     2.368     2.368     2.369     2.369     2.370     2.370     2.370     2.371     2.371     2.371     2.372     2.372     2.373     2.373     2.373     2.374     2.374     2.375     2.375     2.376     2.376     2.376     2.377     2.377     2.378     2.379     2.379     2.380     2.380     2.380     2.381     2.381     2.382     2.382     2.383     2.383     2.384     2.385     2.385     2.385     2.386     2.387     2.387     2.388     2.388     2.389     2.389     2.390     2.390     2.391     2.392     2.392     2.393     2.393     2.394     2.395     2.395     2.396     2.396     2.397     2.398     2.398     2.399     2.399     2.400     2.401     2.401     2.402     2.402     2.403     2.404     2.404     2.405     2.406     2.407     2.407     2.408     2.409     2.409     2.410     2.411     2.411     2.412     2.413     2.414     2.414     2.415     2.416     2.416     2.417     2.418     2.419     2.419     2.420     2.421     2.422     2.423     2.423     2.424     2.425     2.426     2.426     2.427     2.428     2.429     2.430     2.430     2.431     2.432     2.433     2.434     2.435     2.435     2.436     2.437     2.438     2.439     2.440     2.441     2.442     2.443     2.443     2.444     2.445     2.446     2.447     2.448     2.449     2.450     2.451     2.452     2.453     2.454     2.455     2.456     2.457     2.458     2.459     2.460     2.461     2.462     2.463     2.464     2.465     2.466     2.467     2.468     2.469     2.470     2.471     2.473     2.474     2.475     2.476     2.477     2.478     2.479     2.480     2.481     2.483     2.484     2.485     2.486     2.487     2.488     2.489     2.491     2.492     2.493     2.494     2.496     2.497     2.498     2.499     2.501     2.502     2.503     2.504     2.506     2.507     2.508     2.509     2.510     2.512     2.513     2.514     2.516     2.517     2.518     2.519     2.520     2.522     2.523     2.524     2.526     2.527     2.528     2.530     2.531     2.532     2.533     2.535     2.536     2.537     2.539     2.540     2.542     2.543     2.544     2.546     2.547     2.548     2.550     2.551     2.552     2.554     2.555     2.557     2.558     2.559     2.561     2.562     2.564     2.565     2.567     2.568     2.570     2.571     2.572     2.574     2.575     2.577     2.578     2.580     2.581     2.583     2.584     2.586     2.592     2.598     2.605     2.611     2.618     2.624     2.631     2.637     2.644     2.651     2.657     2.664     2.670     2.677     2.684     2.690     2.697     2.704     2.710     2.717     2.724     2.730     2.737     2.744     2.750     2.757     2.764     2.770     2.777     2.783     2.790     2.796     2.803     2.810     2.816     2.823     2.829     2.835     2.842     2.848     2.854     2.861     2.867     2.873     2.880     2.886     2.892     2.898     2.904     2.910     2.916     2.922     2.928     2.933     2.939     2.945     2.950     2.956     2.962     2.967     2.972     2.978     2.983     2.988     2.993     2.998     3.003     3.008     3.013     3.018     3.022     3.027     3.031     3.036     3.040     3.044     3.048     3.052     3.056     3.060     3.063     3.067     3.070     3.074     3.077     3.080     3.083     3.086     3.089     3.092     3.094     3.097     3.099     3.102     3.104     3.106     3.108     3.109     3.111     3.113     3.114     3.116     3.117     3.118     3.119     3.120     3.120     3.121     3.122     3.122     3.122     3.122     3.122     3.122     3.121     3.121     3.120     3.120     3.119     3.118     3.117     3.115     3.114     3.112     3.110     3.108     3.106     3.104     3.102     3.099     3.096     3.093     3.090     3.086     3.083     3.079     3.074     3.070     3.065     3.060     3.055     3.049     3.043     3.036     3.029     3.022     3.014     3.006     2.998     2.989     2.981     2.971     2.962     2.952     2.941     2.931     2.920     2.909     2.898     2.886     2.878     2.881     2.883     2.885     2.888     2.890     2.893     2.896     2.898     2.901     2.904     2.907     2.910     2.913     2.916     2.919     2.923     2.926     2.930     2.933     2.937     2.940     2.944     2.948     2.952     2.956     2.959     2.963     2.967     2.970     2.974     2.977     2.980     2.983     2.986     2.989     2.992     2.995     2.997     3.000     3.002     3.005     3.007     3.009     3.011     3.013     3.015     3.017     3.019     3.021     3.023     3.025     3.027     3.029     3.031     3.033     3.034     3.036     3.038     3.040     3.042     3.044     3.045     3.047     3.049     3.051     3.053     3.054     3.056     3.058     3.060     3.062     3.064     3.066     3.068     3.069     3.071     3.073     3.075     3.077     3.083     3.092     3.101     3.110     3.119     3.128     3.137     3.146     3.155     3.164     3.173     3.181     3.190     3.199     3.207     3.216     3.225     3.233     3.242     3.250     3.258     3.267     3.275     3.283     3.291     3.299     3.307     3.315     3.323     3.330     3.338     3.345     3.353     3.360     3.367     3.374     3.381     3.388     3.394     3.401     3.407     3.414     3.420     3.426     3.431     3.437     3.442     3.448     3.453     3.458     3.463     3.467     3.472     3.476     3.480     3.484     3.488     3.491     3.495     3.498     3.501     3.504     3.506     3.508     3.511     3.512     3.514     3.516     3.517     3.518     3.518     3.519     3.519     3.519     3.519     3.519     3.518     3.517     3.515     3.514     3.512     3.510     3.508     3.505     3.502     3.499     3.495     3.491     3.487     3.483     3.478     3.472     3.467     3.461     3.454     3.448     3.440     3.433     3.425     3.417     3.408     3.399     3.389     3.379     3.369     3.358     3.347     3.335     3.370     3.406     3.441     3.476     3.510     3.544     3.578     3.610     3.642     3.673     3.704     3.734     3.763     3.792     3.820     3.847     3.873     3.899     3.924     3.949     3.973     3.996     4.018     4.040     4.061     4.081     4.101     4.120     4.138     4.156     4.173     4.189     4.205     4.220     4.234     4.247     4.260     4.272     4.284     4.294     4.304     4.314     4.322     4.330     4.336     4.342     4.347     4.352     4.356     4.358     4.360     4.362     4.362     4.361     4.360     4.358     4.355     4.352     4.348     4.342     4.336     4.330     4.322     4.314     4.305     4.296     4.285     4.274     4.262     4.249     4.236     4.222     4.207     4.192     4.176     4.159     4.142     4.124     4.105     4.086     4.067     4.047     4.026     4.005     3.983     3.961     3.938     3.915     3.892     3.868     3.845     3.821     3.799     3.809     3.819     3.830     3.840     3.851     3.862     3.873     3.884     3.896     3.908     3.919     3.931     3.944     3.956     3.969     3.981     3.994     4.007     4.021     4.034     4.048     4.062     4.076     4.090     4.104     4.119     4.134     4.148     4.164     4.179     4.194     4.210     4.225     4.241     4.257     4.273     4.289     4.306     4.322     4.339     4.355     4.372     4.389     4.406     4.423     4.440     4.457     4.474     4.492     4.509     4.526     4.544     4.561     4.579     4.596     4.613     4.630     4.647     4.664     4.681     4.698     4.715     4.732     4.748     4.765     4.781     4.798     4.814     4.830     4.847     4.863     4.879     4.895     4.911     4.927     4.943     4.958     4.973     5.008     5.060     5.111     5.163     5.215     5.268     5.321     5.376     5.432     5.492     5.553     5.616     5.680     5.744     5.809     5.875     5.943     6.017     6.097     6.184     6.276     6.372     6.468     6.559     6.648     6.746     6.864     6.993     7.124     7.253     7.380     7.505     7.629     7.746     7.849     7.934     8.001     8.048     8.071     8.068     8.048     8.019     7.988     7.962     7.955     7.956     7.953     7.939     7.902     7.850     7.787     7.719     7.649     7.601     7.555     7.521     7.525     7.553     7.559     7.598     7.607     7.624     7.727     7.807     7.828     7.847     7.797     7.798     7.747     7.751     7.749     7.752     7.759     7.774     7.783     7.802     7.850     7.856     7.928     8.008     8.078     8.188     8.284     8.381     8.499     8.611     8.811     8.947     9.086     9.230     9.419     9.401     9.468     9.529     9.559     9.521     9.506     9.436     9.408     9.307     9.320     9.147     9.095     8.964     8.830     8.684     8.539     8.397     8.246     8.075     8.013     7.799     7.654     7.491     7.358     7.256     7.117     6.974     6.820     6.668     6.623     6.537     6.428     6.333     6.260     6.179     6.071     6.003     5.908     5.810     5.719     5.635     5.533     5.431     5.435     5.343     5.290     5.232     5.227     5.144     5.102     5.109     5.117     5.125     5.133     5.142     5.149     5.155     5.159     5.163     5.233     5.364     5.515     5.661     5.851     6.002     6.170     6.364     6.546     6.722     6.947     7.113     7.288     7.445     7.603     7.780     7.903     8.002     8.113     8.199     8.220     8.362     8.351     8.375     8.323     8.309     8.255     8.211     8.340     8.283     8.401     8.396     8.465     8.476     8.515     8.519     8.518     8.526     8.515     8.468     8.559     8.424     8.548     8.531     8.586     8.699     8.667     8.695     8.532     8.375     8.217     8.041     7.943     7.888     7.796     7.801     7.728     7.677     7.647     7.592     7.520     7.551     7.420     7.376     7.267     7.180     7.121     6.965     6.890     6.760     6.650     6.566     6.519     6.398     6.314     6.227     6.117     6.027     5.914     5.830     5.680     5.543     5.402     5.277     5.157     4.978     4.838     4.785     4.780     4.775     4.771     4.766     4.762     4.757     4.754     4.751     4.749     4.747     4.745     4.744     4.743     4.742     4.739     4.736     4.732     4.728     4.722     4.715     4.706     4.695     4.683     4.673     4.663     4.651     4.639     4.627     4.617     4.608     4.600     4.592     4.584     4.574     4.565     4.556     4.546     4.535     4.523     4.512     4.502     4.494     4.487     4.480     4.474     4.467     4.461     4.455     4.450     4.447     4.444     4.442     4.440     4.436     4.433     4.429     4.425     4.420     4.415     4.411     4.405     4.400     4.394     4.387     4.380     4.372     4.364     4.355     4.345     4.332     4.315     4.294     4.272     4.251     4.236     4.223     4.208     4.192     4.174     4.153     4.141     4.166     4.227     4.250     4.302     4.337     4.380     4.418     4.487     4.536     4.622     4.741     4.893     5.073     5.304     5.494     5.668     5.806     5.927     5.897     5.837     5.684     5.485     5.253     5.080     4.837     4.616     4.399     4.234     4.068     3.973     3.929     3.932     3.935     3.930     3.932     3.921     3.902     3.858     3.769     3.694     3.711     3.727     3.743     3.758     3.772     3.785     3.799     3.815     3.834     3.858     3.882     3.904     3.926     3.947     3.972     3.996     4.019     4.040     4.058     4.073     4.089     4.105     4.122     4.140     4.158     4.175     4.190     4.202     4.213     4.222     4.230     4.236     4.240     4.359     4.469     4.511     4.484     4.400     4.282     4.288     4.294     4.301     4.308     4.310     4.306     4.299     4.291     4.283     4.285     4.361     4.420     4.481     4.523     4.541     4.545     4.558     4.603     4.668     4.795     4.963     5.168     5.395     5.627     5.890     6.124     6.341     6.547     6.711     6.835     6.936     6.988     7.036     7.042     7.024     6.983     6.916     6.825     6.737     6.657     6.591     6.510     6.427     6.294     6.108     5.917     5.750     5.580     5.399     5.220     5.044     4.885     4.727     4.594     4.489     4.397     4.318     4.250     4.196     4.149     4.113     4.086     4.061     4.028     3.990     3.945     3.894     3.840     3.787     3.735     3.690     3.651     3.619     3.596     3.580     3.572     3.569     3.567     3.561     3.551     3.536     3.516     3.487     3.447     3.403     3.355     3.305     3.256     3.210     3.165     3.125     3.090     3.059     3.029     3.001     2.975     2.950     2.928     2.905     2.882     2.860     2.839     2.816     2.794     2.770     2.746     2.722     2.697     2.671     2.646     2.622     2.596     2.573     2.551     2.526     2.516     2.512     2.509     2.506     2.503     2.502     2.501     2.501     2.501     2.502     2.502     2.501     2.501     2.500     2.499     2.499     2.498     2.496     2.495     2.493     2.491     2.489     2.487     2.484     2.481     2.478     2.475     2.472     2.468     2.464     2.460     2.456     2.453     2.448     2.444     2.440     2.435     2.430     2.425     2.421     2.416     2.411     2.405     2.400     2.394     2.388     2.383     2.377     2.371     2.365     2.359     2.353     2.347     2.341     2.334     2.328     2.321     2.314     2.308     2.301     2.294     2.287     2.280     2.273     2.266     2.259     2.251     2.244     2.237     2.230     2.222     2.215     2.208     2.201     2.194     2.187     2.180     2.174     2.167     2.160     2.154     2.147     2.140     2.134     2.129     2.123     2.117     2.111     2.106     2.101     2.096     2.091     2.086     2.082     2.077     2.073     2.069     2.065     2.062     2.058     2.055     2.051     2.048     2.045     2.042     2.038     2.036     2.033     2.030     2.028     2.025     2.023     2.020     2.017     2.014     2.011     2.008     2.006     2.003     2.000     1.998     1.995     1.992     1.989     1.986     1.983     1.979     1.976     1.973     1.970     1.966     1.963     1.959     1.955     1.951     1.948     1.944     1.940     1.935     1.931     1.927     1.922     1.917     1.912     1.907     1.902     1.896     1.890     1.885     1.879     1.873     1.867     1.861     1.854     1.848     1.841     1.834     1.827     1.820     1.813     1.805     1.797     1.789     1.780     1.771     1.761     1.751     1.741     1.731     1.720     1.709     1.698     1.688     1.678     1.669     1.661     1.653     1.647     1.640     1.633     1.626     1.618     1.610     1.602     1.592     1.582     1.572     1.560     1.549     1.536
[truncated: 22,285,239 more chars]
