# Supplementary material for: The near-field tsunami generated by the 15 January 2022 eruption of the Hunga Tonga-Hunga Ha’apai volcano and its impact on Tongatapu, Tonga
Source: Sci Rep. 2022 Sep 7;12:15187. doi: 10.1038/s41598-022-19486-w (PMC9452557; doi:10.1038/s41598-022-19486-w)
Supplement: Supplementary file 3 — Supplementary Information 3. [file 41598_2022_19486_MOESM3_ESM.zip › Z400R3max.asc]

ncols                      1800
nrows                      1260
xllcorner              -175.500
yllcorner               -21.300
cellsize      0.000277777784504
NODATA_value  -9999
     2.229     2.238     2.245     2.256     2.262     2.269     2.279     2.285     2.291     2.301     2.307     2.312     2.322     2.327     2.333     2.342     2.347     2.352     2.360     2.366     2.370     2.379     2.383     2.388     2.395     2.400     2.404     2.412     2.417     2.421     2.428     2.432     2.436     2.443     2.447     2.450     2.457     2.461     2.464     2.470     2.474     2.478     2.484     2.487     2.490     2.496     2.499     2.503     2.508     2.511     2.514     2.519     2.522     2.525     2.530     2.533     2.535     2.540     2.543     2.545     2.550     2.552     2.555     2.559     2.561     2.564     2.568     2.570     2.572     2.576     2.578     2.581     2.584     2.586     2.589     2.592     2.594     2.596     2.599     2.601     2.603     2.606     2.608     2.610     2.613     2.615     2.617     2.620     2.621     2.623     2.626     2.628     2.629     2.632     2.634     2.635     2.638     2.639     2.641     2.643     2.645     2.646     2.649     2.650     2.651     2.654     2.656     2.657     2.660     2.661     2.662     2.665     2.666     2.667     2.670     2.671     2.672     2.675     2.676     2.677     2.679     2.681     2.682     2.684     2.685     2.687     2.689     2.690     2.691     2.693     2.694     2.695     2.698     2.699     2.700     2.702     2.703     2.704     2.706     2.707     2.708     2.710     2.711     2.712     2.713     2.714     2.715     2.716     2.717     2.718     2.719     2.720     2.721     2.722     2.723     2.724     2.725     2.726     2.726     2.728     2.728     2.729     2.729     2.730     2.730     2.731     2.732     2.732     2.733     2.733     2.733     2.734     2.734     2.734     2.734     2.735     2.735     2.735     2.735     2.735     2.735     2.734     2.734     2.734     2.734     2.733     2.733     2.732     2.732     2.731     2.730     2.730     2.729     2.728     2.727     2.726     2.726     2.725     2.723     2.722     2.721     2.720     2.719     2.718     2.716     2.715     2.714     2.712     2.711     2.709     2.707     2.706     2.704     2.702     2.700     2.699     2.696     2.695     2.693     2.691     2.689     2.687     2.684     2.682     2.680     2.677     2.675     2.673     2.670     2.668     2.666     2.662     2.660     2.658     2.654     2.652     2.650     2.646     2.643     2.641     2.637     2.634     2.632     2.627     2.624     2.622     2.617     2.614     2.612     2.607     2.604     2.601     2.596     2.593     2.589     2.584     2.581     2.578     2.572     2.569     2.565     2.559     2.556     2.553     2.547     2.543     2.539     2.534     2.535     2.535     2.536     2.537     2.538     2.539     2.540     2.540     2.542     2.542     2.542     2.543     2.544     2.545     2.546     2.546     2.547     2.547     2.548     2.548     2.549     2.550     2.550     2.551     2.551     2.552     2.552     2.553     2.553     2.554     2.554     2.555     2.555     2.556     2.556     2.557     2.557     2.557     2.558     2.558     2.559     2.559     2.560     2.560     2.560     2.560     2.561     2.561     2.562     2.562     2.562     2.562     2.563     2.563     2.563     2.564     2.564     2.564     2.565     2.565     2.565     2.566     2.566     2.566     2.567     2.567     2.567     2.567     2.568     2.568     2.568     2.569     2.569     2.569     2.570     2.570     2.570     2.571     2.571     2.571     2.572     2.572     2.572     2.573     2.573     2.573     2.574     2.574     2.574     2.575     2.575     2.576     2.576     2.577     2.577     2.578     2.578     2.578     2.579     2.579     2.580     2.581     2.581     2.581     2.582     2.582     2.583     2.583     2.584     2.584     2.585     2.586     2.586     2.587     2.587     2.588     2.588     2.589     2.589     2.590     2.590     2.591     2.592     2.592     2.593     2.594     2.594     2.594     2.595     2.596     2.596     2.597     2.598     2.598     2.599     2.600     2.600     2.601     2.601     2.602     2.603     2.603     2.604     2.605     2.605     2.606     2.607     2.607     2.608     2.609     2.609     2.610     2.611     2.611     2.612     2.613     2.613     2.614     2.615     2.615     2.616     2.617     2.618     2.618     2.619     2.620     2.621     2.621     2.622     2.623     2.624     2.624     2.625     2.626     2.627     2.627     2.628     2.629     2.630     2.631     2.631     2.632     2.633     2.634     2.635     2.636     2.637     2.637     2.638     2.639     2.640     2.641     2.642     2.642     2.644     2.645     2.645     2.646     2.647     2.648     2.649     2.650     2.651     2.652     2.653     2.654     2.655     2.656     2.657     2.658     2.659     2.660     2.661     2.662     2.663     2.664     2.665     2.666     2.668     2.668     2.669     2.671     2.671     2.672     2.674     2.675     2.676     2.677     2.678     2.679     2.681     2.682     2.682     2.684     2.685     2.686     2.688     2.689     2.689     2.691     2.692     2.693     2.694     2.695     2.696     2.698     2.699     2.700     2.702     2.703     2.704     2.706     2.707     2.708     2.709     2.711     2.711     2.713     2.714     2.715     2.717     2.718     2.719     2.721     2.722     2.723     2.725     2.726     2.727     2.729     2.730     2.731     2.732     2.733     2.734     2.736     2.737     2.738     2.740     2.741     2.742     2.745     2.746     2.747     2.749     2.750     2.751     2.753     2.755     2.756     2.758     2.759     2.760     2.762     2.763     2.764     2.766     2.767     2.769     2.771     2.772     2.773     2.775     2.777     2.778     2.780     2.781     2.782     2.785     2.786     2.787     2.789     2.790     2.792     2.794     2.795     2.797     2.802     2.808     2.813     2.824     2.830     2.836     2.846     2.852     2.858     2.869     2.875     2.881     2.891     2.897     2.904     2.914     2.921     2.927     2.938     2.944     2.950     2.961     2.967     2.973     2.984     2.990     2.997     3.007     3.014     3.020     3.031     3.037     3.043     3.054     3.060     3.066     3.077     3.083     3.090     3.100     3.107     3.113     3.123     3.130     3.136     3.146     3.152     3.158     3.169     3.175     3.181     3.191     3.197     3.203     3.213     3.219     3.225     3.235     3.240     3.246     3.256     3.261     3.267     3.277     3.282     3.287     3.297     3.302     3.307     3.316     3.322     3.327     3.336     3.341     3.346     3.354     3.359     3.364     3.372     3.377     3.381     3.389     3.394     3.398     3.406     3.410     3.414     3.421     3.425     3.429     3.436     3.440     3.444     3.450     3.454     3.457     3.464     3.467     3.470     3.476     3.479     3.482     3.487     3.490     3.493     3.498     3.500     3.503     3.507     3.510     3.512     3.516     3.518     3.520     3.524     3.526     3.527     3.530     3.532     3.533     3.536     3.537     3.538     3.540     3.541     3.541     3.542     3.543     3.543     3.544     3.544     3.544     3.543     3.543     3.542     3.541     3.540     3.538     3.536     3.535     3.533     3.530     3.528     3.525     3.521     3.519     3.516     3.511     3.508     3.505     3.499     3.496     3.491     3.485     3.481     3.477     3.472     3.468     3.464     3.457     3.453     3.448     3.440     3.435     3.430     3.421     3.415     3.409     3.399     3.392     3.385     3.373     3.366     3.357     3.342     3.332     3.321     3.300     3.287     3.271     3.241     3.222     3.201     3.183     3.184     3.186     3.189     3.190     3.192     3.195     3.197     3.199     3.202     3.204     3.206     3.209     3.211     3.213     3.216     3.218     3.219     3.223     3.224     3.226     3.229     3.231     3.232     3.235     3.237     3.238     3.241     3.242     3.244     3.246     3.248     3.249     3.252     3.254     3.255     3.258     3.259     3.261     3.264     3.265     3.267     3.270     3.271     3.273     3.276     3.277     3.279     3.282     3.283     3.285     3.288     3.289     3.291     3.294     3.295     3.297     3.300     3.302     3.303     3.306     3.308     3.310     3.324     3.333     3.341     3.355     3.364     3.372     3.386     3.394     3.403     3.417     3.425     3.433     3.447     3.455     3.463     3.476     3.484     3.492     3.506     3.513     3.521     3.534     3.542     3.549     3.562     3.569     3.576     3.588     3.596     3.602     3.615     3.621     3.628     3.640     3.646     3.653     3.664     3.670     3.676     3.687     3.693     3.699     3.709     3.714     3.720     3.729     3.734     3.739     3.748     3.753     3.758     3.766     3.770     3.775     3.782     3.786     3.790     3.797     3.800     3.803     3.809     3.812     3.815     3.819     3.822     3.824     3.828     3.829     3.831     3.834     3.835     3.836     3.838     3.838     3.838     3.839     3.838     3.838     3.837     3.836     3.835     3.832     3.831     3.828     3.825     3.822     3.819     3.814     3.811     3.807     3.800     3.796     3.791     3.783     3.778     3.772     3.762     3.756     3.749     3.737     3.730     3.722     3.709     3.701     3.692     3.677     3.668     3.659     3.642     3.632     3.654     3.703     3.732     3.759     3.807     3.834     3.860     3.905     3.931     3.956     3.999     4.023     4.047     4.087     4.110     4.133     4.171     4.193     4.214     4.249     4.269     4.289     4.322     4.340     4.358     4.389     4.406     4.422     4.450     4.465     4.480     4.505     4.518     4.531     4.553     4.565     4.576     4.595     4.604     4.614     4.629     4.637     4.644     4.656     4.662     4.667     4.676     4.680     4.683     4.688     4.690     4.691     4.693     4.693     4.692     4.690     4.688     4.685     4.680     4.676     4.671     4.663     4.657     4.650     4.639     4.631     4.622     4.608     4.598     4.588     4.570     4.559     4.547     4.527     4.514     4.501     4.478     4.464     4.449     4.424     4.409     4.393     4.366     4.350     4.333     4.305     4.288     4.270     4.241     4.223     4.205     4.175     4.157     4.138     4.107     4.089     4.088     4.105     4.114     4.124     4.141     4.152     4.162     4.180     4.191     4.202     4.221     4.232     4.244     4.264     4.276     4.288     4.309     4.321     4.333     4.355     4.367     4.380     4.403     4.416     4.429     4.452     4.466     4.479     4.503     4.517     4.530     4.555     4.569     4.583     4.608     4.622     4.636     4.662     4.676     4.691     4.716     4.731     4.745     4.771     4.785     4.800     4.825     4.840     4.855     4.880     4.895     4.909     4.935     4.949     4.964     4.989     5.003     5.017     5.042     5.057     5.070     5.095     5.109     5.122     5.146     5.160     5.173     5.197     5.210     5.223     5.246     5.259     5.272     5.294     5.306     5.319     5.341     5.378     5.414     5.484     5.525     5.565     5.640     5.682     5.721     5.797     5.841     5.882     5.966     6.018     6.067     6.169     6.233     6.294     6.422     6.499     6.571     6.713     6.796     6.871     7.007     7.079     7.137     7.254     7.315     7.346     7.391     7.419     7.448     7.478     7.445     7.408     7.448     7.439     7.385     7.450     7.465     7.408     7.393     7.448     7.462     7.574     7.452     7.386     7.616     7.538     7.373     7.565     7.519     7.405     7.655     7.565     7.375     8.184     8.066     7.871     8.499     8.265     7.957     8.426     8.114     7.738     8.066     7.719     7.290     7.709     7.435     6.931     7.476     7.273     6.739     7.317     7.147     6.619     7.235     7.095     6.539     7.145     7.035     6.479     7.073     6.969     6.425     7.023     6.926     6.369     6.926     6.828     6.275     6.809     6.720     6.185     6.729     6.662     6.134     6.663     6.597     6.059     6.551     6.489     5.947     6.420     6.368     5.850     6.322     6.294     5.793     6.270     6.393     5.792     6.501     6.654     5.897     6.889     7.041     6.294     7.386     7.526     6.791     7.914     8.006     7.306     8.404     8.425     7.780     8.865     8.846     8.215     9.207     9.156     8.538     9.401     9.296     8.662     9.397     9.277     8.678     9.276     9.143     8.579     9.052     8.883     8.368     8.763     8.594     8.144     8.492     8.331     7.919     8.313     8.135     7.800     8.229     8.056     7.713     8.118     7.947     7.609     7.981     7.815     7.499     7.836     7.679     7.377     7.693     7.539     7.259     7.588     7.452     7.193     7.507     7.377     7.137     7.446     7.324     7.093     7.356     7.225     6.988     7.228     7.099     6.867     7.090     6.971     6.752     6.920     6.798     6.591     6.761     6.639     6.440     6.595     6.465     6.263     6.411     6.273     6.051     6.188     6.044     5.794     5.926     5.790     5.542     5.669     5.548     5.322     5.364     5.201     4.965     5.025     4.870     4.712     4.720     4.687     4.676     4.663     4.655     4.646     4.636     4.630     4.622     4.614     4.609     4.603     4.599     4.596     4.591     4.589     4.586     4.583     4.581     4.579     4.576     4.575     4.573     4.571     4.571     4.571     4.569     4.571     4.571     4.570     4.572     4.572     4.571     4.574     4.574     4.573     4.575     4.575     4.575     4.577     4.577     4.577     4.579     4.580     4.579     4.581     4.581     4.580     4.582     4.581     4.579     4.580     4.579     4.577     4.577     4.575     4.573     4.572     4.570     4.567     4.566     4.564     4.562     4.561     4.560     4.557     4.556     4.555     4.551     4.550     4.547     4.542     4.538     4.534     4.528     4.521     4.515     4.508     4.498     4.491     4.481     4.537     4.494     4.450     4.605     4.579     4.417     4.776     4.788     4.579     5.103     5.177     4.989     5.459     5.512     5.220     5.394     5.317     4.871     4.820     4.694     4.263     4.278     4.290     4.305     4.347     4.374     4.403     4.461     4.494     4.526     4.586     4.618     4.647     4.702     4.730     4.756     4.803     4.828     4.850     4.892     4.914     4.933     4.971     4.989     5.005     5.037     5.051     5.062     5.087     5.097     5.102     5.122     5.129     5.132     5.150     5.156     5.159     5.179     5.185     5.187     5.206     5.211     5.210     5.227     5.229     5.225     5.600     5.670     5.620     5.950     5.949     5.802     6.052     5.996     5.818     6.024     5.931     5.736     5.874     5.745     5.526     5.594     5.430     5.213     5.242     5.145     5.134     5.138     5.141     5.139     5.153     5.160     5.157     5.164     5.164     5.151     5.134     5.117     5.083     5.028     4.989     4.938     4.872     4.837     4.802     4.768     4.752     4.732     4.718     4.709     4.696     4.688     4.685     4.677     4.678     4.681     4.679     4.688     4.696     4.704     4.762     4.801     4.838     4.898     4.939     4.976     5.026     5.064     5.099     5.142     5.177     5.210     5.252     5.292     5.326     5.360     5.394     5.420     5.434     5.455     5.469     5.464     5.470     5.469     5.447     5.649     5.761     5.926     6.025     6.012     5.936     5.908     5.767     5.495     5.357     5.157     5.099     5.067     5.029     4.958     4.925     4.882     4.803     4.767     4.722     4.637     4.599     4.553     4.464     4.423     4.375     4.290     4.253     4.211     4.141     4.107     4.068     4.006     3.978     3.946     3.895     3.875     3.853     3.821     3.807     3.790     3.765     3.754     3.740     3.719     3.709     3.697     3.676     3.666     3.652     3.630     3.619     3.604     3.581     3.569     3.553     3.529     3.517     3.501     3.476     3.463     3.446     3.421     3.408     3.391     3.366     3.352     3.335     3.311     3.298     3.282     3.258     3.245     3.229     3.205     3.193     3.178     3.154     3.141     3.127     3.104     3.092     3.078     3.057     3.046     3.032     3.012     3.002     2.989     2.970     2.960     2.949     2.930     2.921     2.911     2.894     2.886     2.876     2.861     2.854     2.845     2.831     2.824     2.816     2.802     2.795     2.787     2.773     2.766     2.757     2.743     2.736     2.727     2.712     2.704     2.695     2.681     2.673     2.663     2.649     2.641     2.632     2.617     2.609     2.600     2.585     2.577     2.568     2.555     2.548     2.539     2.526     2.520     2.512     2.500     2.494     2.487     2.476     2.470     2.464     2.453     2.447     2.441     2.431     2.426     2.420     2.411     2.406     2.400     2.391     2.387     2.382     2.374     2.370     2.365     2.358     2.354     2.350     2.344     2.341     2.336     2.330     2.327     2.324     2.318     2.315     2.312     2.307     2.304     2.301     2.296     2.294     2.290     2.285     2.283     2.280     2.275     2.273     2.270     2.265     2.262     2.259     2.254     2.251     2.248     2.243     2.240     2.236     2.230     2.227     2.223     2.216     2.213     2.209     2.202     2.198     2.194     2.186     2.182     2.178     2.170     2.166     2.160     2.152     2.147     2.142     2.133     2.128     2.122     2.113     2.107     2.101     2.091     2.085     2.078     2.067     2.061     2.054     2.042     2.035     2.028     2.015     2.008     2.000     1.986     1.978     1.969     1.954     1.946     1.937     1.922     1.913     1.904     1.888     1.879     1.869     1.853     1.843     1.833     1.815     1.805     1.793     1.775     1.762     1.747
     2.225     2.234     2.243     2.252     2.260     2.268     2.276     2.283     2.291     2.298     2.306     2.312     2.320     2.326     2.333     2.339     2.347     2.352     2.359     2.365     2.371     2.377     2.383     2.388     2.394     2.400     2.405     2.411     2.416     2.421     2.426     2.431     2.436     2.441     2.446     2.451     2.456     2.460     2.465     2.469     2.474     2.478     2.483     2.487     2.491     2.495     2.499     2.503     2.507     2.511     2.515     2.519     2.522     2.526     2.530     2.533     2.536     2.540     2.543     2.547     2.550     2.553     2.556     2.559     2.562     2.565     2.568     2.571     2.574     2.577     2.579     2.582     2.585     2.588     2.590     2.593     2.595     2.598     2.600     2.603     2.605     2.607     2.610     2.612     2.615     2.617     2.619     2.621     2.623     2.625     2.628     2.630     2.632     2.634     2.635     2.638     2.640     2.641     2.643     2.645     2.647     2.649     2.651     2.653     2.654     2.657     2.658     2.660     2.662     2.664     2.665     2.667     2.669     2.670     2.672     2.674     2.676     2.677     2.679     2.680     2.682     2.684     2.685     2.687     2.689     2.690     2.692     2.693     2.695     2.696     2.698     2.699     2.701     2.702     2.703     2.705     2.706     2.707     2.709     2.710     2.712     2.713     2.714     2.715     2.717     2.718     2.719     2.720     2.721     2.722     2.723     2.724     2.725     2.726     2.727     2.728     2.729     2.730     2.731     2.731     2.732     2.733     2.733     2.734     2.734     2.735     2.736     2.736     2.737     2.737     2.737     2.738     2.738     2.738     2.739     2.739     2.739     2.739     2.739     2.739     2.739     2.739     2.739     2.738     2.738     2.737     2.737     2.737     2.736     2.735     2.735     2.734     2.733     2.733     2.732     2.731     2.730     2.729     2.728     2.727     2.726     2.725     2.724     2.723     2.721     2.720     2.719     2.717     2.716     2.714     2.712     2.711     2.709     2.707     2.705     2.703     2.702     2.700     2.698     2.696     2.694     2.692     2.690     2.687     2.685     2.683     2.680     2.678     2.675     2.673     2.670     2.668     2.665     2.663     2.660     2.657     2.654     2.651     2.649     2.646     2.642     2.639     2.636     2.633     2.630     2.626     2.623     2.620     2.616     2.613     2.609     2.606     2.602     2.598     2.594     2.590     2.586     2.582     2.578     2.574     2.570     2.565     2.562     2.557     2.553     2.549     2.544     2.539     2.535     2.534     2.535     2.536     2.537     2.537     2.538     2.539     2.540     2.541     2.541     2.542     2.543     2.543     2.544     2.544     2.545     2.546     2.546     2.547     2.548     2.548     2.549     2.549     2.550     2.550     2.551     2.552     2.552     2.552     2.553     2.553     2.554     2.554     2.555     2.555     2.556     2.556     2.556     2.557     2.557     2.558     2.558     2.558     2.558     2.559     2.559     2.560     2.560     2.560     2.560     2.561     2.561     2.562     2.562     2.562     2.562     2.563     2.563     2.563     2.564     2.564     2.564     2.565     2.565     2.565     2.566     2.566     2.566     2.567     2.567     2.567     2.568     2.568     2.568     2.569     2.569     2.569     2.570     2.570     2.570     2.571     2.571     2.571     2.572     2.572     2.572     2.573     2.573     2.573     2.574     2.574     2.575     2.575     2.576     2.576     2.577     2.577     2.578     2.578     2.578     2.579     2.580     2.580     2.581     2.581     2.582     2.582     2.583     2.583     2.584     2.584     2.585     2.585     2.586     2.586     2.587     2.587     2.588     2.589     2.589     2.590     2.590     2.591     2.592     2.592     2.593     2.593     2.594     2.595     2.595     2.596     2.597     2.597     2.598     2.598     2.599     2.600     2.600     2.601     2.601     2.602     2.603     2.604     2.604     2.605     2.605     2.606     2.607     2.607     2.608     2.609     2.609     2.610     2.611     2.612     2.612     2.613     2.614     2.614     2.615     2.616     2.617     2.617     2.618     2.619     2.619     2.620     2.621     2.622     2.622     2.623     2.624     2.625     2.625     2.626     2.627     2.628     2.629     2.629     2.630     2.631     2.632     2.633     2.634     2.635     2.635     2.636     2.637     2.638     2.639     2.640     2.641     2.642     2.643     2.643     2.644     2.645     2.646     2.647     2.648     2.649     2.650     2.651     2.652     2.653     2.654     2.655     2.656     2.657     2.658     2.659     2.660     2.661     2.662     2.663     2.664     2.665     2.666     2.667     2.668     2.669     2.671     2.672     2.673     2.674     2.675     2.676     2.677     2.678     2.680     2.681     2.682     2.683     2.684     2.685     2.686     2.688     2.689     2.690     2.691     2.692     2.693     2.694     2.696     2.697     2.698     2.699     2.701     2.702     2.703     2.704     2.706     2.707     2.708     2.709     2.711     2.712     2.713     2.714     2.716     2.717     2.718     2.719     2.721     2.722     2.724     2.725     2.726     2.728     2.729     2.730     2.731     2.732     2.734     2.735     2.736     2.738     2.739     2.740     2.742     2.743     2.745     2.746     2.748     2.749     2.751     2.752     2.754     2.755     2.757     2.758     2.759     2.761     2.762     2.764     2.765     2.767     2.768     2.770     2.771     2.773     2.774     2.776     2.777     2.779     2.781     2.782     2.784     2.785     2.786     2.788     2.790     2.791     2.793     2.794     2.796     2.798     2.803     2.810     2.818     2.825     2.833     2.841     2.848     2.855     2.863     2.870     2.877     2.885     2.893     2.900     2.909     2.916     2.923     2.931     2.939     2.946     2.954     2.962     2.969     2.978     2.985     2.993     3.001     3.008     3.016     3.024     3.032     3.039     3.047     3.055     3.062     3.070     3.078     3.085     3.093     3.101     3.108     3.116     3.124     3.131     3.139     3.146     3.153     3.161     3.168     3.175     3.183     3.190     3.197     3.205     3.212     3.219     3.226     3.233     3.240     3.247     3.254     3.261     3.268     3.274     3.281     3.288     3.294     3.300     3.307     3.313     3.319     3.326     3.332     3.338     3.344     3.350     3.356     3.362     3.367     3.373     3.379     3.384     3.389     3.395     3.400     3.405     3.410     3.415     3.419     3.424     3.429     3.433     3.438     3.442     3.447     3.451     3.455     3.459     3.463     3.467     3.470     3.474     3.477     3.480     3.484     3.487     3.490     3.493     3.496     3.498     3.501     3.504     3.506     3.508     3.510     3.512     3.515     3.516     3.518     3.520     3.521     3.522     3.523     3.524     3.525     3.525     3.526     3.526     3.526     3.526     3.525     3.525     3.524     3.523     3.521     3.520     3.518     3.516     3.514     3.512     3.509     3.506     3.503     3.500     3.496     3.493     3.488     3.484     3.480     3.475     3.471     3.466     3.460     3.455     3.450     3.445     3.440     3.434     3.428     3.422     3.416     3.410     3.403     3.396     3.388     3.381     3.373     3.365     3.356     3.348     3.338     3.328     3.318     3.306     3.294     3.281     3.265     3.249     3.230     3.207     3.183     3.179     3.182     3.184     3.185     3.188     3.190     3.192     3.195     3.197     3.199     3.202     3.204     3.206     3.209     3.211     3.213     3.216     3.218     3.220     3.223     3.225     3.227     3.229     3.231     3.233     3.235     3.237     3.239     3.241     3.242     3.244     3.246     3.248     3.250     3.252     3.254     3.255     3.258     3.260     3.261     3.264     3.265     3.267     3.269     3.271     3.273     3.275     3.277     3.279     3.281     3.283     3.285     3.287     3.289     3.291     3.294     3.295     3.297     3.300     3.302     3.303     3.306     3.309     3.318     3.330     3.339     3.349     3.360     3.370     3.380     3.391     3.401     3.411     3.421     3.431     3.441     3.451     3.461     3.470     3.481     3.490     3.499     3.510     3.519     3.528     3.538     3.547     3.556     3.565     3.574     3.583     3.592     3.600     3.609     3.618     3.626     3.634     3.643     3.650     3.658     3.667     3.674     3.681     3.689     3.696     3.703     3.711     3.717     3.724     3.731     3.737     3.743     3.750     3.755     3.761     3.767     3.772     3.777     3.783     3.787     3.792     3.797     3.801     3.805     3.809     3.812     3.815     3.819     3.822     3.824     3.827     3.829     3.831     3.832     3.834     3.835     3.836     3.836     3.836     3.836     3.836     3.835     3.834     3.832     3.831     3.829     3.826     3.824     3.821     3.817     3.814     3.809     3.805     3.800     3.795     3.789     3.783     3.776     3.770     3.763     3.755     3.747     3.739     3.730     3.721     3.712     3.701     3.691     3.680     3.668     3.657     3.646     3.633     3.640     3.675     3.713     3.746     3.779     3.816     3.848     3.879     3.914     3.944     3.974     4.007     4.036     4.064     4.095     4.122     4.148     4.178     4.203     4.228     4.255     4.278     4.301     4.327     4.348     4.370     4.393     4.413     4.432     4.453     4.471     4.488     4.507     4.523     4.537     4.554     4.567     4.580     4.594     4.605     4.616     4.627     4.636     4.644     4.653     4.659     4.665     4.671     4.675     4.678     4.682     4.683     4.684     4.685     4.684     4.683     4.681     4.678     4.674     4.669     4.664     4.658     4.651     4.643     4.635     4.625     4.616     4.605     4.593     4.581     4.568     4.554     4.540     4.525     4.509     4.493     4.477     4.459     4.441     4.423     4.403     4.384     4.364     4.343     4.323     4.303     4.281     4.260     4.238     4.216     4.194     4.172     4.149     4.127     4.105     4.081     4.087     4.098     4.111     4.123     4.135     4.148     4.160     4.173     4.187     4.200     4.213     4.229     4.242     4.256     4.272     4.286     4.300     4.317     4.331     4.346     4.363     4.378     4.394     4.411     4.427     4.443     4.461     4.477     4.493     4.511     4.528     4.545     4.564     4.581     4.598     4.617     4.634     4.651     4.671     4.688     4.706     4.725     4.743     4.760     4.780     4.798     4.815     4.835     4.853     4.870     4.890     4.907     4.925     4.944     4.962     4.979     4.999     5.016     5.033     5.052     5.069     5.085     5.104     5.120     5.137     5.155     5.171     5.188     5.206     5.222     5.238     5.255     5.271     5.286     5.303     5.318     5.332     5.373     5.417     5.463     5.518     5.568     5.619     5.679     5.733     5.785     5.850     5.909     5.968     6.041     6.110     6.179     6.265     6.346     6.430     6.534     6.633     6.730     6.841     6.944     7.045     7.152     7.236     7.310     7.397     7.464     7.496     7.505     7.540     7.579     7.575     7.516     7.513     7.549     7.521     7.496     7.582     7.595     7.508     7.537     7.598     7.592     7.569     7.426     7.542     7.645     7.523     7.496     7.657     7.587     7.517     7.629     7.517     7.464     7.825     7.910     7.939     8.455     8.387     8.338     8.666     8.431     8.309     8.452     8.054     7.903     8.011     7.623     7.464     7.620     7.303     7.128     7.351     7.105     6.912     7.186     7.003     6.757     7.055     6.917     6.660     6.973     6.862     6.596     6.909     6.824     6.535     6.813     6.730     6.437     6.705     6.632     6.346     6.616     6.567     6.269     6.531     6.484     6.170     6.405     6.361     6.043     6.257     6.227     5.923     6.149     6.137     5.837     6.061     6.207     5.798     6.163     6.430     6.056     6.541     6.810     6.464     7.010     7.288     6.957     7.576     7.784     7.512     8.148     8.299     8.082     8.729     8.797     8.616     9.233     9.199     9.030     9.572     9.429     9.241     9.620     9.401     9.237     9.504     9.230     9.085     9.259     8.969     8.828     8.920     8.642     8.515     8.591     8.334     8.277     8.426     8.200     8.145     8.290     8.085     8.034     8.178     7.977     7.929     8.044     7.837     7.791     7.909     7.717     7.661     7.754     7.579     7.527     7.622     7.451     7.421     7.523     7.385     7.366     7.459     7.319     7.308     7.385     7.230     7.176     7.216     7.067     7.027     7.074     6.936     6.891     6.928     6.794     6.738     6.755     6.631     6.582     6.594     6.453     6.387     6.392     6.241     6.174     6.178     6.009     5.908     5.917     5.774     5.678     5.690     5.556     5.470     5.439     5.259     5.139     5.087     4.908     4.795     4.762     4.703     4.691     4.680     4.671     4.661     4.652     4.644     4.635     4.629     4.623     4.617     4.613     4.610     4.605     4.603     4.600     4.596     4.594     4.592     4.589     4.588     4.586     4.584     4.584     4.583     4.582     4.583     4.583     4.582     4.583     4.583     4.583     4.584     4.584     4.583     4.584     4.585     4.584     4.585     4.585     4.585     4.586     4.586     4.586     4.587     4.587     4.585     4.586     4.585     4.583     4.583     4.582     4.580     4.579     4.577     4.574     4.573     4.571     4.568     4.567     4.565     4.562     4.561     4.560     4.557     4.556     4.554     4.551     4.549     4.546     4.541     4.537     4.532     4.526     4.520     4.513     4.505     4.497     4.489     4.478     4.540     4.491     4.447     4.597     4.561     4.494     4.720     4.726     4.675     4.983     5.066     5.063     5.373     5.449     5.341     5.453     5.376     5.074     4.969     4.794     4.441     4.342     4.279     4.297     4.325     4.355     4.387     4.429     4.467     4.504     4.549     4.585     4.621     4.662     4.695     4.726     4.763     4.792     4.820     4.853     4.880     4.905     4.935     4.958     4.979     5.005     5.022     5.037     5.057     5.069     5.078     5.094     5.103     5.109     5.123     5.131     5.138     5.152     5.160     5.167     5.181     5.188     5.192     5.203     5.207     5.208     5.291     5.394     5.525     5.782     5.812     5.841     6.018     5.984     5.976     6.111     6.046     5.999     6.065     5.949     5.857     5.821     5.647     5.519     5.439     5.246     5.161     5.170     5.177     5.182     5.196     5.203     5.204     5.208     5.205     5.192     5.176     5.151     5.112     5.063     5.009     4.950     4.900     4.864     4.833     4.848     4.908     4.982     5.061     5.130     5.191     5.237     5.253     5.223     5.157     5.088     5.009     4.913     4.865     4.883     4.933     4.983     5.031     5.079     5.129     5.175     5.216     5.259     5.299     5.333     5.371     5.407     5.438     5.476     5.512     5.541     5.575     5.605     5.621     5.642     5.655     5.652     5.652     5.643     5.923     6.167     6.335     6.474     6.558     6.554     6.479     6.378     6.199     5.932     5.679     5.377     5.152     5.100     5.042     4.973     4.916     4.853     4.778     4.717     4.653     4.578     4.519     4.456     4.379     4.317     4.254     4.184     4.135     4.089     4.036     3.998     3.959     3.915     3.881     3.848     3.817     3.797     3.777     3.756     3.742     3.726     3.709     3.697     3.683     3.667     3.655     3.642     3.626     3.614     3.599     3.582     3.569     3.554     3.537     3.523     3.507     3.489     3.475     3.458     3.439     3.424     3.407     3.388     3.372     3.354     3.336     3.320     3.302     3.283     3.268     3.251     3.232     3.217     3.200     3.182     3.167     3.151     3.133     3.118     3.102     3.085     3.071     3.055     3.039     3.026     3.012     2.996     2.983     2.970     2.955     2.943     2.930     2.917     2.905     2.893     2.881     2.871     2.860     2.848     2.839     2.829     2.818     2.810     2.801     2.790     2.781     2.772     2.761     2.752     2.742     2.731     2.722     2.712     2.701     2.691     2.681     2.669     2.660     2.650     2.638     2.628     2.618     2.607     2.597     2.586     2.575     2.566     2.556     2.545     2.536     2.527     2.517     2.509     2.500     2.491     2.483     2.475     2.466     2.459     2.452     2.443     2.437     2.429     2.421     2.415     2.408     2.401     2.395     2.389     2.382     2.376     2.371     2.365     2.360     2.354     2.349     2.344     2.340     2.334     2.331     2.326     2.321     2.318     2.314     2.309     2.306     2.302     2.298     2.295     2.291     2.287     2.284     2.281     2.277     2.274     2.270     2.267     2.264     2.260     2.256     2.253     2.250     2.245     2.242     2.238     2.234     2.231     2.226     2.222     2.218     2.213     2.208     2.204     2.200     2.194     2.190     2.185     2.179     2.174     2.168     2.162     2.157     2.151     2.144     2.139     2.132     2.125     2.119     2.112     2.105     2.099     2.092     2.083     2.076     2.069     2.060     2.052     2.044     2.035     2.027     2.018     2.008     1.999     1.989     1.978     1.969     1.958     1.947     1.936     1.926     1.914     1.904     1.893     1.881     1.870     1.859     1.846     1.835     1.823     1.809     1.796     1.783     1.768     1.753     1.737
     2.223     2.232     2.241     2.250     2.258     2.266     2.274     2.282     2.289     2.297     2.304     2.312     2.318     2.326     2.332     2.339     2.345     2.352     2.358     2.365     2.370     2.376     2.382     2.388     2.394     2.399     2.405     2.410     2.415     2.421     2.426     2.431     2.436     2.441     2.446     2.451     2.455     2.460     2.464     2.469     2.474     2.478     2.483     2.487     2.491     2.495     2.500     2.503     2.508     2.511     2.515     2.519     2.523     2.526     2.530     2.534     2.537     2.541     2.544     2.547     2.550     2.554     2.557     2.560     2.563     2.566     2.569     2.572     2.575     2.578     2.581     2.583     2.586     2.589     2.591     2.594     2.597     2.599     2.602     2.604     2.607     2.609     2.612     2.614     2.616     2.618     2.621     2.623     2.625     2.627     2.630     2.632     2.634     2.636     2.638     2.640     2.642     2.644     2.646     2.648     2.650     2.651     2.653     2.655     2.657     2.659     2.661     2.663     2.665     2.666     2.668     2.670     2.672     2.673     2.675     2.677     2.679     2.680     2.682     2.683     2.685     2.687     2.688     2.690     2.692     2.693     2.695     2.696     2.698     2.700     2.701     2.703     2.704     2.706     2.707     2.708     2.709     2.711     2.712     2.714     2.715     2.716     2.718     2.719     2.720     2.721     2.722     2.724     2.725     2.725     2.727     2.728     2.729     2.730     2.731     2.732     2.733     2.734     2.735     2.735     2.736     2.737     2.737     2.738     2.738     2.739     2.740     2.740     2.741     2.741     2.742     2.742     2.742     2.743     2.743     2.743     2.743     2.743     2.743     2.743     2.743     2.743     2.743     2.743     2.743     2.742     2.742     2.741     2.741     2.740     2.739     2.739     2.738     2.737     2.737     2.736     2.735     2.734     2.733     2.732     2.731     2.729     2.728     2.727     2.726     2.725     2.723     2.722     2.720     2.719     2.717     2.715     2.714     2.712     2.710     2.708     2.706     2.704     2.703     2.701     2.698     2.697     2.694     2.692     2.690     2.688     2.685     2.683     2.680     2.678     2.676     2.673     2.670     2.668     2.665     2.662     2.660     2.656     2.654     2.651     2.648     2.644     2.641     2.638     2.635     2.632     2.628     2.625     2.621     2.618     2.614     2.611     2.607     2.603     2.599     2.595     2.592     2.588     2.583     2.579     2.575     2.571     2.567     2.562     2.558     2.554     2.550     2.545     2.540     2.536     2.533     2.534     2.535     2.536     2.537     2.537     2.538     2.539     2.540     2.540     2.541     2.542     2.542     2.543     2.543     2.544     2.545     2.545     2.546     2.547     2.547     2.548     2.548     2.549     2.549     2.550     2.550     2.551     2.551     2.552     2.552     2.553     2.553     2.554     2.554     2.554     2.555     2.555     2.556     2.556     2.557     2.557     2.557     2.557     2.558     2.558     2.558     2.559     2.559     2.559     2.560     2.560     2.561     2.561     2.561     2.561     2.562     2.562     2.562     2.563     2.563     2.563     2.564     2.564     2.564     2.564     2.565     2.565     2.566     2.566     2.566     2.566     2.567     2.567     2.567     2.568     2.568     2.568     2.569     2.569     2.569     2.570     2.570     2.571     2.571     2.571     2.572     2.572     2.573     2.573     2.573     2.574     2.574     2.575     2.575     2.576     2.576     2.577     2.577     2.578     2.578     2.579     2.579     2.580     2.580     2.581     2.581     2.582     2.582     2.583     2.583     2.584     2.584     2.585     2.586     2.586     2.587     2.587     2.588     2.588     2.589     2.590     2.590     2.591     2.591     2.592     2.593     2.593     2.594     2.595     2.595     2.596     2.596     2.597     2.598     2.598     2.599     2.599     2.600     2.601     2.601     2.602     2.603     2.603     2.604     2.605     2.605     2.606     2.607     2.608     2.608     2.609     2.610     2.610     2.611     2.612     2.612     2.613     2.614     2.615     2.615     2.616     2.617     2.617     2.618     2.619     2.620     2.620     2.621     2.622     2.623     2.624     2.624     2.625     2.626     2.627     2.627     2.628     2.629     2.630     2.631     2.632     2.632     2.633     2.634     2.635     2.636     2.637     2.637     2.638     2.640     2.640     2.641     2.642     2.643     2.644     2.645     2.646     2.647     2.648     2.649     2.650     2.651     2.652     2.653     2.654     2.655     2.656     2.657     2.658     2.659     2.660     2.661     2.662     2.663     2.664     2.665     2.666     2.667     2.668     2.670     2.671     2.672     2.673     2.674     2.675     2.676     2.677     2.678     2.680     2.681     2.682     2.683     2.684     2.685     2.687     2.688     2.689     2.690     2.691     2.692     2.694     2.695     2.696     2.697     2.699     2.700     2.701     2.702     2.704     2.705     2.706     2.707     2.709     2.710     2.711     2.712     2.714     2.715     2.716     2.717     2.719     2.720     2.721     2.723     2.724     2.725     2.727     2.728     2.729     2.730     2.732     2.733     2.734     2.735     2.737     2.738     2.740     2.741     2.743     2.744     2.745     2.747     2.748     2.750     2.751     2.753     2.754     2.756     2.757     2.758     2.760     2.761     2.763     2.764     2.766     2.767     2.769     2.770     2.772     2.773     2.775     2.776     2.778     2.780     2.781     2.783     2.784     2.786     2.787     2.789     2.791     2.792     2.794     2.795     2.797     2.799     2.806     2.814     2.821     2.828     2.836     2.843     2.851     2.858     2.866     2.873     2.881     2.888     2.896     2.903     2.911     2.918     2.926     2.934     2.942     2.949     2.957     2.964     2.972     2.980     2.988     2.995     3.003     3.011     3.019     3.026     3.034     3.042     3.049     3.057     3.064     3.072     3.080     3.087     3.095     3.102     3.110     3.118     3.125     3.132     3.140     3.147     3.155     3.162     3.169     3.176     3.184     3.191     3.198     3.205     3.212     3.219     3.226     3.233     3.240     3.247     3.253     3.260     3.266     3.273     3.280     3.286     3.292     3.298     3.305     3.311     3.317     3.323     3.329     3.335     3.341     3.346     3.352     3.358     3.363     3.368     3.374     3.379     3.384     3.389     3.394     3.399     3.404     3.408     3.413     3.418     3.422     3.426     3.431     3.435     3.439     3.443     3.447     3.450     3.454     3.457     3.461     3.464     3.467     3.470     3.473     3.476     3.479     3.482     3.484     3.487     3.489     3.491     3.493     3.495     3.497     3.499     3.500     3.502     3.503     3.504     3.505     3.506     3.507     3.507     3.508     3.508     3.508     3.507     3.507     3.506     3.506     3.504     3.503     3.502     3.500     3.498     3.496     3.493     3.490     3.487     3.484     3.481     3.477     3.473     3.469     3.465     3.460     3.456     3.451     3.445     3.440     3.434     3.428     3.422     3.416     3.410     3.404     3.398     3.392     3.385     3.378     3.370     3.362     3.354     3.346     3.337     3.328     3.319     3.310     3.300     3.289     3.279     3.267     3.255     3.241     3.226     3.209     3.190     3.172     3.175     3.177     3.179     3.182     3.184     3.187     3.190     3.192     3.195     3.197     3.200     3.202     3.205     3.207     3.210     3.212     3.214     3.216     3.219     3.221     3.223     3.225     3.227     3.230     3.232     3.234     3.235     3.237     3.239     3.241     3.243     3.245     3.246     3.248     3.250     3.252     3.254     3.256     3.258     3.260     3.262     3.264     3.266     3.268     3.269     3.271     3.273     3.275     3.277     3.279     3.281     3.283     3.285     3.287     3.289     3.291     3.293     3.296     3.298     3.300     3.302     3.304     3.306     3.315     3.326     3.336     3.346     3.356     3.367     3.377     3.387     3.397     3.407     3.417     3.427     3.437     3.447     3.457     3.467     3.476     3.486     3.496     3.505     3.515     3.524     3.534     3.543     3.552     3.561     3.570     3.579     3.588     3.597     3.605     3.614     3.622     3.630     3.639     3.647     3.655     3.662     3.670     3.678     3.685     3.693     3.700     3.707     3.714     3.720     3.727     3.733     3.740     3.746     3.752     3.758     3.763     3.769     3.774     3.779     3.784     3.789     3.793     3.797     3.801     3.805     3.809     3.812     3.815     3.819     3.821     3.824     3.826     3.828     3.829     3.831     3.832     3.833     3.834     3.834     3.834     3.833     3.833     3.832     3.831     3.829     3.827     3.825     3.822     3.819     3.816     3.812     3.808     3.804     3.799     3.794     3.788     3.782     3.776     3.769     3.762     3.755     3.747     3.739     3.730     3.721     3.711     3.702     3.691     3.680     3.669     3.658     3.646     3.634     3.621     3.656     3.691     3.727     3.761     3.795     3.829     3.862     3.894     3.926     3.957     3.988     4.018     4.048     4.077     4.105     4.133     4.160     4.187     4.213     4.238     4.263     4.287     4.311     4.334     4.356     4.378     4.399     4.419     4.438     4.458     4.476     4.493     4.510     4.526     4.541     4.556     4.569     4.582     4.594     4.605     4.616     4.626     4.634     4.642     4.649     4.656     4.661     4.666     4.670     4.673     4.675     4.676     4.677     4.677     4.676     4.674     4.671     4.667     4.663     4.658     4.652     4.645     4.638     4.629     4.620     4.610     4.600     4.589     4.576     4.564     4.550     4.535     4.521     4.505     4.488     4.472     4.454     4.436     4.417     4.398     4.378     4.358     4.338     4.317     4.296     4.275     4.253     4.231     4.209     4.187     4.164     4.142     4.119     4.097     4.075     4.084     4.095     4.107     4.119     4.131     4.144     4.156     4.169     4.183     4.196     4.210     4.223     4.237     4.252     4.266     4.281     4.296     4.311     4.326     4.342     4.357     4.373     4.389     4.405     4.421     4.438     4.454     4.471     4.488     4.505     4.522     4.540     4.557     4.575     4.592     4.610     4.628     4.646     4.664     4.682     4.701     4.719     4.737     4.755     4.773     4.792     4.810     4.828     4.847     4.865     4.883     4.902     4.920     4.938     4.956     4.974     4.992     5.010     5.028     5.046     5.063     5.081     5.098     5.115     5.132     5.149     5.166     5.183     5.200     5.217     5.234     5.250     5.266     5.282     5.298     5.313     5.329     5.366     5.410     5.457     5.505     5.555     5.608     5.664     5.719     5.777     5.838     5.893     5.959     6.036     6.105     6.186     6.275     6.354     6.446     6.545     6.633     6.739     6.855     6.950     7.064     7.188     7.276     7.368     7.459     7.521     7.594     7.635     7.589     7.608     7.665     7.618     7.563     7.609     7.611     7.587     7.581     7.650     7.679     7.614     7.592     7.676     7.680     7.566     7.512     7.611     7.625     7.501     7.551     7.654     7.616     7.566     7.696     7.650     7.547     7.640     7.594     7.754     8.118     8.211     8.261     8.484     8.418     8.378     8.459     8.215     8.099     8.118     7.822     7.676     7.701     7.424     7.293     7.351     7.133     6.999     7.105     6.941     6.796     6.904     6.782     6.653     6.778     6.699     6.554     6.676     6.628     6.472     6.567     6.531     6.373     6.466     6.438     6.285     6.371     6.355     6.185     6.263     6.246     6.069     6.124     6.105     5.932     5.962     5.956     5.788     5.844     5.848     5.690     5.727     5.761     5.625     5.699     5.894     5.793     5.975     6.246     6.178     6.384     6.684     6.628     6.906     7.186     7.165     7.504     7.775     7.768     8.152     8.362     8.366     8.765     8.853     8.861     9.212     9.201     9.182     9.416     9.310     9.278     9.388     9.226     9.191     9.257     9.061     9.000     8.975     8.751     8.686     8.636     8.421     8.374     8.396     8.237     8.208     8.235     8.089     8.083     8.119     7.995     7.974     7.980     7.834     7.834     7.854     7.725     7.718     7.720     7.580     7.566     7.555     7.433     7.446     7.475     7.381     7.402     7.412     7.329     7.360     7.351     7.237     7.210     7.168     7.061     7.048     7.008     6.921     6.919     6.877     6.786     6.767     6.716     6.627     6.612     6.551     6.444     6.407     6.341     6.235     6.198     6.127     5.987     5.932     5.881     5.759     5.704     5.656     5.560     5.516     5.441     5.306     5.215     5.105     4.953     4.869     4.777     4.719     4.712     4.692     4.686     4.680     4.661     4.656     4.653     4.639     4.638     4.638     4.625     4.626     4.625     4.614     4.615     4.615     4.605     4.607     4.608     4.599     4.601     4.603     4.594     4.597     4.600     4.593     4.596     4.599     4.593     4.597     4.600     4.593     4.596     4.599     4.592     4.595     4.598     4.591     4.595     4.598     4.591     4.594     4.597     4.590     4.594     4.596     4.589     4.591     4.593     4.584     4.586     4.587     4.577     4.579     4.580     4.570     4.572     4.574     4.564     4.566     4.569     4.559     4.562     4.565     4.554     4.556     4.557     4.546     4.546     4.547     4.534     4.533     4.532     4.517     4.515     4.512     4.494     4.489     4.485     4.496     4.476     4.456     4.538     4.528     4.502     4.608     4.634     4.631     4.812     4.921     4.996     5.218     5.329     5.328     5.385     5.344     5.149     4.985     4.805     4.537     4.350     4.272     4.296     4.306     4.337     4.375     4.399     4.439     4.483     4.511     4.553     4.595     4.620     4.660     4.700     4.720     4.757     4.795     4.813     4.848     4.884     4.899     4.931     4.961     4.970     4.995     5.019     5.022     5.042     5.062     5.060     5.076     5.093     5.089     5.105     5.122     5.120     5.137     5.155     5.152     5.166     5.181     5.174     5.186     5.198     5.188     5.197     5.309     5.500     5.584     5.676     5.798     5.822     5.875     5.965     5.966     5.976     6.001     5.946     5.895     5.825     5.693     5.603     5.497     5.355     5.266     5.186     5.204     5.222     5.218     5.229     5.235     5.214     5.209     5.200     5.161     5.136     5.100     5.025     4.978     4.944     4.892     4.881     4.878     4.942     5.011     5.088     5.169     5.249     5.316     5.370     5.411     5.421     5.397     5.372     5.363     5.368     5.395     5.417     5.419     5.418     5.385     5.294     5.294     5.350     5.382     5.427     5.475     5.500     5.536     5.575     5.593     5.625     5.663     5.680     5.709     5.741     5.749     5.762     5.776     5.766     5.759     5.751     5.969     6.172     6.300     6.384     6.422     6.389     6.299     6.161     5.974     5.728     5.453     5.228     5.160     5.095     5.034     4.961     4.890     4.817     4.740     4.668     4.596     4.523     4.457     4.386     4.308     4.234     4.162     4.094     4.039     3.988     3.940     3.903     3.868     3.831     3.797     3.766     3.738     3.722     3.707     3.690     3.677     3.665     3.651     3.638     3.625     3.611     3.599     3.586     3.572     3.559     3.547     3.532     3.518     3.505     3.490     3.476     3.462     3.446     3.431     3.416     3.400     3.383     3.369     3.351     3.335     3.319     3.302     3.286     3.271     3.253     3.236     3.222     3.205     3.189     3.173     3.157     3.141     3.126     3.110     3.094     3.080     3.064     3.049     3.035     3.020     3.005     2.993     2.979     2.965     2.952     2.939     2.926     2.914     2.901     2.890     2.879     2.867     2.856     2.846     2.835     2.825     2.816     2.806     2.796     2.787     2.777     2.767     2.758     2.748     2.738     2.730     2.719     2.709     2.699     2.689     2.679     2.669     2.658     2.647     2.638     2.627     2.616     2.606     2.596     2.586     2.576     2.565     2.554     2.545     2.535     2.525     2.516     2.507     2.498     2.490     2.481     2.472     2.464     2.456     2.448     2.441     2.433     2.426     2.419     2.411     2.404     2.398     2.391     2.384     2.379     2.372     2.366     2.361     2.355     2.350     2.345     2.339     2.334     2.330     2.325     2.321     2.317     2.312     2.308     2.304     2.300     2.297     2.293     2.289     2.285     2.282     2.279     2.275     2.272     2.268     2.265     2.261     2.258     2.254     2.251     2.248     2.244     2.241     2.237     2.233     2.230     2.226     2.222     2.218     2.213     2.209     2.205     2.200     2.195     2.191     2.186     2.181     2.176     2.171     2.165     2.160     2.154     2.148     2.143     2.137     2.130     2.124     2.117     2.111     2.104     2.097     2.090     2.083     2.076     2.068     2.060     2.052     2.044     2.036     2.027     2.018     2.010     2.000     1.990     1.980     1.970     1.959     1.949     1.938     1.927     1.916     1.905     1.894     1.884     1.872     1.861     1.850     1.838     1.827     1.814     1.802     1.788     1.775     1.760     1.746     1.731
     2.221     2.230     2.239     2.248     2.257     2.264     2.273     2.281     2.288     2.296     2.303     2.311     2.318     2.325     2.331     2.338     2.345     2.351     2.357     2.364     2.370     2.376     2.382     2.387     2.393     2.399     2.404     2.409     2.415     2.420     2.425     2.430     2.436     2.440     2.446     2.450     2.455     2.460     2.464     2.469     2.473     2.478     2.482     2.487     2.491     2.495     2.500     2.504     2.508     2.511     2.516     2.519     2.523     2.527     2.531     2.534     2.538     2.541     2.545     2.548     2.551     2.554     2.558     2.561     2.564     2.567     2.570     2.573     2.576     2.579     2.582     2.585     2.588     2.590     2.593     2.596     2.598     2.601     2.603     2.606     2.608     2.611     2.613     2.616     2.618     2.621     2.622     2.625     2.627     2.629     2.632     2.634     2.636     2.638     2.640     2.642     2.644     2.646     2.648     2.650     2.652     2.654     2.656     2.658     2.660     2.662     2.664     2.666     2.667     2.669     2.671     2.673     2.675     2.676     2.678     2.680     2.682     2.683     2.685     2.687     2.689     2.690     2.692     2.693     2.695     2.697     2.698     2.700     2.701     2.703     2.704     2.706     2.707     2.709     2.710     2.712     2.713     2.715     2.716     2.717     2.719     2.720     2.721     2.723     2.724     2.725     2.726     2.727     2.728     2.729     2.731     2.732     2.733     2.734     2.734     2.736     2.737     2.738     2.738     2.739     2.740     2.741     2.741     2.742     2.743     2.743     2.744     2.744     2.745     2.745     2.746     2.746     2.746     2.747     2.747     2.747     2.747     2.747     2.747     2.748     2.747     2.747     2.747     2.747     2.747     2.746     2.746     2.745     2.745     2.744     2.744     2.743     2.743     2.742     2.741     2.740     2.739     2.738     2.737     2.736     2.735     2.734     2.733     2.732     2.730     2.729     2.728     2.727     2.725     2.723     2.722     2.720     2.718     2.717     2.715     2.713     2.711     2.709     2.707     2.706     2.703     2.701     2.699     2.697     2.695     2.693     2.690     2.688     2.685     2.683     2.681     2.678     2.675     2.673     2.670     2.667     2.665     2.662     2.659     2.656     2.653     2.650     2.646     2.643     2.640     2.637     2.633     2.630     2.627     2.623     2.620     2.616     2.612     2.608     2.604     2.601     2.597     2.593     2.589     2.585     2.580     2.576     2.572     2.568     2.563     2.559     2.555     2.550     2.546     2.541     2.536     2.533     2.534     2.534     2.535     2.536     2.537     2.537     2.538     2.539     2.539     2.540     2.541     2.541     2.542     2.543     2.543     2.544     2.544     2.545     2.546     2.546     2.547     2.547     2.548     2.548     2.549     2.549     2.550     2.550     2.551     2.551     2.552     2.552     2.552     2.553     2.553     2.554     2.554     2.555     2.555     2.555     2.556     2.556     2.556     2.557     2.557     2.557     2.558     2.558     2.558     2.559     2.559     2.559     2.560     2.560     2.560     2.561     2.561     2.561     2.562     2.562     2.562     2.562     2.563     2.563     2.563     2.564     2.564     2.565     2.565     2.565     2.565     2.566     2.566     2.566     2.567     2.567     2.567     2.568     2.568     2.569     2.569     2.569     2.570     2.570     2.571     2.571     2.571     2.572     2.572     2.573     2.573     2.573     2.574     2.574     2.575     2.575     2.576     2.576     2.577     2.577     2.578     2.578     2.579     2.579     2.580     2.580     2.581     2.581     2.582     2.583     2.583     2.584     2.584     2.585     2.585     2.586     2.587     2.587     2.588     2.588     2.589     2.589     2.590     2.591     2.591     2.592     2.593     2.593     2.594     2.594     2.595     2.596     2.596     2.597     2.598     2.598     2.599     2.600     2.600     2.601     2.602     2.602     2.603     2.604     2.604     2.605     2.606     2.606     2.607     2.608     2.608     2.609     2.610     2.610     2.611     2.612     2.613     2.613     2.614     2.615     2.615     2.616     2.617     2.618     2.619     2.619     2.620     2.621     2.622     2.622     2.623     2.624     2.625     2.625     2.626     2.627     2.628     2.629     2.630     2.630     2.631     2.632     2.633     2.634     2.635     2.635     2.636     2.637     2.638     2.639     2.640     2.641     2.642     2.643     2.644     2.645     2.646     2.647     2.648     2.649     2.650     2.651     2.652     2.653     2.654     2.655     2.656     2.657     2.658     2.659     2.660     2.661     2.662     2.663     2.664     2.665     2.666     2.667     2.669     2.670     2.671     2.672     2.673     2.674     2.675     2.676     2.677     2.679     2.680     2.681     2.682     2.683     2.684     2.685     2.687     2.688     2.689     2.690     2.692     2.693     2.694     2.695     2.696     2.698     2.699     2.700     2.701     2.703     2.704     2.705     2.706     2.708     2.709     2.710     2.711     2.713     2.714     2.715     2.716     2.718     2.719     2.720     2.722     2.723     2.724     2.726     2.727     2.728     2.729     2.731     2.732     2.733     2.734     2.736     2.737     2.739     2.740     2.742     2.743     2.745     2.746     2.747     2.749     2.751     2.752     2.754     2.755     2.756     2.758     2.759     2.761     2.762     2.763     2.765     2.767     2.768     2.770     2.771     2.773     2.774     2.776     2.777     2.779     2.781     2.782     2.784     2.785     2.786     2.788     2.790     2.791     2.793     2.795     2.796     2.798     2.801     2.809     2.816     2.824     2.831     2.839     2.846     2.853     2.861     2.868     2.876     2.883     2.891     2.898     2.906     2.914     2.921     2.929     2.936     2.944     2.952     2.959     2.967     2.975     2.982     2.990     2.998     3.005     3.013     3.021     3.028     3.036     3.043     3.051     3.058     3.066     3.074     3.081     3.089     3.096     3.104     3.111     3.119     3.126     3.133     3.141     3.148     3.155     3.162     3.169     3.177     3.184     3.191     3.198     3.205     3.211     3.218     3.225     3.232     3.239     3.245     3.252     3.258     3.265     3.271     3.277     3.284     3.290     3.296     3.302     3.308     3.314     3.320     3.326     3.331     3.337     3.342     3.348     3.353     3.358     3.364     3.369     3.374     3.379     3.383     3.388     3.393     3.397     3.402     3.406     3.410     3.415     3.419     3.423     3.427     3.430     3.434     3.437     3.441     3.444     3.447     3.451     3.453     3.456     3.459     3.462     3.464     3.467     3.469     3.472     3.474     3.476     3.478     3.479     3.481     3.483     3.484     3.485     3.486     3.487     3.488     3.489     3.489     3.489     3.490     3.489     3.489     3.489     3.488     3.487     3.486     3.485     3.483     3.482     3.479     3.477     3.475     3.472     3.469     3.466     3.462     3.458     3.454     3.450     3.446     3.441     3.436     3.431     3.425     3.420     3.414     3.408     3.401     3.395     3.387     3.380     3.374     3.367     3.360     3.353     3.345     3.337     3.328     3.319     3.310     3.300     3.291     3.281     3.270     3.260     3.249     3.237     3.225     3.212     3.198     3.183     3.166     3.167     3.170     3.173     3.175     3.177     3.180     3.183     3.186     3.189     3.192     3.195     3.198     3.200     3.203     3.205     3.208     3.210     3.213     3.215     3.217     3.219     3.222     3.224     3.226     3.228     3.230     3.232     3.234     3.236     3.238     3.239     3.241     3.243     3.245     3.247     3.249     3.251     3.252     3.254     3.256     3.258     3.260     3.262     3.264     3.266     3.268     3.270     3.272     3.274     3.276     3.277     3.279     3.281     3.284     3.286     3.287     3.290     3.292     3.294     3.296     3.298     3.300     3.302     3.304     3.312     3.322     3.333     3.343     3.353     3.363     3.373     3.383     3.393     3.403     3.413     3.423     3.433     3.443     3.453     3.463     3.473     3.482     3.492     3.502     3.511     3.521     3.530     3.539     3.548     3.557     3.567     3.575     3.584     3.593     3.602     3.610     3.618     3.627     3.635     3.643     3.651     3.659     3.666     3.674     3.681     3.689     3.696     3.703     3.710     3.717     3.723     3.730     3.736     3.742     3.748     3.754     3.760     3.765     3.770     3.776     3.780     3.785     3.790     3.794     3.798     3.802     3.806     3.809     3.812     3.815     3.818     3.821     3.823     3.825     3.827     3.828     3.829     3.830     3.831     3.831     3.831     3.831     3.831     3.830     3.829     3.827     3.825     3.823     3.821     3.818     3.814     3.811     3.807     3.803     3.798     3.793     3.788     3.782     3.775     3.769     3.762     3.754     3.747     3.738     3.730     3.721     3.711     3.702     3.692     3.681     3.670     3.659     3.647     3.635     3.622     3.635     3.671     3.706     3.741     3.776     3.809     3.843     3.875     3.908     3.939     3.970     4.000     4.030     4.060     4.088     4.116     4.144     4.171     4.197     4.223     4.248     4.272     4.296     4.319     4.341     4.363     4.384     4.405     4.425     4.444     4.462     4.480     4.497     4.513     4.529     4.543     4.557     4.570     4.583     4.594     4.605     4.615     4.624     4.632     4.639     4.646     4.651     4.656     4.660     4.664     4.666     4.667     4.668     4.668     4.667     4.666     4.663     4.660     4.656     4.651     4.645     4.639     4.632     4.623     4.615     4.605     4.594     4.583     4.571     4.558     4.545     4.531     4.516     4.500     4.484     4.466     4.449     4.431     4.412     4.392     4.373     4.352     4.332     4.311     4.289     4.268     4.246     4.224     4.202     4.180     4.157     4.135     4.112     4.089     4.069     4.080     4.092     4.103     4.115     4.127     4.140     4.153     4.165     4.178     4.192     4.205     4.219     4.233     4.247     4.262     4.276     4.291     4.306     4.321     4.337     4.352     4.368     4.384     4.400     4.416     4.432     4.449     4.466     4.483     4.500     4.517     4.534     4.551     4.569     4.586     4.604     4.622     4.640     4.658     4.676     4.695     4.713     4.731     4.749     4.768     4.786     4.804     4.822     4.841     4.859     4.877     4.896     4.914     4.932     4.950     4.968     4.987     5.005     5.023     5.040     5.058     5.075     5.093     5.110     5.127     5.144     5.161     5.178     5.195     5.212     5.228     5.245     5.261     5.277     5.293     5.309     5.324     5.358     5.403     5.448     5.495     5.545     5.594     5.649     5.706     5.763     5.823     5.887     5.948     6.021     6.104     6.181     6.267     6.360     6.448     6.544     6.645     6.739     6.848     6.965     7.067     7.184     7.309     7.407     7.498     7.580     7.644     7.705     7.730     7.678     7.673     7.719     7.684     7.621     7.659     7.681     7.654     7.631     7.721     7.745     7.672     7.639     7.713     7.699     7.572     7.557     7.627     7.603     7.472     7.581     7.654     7.622     7.594     7.719     7.722     7.584     7.702     7.661     7.509     7.817     7.978     8.059     8.269     8.309     8.322     8.381     8.287     8.184     8.174     7.968     7.829     7.773     7.568     7.421     7.395     7.204     7.078     7.082     6.938     6.819     6.818     6.730     6.628     6.647     6.592     6.481     6.506     6.474     6.377     6.382     6.367     6.262     6.272     6.262     6.168     6.174     6.167     6.064     6.045     6.036     5.922     5.894     5.875     5.773     5.730     5.715     5.616     5.597     5.592     5.513     5.475     5.494     5.429     5.428     5.478     5.505     5.567     5.774     5.854     5.932     6.167     6.263     6.372     6.660     6.739     6.956     7.260     7.370     7.635     7.896     8.018     8.281     8.472     8.580     8.814     8.926     9.001     9.154     9.163     9.156     9.239     9.187     9.165     9.224     9.093     9.054     9.019     8.835     8.777     8.694     8.522     8.473     8.383     8.264     8.224     8.219     8.110     8.098     8.116     8.005     7.966     7.950     7.842     7.822     7.814     7.722     7.714     7.684     7.573     7.552     7.517     7.424     7.443     7.445     7.379     7.401     7.396     7.341     7.359     7.328     7.236     7.218     7.162     7.066     7.029     6.988     6.919     6.899     6.845     6.777     6.751     6.692     6.623     6.594     6.521     6.428     6.387     6.311     6.222     6.176     6.091     5.982     5.928     5.852     5.743     5.691     5.640     5.563     5.515     5.443     5.327     5.238     5.128     4.993     4.904     4.802     4.733     4.724     4.707     4.699     4.692     4.676     4.670     4.667     4.656     4.653     4.652     4.642     4.641     4.640     4.631     4.629     4.629     4.622     4.621     4.622     4.615     4.615     4.616     4.610     4.611     4.613     4.607     4.609     4.612     4.608     4.610     4.612     4.607     4.607     4.609     4.603     4.604     4.606     4.601     4.603     4.605     4.600     4.602     4.604     4.598     4.600     4.601     4.595     4.596     4.596     4.589     4.588     4.589     4.581     4.580     4.581     4.573     4.572     4.573     4.566     4.567     4.569     4.563     4.564     4.565     4.557     4.557     4.557     4.548     4.546     4.546     4.536     4.533     4.532     4.520     4.515     4.511     4.496     4.488     4.483     4.471     4.475     4.465     4.505     4.505     4.482     4.534     4.557     4.568     4.687     4.803     4.909     5.092     5.222     5.276     5.326     5.307     5.175     5.015     4.836     4.605     4.388     4.264     4.282     4.293     4.318     4.349     4.374     4.409     4.449     4.479     4.517     4.557     4.585     4.622     4.660     4.685     4.720     4.757     4.781     4.814     4.849     4.869     4.898     4.927     4.940     4.963     4.986     4.994     5.012     5.030     5.033     5.047     5.062     5.063     5.076     5.094     5.097     5.113     5.130     5.131     5.143     5.156     5.154     5.163     5.173     5.168     5.173     5.180     5.205     5.320     5.427     5.545     5.619     5.692     5.790     5.832     5.869     5.915     5.902     5.871     5.815     5.720     5.660     5.586     5.490     5.433     5.369     5.308     5.269     5.237     5.240     5.237     5.212     5.195     5.177     5.137     5.107     5.072     5.013     4.969     4.941     4.912     4.931     4.976     5.021     5.088     5.166     5.246     5.338     5.430     5.510     5.588     5.662     5.721     5.771     5.809     5.827     5.833     5.816     5.783     5.761     5.731     5.673     5.592     5.485     5.522     5.564     5.606     5.634     5.664     5.695     5.713     5.737     5.764     5.779     5.799     5.820     5.826     5.831     5.834     5.823     5.806     5.788     5.811     5.921     5.986     5.993     5.968     5.891     5.769     5.615     5.419     5.310     5.244     5.181     5.114     5.047     4.981     4.907     4.831     4.754     4.676     4.599     4.523     4.451     4.383     4.311     4.234     4.155     4.078     4.013     3.958     3.906     3.859     3.823     3.791     3.756     3.722     3.693     3.668     3.648     3.636     3.625     3.613     3.601     3.590     3.579     3.566     3.553     3.542     3.530     3.517     3.504     3.492     3.479     3.466     3.454     3.440     3.427     3.415     3.401     3.386     3.372     3.357     3.342     3.328     3.312     3.297     3.282     3.266     3.252     3.237     3.222     3.206     3.191     3.175     3.161     3.146     3.130     3.115     3.101     3.085     3.070     3.056     3.042     3.027     3.013     3.000     2.986     2.973     2.960     2.947     2.934     2.921     2.909     2.898     2.885     2.874     2.863     2.852     2.841     2.831     2.821     2.811     2.801     2.792     2.782     2.773     2.763     2.754     2.745     2.735     2.725     2.716     2.706     2.696     2.686     2.676     2.666     2.657     2.646     2.635     2.625     2.615     2.605     2.594     2.584     2.574     2.564     2.554     2.543     2.534     2.524     2.515     2.505     2.496     2.488     2.479     2.470     2.462     2.454     2.446     2.438     2.431     2.423     2.415     2.408     2.401     2.394     2.387     2.381     2.374     2.368     2.362     2.356     2.351     2.345     2.340     2.335     2.330     2.325     2.320     2.316     2.311     2.307     2.303     2.299     2.295     2.291     2.287     2.284     2.280     2.277     2.273     2.269     2.266     2.263     2.259     2.256     2.252     2.249     2.245     2.242     2.239     2.235     2.232     2.228     2.224     2.221     2.217     2.213     2.209     2.205     2.201     2.196     2.191     2.187     2.182     2.177     2.172     2.168     2.162     2.157     2.151     2.146     2.140     2.134     2.128     2.122     2.116     2.109     2.103     2.096     2.089     2.082     2.075     2.067     2.060     2.052     2.044     2.036     2.028     2.019     2.010     2.001     1.992     1.982     1.972     1.961     1.951     1.940     1.929     1.918     1.907     1.896     1.885     1.875     1.864     1.853     1.842     1.830     1.819     1.807     1.794     1.781     1.768     1.753     1.738     1.722
     2.219     2.229     2.238     2.246     2.255     2.263     2.272     2.279     2.288     2.295     2.303     2.309     2.317     2.324     2.331     2.338     2.344     2.351     2.357     2.363     2.369     2.376     2.381     2.387     2.393     2.399     2.404     2.409     2.415     2.420     2.425     2.430     2.435     2.440     2.445     2.450     2.455     2.459     2.464     2.469     2.473     2.478     2.482     2.487     2.491     2.495     2.500     2.504     2.508     2.512     2.516     2.520     2.524     2.527     2.531     2.535     2.538     2.542     2.545     2.549     2.552     2.555     2.559     2.562     2.565     2.568     2.571     2.574     2.577     2.580     2.583     2.586     2.589     2.592     2.594     2.597     2.600     2.602     2.605     2.608     2.610     2.613     2.615     2.618     2.620     2.622     2.625     2.627     2.629     2.632     2.634     2.636     2.638     2.640     2.643     2.645     2.646     2.649     2.651     2.653     2.655     2.657     2.659     2.661     2.663     2.665     2.667     2.668     2.670     2.672     2.674     2.676     2.678     2.679     2.681     2.683     2.685     2.687     2.688     2.690     2.692     2.693     2.695     2.697     2.698     2.700     2.702     2.703     2.705     2.706     2.708     2.710     2.711     2.712     2.714     2.715     2.717     2.718     2.720     2.721     2.722     2.724     2.725     2.726     2.728     2.729     2.730     2.731     2.732     2.733     2.734     2.736     2.737     2.738     2.739     2.740     2.741     2.742     2.742     2.743     2.744     2.745     2.745     2.746     2.747     2.747     2.748     2.748     2.749     2.749     2.750     2.750     2.751     2.751     2.751     2.751     2.752     2.751     2.752     2.752     2.752     2.752     2.751     2.751     2.751     2.751     2.750     2.750     2.749     2.749     2.748     2.748     2.747     2.746     2.745     2.745     2.744     2.743     2.742     2.741     2.740     2.739     2.738     2.736     2.735     2.734     2.732     2.731     2.730     2.728     2.726     2.725     2.723     2.721     2.720     2.718     2.716     2.714     2.712     2.710     2.708     2.706     2.704     2.702     2.700     2.698     2.695     2.693     2.690     2.688     2.685     2.683     2.681     2.678     2.675     2.672     2.670     2.667     2.664     2.661     2.658     2.655     2.651     2.648     2.645     2.642     2.638     2.635     2.632     2.628     2.625     2.621     2.617     2.613     2.610     2.606     2.602     2.598     2.594     2.590     2.585     2.581     2.577     2.573     2.569     2.564     2.560     2.555     2.551     2.546     2.542     2.537     2.532     2.533     2.534     2.534     2.535     2.536     2.537     2.537     2.538     2.539     2.539     2.540     2.541     2.541     2.542     2.542     2.543     2.544     2.544     2.545     2.545     2.546     2.546     2.547     2.547     2.548     2.548     2.549     2.549     2.550     2.550     2.550     2.551     2.551     2.552     2.552     2.552     2.553     2.553     2.554     2.554     2.554     2.555     2.555     2.555     2.556     2.556     2.557     2.557     2.557     2.558     2.558     2.558     2.559     2.559     2.559     2.560     2.560     2.560     2.561     2.561     2.561     2.561     2.562     2.562     2.562     2.563     2.563     2.563     2.564     2.564     2.564     2.565     2.565     2.565     2.566     2.566     2.566     2.567     2.567     2.568     2.568     2.568     2.569     2.569     2.569     2.570     2.570     2.571     2.571     2.572     2.572     2.572     2.573     2.574     2.574     2.575     2.575     2.576     2.576     2.576     2.577     2.577     2.578     2.578     2.579     2.579     2.580     2.581     2.581     2.582     2.583     2.583     2.583     2.584     2.585     2.585     2.586     2.586     2.587     2.588     2.588     2.589     2.589     2.590     2.591     2.591     2.592     2.593     2.593     2.594     2.594     2.595     2.596     2.596     2.597     2.598     2.598     2.599     2.600     2.600     2.601     2.602     2.602     2.603     2.604     2.604     2.605     2.606     2.607     2.607     2.608     2.609     2.609     2.610     2.611     2.611     2.612     2.613     2.614     2.614     2.615     2.616     2.616     2.617     2.618     2.619     2.620     2.620     2.621     2.622     2.623     2.624     2.624     2.625     2.626     2.627     2.628     2.628     2.629     2.630     2.631     2.632     2.633     2.634     2.634     2.635     2.636     2.637     2.638     2.639     2.640     2.641     2.642     2.643     2.644     2.645     2.646     2.647     2.648     2.649     2.650     2.651     2.652     2.653     2.654     2.655     2.656     2.657     2.658     2.659     2.660     2.661     2.662     2.663     2.664     2.665     2.666     2.668     2.669     2.670     2.671     2.672     2.673     2.674     2.675     2.676     2.678     2.679     2.680     2.681     2.682     2.683     2.684     2.686     2.687     2.688     2.689     2.691     2.692     2.693     2.694     2.696     2.697     2.698     2.699     2.700     2.702     2.703     2.704     2.705     2.707     2.708     2.709     2.710     2.712     2.713     2.714     2.716     2.717     2.718     2.720     2.721     2.722     2.723     2.725     2.726     2.727     2.729     2.730     2.731     2.732     2.734     2.735     2.736     2.738     2.740     2.741     2.742     2.744     2.745     2.747     2.748     2.750     2.751     2.753     2.754     2.755     2.757     2.758     2.760     2.761     2.763     2.764     2.766     2.767     2.769     2.770     2.772     2.773     2.775     2.777     2.778     2.780     2.781     2.783     2.784     2.786     2.787     2.789     2.791     2.792     2.794     2.796     2.797     2.799     2.804     2.811     2.819     2.826     2.834     2.841     2.848     2.856     2.863     2.871     2.878     2.886     2.893     2.901     2.908     2.916     2.924     2.931     2.939     2.946     2.954     2.962     2.969     2.977     2.984     2.992     2.999     3.007     3.015     3.022     3.030     3.037     3.045     3.052     3.060     3.068     3.075     3.082     3.090     3.097     3.105     3.112     3.119     3.126     3.134     3.141     3.148     3.155     3.162     3.169     3.176     3.183     3.190     3.197     3.204     3.211     3.217     3.224     3.231     3.237     3.244     3.250     3.256     3.263     3.269     3.275     3.281     3.287     3.293     3.299     3.305     3.310     3.316     3.322     3.327     3.333     3.338     3.343     3.348     3.353     3.358     3.363     3.367     3.372     3.377     3.381     3.386     3.390     3.394     3.398     3.402     3.406     3.410     3.414     3.417     3.421     3.424     3.427     3.431     3.434     3.437     3.439     3.442     3.445     3.447     3.450     3.452     3.454     3.457     3.458     3.460     3.462     3.464     3.465     3.466     3.468     3.469     3.469     3.470     3.471     3.471     3.471     3.471     3.471     3.471     3.471     3.470     3.469     3.468     3.467     3.465     3.463     3.461     3.459     3.456     3.453     3.450     3.447     3.443     3.439     3.435     3.431     3.427     3.422     3.417     3.411     3.406     3.400     3.394     3.387     3.381     3.374     3.367     3.359     3.351     3.344     3.336     3.329     3.320     3.312     3.302     3.293     3.283     3.273     3.263     3.252     3.241     3.230     3.218     3.207     3.194     3.181     3.168     3.154     3.157     3.160     3.164     3.167     3.170     3.173     3.175     3.179     3.182     3.186     3.189     3.192     3.195     3.198     3.201     3.204     3.206     3.209     3.211     3.213     3.216     3.218     3.220     3.222     3.224     3.227     3.229     3.231     3.233     3.234     3.236     3.238     3.240     3.242     3.243     3.245     3.247     3.249     3.251     3.253     3.255     3.257     3.258     3.260     3.262     3.264     3.266     3.268     3.270     3.272     3.274     3.276     3.278     3.280     3.282     3.284     3.286     3.288     3.290     3.292     3.294     3.296     3.298     3.300     3.302     3.309     3.319     3.329     3.339     3.350     3.360     3.370     3.380     3.390     3.400     3.410     3.420     3.430     3.440     3.450     3.459     3.469     3.479     3.488     3.498     3.507     3.517     3.526     3.535     3.545     3.554     3.563     3.572     3.581     3.589     3.598     3.606     3.615     3.623     3.631     3.639     3.647     3.655     3.663     3.670     3.678     3.685     3.692     3.699     3.706     3.713     3.720     3.726     3.733     3.739     3.745     3.750     3.756     3.762     3.767     3.772     3.777     3.782     3.786     3.791     3.795     3.799     3.802     3.806     3.809     3.812     3.815     3.818     3.820     3.822     3.824     3.825     3.827     3.828     3.828     3.829     3.829     3.829     3.829     3.828     3.827     3.825     3.824     3.821     3.819     3.816     3.813     3.810     3.806     3.802     3.797     3.792     3.787     3.781     3.775     3.768     3.761     3.754     3.746     3.738     3.730     3.721     3.712     3.702     3.692     3.682     3.671     3.659     3.648     3.636     3.623     3.614     3.650     3.686     3.721     3.756     3.790     3.823     3.856     3.889     3.921     3.952     3.983     4.013     4.042     4.071     4.099     4.127     4.154     4.181     4.207     4.232     4.257     4.280     4.304     4.326     4.349     4.370     4.391     4.410     4.430     4.448     4.466     4.484     4.500     4.516     4.531     4.545     4.558     4.571     4.583     4.593     4.603     4.613     4.621     4.629     4.636     4.641     4.646     4.651     4.654     4.657     4.659     4.659     4.660     4.659     4.658     4.655     4.652     4.648     4.644     4.638     4.632     4.625     4.617     4.608     4.599     4.589     4.577     4.565     4.553     4.539     4.525     4.510     4.495     4.478     4.461     4.443     4.425     4.406     4.387     4.367     4.346     4.326     4.305     4.283     4.261     4.240     4.217     4.195     4.172     4.150     4.127     4.104     4.082     4.065     4.077     4.088     4.100     4.112     4.124     4.136     4.149     4.161     4.174     4.188     4.201     4.215     4.228     4.243     4.257     4.271     4.286     4.301     4.316     4.332     4.347     4.363     4.379     4.394     4.411     4.427     4.443     4.460     4.477     4.494     4.511     4.528     4.546     4.563     4.581     4.598     4.616     4.634     4.652     4.670     4.689     4.707     4.725     4.743     4.762     4.780     4.798     4.816     4.835     4.853     4.872     4.890     4.908     4.926     4.944     4.963     4.981     4.999     5.017     5.035     5.053     5.070     5.087     5.105     5.122     5.139     5.156     5.172     5.189     5.206     5.223     5.240     5.256     5.273     5.289     5.304     5.320     5.348     5.394     5.440     5.486     5.534     5.584     5.636     5.692     5.751     5.811     5.873     5.940     6.009     6.088     6.175     6.259     6.350     6.445     6.540     6.640     6.743     6.844     6.956     7.073     7.182     7.300     7.426     7.533     7.622     7.695     7.754     7.804     7.816     7.765     7.736     7.772     7.746     7.680     7.702     7.737     7.716     7.682     7.780     7.798     7.723     7.660     7.727     7.704     7.577     7.575     7.628     7.594     7.478     7.596     7.644     7.611     7.604     7.716     7.749     7.646     7.748     7.759     7.593     7.624     7.765     7.949     8.127     8.307     8.356     8.383     8.425     8.290     8.206     8.096     7.910     7.821     7.659     7.505     7.423     7.265     7.142     7.077     6.968     6.834     6.785     6.710     6.598     6.561     6.511     6.421     6.382     6.362     6.278     6.243     6.218     6.160     6.116     6.117     6.052     6.010     6.004     5.938     5.879     5.853     5.783     5.713     5.685     5.605     5.549     5.501     5.455     5.402     5.381     5.333     5.290     5.288     5.299     5.304     5.373     5.435     5.471     5.612     5.717     5.796     5.937     6.074     6.143     6.342     6.476     6.646     6.890     7.094     7.300     7.554     7.776     7.934     8.189     8.392     8.526     8.733     8.853     8.967     9.062     9.056     9.117     9.125     9.118     9.155     9.110     9.085     9.029     8.912     8.830     8.746     8.624     8.541     8.424     8.286     8.230     8.203     8.131     8.121     8.092     7.996     7.958     7.921     7.839     7.796     7.769     7.716     7.686     7.635     7.568     7.524     7.485     7.434     7.434     7.421     7.393     7.397     7.386     7.350     7.334     7.302     7.250     7.223     7.154     7.062     7.028     6.972     6.902     6.873     6.823     6.758     6.728     6.670     6.607     6.564     6.489     6.407     6.354     6.279     6.197     6.143     6.069     5.979     5.906     5.814     5.726     5.673     5.618     5.547     5.494     5.422     5.320     5.239     5.135     5.017     4.925     4.823     4.747     4.737     4.722     4.713     4.705     4.692     4.686     4.682     4.673     4.669     4.667     4.660     4.657     4.655     4.648     4.645     4.644     4.638     4.637     4.636     4.631     4.629     4.629     4.625     4.625     4.626     4.623     4.624     4.626     4.624     4.624     4.624     4.620     4.619     4.619     4.615     4.614     4.615     4.612     4.612     4.613     4.610     4.610     4.611     4.607     4.606     4.606     4.602     4.600     4.599     4.593     4.591     4.590     4.584     4.582     4.581     4.575     4.574     4.573     4.569     4.569     4.570     4.566     4.565     4.565     4.559     4.557     4.556     4.549     4.547     4.545     4.538     4.534     4.531     4.522     4.516     4.510     4.497     4.488     4.480     4.468     4.465     4.461     4.471     4.470     4.456     4.470     4.483     4.508     4.589     4.700     4.819     4.978     5.120     5.206     5.266     5.267     5.181     5.046     4.881     4.672     4.451     4.268     4.269     4.280     4.298     4.324     4.348     4.379     4.414     4.445     4.481     4.519     4.549     4.584     4.621     4.650     4.684     4.719     4.747     4.780     4.813     4.837     4.863     4.890     4.907     4.929     4.951     4.963     4.980     4.997     5.005     5.017     5.031     5.036     5.049     5.065     5.075     5.090     5.105     5.110     5.119     5.129     5.132     5.138     5.146     5.144     5.147     5.151     5.150     5.155     5.164     5.260     5.370     5.467     5.577     5.658     5.721     5.791     5.830     5.818     5.787     5.745     5.723     5.698     5.650     5.619     5.584     5.546     5.537     5.507     5.478     5.446     5.365     5.283     5.185     5.101     5.073     5.049     5.064     5.154     5.232     5.278     5.316     5.351     5.382     5.430     5.497     5.575     5.669     5.773     5.875     5.976     6.070     6.147     6.195     6.202     6.164     6.104     6.044     6.014     6.040     6.073     6.082     6.056     5.984     5.878     5.768     5.707     5.732     5.757     5.780     5.796     5.811     5.827     5.836     5.844     5.852     5.853     5.849     5.841     5.824     5.801     5.774     5.739     5.700     5.656     5.605     5.552     5.495     5.433     5.369     5.302     5.231     5.157     5.086     5.019     4.954     4.886     4.815     4.739     4.662     4.584     4.506     4.428     4.356     4.288     4.220     4.149     4.072     3.994     3.934     3.886     3.838     3.794     3.757     3.725     3.691     3.657     3.627     3.603     3.584     3.568     3.558     3.550     3.539     3.528     3.518     3.507     3.495     3.483     3.472     3.461     3.449     3.437     3.425     3.414     3.402     3.390     3.378     3.366     3.354     3.341     3.328     3.314     3.300     3.286     3.272     3.258     3.244     3.230     3.216     3.203     3.189     3.174     3.160     3.145     3.131     3.117     3.103     3.089     3.075     3.061     3.046     3.032     3.019     3.005     2.992     2.979     2.966     2.953     2.941     2.929     2.917     2.905     2.892     2.881     2.870     2.858     2.847     2.837     2.827     2.816     2.806     2.797     2.787     2.778     2.768     2.759     2.750     2.740     2.731     2.722     2.712     2.703     2.693     2.684     2.674     2.664     2.654     2.644     2.634     2.624     2.613     2.603     2.593     2.583     2.573     2.562     2.553     2.543     2.533     2.523     2.513     2.504     2.495     2.486     2.477     2.468     2.460     2.451     2.443     2.435     2.427     2.420     2.412     2.405     2.398     2.391     2.384     2.377     2.371     2.364     2.358     2.352     2.346     2.341     2.335     2.330     2.325     2.320     2.315     2.310     2.306     2.302     2.298     2.293     2.290     2.286     2.282     2.278     2.274     2.271     2.268     2.264     2.260     2.257     2.254     2.250     2.247     2.243     2.240     2.237     2.233     2.230     2.226     2.223     2.219     2.215     2.212     2.208     2.204     2.200     2.196     2.192     2.188     2.183     2.178     2.174     2.169     2.164     2.159     2.154     2.149     2.143     2.138     2.132     2.126     2.120     2.114     2.108     2.101     2.094     2.088     2.081     2.074     2.067     2.059     2.052     2.044     2.036     2.028     2.020     2.011     2.002     1.993     1.983     1.973     1.963     1.953     1.942     1.931     1.920     1.909     1.898     1.887     1.876     1.866     1.855     1.845     1.834     1.823     1.812     1.799     1.788     1.775     1.761     1.747     1.733     1.718
     2.218     2.228     2.236     2.245     2.254     2.262     2.270     2.279     2.286     2.294     2.302     2.309     2.317     2.323     2.331     2.337     2.344     2.350     2.357     2.363     2.369     2.375     2.381     2.387     2.392     2.398     2.403     2.409     2.414     2.420     2.425     2.430     2.435     2.440     2.445     2.450     2.455     2.459     2.464     2.468     2.473     2.478     2.482     2.487     2.491     2.496     2.500     2.504     2.508     2.512     2.516     2.520     2.524     2.528     2.532     2.535     2.539     2.542     2.546     2.549     2.553     2.556     2.559     2.563     2.566     2.569     2.572     2.575     2.578     2.581     2.584     2.587     2.590     2.593     2.596     2.599     2.601     2.604     2.607     2.609     2.612     2.615     2.617     2.620     2.622     2.625     2.627     2.629     2.632     2.634     2.636     2.639     2.641     2.643     2.645     2.647     2.649     2.651     2.653     2.655     2.657     2.659     2.662     2.663     2.666     2.667     2.669     2.671     2.673     2.675     2.677     2.679     2.680     2.682     2.684     2.686     2.688     2.690     2.692     2.693     2.695     2.697     2.698     2.700     2.702     2.703     2.705     2.707     2.708     2.710     2.711     2.713     2.714     2.716     2.718     2.719     2.721     2.722     2.723     2.725     2.726     2.727     2.729     2.730     2.731     2.733     2.734     2.735     2.736     2.737     2.738     2.739     2.741     2.742     2.743     2.744     2.745     2.746     2.746     2.747     2.748     2.749     2.750     2.750     2.751     2.751     2.752     2.752     2.753     2.753     2.754     2.755     2.755     2.755     2.755     2.756     2.756     2.756     2.756     2.756     2.756     2.756     2.756     2.756     2.755     2.755     2.755     2.754     2.754     2.753     2.753     2.752     2.752     2.751     2.750     2.749     2.748     2.747     2.746     2.745     2.744     2.743     2.742     2.741     2.740     2.738     2.737     2.736     2.734     2.733     2.731     2.729     2.728     2.726     2.724     2.723     2.721     2.719     2.717     2.715     2.713     2.711     2.709     2.707     2.705     2.702     2.700     2.698     2.695     2.693     2.690     2.688     2.685     2.683     2.680     2.677     2.674     2.671     2.669     2.666     2.662     2.660     2.656     2.653     2.650     2.647     2.643     2.640     2.637     2.633     2.630     2.626     2.622     2.619     2.615     2.611     2.607     2.603     2.599     2.595     2.591     2.586     2.582     2.578     2.574     2.569     2.565     2.560     2.556     2.551     2.546     2.542     2.537     2.532     2.532     2.533     2.534     2.534     2.535     2.536     2.537     2.537     2.538     2.538     2.539     2.540     2.540     2.541     2.542     2.542     2.543     2.543     2.544     2.544     2.545     2.545     2.546     2.546     2.547     2.547     2.548     2.548     2.549     2.549     2.549     2.550     2.550     2.551     2.551     2.551     2.552     2.552     2.553     2.553     2.553     2.554     2.554     2.554     2.555     2.555     2.555     2.556     2.556     2.556     2.557     2.557     2.557     2.558     2.558     2.558     2.559     2.559     2.559     2.560     2.560     2.560     2.561     2.561     2.561     2.562     2.562     2.562     2.563     2.563     2.563     2.564     2.564     2.564     2.565     2.565     2.565     2.566     2.566     2.566     2.567     2.567     2.568     2.568     2.569     2.569     2.569     2.570     2.570     2.571     2.571     2.572     2.572     2.573     2.573     2.574     2.574     2.575     2.575     2.576     2.576     2.577     2.577     2.578     2.578     2.579     2.579     2.580     2.581     2.581     2.582     2.582     2.583     2.583     2.584     2.585     2.585     2.586     2.586     2.587     2.588     2.588     2.589     2.589     2.590     2.591     2.591     2.592     2.593     2.593     2.594     2.595     2.595     2.596     2.597     2.597     2.598     2.599     2.599     2.600     2.600     2.601     2.602     2.602     2.603     2.604     2.605     2.605     2.606     2.606     2.607     2.608     2.609     2.609     2.610     2.611     2.612     2.612     2.613     2.614     2.615     2.615     2.616     2.617     2.618     2.618     2.619     2.620     2.621     2.621     2.622     2.623     2.624     2.625     2.625     2.626     2.627     2.628     2.629     2.630     2.631     2.632     2.632     2.633     2.634     2.635     2.636     2.637     2.638     2.639     2.640     2.641     2.642     2.643     2.644     2.645     2.646     2.647     2.648     2.649     2.650     2.651     2.652     2.653     2.654     2.655     2.656     2.657     2.658     2.659     2.660     2.661     2.662     2.663     2.664     2.665     2.667     2.668     2.669     2.670     2.671     2.672     2.673     2.674     2.675     2.677     2.678     2.679     2.680     2.681     2.682     2.684     2.685     2.686     2.687     2.688     2.690     2.691     2.692     2.693     2.695     2.696     2.697     2.698     2.700     2.701     2.702     2.703     2.704     2.706     2.707     2.708     2.710     2.711     2.712     2.713     2.715     2.716     2.717     2.719     2.720     2.721     2.722     2.724     2.725     2.726     2.728     2.729     2.730     2.732     2.733     2.734     2.736     2.737     2.739     2.740     2.742     2.743     2.745     2.746     2.747     2.749     2.750     2.752     2.753     2.755     2.756     2.758     2.759     2.760     2.762     2.764     2.765     2.766     2.768     2.770     2.771     2.773     2.774     2.776     2.777     2.779     2.780     2.782     2.783     2.785     2.787     2.788     2.790     2.792     2.793     2.795     2.797     2.798     2.800     2.807     2.814     2.821     2.828     2.836     2.843     2.851     2.858     2.866     2.873     2.880     2.888     2.896     2.903     2.911     2.918     2.926     2.933     2.941     2.948     2.956     2.964     2.971     2.979     2.986     2.994     3.001     3.009     3.016     3.024     3.031     3.039     3.046     3.054     3.061     3.068     3.076     3.083     3.091     3.098     3.105     3.112     3.120     3.127     3.134     3.141     3.148     3.155     3.162     3.169     3.176     3.182     3.189     3.196     3.203     3.209     3.216     3.223     3.229     3.235     3.241     3.248     3.254     3.260     3.266     3.272     3.278     3.283     3.289     3.295     3.301     3.306     3.312     3.317     3.322     3.327     3.332     3.337     3.342     3.347     3.352     3.356     3.361     3.365     3.370     3.374     3.378     3.382     3.386     3.390     3.394     3.397     3.401     3.404     3.408     3.411     3.414     3.417     3.420     3.422     3.425     3.428     3.430     3.433     3.435     3.437     3.439     3.441     3.443     3.444     3.446     3.447     3.448     3.450     3.451     3.451     3.452     3.453     3.453     3.453     3.453     3.453     3.453     3.452     3.452     3.451     3.450     3.448     3.447     3.445     3.443     3.440     3.438     3.435     3.432     3.428     3.425     3.421     3.417     3.412     3.408     3.403     3.398     3.392     3.386     3.380     3.374     3.368     3.361     3.354     3.347     3.339     3.331     3.323     3.314     3.306     3.297     3.287     3.278     3.268     3.257     3.247     3.236     3.224     3.213     3.201     3.189     3.176     3.163     3.150     3.145     3.148     3.151     3.154     3.157     3.161     3.164     3.168     3.170     3.174     3.178     3.182     3.186     3.190     3.193     3.196     3.199     3.202     3.204     3.207     3.209     3.212     3.214     3.216     3.219     3.221     3.223     3.225     3.227     3.230     3.231     3.233     3.235     3.237     3.238     3.240     3.242     3.244     3.246     3.247     3.249     3.251     3.253     3.255     3.257     3.259     3.261     3.262     3.264     3.266     3.268     3.270     3.272     3.274     3.276     3.278     3.280     3.282     3.284     3.286     3.288     3.290     3.292     3.294     3.296     3.298     3.300     3.305     3.316     3.326     3.336     3.346     3.356     3.366     3.376     3.386     3.396     3.406     3.416     3.426     3.436     3.446     3.456     3.465     3.475     3.485     3.494     3.504     3.513     3.523     3.532     3.541     3.550     3.559     3.568     3.577     3.586     3.594     3.603     3.611     3.620     3.628     3.636     3.644     3.651     3.659     3.667     3.674     3.682     3.689     3.696     3.703     3.710     3.716     3.723     3.729     3.735     3.741     3.747     3.753     3.758     3.763     3.769     3.773     3.778     3.783     3.787     3.792     3.795     3.799     3.803     3.806     3.809     3.812     3.815     3.817     3.819     3.821     3.823     3.824     3.825     3.826     3.826     3.827     3.827     3.826     3.826     3.825     3.823     3.822     3.820     3.817     3.815     3.812     3.808     3.805     3.800     3.796     3.791     3.786     3.780     3.774     3.768     3.761     3.754     3.746     3.738     3.730     3.721     3.712     3.702     3.692     3.682     3.671     3.660     3.648     3.636     3.624     3.611     3.629     3.665     3.701     3.736     3.770     3.804     3.837     3.870     3.902     3.933     3.964     3.995     4.025     4.054     4.082     4.110     4.138     4.164     4.190     4.216     4.241     4.265     4.288     4.311     4.333     4.355     4.376     4.396     4.416     4.434     4.453     4.470     4.487     4.503     4.518     4.532     4.546     4.558     4.570     4.582     4.592     4.601     4.610     4.618     4.625     4.631     4.636     4.641     4.644     4.647     4.649     4.650     4.651     4.650     4.649     4.647     4.644     4.641     4.636     4.631     4.625     4.618     4.610     4.602     4.593     4.583     4.572     4.560     4.547     4.534     4.520     4.505     4.489     4.473     4.456     4.438     4.420     4.401     4.381     4.361     4.341     4.320     4.298     4.277     4.255     4.233     4.210     4.188     4.165     4.142     4.120     4.097     4.074     4.062     4.073     4.085     4.096     4.108     4.120     4.132     4.145     4.158     4.170     4.183     4.197     4.210     4.224     4.238     4.252     4.267     4.281     4.296     4.311     4.327     4.342     4.358     4.373     4.389     4.405     4.422     4.438     4.455     4.471     4.488     4.505     4.523     4.540     4.557     4.575     4.592     4.610     4.628     4.646     4.664     4.683     4.701     4.719     4.737     4.756     4.774     4.792     4.811     4.829     4.847     4.866     4.884     4.902     4.920     4.939     4.957     4.975     4.993     5.011     5.029     5.047     5.065     5.082     5.099     5.116     5.133     5.150     5.167     5.184     5.201     5.217     5.234     5.251     5.267     5.284     5.299     5.315     5.338     5.384     5.430     5.477     5.524     5.573     5.625     5.679     5.737     5.798     5.860     5.926     5.996     6.071     6.155     6.246     6.337     6.431     6.529     6.630     6.734     6.839     6.944     7.059     7.178     7.292     7.411     7.538     7.650     7.739     7.805     7.850     7.889     7.896     7.847     7.793     7.818     7.799     7.729     7.735     7.790     7.787     7.736     7.830     7.845     7.772     7.667     7.727     7.701     7.585     7.584     7.631     7.592     7.484     7.590     7.626     7.601     7.616     7.716     7.752     7.700     7.770     7.803     7.724     7.668     7.795     8.070     8.293     8.490     8.601     8.684     8.711     8.691     8.570     8.490     8.287     8.091     7.920     7.738     7.536     7.411     7.269     7.119     7.047     6.899     6.798     6.729     6.634     6.548     6.498     6.425     6.349     6.319     6.244     6.187     6.154     6.106     6.058     6.030     5.993     5.939     5.920     5.866     5.802     5.757     5.701     5.619     5.565     5.543     5.486     5.445     5.451     5.424     5.403     5.394     5.382     5.376     5.377     5.400     5.398     5.485     5.511     5.606     5.704     5.798     5.912     6.023     6.119     6.214     6.369     6.561     6.733     6.955     7.165     7.425     7.660     7.836     8.106     8.300     8.482     8.710     8.864     9.013     9.129     9.170     9.218     9.263     9.297     9.277     9.317     9.237     9.184     9.100     8.973     8.901     8.789     8.650     8.556     8.432     8.313     8.189     8.163     8.124     8.063     8.018     7.952     7.906     7.828     7.778     7.751     7.708     7.650     7.636     7.572     7.525     7.505     7.454     7.421     7.428     7.403     7.389     7.377     7.334     7.317     7.300     7.258     7.208     7.146     7.079     7.021     6.949     6.896     6.858     6.805     6.751     6.705     6.646     6.588     6.533     6.458     6.385     6.317     6.243     6.175     6.123     6.050     5.954     5.865     5.785     5.708     5.649     5.586     5.522     5.460     5.380     5.301     5.222     5.128     5.028     4.937     4.835     4.762     4.751     4.738     4.728     4.721     4.710     4.703     4.698     4.691     4.686     4.683     4.678     4.674     4.671     4.665     4.661     4.659     4.655     4.652     4.651     4.647     4.645     4.644     4.641     4.641     4.641     4.639     4.639     4.641     4.640     4.638     4.637     4.633     4.630     4.630     4.626     4.625     4.625     4.622     4.622     4.622     4.619     4.618     4.618     4.615     4.613     4.612     4.607     4.605     4.603     4.598     4.595     4.592     4.587     4.584     4.582     4.578     4.575     4.575     4.572     4.571     4.572     4.569     4.567     4.566     4.561     4.558     4.556     4.551     4.548     4.545     4.540     4.535     4.532     4.524     4.517     4.509     4.497     4.487     4.479     4.468     4.459     4.450     4.437     4.430     4.425     4.412     4.423     4.450     4.514     4.614     4.733     4.879     5.028     5.136     5.217     5.237     5.192     5.086     4.942     4.748     4.540     4.339     4.257     4.266     4.279     4.299     4.320     4.347     4.379     4.410     4.444     4.480     4.513     4.547     4.582     4.614     4.648     4.682     4.713     4.745     4.777     4.802     4.827     4.851     4.871     4.893     4.914     4.930     4.948     4.964     4.975     4.987     5.000     5.009     5.022     5.039     5.052     5.067     5.080     5.087     5.094     5.103     5.107     5.113     5.119     5.118     5.119     5.122     5.122     5.128     5.136     5.141     5.148     5.219     5.348     5.455     5.545     5.648     5.724     5.748     5.749     5.783     5.810     5.822     5.811     5.792     5.773     5.768     5.787     5.808     5.805     5.767     5.676     5.572     5.463     5.331     5.228     5.402     5.570     5.691     5.769     5.818     5.847     5.872     5.899     5.933     5.981     6.047     6.129     6.212     6.296     6.379     6.446     6.483     6.483     6.439     6.353     6.260     6.207     6.222     6.290     6.365     6.412     6.422     6.389     6.315     6.229     6.141     6.045     5.965     5.921     5.909     5.917     5.934     5.944     5.952     5.947     5.891     5.817     5.800     5.774     5.743     5.709     5.669     5.622     5.572     5.516     5.455     5.391     5.323     5.253     5.183     5.109     5.033     4.959     4.889     4.824     4.758     4.690     4.618     4.542     4.466     4.389     4.311     4.240     4.179     4.118     4.054     3.985     3.917     3.863     3.822     3.780     3.738     3.700     3.667     3.634     3.601     3.570     3.544     3.524     3.509     3.495     3.486     3.478     3.469     3.458     3.447     3.437     3.426     3.415     3.404     3.393     3.383     3.372     3.361     3.350     3.340     3.329     3.317     3.306     3.295     3.283     3.270     3.257     3.245     3.232     3.219     3.206     3.194     3.181     3.168     3.155     3.142     3.129     3.115     3.102     3.089     3.076     3.062     3.049     3.035     3.022     3.009     2.996     2.983     2.971     2.958     2.945     2.934     2.922     2.910     2.899     2.887     2.876     2.864     2.853     2.843     2.832     2.822     2.812     2.802     2.792     2.782     2.773     2.764     2.755     2.745     2.736     2.727     2.718     2.709     2.699     2.690     2.680     2.671     2.661     2.651     2.641     2.632     2.622     2.612     2.602     2.591     2.581     2.571     2.561     2.551     2.541     2.532     2.522     2.513     2.503     2.493     2.484     2.475     2.466     2.457     2.449     2.441     2.433     2.425     2.417     2.409     2.402     2.395     2.388     2.380     2.374     2.367     2.361     2.354     2.348     2.342     2.336     2.331     2.325     2.320     2.315     2.310     2.306     2.301     2.297     2.292     2.288     2.284     2.280     2.277     2.273     2.269     2.265     2.262     2.259     2.255     2.252     2.248     2.245     2.242     2.238     2.235     2.231     2.228     2.224     2.221     2.218     2.214     2.211     2.207     2.203     2.199     2.196     2.192     2.188     2.183     2.179     2.175     2.170     2.165     2.161     2.156     2.151     2.146     2.140     2.135     2.130     2.124     2.118     2.112     2.106     2.100     2.093     2.087     2.080     2.073     2.066     2.059     2.051     2.044     2.036     2.029     2.020     2.012     2.003     1.994     1.985     1.975     1.965     1.955     1.944     1.934     1.922     1.911     1.900     1.889     1.878     1.868     1.857     1.847     1.837     1.826     1.816     1.805     1.793     1.781     1.768     1.755     1.741     1.727     1.713
     2.216     2.226     2.235     2.244     2.252     2.261     2.269     2.278     2.285     2.294     2.301     2.309     2.316     2.323     2.330     2.337     2.344     2.350     2.357     2.362     2.369     2.374     2.381     2.386     2.392     2.397     2.403     2.409     2.414     2.419     2.424     2.430     2.434     2.440     2.444     2.450     2.454     2.459     2.464     2.469     2.473     2.478     2.483     2.487     2.491     2.496     2.500     2.504     2.508     2.513     2.517     2.521     2.525     2.528     2.532     2.536     2.540     2.543     2.547     2.550     2.554     2.557     2.561     2.564     2.567     2.570     2.573     2.577     2.580     2.583     2.586     2.589     2.592     2.594     2.597     2.600     2.603     2.606     2.609     2.611     2.614     2.617     2.619     2.622     2.624     2.627     2.629     2.631     2.634     2.636     2.639     2.641     2.643     2.645     2.647     2.649     2.652     2.654     2.656     2.658     2.660     2.662     2.664     2.666     2.668     2.670     2.672     2.674     2.676     2.678     2.680     2.682     2.684     2.686     2.688     2.689     2.691     2.693     2.695     2.697     2.698     2.700     2.702     2.703     2.705     2.707     2.708     2.710     2.712     2.713     2.715     2.716     2.718     2.720     2.721     2.723     2.724     2.726     2.727     2.728     2.730     2.731     2.733     2.734     2.735     2.736     2.738     2.739     2.740     2.741     2.742     2.743     2.745     2.746     2.747     2.748     2.749     2.750     2.750     2.751     2.752     2.753     2.754     2.754     2.755     2.755     2.756     2.757     2.757     2.758     2.758     2.759     2.759     2.759     2.760     2.760     2.760     2.760     2.760     2.760     2.760     2.760     2.760     2.760     2.760     2.760     2.759     2.759     2.758     2.758     2.757     2.757     2.756     2.755     2.754     2.754     2.753     2.752     2.751     2.750     2.749     2.748     2.746     2.745     2.744     2.743     2.741     2.740     2.739     2.737     2.736     2.734     2.732     2.731     2.729     2.727     2.725     2.724     2.722     2.720     2.718     2.715     2.714     2.712     2.709     2.707     2.705     2.703     2.700     2.698     2.695     2.693     2.690     2.688     2.685     2.682     2.679     2.676     2.673     2.670     2.667     2.664     2.661     2.658     2.655     2.652     2.648     2.645     2.641     2.638     2.634     2.631     2.627     2.624     2.620     2.616     2.612     2.608     2.604     2.600     2.596     2.592     2.587     2.583     2.579     2.574     2.570     2.565     2.561     2.556     2.551     2.547     2.542     2.537     2.532     2.531     2.532     2.533     2.534     2.534     2.535     2.536     2.536     2.537     2.538     2.538     2.539     2.539     2.540     2.541     2.541     2.542     2.542     2.543     2.543     2.544     2.544     2.545     2.545     2.546     2.546     2.547     2.547     2.547     2.548     2.548     2.549     2.549     2.550     2.550     2.550     2.551     2.551     2.552     2.552     2.552     2.553     2.553     2.553     2.554     2.554     2.554     2.555     2.555     2.555     2.556     2.556     2.556     2.557     2.557     2.557     2.558     2.558     2.558     2.558     2.559     2.559     2.560     2.560     2.560     2.561     2.561     2.561     2.562     2.562     2.562     2.563     2.563     2.563     2.564     2.564     2.564     2.565     2.565     2.566     2.566     2.566     2.567     2.567     2.568     2.568     2.569     2.569     2.569     2.570     2.571     2.571     2.572     2.572     2.572     2.573     2.573     2.574     2.574     2.575     2.575     2.576     2.576     2.577     2.578     2.578     2.579     2.579     2.580     2.580     2.581     2.582     2.582     2.583     2.583     2.584     2.584     2.585     2.586     2.586     2.587     2.588     2.588     2.589     2.589     2.590     2.591     2.591     2.592     2.593     2.593     2.594     2.594     2.595     2.596     2.597     2.597     2.598     2.598     2.599     2.600     2.601     2.601     2.602     2.603     2.603     2.604     2.605     2.605     2.606     2.607     2.607     2.608     2.609     2.609     2.610     2.611     2.612     2.612     2.613     2.614     2.615     2.615     2.616     2.617     2.618     2.619     2.620     2.621     2.621     2.622     2.623     2.624     2.624     2.625     2.626     2.627     2.628     2.629     2.630     2.630     2.631     2.632     2.633     2.634     2.635     2.636     2.637     2.638     2.639     2.640     2.641     2.641     2.643     2.644     2.645     2.646     2.647     2.648     2.649     2.650     2.651     2.652     2.653     2.654     2.655     2.656     2.657     2.658     2.659     2.660     2.661     2.662     2.663     2.664     2.666     2.667     2.668     2.669     2.670     2.671     2.672     2.673     2.674     2.676     2.677     2.678     2.679     2.680     2.681     2.682     2.684     2.685     2.686     2.687     2.688     2.690     2.691     2.693     2.694     2.695     2.696     2.698     2.699     2.700     2.701     2.702     2.704     2.705     2.706     2.708     2.709     2.710     2.711     2.713     2.714     2.715     2.716     2.718     2.719     2.720     2.722     2.723     2.724     2.725     2.727     2.728     2.729     2.731     2.732     2.734     2.735     2.736     2.738     2.739     2.741     2.742     2.744     2.745     2.747     2.748     2.750     2.751     2.753     2.754     2.755     2.757     2.758     2.760     2.761     2.763     2.764     2.766     2.767     2.769     2.770     2.772     2.773     2.775     2.777     2.778     2.780     2.781     2.783     2.784     2.786     2.788     2.789     2.791     2.792     2.794     2.796     2.797     2.799     2.802     2.809     2.816     2.823     2.831     2.838     2.845     2.853     2.860     2.868     2.875     2.883     2.890     2.898     2.905     2.912     2.920     2.927     2.935     2.943     2.950     2.958     2.965     2.973     2.980     2.988     2.995     3.003     3.010     3.018     3.025     3.033     3.040     3.047     3.055     3.062     3.069     3.077     3.084     3.091     3.098     3.105     3.112     3.119     3.126     3.134     3.140     3.147     3.154     3.161     3.168     3.174     3.181     3.188     3.194     3.201     3.207     3.214     3.220     3.227     3.233     3.239     3.245     3.251     3.257     3.263     3.268     3.274     3.280     3.285     3.291     3.296     3.302     3.307     3.312     3.317     3.322     3.326     3.331     3.336     3.340     3.345     3.349     3.353     3.358     3.362     3.366     3.370     3.373     3.377     3.381     3.384     3.388     3.391     3.394     3.397     3.400     3.403     3.406     3.408     3.411     3.413     3.415     3.417     3.420     3.422     3.423     3.425     3.427     3.428     3.429     3.431     3.432     3.433     3.433     3.434     3.435     3.435     3.435     3.435     3.435     3.434     3.434     3.433     3.432     3.431     3.430     3.428     3.426     3.424     3.422     3.419     3.416     3.413     3.410     3.406     3.402     3.398     3.393     3.389     3.384     3.379     3.373     3.367     3.361     3.355     3.348     3.342     3.334     3.327     3.319     3.311     3.303     3.294     3.284     3.274     3.265     3.254     3.243     3.232     3.221     3.210     3.198     3.186     3.173     3.160     3.147     3.135     3.137     3.140     3.142     3.145     3.148     3.151     3.154     3.157     3.161     3.164     3.167     3.172     3.178     3.182     3.187     3.190     3.194     3.197     3.200     3.203     3.205     3.208     3.210     3.213     3.215     3.217     3.219     3.221     3.224     3.226     3.228     3.230     3.232     3.233     3.235     3.237     3.239     3.240     3.242     3.244     3.246     3.248     3.250     3.252     3.253     3.255     3.257     3.259     3.261     3.263     3.265     3.267     3.268     3.270     3.272     3.274     3.276     3.278     3.280     3.282     3.284     3.286     3.288     3.290     3.292     3.294     3.296     3.298     3.302     3.312     3.323     3.333     3.343     3.353     3.363     3.373     3.383     3.393     3.403     3.413     3.423     3.433     3.442     3.452     3.462     3.471     3.481     3.491     3.500     3.510     3.519     3.528     3.537     3.547     3.556     3.565     3.573     3.582     3.591     3.599     3.608     3.616     3.624     3.632     3.640     3.648     3.656     3.663     3.671     3.678     3.685     3.692     3.699     3.706     3.713     3.719     3.726     3.732     3.738     3.744     3.749     3.755     3.760     3.765     3.770     3.775     3.780     3.784     3.788     3.792     3.796     3.800     3.803     3.806     3.809     3.812     3.814     3.816     3.818     3.820     3.821     3.823     3.823     3.824     3.824     3.824     3.824     3.823     3.823     3.821     3.820     3.818     3.816     3.813     3.810     3.807     3.803     3.799     3.795     3.790     3.785     3.779     3.774     3.767     3.760     3.753     3.746     3.738     3.730     3.721     3.712     3.702     3.693     3.682     3.672     3.661     3.649     3.637     3.625     3.612     3.608     3.645     3.680     3.716     3.750     3.784     3.818     3.851     3.883     3.915     3.946     3.977     4.007     4.036     4.065     4.093     4.121     4.148     4.174     4.200     4.224     4.249     4.273     4.296     4.318     4.340     4.361     4.382     4.401     4.420     4.439     4.456     4.473     4.489     4.504     4.519     4.533     4.546     4.558     4.569     4.580     4.590     4.598     4.607     4.614     4.620     4.626     4.630     4.634     4.637     4.639     4.641     4.642     4.641     4.640     4.639     4.636     4.633     4.628     4.623     4.618     4.611     4.603     4.595     4.586     4.576     4.565     4.554     4.541     4.528     4.514     4.499     4.484     4.467     4.450     4.432     4.414     4.395     4.375     4.355     4.335     4.314     4.292     4.270     4.248     4.226     4.203     4.181     4.158     4.135     4.112     4.089     4.066     4.059     4.070     4.081     4.093     4.105     4.117     4.129     4.141     4.154     4.167     4.180     4.193     4.206     4.220     4.234     4.248     4.262     4.277     4.292     4.307     4.322     4.337     4.353     4.368     4.384     4.400     4.416     4.433     4.449     4.466     4.483     4.500     4.517     4.534     4.551     4.569     4.587     4.604     4.622     4.640     4.658     4.677     4.695     4.713     4.731     4.750     4.768     4.786     4.805     4.823     4.841     4.860     4.878     4.896     4.915     4.933     4.951     4.969     4.987     5.005     5.023     5.041     5.059     5.077     5.094     5.111     5.128     5.145     5.162     5.179     5.195     5.212     5.229     5.245     5.262     5.278     5.294     5.310     5.326     5.372     5.419     5.466     5.514     5.563     5.614     5.667     5.724     5.784     5.846     5.910     5.978     6.052     6.132     6.221     6.316     6.411     6.509     6.612     6.717     6.823     6.930     7.039     7.157     7.279     7.398     7.517     7.642     7.756     7.846     7.905     7.934     7.960     7.964     7.918     7.846     7.851     7.834     7.772     7.776     7.855     7.871     7.822     7.868     7.883     7.818     7.675     7.719     7.700     7.603     7.582     7.628     7.597     7.508     7.589     7.623     7.601     7.626     7.705     7.738     7.739     7.771     7.818     7.802     7.741     7.880     8.180     8.415     8.624     8.785     8.896     9.035     9.006     9.018     8.908     8.766     8.556     8.379     8.163     7.959     7.808     7.608     7.475     7.325     7.185     7.044     6.943     6.838     6.731     6.651     6.560     6.477     6.401     6.343     6.243     6.213     6.155     6.103     6.060     6.000     5.957     5.924     5.870     5.834     5.793     5.801     5.726     5.701     5.703     5.649     5.604     5.539     5.562     5.522     5.499     5.460     5.475     5.452     5.477     5.498     5.507     5.574     5.620     5.717     5.812     5.938     5.973     6.080     6.121     6.277     6.432     6.636     6.856     7.038     7.335     7.521     7.753     8.015     8.216     8.454     8.667     8.867     9.040     9.190     9.305     9.332     9.470     9.459     9.546     9.527     9.513     9.474     9.392     9.287     9.217     9.064     8.960     8.850     8.735     8.596     8.512     8.346     8.201     8.129     8.063     8.018     7.960     7.892     7.827     7.799     7.720     7.705     7.670     7.620     7.601     7.572     7.505     7.487     7.461     7.434     7.414     7.380     7.353     7.331     7.316     7.264     7.225     7.185     7.114     7.017     6.969     6.904     6.859     6.812     6.748     6.693     6.645     6.579     6.521     6.448     6.362     6.293     6.225     6.167     6.107     6.019     5.928     5.846     5.765     5.688     5.616     5.556     5.486     5.414     5.348     5.274     5.203     5.121     5.035     4.944     4.841     4.778     4.766     4.754     4.746     4.738     4.728     4.721     4.715     4.709     4.704     4.701     4.696     4.691     4.687     4.682     4.678     4.675     4.672     4.669     4.667     4.663     4.661     4.660     4.658     4.657     4.657     4.656     4.656     4.657     4.656     4.652     4.649     4.645     4.643     4.641     4.638     4.636     4.636     4.634     4.633     4.632     4.629     4.627     4.626     4.623     4.620     4.617     4.613     4.610     4.607     4.602     4.598     4.595     4.591     4.587     4.584     4.580     4.578     4.577     4.575     4.574     4.574     4.571     4.568     4.566     4.562     4.559     4.556     4.552     4.549     4.546     4.542     4.537     4.533     4.527     4.519     4.509     4.497     4.487     4.478     4.469     4.460     4.451     4.440     4.428     4.416     4.402     4.389     4.412     4.463     4.548     4.656     4.799     4.942     5.078     5.173     5.233     5.217     5.143     5.015     4.841     4.645     4.448     4.261     4.251     4.260     4.274     4.293     4.316     4.345     4.375     4.408     4.442     4.476     4.510     4.545     4.578     4.612     4.646     4.678     4.710     4.740     4.765     4.788     4.811     4.833     4.856     4.878     4.896     4.915     4.932     4.945     4.958     4.971     4.981     4.996     5.014     5.030     5.045     5.056     5.062     5.069     5.076     5.081     5.086     5.090     5.089     5.089     5.091     5.094     5.100     5.109     5.115     5.120     5.125     5.126     5.231     5.346     5.471     5.580     5.651     5.726     5.837     5.900     5.931     5.937     5.920     5.920     5.945     5.999     6.054     6.069     6.014     5.920     5.827     5.711     5.598     5.572     5.743     5.908     6.059     6.162     6.227     6.266     6.297     6.318     6.345     6.387     6.435     6.488     6.546     6.595     6.636     6.664     6.663     6.626     6.554     6.458     6.369     6.328     6.354     6.437     6.530     6.599     6.631     6.627     6.585     6.525     6.470     6.396     6.320     6.261     6.231     6.199     6.165     6.118     6.057     5.988     5.894     5.744     5.714     5.680     5.642     5.600     5.554     5.501     5.444     5.384     5.320     5.249     5.177     5.104     5.029     4.952     4.877     4.805     4.737     4.674     4.610     4.544     4.474     4.401     4.329     4.256     4.180     4.115     4.065     4.015     3.962     3.904     3.847     3.801     3.763     3.725     3.686     3.649     3.615     3.582     3.550     3.519     3.492     3.470     3.453     3.440     3.427     3.417     3.409     3.400     3.390     3.379     3.369     3.359     3.348     3.338     3.328     3.319     3.309     3.299     3.289     3.279     3.269     3.258     3.248     3.237     3.226     3.215     3.203     3.191     3.179     3.168     3.157     3.145     3.133     3.121     3.110     3.098     3.086     3.073     3.060     3.048     3.035     3.023     3.010     2.998     2.985     2.973     2.961     2.949     2.937     2.925     2.914     2.903     2.892     2.881     2.870     2.859     2.848     2.837     2.827     2.817     2.807     2.797     2.787     2.778     2.768     2.759     2.750     2.741     2.732     2.723     2.714     2.705     2.695     2.686     2.677     2.668     2.658     2.648     2.639     2.629     2.620     2.609     2.600     2.590     2.580     2.570     2.560     2.550     2.540     2.530     2.520     2.511     2.502     2.493     2.483     2.473     2.465     2.456     2.447     2.439     2.431     2.423     2.414     2.407     2.399     2.392     2.384     2.377     2.370     2.364     2.357     2.351     2.344     2.338     2.332     2.327     2.321     2.316     2.311     2.306     2.301     2.296     2.292     2.287     2.283     2.279     2.275     2.271     2.268     2.264     2.260     2.256     2.253     2.250     2.247     2.243     2.240     2.236     2.233     2.229     2.226     2.223     2.219     2.216     2.213     2.209     2.206     2.202     2.199     2.195     2.191     2.187     2.183     2.179     2.175     2.171     2.167     2.162     2.157     2.153     2.148     2.143     2.138     2.132     2.127     2.122     2.116     2.110     2.104     2.098     2.091     2.085     2.079     2.072     2.065     2.058     2.051     2.044     2.036     2.028     2.021     2.013     2.004     1.996     1.987     1.977     1.967     1.957     1.947     1.936     1.925     1.914     1.903     1.891     1.880     1.870     1.859     1.849     1.839     1.829     1.819     1.809     1.798     1.786     1.774     1.762     1.749     1.736     1.721     1.706
     2.216     2.225     2.234     2.243     2.252     2.260     2.269     2.277     2.285     2.293     2.300     2.309     2.315     2.323     2.329     2.337     2.343     2.350     2.356     2.363     2.368     2.375     2.380     2.386     2.392     2.397     2.403     2.408     2.414     2.419     2.424     2.429     2.434     2.440     2.444     2.450     2.454     2.459     2.464     2.469     2.473     2.478     2.483     2.487     2.492     2.496     2.500     2.504     2.509     2.513     2.517     2.521     2.525     2.529     2.533     2.537     2.540     2.544     2.548     2.551     2.555     2.558     2.562     2.565     2.568     2.571     2.575     2.578     2.581     2.584     2.587     2.590     2.593     2.596     2.599     2.602     2.605     2.608     2.610     2.613     2.616     2.619     2.621     2.624     2.626     2.629     2.631     2.634     2.636     2.639     2.641     2.643     2.645     2.648     2.650     2.652     2.654     2.656     2.659     2.661     2.663     2.665     2.667     2.669     2.671     2.673     2.675     2.677     2.679     2.681     2.683     2.685     2.687     2.689     2.691     2.693     2.694     2.696     2.698     2.700     2.702     2.703     2.705     2.707     2.709     2.710     2.712     2.714     2.715     2.717     2.719     2.720     2.722     2.723     2.725     2.726     2.728     2.729     2.731     2.732     2.734     2.735     2.736     2.738     2.739     2.740     2.741     2.743     2.744     2.745     2.746     2.747     2.749     2.750     2.751     2.752     2.753     2.754     2.754     2.755     2.756     2.757     2.758     2.758     2.759     2.760     2.760     2.761     2.762     2.762     2.762     2.763     2.763     2.764     2.764     2.764     2.764     2.765     2.765     2.765     2.765     2.765     2.765     2.764     2.764     2.764     2.764     2.763     2.763     2.762     2.762     2.761     2.760     2.760     2.759     2.758     2.757     2.756     2.755     2.754     2.753     2.752     2.751     2.750     2.749     2.747     2.746     2.745     2.743     2.742     2.740     2.739     2.737     2.735     2.734     2.732     2.730     2.728     2.726     2.724     2.722     2.720     2.718     2.716     2.714     2.712     2.709     2.707     2.705     2.702     2.700     2.697     2.695     2.692     2.690     2.687     2.684     2.681     2.678     2.675     2.672     2.669     2.666     2.663     2.660     2.656     2.653     2.650     2.646     2.643     2.639     2.636     2.632     2.628     2.624     2.621     2.617     2.613     2.609     2.604     2.600     2.596     2.592     2.588     2.584     2.579     2.575     2.570     2.566     2.561     2.556     2.552     2.547     2.542     2.537     2.532     2.531     2.532     2.532     2.533     2.534     2.534     2.535     2.536     2.536     2.537     2.538     2.538     2.539     2.539     2.540     2.540     2.541     2.541     2.542     2.542     2.543     2.543     2.544     2.544     2.545     2.545     2.546     2.546     2.547     2.547     2.547     2.548     2.548     2.548     2.549     2.549     2.550     2.550     2.551     2.551     2.551     2.552     2.552     2.552     2.553     2.553     2.553     2.553     2.554     2.554     2.555     2.555     2.555     2.556     2.556     2.556     2.557     2.557     2.557     2.557     2.558     2.558     2.558     2.559     2.559     2.560     2.560     2.560     2.561     2.561     2.561     2.562     2.562     2.562     2.563     2.563     2.563     2.564     2.564     2.565     2.565     2.566     2.566     2.566     2.567     2.567     2.568     2.568     2.569     2.569     2.570     2.570     2.571     2.571     2.572     2.572     2.573     2.573     2.574     2.574     2.575     2.575     2.576     2.576     2.577     2.577     2.578     2.579     2.579     2.580     2.580     2.581     2.581     2.582     2.583     2.583     2.584     2.584     2.585     2.586     2.586     2.587     2.588     2.588     2.589     2.589     2.590     2.591     2.591     2.592     2.593     2.593     2.594     2.594     2.595     2.596     2.597     2.597     2.598     2.599     2.599     2.600     2.601     2.601     2.602     2.603     2.603     2.604     2.605     2.606     2.606     2.607     2.608     2.608     2.609     2.610     2.610     2.611     2.612     2.613     2.614     2.614     2.615     2.616     2.617     2.618     2.619     2.619     2.620     2.621     2.622     2.623     2.623     2.624     2.625     2.626     2.627     2.628     2.629     2.630     2.630     2.631     2.632     2.633     2.634     2.635     2.636     2.636     2.638     2.638     2.639     2.641     2.641     2.642     2.643     2.645     2.646     2.647     2.648     2.649     2.650     2.651     2.652     2.653     2.654     2.655     2.656     2.657     2.658     2.659     2.660     2.661     2.662     2.663     2.664     2.666     2.667     2.668     2.669     2.670     2.671     2.672     2.673     2.675     2.676     2.677     2.678     2.679     2.680     2.682     2.683     2.684     2.685     2.686     2.688     2.689     2.690     2.692     2.693     2.694     2.695     2.697     2.698     2.699     2.700     2.702     2.703     2.704     2.705     2.706     2.708     2.709     2.710     2.712     2.713     2.714     2.716     2.717     2.718     2.720     2.721     2.722     2.724     2.725     2.726     2.727     2.729     2.730     2.731     2.733     2.734     2.736     2.737     2.739     2.740     2.741     2.743     2.744     2.746     2.747     2.749     2.750     2.752     2.753     2.755     2.756     2.758     2.759     2.761     2.762     2.763     2.765     2.766     2.768     2.770     2.771     2.773     2.774     2.776     2.777     2.779     2.780     2.782     2.784     2.785     2.787     2.788     2.790     2.792     2.793     2.795     2.797     2.798     2.800     2.803     2.811     2.818     2.825     2.833     2.840     2.847     2.855     2.862     2.870     2.877     2.885     2.892     2.899     2.907     2.914     2.922     2.929     2.937     2.944     2.952     2.959     2.967     2.974     2.982     2.989     2.997     3.004     3.011     3.019     3.026     3.033     3.041     3.048     3.055     3.062     3.070     3.077     3.084     3.091     3.098     3.105     3.112     3.119     3.126     3.133     3.140     3.146     3.153     3.160     3.166     3.173     3.180     3.186     3.193     3.199     3.205     3.211     3.218     3.224     3.230     3.236     3.242     3.247     3.253     3.259     3.264     3.270     3.275     3.281     3.286     3.291     3.296     3.301     3.306     3.311     3.315     3.320     3.324     3.329     3.333     3.337     3.341     3.345     3.350     3.353     3.357     3.361     3.364     3.368     3.371     3.374     3.377     3.380     3.383     3.386     3.389     3.391     3.394     3.396     3.398     3.400     3.402     3.404     3.406     3.407     3.409     3.410     3.412     3.413     3.414     3.415     3.415     3.416     3.416     3.417     3.417     3.417     3.417     3.416     3.416     3.415     3.414     3.413     3.411     3.410     3.408     3.406     3.403     3.401     3.398     3.394     3.391     3.387     3.383     3.379     3.375     3.370     3.365     3.359     3.354     3.348     3.342     3.336     3.329     3.322     3.315     3.307     3.300     3.292     3.283     3.274     3.265     3.255     3.244     3.232     3.220     3.209     3.197     3.185     3.172     3.159     3.146     3.133     3.128     3.130     3.133     3.135     3.138     3.140     3.143     3.146     3.148     3.151     3.155     3.158     3.161     3.166     3.173     3.179     3.184     3.188     3.191     3.195     3.198     3.201     3.204     3.206     3.209     3.211     3.213     3.216     3.218     3.220     3.222     3.224     3.226     3.228     3.230     3.232     3.234     3.236     3.237     3.239     3.241     3.243     3.245     3.246     3.248     3.250     3.252     3.254     3.256     3.257     3.259     3.261     3.263     3.265     3.267     3.269     3.271     3.273     3.275     3.276     3.278     3.280     3.282     3.284     3.286     3.288     3.290     3.292     3.294     3.296     3.299     3.310     3.320     3.330     3.340     3.350     3.360     3.370     3.380     3.390     3.400     3.409     3.419     3.429     3.439     3.449     3.458     3.468     3.478     3.487     3.497     3.506     3.515     3.525     3.534     3.543     3.552     3.561     3.570     3.579     3.587     3.596     3.604     3.612     3.621     3.629     3.637     3.645     3.652     3.660     3.667     3.675     3.682     3.689     3.696     3.703     3.710     3.716     3.722     3.729     3.735     3.740     3.746     3.751     3.757     3.762     3.767     3.772     3.776     3.781     3.785     3.789     3.793     3.797     3.800     3.803     3.806     3.809     3.811     3.814     3.816     3.817     3.819     3.820     3.821     3.821     3.822     3.822     3.822     3.821     3.820     3.819     3.818     3.816     3.814     3.812     3.809     3.806     3.802     3.798     3.794     3.789     3.784     3.779     3.773     3.767     3.760     3.753     3.746     3.738     3.730     3.721     3.712     3.703     3.693     3.683     3.672     3.661     3.650     3.638     3.626     3.613     3.600     3.624     3.660     3.695     3.730     3.765     3.798     3.832     3.864     3.896     3.928     3.958     3.989     4.018     4.047     4.076     4.103     4.131     4.157     4.183     4.208     4.233     4.257     4.280     4.303     4.325     4.346     4.367     4.387     4.406     4.424     4.442     4.459     4.475     4.491     4.506     4.520     4.533     4.545     4.557     4.568     4.578     4.587     4.595     4.602     4.609     4.615     4.620     4.624     4.627     4.629     4.631     4.632     4.632     4.631     4.630     4.627     4.624     4.620     4.615     4.610     4.603     4.596     4.588     4.579     4.569     4.559     4.547     4.535     4.522     4.508     4.493     4.477     4.461     4.444     4.426     4.408     4.389     4.369     4.349     4.328     4.307     4.286     4.264     4.242     4.219     4.196     4.173     4.150     4.127     4.104     4.081     4.058     4.056     4.067     4.078     4.090     4.101     4.113     4.125     4.138     4.150     4.163     4.176     4.189     4.202     4.216     4.229     4.243     4.258     4.272     4.287     4.302     4.317     4.332     4.347     4.363     4.379     4.395     4.411     4.427     4.444     4.460     4.477     4.494     4.511     4.528     4.546     4.563     4.581     4.598     4.616     4.634     4.652     4.670     4.689     4.707     4.725     4.743     4.762     4.780     4.799     4.817     4.835     4.854     4.872     4.890     4.909     4.927     4.945     4.963     4.982     5.000     5.018     5.036     5.053     5.071     5.088     5.106     5.123     5.140     5.157     5.173     5.190     5.207     5.223     5.240     5.256     5.273     5.289     5.305     5.321     5.357     5.405     5.454     5.502     5.552     5.602     5.656     5.711     5.770     5.831     5.894     5.959     6.029     6.105     6.190     6.285     6.384     6.484     6.585     6.690     6.798     6.907     7.015     7.127     7.248     7.375     7.498     7.615     7.736     7.850     7.939     7.992     8.011     8.021     8.017     7.975     7.900     7.872     7.859     7.826     7.843     7.934     7.959     7.916     7.902     7.913     7.853     7.728     7.708     7.700     7.625     7.571     7.628     7.612     7.534     7.581     7.615     7.606     7.629     7.711     7.749     7.757     7.781     7.834     7.839     7.812     7.904     8.174     8.473     8.688     8.908     9.073     9.211     9.323     9.314     9.300     9.126     8.995     8.842     8.599     8.407     8.200     8.046     7.842     7.673     7.522     7.357     7.228     7.114     6.983     6.880     6.763     6.650     6.580     6.456     6.384     6.302     6.258     6.187     6.143     6.069     6.018     6.010     5.993     5.940     5.906     5.898     5.865     5.869     5.823     5.777     5.715     5.712     5.644     5.632     5.568     5.570     5.524     5.551     5.506     5.513     5.544     5.551     5.618     5.684     5.762     5.847     5.976     5.985     6.053     6.187     6.301     6.498     6.696     6.964     7.145     7.366     7.683     7.861     8.085     8.323     8.553     8.810     8.970     9.199     9.301     9.465     9.498     9.652     9.693     9.737     9.739     9.734     9.682     9.633     9.485     9.399     9.322     9.193     9.058     9.003     8.832     8.712     8.581     8.431     8.281     8.167     8.106     8.037     8.007     7.901     7.875     7.827     7.793     7.775     7.757     7.697     7.677     7.628     7.588     7.554     7.510     7.473     7.434     7.422     7.383     7.351     7.324     7.281     7.186     7.127     7.040     6.974     6.922     6.856     6.791     6.740     6.668     6.613     6.553     6.467     6.386     6.305     6.244     6.179     6.089     6.015     5.934     5.848     5.765     5.676     5.611     5.532     5.456     5.392     5.320     5.253     5.188     5.122     5.039     4.952     4.858     4.794     4.781     4.772     4.763     4.754     4.746     4.738     4.733     4.727     4.723     4.719     4.714     4.709     4.704     4.699     4.695     4.692     4.689     4.686     4.683     4.680     4.678     4.677     4.676     4.675     4.675     4.674     4.674     4.673     4.670     4.666     4.662     4.658     4.655     4.653     4.651     4.649     4.648     4.646     4.644     4.642     4.639     4.636     4.634     4.630     4.627     4.623     4.619     4.615     4.611     4.606     4.602     4.599     4.594     4.590     4.587     4.583     4.581     4.580     4.578     4.577     4.576     4.573     4.570     4.568     4.564     4.560     4.558     4.554     4.551     4.548     4.544     4.540     4.535     4.528     4.519     4.508     4.497     4.487     4.479     4.471     4.463     4.454     4.442     4.430     4.417     4.403     4.389     4.403     4.450     4.520     4.615     4.744     4.892     5.030     5.162     5.244     5.263     5.212     5.105     4.956     4.761     4.576     4.387     4.236     4.241     4.251     4.265     4.285     4.311     4.340     4.372     4.405     4.439     4.473     4.509     4.543     4.577     4.611     4.643     4.674     4.701     4.725     4.747     4.771     4.796     4.819     4.842     4.862     4.882     4.899     4.914     4.928     4.941     4.954     4.972     4.991     5.009     5.021     5.030     5.036     5.042     5.048     5.053     5.057     5.058     5.057     5.057     5.059     5.065     5.073     5.082     5.088     5.092     5.095     5.097     5.097     5.136     5.271     5.401     5.529     5.701     5.842     5.950     5.998     6.020     6.019     6.029     6.081     6.147     6.228     6.248     6.208     6.145     6.071     5.977     5.888     5.866     5.927     6.029     6.154     6.258     6.338     6.404     6.453     6.487     6.526     6.569     6.609     6.652     6.688     6.714     6.730     6.732     6.715     6.667     6.592     6.502     6.418     6.375     6.389     6.457     6.542     6.615     6.658     6.672     6.664     6.637     6.609     6.565     6.501     6.435     6.381     6.323     6.245     6.150     6.045     5.928     5.803     5.659     5.596     5.551     5.506     5.458     5.406     5.348     5.285     5.219     5.151     5.078     5.003     4.927     4.851     4.775     4.701     4.633     4.572     4.515     4.456     4.391     4.321     4.251     4.183     4.118     4.055     4.002     3.961     3.919     3.875     3.828     3.782     3.741     3.706     3.670     3.634     3.599     3.565     3.533     3.501     3.471     3.444     3.421     3.402     3.387     3.375     3.363     3.351     3.343     3.334     3.324     3.313     3.303     3.294     3.284     3.275     3.266     3.257     3.248     3.239     3.230     3.221     3.212     3.202     3.192     3.182     3.172     3.162     3.151     3.140     3.130     3.120     3.109     3.098     3.087     3.077     3.066     3.055     3.044     3.032     3.020     3.008     2.997     2.985     2.973     2.962     2.950     2.939     2.927     2.916     2.905     2.894     2.884     2.873     2.863     2.852     2.842     2.831     2.821     2.811     2.801     2.791     2.782     2.772     2.763     2.754     2.745     2.736     2.727     2.718     2.709     2.700     2.691     2.682     2.673     2.664     2.655     2.646     2.636     2.626     2.617     2.608     2.598     2.588     2.578     2.569     2.559     2.549     2.538     2.529     2.519     2.510     2.500     2.491     2.482     2.473     2.463     2.454     2.446     2.437     2.429     2.420     2.412     2.405     2.397     2.389     2.382     2.374     2.367     2.360     2.354     2.347     2.341     2.335     2.329     2.323     2.317     2.312     2.306     2.301     2.296     2.292     2.287     2.282     2.278     2.274     2.270     2.266     2.263     2.259     2.255     2.251     2.248     2.244     2.241     2.238     2.235     2.232     2.228     2.224     2.221     2.218     2.215     2.211     2.207     2.204     2.201     2.197     2.194     2.190     2.187     2.183     2.179     2.175     2.171     2.167     2.163     2.158     2.154     2.150     2.145     2.140     2.135     2.130     2.124     2.119     2.114     2.108     2.102     2.096     2.090     2.084     2.077     2.071     2.064     2.057     2.050     2.043     2.036     2.029     2.021     2.013     2.005     1.997     1.988     1.979     1.969     1.960     1.950     1.939     1.928     1.917     1.905     1.894     1.883     1.872     1.861     1.851     1.841     1.831     1.821     1.812     1.802     1.791     1.780     1.768     1.756     1.744     1.730     1.716     1.702
     2.215     2.224     2.234     2.242     2.251     2.259     2.268     2.276     2.285     2.292     2.300     2.307     2.315     2.322     2.329     2.336     2.343     2.349     2.356     2.362     2.368     2.383     2.380     2.399     2.391     2.400     2.402     2.408     2.413     2.418     2.424     2.429     2.434     2.439     2.444     2.449     2.454     2.459     2.464     2.469     2.473     2.478     2.483     2.487     2.492     2.496     2.501     2.505     2.509     2.513     2.518     2.522     2.526     2.530     2.534     2.538     2.541     2.545     2.548     2.552     2.556     2.559     2.563     2.566     2.569     2.573     2.576     2.579     2.583     2.586     2.589     2.592     2.595     2.598     2.601     2.604     2.607     2.609     2.612     2.615     2.618     2.620     2.623     2.626     2.629     2.631     2.634     2.636     2.639     2.641     2.643     2.646     2.648     2.650     2.652     2.655     2.657     2.659     2.661     2.663     2.666     2.667     2.670     2.672     2.674     2.676     2.678     2.680     2.682     2.684     2.686     2.688     2.690     2.692     2.694     2.696     2.698     2.699     2.701     2.703     2.705     2.707     2.709     2.710     2.712     2.714     2.715     2.717     2.719     2.720     2.722     2.724     2.725     2.727     2.728     2.730     2.732     2.733     2.735     2.736     2.738     2.739     2.740     2.742     2.743     2.744     2.745     2.747     2.748     2.749     2.750     2.751     2.753     2.754     2.755     2.756     2.757     2.757     2.758     2.759     2.760     2.761     2.762     2.762     2.763     2.764     2.764     2.765     2.766     2.766     2.767     2.767     2.768     2.768     2.768     2.768     2.769     2.769     2.769     2.769     2.769     2.769     2.769     2.769     2.768     2.768     2.768     2.767     2.767     2.766     2.766     2.765     2.765     2.764     2.763     2.762     2.761     2.761     2.760     2.759     2.758     2.757     2.755     2.754     2.753     2.752     2.751     2.749     2.748     2.746     2.745     2.743     2.742     2.740     2.738     2.737     2.735     2.733     2.731     2.729     2.727     2.725     2.723     2.721     2.719     2.716     2.714     2.712     2.710     2.707     2.705     2.702     2.700     2.697     2.694     2.691     2.689     2.686     2.683     2.680     2.677     2.674     2.671     2.668     2.664     2.661     2.658     2.655     2.651     2.648     2.644     2.640     2.637     2.633     2.629     2.625     2.621     2.618     2.613     2.609     2.605     2.601     2.597     2.593     2.588     2.584     2.579     2.575     2.570     2.566     2.561     2.556     2.551     2.547     2.542     2.536     2.531     2.530     2.531     2.531     2.532     2.533     2.533     2.534     2.535     2.536     2.536     2.537     2.537     2.538     2.538     2.539     2.539     2.540     2.541     2.541     2.542     2.542     2.542     2.543     2.543     2.544     2.544     2.545     2.545     2.545     2.546     2.546     2.547     2.547     2.548     2.548     2.548     2.549     2.549     2.550     2.550     2.550     2.551     2.551     2.551     2.552     2.552     2.552     2.552     2.553     2.553     2.554     2.554     2.554     2.555     2.555     2.555     2.555     2.556     2.556     2.557     2.557     2.557     2.557     2.558     2.558     2.558     2.559     2.559     2.560     2.560     2.560     2.561     2.561     2.561     2.562     2.562     2.562     2.563     2.563     2.564     2.564     2.565     2.565     2.565     2.566     2.566     2.567     2.568     2.568     2.568     2.569     2.569     2.570     2.570     2.571     2.571     2.572     2.572     2.573     2.573     2.574     2.574     2.575     2.575     2.576     2.577     2.577     2.578     2.578     2.579     2.579     2.580     2.581     2.581     2.582     2.583     2.583     2.584     2.584     2.585     2.586     2.586     2.587     2.588     2.588     2.589     2.589     2.590     2.591     2.591     2.592     2.593     2.593     2.594     2.595     2.595     2.596     2.597     2.597     2.598     2.599     2.599     2.600     2.601     2.602     2.602     2.603     2.604     2.604     2.605     2.606     2.606     2.607     2.608     2.609     2.609     2.610     2.611     2.612     2.612     2.613     2.614     2.615     2.616     2.617     2.617     2.618     2.619     2.620     2.621     2.621     2.622     2.623     2.624     2.625     2.626     2.626     2.627     2.628     2.629     2.630     2.631     2.632     2.633     2.634     2.635     2.635     2.636     2.637     2.638     2.640     2.641     2.641     2.642     2.643     2.645     2.646     2.646     2.648     2.649     2.650     2.651     2.652     2.653     2.654     2.655     2.656     2.657     2.658     2.659     2.660     2.661     2.662     2.664     2.665     2.666     2.667     2.668     2.669     2.670     2.671     2.672     2.674     2.675     2.676     2.677     2.678     2.679     2.681     2.682     2.683     2.684     2.686     2.687     2.688     2.689     2.691     2.692     2.693     2.694     2.696     2.697     2.698     2.699     2.701     2.702     2.703     2.704     2.706     2.707     2.708     2.709     2.711     2.712     2.714     2.715     2.716     2.717     2.719     2.720     2.721     2.723     2.724     2.725     2.726     2.728     2.729     2.731     2.732     2.733     2.735     2.736     2.738     2.739     2.741     2.742     2.744     2.745     2.747     2.748     2.750     2.751     2.753     2.754     2.755     2.757     2.758     2.760     2.761     2.763     2.764     2.766     2.767     2.769     2.770     2.772     2.774     2.775     2.776     2.778     2.780     2.781     2.783     2.785     2.786     2.788     2.789     2.791     2.793     2.794     2.796     2.798     2.799     2.801     2.806     2.813     2.820     2.827     2.835     2.842     2.849     2.857     2.864     2.871     2.879     2.886     2.894     2.901     2.908     2.916     2.923     2.931     2.938     2.946     2.953     2.960     2.968     2.975     2.983     2.990     2.997     3.005     3.012     3.019     3.027     3.034     3.041     3.048     3.055     3.062     3.070     3.077     3.084     3.091     3.098     3.104     3.111     3.118     3.125     3.132     3.138     3.145     3.152     3.158     3.165     3.171     3.178     3.184     3.190     3.196     3.203     3.208     3.214     3.220     3.226     3.232     3.238     3.243     3.249     3.254     3.260     3.265     3.270     3.275     3.281     3.285     3.290     3.295     3.299     3.304     3.308     3.313     3.317     3.321     3.325     3.329     3.333     3.337     3.341     3.344     3.348     3.351     3.354     3.357     3.360     3.364     3.366     3.369     3.372     3.374     3.376     3.379     3.381     3.383     3.385     3.386     3.388     3.390     3.391     3.393     3.394     3.395     3.396     3.397     3.397     3.398     3.398     3.398     3.398     3.398     3.398     3.398     3.397     3.396     3.395     3.394     3.392     3.391     3.389     3.387     3.385     3.382     3.379     3.376     3.372     3.368     3.364     3.360     3.355     3.351     3.345     3.340     3.334     3.329     3.322     3.316     3.309     3.302     3.294     3.287     3.279     3.271     3.262     3.253     3.243     3.233     3.223     3.211     3.199     3.186     3.174     3.161     3.148     3.135     3.121     3.121     3.124     3.126     3.129     3.131     3.134     3.136     3.139     3.142     3.144     3.147     3.150     3.153     3.157     3.161     3.169     3.176     3.181     3.185     3.189     3.193     3.196     3.199     3.202     3.204     3.207     3.209     3.212     3.214     3.216     3.218     3.221     3.223     3.225     3.227     3.229     3.231     3.232     3.234     3.236     3.238     3.239     3.241     3.243     3.245     3.247     3.249     3.250     3.252     3.254     3.256     3.258     3.260     3.261     3.263     3.265     3.267     3.269     3.271     3.273     3.275     3.277     3.279     3.281     3.283     3.285     3.287     3.288     3.290     3.292     3.294     3.296     3.306     3.317     3.327     3.337     3.347     3.357     3.367     3.377     3.386     3.396     3.406     3.416     3.426     3.436     3.445     3.455     3.464     3.474     3.484     3.493     3.503     3.512     3.521     3.530     3.539     3.549     3.557     3.566     3.575     3.584     3.592     3.601     3.609     3.617     3.625     3.633     3.641     3.649     3.656     3.664     3.671     3.678     3.686     3.693     3.699     3.706     3.713     3.719     3.725     3.731     3.737     3.743     3.748     3.754     3.759     3.764     3.769     3.773     3.778     3.782     3.786     3.790     3.793     3.797     3.800     3.803     3.806     3.808     3.811     3.813     3.815     3.816     3.817     3.818     3.819     3.819     3.820     3.819     3.819     3.818     3.817     3.816     3.814     3.812     3.810     3.807     3.804     3.801     3.797     3.793     3.788     3.783     3.778     3.772     3.766     3.760     3.753     3.745     3.738     3.730     3.721     3.712     3.703     3.693     3.683     3.673     3.662     3.650     3.639     3.627     3.614     3.601     3.602     3.639     3.675     3.710     3.745     3.779     3.812     3.845     3.877     3.909     3.940     3.971     4.000     4.030     4.058     4.086     4.114     4.140     4.166     4.192     4.217     4.241     4.264     4.287     4.309     4.331     4.352     4.372     4.391     4.410     4.428     4.445     4.461     4.477     4.492     4.506     4.520     4.532     4.544     4.555     4.565     4.575     4.583     4.591     4.597     4.603     4.609     4.613     4.617     4.619     4.621     4.622     4.622     4.622     4.620     4.618     4.615     4.612     4.607     4.602     4.595     4.588     4.580     4.571     4.562     4.551     4.540     4.528     4.515     4.501     4.487     4.471     4.455     4.438     4.420     4.402     4.383     4.363     4.343     4.322     4.301     4.279     4.257     4.235     4.212     4.189     4.166     4.143     4.120     4.097     4.073     4.050     4.053     4.064     4.075     4.086     4.098     4.110     4.122     4.134     4.146     4.159     4.172     4.185     4.198     4.212     4.225     4.239     4.253     4.268     4.282     4.297     4.312     4.327     4.343     4.358     4.374     4.390     4.406     4.422     4.439     4.455     4.472     4.489     4.506     4.523     4.540     4.558     4.575     4.593     4.610     4.628     4.646     4.664     4.683     4.701     4.719     4.737     4.756     4.774     4.793     4.811     4.829     4.848     4.866     4.885     4.903     4.921     4.939     4.958     4.976     4.994     5.012     5.030     5.048     5.065     5.083     5.100     5.117     5.134     5.151     5.168     5.185     5.201     5.218     5.234     5.251     5.267     5.283     5.300     5.316     5.341     5.390     5.439     5.488     5.538     5.589     5.642     5.697     5.755     5.815     5.877     5.941     6.007     6.079     6.158     6.248     6.347     6.450     6.553     6.657     6.764     6.874     6.986     7.097     7.210     7.334     7.465     7.590     7.705     7.820     7.930     8.017     8.067     8.080     8.070     8.058     8.020     7.947     7.889     7.889     7.909     7.948     8.015     8.040     7.999     7.944     7.936     7.882     7.768     7.693     7.697     7.653     7.574     7.627     7.614     7.555     7.574     7.622     7.622     7.654     7.732     7.760     7.766     7.803     7.842     7.859     7.852     7.902     8.205     8.458     8.756     8.904     9.147     9.329     9.444     9.538     9.520     9.434     9.388     9.207     9.004     8.806     8.631     8.412     8.214     8.041     7.851     7.667     7.534     7.368     7.258     7.112     6.981     6.871     6.741     6.625     6.510     6.438     6.337     6.293     6.218     6.155     6.144     6.091     6.055     6.002     6.046     5.977     5.975     5.919     5.866     5.848     5.811     5.749     5.697     5.674     5.643     5.600     5.594     5.521     5.562     5.505     5.530     5.527     5.572     5.621     5.692     5.762     5.807     5.881     6.011     6.102     6.210     6.359     6.566     6.761     6.962     7.235     7.434     7.658     7.902     8.125     8.398     8.622     8.894     9.063     9.310     9.397     9.562     9.634     9.752     9.799     9.823     9.875     9.939     9.811     9.743     9.726     9.608     9.505     9.418     9.274     9.159     9.075     8.957     8.824     8.658     8.511     8.340     8.302     8.180     8.146     8.076     8.008     7.986     7.970     7.924     7.907     7.869     7.825     7.792     7.718     7.677     7.628     7.593     7.526     7.504     7.496     7.457     7.394     7.342     7.249     7.187     7.114     7.043     6.971     6.902     6.818     6.770     6.700     6.618     6.545     6.459     6.392     6.308     6.209     6.132     6.052     5.977     5.884     5.794     5.717     5.620     5.535     5.466     5.383     5.317     5.252     5.200     5.128     5.060     4.979     4.887     4.809     4.797     4.789     4.780     4.771     4.763     4.756     4.751     4.747     4.742     4.738     4.733     4.727     4.721     4.716     4.712     4.709     4.706     4.704     4.701     4.699     4.697     4.696     4.696     4.695     4.693     4.692     4.690     4.688     4.684     4.680     4.676     4.672     4.669     4.667     4.665     4.662     4.660     4.658     4.655     4.653     4.649     4.645     4.642     4.638     4.634     4.630     4.625     4.621     4.616     4.611     4.607     4.602     4.598     4.594     4.590     4.587     4.585     4.583     4.581     4.580     4.578     4.575     4.572     4.569     4.566     4.562     4.559     4.556     4.553     4.550     4.546     4.542     4.537     4.529     4.519     4.508     4.497     4.489     4.482     4.474     4.467     4.457     4.444     4.431     4.417     4.403     4.402     4.423     4.468     4.521     4.616     4.726     4.867     5.015     5.164     5.276     5.321     5.294     5.217     5.074     4.904     4.708     4.530     4.352     4.222     4.227     4.238     4.254     4.277     4.305     4.336     4.369     4.403     4.438     4.473     4.508     4.542     4.575     4.607     4.635     4.660     4.684     4.707     4.733     4.759     4.783     4.807     4.829     4.849     4.868     4.884     4.899     4.913     4.929     4.949     4.968     4.983     4.993     5.001     5.007     5.014     5.019     5.023     5.024     5.024     5.023     5.024     5.029     5.037     5.045     5.053     5.058     5.062     5.066     5.068     5.071     5.074     5.088     5.228     5.410     5.600     5.786     5.910     6.019     6.055     6.096     6.121     6.176     6.256     6.324     6.383     6.386     6.383     6.354     6.292     6.242     6.196     6.226     6.282     6.254     6.173     6.243     6.307     6.512     6.695     6.806     6.800     6.769     6.692     6.688     6.708     6.714     6.705     6.681     6.636     6.568     6.487     6.408     6.353     6.338     6.366     6.423     6.479     6.522     6.551     6.568     6.573     6.567     6.548     6.491     6.419     6.344     6.263     6.163     6.046     5.926     5.802     5.675     5.551     5.453     5.400     5.346     5.293     5.237     5.172     5.103     5.033     4.960     4.885     4.807     4.731     4.659     4.587     4.518     4.456     4.402     4.352     4.299     4.238     4.172     4.105     4.046     3.995     3.947     3.906     3.869     3.832     3.794     3.755     3.717     3.681     3.648     3.615     3.581     3.548     3.516     3.485     3.454     3.426     3.399     3.376     3.356     3.339     3.325     3.312     3.300     3.289     3.279     3.271     3.261     3.251     3.241     3.232     3.223     3.214     3.206     3.198     3.190     3.181     3.173     3.165     3.156     3.147     3.138     3.130     3.121     3.111     3.101     3.092     3.083     3.074     3.064     3.054     3.044     3.035     3.025     3.015     3.004     2.993     2.981     2.971     2.960     2.949     2.938     2.927     2.917     2.906     2.895     2.885     2.875     2.865     2.855     2.845     2.835     2.825     2.815     2.805     2.795     2.785     2.776     2.767     2.758     2.749     2.740     2.731     2.722     2.713     2.705     2.696     2.687     2.678     2.669     2.660     2.651     2.642     2.633     2.624     2.614     2.605     2.595     2.586     2.576     2.567     2.557     2.548     2.538     2.528     2.518     2.508     2.499     2.489     2.480     2.471     2.463     2.454     2.445     2.435     2.427     2.419     2.410     2.402     2.394     2.387     2.379     2.372     2.365     2.358     2.351     2.344     2.338     2.331     2.325     2.319     2.313     2.308     2.302     2.297     2.292     2.287     2.282     2.278     2.274     2.269     2.265     2.261     2.258     2.254     2.250     2.247     2.243     2.239     2.236     2.232     2.229     2.226     2.223     2.220     2.216     2.213     2.209     2.206     2.203     2.199     2.196     2.192     2.189     2.185     2.182     2.179     2.175     2.171     2.167     2.163     2.159     2.155     2.150     2.146     2.141     2.137     2.132     2.127     2.122     2.117     2.111     2.106     2.100     2.094     2.089     2.083     2.076     2.070     2.063     2.056     2.050     2.043     2.036     2.028     2.021     2.014     2.006     1.997     1.989     1.981     1.972     1.962     1.952     1.942     1.931     1.920     1.909     1.897     1.886     1.875     1.864     1.853     1.843     1.833     1.823     1.814     1.805     1.795     1.785     1.774     1.763     1.751     1.738     1.725     1.712     1.699
     2.214     2.223     2.232     2.242     2.250     2.259     2.267     2.276     2.284     2.292     2.299     2.307     2.314     2.322     2.328     2.335     2.343     2.348     2.357     2.361     2.391     2.373     2.414     2.385     2.422     2.397     2.415     2.408     2.414     2.419     2.425     2.430     2.435     2.440     2.445     2.450     2.455     2.460     2.464     2.469     2.474     2.479     2.483     2.488     2.492     2.497     2.501     2.506     2.510     2.514     2.518     2.523     2.527     2.531     2.535     2.539     2.542     2.546     2.550     2.553     2.557     2.560     2.564     2.567     2.571     2.574     2.578     2.581     2.584     2.587     2.590     2.593     2.596     2.599     2.602     2.605     2.608     2.611     2.614     2.617     2.620     2.623     2.625     2.628     2.631     2.633     2.636     2.638     2.641     2.643     2.646     2.648     2.650     2.653     2.655     2.657     2.660     2.662     2.664     2.666     2.669     2.671     2.673     2.675     2.677     2.679     2.681     2.683     2.685     2.687     2.689     2.691     2.693     2.695     2.697     2.699     2.701     2.703     2.705     2.707     2.708     2.710     2.712     2.714     2.716     2.717     2.719     2.721     2.723     2.724     2.726     2.727     2.729     2.731     2.732     2.734     2.735     2.737     2.739     2.740     2.741     2.743     2.744     2.746     2.747     2.748     2.749     2.751     2.752     2.753     2.754     2.756     2.757     2.758     2.759     2.760     2.761     2.762     2.763     2.763     2.764     2.765     2.766     2.767     2.768     2.768     2.769     2.769     2.770     2.771     2.771     2.771     2.772     2.772     2.772     2.773     2.773     2.773     2.773     2.773     2.773     2.773     2.773     2.773     2.773     2.772     2.772     2.772     2.771     2.771     2.770     2.770     2.769     2.768     2.768     2.767     2.766     2.765     2.764     2.763     2.762     2.761     2.760     2.759     2.758     2.756     2.755     2.754     2.752     2.751     2.749     2.748     2.746     2.745     2.743     2.741     2.739     2.737     2.736     2.734     2.732     2.730     2.728     2.725     2.723     2.721     2.719     2.717     2.714     2.712     2.709     2.707     2.704     2.701     2.699     2.696     2.693     2.690     2.687     2.684     2.682     2.679     2.675     2.672     2.669     2.666     2.663     2.659     2.656     2.652     2.649     2.645     2.641     2.638     2.634     2.630     2.626     2.622     2.618     2.614     2.610     2.606     2.601     2.597     2.593     2.588     2.584     2.579     2.575     2.570     2.566     2.561     2.556     2.551     2.546     2.541     2.536     2.531     2.529     2.530     2.531     2.531     2.532     2.533     2.533     2.534     2.535     2.535     2.536     2.536     2.537     2.538     2.538     2.539     2.539     2.540     2.540     2.541     2.541     2.542     2.542     2.542     2.543     2.543     2.544     2.544     2.544     2.545     2.545     2.546     2.546     2.547     2.547     2.547     2.548     2.548     2.548     2.549     2.549     2.550     2.550     2.550     2.550     2.551     2.551     2.552     2.552     2.552     2.552     2.553     2.553     2.553     2.554     2.554     2.554     2.555     2.555     2.555     2.556     2.556     2.557     2.557     2.557     2.557     2.558     2.558     2.559     2.559     2.559     2.560     2.560     2.561     2.561     2.561     2.562     2.562     2.562     2.563     2.563     2.564     2.564     2.565     2.565     2.566     2.566     2.567     2.567     2.568     2.568     2.569     2.569     2.570     2.570     2.571     2.571     2.572     2.572     2.573     2.573     2.574     2.574     2.575     2.576     2.576     2.577     2.577     2.578     2.578     2.579     2.579     2.580     2.581     2.581     2.582     2.583     2.583     2.584     2.584     2.585     2.586     2.586     2.587     2.588     2.588     2.589     2.589     2.590     2.591     2.591     2.592     2.593     2.593     2.594     2.595     2.595     2.596     2.597     2.598     2.598     2.599     2.600     2.600     2.601     2.602     2.603     2.603     2.604     2.605     2.605     2.606     2.607     2.608     2.608     2.609     2.610     2.610     2.611     2.612     2.613     2.614     2.615     2.615     2.616     2.617     2.618     2.619     2.620     2.620     2.621     2.622     2.623     2.624     2.625     2.625     2.626     2.627     2.628     2.629     2.630     2.631     2.632     2.633     2.634     2.635     2.635     2.636     2.637     2.638     2.639     2.640     2.641     2.642     2.643     2.645     2.646     2.646     2.647     2.648     2.650     2.651     2.652     2.653     2.654     2.655     2.656     2.657     2.658     2.659     2.660     2.661     2.662     2.664     2.665     2.666     2.667     2.668     2.669     2.670     2.672     2.673     2.674     2.675     2.676     2.677     2.678     2.680     2.681     2.682     2.683     2.685     2.686     2.687     2.688     2.690     2.691     2.692     2.693     2.695     2.696     2.697     2.698     2.700     2.701     2.702     2.703     2.705     2.706     2.707     2.709     2.710     2.711     2.713     2.714     2.715     2.717     2.718     2.719     2.721     2.722     2.723     2.724     2.726     2.727     2.729     2.730     2.731     2.733     2.734     2.736     2.737     2.739     2.740     2.742     2.743     2.744     2.746     2.747     2.749     2.750     2.752     2.753     2.755     2.756     2.758     2.759     2.760     2.762     2.763     2.765     2.766     2.768     2.770     2.771     2.773     2.774     2.776     2.777     2.779     2.781     2.782     2.784     2.786     2.787     2.789     2.790     2.792     2.794     2.795     2.797     2.799     2.800     2.802     2.807     2.814     2.822     2.829     2.836     2.844     2.851     2.858     2.866     2.873     2.880     2.888     2.895     2.902     2.910     2.917     2.925     2.932     2.939     2.947     2.954     2.961     2.969     2.976     2.983     2.991     2.998     3.005     3.013     3.020     3.027     3.034     3.041     3.048     3.055     3.062     3.069     3.076     3.083     3.090     3.097     3.104     3.110     3.117     3.124     3.130     3.137     3.143     3.150     3.156     3.162     3.169     3.175     3.181     3.187     3.193     3.199     3.205     3.211     3.217     3.222     3.228     3.233     3.239     3.244     3.249     3.255     3.260     3.265     3.270     3.274     3.279     3.283     3.288     3.292     3.297     3.301     3.305     3.309     3.313     3.317     3.320     3.324     3.328     3.331     3.334     3.337     3.341     3.344     3.346     3.349     3.352     3.354     3.357     3.359     3.361     3.364     3.365     3.367     3.369     3.370     3.372     3.373     3.375     3.376     3.377     3.378     3.379     3.379     3.380     3.380     3.380     3.380     3.380     3.380     3.379     3.378     3.377     3.376     3.375     3.374     3.372     3.370     3.368     3.365     3.363     3.360     3.357     3.353     3.349     3.345     3.341     3.336     3.331     3.326     3.320     3.314     3.308     3.302     3.295     3.288     3.281     3.273     3.265     3.257     3.248     3.239     3.230     3.220     3.210     3.200     3.188     3.176     3.164     3.151     3.138     3.125     3.113     3.115     3.118     3.120     3.122     3.125     3.128     3.130     3.133     3.135     3.138     3.141     3.144     3.148     3.151     3.155     3.160     3.166     3.173     3.178     3.183     3.187     3.191     3.194     3.197     3.200     3.203     3.205     3.208     3.210     3.212     3.215     3.217     3.219     3.221     3.223     3.225     3.227     3.229     3.231     3.233     3.234     3.236     3.238     3.240     3.242     3.243     3.245     3.247     3.249     3.251     3.253     3.254     3.256     3.258     3.260     3.262     3.264     3.266     3.268     3.269     3.271     3.273     3.275     3.277     3.279     3.281     3.283     3.285     3.287     3.289     3.291     3.293     3.295     3.304     3.314     3.324     3.334     3.344     3.354     3.364     3.373     3.383     3.393     3.403     3.413     3.422     3.432     3.442     3.452     3.461     3.471     3.480     3.490     3.499     3.508     3.518     3.527     3.536     3.545     3.554     3.563     3.572     3.580     3.589     3.597     3.606     3.614     3.622     3.630     3.638     3.646     3.653     3.661     3.668     3.675     3.682     3.689     3.696     3.703     3.709     3.716     3.722     3.728     3.734     3.740     3.745     3.750     3.756     3.761     3.766     3.770     3.775     3.779     3.783     3.787     3.790     3.794     3.797     3.800     3.803     3.805     3.808     3.810     3.812     3.813     3.815     3.816     3.816     3.817     3.817     3.817     3.817     3.816     3.815     3.814     3.812     3.810     3.808     3.806     3.803     3.799     3.796     3.792     3.787     3.782     3.777     3.771     3.765     3.759     3.752     3.745     3.738     3.730     3.721     3.712     3.703     3.694     3.684     3.673     3.662     3.651     3.640     3.628     3.615     3.602     3.589     3.618     3.654     3.690     3.724     3.759     3.793     3.826     3.858     3.890     3.922     3.952     3.982     4.012     4.041     4.069     4.096     4.123     4.149     4.175     4.200     4.224     4.248     4.271     4.294     4.315     4.336     4.356     4.376     4.395     4.413     4.430     4.447     4.463     4.478     4.493     4.506     4.519     4.531     4.542     4.552     4.562     4.571     4.579     4.586     4.592     4.597     4.602     4.606     4.608     4.610     4.612     4.612     4.612     4.611     4.609     4.606     4.603     4.598     4.593     4.587     4.580     4.572     4.564     4.554     4.544     4.533     4.521     4.508     4.495     4.480     4.465     4.448     4.432     4.414     4.396     4.377     4.357     4.337     4.316     4.295     4.273     4.251     4.228     4.206     4.183     4.159     4.136     4.113     4.089     4.066     4.042     4.050     4.061     4.072     4.083     4.095     4.106     4.118     4.130     4.143     4.155     4.168     4.181     4.194     4.208     4.221     4.235     4.249     4.263     4.278     4.292     4.307     4.322     4.338     4.353     4.369     4.385     4.401     4.417     4.433     4.450     4.466     4.483     4.500     4.517     4.534     4.552     4.569     4.587     4.605     4.622     4.640     4.658     4.677     4.695     4.713     4.731     4.750     4.768     4.787     4.805     4.823     4.842     4.860     4.879     4.897     4.915     4.933     4.952     4.970     4.988     5.006     5.024     5.042     5.060     5.077     5.095     5.112     5.129     5.146     5.163     5.179     5.196     5.212     5.229     5.245     5.262     5.278     5.294     5.310     5.326     5.371     5.421     5.472     5.523     5.574     5.627     5.682     5.739     5.799     5.860     5.923     5.987     6.054     6.126     6.208     6.302     6.406     6.513     6.620     6.726     6.834     6.946     7.061     7.173     7.289     7.417     7.549     7.673     7.787     7.896     7.999     8.081     8.129     8.136     8.112     8.089     8.052     7.988     7.929     7.947     8.007     8.056     8.094     8.108     8.073     7.999     7.949     7.891     7.788     7.689     7.696     7.665     7.612     7.619     7.617     7.582     7.581     7.625     7.632     7.681     7.736     7.768     7.793     7.826     7.861     7.881     7.888     7.942     8.190     8.495     8.692     8.964     9.145     9.352     9.500     9.605     9.675     9.675     9.570     9.489     9.363     9.166     8.977     8.726     8.572     8.352     8.172     7.981     7.805     7.659     7.505     7.369     7.203     7.076     6.945     6.789     6.685     6.561     6.480     6.381     6.315     6.219     6.188     6.134     6.081     6.135     6.055     6.023     6.010     5.962     5.943     5.861     5.849     5.779     5.756     5.679     5.670     5.627     5.590     5.574     5.513     5.518     5.492     5.495     5.497     5.566     5.551     5.651     5.677     5.791     5.868     5.981     6.114     6.238     6.439     6.585     6.809     6.997     7.202     7.431     7.648     7.903     8.123     8.409     8.618     8.953     9.119     9.362     9.461     9.572     9.695     9.772     9.843     9.953     9.956     9.954     9.949     9.844     9.830     9.776     9.621     9.517     9.445     9.367     9.302     9.190     9.065     8.876     8.730     8.549     8.463     8.381     8.301     8.270     8.226     8.152     8.135     8.097     8.063     8.037     7.963     7.895     7.853     7.819     7.720     7.671     7.674     7.624     7.589     7.546     7.476     7.414     7.347     7.259     7.195     7.112     7.015     6.963     6.874     6.795     6.728     6.659     6.599     6.494     6.388     6.301     6.209     6.131     6.038     5.949     5.871     5.761     5.669     5.582     5.491     5.413     5.335     5.281     5.205     5.152     5.085     5.004     4.917     4.826     4.816     4.807     4.798     4.790     4.782     4.776     4.771     4.766     4.762     4.757     4.752     4.745     4.739     4.734     4.730     4.727     4.725     4.723     4.721     4.719     4.717     4.716     4.716     4.714     4.712     4.710     4.707     4.703     4.699     4.695     4.691     4.688     4.685     4.682     4.679     4.676     4.673     4.670     4.667     4.663     4.659     4.655     4.650     4.646     4.642     4.637     4.632     4.626     4.621     4.616     4.611     4.606     4.602     4.598     4.594     4.591     4.589     4.587     4.585     4.582     4.580     4.577     4.575     4.571     4.568     4.565     4.562     4.559     4.556     4.553     4.549     4.544     4.538     4.529     4.519     4.509     4.499     4.492     4.486     4.478     4.469     4.458     4.445     4.431     4.417     4.426     4.433     4.459     4.494     4.552     4.621     4.740     4.858     5.010     5.167     5.309     5.377     5.388     5.336     5.217     5.046     4.875     4.682     4.505     4.354     4.239     4.211     4.225     4.245     4.272     4.302     4.335     4.368     4.403     4.438     4.473     4.506     4.538     4.568     4.595     4.620     4.644     4.669     4.696     4.722     4.748     4.773     4.795     4.816     4.835     4.853     4.869     4.885     4.902     4.921     4.939     4.954     4.964     4.971     4.977     4.983     4.987     4.989     4.989     4.989     4.990     4.993     4.999     5.007     5.014     5.021     5.026     5.031     5.035     5.039     5.045     5.052     5.058     5.066     5.231     5.439     5.641     5.836     5.960     6.068     6.118     6.183     6.249     6.342     6.438     6.494     6.564     6.600     6.621     6.625     6.595     6.558     6.480     6.461     6.454     6.387     6.434     6.685     6.891     7.013     7.107     7.104     7.078     7.014     6.917     6.814     6.727     6.696     6.658     6.615     6.558     6.484     6.401     6.319     6.263     6.238     6.243     6.266     6.294     6.325     6.355     6.381     6.390     6.376     6.331     6.254     6.171     6.082     5.987     5.891     5.789     5.686     5.584     5.488     5.400     5.311     5.208     5.113     5.051     4.980     4.905     4.830     4.754     4.678     4.603     4.531     4.464     4.399     4.336     4.281     4.243     4.222     4.196     4.159     4.104     4.027     3.939     3.890     3.853     3.818     3.786     3.752     3.718     3.685     3.652     3.620     3.590     3.560     3.528     3.497     3.466     3.437     3.408     3.381     3.355     3.332     3.312     3.294     3.278     3.265     3.252     3.241     3.229     3.218     3.210     3.201     3.191     3.181     3.172     3.164     3.156     3.149     3.142     3.134     3.126     3.119     3.111     3.103     3.095     3.087     3.080     3.072     3.063     3.054     3.046     3.038     3.030     3.021     3.012     3.003     2.995     2.986     2.976     2.966     2.955     2.945     2.935     2.925     2.915     2.905     2.895     2.885     2.875     2.865     2.856     2.846     2.836     2.827     2.817     2.808     2.798     2.789     2.779     2.770     2.761     2.752     2.743     2.734     2.726     2.717     2.708     2.700     2.691     2.683     2.674     2.665     2.657     2.648     2.639     2.630     2.621     2.612     2.602     2.593     2.583     2.574     2.565     2.555     2.546     2.537     2.527     2.518     2.508     2.498     2.488     2.479     2.470     2.461     2.452     2.444     2.435     2.426     2.417     2.409     2.401     2.393     2.385     2.377     2.370     2.362     2.355     2.348     2.341     2.334     2.328     2.322     2.316     2.310     2.304     2.299     2.293     2.288     2.283     2.278     2.274     2.269     2.265     2.261     2.257     2.253     2.249     2.245     2.242     2.238     2.234     2.231     2.228     2.224     2.221     2.217     2.214     2.212     2.208     2.205     2.201     2.198     2.195     2.191     2.188     2.184     2.181     2.177     2.174     2.170     2.167     2.163     2.159     2.155     2.151     2.147     2.143     2.138     2.134     2.129     2.124     2.119     2.114     2.109     2.104     2.098     2.093     2.087     2.081     2.075     2.069     2.062     2.055     2.049     2.042     2.035     2.028     2.021     2.014     2.006     1.998     1.990     1.982     1.973     1.964     1.955     1.945     1.934     1.924     1.912     1.901     1.890     1.878     1.867     1.856     1.846     1.835     1.826     1.816     1.807     1.798     1.789     1.779     1.768     1.757     1.745     1.733     1.720     1.706     1.692
     2.213     2.223     2.231     2.241     2.249     2.258     2.266     2.275     2.283     2.292     2.298     2.309     2.313     2.326     2.327     2.340     2.341     2.355     2.355     2.393     2.368     2.422     2.380     2.438     2.392     2.438     2.403     2.421     2.415     2.422     2.425     2.433     2.436     2.442     2.446     2.452     2.456     2.461     2.465     2.471     2.475     2.480     2.484     2.489     2.493     2.498     2.502     2.506     2.510     2.515     2.519     2.524     2.527     2.532     2.535     2.540     2.543     2.547     2.551     2.555     2.558     2.562     2.565     2.569     2.572     2.576     2.579     2.582     2.586     2.589     2.592     2.595     2.598     2.601     2.604     2.607     2.610     2.613     2.616     2.619     2.622     2.625     2.628     2.630     2.633     2.636     2.638     2.641     2.643     2.646     2.648     2.651     2.653     2.655     2.658     2.660     2.662     2.665     2.667     2.669     2.671     2.674     2.676     2.678     2.680     2.682     2.684     2.686     2.689     2.691     2.693     2.695     2.697     2.699     2.701     2.703     2.704     2.706     2.708     2.710     2.712     2.714     2.716     2.717     2.719     2.721     2.723     2.724     2.726     2.728     2.730     2.731     2.733     2.734     2.736     2.738     2.739     2.741     2.742     2.744     2.745     2.747     2.748     2.750     2.751     2.752     2.753     2.755     2.756     2.757     2.758     2.760     2.761     2.762     2.763     2.764     2.765     2.766     2.767     2.767     2.769     2.769     2.770     2.771     2.772     2.772     2.773     2.774     2.774     2.775     2.775     2.776     2.776     2.776     2.777     2.777     2.777     2.777     2.777     2.778     2.778     2.777     2.777     2.777     2.777     2.777     2.776     2.776     2.775     2.775     2.775     2.774     2.773     2.773     2.772     2.771     2.770     2.769     2.769     2.768     2.767     2.766     2.764     2.763     2.762     2.761     2.760     2.758     2.757     2.755     2.754     2.752     2.751     2.749     2.747     2.746     2.744     2.742     2.740     2.738     2.736     2.734     2.732     2.730     2.728     2.726     2.723     2.721     2.719     2.716     2.714     2.711     2.708     2.706     2.703     2.701     2.698     2.695     2.692     2.689     2.686     2.683     2.680     2.677     2.674     2.670     2.667     2.664     2.660     2.657     2.653     2.650     2.646     2.642     2.638     2.635     2.631     2.627     2.623     2.619     2.615     2.610     2.606     2.602     2.597     2.593     2.589     2.584     2.580     2.575     2.570     2.566     2.561     2.556     2.551     2.546     2.541     2.536     2.530     2.529     2.529     2.530     2.531     2.531     2.532     2.533     2.533     2.534     2.534     2.535     2.536     2.536     2.537     2.537     2.538     2.538     2.539     2.539     2.540     2.540     2.541     2.541     2.541     2.542     2.542     2.543     2.543     2.544     2.544     2.545     2.545     2.545     2.546     2.546     2.546     2.547     2.547     2.547     2.548     2.548     2.549     2.549     2.549     2.550     2.550     2.550     2.551     2.551     2.551     2.551     2.552     2.552     2.552     2.553     2.553     2.554     2.554     2.554     2.554     2.555     2.555     2.556     2.556     2.556     2.557     2.557     2.557     2.558     2.558     2.558     2.559     2.559     2.560     2.560     2.561     2.561     2.561     2.562     2.562     2.562     2.563     2.564     2.564     2.565     2.565     2.566     2.566     2.566     2.567     2.567     2.568     2.568     2.569     2.569     2.570     2.570     2.571     2.571     2.572     2.572     2.573     2.574     2.574     2.575     2.575     2.576     2.576     2.577     2.578     2.578     2.579     2.580     2.580     2.581     2.581     2.582     2.583     2.583     2.584     2.585     2.585     2.586     2.586     2.587     2.588     2.588     2.589     2.589     2.590     2.591     2.592     2.592     2.593     2.594     2.594     2.595     2.596     2.596     2.597     2.598     2.598     2.599     2.600     2.601     2.601     2.602     2.603     2.604     2.604     2.605     2.606     2.606     2.607     2.608     2.609     2.609     2.610     2.611     2.612     2.613     2.614     2.614     2.615     2.616     2.617     2.618     2.618     2.619     2.620     2.621     2.622     2.623     2.623     2.624     2.625     2.626     2.627     2.628     2.629     2.630     2.631     2.632     2.632     2.633     2.634     2.635     2.636     2.637     2.638     2.639     2.640     2.641     2.642     2.644     2.644     2.646     2.646     2.648     2.649     2.650     2.651     2.652     2.653     2.654     2.655     2.656     2.657     2.658     2.659     2.661     2.661     2.663     2.664     2.665     2.666     2.667     2.668     2.669     2.671     2.672     2.673     2.674     2.675     2.676     2.677     2.679     2.680     2.681     2.682     2.684     2.685     2.686     2.687     2.689     2.690     2.691     2.693     2.694     2.695     2.696     2.698     2.699     2.700     2.701     2.703     2.704     2.705     2.707     2.708     2.709     2.711     2.712     2.713     2.714     2.716     2.717     2.718     2.720     2.721     2.722     2.724     2.725     2.726     2.728     2.729     2.731     2.732     2.733     2.735     2.736     2.738     2.739     2.741     2.742     2.744     2.745     2.747     2.748     2.750     2.751     2.753     2.754     2.755     2.757     2.758     2.760     2.761     2.763     2.764     2.766     2.767     2.769     2.771     2.772     2.774     2.775     2.777     2.778     2.780     2.782     2.783     2.785     2.786     2.788     2.790     2.791     2.793     2.795     2.796     2.798     2.800     2.801     2.803     2.809     2.816     2.823     2.830     2.838     2.845     2.852     2.860     2.867     2.874     2.882     2.889     2.896     2.904     2.911     2.918     2.926     2.933     2.940     2.948     2.955     2.962     2.969     2.977     2.984     2.991     2.998     3.005     3.013     3.020     3.027     3.034     3.041     3.048     3.055     3.062     3.068     3.075     3.082     3.089     3.096     3.102     3.109     3.115     3.122     3.128     3.135     3.141     3.147     3.154     3.160     3.166     3.172     3.178     3.184     3.190     3.195     3.201     3.207     3.212     3.218     3.223     3.228     3.234     3.239     3.244     3.249     3.254     3.258     3.263     3.267     3.272     3.276     3.281     3.285     3.289     3.293     3.297     3.300     3.304     3.307     3.311     3.314     3.318     3.321     3.324     3.327     3.329     3.332     3.335     3.337     3.340     3.342     3.344     3.346     3.348     3.350     3.351     3.353     3.354     3.356     3.357     3.358     3.359     3.360     3.360     3.361     3.361     3.362     3.362     3.362     3.361     3.361     3.360     3.360     3.359     3.358     3.356     3.355     3.353     3.351     3.349     3.346     3.344     3.341     3.337     3.334     3.330     3.326     3.321     3.317     3.312     3.306     3.301     3.295     3.289     3.282     3.275     3.268     3.260     3.253     3.244     3.236     3.227     3.218     3.208     3.198     3.188     3.178     3.166     3.155     3.142     3.129     3.116     3.107     3.110     3.112     3.114     3.117     3.119     3.122     3.124     3.127     3.130     3.132     3.135     3.138     3.141     3.145     3.149     3.153     3.157     3.163     3.169     3.175     3.180     3.185     3.188     3.192     3.195     3.198     3.201     3.204     3.206     3.209     3.211     3.213     3.215     3.218     3.220     3.222     3.224     3.226     3.228     3.230     3.231     3.233     3.235     3.237     3.239     3.240     3.242     3.244     3.246     3.247     3.249     3.251     3.253     3.255     3.257     3.258     3.260     3.262     3.264     3.266     3.268     3.270     3.272     3.274     3.276     3.277     3.279     3.281     3.283     3.285     3.287     3.289     3.291     3.293     3.301     3.311     3.321     3.331     3.341     3.351     3.360     3.370     3.380     3.390     3.400     3.410     3.419     3.429     3.439     3.448     3.458     3.467     3.477     3.486     3.496     3.505     3.514     3.524     3.533     3.542     3.551     3.559     3.568     3.577     3.585     3.594     3.602     3.610     3.618     3.627     3.634     3.642     3.650     3.657     3.665     3.672     3.679     3.686     3.693     3.699     3.706     3.712     3.719     3.725     3.731     3.736     3.742     3.747     3.753     3.758     3.763     3.767     3.772     3.776     3.780     3.784     3.787     3.791     3.794     3.797     3.800     3.803     3.805     3.807     3.809     3.811     3.812     3.813     3.814     3.815     3.815     3.815     3.814     3.814     3.813     3.812     3.810     3.808     3.806     3.804     3.801     3.798     3.794     3.790     3.786     3.781     3.776     3.771     3.765     3.759     3.752     3.745     3.737     3.730     3.721     3.713     3.704     3.694     3.684     3.674     3.663     3.652     3.640     3.628     3.616     3.603     3.590     3.597     3.633     3.669     3.704     3.739     3.773     3.806     3.839     3.871     3.903     3.934     3.964     3.994     4.023     4.051     4.079     4.106     4.133     4.158     4.184     4.208     4.232     4.255     4.278     4.299     4.320     4.341     4.361     4.380     4.398     4.416     4.433     4.449     4.464     4.479     4.492     4.505     4.518     4.529     4.539     4.549     4.558     4.566     4.574     4.580     4.586     4.590     4.594     4.597     4.600     4.601     4.602     4.602     4.601     4.599     4.597     4.593     4.589     4.584     4.578     4.572     4.564     4.556     4.546     4.536     4.525     4.514     4.501     4.487     4.473     4.458     4.442     4.425     4.407     4.389     4.370     4.351     4.330     4.310     4.288     4.266     4.244     4.222     4.199     4.176     4.152     4.129     4.105     4.082     4.058     4.037     4.047     4.058     4.069     4.080     4.092     4.103     4.115     4.127     4.139     4.152     4.164     4.177     4.190     4.204     4.217     4.231     4.245     4.259     4.273     4.288     4.303     4.318     4.333     4.348     4.364     4.380     4.396     4.412     4.428     4.444     4.461     4.478     4.495     4.512     4.529     4.546     4.563     4.581     4.599     4.616     4.634     4.652     4.671     4.689     4.707     4.725     4.744     4.762     4.781     4.799     4.817     4.836     4.854     4.873     4.891     4.909     4.928     4.946     4.964     4.982     5.000     5.018     5.036     5.054     5.071     5.089     5.106     5.123     5.140     5.157     5.174     5.191     5.207     5.223     5.240     5.256     5.272     5.289     5.305     5.321     5.349     5.401     5.452     5.504     5.557     5.610     5.665     5.722     5.781     5.841     5.903     5.966     6.030     6.098     6.172     6.256     6.354     6.463     6.575     6.684     6.792     6.901     7.016     7.132     7.246     7.364     7.492     7.623     7.748     7.862     7.965     8.059     8.134     8.173     8.171     8.144     8.111     8.075     8.028     7.997     8.029     8.103     8.150     8.166     8.163     8.122     8.040     7.957     7.888     7.802     7.712     7.693     7.686     7.645     7.620     7.626     7.596     7.599     7.619     7.658     7.695     7.743     7.789     7.818     7.855     7.880     7.901     7.927     7.976     8.229     8.497     8.795     8.939     9.214     9.368     9.492     9.643     9.781     9.709     9.743     9.703     9.556     9.464     9.252     9.048     8.847     8.644     8.471     8.253     8.103     7.903     7.766     7.590     7.459     7.291     7.130     6.964     6.837     6.722     6.602     6.519     6.413     6.303     6.232     6.134     6.141     6.085     6.044     6.069     6.023     6.010     5.910     5.917     5.831     5.797     5.739     5.712     5.643     5.643     5.601     5.545     5.558     5.487     5.454     5.428     5.436     5.425     5.474     5.459     5.513     5.621     5.720     5.862     5.972     6.176     6.277     6.449     6.628     6.793     7.029     7.211     7.450     7.659     7.922     8.125     8.422     8.650     8.938     9.139     9.305     9.452     9.582     9.692     9.838     9.863     9.920    10.050     9.950     9.990     9.933     9.836     9.752     9.657     9.585     9.541     9.529     9.459     9.359     9.261     9.066     8.914     8.733     8.613     8.576     8.515     8.402     8.373     8.310     8.283     8.257     8.183     8.127     8.073     8.020     7.926     7.849     7.858     7.763     7.752     7.719     7.666     7.627     7.563     7.480     7.414     7.336     7.251     7.183     7.077     6.988     6.917     6.868     6.824     6.706     6.608     6.507     6.406     6.315     6.209     6.138     6.042     5.929     5.842     5.739     5.641     5.544     5.455     5.385     5.301     5.243     5.178     5.115     5.031     4.946     4.860     4.835     4.826     4.817     4.809     4.802     4.796     4.791     4.786     4.782     4.776     4.770     4.763     4.756     4.752     4.749     4.747     4.745     4.744     4.742     4.740     4.738     4.737     4.736     4.733     4.731     4.728     4.724     4.721     4.717     4.713     4.709     4.705     4.702     4.698     4.694     4.691     4.687     4.683     4.679     4.674     4.669     4.664     4.659     4.655     4.650     4.644     4.639     4.633     4.627     4.621     4.616     4.611     4.606     4.602     4.598     4.595     4.593     4.591     4.588     4.586     4.583     4.580     4.577     4.574     4.571     4.568     4.565     4.562     4.559     4.556     4.552     4.546     4.539     4.531     4.521     4.512     4.504     4.497     4.490     4.481     4.471     4.459     4.445     4.431     4.432     4.453     4.469     4.495     4.527     4.565     4.651     4.742     4.867     5.014     5.185     5.331     5.430     5.482     5.454     5.364     5.212     5.038     4.855     4.672     4.512     4.371     4.246     4.197     4.215     4.239     4.269     4.300     4.334     4.368     4.403     4.437     4.469     4.498     4.526     4.553     4.578     4.603     4.630     4.657     4.684     4.711     4.736     4.758     4.780     4.800     4.818     4.835     4.851     4.870     4.890     4.908     4.921     4.931     4.938     4.945     4.949     4.951     4.953     4.954     4.955     4.958     4.962     4.968     4.974     4.981     4.988     4.993     4.998     5.004     5.011     5.020     5.030     5.040     5.050     5.060     5.251     5.492     5.699     5.889     6.018     6.138     6.205     6.318     6.419     6.535     6.631     6.681     6.764     6.803     6.833     6.870     6.833     6.780     6.682     6.676     6.745     6.819     6.875     6.924     6.970     7.009     7.050     7.077     7.095     7.094     7.062     7.000     6.918     6.832     6.762     6.701     6.626     6.532     6.422     6.313     6.229     6.166     6.132     6.123     6.134     6.159     6.185     6.200     6.188     6.143     6.078     5.994     5.917     5.845     5.777     5.716     5.648     5.570     5.493     5.427     5.363     5.293     5.206     5.100     4.979     4.851     4.732     4.633     4.557     4.501     4.457     4.424     4.399     4.375     4.347     4.317     4.287     4.254     4.211     4.155     4.083     4.001     3.913     3.816     3.737     3.707     3.677     3.647     3.617     3.588     3.559     3.531     3.503     3.474     3.445     3.416     3.389     3.362     3.336     3.312     3.290     3.270     3.251     3.235     3.220     3.207     3.195     3.183     3.171     3.160     3.151     3.143     3.133     3.124     3.115     3.108     3.101     3.094     3.088     3.081     3.073     3.066     3.060     3.053     3.046     3.039     3.032     3.025     3.018     3.010     3.003     2.996     2.988     2.980     2.972     2.964     2.956     2.948     2.939     2.929     2.919     2.910     2.900     2.891     2.882     2.873     2.863     2.854     2.845     2.836     2.827     2.818     2.809     2.800     2.791     2.781     2.772     2.763     2.754     2.746     2.737     2.729     2.720     2.711     2.703     2.695     2.686     2.678     2.669     2.661     2.653     2.644     2.635     2.626     2.618     2.608     2.599     2.590     2.581     2.572     2.562     2.553     2.544     2.535     2.526     2.516     2.507     2.498     2.488     2.478     2.468     2.460     2.451     2.442     2.433     2.425     2.416     2.408     2.399     2.391     2.383     2.375     2.367     2.360     2.353     2.346     2.339     2.332     2.325     2.319     2.313     2.307     2.301     2.295     2.290     2.284     2.279     2.274     2.269     2.265     2.260     2.256     2.252     2.248     2.244     2.241     2.237     2.233     2.230     2.226     2.223     2.219     2.216     2.213     2.209     2.206     2.203     2.200     2.197     2.194     2.190     2.186     2.183     2.180     2.177     2.173     2.169     2.166     2.163     2.159     2.155     2.151     2.147     2.143     2.139     2.135     2.130     2.126     2.121     2.117     2.112     2.107     2.102     2.096     2.091     2.085     2.079     2.074     2.068     2.061     2.055     2.048     2.041     2.035     2.028     2.021     2.014     2.007     1.999     1.991     1.983     1.975     1.966     1.957     1.948     1.938     1.927     1.916     1.905     1.894     1.882     1.871     1.859     1.848     1.838     1.828     1.818     1.809     1.801     1.792     1.783     1.773     1.763     1.752     1.740     1.728     1.715     1.702     1.688
     2.212     2.221     2.231     2.240     2.249     2.257     2.268     2.274     2.287     2.290     2.305     2.306     2.322     2.322     2.338     2.336     2.352     2.350     2.390     2.363     2.425     2.376     2.447     2.388     2.454     2.399     2.445     2.410     2.421     2.421     2.431     2.431     2.440     2.441     2.449     2.451     2.459     2.461     2.468     2.470     2.477     2.479     2.486     2.489     2.494     2.497     2.503     2.507     2.512     2.515     2.520     2.524     2.529     2.533     2.537     2.541     2.544     2.548     2.552     2.556     2.560     2.563     2.567     2.570     2.574     2.577     2.581     2.584     2.587     2.591     2.594     2.597     2.600     2.603     2.606     2.609     2.612     2.615     2.618     2.621     2.624     2.627     2.630     2.632     2.635     2.638     2.641     2.643     2.646     2.648     2.651     2.653     2.656     2.658     2.661     2.663     2.665     2.667     2.670     2.672     2.674     2.677     2.679     2.681     2.683     2.686     2.687     2.690     2.692     2.694     2.696     2.698     2.700     2.702     2.704     2.706     2.708     2.710     2.712     2.714     2.715     2.718     2.719     2.721     2.723     2.725     2.727     2.728     2.730     2.731     2.734     2.735     2.737     2.738     2.740     2.741     2.743     2.745     2.746     2.748     2.749     2.750     2.752     2.753     2.755     2.756     2.757     2.759     2.760     2.761     2.762     2.764     2.765     2.766     2.767     2.768     2.769     2.770     2.771     2.772     2.773     2.774     2.774     2.775     2.776     2.776     2.777     2.778     2.779     2.779     2.780     2.780     2.780     2.781     2.781     2.781     2.781     2.782     2.782     2.782     2.782     2.782     2.781     2.781     2.781     2.781     2.781     2.780     2.780     2.779     2.779     2.778     2.778     2.777     2.776     2.775     2.775     2.774     2.773     2.772     2.771     2.770     2.769     2.768     2.766     2.765     2.764     2.763     2.761     2.760     2.758     2.757     2.755     2.753     2.752     2.750     2.748     2.746     2.744     2.743     2.740     2.739     2.737     2.734     2.732     2.730     2.728     2.725     2.723     2.721     2.718     2.716     2.713     2.710     2.708     2.705     2.702     2.699     2.696     2.693     2.690     2.688     2.684     2.681     2.678     2.675     2.671     2.668     2.665     2.661     2.658     2.654     2.650     2.647     2.643     2.639     2.635     2.631     2.627     2.623     2.619     2.615     2.610     2.606     2.602     2.598     2.593     2.589     2.584     2.579     2.575     2.570     2.565     2.560     2.555     2.550     2.545     2.540     2.535     2.529     2.528     2.529     2.529     2.530     2.531     2.531     2.532     2.533     2.533     2.534     2.534     2.535     2.535     2.536     2.536     2.537     2.537     2.538     2.538     2.539     2.539     2.540     2.540     2.541     2.541     2.541     2.542     2.542     2.543     2.543     2.544     2.544     2.544     2.545     2.545     2.545     2.546     2.546     2.547     2.547     2.547     2.547     2.548     2.548     2.548     2.549     2.549     2.549     2.550     2.550     2.550     2.551     2.551     2.552     2.552     2.552     2.552     2.553     2.553     2.554     2.554     2.554     2.555     2.555     2.555     2.556     2.556     2.556     2.557     2.557     2.558     2.558     2.558     2.559     2.559     2.560     2.560     2.560     2.561     2.561     2.562     2.562     2.563     2.563     2.564     2.564     2.565     2.565     2.566     2.566     2.567     2.567     2.568     2.568     2.569     2.569     2.570     2.570     2.571     2.571     2.572     2.573     2.573     2.574     2.574     2.575     2.575     2.576     2.576     2.577     2.578     2.578     2.579     2.579     2.580     2.581     2.581     2.582     2.583     2.583     2.584     2.585     2.585     2.586     2.587     2.587     2.588     2.588     2.589     2.590     2.590     2.591     2.592     2.593     2.593     2.594     2.595     2.595     2.596     2.597     2.597     2.598     2.599     2.600     2.600     2.601     2.602     2.602     2.603     2.604     2.604     2.605     2.606     2.607     2.608     2.608     2.609     2.610     2.611     2.612     2.612     2.613     2.614     2.615     2.616     2.616     2.617     2.618     2.619     2.620     2.621     2.621     2.622     2.623     2.624     2.625     2.626     2.627     2.628     2.629     2.630     2.630     2.631     2.632     2.633     2.634     2.635     2.636     2.637     2.638     2.639     2.640     2.641     2.642     2.643     2.644     2.646     2.646     2.648     2.649     2.650     2.651     2.652     2.653     2.654     2.655     2.656     2.657     2.658     2.660     2.661     2.662     2.663     2.664     2.665     2.666     2.667     2.668     2.670     2.671     2.672     2.673     2.674     2.675     2.677     2.678     2.679     2.680     2.681     2.683     2.684     2.685     2.687     2.688     2.689     2.690     2.692     2.693     2.694     2.695     2.697     2.698     2.699     2.701     2.702     2.703     2.704     2.706     2.707     2.708     2.710     2.711     2.712     2.714     2.715     2.716     2.718     2.719     2.720     2.722     2.723     2.724     2.725     2.727     2.728     2.730     2.731     2.733     2.734     2.736     2.737     2.738     2.740     2.742     2.743     2.745     2.746     2.747     2.749     2.750     2.752     2.753     2.755     2.756     2.757     2.759     2.761     2.762     2.764     2.765     2.767     2.768     2.770     2.771     2.773     2.774     2.776     2.778     2.779     2.781     2.782     2.784     2.786     2.787     2.789     2.791     2.792     2.794     2.796     2.797     2.799     2.800     2.802     2.804     2.810     2.817     2.824     2.832     2.839     2.846     2.854     2.861     2.868     2.875     2.883     2.890     2.897     2.905     2.912     2.919     2.927     2.934     2.941     2.948     2.955     2.962     2.970     2.977     2.984     2.991     2.998     3.005     3.012     3.019     3.026     3.033     3.040     3.047     3.054     3.061     3.067     3.074     3.081     3.087     3.094     3.100     3.107     3.113     3.120     3.126     3.132     3.138     3.145     3.151     3.157     3.162     3.168     3.174     3.180     3.186     3.191     3.197     3.202     3.207     3.213     3.218     3.223     3.228     3.233     3.238     3.242     3.247     3.251     3.256     3.260     3.264     3.269     3.273     3.276     3.280     3.284     3.287     3.291     3.294     3.298     3.301     3.304     3.307     3.310     3.312     3.315     3.318     3.320     3.322     3.325     3.327     3.329     3.331     3.332     3.334     3.335     3.337     3.338     3.339     3.340     3.341     3.342     3.342     3.343     3.343     3.343     3.343     3.343     3.343     3.343     3.342     3.341     3.340     3.339     3.337     3.336     3.334     3.332     3.330     3.327     3.325     3.322     3.318     3.315     3.311     3.307     3.302     3.297     3.292     3.287     3.281     3.275     3.269     3.262     3.255     3.248     3.240     3.232     3.224     3.215     3.206     3.197     3.187     3.177     3.167     3.156     3.145     3.133     3.121     3.108     3.102     3.104     3.106     3.109     3.111     3.113     3.116     3.118     3.121     3.124     3.126     3.129     3.132     3.135     3.138     3.142     3.146     3.150     3.154     3.159     3.165     3.170     3.176     3.181     3.185     3.189     3.193     3.196     3.199     3.202     3.204     3.207     3.209     3.212     3.214     3.216     3.218     3.220     3.222     3.224     3.226     3.228     3.230     3.232     3.234     3.235     3.237     3.239     3.241     3.242     3.244     3.246     3.248     3.250     3.252     3.253     3.255     3.257     3.259     3.261     3.263     3.265     3.266     3.268     3.270     3.272     3.274     3.276     3.278     3.280     3.282     3.283     3.285     3.287     3.289     3.291     3.298     3.308     3.318     3.328     3.338     3.348     3.357     3.367     3.377     3.387     3.397     3.406     3.416     3.426     3.435     3.445     3.455     3.464     3.474     3.483     3.492     3.502     3.511     3.520     3.529     3.538     3.547     3.556     3.565     3.573     3.582     3.590     3.599     3.607     3.615     3.623     3.631     3.639     3.647     3.654     3.662     3.669     3.676     3.683     3.690     3.696     3.703     3.709     3.715     3.721     3.727     3.733     3.739     3.744     3.750     3.755     3.759     3.764     3.769     3.773     3.777     3.781     3.784     3.788     3.791     3.794     3.797     3.800     3.802     3.804     3.806     3.808     3.809     3.810     3.811     3.812     3.812     3.812     3.812     3.812     3.811     3.810     3.808     3.807     3.804     3.802     3.799     3.796     3.793     3.789     3.785     3.780     3.775     3.770     3.764     3.758     3.752     3.745     3.737     3.730     3.721     3.713     3.704     3.694     3.685     3.674     3.664     3.653     3.641     3.629     3.617     3.604     3.591     3.578     3.612     3.648     3.684     3.719     3.753     3.787     3.820     3.852     3.884     3.915     3.946     3.976     4.005     4.034     4.062     4.089     4.116     4.142     4.167     4.191     4.215     4.239     4.261     4.284     4.305     4.325     4.345     4.365     4.383     4.401     4.418     4.434     4.450     4.464     4.478     4.491     4.504     4.515     4.526     4.536     4.545     4.554     4.561     4.568     4.574     4.579     4.583     4.586     4.589     4.590     4.591     4.591     4.591     4.589     4.587     4.583     4.580     4.575     4.569     4.563     4.555     4.547     4.538     4.528     4.518     4.506     4.493     4.480     4.466     4.451     4.435     4.418     4.400     4.382     4.363     4.344     4.324     4.303     4.282     4.260     4.238     4.215     4.192     4.169     4.145     4.122     4.098     4.074     4.050     4.034     4.044     4.055     4.066     4.077     4.089     4.100     4.112     4.124     4.136     4.148     4.161     4.174     4.187     4.200     4.213     4.227     4.241     4.255     4.269     4.284     4.298     4.313     4.328     4.344     4.359     4.375     4.391     4.406     4.423     4.439     4.456     4.472     4.489     4.506     4.523     4.540     4.558     4.575     4.593     4.611     4.628     4.646     4.664     4.683     4.701     4.719     4.737     4.756     4.774     4.793     4.811     4.830     4.848     4.867     4.885     4.903     4.922     4.940     4.958     4.976     4.994     5.012     5.030     5.048     5.066     5.083     5.100     5.118     5.135     5.152     5.169     5.185     5.202     5.218     5.234     5.251     5.267     5.283     5.299     5.315     5.331     5.377     5.430     5.483     5.536     5.590     5.646     5.703     5.761     5.821     5.882     5.944     6.007     6.072     6.141     6.215     6.301     6.406     6.520     6.636     6.748     6.857     6.967     7.081     7.196     7.312     7.433     7.560     7.690     7.814     7.927     8.024     8.108     8.171     8.199     8.194     8.166     8.132     8.100     8.079     8.083     8.120     8.184     8.226     8.221     8.197     8.149     8.063     7.961     7.884     7.806     7.739     7.700     7.699     7.659     7.637     7.628     7.620     7.612     7.628     7.667     7.691     7.746     7.790     7.828     7.864     7.896     7.927     7.947     7.967     8.221     8.514     8.736     9.055     9.218     9.412     9.486     9.659     9.711     9.756     9.854     9.737     9.761     9.630     9.457     9.283     9.098     8.909     8.696     8.537     8.325     8.153     7.962     7.891     7.649     7.501     7.314     7.151     7.010     6.852     6.738     6.643     6.514     6.389     6.266     6.197     6.155     6.088     6.124     6.059     6.033     5.978     5.956     5.855     5.822     5.756     5.731     5.685     5.686     5.584     5.584     5.524     5.482     5.446     5.394     5.362     5.354     5.365     5.376     5.387     5.405     5.450     5.575     5.711     5.914     6.000     6.090     6.322     6.437     6.616     6.782     6.991     7.197     7.437     7.649     7.934     8.144     8.408     8.652     8.886     9.076     9.231     9.382     9.583     9.641     9.739     9.915     9.880     9.983     9.939     9.908     9.869     9.791     9.683     9.605     9.640     9.638     9.653     9.625     9.500     9.394     9.189     9.094     8.890     8.797     8.699     8.640     8.531     8.489     8.446     8.394     8.328     8.288     8.204     8.115     8.042     8.031     7.919     7.898     7.840     7.816     7.778     7.736     7.672     7.622     7.527     7.475     7.389     7.280     7.195     7.113     7.079     7.016     6.926     6.845     6.734     6.633     6.527     6.406     6.342     6.220     6.117     6.026     5.915     5.821     5.709     5.622     5.515     5.428     5.358     5.287     5.225     5.145     5.069     4.984     4.895     4.855     4.846     4.838     4.830     4.823     4.817     4.812     4.807     4.802     4.795     4.788     4.781     4.775     4.771     4.769     4.768     4.767     4.765     4.764     4.762     4.760     4.758     4.756     4.754     4.751     4.748     4.744     4.741     4.736     4.732     4.728     4.723     4.719     4.714     4.710     4.705     4.701     4.696     4.691     4.685     4.680     4.674     4.669     4.664     4.658     4.652     4.645     4.639     4.632     4.627     4.621     4.616     4.611     4.607     4.603     4.600     4.597     4.595     4.592     4.589     4.586     4.584     4.581     4.578     4.575     4.572     4.569     4.566     4.563     4.560     4.555     4.550     4.542     4.534     4.526     4.517     4.509     4.502     4.493     4.483     4.472     4.459     4.445     4.431     4.449     4.471     4.497     4.513     4.546     4.579     4.637     4.746     4.870     5.024     5.188     5.350     5.491     5.552     5.578     5.505     5.382     5.222     5.051     4.853     4.683     4.520     4.369     4.227     4.185     4.208     4.236     4.266     4.298     4.332     4.365     4.398     4.427     4.454     4.481     4.507     4.533     4.559     4.586     4.614     4.642     4.669     4.693     4.716     4.739     4.759     4.777     4.795     4.814     4.834     4.854     4.871     4.884     4.894     4.902     4.907     4.911     4.914     4.916     4.918     4.921     4.924     4.929     4.935     4.941     4.947     4.953     4.959     4.966     4.974     4.984     4.996     5.008     5.019     5.029     5.036     5.083     5.338     5.578     5.801     5.995     6.128     6.268     6.373     6.513     6.633     6.719     6.779     6.806     6.883     6.926     6.981     7.047     7.159     7.302     7.436     7.534     7.618     7.693     7.752     7.798     7.803     7.793     7.755     7.709     7.649     7.569     7.457     7.328     7.204     7.105     7.034     6.957     6.856     6.729     6.585     6.442     6.321     6.220     6.156     6.129     6.131     6.145     6.153     6.137     6.085     6.007     5.934     5.863     5.805     5.761     5.720     5.676     5.620     5.550     5.482     5.421     5.361     5.290     5.203     5.096     4.970     4.844     4.733     4.639     4.564     4.507     4.464     4.429     4.399     4.369     4.332     4.296     4.262     4.220     4.170     4.109     4.038     3.960     3.873     3.780     3.686     3.605     3.578     3.550     3.524     3.498     3.472     3.446     3.419     3.393     3.366     3.341     3.316     3.292     3.269     3.248     3.228     3.210     3.194     3.178     3.164     3.151     3.139     3.127     3.115     3.105     3.096     3.087     3.078     3.069     3.061     3.055     3.048     3.042     3.036     3.030     3.023     3.017     3.011     3.006     3.000     2.994     2.988     2.981     2.975     2.968     2.962     2.956     2.949     2.942     2.935     2.927     2.919     2.911     2.903     2.894     2.885     2.876     2.868     2.859     2.851     2.842     2.834     2.825     2.817     2.808     2.800     2.791     2.782     2.773     2.765     2.756     2.747     2.739     2.730     2.722     2.714     2.706     2.697     2.689     2.681     2.673     2.664     2.656     2.648     2.640     2.631     2.623     2.614     2.605     2.596     2.587     2.578     2.569     2.560     2.551     2.542     2.533     2.524     2.515     2.505     2.496     2.487     2.478     2.468     2.458     2.449     2.440     2.432     2.423     2.415     2.407     2.398     2.390     2.381     2.373     2.366     2.358     2.351     2.343     2.336     2.329     2.323     2.316     2.310     2.304     2.298     2.292     2.286     2.281     2.276     2.270     2.266     2.261     2.256     2.252     2.248     2.244     2.240     2.236     2.232     2.229     2.225     2.222     2.218     2.215     2.211     2.208     2.205     2.201     2.198     2.195     2.192     2.189     2.186     2.183     2.179     2.175     2.172     2.169     2.165     2.162     2.158     2.155     2.151     2.148     2.144     2.140     2.136     2.132     2.127     2.123     2.119     2.114     2.109     2.104     2.100     2.094     2.089     2.083     2.078     2.072     2.066     2.060     2.054     2.048     2.041     2.034     2.028     2.021     2.014     2.007     2.000     1.992     1.984     1.976     1.968     1.959     1.950     1.941     1.930     1.920     1.909     1.898     1.886     1.875     1.863     1.852     1.841     1.831     1.821     1.812     1.803     1.794     1.786     1.777     1.767     1.757     1.747     1.735     1.723     1.710     1.698     1.685
     2.211     2.220     2.230     2.240     2.248     2.261     2.266     2.281     2.283     2.300     2.300     2.318     2.316     2.334     2.331     2.349     2.345     2.385     2.358     2.423     2.371     2.451     2.383     2.465     2.394     2.463     2.406     2.444     2.416     2.428     2.427     2.437     2.437     2.446     2.447     2.456     2.456     2.465     2.466     2.473     2.476     2.482     2.485     2.491     2.494     2.500     2.503     2.508     2.512     2.516     2.521     2.525     2.529     2.533     2.537     2.542     2.546     2.549     2.553     2.557     2.561     2.565     2.568     2.572     2.575     2.579     2.582     2.586     2.589     2.592     2.596     2.599     2.602     2.605     2.608     2.611     2.614     2.617     2.620     2.623     2.626     2.629     2.632     2.635     2.638     2.640     2.643     2.646     2.648     2.651     2.653     2.656     2.658     2.661     2.663     2.666     2.668     2.670     2.673     2.675     2.678     2.679     2.682     2.684     2.687     2.689     2.691     2.693     2.695     2.697     2.699     2.701     2.703     2.705     2.708     2.709     2.712     2.714     2.715     2.717     2.719     2.721     2.723     2.725     2.727     2.729     2.730     2.732     2.734     2.735     2.737     2.739     2.740     2.742     2.744     2.745     2.747     2.749     2.750     2.751     2.753     2.755     2.756     2.757     2.759     2.760     2.761     2.763     2.764     2.765     2.767     2.768     2.769     2.770     2.771     2.772     2.773     2.774     2.775     2.776     2.777     2.778     2.779     2.779     2.780     2.781     2.782     2.782     2.783     2.783     2.784     2.784     2.785     2.785     2.785     2.785     2.786     2.786     2.786     2.786     2.786     2.786     2.786     2.786     2.785     2.785     2.785     2.785     2.784     2.784     2.783     2.783     2.782     2.781     2.780     2.780     2.779     2.778     2.777     2.776     2.775     2.774     2.773     2.772     2.771     2.769     2.768     2.767     2.765     2.764     2.762     2.761     2.760     2.758     2.756     2.754     2.753     2.751     2.749     2.747     2.745     2.743     2.741     2.739     2.737     2.734     2.732     2.730     2.727     2.725     2.723     2.720     2.717     2.715     2.712     2.709     2.706     2.704     2.701     2.698     2.695     2.692     2.689     2.686     2.682     2.679     2.676     2.672     2.669     2.666     2.662     2.658     2.655     2.651     2.647     2.643     2.640     2.635     2.631     2.627     2.623     2.619     2.615     2.611     2.606     2.602     2.597     2.593     2.588     2.584     2.579     2.574     2.569     2.564     2.559     2.554     2.549     2.544     2.539     2.534     2.528     2.527     2.528     2.528     2.529     2.530     2.531     2.531     2.532     2.532     2.533     2.533     2.534     2.534     2.535     2.535     2.536     2.536     2.537     2.537     2.538     2.538     2.539     2.539     2.540     2.540     2.540     2.541     2.541     2.542     2.542     2.543     2.543     2.543     2.544     2.544     2.544     2.545     2.545     2.546     2.546     2.546     2.547     2.547     2.547     2.547     2.548     2.548     2.549     2.549     2.549     2.550     2.550     2.550     2.551     2.551     2.551     2.552     2.552     2.552     2.553     2.553     2.553     2.554     2.554     2.554     2.555     2.555     2.556     2.556     2.556     2.557     2.557     2.557     2.558     2.558     2.559     2.559     2.560     2.560     2.561     2.561     2.562     2.562     2.563     2.563     2.564     2.564     2.565     2.565     2.566     2.566     2.566     2.567     2.568     2.568     2.568     2.569     2.569     2.570     2.571     2.571     2.572     2.572     2.573     2.573     2.574     2.575     2.575     2.576     2.577     2.577     2.578     2.578     2.579     2.580     2.580     2.581     2.582     2.582     2.583     2.583     2.584     2.585     2.585     2.586     2.587     2.587     2.588     2.589     2.589     2.590     2.591     2.591     2.592     2.593     2.594     2.594     2.595     2.596     2.596     2.597     2.598     2.599     2.599     2.600     2.600     2.601     2.602     2.603     2.603     2.604     2.605     2.606     2.607     2.607     2.608     2.609     2.610     2.610     2.611     2.612     2.613     2.614     2.614     2.615     2.616     2.617     2.618     2.619     2.620     2.620     2.621     2.622     2.623     2.624     2.625     2.626     2.627     2.628     2.629     2.629     2.630     2.631     2.632     2.633     2.634     2.635     2.636     2.637     2.638     2.639     2.641     2.641     2.642     2.643     2.645     2.645     2.646     2.648     2.649     2.650     2.651     2.652     2.653     2.654     2.655     2.656     2.657     2.658     2.660     2.661     2.662     2.663     2.664     2.665     2.666     2.668     2.669     2.670     2.671     2.672     2.673     2.674     2.676     2.677     2.678     2.679     2.681     2.682     2.683     2.684     2.686     2.687     2.688     2.689     2.691     2.692     2.693     2.695     2.696     2.697     2.698     2.700     2.701     2.702     2.704     2.705     2.706     2.708     2.709     2.710     2.711     2.713     2.714     2.715     2.717     2.718     2.719     2.721     2.722     2.723     2.725     2.726     2.728     2.729     2.730     2.732     2.733     2.735     2.736     2.738     2.739     2.741     2.742     2.744     2.745     2.747     2.748     2.750     2.751     2.752     2.754     2.755     2.757     2.758     2.760     2.761     2.763     2.764     2.766     2.767     2.769     2.771     2.772     2.774     2.775     2.777     2.779     2.780     2.782     2.783     2.785     2.787     2.788     2.790     2.792     2.793     2.795     2.796     2.798     2.800     2.801     2.803     2.804     2.811     2.818     2.826     2.833     2.840     2.847     2.854     2.862     2.869     2.876     2.884     2.891     2.898     2.905     2.912     2.920     2.927     2.934     2.941     2.948     2.955     2.963     2.970     2.977     2.984     2.991     2.998     3.005     3.012     3.019     3.025     3.032     3.039     3.046     3.052     3.059     3.066     3.072     3.079     3.085     3.092     3.098     3.104     3.111     3.117     3.123     3.129     3.135     3.141     3.147     3.153     3.159     3.164     3.170     3.175     3.181     3.186     3.192     3.197     3.202     3.207     3.212     3.217     3.222     3.226     3.231     3.235     3.240     3.244     3.248     3.252     3.256     3.260     3.264     3.267     3.271     3.274     3.278     3.281     3.284     3.287     3.290     3.293     3.295     3.298     3.301     3.303     3.305     3.307     3.309     3.311     3.313     3.314     3.316     3.318     3.319     3.320     3.321     3.322     3.323     3.323     3.324     3.324     3.325     3.325     3.325     3.325     3.324     3.324     3.323     3.322     3.321     3.320     3.319     3.317     3.315     3.313     3.311     3.308     3.306     3.303     3.299     3.296     3.292     3.288     3.283     3.278     3.273     3.268     3.262     3.256     3.250     3.243     3.236     3.228     3.221     3.213     3.204     3.195     3.186     3.177     3.167     3.157     3.146     3.135     3.124     3.112     3.100     3.097     3.099     3.101     3.103     3.105     3.108     3.110     3.113     3.115     3.118     3.121     3.123     3.126     3.129     3.132     3.136     3.139     3.143     3.147     3.151     3.156     3.161     3.166     3.172     3.177     3.181     3.186     3.190     3.193     3.196     3.199     3.202     3.205     3.207     3.210     3.212     3.214     3.216     3.218     3.221     3.223     3.225     3.227     3.229     3.230     3.232     3.234     3.236     3.238     3.239     3.241     3.243     3.245     3.247     3.248     3.250     3.252     3.254     3.256     3.257     3.259     3.261     3.263     3.265     3.267     3.269     3.270     3.272     3.274     3.276     3.278     3.280     3.282     3.284     3.286     3.288     3.290     3.295     3.305     3.315     3.325     3.335     3.344     3.354     3.364     3.374     3.384     3.394     3.403     3.413     3.423     3.432     3.442     3.452     3.461     3.471     3.480     3.489     3.499     3.508     3.517     3.526     3.535     3.544     3.553     3.561     3.570     3.579     3.587     3.595     3.604     3.612     3.620     3.628     3.636     3.643     3.651     3.658     3.666     3.673     3.680     3.687     3.693     3.700     3.706     3.712     3.718     3.724     3.730     3.736     3.741     3.747     3.752     3.757     3.761     3.766     3.770     3.774     3.778     3.782     3.785     3.788     3.791     3.794     3.797     3.799     3.802     3.804     3.805     3.807     3.808     3.809     3.810     3.810     3.810     3.810     3.810     3.809     3.808     3.806     3.805     3.803     3.800     3.798     3.795     3.791     3.788     3.784     3.779     3.774     3.769     3.764     3.758     3.751     3.745     3.737     3.730     3.722     3.713     3.704     3.695     3.685     3.675     3.664     3.653     3.642     3.630     3.618     3.606     3.593     3.579     3.591     3.627     3.663     3.698     3.733     3.767     3.800     3.833     3.865     3.897     3.927     3.958     3.987     4.016     4.044     4.072     4.098     4.125     4.150     4.175     4.199     4.222     4.245     4.267     4.289     4.310     4.330     4.349     4.368     4.386     4.403     4.419     4.435     4.450     4.464     4.477     4.490     4.502     4.513     4.523     4.532     4.541     4.548     4.555     4.561     4.567     4.571     4.574     4.577     4.579     4.580     4.581     4.580     4.579     4.576     4.574     4.570     4.565     4.560     4.554     4.546     4.538     4.530     4.520     4.509     4.498     4.485     4.472     4.458     4.443     4.427     4.411     4.393     4.375     4.356     4.337     4.317     4.296     4.275     4.253     4.231     4.208     4.185     4.162     4.138     4.115     4.091     4.067     4.043     4.031     4.042     4.052     4.063     4.074     4.086     4.097     4.109     4.120     4.133     4.145     4.157     4.170     4.183     4.196     4.209     4.223     4.237     4.251     4.265     4.279     4.294     4.309     4.324     4.339     4.354     4.370     4.386     4.402     4.418     4.434     4.450     4.467     4.484     4.501     4.518     4.535     4.552     4.570     4.587     4.605     4.622     4.640     4.658     4.677     4.695     4.713     4.731     4.750     4.768     4.787     4.805     4.824     4.842     4.861     4.879     4.897     4.916     4.934     4.952     4.970     4.988     5.006     5.024     5.042     5.060     5.077     5.095     5.112     5.129     5.146     5.163     5.180     5.196     5.213     5.229     5.245     5.262     5.278     5.294     5.310     5.326     5.351     5.404     5.458     5.512     5.567     5.623     5.681     5.739     5.799     5.859     5.920     5.983     6.047     6.113     6.182     6.257     6.348     6.459     6.578     6.696     6.809     6.918     7.027     7.139     7.254     7.374     7.497     7.623     7.751     7.874     7.983     8.074     8.147     8.195     8.214     8.206     8.182     8.156     8.139     8.141     8.161     8.198     8.246     8.272     8.258     8.216     8.157     8.061     7.957     7.870     7.811     7.748     7.720     7.706     7.673     7.653     7.632     7.627     7.618     7.640     7.652     7.687     7.738     7.776     7.816     7.855     7.896     7.918     7.969     8.007     8.204     8.511     8.776     8.996     9.207     9.349     9.513     9.622     9.734     9.829     9.812     9.910     9.790     9.748     9.618     9.488     9.317     9.100     8.928     8.721     8.582     8.353     8.270     8.026     7.875     7.698     7.513     7.333     7.175     7.037     6.905     6.776     6.613     6.481     6.374     6.278     6.199     6.192     6.108     6.073     6.039     5.995     5.910     5.843     5.784     5.745     5.704     5.675     5.601     5.596     5.520     5.499     5.449     5.386     5.337     5.348     5.360     5.371     5.382     5.393     5.403     5.410     5.416     5.550     5.705     5.810     6.001     6.095     6.241     6.418     6.597     6.795     6.997     7.204     7.444     7.677     7.937     8.148     8.402     8.644     8.832     8.995     9.181     9.327     9.445     9.648     9.651     9.818     9.812     9.822     9.873     9.805     9.750     9.641     9.599     9.591     9.645     9.697     9.715     9.692     9.540     9.517     9.304     9.182     8.967     8.915     8.809     8.749     8.652     8.578     8.523     8.504     8.394     8.295     8.236     8.205     8.069     8.056     7.974     7.937     7.909     7.860     7.831     7.786     7.705     7.686     7.585     7.490     7.385     7.308     7.290     7.184     7.128     7.050     6.963     6.876     6.744     6.642     6.548     6.415     6.317     6.217     6.104     6.007     5.891     5.810     5.684     5.586     5.494     5.413     5.350     5.268     5.198     5.111     5.022     4.934     4.876     4.867     4.858     4.851     4.844     4.838     4.833     4.828     4.821     4.814     4.807     4.800     4.796     4.794     4.793     4.791     4.790     4.788     4.786     4.784     4.783     4.781     4.779     4.776     4.773     4.769     4.766     4.762     4.757     4.752     4.747     4.742     4.736     4.731     4.725     4.720     4.714     4.709     4.703     4.697     4.691     4.685     4.679     4.673     4.667     4.660     4.653     4.646     4.639     4.633     4.627     4.622     4.617     4.613     4.609     4.605     4.602     4.599     4.597     4.594     4.591     4.589     4.586     4.583     4.580     4.577     4.574     4.572     4.568     4.565     4.560     4.554     4.547     4.539     4.531     4.523     4.514     4.505     4.496     4.485     4.473     4.460     4.446     4.431     4.448     4.483     4.491     4.530     4.552     4.578     4.628     4.730     4.862     5.013     5.175     5.362     5.505     5.637     5.669     5.648     5.542     5.412     5.237     5.060     4.863     4.684     4.493     4.325     4.179     4.177     4.202     4.230     4.261     4.292     4.324     4.353     4.379     4.405     4.430     4.456     4.483     4.510     4.538     4.566     4.594     4.620     4.645     4.669     4.692     4.712     4.732     4.752     4.772     4.792     4.812     4.828     4.841     4.852     4.859     4.865     4.870     4.874     4.877     4.881     4.885     4.890     4.895     4.900     4.907     4.913     4.920     4.927     4.936     4.946     4.959     4.971     4.983     5.027     5.074     5.112     5.144     5.219     5.491     5.745     5.963     6.160     6.309     6.465     6.571     6.709     6.775     6.806     6.854     6.946     7.149     7.375     7.602     7.845     8.061     8.271     8.432     8.563     8.654     8.683     8.676     8.609     8.532     8.435     8.340     8.228     8.102     7.945     7.790     7.652     7.549     7.472     7.388     7.279     7.138     6.973     6.798     6.631     6.484     6.369     6.306     6.279     6.274     6.267     6.237     6.171     6.076     5.979     5.909     5.853     5.810     5.774     5.732     5.677     5.611     5.537     5.464     5.395     5.328     5.249     5.151     5.031     4.900     4.776     4.667     4.575     4.503     4.449     4.407     4.370     4.336     4.301     4.267     4.237     4.204     4.163     4.115     4.058     3.990     3.914     3.829     3.741     3.655     3.568     3.485     3.460     3.436     3.412     3.389     3.364     3.340     3.316     3.293     3.270     3.247     3.226     3.206     3.188     3.170     3.153     3.138     3.123     3.110     3.097     3.085     3.073     3.062     3.052     3.043     3.035     3.026     3.017     3.010     3.004     2.998     2.992     2.987     2.981     2.976     2.971     2.966     2.961     2.956     2.951     2.946     2.940     2.935     2.929     2.923     2.918     2.911     2.905     2.898     2.891     2.884     2.877     2.869     2.861     2.853     2.845     2.837     2.829     2.821     2.813     2.805     2.797     2.789     2.781     2.773     2.765     2.756     2.748     2.740     2.732     2.723     2.715     2.707     2.699     2.691     2.683     2.675     2.667     2.659     2.651     2.643     2.635     2.627     2.618     2.610     2.602     2.593     2.584     2.575     2.567     2.558     2.549     2.540     2.531     2.522     2.513     2.504     2.495     2.486     2.477     2.468     2.458     2.449     2.439     2.430     2.422     2.413     2.405     2.397     2.389     2.381     2.372     2.364     2.356     2.349     2.342     2.334     2.327     2.321     2.314     2.307     2.301     2.295     2.289     2.283     2.278     2.272     2.267     2.262     2.257     2.252     2.248     2.244     2.240     2.236     2.232     2.228     2.224     2.221     2.217     2.214     2.210     2.207     2.204     2.200     2.197     2.194     2.191     2.187     2.184     2.181     2.178     2.175     2.172     2.168     2.165     2.161     2.158     2.154     2.151     2.147     2.144     2.140     2.136     2.132     2.129     2.124     2.120     2.116     2.111     2.107     2.102     2.097     2.092     2.087     2.082     2.076     2.071     2.065     2.059     2.053     2.047     2.041     2.034     2.028     2.021     2.014     2.007     2.000     1.993     1.985     1.977     1.969     1.961     1.952     1.943     1.934     1.923     1.913     1.902     1.891     1.879     1.867     1.856     1.844     1.834     1.823     1.814     1.805     1.796     1.788     1.780     1.771     1.762     1.752     1.742     1.730     1.718     1.706     1.693     1.678
     2.211     2.220     2.231     2.239     2.253     2.258     2.275     2.276     2.294     2.293     2.313     2.309     2.330     2.325     2.346     2.339     2.378     2.353     2.419     2.366     2.451     2.378     2.471     2.389     2.476     2.401     2.464     2.412     2.436     2.422     2.435     2.433     2.443     2.443     2.452     2.453     2.461     2.463     2.470     2.472     2.479     2.481     2.487     2.490     2.495     2.500     2.504     2.509     2.513     2.517     2.521     2.526     2.530     2.534     2.538     2.542     2.547     2.551     2.555     2.558     2.562     2.566     2.570     2.573     2.577     2.580     2.584     2.588     2.590     2.594     2.597     2.601     2.604     2.607     2.610     2.613     2.616     2.619     2.623     2.625     2.628     2.631     2.634     2.637     2.640     2.643     2.646     2.648     2.651     2.654     2.656     2.659     2.661     2.664     2.666     2.669     2.671     2.674     2.676     2.678     2.681     2.683     2.685     2.687     2.690     2.692     2.694     2.696     2.698     2.700     2.703     2.705     2.707     2.709     2.711     2.713     2.715     2.717     2.719     2.721     2.723     2.725     2.727     2.729     2.730     2.732     2.734     2.736     2.737     2.739     2.741     2.743     2.744     2.746     2.748     2.749     2.751     2.752     2.754     2.755     2.757     2.758     2.760     2.761     2.763     2.764     2.765     2.767     2.768     2.770     2.771     2.772     2.773     2.774     2.775     2.776     2.777     2.778     2.779     2.780     2.781     2.782     2.783     2.784     2.784     2.785     2.786     2.786     2.787     2.787     2.788     2.788     2.789     2.789     2.790     2.790     2.790     2.790     2.790     2.790     2.790     2.790     2.790     2.790     2.790     2.789     2.789     2.789     2.788     2.788     2.787     2.787     2.786     2.785     2.785     2.784     2.783     2.782     2.781     2.780     2.779     2.778     2.777     2.776     2.775     2.774     2.772     2.771     2.770     2.768     2.767     2.765     2.764     2.762     2.760     2.759     2.757     2.755     2.753     2.751     2.749     2.747     2.745     2.743     2.741     2.739     2.736     2.734     2.732     2.729     2.727     2.724     2.722     2.719     2.716     2.713     2.711     2.708     2.705     2.702     2.699     2.696     2.693     2.690     2.687     2.683     2.680     2.677     2.673     2.670     2.666     2.663     2.659     2.655     2.651     2.648     2.644     2.640     2.636     2.632     2.628     2.623     2.619     2.615     2.610     2.606     2.601     2.597     2.592     2.588     2.583     2.578     2.573     2.568     2.564     2.559     2.553     2.548     2.543     2.538     2.533     2.527     2.526     2.527     2.528     2.528     2.529     2.530     2.530     2.531     2.531     2.532     2.532     2.533     2.534     2.534     2.534     2.535     2.535     2.536     2.536     2.537     2.537     2.538     2.538     2.539     2.539     2.539     2.540     2.540     2.541     2.541     2.542     2.542     2.542     2.543     2.543     2.543     2.544     2.544     2.545     2.545     2.545     2.546     2.546     2.546     2.547     2.547     2.547     2.548     2.548     2.548     2.549     2.549     2.549     2.550     2.550     2.550     2.551     2.551     2.551     2.552     2.552     2.552     2.553     2.553     2.554     2.554     2.554     2.555     2.555     2.556     2.556     2.556     2.557     2.557     2.558     2.558     2.559     2.559     2.559     2.560     2.560     2.561     2.562     2.562     2.563     2.563     2.563     2.564     2.564     2.565     2.565     2.566     2.566     2.567     2.567     2.568     2.568     2.569     2.569     2.570     2.571     2.571     2.572     2.572     2.573     2.574     2.574     2.575     2.575     2.576     2.577     2.577     2.578     2.578     2.579     2.580     2.580     2.581     2.582     2.582     2.583     2.584     2.584     2.585     2.585     2.586     2.587     2.588     2.588     2.589     2.589     2.590     2.591     2.592     2.592     2.593     2.594     2.594     2.595     2.596     2.596     2.597     2.598     2.599     2.599     2.600     2.601     2.601     2.602     2.603     2.604     2.605     2.605     2.606     2.607     2.608     2.609     2.609     2.610     2.611     2.612     2.613     2.613     2.614     2.615     2.616     2.617     2.618     2.619     2.620     2.620     2.621     2.622     2.623     2.624     2.625     2.626     2.627     2.628     2.628     2.629     2.630     2.631     2.632     2.633     2.634     2.635     2.636     2.637     2.638     2.639     2.641     2.641     2.642     2.643     2.644     2.645     2.646     2.648     2.649     2.650     2.651     2.652     2.653     2.654     2.655     2.656     2.657     2.658     2.660     2.661     2.662     2.663     2.664     2.665     2.667     2.668     2.669     2.670     2.671     2.672     2.673     2.675     2.676     2.677     2.678     2.680     2.681     2.682     2.683     2.685     2.686     2.687     2.689     2.690     2.691     2.693     2.694     2.695     2.696     2.698     2.699     2.700     2.702     2.703     2.704     2.705     2.707     2.708     2.709     2.711     2.712     2.713     2.715     2.716     2.717     2.719     2.720     2.721     2.723     2.724     2.725     2.727     2.728     2.730     2.731     2.733     2.734     2.736     2.737     2.739     2.740     2.741     2.743     2.744     2.746     2.747     2.749     2.750     2.752     2.753     2.755     2.756     2.757     2.759     2.760     2.762     2.764     2.765     2.767     2.768     2.770     2.771     2.773     2.775     2.776     2.778     2.780     2.781     2.783     2.784     2.786     2.788     2.789     2.791     2.792     2.794     2.796     2.797     2.799     2.800     2.802     2.804     2.805     2.812     2.819     2.827     2.834     2.841     2.848     2.855     2.863     2.870     2.877     2.884     2.891     2.899     2.906     2.913     2.920     2.927     2.934     2.941     2.948     2.955     2.962     2.969     2.976     2.983     2.990     2.997     3.004     3.011     3.018     3.024     3.031     3.038     3.044     3.051     3.057     3.064     3.070     3.077     3.083     3.089     3.095     3.102     3.108     3.114     3.120     3.126     3.131     3.137     3.143     3.149     3.154     3.160     3.165     3.170     3.176     3.181     3.186     3.191     3.196     3.201     3.205     3.210     3.215     3.219     3.223     3.228     3.232     3.236     3.240     3.244     3.247     3.251     3.255     3.258     3.261     3.264     3.267     3.270     3.273     3.276     3.278     3.281     3.283     3.286     3.288     3.290     3.292     3.294     3.295     3.297     3.298     3.300     3.301     3.302     3.303     3.304     3.305     3.305     3.306     3.306     3.306     3.306     3.306     3.306     3.306     3.305     3.305     3.304     3.302     3.301     3.300     3.298     3.296     3.294     3.292     3.289     3.287     3.284     3.280     3.277     3.273     3.269     3.264     3.259     3.254     3.249     3.243     3.237     3.231     3.224     3.217     3.209     3.201     3.193     3.185     3.176     3.167     3.157     3.147     3.137     3.127     3.115     3.104     3.092     3.091     3.094     3.096     3.098     3.100     3.102     3.105     3.107     3.110     3.112     3.115     3.118     3.121     3.123     3.126     3.130     3.133     3.136     3.140     3.144     3.148     3.153     3.157     3.162     3.167     3.172     3.177     3.182     3.186     3.190     3.193     3.197     3.200     3.203     3.205     3.208     3.210     3.212     3.214     3.217     3.219     3.221     3.223     3.225     3.227     3.229     3.231     3.233     3.234     3.236     3.238     3.240     3.242     3.243     3.245     3.247     3.249     3.251     3.252     3.254     3.256     3.258     3.260     3.262     3.263     3.265     3.267     3.269     3.271     3.273     3.274     3.276     3.278     3.280     3.282     3.284     3.286     3.288     3.292     3.302     3.312     3.322     3.332     3.342     3.351     3.361     3.371     3.381     3.391     3.400     3.410     3.420     3.429     3.439     3.448     3.458     3.467     3.477     3.486     3.495     3.505     3.514     3.523     3.532     3.541     3.549     3.558     3.567     3.575     3.584     3.592     3.601     3.609     3.617     3.625     3.633     3.640     3.648     3.655     3.662     3.670     3.677     3.683     3.690     3.697     3.703     3.709     3.716     3.721     3.727     3.733     3.738     3.744     3.749     3.754     3.758     3.763     3.767     3.771     3.775     3.779     3.782     3.786     3.789     3.792     3.794     3.797     3.799     3.801     3.803     3.804     3.805     3.806     3.807     3.808     3.808     3.808     3.807     3.807     3.806     3.805     3.803     3.801     3.799     3.796     3.793     3.790     3.786     3.782     3.778     3.773     3.768     3.763     3.757     3.751     3.744     3.737     3.730     3.722     3.713     3.705     3.695     3.686     3.676     3.665     3.654     3.643     3.631     3.619     3.607     3.594     3.581     3.569     3.606     3.642     3.678     3.713     3.747     3.781     3.814     3.846     3.878     3.909     3.939     3.969     3.998     4.026     4.054     4.081     4.107     4.133     4.158     4.182     4.206     4.229     4.251     4.273     4.294     4.314     4.334     4.352     4.370     4.388     4.404     4.420     4.435     4.449     4.463     4.476     4.488     4.499     4.509     4.519     4.527     4.535     4.542     4.549     4.554     4.559     4.563     4.565     4.568     4.569     4.569     4.569     4.568     4.566     4.563     4.560     4.555     4.550     4.544     4.537     4.529     4.521     4.511     4.501     4.489     4.477     4.464     4.450     4.435     4.420     4.403     4.386     4.368     4.349     4.330     4.310     4.289     4.268     4.246     4.224     4.201     4.178     4.155     4.131     4.108     4.084     4.060     4.035     4.029     4.039     4.050     4.060     4.071     4.083     4.094     4.106     4.117     4.129     4.142     4.154     4.167     4.179     4.192     4.206     4.219     4.233     4.247     4.261     4.275     4.290     4.304     4.319     4.334     4.349     4.365     4.381     4.397     4.413     4.429     4.445     4.462     4.478     4.495     4.512     4.529     4.547     4.564     4.581     4.599     4.617     4.635     4.652     4.671     4.689     4.707     4.725     4.744     4.762     4.781     4.799     4.818     4.836     4.855     4.873     4.891     4.910     4.928     4.946     4.964     4.982     5.000     5.018     5.036     5.054     5.071     5.089     5.106     5.124     5.141     5.158     5.175     5.191     5.208     5.224     5.240     5.256     5.272     5.288     5.304     5.320     5.336     5.375     5.430     5.485     5.541     5.598     5.656     5.714     5.774     5.834     5.895     5.957     6.021     6.087     6.154     6.224     6.302     6.400     6.514     6.635     6.754     6.867     6.975     7.081     7.193     7.312     7.434     7.558     7.684     7.811     7.930     8.032     8.114     8.175     8.211     8.222     8.211     8.194     8.181     8.179     8.196     8.226     8.254     8.283     8.294     8.271     8.213     8.137     8.040     7.939     7.856     7.806     7.761     7.741     7.707     7.682     7.659     7.642     7.618     7.625     7.632     7.633     7.672     7.704     7.746     7.786     7.838     7.867     7.916     7.944     7.980     8.241     8.451     8.705     8.931     9.128     9.313     9.507     9.596     9.745     9.792     9.977     9.894     9.855     9.829     9.745     9.620     9.478     9.316     9.113     8.968     8.751     8.659     8.397     8.242     8.041     7.885     7.688     7.512     7.368     7.222     7.065     6.908     6.755     6.615     6.496     6.383     6.296     6.231     6.165     6.143     6.055     5.999     5.912     5.865     5.798     5.755     5.706     5.632     5.626     5.539     5.528     5.456     5.414     5.344     5.342     5.354     5.366     5.377     5.387     5.397     5.406     5.412     5.416     5.421     5.499     5.661     5.774     5.909     6.042     6.200     6.402     6.569     6.780     6.971     7.220     7.422     7.660     7.868     8.145     8.339     8.570     8.768     8.907     9.059     9.297     9.311     9.529     9.586     9.630     9.675     9.693     9.704     9.655     9.627     9.546     9.585     9.588     9.626     9.710     9.682     9.771     9.591     9.536     9.395     9.213     9.020     8.980     8.888     8.792     8.695     8.686     8.559     8.474     8.414     8.351     8.238     8.202     8.089     8.047     8.007     7.953     7.936     7.904     7.845     7.841     7.753     7.669     7.578     7.509     7.477     7.358     7.291     7.228     7.164     7.088     6.955     6.883     6.753     6.620     6.525     6.406     6.304     6.190     6.086     5.996     5.872     5.783     5.670     5.574     5.487     5.406     5.335     5.241     5.159     5.070     4.973     4.897     4.888     4.879     4.872     4.866     4.860     4.855     4.849     4.842     4.835     4.828     4.823     4.820     4.818     4.817     4.816     4.814     4.813     4.811     4.809     4.807     4.806     4.803     4.800     4.797     4.793     4.788     4.784     4.778     4.772     4.766     4.760     4.754     4.747     4.741     4.734     4.728     4.722     4.715     4.709     4.703     4.696     4.690     4.683     4.676     4.668     4.661     4.653     4.647     4.640     4.634     4.629     4.624     4.619     4.615     4.611     4.608     4.605     4.602     4.600     4.597     4.595     4.592     4.589     4.586     4.583     4.581     4.578     4.574     4.570     4.565     4.560     4.553     4.545     4.537     4.528     4.519     4.509     4.498     4.487     4.474     4.461     4.446     4.431     4.444     4.456     4.499     4.521     4.560     4.577     4.620     4.712     4.835     4.968     5.152     5.334     5.533     5.657     5.764     5.764     5.703     5.580     5.441     5.250     5.051     4.843     4.637     4.425     4.259     4.147     4.168     4.192     4.219     4.247     4.275     4.302     4.326     4.350     4.375     4.402     4.429     4.457     4.484     4.512     4.540     4.566     4.592     4.616     4.639     4.661     4.682     4.702     4.723     4.744     4.762     4.779     4.792     4.804     4.813     4.820     4.826     4.832     4.837     4.843     4.848     4.854     4.860     4.866     4.873     4.881     4.889     4.898     4.913     5.019     5.131     5.243     5.346     5.438     5.518     5.585     5.648     5.728     5.838     5.976     6.126     6.265     6.379     6.501     6.655     6.770     6.985     7.214     7.437     7.685     7.905     8.127     8.295     8.484     8.664     8.909     9.179     9.410     9.588     9.658     9.648     9.515     9.349     9.152     8.979     8.803     8.623     8.430     8.255     8.110     8.006     7.921     7.831     7.707     7.554     7.377     7.185     6.992     6.819     6.670     6.569     6.526     6.493     6.465     6.419     6.338     6.225     6.105     6.005     5.942     5.884     5.832     5.778     5.711     5.632     5.551     5.467     5.386     5.311     5.238     5.151     5.040     4.912     4.779     4.658     4.555     4.469     4.403     4.353     4.312     4.277     4.246     4.219     4.195     4.171     4.141     4.105     4.061     4.006     3.939     3.864     3.782     3.701     3.619     3.537     3.459     3.388     3.354     3.332     3.310     3.288     3.266     3.245     3.223     3.203     3.183     3.165     3.147     3.130     3.114     3.099     3.084     3.070     3.057     3.045     3.033     3.022     3.011     3.001     2.992     2.984     2.976     2.968     2.961     2.955     2.950     2.945     2.940     2.935     2.931     2.927     2.923     2.919     2.915     2.911     2.906     2.902     2.897     2.892     2.887     2.881     2.876     2.870     2.864     2.857     2.851     2.844     2.837     2.829     2.822     2.815     2.807     2.800     2.793     2.785     2.778     2.770     2.763     2.755     2.747     2.739     2.732     2.724     2.716     2.708     2.700     2.692     2.685     2.677     2.669     2.661     2.654     2.646     2.638     2.630     2.622     2.614     2.606     2.598     2.590     2.581     2.572     2.564     2.555     2.546     2.538     2.529     2.520     2.511     2.502     2.493     2.484     2.475     2.467     2.457     2.448     2.439     2.430     2.421     2.412     2.404     2.395     2.387     2.379     2.371     2.363     2.355     2.347     2.340     2.333     2.325     2.318     2.312     2.305     2.298     2.292     2.286     2.280     2.275     2.269     2.264     2.259     2.254     2.249     2.244     2.240     2.236     2.232     2.228     2.224     2.220     2.217     2.213     2.210     2.206     2.203     2.199     2.196     2.193     2.190     2.186     2.183     2.180     2.177     2.174     2.171     2.168     2.165     2.161     2.158     2.154     2.150     2.147     2.144     2.140     2.136     2.133     2.129     2.125     2.121     2.117     2.113     2.108     2.104     2.100     2.095     2.090     2.085     2.080     2.075     2.070     2.064     2.058     2.052     2.046     2.040     2.034     2.027     2.021     2.014     2.007     2.000     1.993     1.986     1.978     1.971     1.963     1.954     1.946     1.937     1.927     1.917     1.906     1.895     1.884     1.872     1.861     1.849     1.837     1.827     1.816     1.807     1.798     1.790     1.782     1.774     1.765     1.756     1.747     1.737     1.726     1.714     1.701     1.689     1.675
     2.210     2.221     2.230     2.244     2.249     2.267     2.268     2.287     2.285     2.307     2.302     2.325     2.318     2.342     2.333     2.371     2.348     2.413     2.361     2.448     2.374     2.473     2.386     2.484     2.397     2.480     2.408     2.459     2.419     2.432     2.429     2.440     2.439     2.449     2.449     2.458     2.459     2.466     2.468     2.475     2.477     2.483     2.487     2.491     2.495     2.500     2.504     2.509     2.513     2.518     2.522     2.527     2.531     2.535     2.540     2.544     2.548     2.552     2.556     2.560     2.563     2.567     2.571     2.574     2.578     2.582     2.585     2.589     2.593     2.596     2.599     2.602     2.606     2.609     2.612     2.615     2.618     2.622     2.625     2.628     2.631     2.633     2.636     2.639     2.642     2.645     2.648     2.651     2.654     2.656     2.659     2.661     2.664     2.666     2.669     2.672     2.674     2.677     2.679     2.682     2.683     2.686     2.688     2.691     2.693     2.695     2.697     2.699     2.701     2.704     2.706     2.708     2.710     2.712     2.714     2.716     2.719     2.720     2.723     2.725     2.726     2.728     2.730     2.732     2.734     2.736     2.738     2.739     2.741     2.743     2.745     2.747     2.748     2.750     2.751     2.753     2.755     2.756     2.758     2.760     2.761     2.762     2.764     2.765     2.767     2.768     2.770     2.771     2.772     2.774     2.775     2.776     2.777     2.778     2.779     2.780     2.781     2.782     2.783     2.784     2.785     2.786     2.787     2.788     2.788     2.789     2.790     2.790     2.791     2.792     2.792     2.792     2.793     2.793     2.794     2.794     2.794     2.794     2.794     2.794     2.794     2.794     2.794     2.794     2.794     2.794     2.793     2.793     2.792     2.792     2.792     2.791     2.790     2.790     2.789     2.788     2.787     2.787     2.786     2.785     2.784     2.783     2.781     2.780     2.779     2.778     2.776     2.775     2.774     2.772     2.771     2.769     2.768     2.766     2.765     2.763     2.761     2.759     2.757     2.755     2.753     2.752     2.749     2.747     2.745     2.743     2.740     2.738     2.736     2.733     2.731     2.728     2.726     2.723     2.720     2.718     2.715     2.712     2.709     2.706     2.703     2.700     2.697     2.694     2.691     2.687     2.684     2.681     2.677     2.674     2.670     2.667     2.663     2.659     2.656     2.652     2.648     2.644     2.640     2.636     2.632     2.627     2.623     2.619     2.614     2.610     2.606     2.601     2.596     2.592     2.587     2.582     2.577     2.573     2.568     2.563     2.557     2.552     2.547     2.542     2.537     2.531     2.526     2.526     2.526     2.527     2.528     2.528     2.529     2.529     2.530     2.531     2.531     2.532     2.532     2.533     2.533     2.534     2.534     2.535     2.535     2.536     2.536     2.536     2.537     2.537     2.538     2.538     2.538     2.539     2.539     2.540     2.540     2.541     2.541     2.541     2.542     2.542     2.542     2.543     2.543     2.543     2.544     2.544     2.545     2.545     2.545     2.546     2.546     2.546     2.547     2.547     2.547     2.547     2.548     2.548     2.549     2.549     2.549     2.550     2.550     2.550     2.551     2.551     2.552     2.552     2.552     2.553     2.553     2.553     2.554     2.554     2.555     2.555     2.556     2.556     2.557     2.557     2.557     2.558     2.558     2.559     2.559     2.560     2.560     2.561     2.561     2.562     2.562     2.563     2.563     2.564     2.564     2.565     2.565     2.566     2.566     2.567     2.567     2.568     2.568     2.569     2.569     2.570     2.570     2.571     2.572     2.572     2.573     2.573     2.574     2.575     2.575     2.576     2.577     2.577     2.578     2.579     2.579     2.580     2.580     2.581     2.582     2.582     2.583     2.584     2.584     2.585     2.586     2.586     2.587     2.588     2.588     2.589     2.590     2.590     2.591     2.592     2.593     2.593     2.594     2.595     2.595     2.596     2.597     2.597     2.598     2.599     2.600     2.600     2.601     2.602     2.603     2.603     2.604     2.605     2.606     2.607     2.608     2.608     2.609     2.610     2.611     2.611     2.612     2.613     2.614     2.615     2.616     2.617     2.618     2.618     2.620     2.620     2.621     2.622     2.623     2.624     2.625     2.625     2.626     2.627     2.628     2.629     2.630     2.631     2.632     2.633     2.634     2.635     2.636     2.637     2.638     2.639     2.640     2.641     2.642     2.643     2.644     2.646     2.646     2.648     2.649     2.650     2.651     2.652     2.653     2.654     2.655     2.656     2.657     2.659     2.660     2.661     2.662     2.663     2.664     2.666     2.667     2.668     2.669     2.670     2.671     2.672     2.674     2.675     2.676     2.677     2.679     2.680     2.681     2.683     2.684     2.685     2.687     2.688     2.689     2.690     2.692     2.693     2.694     2.695     2.697     2.698     2.699     2.701     2.702     2.703     2.704     2.706     2.707     2.708     2.710     2.711     2.713     2.714     2.715     2.716     2.718     2.719     2.721     2.722     2.723     2.725     2.726     2.728     2.729     2.731     2.732     2.733     2.735     2.736     2.738     2.739     2.741     2.742     2.743     2.745     2.746     2.748     2.749     2.751     2.752     2.754     2.755     2.757     2.758     2.760     2.761     2.763     2.764     2.766     2.768     2.769     2.771     2.772     2.774     2.776     2.777     2.779     2.780     2.782     2.784     2.785     2.787     2.788     2.790     2.792     2.793     2.795     2.796     2.798     2.800     2.801     2.803     2.805     2.807     2.813     2.820     2.828     2.835     2.842     2.849     2.856     2.863     2.870     2.877     2.884     2.892     2.898     2.906     2.913     2.920     2.927     2.934     2.941     2.948     2.955     2.962     2.969     2.976     2.982     2.989     2.996     3.003     3.009     3.016     3.023     3.029     3.036     3.042     3.049     3.055     3.061     3.068     3.074     3.080     3.086     3.092     3.098     3.104     3.110     3.116     3.122     3.127     3.133     3.139     3.144     3.149     3.155     3.160     3.165     3.170     3.175     3.180     3.185     3.189     3.194     3.198     3.203     3.207     3.211     3.216     3.219     3.223     3.227     3.231     3.234     3.238     3.241     3.245     3.248     3.251     3.253     3.256     3.259     3.261     3.264     3.266     3.268     3.271     3.272     3.274     3.276     3.278     3.279     3.281     3.282     3.283     3.284     3.285     3.286     3.286     3.287     3.287     3.288     3.288     3.288     3.288     3.288     3.287     3.286     3.286     3.285     3.284     3.282     3.281     3.279     3.277     3.275     3.273     3.271     3.268     3.265     3.261     3.258     3.254     3.250     3.245     3.241     3.235     3.230     3.224     3.218     3.212     3.205     3.198     3.190     3.182     3.174     3.166     3.157     3.148     3.138     3.128     3.118     3.107     3.096     3.085     3.086     3.089     3.091     3.093     3.095     3.097     3.100     3.102     3.104     3.107     3.109     3.112     3.115     3.118     3.121     3.124     3.127     3.130     3.133     3.137     3.141     3.145     3.149     3.154     3.158     3.163     3.168     3.173     3.177     3.182     3.186     3.190     3.193     3.197     3.200     3.203     3.205     3.208     3.210     3.212     3.215     3.217     3.219     3.221     3.223     3.225     3.227     3.229     3.231     3.233     3.235     3.236     3.238     3.240     3.242     3.244     3.245     3.247     3.249     3.251     3.253     3.255     3.256     3.258     3.260     3.262     3.264     3.266     3.267     3.269     3.271     3.273     3.275     3.277     3.279     3.281     3.282     3.284     3.286     3.290     3.299     3.309     3.319     3.329     3.339     3.349     3.358     3.368     3.378     3.388     3.397     3.407     3.417     3.426     3.436     3.445     3.455     3.464     3.474     3.483     3.492     3.501     3.510     3.520     3.529     3.537     3.546     3.555     3.564     3.572     3.581     3.589     3.597     3.606     3.614     3.622     3.629     3.637     3.645     3.652     3.659     3.667     3.674     3.680     3.687     3.694     3.700     3.706     3.713     3.719     3.724     3.730     3.735     3.741     3.746     3.751     3.755     3.760     3.764     3.768     3.773     3.776     3.780     3.783     3.786     3.789     3.792     3.794     3.796     3.798     3.800     3.802     3.803     3.804     3.805     3.805     3.805     3.805     3.805     3.805     3.804     3.802     3.801     3.799     3.797     3.794     3.792     3.788     3.785     3.781     3.777     3.772     3.767     3.762     3.756     3.750     3.744     3.737     3.730     3.722     3.714     3.705     3.696     3.686     3.676     3.666     3.655     3.644     3.632     3.620     3.608     3.595     3.582     3.568     3.585     3.621     3.657     3.692     3.727     3.761     3.794     3.827     3.859     3.890     3.921     3.951     3.980     4.009     4.037     4.064     4.090     4.116     4.141     4.166     4.190     4.213     4.235     4.257     4.278     4.298     4.318     4.337     4.355     4.372     4.389     4.405     4.420     4.435     4.448     4.461     4.473     4.485     4.495     4.505     4.514     4.522     4.529     4.536     4.541     4.546     4.550     4.553     4.556     4.557     4.558     4.558     4.557     4.555     4.553     4.549     4.545     4.540     4.534     4.527     4.520     4.511     4.502     4.492     4.481     4.469     4.456     4.442     4.427     4.412     4.395     4.378     4.360     4.342     4.323     4.303     4.282     4.261     4.239     4.217     4.194     4.171     4.148     4.124     4.101     4.077     4.052     4.028     4.026     4.037     4.047     4.058     4.069     4.080     4.091     4.103     4.114     4.126     4.138     4.151     4.163     4.176     4.189     4.202     4.215     4.229     4.243     4.257     4.271     4.285     4.300     4.315     4.330     4.345     4.360     4.376     4.392     4.408     4.424     4.440     4.456     4.473     4.490     4.507     4.524     4.541     4.558     4.576     4.593     4.611     4.629     4.647     4.665     4.683     4.701     4.719     4.738     4.756     4.775     4.793     4.812     4.830     4.849     4.867     4.885     4.904     4.922     4.940     4.958     4.976     4.995     5.012     5.030     5.048     5.066     5.083     5.101     5.118     5.135     5.152     5.169     5.186     5.203     5.219     5.235     5.252     5.267     5.283     5.299     5.315     5.330     5.346     5.399     5.455     5.511     5.569     5.628     5.688     5.747     5.807     5.869     5.931     5.994     6.061     6.129     6.198     6.269     6.351     6.451     6.567     6.689     6.808     6.921     7.028     7.136     7.249     7.370     7.496     7.621     7.747     7.869     7.981     8.074     8.146     8.196     8.224     8.226     8.213     8.203     8.201     8.209     8.236     8.265     8.285     8.295     8.295     8.254     8.183     8.100     8.005     7.903     7.842     7.788     7.772     7.747     7.714     7.684     7.661     7.632     7.607     7.623     7.603     7.619     7.643     7.675     7.701     7.759     7.795     7.845     7.875     7.938     8.021     8.173     8.466     8.635     8.830     9.057     9.310     9.425     9.542     9.700     9.825     9.851     9.878     9.894     9.886     9.807     9.730     9.615     9.445     9.312     9.117     9.021     8.767     8.645     8.398     8.272     8.052     7.876     7.678     7.530     7.368     7.222     7.047     6.903     6.751     6.597     6.496     6.424     6.326     6.289     6.160     6.143     6.030     5.980     5.903     5.854     5.780     5.738     5.674     5.576     5.578     5.493     5.457     5.388     5.334     5.346     5.358     5.370     5.380     5.390     5.399     5.406     5.411     5.416     5.421     5.425     5.464     5.571     5.728     5.844     6.013     6.147     6.370     6.516     6.766     6.951     7.185     7.377     7.604     7.821     8.054     8.307     8.493     8.636     8.881     8.942     9.183     9.237     9.344     9.475     9.487     9.520     9.523     9.581     9.526     9.510     9.460     9.507     9.539     9.553     9.693     9.636     9.689     9.591     9.525     9.378     9.204     9.064     8.964     8.861     8.847     8.712     8.619     8.591     8.492     8.408     8.336     8.244     8.171     8.107     8.039     8.005     7.969     7.952     7.936     7.879     7.818     7.737     7.715     7.634     7.527     7.463     7.375     7.328     7.243     7.166     7.105     6.945     6.838     6.736     6.607     6.503     6.377     6.293     6.173     6.074     5.971     5.861     5.773     5.663     5.574     5.490     5.396     5.311     5.213     5.112     5.031     4.919     4.909     4.901     4.894     4.888     4.882     4.876     4.870     4.863     4.857     4.852     4.848     4.845     4.844     4.842     4.841     4.840     4.838     4.837     4.835     4.833     4.831     4.829     4.825     4.821     4.817     4.811     4.806     4.799     4.792     4.785     4.778     4.771     4.763     4.756     4.749     4.742     4.735     4.729     4.722     4.715     4.708     4.701     4.693     4.685     4.677     4.669     4.662     4.655     4.648     4.642     4.636     4.631     4.626     4.622     4.618     4.615     4.612     4.610     4.607     4.604     4.602     4.599     4.596     4.593     4.591     4.588     4.584     4.581     4.577     4.572     4.566     4.559     4.552     4.543     4.534     4.523     4.512     4.500     4.488     4.475     4.461     4.446     4.430     4.414     4.452     4.471     4.530     4.560     4.591     4.631     4.707     4.796     4.928     5.096     5.307     5.486     5.679     5.796     5.861     5.838     5.766     5.619     5.440     5.232     5.009     4.759     4.541     4.351     4.196     4.133     4.153     4.175     4.198     4.222     4.246     4.268     4.291     4.317     4.344     4.371     4.398     4.426     4.454     4.481     4.508     4.533     4.558     4.581     4.604     4.625     4.647     4.668     4.688     4.706     4.723     4.738     4.750     4.761     4.770     4.778     4.787     4.795     4.802     4.810     4.817     4.824     4.832     4.841     4.850     4.860     4.964     5.092     5.236     5.387     5.539     5.680     5.809     5.924     6.023     6.114     6.212     6.325     6.447     6.575     6.699     6.809     6.983     7.232     7.477     7.693     7.932     8.125     8.329     8.510     8.793     9.161     9.513     9.776     9.979    10.119    10.279    10.385    10.482    10.466    10.393    10.191     9.964     9.666     9.389     9.111     8.884     8.699     8.559     8.451     8.348     8.240     8.094     7.926     7.736     7.536     7.334     7.147     6.986     6.864     6.793     6.743     6.689     6.621     6.528     6.398     6.256     6.128     6.024     5.945     5.859     5.778     5.694     5.605     5.511     5.420     5.333     5.253     5.180     5.103     5.006     4.885     4.752     4.624     4.513     4.422     4.346     4.288     4.244     4.210     4.183     4.161     4.143     4.127     4.107     4.082     4.050     4.006     3.950     3.884     3.809     3.733     3.656     3.576     3.500     3.430     3.365     3.305     3.256     3.236     3.217     3.197     3.178     3.159     3.141     3.124     3.107     3.091     3.075     3.060     3.046     3.032     3.019     3.006     2.994     2.983     2.972     2.962     2.952     2.944     2.936     2.929     2.921     2.915     2.910     2.905     2.901     2.897     2.893     2.889     2.886     2.883     2.880     2.876     2.873     2.869     2.865     2.860     2.856     2.852     2.847     2.842     2.836     2.831     2.825     2.819     2.813     2.806     2.799     2.792     2.786     2.779     2.772     2.765     2.758     2.751     2.744     2.737     2.730     2.723     2.715     2.708     2.700     2.693     2.685     2.678     2.670     2.663     2.655     2.648     2.640     2.633     2.625     2.617     2.609     2.601     2.593     2.586     2.578     2.569     2.561     2.552     2.544     2.535     2.526     2.518     2.509     2.500     2.491     2.482     2.474     2.465     2.456     2.447     2.439     2.430     2.421     2.412     2.403     2.394     2.386     2.378     2.370     2.362     2.354     2.347     2.339     2.331     2.324     2.317     2.310     2.303     2.296     2.290     2.284     2.278     2.272     2.266     2.261     2.256     2.251     2.246     2.241     2.236     2.232     2.228     2.224     2.220     2.216     2.212     2.209     2.206     2.202     2.199     2.195     2.192     2.189     2.185     2.182     2.179     2.176     2.173     2.169     2.166     2.163     2.160     2.157     2.154     2.151     2.147     2.143     2.140     2.137     2.133     2.129     2.126     2.122     2.118     2.114     2.110     2.106     2.102     2.097     2.093     2.088     2.083     2.078     2.073     2.068     2.063     2.057     2.051     2.045     2.039     2.033     2.027     2.020     2.014     2.007     2.000     1.993     1.986     1.979     1.972     1.964     1.956     1.948     1.939     1.930     1.920     1.910     1.900     1.889     1.877     1.866     1.854     1.842     1.830     1.820     1.810     1.801     1.792     1.784     1.777     1.769     1.760     1.751     1.742     1.732     1.721     1.709     1.697     1.684     1.672
     2.211     2.220     2.234     2.240     2.258     2.259     2.280     2.277     2.301     2.295     2.320     2.312     2.337     2.328     2.366     2.343     2.407     2.357     2.443     2.370     2.472     2.382     2.489     2.394     2.491     2.404     2.477     2.415     2.448     2.425     2.437     2.435     2.446     2.445     2.454     2.454     2.462     2.464     2.471     2.473     2.479     2.482     2.487     2.491     2.496     2.500     2.505     2.510     2.514     2.519     2.523     2.528     2.532     2.536     2.541     2.545     2.549     2.553     2.557     2.561     2.565     2.569     2.573     2.576     2.580     2.583     2.587     2.591     2.594     2.598     2.601     2.604     2.608     2.611     2.614     2.617     2.620     2.624     2.627     2.630     2.633     2.636     2.639     2.642     2.645     2.648     2.651     2.653     2.656     2.659     2.662     2.664     2.667     2.670     2.672     2.674     2.677     2.680     2.682     2.685     2.687     2.689     2.691     2.694     2.696     2.698     2.700     2.703     2.705     2.707     2.709     2.712     2.714     2.716     2.718     2.720     2.722     2.724     2.726     2.728     2.730     2.732     2.734     2.736     2.738     2.740     2.741     2.743     2.745     2.747     2.749     2.750     2.752     2.753     2.755     2.757     2.759     2.760     2.762     2.764     2.765     2.766     2.768     2.769     2.771     2.772     2.774     2.775     2.776     2.778     2.779     2.780     2.781     2.782     2.784     2.785     2.786     2.787     2.788     2.788     2.789     2.790     2.791     2.792     2.792     2.793     2.794     2.794     2.795     2.796     2.796     2.797     2.797     2.798     2.798     2.798     2.798     2.798     2.798     2.798     2.798     2.798     2.798     2.798     2.798     2.798     2.797     2.797     2.797     2.796     2.796     2.795     2.795     2.794     2.793     2.792     2.792     2.791     2.790     2.789     2.788     2.787     2.786     2.784     2.783     2.782     2.781     2.779     2.778     2.777     2.775     2.774     2.772     2.770     2.769     2.767     2.765     2.763     2.762     2.760     2.758     2.755     2.753     2.751     2.749     2.747     2.745     2.742     2.740     2.737     2.735     2.732     2.730     2.727     2.724     2.722     2.719     2.716     2.713     2.710     2.707     2.704     2.701     2.698     2.695     2.691     2.688     2.685     2.681     2.678     2.674     2.671     2.667     2.663     2.660     2.656     2.652     2.648     2.644     2.640     2.635     2.631     2.627     2.623     2.618     2.614     2.609     2.605     2.600     2.596     2.591     2.586     2.582     2.576     2.572     2.566     2.561     2.556     2.551     2.546     2.540     2.535     2.529     2.524     2.525     2.526     2.526     2.527     2.528     2.528     2.529     2.529     2.530     2.530     2.531     2.531     2.532     2.532     2.533     2.533     2.534     2.534     2.535     2.535     2.536     2.536     2.536     2.537     2.537     2.538     2.538     2.538     2.539     2.539     2.540     2.540     2.540     2.541     2.541     2.542     2.542     2.542     2.543     2.543     2.543     2.544     2.544     2.544     2.545     2.545     2.545     2.546     2.546     2.546     2.547     2.547     2.547     2.548     2.548     2.548     2.549     2.549     2.550     2.550     2.550     2.551     2.551     2.552     2.552     2.552     2.553     2.553     2.554     2.554     2.554     2.555     2.555     2.556     2.556     2.557     2.557     2.557     2.558     2.558     2.559     2.559     2.560     2.561     2.561     2.562     2.562     2.563     2.563     2.563     2.564     2.564     2.565     2.566     2.566     2.567     2.567     2.568     2.568     2.569     2.569     2.570     2.570     2.571     2.572     2.572     2.573     2.573     2.574     2.575     2.575     2.576     2.577     2.577     2.578     2.579     2.579     2.580     2.580     2.581     2.582     2.582     2.583     2.584     2.584     2.585     2.586     2.586     2.587     2.588     2.589     2.589     2.590     2.591     2.591     2.592     2.593     2.594     2.594     2.595     2.596     2.596     2.597     2.598     2.598     2.599     2.600     2.601     2.602     2.602     2.603     2.604     2.605     2.605     2.606     2.607     2.608     2.609     2.609     2.610     2.611     2.612     2.613     2.614     2.615     2.616     2.616     2.617     2.618     2.619     2.620     2.621     2.622     2.623     2.623     2.625     2.625     2.626     2.627     2.628     2.629     2.630     2.631     2.632     2.633     2.634     2.635     2.636     2.637     2.638     2.639     2.640     2.641     2.642     2.643     2.645     2.646     2.647     2.648     2.649     2.650     2.651     2.652     2.653     2.654     2.655     2.656     2.658     2.659     2.660     2.661     2.662     2.663     2.664     2.666     2.667     2.668     2.669     2.670     2.672     2.673     2.674     2.675     2.677     2.678     2.679     2.680     2.682     2.683     2.684     2.686     2.687     2.688     2.689     2.691     2.692     2.693     2.695     2.696     2.697     2.698     2.700     2.701     2.703     2.704     2.705     2.706     2.708     2.709     2.710     2.712     2.713     2.714     2.716     2.717     2.719     2.720     2.721     2.723     2.724     2.725     2.727     2.728     2.730     2.731     2.733     2.734     2.736     2.737     2.738     2.740     2.741     2.743     2.744     2.746     2.747     2.748     2.750     2.751     2.753     2.755     2.756     2.757     2.759     2.761     2.762     2.764     2.765     2.767     2.768     2.770     2.772     2.773     2.775     2.776     2.778     2.780     2.781     2.783     2.784     2.786     2.788     2.789     2.791     2.792     2.794     2.796     2.797     2.799     2.801     2.802     2.804     2.806     2.807     2.814     2.821     2.828     2.835     2.842     2.849     2.856     2.863     2.870     2.877     2.884     2.891     2.898     2.905     2.912     2.919     2.926     2.933     2.940     2.947     2.954     2.961     2.968     2.974     2.981     2.988     2.994     3.001     3.008     3.014     3.021     3.027     3.034     3.040     3.046     3.052     3.059     3.065     3.071     3.077     3.083     3.089     3.094     3.100     3.106     3.112     3.117     3.123     3.128     3.133     3.139     3.144     3.149     3.154     3.159     3.164     3.168     3.173     3.178     3.182     3.187     3.191     3.195     3.199     3.203     3.207     3.211     3.214     3.218     3.221     3.224     3.228     3.231     3.234     3.237     3.239     3.242     3.244     3.247     3.249     3.251     3.253     3.255     3.257     3.259     3.260     3.262     3.263     3.264     3.265     3.266     3.267     3.268     3.268     3.269     3.269     3.270     3.270     3.270     3.269     3.269     3.268     3.268     3.267     3.266     3.265     3.264     3.262     3.260     3.258     3.256     3.254     3.251     3.249     3.246     3.242     3.239     3.235     3.231     3.226     3.222     3.217     3.211     3.205     3.199     3.193     3.186     3.179     3.172     3.164     3.155     3.147     3.138     3.129     3.119     3.109     3.099     3.088     3.079     3.081     3.083     3.086     3.088     3.090     3.092     3.094     3.097     3.099     3.102     3.104     3.107     3.109     3.112     3.115     3.118     3.121     3.124     3.127     3.131     3.134     3.138     3.142     3.146     3.150     3.154     3.159     3.164     3.168     3.173     3.177     3.182     3.186     3.190     3.193     3.196     3.200     3.202     3.205     3.208     3.210     3.213     3.215     3.217     3.219     3.221     3.223     3.225     3.227     3.229     3.231     3.233     3.235     3.237     3.239     3.240     3.242     3.244     3.246     3.248     3.249     3.251     3.253     3.255     3.257     3.258     3.260     3.262     3.264     3.266     3.268     3.270     3.271     3.273     3.275     3.277     3.279     3.281     3.283     3.285     3.287     3.297     3.307     3.316     3.326     3.336     3.346     3.355     3.365     3.375     3.385     3.394     3.404     3.414     3.423     3.433     3.442     3.452     3.461     3.471     3.480     3.489     3.498     3.508     3.516     3.526     3.534     3.543     3.552     3.561     3.569     3.578     3.586     3.594     3.602     3.610     3.618     3.626     3.634     3.642     3.649     3.656     3.663     3.670     3.677     3.684     3.691     3.697     3.704     3.710     3.716     3.721     3.727     3.733     3.738     3.743     3.748     3.753     3.757     3.762     3.766     3.770     3.774     3.777     3.780     3.784     3.786     3.789     3.792     3.794     3.796     3.798     3.799     3.800     3.802     3.802     3.803     3.803     3.803     3.803     3.802     3.802     3.800     3.799     3.797     3.795     3.793     3.790     3.787     3.784     3.780     3.776     3.771     3.766     3.761     3.756     3.750     3.743     3.737     3.729     3.722     3.714     3.705     3.696     3.687     3.677     3.667     3.656     3.645     3.633     3.622     3.609     3.597     3.583     3.570     3.564     3.600     3.636     3.672     3.707     3.741     3.775     3.808     3.840     3.871     3.902     3.932     3.962     3.991     4.019     4.046     4.073     4.099     4.124     4.149     4.173     4.196     4.219     4.241     4.262     4.282     4.302     4.321     4.339     4.357     4.374     4.390     4.405     4.420     4.434     4.447     4.459     4.471     4.481     4.491     4.500     4.508     4.516     4.523     4.528     4.533     4.538     4.541     4.544     4.546     4.547     4.547     4.546     4.544     4.542     4.539     4.535     4.530     4.524     4.517     4.510     4.502     4.493     4.482     4.471     4.460     4.447     4.433     4.419     4.403     4.387     4.370     4.353     4.334     4.315     4.295     4.275     4.254     4.232     4.210     4.187     4.164     4.141     4.117     4.094     4.069     4.045     4.021     4.024     4.034     4.045     4.055     4.066     4.077     4.088     4.100     4.111     4.123     4.135     4.147     4.160     4.172     4.185     4.198     4.212     4.225     4.239     4.253     4.267     4.281     4.296     4.310     4.325     4.340     4.356     4.371     4.387     4.403     4.419     4.435     4.451     4.468     4.485     4.501     4.518     4.536     4.553     4.570     4.588     4.605     4.623     4.641     4.659     4.677     4.695     4.713     4.731     4.750     4.768     4.787     4.805     4.824     4.842     4.861     4.879     4.898     4.916     4.934     4.952     4.971     4.989     5.007     5.024     5.042     5.060     5.077     5.095     5.112     5.130     5.147     5.164     5.181     5.198     5.214     5.231     5.247     5.263     5.279     5.294     5.310     5.325     5.341     5.367     5.422     5.479     5.537     5.597     5.658     5.718     5.779     5.840     5.902     5.965     6.032     6.101     6.170     6.242     6.316     6.401     6.503     6.619     6.740     6.860     6.974     7.083     7.191     7.307     7.433     7.561     7.686     7.810     7.927     8.031     8.114     8.175     8.215     8.232     8.228     8.214     8.208     8.211     8.226     8.256     8.280     8.292     8.289     8.269     8.215     8.135     8.050     7.952     7.862     7.803     7.780     7.762     7.739     7.707     7.672     7.660     7.609     7.615     7.599     7.595     7.603     7.614     7.635     7.669     7.704     7.764     7.805     7.859     7.892     7.999     8.217     8.363     8.581     8.717     8.998     9.131     9.328     9.538     9.660     9.763     9.851     9.902     9.925     9.903     9.876     9.800     9.705     9.573     9.420     9.332     9.109     8.993     8.779     8.606     8.403     8.270     8.039     7.878     7.716     7.541     7.396     7.237     7.032     6.901     6.727     6.700     6.564     6.507     6.372     6.317     6.228     6.115     6.038     5.996     5.898     5.888     5.764     5.728     5.641     5.565     5.495     5.448     5.370     5.338     5.349     5.361     5.372     5.382     5.391     5.399     5.405     5.411     5.416     5.421     5.426     5.431     5.436     5.502     5.658     5.798     5.980     6.103     6.356     6.508     6.773     6.940     7.142     7.357     7.565     7.826     8.002     8.199     8.448     8.531     8.814     8.878     8.999     9.127     9.227     9.286     9.331     9.390     9.342     9.446     9.366     9.374     9.356     9.365     9.458     9.491     9.571     9.582     9.616     9.524     9.450     9.325     9.165     9.029     8.999     8.847     8.760     8.760     8.644     8.588     8.504     8.398     8.335     8.253     8.143     8.083     7.989     8.023     7.996     7.959     7.915     7.875     7.898     7.778     7.697     7.619     7.534     7.477     7.378     7.336     7.264     7.134     7.038     6.923     6.805     6.693     6.571     6.503     6.353     6.260     6.161     6.063     5.969     5.856     5.767     5.661     5.566     5.474     5.374     5.268     5.191     5.059     4.941     4.931     4.923     4.917     4.911     4.905     4.899     4.893     4.887     4.881     4.877     4.873     4.871     4.870     4.868     4.867     4.866     4.865     4.864     4.862     4.860     4.858     4.855     4.851     4.846     4.840     4.834     4.827     4.820     4.812     4.804     4.796     4.788     4.780     4.772     4.764     4.757     4.749     4.742     4.735     4.727     4.720     4.712     4.704     4.695     4.687     4.679     4.671     4.664     4.657     4.650     4.644     4.639     4.634     4.630     4.626     4.623     4.620     4.618     4.615     4.613     4.610     4.607     4.604     4.602     4.599     4.596     4.592     4.588     4.584     4.579     4.573     4.566     4.558     4.549     4.539     4.527     4.515     4.502     4.489     4.476     4.461     4.445     4.429     4.413     4.403     4.470     4.519     4.569     4.604     4.648     4.698     4.779     4.902     5.059     5.243     5.468     5.650     5.815     5.922     5.956     5.900     5.784     5.612     5.396     5.152     4.902     4.660     4.455     4.288     4.151     4.112     4.129     4.147     4.167     4.187     4.208     4.231     4.257     4.282     4.309     4.335     4.362     4.390     4.417     4.444     4.469     4.494     4.518     4.540     4.563     4.584     4.605     4.625     4.643     4.661     4.677     4.691     4.703     4.715     4.727     4.738     4.749     4.759     4.769     4.778     4.787     4.798     4.809     4.820     4.831     4.960     5.118     5.285     5.460     5.638     5.809     5.967     6.116     6.254     6.383     6.507     6.636     6.760     6.882     7.053     7.282     7.542     7.807     8.107     8.406     8.714     8.995     9.280     9.555     9.802     9.967    10.171    10.288    10.431    10.509    10.640    10.746    10.872    10.925    10.919    10.784    10.587    10.296     9.988     9.652     9.360     9.119     8.941     8.805     8.678     8.557     8.403     8.232     8.041     7.842     7.641     7.447     7.283     7.142     7.043     6.979     6.897     6.810     6.696     6.554     6.389     6.228     6.086     5.957     5.842     5.727     5.623     5.526     5.427     5.328     5.237     5.156     5.084     5.013     4.930     4.824     4.698     4.573     4.463     4.370     4.291     4.227     4.179     4.144     4.117     4.098     4.085     4.075     4.063     4.047     4.025     3.992     3.946     3.888     3.821     3.750     3.677     3.601     3.527     3.458     3.394     3.335     3.281     3.231     3.185     3.150     3.133     3.116     3.099     3.083     3.067     3.052     3.037     3.022     3.008     2.995     2.982     2.969     2.957     2.946     2.935     2.925     2.915     2.906     2.898     2.891     2.884     2.877     2.871     2.866     2.862     2.859     2.856     2.853     2.850     2.848     2.845     2.842     2.840     2.837     2.834     2.830     2.826     2.823     2.819     2.814     2.810     2.805     2.800     2.794     2.789     2.783     2.777     2.771     2.764     2.758     2.752     2.746     2.739     2.733     2.726     2.719     2.713     2.706     2.699     2.692     2.684     2.677     2.670     2.663     2.656     2.648     2.641     2.634     2.627     2.619     2.612     2.604     2.597     2.589     2.581     2.573     2.566     2.557     2.549     2.541     2.532     2.524     2.515     2.507     2.498     2.490     2.481     2.472     2.463     2.455     2.446     2.438     2.429     2.420     2.412     2.403     2.394     2.385     2.377     2.369     2.361     2.353     2.346     2.338     2.330     2.323     2.315     2.308     2.301     2.295     2.288     2.282     2.276     2.270     2.264     2.258     2.253     2.248     2.243     2.238     2.233     2.229     2.224     2.220     2.216     2.212     2.209     2.205     2.202     2.198     2.195     2.191     2.188     2.185     2.182     2.178     2.175     2.172     2.169     2.166     2.162     2.159     2.156     2.153     2.150     2.147     2.144     2.140     2.137     2.133     2.130     2.126     2.123     2.119     2.115     2.111     2.107     2.103     2.099     2.095     2.090     2.086     2.081     2.077     2.072     2.067     2.061     2.056     2.051     2.045     2.039     2.033     2.026     2.020     2.014     2.007     2.001     1.994     1.987     1.980     1.973     1.965     1.958     1.950     1.941     1.933     1.924     1.914     1.904     1.893     1.882     1.871     1.859     1.847     1.836     1.824     1.813     1.803     1.794     1.786     1.778     1.771     1.763     1.755     1.746     1.737     1.727     1.716     1.705     1.693     1.680     1.666
     2.210     2.224     2.230     2.248     2.250     2.271     2.269     2.293     2.288     2.313     2.306     2.332     2.322     2.362     2.338     2.402     2.352     2.438     2.365     2.469     2.378     2.490     2.389     2.498     2.401     2.491     2.411     2.471     2.421     2.459     2.431     2.442     2.440     2.450     2.450     2.458     2.459     2.466     2.469     2.474     2.478     2.482     2.487     2.492     2.497     2.502     2.506     2.511     2.515     2.520     2.524     2.529     2.533     2.538     2.542     2.546     2.550     2.554     2.558     2.563     2.566     2.571     2.574     2.578     2.582     2.585     2.589     2.593     2.596     2.600     2.603     2.606     2.610     2.613     2.616     2.620     2.623     2.626     2.629     2.632     2.635     2.638     2.641     2.644     2.647     2.650     2.653     2.656     2.659     2.661     2.664     2.667     2.670     2.673     2.675     2.678     2.680     2.682     2.685     2.687     2.690     2.692     2.695     2.697     2.699     2.702     2.704     2.706     2.708     2.710     2.713     2.715     2.717     2.719     2.721     2.724     2.725     2.728     2.730     2.732     2.734     2.736     2.738     2.739     2.741     2.743     2.745     2.747     2.749     2.751     2.752     2.754     2.756     2.758     2.759     2.761     2.763     2.764     2.766     2.767     2.769     2.771     2.772     2.773     2.775     2.776     2.778     2.779     2.780     2.782     2.783     2.784     2.785     2.786     2.788     2.789     2.790     2.791     2.792     2.792     2.793     2.794     2.795     2.796     2.797     2.797     2.798     2.799     2.800     2.800     2.800     2.801     2.801     2.802     2.802     2.802     2.802     2.803     2.803     2.803     2.803     2.802     2.802     2.802     2.802     2.802     2.802     2.801     2.801     2.800     2.800     2.799     2.799     2.798     2.797     2.796     2.796     2.795     2.794     2.793     2.792     2.791     2.790     2.789     2.787     2.786     2.785     2.784     2.782     2.781     2.779     2.778     2.776     2.774     2.773     2.771     2.769     2.767     2.766     2.764     2.761     2.760     2.757     2.755     2.753     2.751     2.749     2.746     2.744     2.741     2.739     2.736     2.734     2.731     2.728     2.726     2.723     2.720     2.717     2.714     2.711     2.708     2.705     2.702     2.699     2.695     2.692     2.689     2.685     2.682     2.678     2.675     2.671     2.667     2.663     2.660     2.656     2.652     2.648     2.643     2.639     2.635     2.631     2.626     2.622     2.618     2.613     2.609     2.604     2.599     2.595     2.590     2.585     2.580     2.575     2.570     2.565     2.560     2.555     2.549     2.544     2.539     2.533     2.528     2.524     2.524     2.525     2.526     2.526     2.527     2.527     2.528     2.528     2.529     2.529     2.530     2.531     2.531     2.531     2.532     2.532     2.533     2.533     2.534     2.534     2.535     2.535     2.535     2.536     2.536     2.537     2.537     2.538     2.538     2.539     2.539     2.539     2.540     2.540     2.540     2.541     2.541     2.541     2.542     2.542     2.542     2.543     2.543     2.543     2.544     2.544     2.544     2.545     2.545     2.545     2.546     2.546     2.546     2.547     2.547     2.547     2.548     2.548     2.549     2.549     2.550     2.550     2.550     2.551     2.551     2.552     2.552     2.552     2.553     2.553     2.554     2.554     2.554     2.555     2.555     2.556     2.556     2.557     2.557     2.558     2.558     2.559     2.559     2.560     2.560     2.561     2.561     2.562     2.562     2.563     2.563     2.564     2.564     2.565     2.565     2.566     2.566     2.567     2.568     2.568     2.569     2.569     2.570     2.570     2.571     2.572     2.572     2.573     2.573     2.574     2.575     2.575     2.576     2.577     2.577     2.578     2.579     2.579     2.580     2.581     2.581     2.582     2.583     2.583     2.584     2.585     2.585     2.586     2.587     2.587     2.588     2.589     2.590     2.590     2.591     2.592     2.592     2.593     2.594     2.594     2.595     2.596     2.597     2.597     2.598     2.599     2.600     2.600     2.601     2.602     2.603     2.604     2.604     2.605     2.606     2.607     2.608     2.609     2.609     2.610     2.611     2.612     2.613     2.614     2.615     2.615     2.616     2.617     2.618     2.619     2.620     2.621     2.622     2.623     2.623     2.624     2.625     2.626     2.627     2.628     2.629     2.630     2.631     2.632     2.633     2.634     2.635     2.636     2.637     2.638     2.639     2.640     2.641     2.642     2.644     2.645     2.646     2.647     2.648     2.649     2.650     2.651     2.652     2.653     2.654     2.656     2.657     2.658     2.659     2.660     2.661     2.662     2.664     2.665     2.666     2.667     2.668     2.669     2.671     2.672     2.673     2.674     2.676     2.677     2.678     2.680     2.681     2.682     2.684     2.685     2.686     2.687     2.689     2.690     2.691     2.693     2.694     2.695     2.696     2.698     2.699     2.700     2.702     2.703     2.704     2.706     2.707     2.708     2.710     2.711     2.712     2.714     2.715     2.716     2.718     2.719     2.721     2.722     2.723     2.725     2.726     2.728     2.729     2.731     2.732     2.733     2.735     2.736     2.737     2.739     2.740     2.742     2.743     2.745     2.746     2.748     2.749     2.751     2.752     2.754     2.755     2.757     2.758     2.760     2.761     2.763     2.765     2.766     2.768     2.770     2.771     2.773     2.774     2.776     2.777     2.779     2.781     2.782     2.784     2.786     2.787     2.788     2.790     2.792     2.793     2.795     2.797     2.798     2.800     2.802     2.803     2.805     2.807     2.809     2.814     2.821     2.828     2.835     2.842     2.849     2.856     2.863     2.870     2.877     2.884     2.891     2.898     2.905     2.912     2.919     2.926     2.932     2.939     2.946     2.953     2.959     2.966     2.973     2.979     2.986     2.993     2.999     3.005     3.012     3.018     3.025     3.031     3.037     3.043     3.049     3.055     3.061     3.067     3.073     3.079     3.085     3.090     3.096     3.101     3.107     3.112     3.117     3.123     3.128     3.133     3.138     3.143     3.148     3.152     3.157     3.161     3.166     3.170     3.174     3.179     3.182     3.186     3.190     3.194     3.198     3.201     3.205     3.208     3.211     3.214     3.217     3.220     3.222     3.225     3.227     3.230     3.232     3.234     3.236     3.238     3.240     3.241     3.243     3.244     3.245     3.246     3.247     3.248     3.249     3.250     3.250     3.251     3.251     3.251     3.251     3.251     3.251     3.250     3.250     3.249     3.248     3.247     3.246     3.244     3.243     3.241     3.239     3.237     3.235     3.232     3.229     3.227     3.223     3.220     3.216     3.212     3.208     3.203     3.198     3.192     3.187     3.181     3.174     3.167     3.160     3.153     3.145     3.137     3.128     3.119     3.110     3.100     3.091     3.080     3.074     3.076     3.078     3.081     3.083     3.085     3.087     3.089     3.092     3.094     3.096     3.099     3.101     3.104     3.106     3.109     3.112     3.115     3.118     3.121     3.124     3.128     3.131     3.135     3.139     3.143     3.147     3.151     3.155     3.160     3.164     3.169     3.173     3.178     3.182     3.186     3.189     3.193     3.196     3.199     3.202     3.205     3.208     3.210     3.212     3.215     3.217     3.219     3.221     3.223     3.225     3.227     3.229     3.231     3.233     3.235     3.237     3.239     3.240     3.242     3.244     3.246     3.248     3.250     3.251     3.253     3.255     3.257     3.259     3.260     3.262     3.264     3.266     3.268     3.270     3.272     3.274     3.276     3.277     3.279     3.281     3.283     3.285     3.294     3.304     3.314     3.323     3.333     3.343     3.353     3.362     3.372     3.382     3.392     3.401     3.411     3.420     3.430     3.439     3.449     3.458     3.468     3.477     3.486     3.495     3.504     3.513     3.522     3.531     3.540     3.549     3.557     3.566     3.575     3.583     3.591     3.599     3.607     3.615     3.623     3.631     3.638     3.646     3.653     3.661     3.668     3.675     3.681     3.688     3.694     3.701     3.707     3.713     3.719     3.724     3.730     3.735     3.740     3.745     3.750     3.755     3.759     3.763     3.767     3.771     3.775     3.778     3.781     3.784     3.787     3.789     3.791     3.793     3.795     3.797     3.798     3.799     3.800     3.801     3.801     3.801     3.801     3.800     3.799     3.798     3.797     3.795     3.793     3.791     3.788     3.785     3.782     3.778     3.774     3.770     3.765     3.760     3.755     3.749     3.743     3.736     3.729     3.722     3.714     3.705     3.696     3.687     3.678     3.668     3.657     3.646     3.635     3.623     3.611     3.598     3.585     3.571     3.557     3.579     3.615     3.651     3.686     3.721     3.755     3.788     3.820     3.852     3.883     3.914     3.944     3.973     4.001     4.029     4.056     4.082     4.107     4.132     4.156     4.180     4.202     4.224     4.246     4.266     4.286     4.305     4.324     4.341     4.358     4.375     4.390     4.405     4.419     4.432     4.444     4.456     4.467     4.477     4.486     4.495     4.502     4.509     4.515     4.520     4.525     4.529     4.531     4.533     4.535     4.535     4.534     4.533     4.531     4.528     4.524     4.519     4.514     4.507     4.500     4.492     4.483     4.473     4.462     4.450     4.438     4.424     4.410     4.395     4.379     4.362     4.344     4.326     4.307     4.287     4.267     4.246     4.224     4.202     4.180     4.157     4.134     4.110     4.086     4.062     4.038     4.013     4.021     4.032     4.042     4.053     4.063     4.074     4.085     4.097     4.108     4.120     4.132     4.144     4.157     4.169     4.182     4.195     4.208     4.222     4.235     4.249     4.263     4.277     4.292     4.306     4.321     4.336     4.351     4.367     4.382     4.398     4.414     4.430     4.446     4.463     4.479     4.496     4.513     4.530     4.547     4.565     4.582     4.600     4.617     4.635     4.653     4.671     4.689     4.707     4.725     4.744     4.762     4.781     4.799     4.818     4.836     4.855     4.873     4.892     4.910     4.928     4.946     4.965     4.983     5.001     5.019     5.036     5.054     5.072     5.089     5.107     5.124     5.141     5.158     5.175     5.192     5.209     5.226     5.242     5.258     5.274     5.290     5.305     5.321     5.336     5.351     5.388     5.444     5.502     5.562     5.624     5.686     5.748     5.809     5.871     5.934     5.999     6.068     6.139     6.212     6.287     6.365     6.452     6.554     6.670     6.791     6.912     7.028     7.140     7.251     7.371     7.501     7.630     7.754     7.875     7.987     8.082     8.155     8.205     8.233     8.242     8.232     8.213     8.206     8.211     8.230     8.258     8.280     8.280     8.262     8.226     8.161     8.071     7.982     7.882     7.806     7.781     7.764     7.736     7.733     7.701     7.675     7.645     7.623     7.608     7.589     7.585     7.576     7.593     7.603     7.628     7.678     7.725     7.767     7.817     7.947     8.038     8.162     8.299     8.421     8.592     8.831     9.048     9.280     9.359     9.618     9.700     9.819     9.853     9.949     9.958     9.875     9.889     9.784     9.669     9.565     9.400     9.295     9.092     8.969     8.742     8.602     8.386     8.232     8.045     7.890     7.712     7.561     7.391     7.240     7.029     6.977     6.879     6.728     6.644     6.583     6.439     6.346     6.230     6.152     6.063     6.057     5.934     5.903     5.801     5.731     5.629     5.555     5.473     5.420     5.340     5.351     5.362     5.372     5.382     5.391     5.398     5.404     5.410     5.415     5.421     5.426     5.431     5.437     5.443     5.451     5.625     5.763     5.972     6.115     6.346     6.512     6.714     6.899     7.094     7.390     7.524     7.722     8.000     8.113     8.380     8.488     8.644     8.777     8.901     8.998     9.083     9.172     9.192     9.251     9.254     9.257     9.183     9.190     9.238     9.237     9.343     9.368     9.520     9.495     9.514     9.416     9.342     9.237     9.112     8.988     8.840     8.859     8.745     8.730     8.655     8.584     8.510     8.433     8.343     8.261     8.137     8.102     8.034     8.002     7.980     7.981     8.043     7.912     7.849     7.765     7.675     7.615     7.508     7.503     7.383     7.303     7.230     7.107     7.003     6.872     6.782     6.666     6.555     6.463     6.340     6.254     6.151     6.051     5.965     5.848     5.752     5.649     5.541     5.448     5.354     5.216     5.095     5.000     4.953     4.946     4.940     4.934     4.928     4.922     4.917     4.912     4.907     4.903     4.900     4.898     4.896     4.895     4.894     4.893     4.892     4.891     4.890     4.887     4.884     4.881     4.876     4.871     4.864     4.857     4.849     4.841     4.832     4.823     4.814     4.805     4.796     4.788     4.780     4.772     4.764     4.756     4.748     4.740     4.732     4.724     4.715     4.706     4.697     4.689     4.681     4.673     4.666     4.660     4.654     4.648     4.643     4.639     4.636     4.633     4.630     4.627     4.625     4.622     4.620     4.617     4.614     4.611     4.608     4.604     4.601     4.596     4.592     4.586     4.580     4.572     4.564     4.555     4.543     4.530     4.517     4.503     4.490     4.475     4.460     4.444     4.428     4.411     4.400     4.444     4.512     4.570     4.616     4.647     4.692     4.780     4.879     5.016     5.213     5.404     5.620     5.819     5.970     6.031     6.012     5.932     5.752     5.539     5.293     5.036     4.786     4.571     4.389     4.217     4.079     4.083     4.096     4.111     4.129     4.148     4.169     4.192     4.216     4.241     4.267     4.294     4.321     4.348     4.375     4.400     4.424     4.448     4.471     4.493     4.514     4.534     4.554     4.573     4.591     4.609     4.625     4.641     4.655     4.669     4.684     4.699     4.712     4.725     4.736     4.749     4.762     4.834     4.953     5.068     5.170     5.273     5.376     5.480     5.583     5.681     5.791     5.969     6.142     6.309     6.493     6.734     6.967     7.185     7.412     7.667     8.069     8.599     9.130     9.534     9.821     9.912     9.965     9.918     9.902     9.825     9.834     9.898    10.009    10.179    10.324    10.514    10.645    10.799    10.816    10.809    10.662    10.506    10.248    10.004     9.724     9.498     9.274     9.102     8.928     8.785     8.618     8.454     8.271     8.079     7.887     7.697     7.534     7.383     7.260     7.165     7.067     6.947     6.817     6.660     6.473     6.279     6.094     5.922     5.768     5.637     5.511     5.402     5.300     5.201     5.106     5.025     4.954     4.890     4.818     4.730     4.623     4.511     4.408     4.319     4.240     4.173     4.121     4.083     4.054     4.036     4.024     4.017     4.011     4.001     3.987     3.964     3.927     3.878     3.818     3.753     3.686     3.614     3.542     3.474     3.411     3.353     3.299     3.250     3.205     3.164     3.126     3.094     3.061     3.042     3.027     3.013     2.999     2.985     2.972     2.959     2.946     2.934     2.922     2.911     2.900     2.890     2.880     2.870     2.862     2.855     2.848     2.841     2.834     2.829     2.826     2.822     2.820     2.817     2.815     2.813     2.812     2.810     2.808     2.806     2.803     2.800     2.797     2.794     2.791     2.787     2.783     2.779     2.775     2.770     2.765     2.760     2.755     2.749     2.743     2.738     2.732     2.726     2.720     2.714     2.708     2.702     2.695     2.689     2.682     2.676     2.669     2.662     2.655     2.648     2.641     2.634     2.627     2.620     2.613     2.606     2.599     2.592     2.584     2.576     2.569     2.561     2.554     2.546     2.538     2.529     2.521     2.513     2.504     2.496     2.488     2.479     2.471     2.462     2.453     2.445     2.436     2.428     2.419     2.411     2.402     2.394     2.385     2.376     2.368     2.360     2.352     2.344     2.337     2.329     2.322     2.315     2.307     2.300     2.293     2.286     2.280     2.274     2.268     2.262     2.256     2.250     2.245     2.240     2.235     2.230     2.226     2.221     2.217     2.213     2.209     2.205     2.201     2.198     2.194     2.191     2.188     2.184     2.181     2.178     2.175     2.171     2.168     2.165     2.162     2.159     2.156     2.152     2.149     2.146     2.143     2.140     2.137     2.134     2.130     2.127     2.123     2.119     2.116     2.112     2.108     2.104     2.101     2.097     2.092     2.088     2.084     2.079     2.075     2.070     2.065     2.060     2.055     2.050     2.044     2.038     2.033     2.026     2.020     2.014     2.007     2.001     1.994     1.988     1.981     1.974     1.966     1.959     1.951     1.943     1.935     1.927     1.917     1.908     1.897     1.887     1.876     1.864     1.853     1.841     1.829     1.818     1.807     1.797     1.788     1.780     1.773     1.766     1.758     1.750     1.742     1.732     1.723     1.712     1.701     1.688     1.676     1.663
     2.212     2.219     2.237     2.241     2.261     2.261     2.284     2.281     2.306     2.299     2.325     2.316     2.361     2.332     2.399     2.347     2.435     2.360     2.466     2.373     2.490     2.385     2.502     2.396     2.501     2.407     2.493     2.417     2.485     2.427     2.467     2.436     2.446     2.445     2.454     2.455     2.462     2.464     2.469     2.473     2.479     2.483     2.488     2.492     2.498     2.502     2.507     2.512     2.517     2.521     2.526     2.530     2.535     2.539     2.543     2.547     2.552     2.556     2.560     2.564     2.568     2.572     2.576     2.580     2.583     2.587     2.591     2.594     2.598     2.602     2.605     2.609     2.612     2.615     2.619     2.622     2.625     2.628     2.631     2.635     2.638     2.641     2.644     2.647     2.650     2.653     2.655     2.659     2.661     2.664     2.667     2.670     2.673     2.676     2.678     2.681     2.683     2.686     2.688     2.691     2.693     2.696     2.698     2.700     2.703     2.705     2.707     2.709     2.712     2.714     2.716     2.718     2.721     2.723     2.725     2.727     2.729     2.731     2.734     2.735     2.738     2.739     2.741     2.743     2.745     2.747     2.749     2.751     2.753     2.755     2.756     2.758     2.760     2.761     2.763     2.765     2.767     2.768     2.770     2.771     2.773     2.775     2.776     2.777     2.779     2.780     2.782     2.783     2.784     2.786     2.787     2.788     2.789     2.791     2.792     2.793     2.794     2.795     2.796     2.797     2.798     2.798     2.799     2.800     2.801     2.802     2.802     2.803     2.803     2.804     2.805     2.805     2.805     2.805     2.806     2.806     2.806     2.807     2.807     2.807     2.807     2.807     2.807     2.806     2.806     2.806     2.806     2.805     2.805     2.804     2.804     2.803     2.803     2.802     2.801     2.801     2.800     2.799     2.798     2.797     2.796     2.795     2.794     2.793     2.792     2.790     2.789     2.787     2.786     2.785     2.783     2.782     2.780     2.779     2.777     2.775     2.773     2.771     2.770     2.768     2.766     2.764     2.761     2.759     2.757     2.755     2.752     2.750     2.748     2.745     2.743     2.740     2.738     2.735     2.732     2.729     2.727     2.724     2.721     2.718     2.715     2.712     2.709     2.706     2.702     2.699     2.696     2.692     2.689     2.685     2.682     2.678     2.675     2.671     2.667     2.663     2.659     2.655     2.651     2.647     2.643     2.639     2.634     2.630     2.626     2.621     2.617     2.612     2.608     2.603     2.598     2.594     2.589     2.584     2.579     2.574     2.569     2.564     2.558     2.553     2.548     2.542     2.537     2.531     2.526     2.523     2.524     2.524     2.525     2.525     2.526     2.526     2.527     2.528     2.528     2.529     2.529     2.530     2.530     2.531     2.531     2.531     2.532     2.532     2.533     2.533     2.534     2.534     2.534     2.535     2.535     2.536     2.536     2.537     2.537     2.537     2.538     2.538     2.539     2.539     2.539     2.540     2.540     2.540     2.541     2.541     2.541     2.542     2.542     2.542     2.543     2.543     2.543     2.544     2.544     2.544     2.545     2.545     2.546     2.546     2.546     2.547     2.547     2.548     2.548     2.548     2.549     2.549     2.550     2.550     2.550     2.551     2.551     2.552     2.552     2.553     2.553     2.553     2.554     2.554     2.555     2.555     2.556     2.556     2.557     2.557     2.558     2.558     2.559     2.559     2.560     2.560     2.561     2.561     2.562     2.562     2.563     2.563     2.564     2.564     2.565     2.565     2.566     2.566     2.567     2.567     2.568     2.569     2.569     2.570     2.571     2.571     2.572     2.573     2.573     2.574     2.574     2.575     2.576     2.576     2.577     2.578     2.578     2.579     2.579     2.580     2.581     2.581     2.582     2.583     2.583     2.584     2.585     2.586     2.586     2.587     2.588     2.589     2.589     2.590     2.590     2.591     2.592     2.593     2.593     2.594     2.595     2.595     2.596     2.597     2.598     2.599     2.599     2.600     2.601     2.602     2.602     2.603     2.604     2.605     2.606     2.607     2.608     2.608     2.609     2.610     2.611     2.612     2.613     2.614     2.614     2.615     2.616     2.617     2.618     2.619     2.620     2.621     2.621     2.622     2.623     2.624     2.625     2.626     2.627     2.628     2.629     2.630     2.631     2.632     2.633     2.634     2.635     2.636     2.637     2.638     2.639     2.640     2.641     2.642     2.644     2.645     2.646     2.647     2.648     2.649     2.650     2.651     2.652     2.654     2.655     2.656     2.657     2.658     2.659     2.660     2.661     2.663     2.664     2.665     2.666     2.667     2.668     2.670     2.671     2.672     2.673     2.675     2.676     2.677     2.679     2.680     2.681     2.683     2.684     2.685     2.687     2.688     2.689     2.690     2.692     2.693     2.694     2.695     2.697     2.698     2.699     2.701     2.702     2.703     2.705     2.706     2.708     2.709     2.710     2.712     2.713     2.714     2.716     2.717     2.718     2.720     2.721     2.722     2.724     2.725     2.727     2.728     2.730     2.731     2.732     2.734     2.735     2.737     2.738     2.740     2.741     2.743     2.744     2.745     2.747     2.748     2.750     2.751     2.753     2.754     2.756     2.758     2.759     2.761     2.762     2.764     2.766     2.767     2.769     2.770     2.772     2.774     2.775     2.776     2.778     2.780     2.781     2.783     2.785     2.786     2.788     2.789     2.791     2.793     2.794     2.796     2.797     2.799     2.801     2.803     2.804     2.806     2.808     2.810     2.814     2.821     2.828     2.835     2.842     2.849     2.856     2.863     2.870     2.876     2.883     2.890     2.897     2.904     2.911     2.918     2.924     2.931     2.938     2.945     2.951     2.958     2.964     2.971     2.977     2.984     2.990     2.997     3.003     3.009     3.016     3.022     3.028     3.034     3.040     3.046     3.052     3.057     3.063     3.069     3.074     3.080     3.085     3.091     3.096     3.102     3.107     3.112     3.117     3.122     3.127     3.131     3.136     3.141     3.145     3.149     3.154     3.158     3.162     3.166     3.170     3.174     3.177     3.181     3.184     3.188     3.191     3.194     3.197     3.200     3.203     3.205     3.208     3.210     3.212     3.215     3.217     3.219     3.220     3.222     3.224     3.225     3.226     3.228     3.229     3.230     3.231     3.231     3.232     3.232     3.233     3.233     3.233     3.233     3.233     3.232     3.232     3.231     3.230     3.229     3.228     3.227     3.225     3.224     3.222     3.220     3.218     3.216     3.213     3.210     3.207     3.204     3.201     3.197     3.193     3.188     3.184     3.179     3.173     3.168     3.162     3.156     3.149     3.142     3.134     3.126     3.118     3.110     3.101     3.092     3.082     3.072     3.069     3.071     3.073     3.075     3.078     3.080     3.082     3.084     3.086     3.089     3.091     3.094     3.096     3.099     3.101     3.104     3.106     3.109     3.112     3.115     3.118     3.122     3.125     3.128     3.132     3.136     3.139     3.143     3.147     3.152     3.156     3.160     3.165     3.169     3.173     3.177     3.182     3.185     3.189     3.193     3.196     3.199     3.202     3.205     3.207     3.210     3.212     3.215     3.217     3.219     3.221     3.223     3.225     3.227     3.229     3.231     3.233     3.235     3.237     3.239     3.241     3.242     3.244     3.246     3.248     3.250     3.251     3.253     3.255     3.257     3.259     3.261     3.263     3.264     3.266     3.268     3.270     3.272     3.274     3.276     3.278     3.280     3.282     3.284     3.291     3.301     3.311     3.321     3.330     3.340     3.350     3.360     3.369     3.379     3.389     3.398     3.408     3.417     3.427     3.436     3.446     3.455     3.465     3.474     3.483     3.492     3.501     3.510     3.519     3.528     3.537     3.546     3.555     3.563     3.572     3.580     3.588     3.596     3.604     3.612     3.620     3.628     3.635     3.643     3.650     3.658     3.665     3.672     3.678     3.685     3.692     3.698     3.704     3.710     3.716     3.722     3.727     3.732     3.738     3.742     3.747     3.752     3.756     3.760     3.765     3.768     3.772     3.775     3.779     3.781     3.784     3.787     3.789     3.791     3.793     3.794     3.796     3.797     3.798     3.798     3.799     3.799     3.799     3.798     3.797     3.796     3.795     3.793     3.792     3.789     3.787     3.784     3.781     3.777     3.773     3.769     3.764     3.759     3.754     3.748     3.742     3.736     3.729     3.721     3.714     3.705     3.697     3.688     3.678     3.668     3.658     3.647     3.636     3.624     3.612     3.599     3.586     3.573     3.559     3.558     3.594     3.630     3.666     3.701     3.735     3.768     3.801     3.833     3.865     3.895     3.925     3.955     3.983     4.011     4.038     4.065     4.090     4.115     4.139     4.163     4.186     4.208     4.229     4.250     4.270     4.290     4.308     4.326     4.343     4.359     4.375     4.390     4.404     4.417     4.430     4.442     4.453     4.463     4.472     4.481     4.489     4.496     4.502     4.507     4.512     4.516     4.519     4.521     4.522     4.523     4.522     4.521     4.519     4.516     4.513     4.508     4.503     4.497     4.490     4.482     4.473     4.463     4.452     4.441     4.428     4.415     4.401     4.386     4.370     4.353     4.336     4.318     4.299     4.279     4.259     4.238     4.217     4.195     4.172     4.150     4.127     4.103     4.079     4.055     4.030     4.009     4.019     4.029     4.039     4.050     4.061     4.072     4.083     4.094     4.105     4.117     4.129     4.141     4.153     4.166     4.179     4.192     4.205     4.218     4.231     4.245     4.259     4.273     4.287     4.302     4.317     4.332     4.347     4.362     4.377     4.393     4.409     4.425     4.441     4.458     4.474     4.491     4.508     4.525     4.542     4.559     4.576     4.594     4.612     4.629     4.647     4.665     4.683     4.701     4.719     4.738     4.756     4.775     4.793     4.812     4.830     4.849     4.867     4.886     4.904     4.922     4.940     4.959     4.977     4.995     5.013     5.031     5.048     5.066     5.084     5.101     5.118     5.136     5.153     5.170     5.187     5.204     5.221     5.237     5.254     5.270     5.286     5.301     5.317     5.332     5.347     5.362     5.408     5.465     5.524     5.586     5.649     5.712     5.775     5.838     5.900     5.964     6.031     6.103     6.177     6.254     6.332     6.415     6.505     6.607     6.721     6.843     6.966     7.086     7.199     7.315     7.440     7.571     7.700     7.823     7.940     8.046     8.132     8.196     8.235     8.252     8.251     8.232     8.207     8.197     8.202     8.223     8.253     8.264     8.254     8.215     8.167     8.089     7.997     7.905     7.829     7.759     7.754     7.735     7.730     7.726     7.701     7.693     7.650     7.643     7.615     7.593     7.594     7.571     7.583     7.593     7.601     7.646     7.739     7.778     7.894     7.935     8.068     8.169     8.265     8.358     8.557     8.691     8.925     9.113     9.352     9.448     9.602     9.736     9.814     9.915     9.905     9.929     9.867     9.849     9.728     9.652     9.515     9.392     9.252     9.081     8.939     8.738     8.565     8.406     8.243     8.062     7.892     7.751     7.568     7.395     7.274     7.128     7.022     6.924     6.846     6.731     6.608     6.505     6.413     6.302     6.228     6.145     6.103     5.979     5.938     5.818     5.732     5.634     5.577     5.462     5.448     5.352     5.362     5.372     5.381     5.389     5.397     5.403     5.409     5.415     5.420     5.426     5.432     5.438     5.445     5.451     5.456     5.615     5.756     5.961     6.131     6.325     6.477     6.679     6.937     7.081     7.251     7.536     7.654     7.935     8.069     8.223     8.407     8.558     8.680     8.812     8.916     8.994     9.065     9.051     9.098     9.076     9.109     9.057     9.055     9.104     9.104     9.222     9.265     9.359     9.345     9.334     9.287     9.227     9.101     8.995     8.869     8.775     8.772     8.722     8.692     8.664     8.582     8.540     8.485     8.367     8.319     8.163     8.055     7.992     8.026     8.050     8.001     7.967     7.871     7.831     7.707     7.652     7.622     7.512     7.444     7.377     7.261     7.172     7.046     6.994     6.833     6.725     6.620     6.514     6.434     6.321     6.238     6.144     6.038     5.945     5.836     5.715     5.637     5.518     5.394     5.263     5.179     5.009     4.976     4.969     4.964     4.958     4.953     4.947     4.942     4.937     4.933     4.930     4.927     4.925     4.923     4.922     4.921     4.921     4.920     4.919     4.917     4.914     4.911     4.906     4.901     4.895     4.888     4.879     4.871     4.861     4.851     4.842     4.832     4.822     4.813     4.804     4.796     4.787     4.779     4.771     4.763     4.754     4.746     4.737     4.727     4.717     4.708     4.699     4.691     4.684     4.677     4.670     4.664     4.659     4.654     4.649     4.646     4.643     4.641     4.638     4.636     4.633     4.630     4.627     4.624     4.621     4.617     4.614     4.610     4.605     4.600     4.594     4.587     4.579     4.570     4.560     4.548     4.533     4.518     4.504     4.489     4.474     4.458     4.442     4.426     4.409     4.390     4.411     4.482     4.546     4.593     4.626     4.689     4.754     4.860     4.991     5.151     5.345     5.575     5.797     5.969     6.075     6.097     6.013     5.871     5.652     5.416     5.166     4.915     4.687     4.476     4.282     4.111     4.040     4.047     4.057     4.070     4.086     4.104     4.124     4.145     4.169     4.194     4.220     4.247     4.274     4.300     4.325     4.348     4.371     4.393     4.415     4.436     4.456     4.476     4.495     4.515     4.535     4.554     4.572     4.589     4.606     4.625     4.643     4.660     4.676     4.690     4.706     4.764     4.905     5.044     5.171     5.286     5.396     5.502     5.608     5.707     5.797     5.889     6.004     6.136     6.300     6.483     6.683     6.921     7.230     7.617     8.024     8.437     8.810     9.210     9.504     9.688     9.626     9.487     9.289     9.140     9.019     8.944     8.988     9.086     9.297     9.490     9.698     9.863    10.017    10.100    10.155    10.151    10.123    10.023     9.916     9.750     9.608     9.412     9.262     9.071     8.930     8.754     8.599     8.419     8.236     8.049     7.862     7.694     7.540     7.398     7.271     7.156     7.003     6.852     6.680     6.482     6.260     6.044     5.843     5.658     5.505     5.369     5.250     5.146     5.048     4.954     4.871     4.803     4.745     4.686     4.619     4.535     4.441     4.350     4.267     4.192     4.124     4.069     4.028     3.996     3.975     3.962     3.956     3.952     3.946     3.938     3.922     3.894     3.853     3.802     3.743     3.682     3.614     3.545     3.479     3.417     3.359     3.306     3.259     3.215     3.175     3.137     3.105     3.074     3.043     3.012     2.984     2.962     2.949     2.936     2.923     2.911     2.899     2.888     2.877     2.866     2.856     2.846     2.837     2.828     2.820     2.813     2.807     2.800     2.795     2.791     2.787     2.785     2.783     2.782     2.780     2.779     2.778     2.777     2.775     2.773     2.771     2.769     2.766     2.763     2.761     2.757     2.754     2.750     2.746     2.742     2.738     2.733     2.728     2.723     2.718     2.712     2.707     2.702     2.696     2.690     2.684     2.678     2.672     2.666     2.660     2.654     2.647     2.640     2.634     2.627     2.620     2.614     2.607     2.600     2.593     2.586     2.579     2.572     2.564     2.557     2.549     2.542     2.534     2.526     2.518     2.510     2.502     2.494     2.486     2.477     2.469     2.461     2.452     2.444     2.435     2.427     2.418     2.410     2.402     2.393     2.385     2.376     2.368     2.359     2.351     2.343     2.336     2.328     2.321     2.314     2.307     2.299     2.292     2.285     2.278     2.272     2.266     2.260     2.254     2.248     2.243     2.238     2.232     2.228     2.223     2.219     2.214     2.210     2.206     2.202     2.198     2.194     2.191     2.187     2.184     2.181     2.177     2.174     2.171     2.168     2.165     2.162     2.158     2.155     2.152     2.149     2.146     2.143     2.139     2.136     2.133     2.130     2.127     2.124     2.120     2.116     2.113     2.109     2.106     2.102     2.098     2.094     2.090     2.086     2.082     2.077     2.073     2.068     2.064     2.059     2.054     2.048     2.043     2.038     2.032     2.026     2.020     2.014     2.007     2.001     1.995     1.988     1.981     1.975     1.968     1.960     1.953     1.945     1.937     1.929     1.920     1.911     1.902     1.891     1.881     1.870     1.858     1.846     1.834     1.823     1.811     1.801     1.791     1.782     1.774     1.768     1.761     1.753     1.746     1.737     1.728     1.718     1.708     1.696     1.684     1.672     1.660
     2.209     2.225     2.231     2.250     2.252     2.274     2.272     2.297     2.291     2.326     2.309     2.363     2.326     2.399     2.341     2.433     2.355     2.464     2.368     2.489     2.380     2.505     2.392     2.508     2.402     2.512     2.412     2.509     2.422     2.495     2.431     2.472     2.440     2.450     2.450     2.457     2.460     2.465     2.470     2.475     2.480     2.485     2.490     2.495     2.500     2.504     2.509     2.513     2.518     2.522     2.527     2.531     2.536     2.540     2.544     2.549     2.553     2.557     2.561     2.565     2.570     2.573     2.578     2.581     2.585     2.589     2.593     2.597     2.600     2.604     2.607     2.611     2.614     2.618     2.621     2.624     2.628     2.630     2.634     2.637     2.640     2.643     2.646     2.649     2.652     2.655     2.658     2.661     2.664     2.667     2.670     2.673     2.675     2.678     2.681     2.684     2.686     2.689     2.691     2.694     2.697     2.699     2.701     2.704     2.706     2.708     2.711     2.713     2.715     2.717     2.720     2.722     2.724     2.726     2.729     2.730     2.733     2.735     2.737     2.739     2.741     2.743     2.745     2.747     2.749     2.751     2.753     2.755     2.757     2.759     2.760     2.762     2.764     2.766     2.767     2.769     2.771     2.772     2.774     2.775     2.777     2.779     2.780     2.781     2.783     2.784     2.786     2.787     2.788     2.790     2.791     2.792     2.793     2.794     2.796     2.797     2.798     2.799     2.800     2.801     2.802     2.803     2.803     2.804     2.805     2.806     2.806     2.807     2.807     2.808     2.808     2.809     2.809     2.810     2.810     2.810     2.811     2.811     2.811     2.811     2.811     2.811     2.811     2.810     2.810     2.810     2.809     2.809     2.809     2.808     2.808     2.807     2.807     2.806     2.805     2.804     2.804     2.803     2.802     2.801     2.800     2.799     2.798     2.797     2.795     2.794     2.793     2.792     2.790     2.789     2.787     2.786     2.784     2.782     2.781     2.779     2.777     2.775     2.773     2.771     2.770     2.767     2.765     2.763     2.761     2.759     2.756     2.754     2.752     2.749     2.747     2.744     2.741     2.739     2.736     2.733     2.730     2.728     2.725     2.722     2.719     2.716     2.712     2.709     2.706     2.703     2.699     2.696     2.693     2.689     2.686     2.682     2.678     2.674     2.671     2.667     2.663     2.659     2.655     2.651     2.646     2.642     2.638     2.634     2.629     2.625     2.621     2.616     2.611     2.607     2.602     2.597     2.592     2.587     2.582     2.577     2.572     2.567     2.562     2.557     2.551     2.546     2.540     2.535     2.529     2.523     2.522     2.523     2.524     2.524     2.525     2.525     2.526     2.526     2.527     2.527     2.528     2.528     2.529     2.529     2.530     2.530     2.531     2.531     2.532     2.532     2.532     2.533     2.533     2.534     2.534     2.534     2.535     2.535     2.536     2.536     2.537     2.537     2.537     2.538     2.538     2.538     2.539     2.539     2.540     2.540     2.540     2.540     2.541     2.541     2.541     2.542     2.542     2.542     2.543     2.543     2.544     2.544     2.544     2.545     2.545     2.545     2.546     2.546     2.547     2.547     2.548     2.548     2.549     2.549     2.549     2.550     2.550     2.550     2.551     2.551     2.552     2.552     2.553     2.553     2.554     2.554     2.555     2.555     2.556     2.556     2.557     2.557     2.557     2.558     2.559     2.559     2.559     2.560     2.561     2.561     2.561     2.562     2.563     2.563     2.563     2.564     2.565     2.565     2.566     2.566     2.567     2.568     2.568     2.569     2.569     2.570     2.571     2.572     2.572     2.573     2.573     2.574     2.575     2.575     2.576     2.576     2.577     2.578     2.578     2.579     2.580     2.580     2.581     2.582     2.582     2.583     2.584     2.584     2.585     2.586     2.587     2.587     2.588     2.589     2.589     2.590     2.591     2.591     2.592     2.593     2.594     2.594     2.595     2.596     2.597     2.597     2.598     2.599     2.600     2.601     2.601     2.602     2.603     2.604     2.605     2.606     2.607     2.607     2.608     2.609     2.610     2.611     2.612     2.613     2.614     2.614     2.615     2.616     2.617     2.618     2.619     2.620     2.620     2.621     2.622     2.623     2.624     2.625     2.626     2.627     2.628     2.629     2.630     2.631     2.632     2.633     2.634     2.635     2.636     2.637     2.638     2.639     2.641     2.641     2.643     2.644     2.645     2.646     2.647     2.648     2.649     2.650     2.651     2.652     2.654     2.655     2.656     2.657     2.658     2.659     2.661     2.662     2.663     2.664     2.665     2.667     2.668     2.669     2.670     2.671     2.673     2.674     2.675     2.677     2.678     2.679     2.681     2.682     2.683     2.684     2.686     2.687     2.688     2.690     2.691     2.692     2.693     2.695     2.696     2.697     2.698     2.700     2.701     2.703     2.704     2.705     2.707     2.708     2.709     2.711     2.712     2.714     2.715     2.716     2.718     2.719     2.720     2.722     2.723     2.725     2.726     2.727     2.729     2.730     2.732     2.733     2.735     2.736     2.737     2.739     2.740     2.742     2.743     2.745     2.746     2.748     2.749     2.750     2.752     2.754     2.755     2.757     2.758     2.760     2.762     2.763     2.765     2.766     2.768     2.770     2.771     2.773     2.774     2.776     2.777     2.779     2.781     2.782     2.784     2.786     2.787     2.789     2.790     2.792     2.794     2.795     2.797     2.799     2.800     2.802     2.804     2.806     2.807     2.809     2.811     2.814     2.821     2.828     2.835     2.842     2.848     2.855     2.862     2.869     2.876     2.883     2.889     2.896     2.903     2.910     2.916     2.923     2.930     2.936     2.943     2.949     2.956     2.962     2.969     2.975     2.981     2.988     2.994     3.000     3.006     3.012     3.018     3.024     3.030     3.036     3.042     3.048     3.053     3.059     3.064     3.070     3.075     3.080     3.085     3.091     3.096     3.101     3.106     3.110     3.115     3.120     3.124     3.129     3.133     3.137     3.141     3.146     3.149     3.153     3.157     3.161     3.164     3.168     3.171     3.174     3.177     3.180     3.183     3.186     3.188     3.191     3.193     3.195     3.197     3.199     3.201     3.203     3.205     3.206     3.208     3.209     3.210     3.211     3.212     3.213     3.213     3.214     3.214     3.214     3.215     3.215     3.214     3.214     3.214     3.213     3.212     3.211     3.210     3.209     3.208     3.206     3.205     3.203     3.201     3.199     3.196     3.194     3.191     3.188     3.185     3.181     3.178     3.174     3.169     3.165     3.160     3.155     3.149     3.143     3.137     3.130     3.123     3.116     3.108     3.100     3.091     3.083     3.073     3.064     3.064     3.066     3.068     3.070     3.072     3.075     3.077     3.079     3.081     3.084     3.086     3.088     3.091     3.093     3.096     3.098     3.101     3.104     3.107     3.109     3.112     3.116     3.119     3.122     3.125     3.129     3.133     3.136     3.140     3.144     3.148     3.152     3.156     3.161     3.165     3.169     3.173     3.177     3.181     3.185     3.189     3.192     3.195     3.199     3.202     3.204     3.207     3.210     3.212     3.214     3.217     3.219     3.221     3.223     3.225     3.227     3.229     3.231     3.233     3.235     3.237     3.239     3.241     3.242     3.244     3.246     3.248     3.250     3.252     3.254     3.255     3.257     3.259     3.261     3.263     3.265     3.267     3.269     3.271     3.272     3.274     3.276     3.278     3.280     3.282     3.289     3.298     3.308     3.318     3.328     3.337     3.347     3.357     3.367     3.376     3.386     3.395     3.405     3.415     3.424     3.434     3.443     3.452     3.462     3.471     3.480     3.489     3.498     3.507     3.516     3.525     3.534     3.543     3.552     3.560     3.569     3.577     3.585     3.593     3.601     3.609     3.617     3.625     3.633     3.640     3.647     3.655     3.662     3.669     3.676     3.682     3.689     3.695     3.701     3.707     3.713     3.719     3.724     3.730     3.735     3.740     3.745     3.749     3.754     3.758     3.762     3.766     3.769     3.773     3.776     3.779     3.782     3.784     3.787     3.789     3.791     3.792     3.794     3.795     3.796     3.796     3.797     3.797     3.796     3.796     3.795     3.794     3.793     3.792     3.790     3.788     3.785     3.782     3.779     3.776     3.772     3.768     3.763     3.758     3.753     3.748     3.741     3.735     3.728     3.721     3.714     3.706     3.697     3.688     3.679     3.669     3.659     3.648     3.637     3.625     3.613     3.601     3.588     3.575     3.561     3.547     3.573     3.610     3.645     3.680     3.715     3.748     3.781     3.814     3.846     3.877     3.907     3.936     3.965     3.993     4.021     4.047     4.073     4.098     4.123     4.146     4.169     4.192     4.213     4.234     4.254     4.274     4.292     4.310     4.327     4.344     4.360     4.375     4.389     4.402     4.415     4.427     4.438     4.448     4.458     4.467     4.475     4.482     4.488     4.494     4.499     4.503     4.506     4.508     4.510     4.510     4.510     4.509     4.508     4.505     4.502     4.497     4.492     4.486     4.479     4.471     4.462     4.453     4.442     4.431     4.419     4.406     4.392     4.377     4.361     4.344     4.327     4.309     4.290     4.271     4.251     4.230     4.209     4.187     4.165     4.142     4.119     4.096     4.072     4.047     4.023     4.007     4.017     4.027     4.037     4.048     4.058     4.069     4.080     4.091     4.103     4.114     4.126     4.138     4.150     4.163     4.175     4.188     4.201     4.214     4.228     4.241     4.255     4.269     4.284     4.298     4.313     4.327     4.342     4.358     4.373     4.388     4.404     4.420     4.436     4.453     4.469     4.486     4.502     4.519     4.536     4.554     4.571     4.588     4.606     4.624     4.641     4.659     4.677     4.695     4.713     4.732     4.750     4.769     4.787     4.805     4.824     4.843     4.861     4.879     4.898     4.916     4.934     4.953     4.971     4.989     5.007     5.025     5.043     5.060     5.078     5.095     5.113     5.130     5.147     5.164     5.182     5.199     5.216     5.232     5.249     5.265     5.281     5.297     5.313     5.328     5.343     5.358     5.373     5.427     5.485     5.545     5.608     5.672     5.736     5.800     5.863     5.926     5.992     6.061     6.136     6.213     6.295     6.379     6.467     6.560     6.659     6.772     6.894     7.021     7.143     7.260     7.380     7.508     7.640     7.767     7.889     8.001     8.099     8.177     8.232     8.261     8.266     8.254     8.226     8.196     8.184     8.194     8.218     8.237     8.241     8.213     8.160     8.099     8.009     7.920     7.850     7.774     7.735     7.730     7.715     7.729     7.730     7.733     7.693     7.693     7.682     7.628     7.621     7.600     7.586     7.626     7.629     7.680     7.723     7.796     7.851     7.892     8.075     8.105     8.210     8.277     8.403     8.461     8.635     8.818     9.024     9.197     9.341     9.520     9.679     9.780     9.876     9.945     9.914     9.938     9.842     9.882     9.686     9.586     9.460     9.334     9.228     9.030     8.891     8.747     8.571     8.411     8.226     8.099     7.908     7.751     7.583     7.397     7.299     7.228     7.088     7.031     6.906     6.811     6.665     6.589     6.453     6.394     6.328     6.222     6.180     6.069     5.971     5.864     5.771     5.661     5.621     5.496     5.429     5.385     5.371     5.380     5.388     5.395     5.402     5.408     5.414     5.420     5.427     5.433     5.439     5.446     5.453     5.459     5.464     5.632     5.787     5.963     6.118     6.282     6.536     6.683     6.861     7.100     7.235     7.514     7.652     7.810     8.004     8.163     8.341     8.488     8.621     8.696     8.822     8.844     8.907     8.886     9.004     8.922     8.919     8.916     8.884     8.960     8.985     9.099     9.134     9.175     9.205     9.161     9.157     9.063     8.969     8.879     8.740     8.714     8.708     8.712     8.684     8.658     8.642     8.619     8.610     8.451     8.263     8.105     8.086     8.023     7.998     7.997     7.947     7.913     7.804     7.778     7.702     7.618     7.576     7.490     7.429     7.325     7.222     7.124     6.998     6.898     6.781     6.674     6.586     6.487     6.420     6.308     6.220     6.120     6.017     5.906     5.833     5.684     5.568     5.463     5.341     5.188     5.068     4.999     4.993     4.988     4.983     4.978     4.973     4.968     4.964     4.960     4.957     4.954     4.952     4.950     4.949     4.948     4.948     4.948     4.946     4.944     4.941     4.937     4.932     4.926     4.919     4.910     4.901     4.891     4.881     4.871     4.860     4.850     4.840     4.829     4.820     4.812     4.804     4.795     4.786     4.778     4.769     4.760     4.750     4.740     4.729     4.720     4.711     4.703     4.695     4.688     4.682     4.676     4.670     4.665     4.661     4.658     4.656     4.653     4.651     4.648     4.645     4.642     4.638     4.635     4.631     4.628     4.624     4.619     4.614     4.608     4.602     4.594     4.586     4.577     4.566     4.552     4.536     4.518     4.502     4.488     4.472     4.456     4.440     4.422     4.404     4.383     4.375     4.445     4.504     4.552     4.616     4.656     4.740     4.837     4.963     5.105     5.295     5.521     5.758     5.952     6.088     6.119     6.074     5.932     5.747     5.528     5.283     5.030     4.791     4.565     4.357     4.172     4.022     4.001     4.005     4.012     4.022     4.035     4.050     4.069     4.091     4.116     4.142     4.168     4.195     4.220     4.244     4.266     4.288     4.309     4.330     4.350     4.370     4.389     4.409     4.431     4.454     4.476     4.496     4.515     4.536     4.558     4.580     4.600     4.618     4.636     4.655     4.674     4.691     4.791     4.907     5.016     5.126     5.233     5.340     5.443     5.533     5.605     5.678     5.763     5.867     6.018     6.226     6.503     6.828     7.147     7.411     7.635     7.831     8.056     8.275     8.423     8.421     8.293     8.151     8.011     7.933     7.857     7.876     7.969     8.138     8.338     8.508     8.685     8.809     8.954     9.059     9.208     9.296     9.389     9.407     9.413     9.357     9.267     9.158     9.019     8.906     8.752     8.620     8.450     8.277     8.093     7.904     7.732     7.578     7.422     7.270     7.130     6.962     6.784     6.598     6.392     6.164     5.939     5.722     5.523     5.351     5.211     5.083     4.976     4.880     4.788     4.706     4.643     4.592     4.548     4.498     4.436     4.361     4.285     4.211     4.142     4.078     4.021     3.977     3.942     3.917     3.901     3.893     3.888     3.885     3.879     3.870     3.848     3.816     3.772     3.721     3.666     3.604     3.538     3.474     3.413     3.357     3.304     3.257     3.215     3.176     3.139     3.108     3.078     3.048     3.018     2.991     2.963     2.935     2.909     2.889     2.877     2.866     2.855     2.844     2.834     2.824     2.814     2.805     2.796     2.788     2.781     2.774     2.768     2.762     2.757     2.754     2.752     2.750     2.749     2.748     2.747     2.747     2.746     2.745     2.744     2.743     2.741     2.739     2.737     2.735     2.732     2.729     2.726     2.723     2.719     2.716     2.711     2.707     2.702     2.698     2.693     2.688     2.683     2.678     2.673     2.667     2.662     2.656     2.650     2.644     2.638     2.632     2.626     2.619     2.613     2.607     2.600     2.594     2.587     2.580     2.573     2.566     2.559     2.552     2.545     2.538     2.530     2.523     2.515     2.507     2.499     2.491     2.483     2.475     2.467     2.459     2.451     2.442     2.434     2.426     2.417     2.409     2.401     2.393     2.384     2.376     2.368     2.360     2.351     2.343     2.335     2.327     2.320     2.313     2.306     2.299     2.291     2.284     2.277     2.271     2.264     2.258     2.252     2.247     2.241     2.235     2.230     2.225     2.220     2.216     2.211     2.207     2.203     2.199     2.195     2.191     2.187     2.184     2.181     2.177     2.174     2.171     2.168     2.164     2.161     2.158     2.155     2.152     2.149     2.146     2.143     2.139     2.136     2.133     2.130     2.127     2.124     2.121     2.118     2.114     2.110     2.107     2.103     2.099     2.096     2.092     2.088     2.084     2.080     2.075     2.071     2.067     2.062     2.057     2.052     2.047     2.042     2.037     2.032     2.026     2.020     2.014     2.008     2.001     1.995     1.988     1.982     1.975     1.968     1.962     1.955     1.947     1.939     1.931     1.923     1.914     1.905     1.896     1.886     1.875     1.864     1.852     1.840     1.828     1.817     1.805     1.795     1.785     1.777     1.769     1.762     1.756     1.748     1.741     1.732     1.724     1.714     1.704     1.692     1.680     1.668     1.654
     2.211     2.220     2.238     2.242     2.263     2.263     2.287     2.282     2.328     2.301     2.365     2.318     2.400     2.334     2.433     2.349     2.463     2.363     2.488     2.375     2.506     2.387     2.517     2.397     2.529     2.407     2.531     2.418     2.522     2.428     2.503     2.438     2.475     2.448     2.452     2.458     2.461     2.468     2.471     2.477     2.481     2.487     2.491     2.496     2.500     2.506     2.509     2.515     2.519     2.524     2.528     2.533     2.537     2.541     2.546     2.550     2.554     2.559     2.563     2.567     2.571     2.575     2.579     2.583     2.587     2.591     2.595     2.598     2.602     2.606     2.610     2.613     2.616     2.620     2.623     2.627     2.630     2.633     2.636     2.639     2.643     2.646     2.649     2.652     2.655     2.658     2.661     2.664     2.667     2.670     2.673     2.675     2.678     2.681     2.684     2.687     2.689     2.692     2.695     2.697     2.700     2.702     2.705     2.707     2.709     2.712     2.714     2.716     2.719     2.721     2.723     2.725     2.728     2.730     2.732     2.734     2.737     2.739     2.741     2.743     2.745     2.747     2.749     2.751     2.753     2.755     2.757     2.759     2.761     2.762     2.764     2.766     2.768     2.769     2.771     2.773     2.775     2.776     2.778     2.779     2.781     2.782     2.784     2.785     2.787     2.788     2.790     2.791     2.792     2.794     2.795     2.796     2.797     2.799     2.800     2.801     2.802     2.803     2.804     2.805     2.806     2.807     2.808     2.808     2.809     2.810     2.811     2.811     2.812     2.812     2.813     2.813     2.813     2.814     2.814     2.814     2.815     2.815     2.815     2.815     2.815     2.815     2.815     2.814     2.814     2.814     2.814     2.813     2.813     2.812     2.812     2.811     2.811     2.810     2.809     2.809     2.808     2.807     2.806     2.805     2.804     2.803     2.802     2.801     2.799     2.798     2.797     2.795     2.794     2.792     2.791     2.789     2.788     2.786     2.785     2.783     2.781     2.779     2.777     2.775     2.773     2.771     2.769     2.767     2.765     2.762     2.760     2.758     2.755     2.753     2.750     2.748     2.745     2.742     2.740     2.737     2.734     2.731     2.728     2.725     2.722     2.719     2.716     2.713     2.710     2.706     2.703     2.699     2.696     2.693     2.689     2.685     2.682     2.678     2.674     2.670     2.666     2.662     2.658     2.654     2.650     2.646     2.641     2.637     2.633     2.628     2.624     2.619     2.615     2.610     2.605     2.600     2.596     2.591     2.586     2.581     2.576     2.570     2.565     2.560     2.554     2.549     2.543     2.538     2.532     2.526     2.521     2.522     2.522     2.523     2.523     2.524     2.525     2.525     2.526     2.526     2.527     2.527     2.527     2.528     2.528     2.529     2.529     2.530     2.530     2.531     2.531     2.531     2.532     2.532     2.533     2.533     2.534     2.534     2.534     2.535     2.535     2.536     2.536     2.536     2.537     2.537     2.537     2.538     2.538     2.538     2.539     2.539     2.540     2.540     2.540     2.541     2.541     2.541     2.542     2.542     2.542     2.543     2.543     2.543     2.544     2.544     2.545     2.545     2.546     2.546     2.547     2.547     2.547     2.548     2.548     2.548     2.549     2.549     2.550     2.550     2.551     2.551     2.552     2.552     2.553     2.553     2.553     2.554     2.555     2.555     2.555     2.556     2.556     2.557     2.557     2.558     2.558     2.559     2.559     2.560     2.560     2.561     2.562     2.562     2.562     2.563     2.563     2.564     2.565     2.565     2.566     2.566     2.567     2.568     2.568     2.569     2.570     2.570     2.571     2.572     2.572     2.573     2.573     2.574     2.575     2.575     2.576     2.577     2.577     2.578     2.578     2.579     2.580     2.581     2.581     2.582     2.583     2.583     2.584     2.585     2.585     2.586     2.587     2.588     2.588     2.589     2.590     2.590     2.591     2.592     2.593     2.593     2.594     2.595     2.596     2.596     2.597     2.598     2.599     2.600     2.600     2.601     2.602     2.603     2.604     2.605     2.605     2.606     2.607     2.608     2.609     2.610     2.611     2.612     2.612     2.613     2.614     2.615     2.616     2.617     2.618     2.619     2.619     2.620     2.621     2.622     2.623     2.624     2.625     2.626     2.627     2.628     2.629     2.630     2.631     2.632     2.633     2.634     2.635     2.636     2.637     2.638     2.639     2.640     2.642     2.642     2.644     2.645     2.646     2.647     2.648     2.649     2.650     2.651     2.653     2.654     2.655     2.656     2.657     2.658     2.660     2.661     2.662     2.663     2.664     2.666     2.667     2.668     2.669     2.671     2.672     2.673     2.674     2.676     2.677     2.678     2.680     2.681     2.682     2.683     2.685     2.686     2.687     2.689     2.690     2.691     2.693     2.694     2.695     2.696     2.698     2.699     2.700     2.702     2.703     2.705     2.706     2.707     2.709     2.710     2.711     2.713     2.714     2.715     2.717     2.718     2.719     2.721     2.722     2.724     2.725     2.727     2.728     2.729     2.731     2.732     2.734     2.735     2.737     2.738     2.739     2.741     2.743     2.744     2.745     2.747     2.748     2.750     2.751     2.753     2.755     2.756     2.758     2.759     2.761     2.763     2.764     2.766     2.767     2.769     2.770     2.772     2.774     2.775     2.777     2.778     2.780     2.781     2.783     2.785     2.786     2.788     2.790     2.791     2.793     2.795     2.796     2.798     2.800     2.801     2.803     2.805     2.807     2.808     2.810     2.812     2.814     2.820     2.827     2.834     2.841     2.848     2.854     2.861     2.868     2.875     2.881     2.888     2.895     2.901     2.908     2.915     2.921     2.928     2.934     2.941     2.947     2.953     2.960     2.966     2.972     2.978     2.985     2.991     2.997     3.003     3.009     3.015     3.020     3.026     3.032     3.037     3.043     3.048     3.054     3.059     3.064     3.069     3.074     3.080     3.084     3.089     3.094     3.099     3.103     3.108     3.112     3.116     3.121     3.125     3.129     3.133     3.137     3.140     3.144     3.147     3.151     3.154     3.157     3.160     3.163     3.166     3.169     3.171     3.174     3.176     3.178     3.180     3.182     3.184     3.186     3.188     3.189     3.190     3.191     3.192     3.193     3.194     3.195     3.195     3.196     3.196     3.196     3.196     3.196     3.196     3.196     3.195     3.194     3.193     3.193     3.191     3.190     3.189     3.188     3.186     3.184     3.182     3.180     3.177     3.175     3.172     3.169     3.166     3.162     3.158     3.155     3.150     3.146     3.141     3.136     3.130     3.125     3.118     3.112     3.105     3.098     3.090     3.082     3.073     3.065     3.057     3.059     3.061     3.063     3.065     3.067     3.069     3.072     3.074     3.076     3.079     3.081     3.083     3.086     3.088     3.091     3.093     3.096     3.098     3.101     3.104     3.107     3.110     3.113     3.116     3.119     3.123     3.126     3.129     3.133     3.137     3.141     3.145     3.149     3.153     3.157     3.161     3.165     3.169     3.173     3.177     3.181     3.185     3.188     3.192     3.195     3.198     3.201     3.204     3.207     3.209     3.212     3.214     3.216     3.219     3.221     3.223     3.225     3.227     3.229     3.231     3.233     3.235     3.237     3.239     3.241     3.242     3.244     3.246     3.248     3.250     3.252     3.254     3.256     3.257     3.259     3.261     3.263     3.265     3.267     3.269     3.271     3.273     3.275     3.277     3.279     3.280     3.286     3.296     3.305     3.315     3.325     3.335     3.344     3.354     3.364     3.374     3.383     3.393     3.402     3.412     3.421     3.431     3.440     3.449     3.459     3.468     3.477     3.486     3.495     3.505     3.513     3.522     3.531     3.540     3.549     3.557     3.566     3.574     3.582     3.590     3.598     3.606     3.614     3.622     3.630     3.637     3.645     3.652     3.659     3.666     3.673     3.680     3.686     3.692     3.699     3.705     3.711     3.716     3.722     3.727     3.732     3.737     3.742     3.747     3.751     3.755     3.760     3.763     3.767     3.771     3.774     3.777     3.780     3.782     3.784     3.787     3.788     3.790     3.792     3.793     3.794     3.794     3.795     3.795     3.794     3.794     3.793     3.792     3.791     3.790     3.788     3.786     3.784     3.781     3.778     3.775     3.771     3.767     3.762     3.758     3.752     3.747     3.741     3.735     3.728     3.721     3.713     3.706     3.697     3.688     3.679     3.670     3.660     3.649     3.638     3.627     3.615     3.602     3.590     3.576     3.563     3.549     3.552     3.588     3.624     3.660     3.694     3.729     3.762     3.794     3.826     3.858     3.888     3.918     3.947     3.975     4.003     4.030     4.056     4.081     4.106     4.130     4.153     4.175     4.197     4.218     4.238     4.258     4.276     4.295     4.312     4.329     4.344     4.360     4.374     4.387     4.400     4.412     4.424     4.434     4.444     4.453     4.461     4.468     4.475     4.480     4.485     4.490     4.493     4.495     4.497     4.498     4.498     4.497     4.496     4.493     4.490     4.486     4.481     4.475     4.468     4.460     4.452     4.442     4.432     4.421     4.409     4.396     4.382     4.367     4.352     4.335     4.318     4.300     4.282     4.262     4.242     4.222     4.201     4.179     4.157     4.134     4.111     4.088     4.064     4.040     4.015     4.005     4.014     4.024     4.035     4.045     4.056     4.067     4.078     4.089     4.100     4.111     4.123     4.135     4.147     4.160     4.172     4.185     4.198     4.211     4.224     4.238     4.252     4.266     4.280     4.294     4.308     4.323     4.338     4.353     4.368     4.384     4.400     4.415     4.432     4.448     4.464     4.481     4.497     4.514     4.531     4.548     4.565     4.583     4.600     4.618     4.636     4.653     4.671     4.689     4.707     4.726     4.744     4.762     4.781     4.799     4.818     4.837     4.855     4.874     4.892     4.910     4.928     4.947     4.965     4.983     5.001     5.019     5.037     5.054     5.072     5.090     5.107     5.124     5.142     5.159     5.176     5.193     5.210     5.227     5.244     5.261     5.277     5.293     5.308     5.324     5.339     5.354     5.369     5.388     5.444     5.503     5.564     5.627     5.692     5.757     5.821     5.885     5.950     6.017     6.089     6.165     6.248     6.335     6.426     6.520     6.613     6.711     6.820     6.942     7.071     7.197     7.318     7.442     7.572     7.703     7.831     7.949     8.054     8.143     8.213     8.259     8.276     8.270     8.249     8.217     8.183     8.175     8.189     8.209     8.221     8.211     8.167     8.103     8.031     7.948     7.867     7.790     7.746     7.718     7.716     7.734     7.741     7.780     7.848     7.834     7.944     7.861     7.830     7.893     7.838     7.805     7.830     7.839     7.836     7.906     7.932     7.943     8.034     8.064     8.135     8.205     8.302     8.378     8.493     8.666     8.740     8.957     9.101     9.263     9.434     9.547     9.713     9.783     9.855     9.886     9.826     9.896     9.760     9.751     9.612     9.564     9.465     9.336     9.161     9.018     8.861     8.716     8.568     8.416     8.220     8.117     7.902     7.793     7.576     7.470     7.349     7.300     7.199     7.096     6.985     6.868     6.736     6.658     6.538     6.476     6.409     6.319     6.206     6.123     5.995     5.906     5.840     5.710     5.625     5.594     5.504     5.440     5.377     5.385     5.393     5.400     5.407     5.413     5.420     5.427     5.434     5.441     5.448     5.455     5.462     5.467     5.504     5.641     5.799     5.959     6.180     6.327     6.522     6.740     6.871     7.133     7.270     7.441     7.623     7.780     7.964     8.135     8.270     8.413     8.543     8.618     8.705     8.701     8.827     8.781     8.803     8.759     8.737     8.767     8.762     8.842     8.828     8.917     8.972     9.004     9.005     9.013     8.941     8.947     8.794     8.801     8.670     8.677     8.664     8.681     8.685     8.720     8.804     8.737     8.619     8.387     8.290     8.089     8.023     7.977     7.955     7.933     7.841     7.866     7.736     7.683     7.661     7.578     7.525     7.422     7.390     7.263     7.168     7.067     6.939     6.840     6.709     6.637     6.552     6.467     6.382     6.288     6.179     6.099     6.007     5.868     5.743     5.663     5.504     5.374     5.240     5.090     5.023     5.018     5.014     5.010     5.005     5.000     4.995     4.991     4.987     4.983     4.981     4.979     4.977     4.976     4.975     4.975     4.975     4.973     4.970     4.966     4.962     4.957     4.950     4.942     4.932     4.922     4.912     4.901     4.890     4.879     4.868     4.857     4.846     4.837     4.829     4.820     4.811     4.803     4.793     4.784     4.774     4.764     4.753     4.742     4.732     4.723     4.715     4.708     4.701     4.695     4.689     4.683     4.678     4.674     4.672     4.670     4.667     4.664     4.661     4.658     4.654     4.650     4.647     4.643     4.639     4.634     4.629     4.623     4.616     4.610     4.602     4.593     4.583     4.571     4.556     4.536     4.516     4.500     4.484     4.469     4.453     4.436     4.417     4.397     4.375     4.353     4.392     4.442     4.507     4.549     4.625     4.696     4.799     4.914     5.055     5.226     5.451     5.690     5.908     6.039     6.120     6.081     5.977     5.821     5.625     5.395     5.142     4.893     4.664     4.437     4.241     4.094     3.974     3.955     3.955     3.957     3.962     3.972     3.987     4.009     4.033     4.059     4.085     4.111     4.135     4.156     4.177     4.198     4.218     4.238     4.256     4.275     4.294     4.315     4.341     4.366     4.390     4.412     4.433     4.458     4.483     4.507     4.530     4.550     4.570     4.591     4.610     4.629     4.650     4.670     4.689     4.707     4.723     4.737     4.751     4.764     4.777     4.797     4.847     4.923     5.067     5.280     5.516     5.725     5.893     6.000     6.093     6.203     6.365     6.582     6.780     6.901     6.890     6.839     6.783     6.753     6.745     6.762     6.836     6.933     7.080     7.209     7.360     7.495     7.667     7.863     8.090     8.297     8.501     8.635     8.762     8.787     8.813     8.763     8.699     8.623     8.523     8.420     8.280     8.133     7.965     7.784     7.619     7.479     7.320     7.166     7.006     6.825     6.626     6.434     6.228     6.011     5.788     5.573     5.370     5.187     5.041     4.912     4.803     4.708     4.620     4.541     4.483     4.441     4.407     4.372     4.328     4.272     4.211     4.148     4.087     4.029     3.974     3.928     3.891     3.861     3.841     3.830     3.823     3.819     3.815     3.809     3.794     3.768     3.732     3.688     3.640     3.583     3.522     3.461     3.402     3.346     3.294     3.248     3.206     3.168     3.133     3.103     3.074     3.045     3.016     2.990     2.963     2.937     2.912     2.886     2.858     2.833     2.823     2.812     2.802     2.792     2.783     2.774     2.766     2.757     2.750     2.743     2.737     2.732     2.726     2.722     2.720     2.718     2.717     2.717     2.717     2.717     2.717     2.716     2.716     2.715     2.714     2.712     2.711     2.709     2.707     2.705     2.702     2.700     2.697     2.694     2.690     2.687     2.682     2.678     2.674     2.669     2.665     2.660     2.655     2.650     2.645     2.640     2.634     2.629     2.623     2.617     2.611     2.605     2.599     2.593     2.587     2.580     2.574     2.567     2.561     2.554     2.547     2.540     2.533     2.526     2.519     2.511     2.504     2.496     2.489     2.481     2.473     2.465     2.457     2.449     2.441     2.433     2.424     2.416     2.408     2.400     2.392     2.384     2.375     2.367     2.359     2.351     2.343     2.335     2.327     2.319     2.311     2.304     2.298     2.291     2.284     2.277     2.270     2.263     2.257     2.251     2.245     2.239     2.234     2.228     2.223     2.218     2.213     2.209     2.204     2.200     2.196     2.192     2.188     2.184     2.181     2.177     2.174     2.171     2.168     2.164     2.161     2.158     2.155     2.152     2.149     2.146     2.143     2.140     2.136     2.133     2.130     2.127     2.124     2.121     2.117     2.114     2.111     2.108     2.104     2.101     2.097     2.093     2.089     2.086     2.082     2.078     2.074     2.069     2.065     2.061     2.056     2.051     2.047     2.041     2.036     2.031     2.026     2.020     2.014     2.008     2.002     1.996     1.989     1.982     1.976     1.969     1.963     1.956     1.949     1.941     1.934     1.926     1.917     1.909     1.899     1.890     1.880     1.869     1.858     1.846     1.834     1.823     1.811     1.800     1.789     1.780     1.771     1.764     1.757     1.751     1.744     1.736     1.728     1.719     1.710     1.700     1.688     1.676     1.664     1.651
     2.209     2.224     2.231     2.251     2.253     2.280     2.273     2.326     2.292     2.367     2.310     2.403     2.327     2.435     2.343     2.464     2.356     2.488     2.369     2.508     2.382     2.529     2.394     2.544     2.405     2.551     2.416     2.547     2.426     2.532     2.436     2.508     2.445     2.475     2.455     2.457     2.465     2.467     2.474     2.477     2.483     2.487     2.493     2.497     2.502     2.506     2.511     2.516     2.521     2.525     2.529     2.534     2.538     2.543     2.547     2.552     2.556     2.560     2.564     2.569     2.573     2.577     2.581     2.585     2.589     2.593     2.597     2.601     2.604     2.608     2.612     2.615     2.619     2.622     2.625     2.629     2.632     2.636     2.639     2.642     2.645     2.649     2.652     2.655     2.658     2.661     2.664     2.666     2.669     2.672     2.676     2.678     2.682     2.684     2.687     2.690     2.693     2.695     2.698     2.700     2.703     2.706     2.708     2.711     2.713     2.716     2.717     2.720     2.722     2.725     2.727     2.729     2.731     2.734     2.736     2.739     2.741     2.743     2.745     2.747     2.749     2.751     2.753     2.755     2.757     2.759     2.761     2.763     2.765     2.766     2.768     2.770     2.772     2.774     2.775     2.777     2.779     2.780     2.782     2.783     2.785     2.787     2.788     2.789     2.791     2.792     2.793     2.795     2.797     2.798     2.799     2.800     2.801     2.803     2.804     2.805     2.806     2.807     2.808     2.809     2.810     2.811     2.812     2.812     2.813     2.814     2.815     2.815     2.816     2.816     2.817     2.817     2.818     2.818     2.818     2.818     2.818     2.819     2.819     2.819     2.819     2.819     2.819     2.818     2.818     2.818     2.818     2.817     2.817     2.816     2.816     2.815     2.814     2.814     2.813     2.812     2.811     2.811     2.810     2.809     2.808     2.807     2.805     2.804     2.803     2.802     2.800     2.799     2.798     2.796     2.795     2.793     2.792     2.790     2.788     2.787     2.785     2.783     2.781     2.779     2.777     2.775     2.773     2.771     2.768     2.766     2.764     2.761     2.759     2.756     2.754     2.751     2.749     2.746     2.743     2.740     2.738     2.735     2.732     2.729     2.726     2.723     2.719     2.716     2.713     2.710     2.706     2.703     2.699     2.696     2.692     2.689     2.685     2.681     2.677     2.673     2.670     2.666     2.662     2.657     2.653     2.649     2.645     2.640     2.636     2.632     2.627     2.623     2.618     2.613     2.609     2.604     2.599     2.594     2.589     2.584     2.579     2.573     2.568     2.563     2.557     2.552     2.546     2.541     2.535     2.530     2.524     2.520     2.521     2.522     2.522     2.523     2.523     2.524     2.524     2.525     2.525     2.526     2.526     2.527     2.527     2.528     2.528     2.528     2.529     2.529     2.530     2.530     2.531     2.531     2.531     2.532     2.532     2.533     2.533     2.534     2.534     2.534     2.535     2.535     2.535     2.536     2.536     2.536     2.537     2.537     2.538     2.538     2.538     2.539     2.539     2.539     2.540     2.540     2.540     2.541     2.541     2.542     2.542     2.542     2.543     2.543     2.543     2.544     2.544     2.545     2.545     2.546     2.546     2.547     2.547     2.547     2.548     2.548     2.549     2.549     2.550     2.550     2.550     2.551     2.551     2.552     2.552     2.553     2.553     2.554     2.554     2.555     2.555     2.556     2.556     2.557     2.557     2.558     2.558     2.559     2.559     2.560     2.560     2.561     2.561     2.562     2.562     2.563     2.564     2.564     2.565     2.565     2.566     2.567     2.567     2.568     2.568     2.569     2.570     2.570     2.571     2.572     2.573     2.573     2.574     2.574     2.575     2.576     2.576     2.577     2.578     2.578     2.579     2.580     2.580     2.581     2.582     2.582     2.583     2.584     2.584     2.585     2.586     2.587     2.587     2.588     2.589     2.589     2.590     2.591     2.592     2.592     2.593     2.594     2.595     2.596     2.596     2.597     2.598     2.599     2.599     2.600     2.601     2.602     2.603     2.604     2.604     2.605     2.606     2.607     2.608     2.609     2.610     2.611     2.611     2.612     2.613     2.614     2.615     2.616     2.617     2.618     2.619     2.619     2.620     2.621     2.622     2.623     2.624     2.625     2.626     2.627     2.628     2.629     2.630     2.631     2.632     2.633     2.634     2.635     2.636     2.637     2.638     2.639     2.641     2.642     2.643     2.644     2.645     2.646     2.647     2.648     2.649     2.651     2.652     2.653     2.654     2.655     2.656     2.657     2.659     2.660     2.661     2.662     2.663     2.665     2.666     2.667     2.668     2.670     2.671     2.672     2.674     2.675     2.676     2.677     2.679     2.680     2.681     2.683     2.684     2.685     2.687     2.688     2.689     2.690     2.692     2.693     2.694     2.696     2.697     2.698     2.700     2.701     2.702     2.704     2.705     2.707     2.708     2.709     2.710     2.712     2.713     2.714     2.716     2.717     2.719     2.720     2.721     2.723     2.724     2.726     2.727     2.729     2.730     2.732     2.733     2.734     2.736     2.737     2.739     2.740     2.742     2.743     2.745     2.746     2.748     2.749     2.751     2.752     2.754     2.755     2.757     2.759     2.760     2.762     2.763     2.765     2.767     2.768     2.770     2.771     2.773     2.775     2.776     2.778     2.779     2.781     2.782     2.784     2.786     2.787     2.789     2.791     2.792     2.794     2.796     2.797     2.799     2.801     2.803     2.804     2.806     2.808     2.810     2.811     2.813     2.815     2.820     2.826     2.833     2.840     2.847     2.853     2.860     2.866     2.873     2.880     2.886     2.893     2.900     2.906     2.913     2.919     2.925     2.932     2.938     2.944     2.951     2.957     2.963     2.969     2.975     2.981     2.987     2.993     2.999     3.005     3.010     3.016     3.021     3.027     3.032     3.037     3.043     3.048     3.053     3.058     3.063     3.068     3.073     3.078     3.082     3.087     3.091     3.096     3.100     3.104     3.108     3.112     3.116     3.120     3.124     3.127     3.131     3.134     3.137     3.140     3.143     3.146     3.149     3.152     3.154     3.157     3.159     3.161     3.163     3.165     3.167     3.168     3.170     3.171     3.172     3.174     3.175     3.176     3.177     3.177     3.177     3.178     3.178     3.178     3.178     3.178     3.178     3.177     3.177     3.176     3.175     3.174     3.173     3.172     3.170     3.168     3.167     3.165     3.163     3.160     3.158     3.155     3.152     3.150     3.146     3.143     3.139     3.135     3.131     3.127     3.122     3.117     3.112     3.106     3.100     3.093     3.086     3.079     3.072     3.064     3.055     3.051     3.054     3.056     3.058     3.060     3.062     3.064     3.067     3.069     3.071     3.073     3.076     3.078     3.081     3.083     3.085     3.088     3.090     3.093     3.096     3.098     3.101     3.104     3.107     3.110     3.113     3.116     3.120     3.123     3.126     3.130     3.134     3.137     3.141     3.145     3.149     3.153     3.157     3.161     3.165     3.169     3.173     3.177     3.181     3.184     3.188     3.191     3.195     3.198     3.201     3.203     3.206     3.209     3.211     3.214     3.216     3.219     3.221     3.223     3.225     3.227     3.229     3.231     3.233     3.235     3.237     3.239     3.241     3.243     3.245     3.246     3.248     3.250     3.252     3.254     3.256     3.258     3.260     3.262     3.264     3.265     3.267     3.269     3.271     3.273     3.275     3.277     3.279     3.283     3.293     3.303     3.312     3.322     3.332     3.342     3.351     3.361     3.371     3.380     3.390     3.399     3.409     3.418     3.428     3.437     3.446     3.456     3.465     3.474     3.483     3.492     3.502     3.511     3.520     3.528     3.537     3.546     3.554     3.563     3.571     3.579     3.588     3.596     3.604     3.611     3.619     3.627     3.634     3.642     3.649     3.656     3.663     3.670     3.677     3.683     3.690     3.696     3.702     3.708     3.714     3.719     3.725     3.730     3.735     3.740     3.744     3.749     3.753     3.757     3.761     3.765     3.768     3.772     3.775     3.777     3.780     3.782     3.784     3.786     3.788     3.789     3.791     3.792     3.792     3.793     3.793     3.793     3.792     3.791     3.791     3.789     3.788     3.786     3.784     3.782     3.779     3.776     3.773     3.769     3.766     3.761     3.756     3.751     3.746     3.740     3.734     3.727     3.721     3.713     3.706     3.697     3.689     3.680     3.670     3.660     3.650     3.639     3.628     3.616     3.604     3.591     3.578     3.565     3.551     3.547     3.567     3.603     3.639     3.674     3.708     3.742     3.775     3.807     3.839     3.869     3.900     3.929     3.957     3.985     4.012     4.038     4.064     4.089     4.113     4.136     4.159     4.181     4.202     4.222     4.242     4.261     4.279     4.296     4.313     4.329     4.344     4.359     4.372     4.385     4.398     4.409     4.420     4.429     4.438     4.447     4.454     4.461     4.467     4.472     4.476     4.480     4.482     4.484     4.485     4.486     4.485     4.483     4.481     4.478     4.474     4.469     4.464     4.457     4.450     4.441     4.432     4.422     4.411     4.399     4.386     4.372     4.358     4.342     4.326     4.309     4.291     4.273     4.254     4.234     4.213     4.192     4.171     4.149     4.127     4.104     4.080     4.057     4.032     4.008     4.002     4.012     4.022     4.032     4.043     4.053     4.064     4.075     4.086     4.097     4.109     4.120     4.132     4.144     4.156     4.169     4.182     4.194     4.208     4.221     4.234     4.248     4.262     4.276     4.290     4.304     4.319     4.334     4.349     4.364     4.379     4.395     4.411     4.427     4.443     4.459     4.476     4.492     4.509     4.526     4.543     4.560     4.577     4.595     4.612     4.630     4.648     4.666     4.683     4.702     4.720     4.738     4.756     4.775     4.793     4.812     4.830     4.849     4.867     4.886     4.904     4.922     4.941     4.959     4.977     4.995     5.013     5.031     5.049     5.066     5.084     5.102     5.119     5.136     5.154     5.171     5.188     5.205     5.222     5.239     5.256     5.272     5.289     5.304     5.320     5.335     5.350     5.365     5.380     5.403     5.459     5.518     5.579     5.643     5.708     5.774     5.839     5.904     5.970     6.038     6.112     6.192     6.280     6.374     6.471     6.568     6.663     6.757     6.861     6.983     7.115     7.245     7.373     7.501     7.632     7.762     7.888     8.002     8.098     8.178     8.238     8.271     8.277     8.263     8.238     8.204     8.174     8.170     8.184     8.198     8.197     8.172     8.120     8.053     7.984     7.904     7.833     7.780     7.743     7.722     7.743     7.750     7.824     7.940     8.049     8.128     8.197     8.166     8.227     8.129     8.094     8.031     8.034     8.026     8.043     8.027     8.122     8.068     8.103     8.105     8.135     8.192     8.322     8.374     8.540     8.612     8.810     8.895     9.051     9.169     9.380     9.483     9.588     9.736     9.784     9.817     9.886     9.800     9.799     9.713     9.698     9.561     9.518     9.405     9.299     9.163     8.988     8.852     8.731     8.531     8.434     8.232     8.141     7.944     7.773     7.640     7.529     7.396     7.313     7.220     7.154     7.027     6.951     6.789     6.749     6.615     6.551     6.488     6.385     6.280     6.219     6.074     6.005     5.878     5.812     5.696     5.625     5.573     5.513     5.498     5.427     5.424     5.405     5.412     5.420     5.427     5.434     5.442     5.450     5.458     5.464     5.469     5.473     5.560     5.692     5.867     6.033     6.189     6.418     6.559     6.790     6.926     7.111     7.290     7.450     7.608     7.813     7.955     8.105     8.238     8.345     8.494     8.500     8.644     8.621     8.699     8.636     8.617     8.621     8.566     8.636     8.615     8.658     8.731     8.765     8.796     8.812     8.827     8.830     8.773     8.789     8.697     8.728     8.640     8.590     8.603     8.632     8.737     8.789     8.803     8.706     8.620     8.334     8.163     8.033     7.991     7.935     7.883     7.906     7.793     7.745     7.694     7.643     7.611     7.533     7.518     7.383     7.316     7.205     7.113     7.011     6.878     6.782     6.678     6.607     6.535     6.443     6.332     6.276     6.147     6.039     5.933     5.844     5.673     5.563     5.407     5.269     5.128     5.049     5.045     5.041     5.037     5.032     5.027     5.022     5.017     5.013     5.010     5.007     5.005     5.003     5.002     5.002     5.001     5.000     4.998     4.995     4.991     4.987     4.981     4.974     4.965     4.954     4.943     4.932     4.921     4.910     4.897     4.886     4.874     4.864     4.855     4.847     4.838     4.829     4.820     4.810     4.800     4.789     4.778     4.766     4.755     4.745     4.737     4.729     4.722     4.716     4.709     4.703     4.697     4.693     4.690     4.687     4.685     4.683     4.679     4.676     4.672     4.668     4.664     4.659     4.655     4.650     4.645     4.639     4.632     4.625     4.617     4.609     4.600     4.589     4.574     4.555     4.533     4.512     4.495     4.480     4.464     4.448     4.430     4.410     4.388     4.365     4.344     4.327     4.390     4.422     4.492     4.548     4.623     4.704     4.814     4.947     5.123     5.318     5.558     5.749     5.922     6.027     6.059     5.995     5.874     5.713     5.490     5.231     4.993     4.747     4.518     4.313     4.149     4.022     3.947     3.939     3.951     3.952     3.939     3.901     3.922     3.947     3.972     3.998     4.022     4.043     4.063     4.083     4.102     4.120     4.138     4.155     4.172     4.192     4.217     4.244     4.270     4.295     4.319     4.344     4.371     4.398     4.424     4.447     4.467     4.488     4.508     4.528     4.549     4.571     4.592     4.612     4.629     4.645     4.658     4.671     4.683     4.693     4.704     4.715     4.729     4.745     4.763     4.779     4.791     4.802     4.816     4.831     4.842     4.847     4.983     5.252     5.462     5.582     5.619     5.657     5.685     5.733     5.760     5.804     5.853     5.929     6.027     6.153     6.319     6.514     6.760     7.007     7.274     7.509     7.721     7.892     8.004     8.098     8.107     8.115     8.083     8.040     7.974     7.877     7.763     7.627     7.478     7.346     7.237     7.102     6.962     6.801     6.617     6.408     6.214     6.017     5.819     5.609     5.404     5.207     5.027     4.876     4.750     4.638     4.543     4.458     4.384     4.330     4.293     4.266     4.240     4.212     4.172     4.127     4.077     4.025     3.974     3.922     3.878     3.839     3.806     3.783     3.767     3.757     3.752     3.747     3.744     3.733     3.713     3.684     3.647     3.605     3.555     3.498     3.441     3.384     3.329     3.278     3.233     3.191     3.154     3.119     3.090     3.062     3.034     3.007     2.982     2.957     2.933     2.909     2.885     2.859     2.833     2.807     2.781     2.772     2.762     2.753     2.745     2.736     2.728     2.721     2.714     2.708     2.702     2.697     2.693     2.690     2.688     2.687     2.687     2.687     2.688     2.688     2.688     2.689     2.688     2.688     2.687     2.686     2.685     2.683     2.681     2.680     2.677     2.675     2.672     2.669     2.666     2.663     2.659     2.655     2.651     2.647     2.643     2.638     2.633     2.629     2.624     2.619     2.613     2.608     2.602     2.597     2.591     2.585     2.579     2.573     2.567     2.561     2.555     2.548     2.542     2.535     2.528     2.522     2.515     2.507     2.500     2.493     2.485     2.478     2.470     2.463     2.455     2.447     2.439     2.431     2.423     2.415     2.407     2.399     2.391     2.383     2.375     2.367     2.359     2.351     2.343     2.335     2.327     2.319     2.311     2.304     2.297     2.290     2.283     2.276     2.270     2.263     2.256     2.250     2.244     2.238     2.232     2.227     2.221     2.216     2.211     2.207     2.202     2.198     2.194     2.190     2.186     2.182     2.178     2.174     2.171     2.168     2.165     2.161     2.158     2.155     2.152     2.149     2.146     2.143     2.140     2.137     2.134     2.130     2.127     2.124     2.121     2.118     2.115     2.111     2.108     2.105     2.102     2.099     2.095     2.091     2.087     2.083     2.080     2.076     2.072     2.068     2.063     2.059     2.055     2.050     2.046     2.041     2.036     2.030     2.025     2.020     2.014     2.008     2.002     1.996     1.990     1.983     1.977     1.970     1.963     1.957     1.950     1.943     1.936     1.928     1.920     1.912     1.903     1.894     1.884     1.874     1.863     1.852     1.840     1.829     1.817     1.805     1.794     1.784     1.774     1.766     1.759     1.752     1.746     1.739     1.732     1.724     1.715     1.706     1.696     1.685     1.673     1.660     1.648
     2.209     2.219     2.237     2.242     2.268     2.263     2.320     2.283     2.366     2.302     2.404     2.319     2.438     2.336     2.466     2.351     2.490     2.366     2.514     2.379     2.539     2.391     2.558     2.403     2.568     2.413     2.569     2.423     2.559     2.433     2.539     2.442     2.510     2.452     2.474     2.461     2.464     2.471     2.474     2.480     2.484     2.489     2.493     2.499     2.503     2.508     2.513     2.517     2.522     2.526     2.531     2.535     2.540     2.545     2.549     2.553     2.557     2.562     2.566     2.570     2.574     2.578     2.583     2.587     2.591     2.595     2.599     2.603     2.606     2.610     2.614     2.618     2.621     2.624     2.628     2.631     2.635     2.638     2.641     2.645     2.648     2.651     2.654     2.657     2.660     2.663     2.666     2.669     2.672     2.675     2.678     2.681     2.684     2.687     2.690     2.693     2.696     2.698     2.701     2.704     2.706     2.709     2.712     2.714     2.717     2.719     2.722     2.724     2.726     2.728     2.731     2.733     2.735     2.737     2.739     2.742     2.744     2.746     2.748     2.750     2.753     2.755     2.757     2.759     2.761     2.763     2.765     2.767     2.769     2.771     2.772     2.774     2.776     2.778     2.779     2.781     2.782     2.784     2.786     2.787     2.789     2.790     2.792     2.793     2.795     2.796     2.798     2.799     2.800     2.802     2.803     2.804     2.806     2.807     2.808     2.809     2.810     2.811     2.812     2.813     2.814     2.815     2.816     2.817     2.817     2.818     2.818     2.819     2.820     2.820     2.821     2.821     2.822     2.822     2.822     2.822     2.823     2.823     2.823     2.823     2.823     2.823     2.822     2.823     2.822     2.822     2.821     2.821     2.821     2.820     2.819     2.819     2.818     2.818     2.817     2.816     2.815     2.814     2.813     2.812     2.812     2.810     2.809     2.808     2.807     2.806     2.804     2.803     2.802     2.800     2.798     2.797     2.795     2.794     2.792     2.790     2.788     2.786     2.785     2.782     2.781     2.778     2.776     2.774     2.772     2.770     2.767     2.765     2.762     2.760     2.757     2.755     2.752     2.749     2.747     2.744     2.741     2.738     2.735     2.732     2.729     2.726     2.723     2.719     2.716     2.713     2.710     2.706     2.703     2.699     2.696     2.692     2.688     2.684     2.681     2.677     2.673     2.669     2.665     2.661     2.656     2.652     2.648     2.644     2.639     2.635     2.630     2.626     2.621     2.616     2.611     2.607     2.602     2.597     2.592     2.587     2.582     2.576     2.571     2.566     2.560     2.555     2.549     2.544     2.538     2.532     2.527     2.521     2.520     2.520     2.521     2.521     2.522     2.523     2.523     2.524     2.524     2.525     2.525     2.525     2.526     2.526     2.527     2.527     2.528     2.528     2.529     2.529     2.530     2.530     2.530     2.531     2.531     2.532     2.532     2.532     2.533     2.533     2.534     2.534     2.534     2.535     2.535     2.535     2.536     2.536     2.536     2.537     2.537     2.537     2.538     2.538     2.539     2.539     2.539     2.540     2.540     2.541     2.541     2.541     2.542     2.542     2.542     2.543     2.543     2.544     2.544     2.545     2.545     2.545     2.546     2.546     2.547     2.547     2.547     2.548     2.548     2.549     2.549     2.550     2.550     2.551     2.551     2.552     2.552     2.553     2.553     2.554     2.554     2.555     2.555     2.556     2.556     2.557     2.557     2.558     2.558     2.559     2.559     2.560     2.560     2.561     2.561     2.562     2.563     2.563     2.564     2.564     2.565     2.566     2.566     2.567     2.568     2.568     2.569     2.569     2.570     2.571     2.571     2.572     2.573     2.573     2.574     2.575     2.575     2.576     2.576     2.577     2.578     2.578     2.579     2.580     2.580     2.581     2.582     2.583     2.583     2.584     2.585     2.586     2.586     2.587     2.588     2.589     2.589     2.590     2.591     2.591     2.592     2.593     2.594     2.594     2.595     2.596     2.597     2.598     2.598     2.599     2.600     2.601     2.602     2.603     2.604     2.604     2.605     2.606     2.607     2.608     2.609     2.610     2.610     2.611     2.612     2.613     2.614     2.615     2.616     2.617     2.618     2.618     2.619     2.620     2.621     2.622     2.623     2.624     2.625     2.626     2.627     2.628     2.629     2.630     2.631     2.632     2.633     2.634     2.635     2.636     2.637     2.638     2.640     2.641     2.642     2.643     2.644     2.645     2.646     2.647     2.648     2.650     2.651     2.652     2.653     2.654     2.655     2.656     2.658     2.659     2.660     2.661     2.662     2.664     2.665     2.666     2.667     2.669     2.670     2.671     2.673     2.674     2.675     2.677     2.678     2.679     2.681     2.682     2.683     2.684     2.686     2.687     2.688     2.689     2.691     2.692     2.693     2.695     2.696     2.697     2.699     2.700     2.702     2.703     2.704     2.706     2.707     2.708     2.710     2.711     2.712     2.714     2.715     2.717     2.718     2.719     2.721     2.722     2.724     2.725     2.726     2.728     2.729     2.731     2.732     2.734     2.735     2.736     2.738     2.739     2.741     2.742     2.744     2.745     2.747     2.748     2.750     2.752     2.753     2.755     2.756     2.758     2.760     2.761     2.763     2.764     2.766     2.767     2.769     2.771     2.772     2.774     2.775     2.777     2.778     2.780     2.782     2.783     2.785     2.787     2.788     2.790     2.792     2.793     2.795     2.797     2.798     2.800     2.802     2.804     2.805     2.807     2.809     2.811     2.812     2.814     2.816     2.818     2.825     2.832     2.839     2.845     2.852     2.858     2.865     2.871     2.878     2.885     2.891     2.897     2.904     2.910     2.917     2.923     2.929     2.935     2.941     2.947     2.954     2.960     2.965     2.971     2.977     2.983     2.989     2.994     3.000     3.005     3.011     3.016     3.022     3.027     3.032     3.037     3.042     3.047     3.052     3.057     3.061     3.066     3.070     3.075     3.079     3.084     3.088     3.092     3.096     3.099     3.103     3.107     3.110     3.114     3.117     3.120     3.123     3.126     3.129     3.132     3.135     3.137     3.139     3.142     3.144     3.146     3.148     3.149     3.151     3.153     3.154     3.155     3.156     3.157     3.158     3.159     3.159     3.160     3.160     3.160     3.160     3.160     3.160     3.159     3.159     3.158     3.157     3.157     3.155     3.154     3.153     3.151     3.150     3.148     3.146     3.144     3.141     3.139     3.136     3.133     3.130     3.127     3.123     3.120     3.116     3.112     3.107     3.103     3.098     3.092     3.087     3.081     3.075     3.068     3.061     3.053     3.045     3.046     3.048     3.051     3.053     3.055     3.057     3.059     3.061     3.064     3.066     3.068     3.071     3.073     3.075     3.078     3.080     3.083     3.085     3.088     3.090     3.093     3.096     3.098     3.101     3.104     3.107     3.110     3.114     3.117     3.120     3.124     3.127     3.130     3.134     3.138     3.142     3.146     3.149     3.153     3.157     3.161     3.165     3.169     3.173     3.177     3.180     3.184     3.187     3.191     3.194     3.197     3.200     3.203     3.206     3.208     3.211     3.213     3.216     3.218     3.220     3.222     3.225     3.227     3.229     3.231     3.233     3.235     3.237     3.239     3.241     3.243     3.245     3.247     3.248     3.250     3.252     3.254     3.256     3.258     3.260     3.262     3.264     3.266     3.268     3.270     3.272     3.273     3.275     3.277     3.281     3.290     3.300     3.310     3.319     3.329     3.339     3.349     3.358     3.368     3.377     3.387     3.396     3.406     3.415     3.425     3.434     3.443     3.453     3.462     3.471     3.481     3.490     3.499     3.508     3.516     3.525     3.534     3.543     3.551     3.560     3.568     3.577     3.585     3.593     3.601     3.609     3.616     3.624     3.632     3.639     3.646     3.653     3.661     3.667     3.674     3.681     3.687     3.693     3.700     3.705     3.711     3.717     3.722     3.727     3.732     3.737     3.742     3.746     3.751     3.755     3.759     3.762     3.766     3.769     3.772     3.775     3.778     3.780     3.782     3.784     3.786     3.787     3.789     3.789     3.790     3.791     3.791     3.791     3.790     3.790     3.789     3.788     3.786     3.785     3.783     3.780     3.778     3.775     3.772     3.768     3.764     3.760     3.755     3.750     3.745     3.740     3.733     3.727     3.720     3.713     3.705     3.697     3.689     3.680     3.671     3.661     3.651     3.640     3.629     3.617     3.605     3.593     3.580     3.566     3.552     3.546     3.549     3.582     3.618     3.654     3.688     3.722     3.755     3.788     3.820     3.851     3.881     3.910     3.939     3.967     3.994     4.021     4.047     4.072     4.096     4.120     4.142     4.164     4.186     4.206     4.226     4.245     4.263     4.281     4.297     4.314     4.329     4.344     4.357     4.370     4.383     4.394     4.405     4.415     4.424     4.433     4.440     4.447     4.453     4.458     4.463     4.466     4.469     4.471     4.472     4.473     4.472     4.471     4.469     4.466     4.462     4.458     4.452     4.446     4.438     4.430     4.421     4.411     4.400     4.388     4.376     4.362     4.348     4.332     4.316     4.299     4.282     4.263     4.244     4.225     4.205     4.184     4.162     4.141     4.118     4.096     4.072     4.049     4.025     4.000     4.000     4.010     4.020     4.030     4.040     4.051     4.062     4.073     4.084     4.095     4.106     4.118     4.129     4.141     4.154     4.166     4.178     4.191     4.204     4.217     4.231     4.244     4.258     4.272     4.286     4.300     4.315     4.330     4.345     4.360     4.375     4.390     4.406     4.422     4.438     4.454     4.471     4.487     4.504     4.521     4.537     4.555     4.572     4.589     4.607     4.624     4.642     4.660     4.678     4.696     4.714     4.732     4.750     4.769     4.787     4.806     4.824     4.843     4.861     4.880     4.898     4.917     4.935     4.953     4.971     4.989     5.007     5.025     5.043     5.061     5.078     5.096     5.113     5.131     5.148     5.166     5.183     5.200     5.217     5.234     5.251     5.268     5.284     5.300     5.316     5.331     5.346     5.361     5.375     5.390     5.415     5.472     5.531     5.593     5.656     5.722     5.787     5.853     5.919     5.986     6.056     6.132     6.216     6.309     6.408     6.510     6.610     6.705     6.796     6.896     7.017     7.150     7.287     7.422     7.554     7.685     7.814     7.937     8.044     8.132     8.200     8.247     8.270     8.268     8.249     8.222     8.192     8.167     8.163     8.171     8.172     8.156     8.126     8.071     8.009     7.946     7.882     7.816     7.783     7.743     7.750     7.769     7.802     7.941     8.119     8.217     8.357     8.459     8.508     8.424     8.352     8.338     8.291     8.253     8.239     8.201     8.251     8.215     8.240     8.209     8.226     8.222     8.332     8.331     8.426     8.550     8.681     8.749     8.854     9.021     9.134     9.312     9.415     9.582     9.658     9.772     9.743     9.803     9.780     9.761     9.765     9.684     9.672     9.535     9.461     9.374     9.296     9.116     9.015     8.863     8.743     8.534     8.464     8.252     8.082     8.024     7.788     7.699     7.548     7.425     7.309     7.260     7.183     7.051     7.007     6.833     6.823     6.703     6.640     6.547     6.459     6.342     6.292     6.151     6.062     5.967     5.876     5.799     5.686     5.712     5.631     5.584     5.538     5.452     5.411     5.419     5.427     5.435     5.444     5.453     5.460     5.466     5.471     5.474     5.481     5.617     5.779     5.925     6.114     6.266     6.449     6.623     6.806     6.988     7.153     7.319     7.488     7.661     7.816     7.956     8.079     8.225     8.290     8.483     8.450     8.542     8.543     8.549     8.524     8.439     8.453     8.382     8.424     8.466     8.499     8.544     8.602     8.650     8.660     8.649     8.724     8.630     8.732     8.640     8.579     8.618     8.519     8.596     8.604     8.668     8.724     8.797     8.610     8.468     8.268     8.132     7.995     7.959     7.909     7.839     7.799     7.736     7.694     7.628     7.632     7.579     7.494     7.430     7.330     7.258     7.156     7.050     6.967     6.841     6.733     6.645     6.556     6.473     6.431     6.284     6.187     6.116     6.006     5.857     5.748     5.593     5.447     5.301     5.159     5.076     5.072     5.068     5.063     5.058     5.053     5.048     5.044     5.039     5.036     5.033     5.030     5.029     5.027     5.027     5.026     5.024     5.022     5.019     5.015     5.011     5.005     4.997     4.987     4.975     4.963     4.952     4.942     4.929     4.915     4.903     4.892     4.882     4.874     4.865     4.856     4.847     4.837     4.827     4.816     4.804     4.791     4.780     4.769     4.760     4.752     4.745     4.738     4.731     4.725     4.719     4.713     4.709     4.707     4.705     4.702     4.699     4.695     4.691     4.687     4.682     4.677     4.672     4.667     4.661     4.655     4.648     4.640     4.632     4.624     4.615     4.604     4.591     4.573     4.551     4.527     4.504     4.489     4.475     4.460     4.443     4.424     4.403     4.380     4.357     4.336     4.317     4.303     4.362     4.405     4.467     4.531     4.608     4.694     4.840     4.987     5.169     5.368     5.582     5.735     5.897     5.984     5.973     5.900     5.765     5.542     5.302     5.063     4.832     4.586     4.374     4.180     4.057     3.951     3.926     3.932     3.942     3.942     3.939     3.954     3.924     3.898     3.905     3.927     3.947     3.965     3.983     4.000     4.016     4.032     4.047     4.065     4.088     4.115     4.142     4.168     4.193     4.218     4.246     4.275     4.301     4.327     4.347     4.365     4.385     4.404     4.425     4.448     4.470     4.490     4.509     4.526     4.540     4.552     4.564     4.573     4.580     4.587     4.595     4.604     4.617     4.630     4.642     4.652     4.661     4.672     4.682     4.688     4.687     4.681     4.674     4.668     4.659     4.730     4.795     4.861     4.906     4.936     4.946     4.970     5.003     5.081     5.196     5.373     5.576     5.809     6.044     6.304     6.539     6.775     6.958     7.123     7.242     7.314     7.376     7.384     7.396     7.365     7.307     7.231     7.133     7.031     6.944     6.877     6.780     6.669     6.525     6.352     6.145     5.963     5.782     5.605     5.417     5.228     5.041     4.869     4.721     4.598     4.485     4.389     4.307     4.235     4.184     4.150     4.126     4.107     4.090     4.065     4.032     3.994     3.953     3.910     3.864     3.821     3.784     3.749     3.723     3.705     3.693     3.685     3.679     3.676     3.668     3.652     3.629     3.599     3.564     3.520     3.468     3.414     3.360     3.308     3.257     3.212     3.170     3.133     3.099     3.071     3.044     3.017     2.992     2.968     2.945     2.922     2.901     2.878     2.854     2.831     2.806     2.780     2.754     2.733     2.724     2.716     2.708     2.700     2.693     2.686     2.680     2.674     2.669     2.665     2.661     2.659     2.658     2.658     2.659     2.659     2.660     2.661     2.662     2.662     2.662     2.662     2.661     2.661     2.660     2.659     2.657     2.655     2.654     2.651     2.649     2.647     2.644     2.640     2.637     2.633     2.629     2.625     2.621     2.617     2.612     2.608     2.603     2.598     2.593     2.588     2.583     2.577     2.572     2.566     2.560     2.554     2.548     2.542     2.536     2.530     2.523     2.517     2.510     2.503     2.496     2.489     2.482     2.475     2.467     2.460     2.453     2.445     2.438     2.430     2.422     2.414     2.406     2.398     2.390     2.382     2.374     2.366     2.358     2.350     2.343     2.335     2.327     2.319     2.312     2.304     2.296     2.289     2.282     2.275     2.269     2.263     2.256     2.249     2.243     2.237     2.231     2.225     2.220     2.215     2.210     2.205     2.200     2.196     2.191     2.187     2.183     2.179     2.176     2.172     2.168     2.165     2.162     2.158     2.155     2.152     2.149     2.146     2.143     2.140     2.137     2.134     2.131     2.128     2.125     2.122     2.118     2.115     2.112     2.109     2.106     2.102     2.099     2.096     2.093     2.089     2.086     2.082     2.078     2.074     2.070     2.066     2.062     2.058     2.053     2.049     2.045     2.040     2.035     2.030     2.025     2.019     2.014     2.008     2.003     1.997     1.991     1.984     1.978     1.971     1.965     1.958     1.951     1.944     1.937     1.930     1.923     1.915     1.906     1.898     1.888     1.879     1.868     1.858     1.846     1.835     1.823     1.811     1.800     1.789     1.778     1.769     1.761     1.754     1.748     1.741     1.735     1.728     1.720     1.711     1.702     1.692     1.681     1.669     1.656     1.643
[truncated: 22,285,239 more chars]
