# Supplementary material for: The near-field tsunami generated by the 15 January 2022 eruption of the Hunga Tonga-Hunga Ha’apai volcano and its impact on Tongatapu, Tonga
Source: Sci Rep. 2022 Sep 7;12:15187. doi: 10.1038/s41598-022-19486-w (PMC9452557; doi:10.1038/s41598-022-19486-w)
Supplement: Supplementary file 3 — Supplementary Information 3. [file 41598_2022_19486_MOESM3_ESM.zip › Z450R3max.asc]

ncols                      1800
nrows                      1260
xllcorner              -175.500
yllcorner               -21.300
cellsize      0.000277777784504
NODATA_value  -9999
     2.276     2.286     2.294     2.306     2.314     2.321     2.332     2.339     2.346     2.357     2.364     2.370     2.381     2.388     2.394     2.405     2.411     2.417     2.427     2.433     2.439     2.448     2.454     2.459     2.469     2.474     2.479     2.488     2.494     2.499     2.507     2.512     2.517     2.526     2.531     2.536     2.544     2.548     2.553     2.560     2.565     2.569     2.577     2.581     2.585     2.593     2.597     2.601     2.608     2.612     2.616     2.623     2.627     2.630     2.637     2.641     2.644     2.650     2.654     2.657     2.663     2.667     2.670     2.676     2.680     2.683     2.689     2.692     2.695     2.701     2.704     2.707     2.712     2.715     2.718     2.724     2.726     2.729     2.734     2.737     2.740     2.745     2.748     2.751     2.755     2.758     2.761     2.766     2.768     2.771     2.775     2.778     2.780     2.785     2.787     2.790     2.794     2.797     2.799     2.804     2.806     2.808     2.813     2.815     2.817     2.822     2.824     2.826     2.830     2.833     2.835     2.839     2.841     2.844     2.848     2.850     2.852     2.856     2.858     2.861     2.865     2.867     2.869     2.873     2.875     2.877     2.881     2.883     2.885     2.889     2.891     2.893     2.897     2.899     2.901     2.905     2.907     2.909     2.912     2.914     2.916     2.919     2.921     2.923     2.926     2.928     2.930     2.933     2.935     2.937     2.940     2.942     2.943     2.946     2.948     2.949     2.952     2.954     2.955     2.958     2.960     2.961     2.964     2.965     2.966     2.969     2.970     2.971     2.973     2.974     2.975     2.978     2.978     2.979     2.981     2.982     2.983     2.984     2.985     2.986     2.987     2.988     2.988     2.990     2.990     2.990     2.991     2.991     2.992     2.992     2.993     2.993     2.993     2.993     2.993     2.993     2.993     2.993     2.993     2.993     2.993     2.992     2.992     2.992     2.991     2.990     2.990     2.989     2.988     2.987     2.986     2.985     2.984     2.983     2.982     2.981     2.980     2.979     2.978     2.976     2.975     2.973     2.971     2.970     2.969     2.966     2.965     2.963     2.961     2.959     2.958     2.955     2.953     2.952     2.948     2.946     2.945     2.941     2.939     2.937     2.933     2.931     2.929     2.925     2.923     2.920     2.916     2.914     2.911     2.906     2.904     2.901     2.897     2.894     2.891     2.886     2.883     2.880     2.875     2.872     2.868     2.863     2.860     2.857     2.851     2.847     2.844     2.838     2.834     2.830     2.824     2.820     2.817     2.810     2.806     2.802     2.795     2.791     2.787     2.780     2.776     2.772     2.764     2.760     2.755     2.748     2.743     2.739     2.731     2.727     2.722     2.714     2.710     2.705     2.697     2.692     2.688     2.679     2.674     2.670     2.661     2.656     2.652     2.643     2.639     2.634     2.625     2.623     2.624     2.624     2.625     2.625     2.625     2.625     2.626     2.626     2.627     2.627     2.627     2.628     2.628     2.629     2.629     2.629     2.630     2.630     2.630     2.631     2.631     2.631     2.632     2.632     2.632     2.633     2.633     2.633     2.634     2.634     2.635     2.635     2.635     2.636     2.636     2.637     2.637     2.637     2.638     2.638     2.639     2.639     2.639     2.640     2.640     2.641     2.641     2.641     2.642     2.642     2.643     2.643     2.644     2.644     2.645     2.645     2.646     2.646     2.647     2.647     2.648     2.648     2.649     2.649     2.650     2.650     2.651     2.651     2.651     2.652     2.653     2.653     2.654     2.654     2.655     2.656     2.656     2.657     2.657     2.658     2.659     2.659     2.660     2.660     2.661     2.662     2.662     2.663     2.663     2.664     2.664     2.665     2.666     2.666     2.667     2.668     2.668     2.669     2.670     2.670     2.671     2.672     2.672     2.673     2.674     2.674     2.675     2.676     2.676     2.677     2.678     2.678     2.680     2.680     2.681     2.682     2.683     2.683     2.684     2.685     2.685     2.687     2.687     2.688     2.689     2.689     2.690     2.691     2.692     2.693     2.693     2.694     2.695     2.696     2.696     2.697     2.698     2.699     2.699     2.701     2.701     2.702     2.703     2.704     2.705     2.706     2.706     2.707     2.708     2.709     2.710     2.711     2.712     2.712     2.714     2.714     2.715     2.717     2.717     2.718     2.719     2.720     2.721     2.722     2.723     2.724     2.725     2.726     2.727     2.728     2.729     2.730     2.731     2.732     2.733     2.734     2.735     2.736     2.738     2.738     2.739     2.741     2.742     2.743     2.745     2.745     2.746     2.748     2.749     2.750     2.751     2.753     2.754     2.755     2.756     2.757     2.759     2.760     2.761     2.762     2.763     2.764     2.766     2.767     2.768     2.770     2.771     2.772     2.774     2.775     2.776     2.777     2.778     2.779     2.781     2.782     2.783     2.785     2.786     2.787     2.789     2.790     2.791     2.793     2.794     2.795     2.797     2.798     2.799     2.801     2.802     2.803     2.805     2.806     2.807     2.809     2.810     2.812     2.813     2.815     2.816     2.818     2.819     2.820     2.822     2.823     2.824     2.826     2.827     2.829     2.831     2.832     2.833     2.835     2.836     2.838     2.840     2.841     2.842     2.844     2.846     2.847     2.849     2.850     2.852     2.854     2.855     2.856     2.859     2.860     2.861     2.864     2.865     2.866     2.868     2.870     2.871     2.873     2.875     2.876     2.878     2.880     2.881     2.883     2.885     2.886     2.889     2.890     2.891     2.894     2.895     2.896     2.899     2.900     2.901     2.904     2.905     2.907     2.909     2.911     2.914     2.925     2.931     2.937     2.949     2.955     2.961     2.972     2.979     2.985     2.996     3.003     3.009     3.020     3.027     3.033     3.044     3.050     3.057     3.067     3.074     3.080     3.091     3.097     3.103     3.114     3.120     3.126     3.136     3.142     3.148     3.159     3.165     3.171     3.181     3.187     3.193     3.203     3.209     3.214     3.224     3.229     3.235     3.245     3.250     3.256     3.265     3.271     3.276     3.285     3.290     3.295     3.304     3.309     3.314     3.322     3.327     3.332     3.340     3.344     3.349     3.357     3.361     3.365     3.373     3.377     3.381     3.388     3.392     3.396     3.403     3.406     3.410     3.416     3.420     3.423     3.429     3.432     3.435     3.440     3.443     3.446     3.451     3.454     3.456     3.461     3.463     3.466     3.470     3.472     3.474     3.478     3.480     3.481     3.485     3.486     3.488     3.490     3.492     3.493     3.495     3.496     3.496     3.497     3.498     3.498     3.499     3.499     3.499     3.498     3.498     3.497     3.496     3.495     3.494     3.492     3.490     3.488     3.485     3.483     3.481     3.477     3.474     3.471     3.466     3.463     3.460     3.454     3.451     3.447     3.440     3.436     3.432     3.427     3.423     3.419     3.412     3.407     3.403     3.395     3.390     3.384     3.375     3.370     3.363     3.353     3.346     3.339     3.327     3.319     3.311     3.295     3.285     3.274     3.253     3.254     3.256     3.260     3.262     3.263     3.266     3.268     3.270     3.273     3.275     3.276     3.280     3.282     3.283     3.287     3.289     3.291     3.294     3.296     3.298     3.301     3.303     3.305     3.308     3.310     3.311     3.314     3.316     3.318     3.321     3.322     3.324     3.327     3.328     3.330     3.332     3.334     3.335     3.338     3.340     3.341     3.344     3.346     3.347     3.350     3.352     3.353     3.356     3.358     3.359     3.362     3.364     3.365     3.368     3.370     3.371     3.374     3.376     3.378     3.381     3.382     3.384     3.387     3.388     3.390     3.393     3.395     3.396     3.399     3.401     3.403     3.406     3.407     3.409     3.412     3.414     3.415     3.423     3.431     3.440     3.454     3.462     3.470     3.484     3.493     3.501     3.515     3.523     3.530     3.544     3.552     3.559     3.573     3.580     3.588     3.601     3.608     3.615     3.628     3.635     3.642     3.654     3.661     3.667     3.679     3.686     3.692     3.703     3.710     3.716     3.726     3.732     3.738     3.748     3.753     3.759     3.768     3.773     3.778     3.787     3.792     3.796     3.804     3.808     3.812     3.820     3.823     3.827     3.833     3.836     3.839     3.845     3.847     3.850     3.854     3.856     3.858     3.861     3.863     3.864     3.866     3.867     3.867     3.868     3.868     3.868     3.867     3.867     3.865     3.864     3.862     3.860     3.857     3.855     3.852     3.848     3.844     3.841     3.835     3.830     3.826     3.818     3.813     3.807     3.798     3.792     3.785     3.774     3.767     3.760     3.747     3.739     3.730     3.716     3.707     3.698     3.682     3.672     3.661     3.655     3.672     3.699     3.746     3.772     3.798     3.843     3.868     3.893     3.935     3.959     3.982     4.022     4.044     4.066     4.104     4.125     4.145     4.180     4.200     4.219     4.251     4.269     4.287     4.316     4.333     4.348     4.375     4.390     4.404     4.427     4.441     4.453     4.473     4.485     4.495     4.513     4.522     4.530     4.544     4.551     4.558     4.569     4.574     4.578     4.586     4.589     4.591     4.595     4.596     4.596     4.597     4.596     4.594     4.591     4.588     4.584     4.578     4.573     4.567     4.558     4.551     4.543     4.530     4.522     4.512     4.496     4.486     4.475     4.456     4.444     4.431     4.409     4.395     4.381     4.357     4.341     4.326     4.299     4.283     4.266     4.238     4.221     4.203     4.173     4.155     4.136     4.110     4.118     4.127     4.142     4.151     4.160     4.176     4.185     4.194     4.211     4.221     4.231     4.249     4.259     4.270     4.289     4.300     4.311     4.331     4.342     4.354     4.375     4.387     4.399     4.420     4.433     4.445     4.468     4.481     4.494     4.517     4.530     4.544     4.567     4.581     4.595     4.619     4.633     4.647     4.672     4.687     4.701     4.727     4.741     4.756     4.782     4.797     4.812     4.838     4.853     4.867     4.893     4.908     4.923     4.949     4.965     4.980     5.006     5.021     5.036     5.061     5.076     5.091     5.117     5.131     5.146     5.171     5.186     5.200     5.225     5.239     5.253     5.277     5.291     5.305     5.329     5.342     5.356     5.379     5.393     5.405     5.428     5.441     5.453     5.476     5.489     5.502     5.527     5.541     5.555     5.580     5.595     5.608     5.675     5.722     5.765     5.851     5.905     5.956     6.062     6.127     6.190     6.320     6.401     6.475     6.621     6.707     6.783     6.925     6.999     7.058     7.180     7.245     7.279     7.323     7.351     7.388     7.429     7.398     7.344     7.396     7.392     7.323     7.390     7.415     7.367     7.336     7.392     7.423     7.594     7.476     7.342     7.635     7.565     7.343     7.559     7.524     7.372     7.824     7.760     7.449     8.376     8.270     7.970     8.672     8.446     8.055     8.576     8.278     7.801     8.197     7.873     7.299     7.808     7.556     6.944     7.558     7.374     6.759     7.409     7.258     6.652     7.305     7.182     6.552     7.192     7.095     6.477     7.115     7.034     6.429     7.059     6.975     6.357     6.952     6.873     6.259     6.820     6.743     6.166     6.732     6.671     6.098     6.653     6.595     6.019     6.527     6.465     5.887     6.380     6.339     5.781     6.272     6.257     5.717     6.210     6.355     5.710     6.460     6.611     5.842     6.857     7.009     6.262     7.339     7.488     6.768     7.882     7.979     7.275     8.384     8.422     7.769     8.832     8.814     8.211     9.202     9.137     8.520     9.408     9.301     8.688     9.377     9.241     8.661     9.284     9.154     8.564     9.017     8.865     8.366     8.753     8.587     8.133     8.468     8.305     7.899     8.227     8.067     7.695     8.146     7.984     7.612     8.019     7.851     7.494     7.887     7.733     7.393     7.751     7.601     7.284     7.624     7.477     7.179     7.513     7.380     7.099     7.440     7.320     7.062     7.372     7.250     6.993     7.283     7.165     6.914     7.161     7.031     6.784     7.012     6.896     6.665     6.844     6.720     6.503     6.674     6.549     6.336     6.502     6.374     6.152     6.286     6.144     5.907     6.050     5.898     5.629     5.770     5.637     5.386     5.520     5.394     5.156     5.221     5.065     4.864     4.895     4.838     4.826     4.810     4.800     4.789     4.777     4.768     4.759     4.749     4.742     4.734     4.726     4.721     4.715     4.711     4.708     4.704     4.701     4.699     4.695     4.693     4.691     4.688     4.687     4.686     4.683     4.684     4.683     4.681     4.683     4.683     4.682     4.685     4.685     4.684     4.686     4.686     4.686     4.688     4.688     4.688     4.690     4.690     4.690     4.692     4.693     4.692     4.694     4.694     4.693     4.695     4.694     4.693     4.693     4.692     4.690     4.690     4.688     4.685     4.684     4.682     4.679     4.678     4.677     4.674     4.673     4.672     4.669     4.669     4.667     4.664     4.662     4.659     4.655     4.650     4.646     4.640     4.633     4.627     4.619     4.609     4.601     4.592     4.579     4.570     4.560     4.565     4.560     4.526     4.778     4.817     4.615     5.155     5.231     5.010     5.429     5.445     5.060     5.140     5.048     4.561     4.496     4.410     4.367     4.382     4.394     4.410     4.453     4.481     4.511     4.571     4.605     4.638     4.699     4.732     4.763     4.818     4.848     4.874     4.922     4.948     4.970     5.013     5.036     5.056     5.095     5.114     5.129     5.163     5.177     5.188     5.215     5.225     5.231     5.252     5.259     5.262     5.282     5.287     5.291     5.312     5.318     5.321     5.342     5.347     5.346     5.364     5.366     5.362     5.516     5.586     5.540     5.872     5.874     5.732     5.993     5.947     5.775     5.974     5.883     5.680     5.809     5.668     5.435     5.477     5.319     5.296     5.286     5.279     5.266     5.270     5.272     5.269     5.283     5.291     5.288     5.295     5.295     5.282     5.265     5.247     5.212     5.156     5.115     5.063     4.993     4.956     4.920     4.883     4.865     4.844     4.828     4.819     4.804     4.796     4.791     4.783     4.782     4.784     4.781     4.788     4.795     4.802     4.870     4.912     4.952     5.017     5.061     5.100     5.154     5.194     5.230     5.276     5.314     5.350     5.396     5.438     5.476     5.512     5.550     5.579     5.597     5.621     5.638     5.634     5.641     5.642     5.618     5.610     5.709     5.875     5.972     5.955     5.888     5.858     5.718     5.459     5.367     5.336     5.276     5.245     5.205     5.132     5.099     5.056     4.972     4.935     4.889     4.800     4.761     4.714     4.619     4.578     4.528     4.440     4.401     4.357     4.284     4.249     4.209     4.144     4.115     4.081     4.028     4.007     3.984     3.950     3.936     3.919     3.893     3.881     3.867     3.845     3.835     3.822     3.801     3.791     3.776     3.753     3.742     3.728     3.703     3.691     3.675     3.651     3.638     3.621     3.596     3.582     3.566     3.539     3.525     3.507     3.482     3.468     3.450     3.424     3.411     3.394     3.369     3.355     3.339     3.314     3.301     3.285     3.260     3.248     3.232     3.208     3.196     3.181     3.159     3.147     3.133     3.112     3.101     3.088     3.067     3.057     3.045     3.026     3.016     3.005     2.988     2.979     2.968     2.953     2.945     2.936     2.921     2.914     2.905     2.891     2.883     2.874     2.860     2.853     2.844     2.829     2.821     2.812     2.797     2.789     2.779     2.764     2.756     2.746     2.730     2.722     2.712     2.697     2.688     2.679     2.664     2.656     2.646     2.632     2.625     2.616     2.602     2.596     2.587     2.575     2.569     2.561     2.549     2.543     2.536     2.525     2.519     2.512     2.502     2.497     2.490     2.480     2.475     2.469     2.460     2.455     2.450     2.441     2.438     2.432     2.425     2.421     2.416     2.409     2.406     2.401     2.395     2.392     2.388     2.382     2.379     2.376     2.370     2.367     2.364     2.359     2.356     2.353     2.348     2.346     2.342     2.337     2.335     2.332     2.327     2.324     2.321     2.316     2.313     2.309     2.304     2.301     2.298     2.292     2.289     2.285     2.279     2.275     2.271     2.264     2.261     2.256     2.249     2.245     2.240     2.233     2.229     2.224     2.215     2.211     2.205     2.197     2.192     2.186     2.177     2.172     2.166     2.156     2.150     2.144     2.133     2.127     2.120     2.108     2.102     2.094     2.081     2.074     2.066     2.053     2.045     2.036     2.022     2.013     2.004     1.989     1.980     1.971     1.955     1.946     1.936     1.920     1.910     1.900     1.882     1.872     1.861     1.842     1.829     1.813
     2.271     2.282     2.292     2.302     2.311     2.319     2.329     2.337     2.345     2.354     2.362     2.370     2.378     2.386     2.393     2.402     2.409     2.416     2.424     2.431     2.438     2.446     2.452     2.459     2.466     2.473     2.479     2.486     2.492     2.499     2.505     2.511     2.517     2.524     2.530     2.536     2.542     2.547     2.553     2.559     2.564     2.570     2.576     2.581     2.586     2.592     2.597     2.601     2.607     2.612     2.617     2.622     2.627     2.631     2.636     2.641     2.645     2.650     2.654     2.659     2.663     2.667     2.672     2.676     2.680     2.684     2.689     2.693     2.697     2.701     2.705     2.708     2.713     2.716     2.720     2.724     2.728     2.731     2.735     2.739     2.742     2.746     2.749     2.753     2.756     2.760     2.763     2.766     2.770     2.773     2.776     2.780     2.783     2.786     2.789     2.792     2.796     2.799     2.802     2.805     2.808     2.811     2.814     2.817     2.820     2.823     2.826     2.829     2.832     2.835     2.838     2.841     2.844     2.847     2.850     2.853     2.855     2.859     2.861     2.864     2.867     2.870     2.872     2.875     2.878     2.880     2.884     2.886     2.889     2.892     2.894     2.897     2.900     2.902     2.905     2.908     2.910     2.912     2.915     2.917     2.919     2.922     2.924     2.927     2.929     2.932     2.934     2.937     2.938     2.941     2.943     2.945     2.947     2.949     2.951     2.953     2.956     2.958     2.959     2.962     2.963     2.965     2.967     2.969     2.970     2.972     2.974     2.975     2.977     2.978     2.980     2.981     2.982     2.984     2.985     2.986     2.987     2.988     2.989     2.990     2.991     2.992     2.992     2.993     2.994     2.995     2.995     2.996     2.996     2.996     2.997     2.997     2.997     2.998     2.998     2.997     2.998     2.997     2.997     2.997     2.997     2.996     2.996     2.996     2.995     2.995     2.994     2.993     2.993     2.992     2.991     2.990     2.989     2.988     2.987     2.986     2.984     2.983     2.982     2.981     2.979     2.978     2.976     2.975     2.973     2.971     2.970     2.968     2.966     2.964     2.962     2.960     2.958     2.956     2.954     2.951     2.949     2.946     2.944     2.942     2.939     2.936     2.933     2.930     2.928     2.925     2.922     2.919     2.915     2.912     2.909     2.906     2.902     2.899     2.896     2.892     2.888     2.885     2.880     2.877     2.873     2.869     2.865     2.861     2.857     2.852     2.848     2.843     2.839     2.835     2.830     2.825     2.821     2.816     2.811     2.807     2.801     2.796     2.792     2.786     2.781     2.776     2.770     2.765     2.760     2.754     2.749     2.743     2.737     2.732     2.726     2.720     2.715     2.709     2.703     2.697     2.692     2.685     2.679     2.674     2.667     2.661     2.656     2.649     2.643     2.638     2.631     2.625     2.622     2.623     2.623     2.623     2.624     2.624     2.625     2.625     2.625     2.625     2.626     2.626     2.627     2.627     2.627     2.628     2.628     2.629     2.629     2.629     2.630     2.630     2.630     2.630     2.631     2.631     2.632     2.632     2.632     2.633     2.633     2.633     2.634     2.634     2.635     2.635     2.635     2.636     2.636     2.637     2.637     2.637     2.638     2.638     2.639     2.639     2.640     2.640     2.641     2.641     2.641     2.642     2.642     2.643     2.643     2.644     2.644     2.645     2.645     2.646     2.646     2.647     2.647     2.648     2.648     2.649     2.649     2.650     2.650     2.651     2.651     2.652     2.652     2.653     2.654     2.654     2.655     2.655     2.656     2.656     2.657     2.658     2.658     2.659     2.659     2.660     2.661     2.661     2.662     2.662     2.663     2.664     2.664     2.665     2.666     2.666     2.667     2.668     2.668     2.669     2.670     2.670     2.671     2.672     2.672     2.673     2.674     2.674     2.675     2.676     2.677     2.677     2.678     2.679     2.680     2.681     2.681     2.682     2.683     2.684     2.684     2.685     2.686     2.686     2.687     2.688     2.689     2.690     2.691     2.691     2.692     2.693     2.693     2.694     2.695     2.696     2.697     2.698     2.698     2.699     2.700     2.701     2.702     2.703     2.703     2.704     2.705     2.706     2.707     2.708     2.709     2.710     2.710     2.711     2.712     2.713     2.714     2.715     2.716     2.717     2.718     2.719     2.720     2.721     2.722     2.723     2.724     2.725     2.725     2.727     2.728     2.729     2.730     2.731     2.732     2.733     2.734     2.735     2.736     2.737     2.739     2.740     2.741     2.742     2.743     2.744     2.745     2.747     2.748     2.749     2.750     2.752     2.753     2.754     2.755     2.756     2.758     2.759     2.760     2.761     2.762     2.763     2.765     2.766     2.767     2.769     2.770     2.771     2.772     2.774     2.775     2.776     2.777     2.778     2.780     2.781     2.782     2.784     2.785     2.786     2.788     2.789     2.791     2.792     2.793     2.794     2.796     2.797     2.798     2.800     2.801     2.803     2.804     2.806     2.807     2.808     2.810     2.811     2.812     2.814     2.815     2.817     2.818     2.819     2.821     2.822     2.824     2.825     2.827     2.828     2.830     2.831     2.832     2.834     2.836     2.837     2.839     2.840     2.842     2.843     2.845     2.846     2.848     2.850     2.851     2.853     2.855     2.856     2.858     2.859     2.861     2.862     2.864     2.865     2.867     2.869     2.870     2.872     2.874     2.875     2.877     2.879     2.880     2.882     2.884     2.886     2.887     2.889     2.891     2.893     2.894     2.896     2.898     2.899     2.901     2.903     2.905     2.906     2.908     2.910     2.912     2.918     2.926     2.934     2.942     2.950     2.958     2.966     2.974     2.981     2.990     2.997     3.005     3.014     3.021     3.029     3.037     3.045     3.052     3.060     3.068     3.075     3.083     3.091     3.098     3.106     3.114     3.121     3.129     3.136     3.143     3.151     3.158     3.165     3.173     3.180     3.187     3.194     3.201     3.208     3.215     3.222     3.228     3.236     3.242     3.249     3.256     3.262     3.269     3.275     3.282     3.288     3.294     3.300     3.306     3.312     3.318     3.323     3.329     3.335     3.340     3.346     3.351     3.356     3.361     3.366     3.371     3.376     3.381     3.385     3.390     3.395     3.399     3.404     3.408     3.412     3.416     3.420     3.423     3.427     3.430     3.433     3.437     3.440     3.443     3.446     3.449     3.452     3.455     3.458     3.460     3.462     3.464     3.467     3.469     3.471     3.472     3.474     3.475     3.477     3.478     3.479     3.479     3.480     3.480     3.480     3.480     3.480     3.480     3.479     3.479     3.478     3.477     3.475     3.473     3.471     3.469     3.467     3.464     3.461     3.458     3.455     3.451     3.448     3.443     3.439     3.435     3.430     3.425     3.420     3.415     3.410     3.405     3.399     3.394     3.389     3.383     3.377     3.371     3.364     3.357     3.351     3.343     3.335     3.327     3.319     3.310     3.301     3.291     3.282     3.271     3.259     3.247     3.246     3.249     3.252     3.254     3.258     3.260     3.262     3.265     3.267     3.269     3.272     3.275     3.277     3.280     3.282     3.284     3.287     3.289     3.291     3.294     3.296     3.298     3.301     3.303     3.305     3.308     3.310     3.312     3.315     3.316     3.318     3.321     3.322     3.324     3.326     3.328     3.330     3.332     3.334     3.336     3.338     3.340     3.342     3.344     3.346     3.348     3.350     3.352     3.354     3.356     3.358     3.360     3.362     3.364     3.366     3.368     3.370     3.372     3.374     3.376     3.378     3.380     3.382     3.384     3.387     3.389     3.390     3.393     3.395     3.397     3.399     3.401     3.403     3.405     3.407     3.409     3.412     3.414     3.417     3.428     3.438     3.448     3.459     3.469     3.478     3.489     3.499     3.508     3.519     3.528     3.538     3.548     3.557     3.566     3.577     3.586     3.595     3.604     3.613     3.622     3.631     3.640     3.648     3.657     3.665     3.673     3.682     3.690     3.697     3.706     3.713     3.721     3.729     3.736     3.742     3.750     3.757     3.763     3.770     3.776     3.782     3.788     3.794     3.799     3.805     3.810     3.815     3.820     3.824     3.829     3.833     3.837     3.841     3.844     3.847     3.850     3.853     3.856     3.858     3.860     3.862     3.863     3.864     3.865     3.866     3.866     3.866     3.865     3.864     3.864     3.862     3.860     3.858     3.856     3.853     3.850     3.847     3.843     3.839     3.834     3.829     3.824     3.818     3.812     3.806     3.799     3.791     3.784     3.776     3.767     3.758     3.749     3.739     3.729     3.719     3.707     3.696     3.685     3.672     3.660     3.652     3.656     3.686     3.719     3.755     3.786     3.817     3.851     3.881     3.910     3.943     3.971     3.998     4.029     4.055     4.081     4.110     4.135     4.159     4.185     4.208     4.231     4.255     4.277     4.297     4.320     4.339     4.357     4.377     4.394     4.411     4.429     4.444     4.458     4.473     4.486     4.498     4.511     4.522     4.531     4.541     4.549     4.557     4.565     4.570     4.575     4.580     4.583     4.586     4.588     4.589     4.589     4.588     4.586     4.584     4.581     4.577     4.572     4.567     4.560     4.553     4.545     4.536     4.527     4.516     4.505     4.494     4.481     4.468     4.454     4.439     4.424     4.408     4.390     4.373     4.356     4.336     4.317     4.298     4.277     4.257     4.236     4.214     4.193     4.171     4.148     4.126     4.105     4.116     4.126     4.136     4.148     4.159     4.169     4.182     4.193     4.204     4.218     4.230     4.242     4.256     4.268     4.281     4.296     4.309     4.323     4.338     4.352     4.366     4.382     4.397     4.411     4.428     4.443     4.459     4.476     4.492     4.507     4.525     4.541     4.558     4.576     4.593     4.609     4.628     4.645     4.662     4.681     4.699     4.716     4.736     4.754     4.771     4.792     4.809     4.827     4.847     4.865     4.883     4.903     4.921     4.939     4.959     4.977     4.995     5.016     5.033     5.051     5.071     5.089     5.107     5.126     5.144     5.161     5.181     5.198     5.215     5.234     5.251     5.268     5.286     5.303     5.319     5.338     5.355     5.371     5.389     5.405     5.420     5.437     5.452     5.467     5.485     5.500     5.516     5.535     5.552     5.570     5.589     5.608     5.663     5.729     5.790     5.852     5.927     5.998     6.069     6.157     6.241     6.326     6.432     6.534     6.634     6.749     6.855     6.959     7.071     7.157     7.231     7.322     7.395     7.432     7.437     7.473     7.522     7.527     7.466     7.449     7.499     7.479     7.423     7.527     7.556     7.484     7.472     7.551     7.568     7.583     7.399     7.512     7.662     7.563     7.456     7.658     7.613     7.476     7.621     7.520     7.416     7.975     8.099     8.073     8.647     8.597     8.472     8.871     8.630     8.429     8.617     8.208     7.990     8.132     7.734     7.521     7.723     7.411     7.179     7.440     7.214     6.965     7.267     7.090     6.790     7.108     6.984     6.679     7.018     6.926     6.622     6.947     6.875     6.548     6.839     6.770     6.440     6.717     6.651     6.342     6.622     6.579     6.253     6.516     6.476     6.149     6.388     6.335     5.997     6.216     6.192     5.869     6.094     6.099     5.779     5.996     6.179     5.747     6.131     6.397     6.013     6.501     6.769     6.421     6.964     7.238     6.924     7.535     7.767     7.471     8.129     8.277     8.047     8.711     8.769     8.602     9.211     9.173     9.037     9.535     9.383     9.256     9.649     9.385     9.213     9.500     9.232     9.067     9.241     8.960     8.810     8.907     8.631     8.501     8.568     8.321     8.217     8.341     8.117     8.040     8.215     8.015     7.951     8.099     7.893     7.811     7.954     7.753     7.692     7.819     7.627     7.577     7.687     7.502     7.448     7.549     7.367     7.343     7.457     7.298     7.290     7.399     7.250     7.219     7.299     7.151     7.101     7.153     6.992     6.930     6.990     6.854     6.799     6.838     6.702     6.648     6.671     6.533     6.472     6.491     6.347     6.272     6.278     6.114     6.029     6.035     5.865     5.747     5.754     5.605     5.518     5.541     5.400     5.307     5.289     5.114     4.991     4.954     4.855     4.841     4.828     4.817     4.805     4.794     4.784     4.774     4.765     4.757     4.748     4.741     4.736     4.729     4.726     4.722     4.718     4.715     4.712     4.708     4.706     4.704     4.701     4.700     4.699     4.697     4.696     4.696     4.694     4.695     4.695     4.695     4.696     4.696     4.695     4.697     4.697     4.696     4.697     4.698     4.697     4.698     4.699     4.698     4.699     4.700     4.699     4.700     4.700     4.699     4.699     4.699     4.697     4.697     4.695     4.693     4.692     4.690     4.687     4.686     4.683     4.680     4.679     4.677     4.674     4.674     4.672     4.669     4.668     4.666     4.663     4.661     4.658     4.653     4.649     4.644     4.637     4.632     4.625     4.616     4.608     4.599     4.588     4.579     4.569     4.557     4.547     4.536     4.523     4.702     4.737     4.704     5.028     5.118     5.099     5.377     5.411     5.214     5.240     5.126     4.764     4.633     4.493     4.360     4.370     4.384     4.402     4.431     4.462     4.495     4.539     4.577     4.616     4.661     4.699     4.735     4.778     4.812     4.844     4.882     4.911     4.940     4.974     5.001     5.027     5.058     5.082     5.103     5.130     5.148     5.163     5.184     5.197     5.206     5.222     5.232     5.239     5.253     5.261     5.268     5.284     5.293     5.299     5.315     5.322     5.327     5.339     5.344     5.345     5.354     5.356     5.428     5.684     5.712     5.739     5.926     5.912     5.908     6.048     5.982     5.938     5.998     5.879     5.776     5.719     5.523     5.370     5.304     5.300     5.296     5.304     5.312     5.317     5.330     5.338     5.339     5.342     5.340     5.326     5.310     5.286     5.245     5.194     5.137     5.075     5.023     5.022     5.091     5.136     5.172     5.211     5.256     5.283     5.287     5.268     5.212     5.125     5.024     4.927     4.861     4.895     4.948     5.000     5.054     5.108     5.159     5.211     5.264     5.313     5.357     5.404     5.447     5.484     5.525     5.565     5.599     5.642     5.682     5.714     5.752     5.785     5.805     5.828     5.844     5.843     5.845     5.838     5.876     6.120     6.287     6.423     6.509     6.503     6.432     6.335     6.157     5.897     5.653     5.409     5.346     5.293     5.234     5.162     5.102     5.035     4.956     4.893     4.827     4.749     4.686     4.618     4.536     4.471     4.404     4.330     4.278     4.229     4.173     4.132     4.092     4.046     4.011     3.977     3.944     3.922     3.902     3.881     3.867     3.851     3.833     3.821     3.806     3.789     3.777     3.764     3.747     3.734     3.720     3.703     3.689     3.674     3.657     3.643     3.626     3.608     3.593     3.576     3.557     3.540     3.523     3.504     3.488     3.469     3.449     3.433     3.415     3.395     3.378     3.361     3.342     3.326     3.308     3.290     3.274     3.257     3.238     3.222     3.206     3.188     3.173     3.157     3.140     3.126     3.111     3.094     3.081     3.067     3.052     3.039     3.025     3.011     3.000     2.987     2.973     2.963     2.952     2.939     2.929     2.920     2.908     2.899     2.889     2.878     2.869     2.859     2.848     2.839     2.828     2.817     2.807     2.797     2.785     2.775     2.764     2.752     2.742     2.731     2.719     2.709     2.698     2.686     2.676     2.665     2.653     2.644     2.634     2.622     2.612     2.603     2.592     2.584     2.575     2.565     2.557     2.549     2.539     2.532     2.524     2.515     2.508     2.500     2.492     2.485     2.478     2.470     2.464     2.457     2.450     2.445     2.438     2.432     2.427     2.421     2.415     2.410     2.405     2.400     2.396     2.391     2.386     2.382     2.378     2.373     2.369     2.365     2.361     2.358     2.354     2.350     2.347     2.343     2.339     2.336     2.332     2.328     2.325     2.322     2.318     2.314     2.311     2.307     2.304     2.300     2.295     2.292     2.288     2.283     2.279     2.275     2.270     2.266     2.261     2.256     2.252     2.247     2.241     2.236     2.231     2.225     2.219     2.214     2.207     2.202     2.196     2.189     2.183     2.176     2.169     2.163     2.156     2.148     2.141     2.134     2.125     2.118     2.110     2.101     2.092     2.084     2.074     2.065     2.055     2.045     2.035     2.025     2.013     2.003     1.992     1.981     1.970     1.959     1.947     1.937     1.925     1.913     1.901     1.890     1.876     1.863     1.850     1.835     1.819     1.803
     2.269     2.279     2.289     2.299     2.308     2.317     2.326     2.334     2.343     2.351     2.360     2.368     2.376     2.384     2.392     2.400     2.407     2.415     2.422     2.430     2.437     2.444     2.451     2.458     2.465     2.471     2.478     2.485     2.492     2.498     2.504     2.510     2.517     2.523     2.529     2.535     2.541     2.547     2.552     2.558     2.564     2.569     2.575     2.580     2.586     2.591     2.596     2.601     2.607     2.612     2.617     2.622     2.627     2.631     2.636     2.641     2.646     2.650     2.655     2.659     2.663     2.668     2.672     2.676     2.681     2.685     2.689     2.693     2.698     2.702     2.706     2.710     2.714     2.717     2.721     2.725     2.729     2.733     2.737     2.740     2.744     2.747     2.751     2.754     2.758     2.761     2.765     2.768     2.771     2.775     2.778     2.781     2.785     2.788     2.791     2.794     2.798     2.801     2.804     2.807     2.810     2.813     2.817     2.820     2.823     2.826     2.829     2.832     2.835     2.838     2.841     2.844     2.847     2.850     2.853     2.855     2.858     2.861     2.864     2.867     2.870     2.872     2.875     2.878     2.881     2.884     2.886     2.889     2.892     2.895     2.897     2.900     2.903     2.905     2.908     2.911     2.913     2.916     2.918     2.921     2.923     2.926     2.928     2.930     2.933     2.935     2.938     2.940     2.942     2.944     2.946     2.948     2.951     2.953     2.955     2.957     2.959     2.961     2.963     2.965     2.967     2.969     2.971     2.972     2.974     2.976     2.977     2.979     2.980     2.982     2.983     2.985     2.986     2.987     2.989     2.990     2.991     2.992     2.993     2.994     2.995     2.996     2.996     2.997     2.998     2.999     2.999     3.000     3.000     3.001     3.001     3.001     3.001     3.002     3.002     3.002     3.002     3.001     3.001     3.001     3.001     3.001     3.001     3.000     3.000     2.999     2.998     2.998     2.997     2.996     2.995     2.994     2.993     2.993     2.991     2.990     2.989     2.988     2.986     2.985     2.984     2.983     2.981     2.979     2.978     2.976     2.974     2.973     2.971     2.969     2.967     2.965     2.963     2.960     2.958     2.956     2.954     2.951     2.949     2.946     2.944     2.941     2.938     2.935     2.933     2.930     2.927     2.923     2.920     2.917     2.914     2.911     2.907     2.904     2.901     2.897     2.893     2.890     2.886     2.882     2.878     2.874     2.870     2.866     2.862     2.858     2.853     2.849     2.844     2.840     2.835     2.831     2.826     2.821     2.816     2.812     2.807     2.802     2.797     2.791     2.786     2.781     2.776     2.770     2.765     2.759     2.754     2.748     2.742     2.737     2.731     2.725     2.719     2.714     2.708     2.702     2.696     2.690     2.684     2.678     2.672     2.666     2.660     2.654     2.648     2.642     2.636     2.630     2.624     2.621     2.621     2.622     2.622     2.622     2.623     2.623     2.624     2.624     2.624     2.625     2.625     2.625     2.626     2.626     2.627     2.627     2.627     2.628     2.628     2.629     2.629     2.629     2.629     2.630     2.630     2.630     2.631     2.631     2.631     2.632     2.632     2.633     2.633     2.634     2.634     2.635     2.635     2.635     2.636     2.636     2.636     2.637     2.637     2.638     2.638     2.639     2.639     2.639     2.640     2.640     2.641     2.641     2.642     2.642     2.643     2.643     2.644     2.644     2.645     2.645     2.646     2.646     2.647     2.647     2.648     2.648     2.649     2.649     2.650     2.650     2.651     2.652     2.652     2.653     2.653     2.654     2.655     2.655     2.656     2.656     2.657     2.658     2.658     2.659     2.659     2.660     2.661     2.661     2.662     2.662     2.663     2.664     2.664     2.665     2.666     2.666     2.667     2.668     2.669     2.669     2.670     2.671     2.671     2.672     2.672     2.673     2.674     2.675     2.676     2.676     2.677     2.678     2.678     2.679     2.680     2.681     2.682     2.682     2.683     2.684     2.684     2.685     2.686     2.687     2.688     2.688     2.689     2.690     2.691     2.691     2.692     2.693     2.694     2.694     2.695     2.696     2.697     2.698     2.699     2.700     2.701     2.701     2.702     2.703     2.704     2.705     2.706     2.706     2.707     2.708     2.709     2.710     2.711     2.712     2.713     2.714     2.715     2.716     2.717     2.718     2.719     2.720     2.721     2.721     2.723     2.724     2.724     2.725     2.726     2.727     2.729     2.730     2.731     2.732     2.733     2.734     2.735     2.736     2.737     2.739     2.740     2.741     2.742     2.743     2.744     2.746     2.747     2.748     2.749     2.750     2.752     2.753     2.754     2.755     2.757     2.758     2.759     2.760     2.761     2.762     2.764     2.765     2.766     2.767     2.769     2.770     2.771     2.772     2.774     2.775     2.776     2.777     2.779     2.780     2.782     2.783     2.784     2.786     2.787     2.788     2.790     2.791     2.792     2.794     2.795     2.796     2.798     2.799     2.800     2.802     2.803     2.805     2.806     2.807     2.809     2.810     2.812     2.813     2.814     2.816     2.817     2.819     2.820     2.822     2.823     2.824     2.826     2.827     2.829     2.830     2.832     2.833     2.835     2.836     2.838     2.839     2.841     2.843     2.844     2.846     2.847     2.849     2.851     2.852     2.854     2.855     2.857     2.859     2.860     2.862     2.863     2.865     2.867     2.868     2.870     2.872     2.873     2.875     2.876     2.878     2.880     2.881     2.883     2.885     2.887     2.888     2.890     2.892     2.894     2.895     2.897     2.899     2.900     2.902     2.904     2.906     2.908     2.909     2.911     2.913     2.921     2.929     2.937     2.945     2.953     2.960     2.968     2.976     2.984     2.992     3.000     3.008     3.015     3.023     3.031     3.039     3.046     3.054     3.062     3.069     3.077     3.085     3.092     3.100     3.107     3.114     3.122     3.129     3.136     3.144     3.151     3.158     3.165     3.172     3.180     3.187     3.194     3.200     3.207     3.214     3.221     3.227     3.234     3.240     3.247     3.254     3.260     3.266     3.273     3.279     3.285     3.291     3.297     3.302     3.308     3.313     3.319     3.325     3.330     3.335     3.340     3.345     3.351     3.355     3.360     3.365     3.370     3.374     3.379     3.383     3.387     3.392     3.396     3.399     3.403     3.407     3.410     3.414     3.417     3.420     3.423     3.426     3.429     3.432     3.435     3.438     3.440     3.443     3.445     3.447     3.449     3.451     3.453     3.454     3.456     3.457     3.459     3.460     3.461     3.461     3.462     3.462     3.462     3.462     3.462     3.462     3.461     3.460     3.459     3.458     3.457     3.455     3.453     3.451     3.448     3.445     3.443     3.439     3.436     3.432     3.428     3.424     3.420     3.415     3.410     3.405     3.400     3.395     3.389     3.383     3.377     3.370     3.365     3.359     3.352     3.346     3.339     3.332     3.324     3.316     3.308     3.300     3.291     3.282     3.273     3.263     3.253     3.242     3.234     3.237     3.240     3.243     3.246     3.249     3.253     3.255     3.258     3.261     3.263     3.266     3.269     3.271     3.274     3.277     3.279     3.282     3.285     3.287     3.290     3.292     3.294     3.297     3.299     3.301     3.304     3.306     3.308     3.311     3.313     3.315     3.317     3.319     3.321     3.323     3.325     3.326     3.328     3.330     3.332     3.334     3.336     3.338     3.340     3.342     3.344     3.346     3.348     3.350     3.352     3.354     3.356     3.358     3.360     3.362     3.364     3.366     3.368     3.370     3.372     3.374     3.376     3.378     3.380     3.382     3.385     3.387     3.389     3.391     3.393     3.395     3.397     3.399     3.401     3.403     3.405     3.407     3.409     3.411     3.414     3.424     3.434     3.444     3.454     3.465     3.475     3.485     3.495     3.505     3.515     3.525     3.534     3.544     3.554     3.563     3.572     3.582     3.591     3.600     3.609     3.618     3.627     3.636     3.645     3.653     3.662     3.670     3.678     3.686     3.694     3.702     3.710     3.717     3.724     3.732     3.739     3.746     3.753     3.759     3.766     3.772     3.778     3.784     3.790     3.796     3.801     3.806     3.812     3.816     3.821     3.825     3.830     3.834     3.837     3.841     3.844     3.847     3.850     3.853     3.855     3.857     3.859     3.860     3.862     3.863     3.863     3.864     3.864     3.863     3.862     3.862     3.860     3.859     3.857     3.854     3.852     3.849     3.845     3.842     3.838     3.833     3.828     3.823     3.818     3.811     3.805     3.798     3.791     3.783     3.775     3.767     3.758     3.749     3.739     3.729     3.719     3.708     3.697     3.685     3.673     3.661     3.650     3.653     3.666     3.700     3.734     3.767     3.799     3.831     3.863     3.893     3.923     3.953     3.982     4.011     4.039     4.066     4.092     4.119     4.144     4.169     4.193     4.217     4.239     4.262     4.283     4.304     4.325     4.344     4.363     4.381     4.399     4.415     4.431     4.446     4.461     4.474     4.487     4.499     4.510     4.521     4.530     4.539     4.547     4.554     4.560     4.566     4.570     4.574     4.577     4.579     4.580     4.580     4.580     4.579     4.577     4.574     4.570     4.565     4.560     4.554     4.547     4.539     4.531     4.521     4.511     4.500     4.489     4.476     4.463     4.449     4.435     4.419     4.403     4.386     4.368     4.351     4.332     4.312     4.293     4.273     4.251     4.230     4.209     4.187     4.165     4.142     4.119     4.102     4.112     4.123     4.133     4.144     4.155     4.166     4.178     4.190     4.201     4.214     4.226     4.238     4.251     4.264     4.277     4.291     4.305     4.319     4.333     4.347     4.362     4.377     4.392     4.407     4.422     4.438     4.454     4.470     4.486     4.503     4.519     4.536     4.553     4.570     4.587     4.604     4.622     4.639     4.657     4.675     4.693     4.711     4.729     4.748     4.766     4.785     4.803     4.822     4.840     4.859     4.878     4.896     4.915     4.934     4.952     4.971     4.990     5.009     5.028     5.046     5.065     5.083     5.102     5.120     5.139     5.157     5.175     5.193     5.211     5.228     5.246     5.263     5.280     5.298     5.315     5.332     5.350     5.367     5.383     5.400     5.416     5.432     5.448     5.464     5.479     5.495     5.511     5.528     5.545     5.562     5.580     5.598     5.654     5.717     5.773     5.840     5.920     5.991     6.074     6.166     6.247     6.341     6.442     6.532     6.641     6.759     6.857     6.976     7.104     7.198     7.293     7.382     7.446     7.525     7.573     7.524     7.539     7.607     7.569     7.514     7.544     7.562     7.548     7.508     7.598     7.643     7.592     7.527     7.630     7.654     7.570     7.460     7.583     7.633     7.536     7.510     7.650     7.638     7.518     7.679     7.661     7.498     7.629     7.727     7.870     8.281     8.365     8.389     8.657     8.586     8.515     8.601     8.361     8.213     8.227     7.920     7.742     7.797     7.525     7.341     7.431     7.225     7.057     7.173     7.008     6.831     6.944     6.842     6.673     6.804     6.744     6.586     6.703     6.676     6.485     6.575     6.546     6.385     6.466     6.434     6.273     6.358     6.355     6.182     6.234     6.215     6.042     6.081     6.065     5.883     5.909     5.902     5.734     5.774     5.795     5.634     5.652     5.693     5.564     5.623     5.856     5.757     5.933     6.210     6.132     6.344     6.643     6.586     6.877     7.163     7.128     7.478     7.735     7.748     8.137     8.329     8.339     8.722     8.868     8.864     9.152     9.176     9.210     9.430     9.288     9.257     9.385     9.222     9.194     9.248     9.025     8.977     8.958     8.739     8.679     8.634     8.417     8.351     8.312     8.133     8.108     8.155     8.018     8.017     8.054     7.894     7.868     7.890     7.746     7.736     7.756     7.627     7.625     7.634     7.502     7.488     7.481     7.360     7.370     7.383     7.295     7.334     7.355     7.261     7.271     7.264     7.150     7.135     7.099     6.974     6.959     6.928     6.831     6.820     6.784     6.688     6.671     6.624     6.521     6.498     6.440     6.329     6.292     6.224     6.096     6.057     5.989     5.838     5.761     5.708     5.585     5.537     5.502     5.400     5.348     5.279     5.138     5.054     4.969     4.872     4.863     4.841     4.833     4.825     4.805     4.799     4.793     4.774     4.769     4.766     4.752     4.751     4.751     4.738     4.738     4.738     4.726     4.727     4.728     4.718     4.720     4.721     4.712     4.714     4.716     4.707     4.710     4.713     4.705     4.709     4.713     4.706     4.710     4.713     4.706     4.710     4.712     4.705     4.708     4.711     4.704     4.708     4.711     4.704     4.708     4.711     4.704     4.707     4.710     4.702     4.705     4.707     4.697     4.699     4.701     4.690     4.692     4.693     4.683     4.685     4.687     4.676     4.679     4.681     4.672     4.675     4.677     4.667     4.668     4.670     4.658     4.659     4.659     4.646     4.645     4.644     4.629     4.626     4.624     4.605     4.600     4.596     4.575     4.570     4.566     4.545     4.537     4.530     4.569     4.620     4.644     4.844     4.971     5.044     5.239     5.307     5.236     5.208     5.102     4.854     4.653     4.484     4.365     4.360     4.376     4.401     4.412     4.444     4.483     4.507     4.550     4.595     4.623     4.666     4.710     4.735     4.776     4.817     4.838     4.875     4.914     4.933     4.969     5.006     5.021     5.054     5.085     5.094     5.120     5.145     5.148     5.169     5.189     5.187     5.204     5.222     5.218     5.234     5.252     5.250     5.268     5.287     5.284     5.300     5.315     5.309     5.322     5.334     5.325     5.334     5.344     5.372     5.453     5.539     5.678     5.727     5.792     5.894     5.897     5.917     5.953     5.901     5.846     5.769     5.630     5.530     5.406     5.311     5.326     5.322     5.340     5.359     5.354     5.366     5.372     5.350     5.346     5.337     5.296     5.271     5.234     5.156     5.105     5.069     5.037     5.118     5.176     5.219     5.254     5.288     5.326     5.360     5.375     5.367     5.335     5.282     5.221     5.180     5.173     5.173     5.175     5.182     5.224     5.282     5.344     5.382     5.438     5.499     5.534     5.583     5.635     5.663     5.704     5.747     5.768     5.804     5.847     5.868     5.900     5.936     5.946     5.963     5.980     5.972     5.965     5.958     5.929     6.126     6.262     6.346     6.384     6.355     6.264     6.133     5.949     5.703     5.488     5.433     5.364     5.298     5.234     5.156     5.082     5.008     4.927     4.849     4.772     4.695     4.627     4.553     4.469     4.389     4.312     4.239     4.180     4.126     4.075     4.035     3.997     3.957     3.921     3.889     3.861     3.843     3.826     3.809     3.797     3.785     3.771     3.758     3.746     3.731     3.718     3.704     3.690     3.676     3.664     3.649     3.635     3.622     3.607     3.593     3.579     3.562     3.545     3.531     3.515     3.498     3.482     3.464     3.448     3.432     3.414     3.396     3.381     3.363     3.346     3.330     3.312     3.296     3.281     3.263     3.246     3.231     3.214     3.197     3.182     3.166     3.150     3.136     3.120     3.105     3.091     3.076     3.062     3.049     3.035     3.022     3.009     2.995     2.983     2.972     2.959     2.947     2.937     2.926     2.914     2.905     2.895     2.884     2.875     2.864     2.855     2.845     2.834     2.824     2.815     2.804     2.793     2.784     2.772     2.762     2.752     2.740     2.729     2.719     2.707     2.696     2.686     2.675     2.664     2.654     2.643     2.632     2.622     2.612     2.601     2.592     2.582     2.573     2.564     2.555     2.546     2.537     2.529     2.521     2.513     2.504     2.496     2.489     2.481     2.474     2.467     2.460     2.453     2.447     2.440     2.434     2.428     2.422     2.416     2.411     2.405     2.400     2.395     2.390     2.385     2.381     2.376     2.372     2.368     2.364     2.360     2.356     2.352     2.348     2.344     2.341     2.337     2.334     2.330     2.326     2.323     2.319     2.316     2.312     2.309     2.305     2.302     2.298     2.294     2.291     2.286     2.282     2.279     2.275     2.270     2.266     2.261     2.257     2.253     2.247     2.242     2.238     2.232     2.227     2.222     2.216     2.211     2.205     2.199     2.193     2.187     2.180     2.174     2.168     2.160     2.153     2.147     2.140     2.132     2.125     2.117     2.109     2.101     2.092     2.083     2.075     2.065     2.056     2.046     2.036     2.025     2.015     2.004     1.993     1.982     1.971     1.960     1.949     1.938     1.927     1.916     1.905     1.893     1.881     1.868     1.855     1.841     1.827     1.812     1.796
     2.266     2.277     2.286     2.296     2.306     2.323     2.324     2.339     2.341     2.349     2.358     2.366     2.374     2.382     2.391     2.398     2.406     2.413     2.421     2.428     2.435     2.443     2.449     2.457     2.463     2.470     2.477     2.484     2.490     2.497     2.503     2.510     2.516     2.522     2.528     2.534     2.540     2.546     2.552     2.558     2.563     2.569     2.575     2.580     2.585     2.591     2.596     2.601     2.607     2.612     2.617     2.622     2.627     2.632     2.637     2.641     2.646     2.651     2.655     2.660     2.664     2.668     2.673     2.677     2.682     2.686     2.690     2.694     2.698     2.703     2.707     2.711     2.715     2.719     2.722     2.726     2.730     2.734     2.738     2.741     2.745     2.749     2.752     2.756     2.759     2.763     2.766     2.770     2.773     2.777     2.780     2.783     2.787     2.790     2.793     2.797     2.800     2.803     2.806     2.809     2.813     2.816     2.819     2.822     2.825     2.828     2.831     2.834     2.837     2.840     2.843     2.846     2.849     2.852     2.855     2.858     2.861     2.864     2.867     2.870     2.873     2.875     2.878     2.881     2.884     2.887     2.890     2.892     2.895     2.898     2.901     2.903     2.906     2.909     2.911     2.914     2.917     2.919     2.922     2.924     2.927     2.929     2.931     2.934     2.936     2.939     2.941     2.943     2.946     2.948     2.950     2.952     2.954     2.956     2.958     2.961     2.963     2.965     2.967     2.969     2.971     2.973     2.974     2.976     2.978     2.979     2.981     2.983     2.984     2.986     2.987     2.989     2.990     2.991     2.993     2.994     2.995     2.996     2.997     2.998     2.999     3.000     3.000     3.001     3.002     3.003     3.003     3.004     3.004     3.005     3.005     3.005     3.006     3.006     3.006     3.006     3.006     3.006     3.006     3.005     3.005     3.005     3.005     3.004     3.004     3.003     3.003     3.002     3.001     3.000     3.000     2.999     2.998     2.997     2.996     2.995     2.994     2.992     2.991     2.990     2.988     2.987     2.985     2.984     2.982     2.981     2.979     2.977     2.975     2.974     2.971     2.969     2.967     2.965     2.963     2.961     2.958     2.956     2.953     2.951     2.949     2.946     2.943     2.940     2.938     2.934     2.932     2.928     2.925     2.922     2.919     2.915     2.912     2.909     2.906     2.902     2.898     2.895     2.891     2.887     2.883     2.879     2.875     2.871     2.867     2.863     2.858     2.854     2.849     2.845     2.840     2.836     2.831     2.826     2.821     2.817     2.812     2.806     2.802     2.796     2.791     2.786     2.781     2.775     2.770     2.764     2.759     2.753     2.747     2.742     2.736     2.730     2.724     2.719     2.713     2.707     2.701     2.695     2.689     2.683     2.677     2.671     2.665     2.659     2.653     2.647     2.641     2.635     2.628     2.622     2.620     2.620     2.621     2.621     2.621     2.622     2.622     2.623     2.623     2.623     2.624     2.624     2.624     2.625     2.625     2.626     2.626     2.626     2.627     2.627     2.627     2.628     2.628     2.628     2.629     2.629     2.629     2.630     2.630     2.630     2.631     2.631     2.632     2.632     2.633     2.633     2.633     2.634     2.634     2.635     2.635     2.635     2.636     2.636     2.637     2.637     2.638     2.638     2.638     2.639     2.639     2.640     2.640     2.641     2.641     2.642     2.643     2.643     2.644     2.644     2.645     2.645     2.646     2.646     2.646     2.647     2.647     2.648     2.649     2.649     2.650     2.650     2.651     2.652     2.652     2.653     2.653     2.654     2.654     2.655     2.656     2.656     2.657     2.657     2.658     2.659     2.659     2.660     2.661     2.661     2.662     2.662     2.663     2.664     2.664     2.665     2.666     2.667     2.667     2.668     2.669     2.669     2.670     2.671     2.671     2.672     2.673     2.673     2.674     2.675     2.676     2.676     2.677     2.678     2.679     2.679     2.680     2.681     2.682     2.682     2.683     2.684     2.685     2.686     2.686     2.687     2.688     2.689     2.689     2.690     2.691     2.692     2.693     2.693     2.694     2.695     2.696     2.697     2.698     2.698     2.699     2.700     2.701     2.702     2.703     2.703     2.704     2.705     2.706     2.707     2.708     2.709     2.710     2.711     2.712     2.713     2.714     2.714     2.715     2.716     2.717     2.718     2.719     2.720     2.721     2.722     2.723     2.724     2.725     2.726     2.728     2.729     2.730     2.731     2.732     2.733     2.734     2.735     2.737     2.738     2.739     2.740     2.741     2.742     2.743     2.745     2.746     2.747     2.748     2.749     2.751     2.752     2.753     2.754     2.755     2.757     2.758     2.759     2.760     2.762     2.763     2.764     2.765     2.766     2.768     2.769     2.770     2.771     2.773     2.774     2.775     2.777     2.778     2.779     2.781     2.782     2.784     2.785     2.786     2.787     2.789     2.790     2.792     2.793     2.794     2.796     2.797     2.798     2.800     2.801     2.802     2.804     2.805     2.807     2.808     2.809     2.811     2.812     2.814     2.815     2.816     2.818     2.819     2.821     2.822     2.824     2.825     2.827     2.828     2.829     2.831     2.833     2.834     2.836     2.837     2.839     2.840     2.842     2.844     2.845     2.847     2.848     2.850     2.851     2.853     2.854     2.856     2.858     2.859     2.861     2.862     2.864     2.866     2.867     2.869     2.871     2.872     2.874     2.876     2.877     2.879     2.881     2.882     2.884     2.886     2.888     2.890     2.891     2.893     2.895     2.896     2.898     2.900     2.901     2.903     2.905     2.907     2.909     2.911     2.912     2.916     2.924     2.932     2.939     2.947     2.955     2.963     2.971     2.979     2.986     2.994     3.002     3.010     3.017     3.025     3.033     3.040     3.048     3.056     3.063     3.071     3.078     3.086     3.093     3.100     3.108     3.115     3.122     3.129     3.137     3.144     3.151     3.158     3.165     3.172     3.179     3.186     3.193     3.199     3.206     3.213     3.219     3.226     3.232     3.238     3.245     3.251     3.257     3.263     3.270     3.275     3.281     3.287     3.293     3.298     3.304     3.309     3.314     3.320     3.325     3.330     3.335     3.340     3.344     3.349     3.354     3.358     3.362     3.367     3.371     3.375     3.379     3.383     3.387     3.390     3.394     3.397     3.400     3.403     3.406     3.410     3.412     3.415     3.418     3.421     3.423     3.425     3.428     3.429     3.431     3.433     3.435     3.437     3.438     3.439     3.441     3.442     3.443     3.443     3.444     3.444     3.444     3.444     3.444     3.443     3.443     3.442     3.441     3.439     3.438     3.436     3.434     3.432     3.429     3.427     3.424     3.420     3.417     3.413     3.409     3.405     3.400     3.396     3.391     3.385     3.380     3.374     3.368     3.362     3.355     3.349     3.341     3.335     3.328     3.322     3.314     3.307     3.299     3.290     3.282     3.273     3.263     3.254     3.244     3.234     3.223     3.225     3.228     3.231     3.234     3.237     3.240     3.243     3.247     3.250     3.253     3.256     3.259     3.261     3.264     3.267     3.270     3.274     3.277     3.279     3.282     3.285     3.288     3.290     3.293     3.295     3.297     3.300     3.302     3.304     3.307     3.309     3.311     3.313     3.316     3.318     3.319     3.321     3.323     3.325     3.327     3.329     3.331     3.333     3.335     3.337     3.339     3.340     3.342     3.344     3.346     3.348     3.350     3.352     3.354     3.356     3.358     3.360     3.362     3.364     3.366     3.368     3.370     3.372     3.374     3.376     3.378     3.380     3.383     3.385     3.387     3.389     3.391     3.393     3.395     3.397     3.399     3.401     3.403     3.405     3.407     3.410     3.412     3.420     3.430     3.440     3.451     3.461     3.471     3.481     3.491     3.501     3.511     3.521     3.530     3.540     3.550     3.559     3.569     3.578     3.587     3.596     3.605     3.614     3.623     3.632     3.641     3.649     3.658     3.666     3.674     3.682     3.690     3.698     3.706     3.713     3.721     3.728     3.735     3.742     3.749     3.756     3.762     3.769     3.775     3.781     3.786     3.792     3.798     3.803     3.808     3.813     3.818     3.822     3.826     3.830     3.834     3.838     3.841     3.844     3.847     3.850     3.852     3.854     3.856     3.858     3.859     3.860     3.861     3.861     3.861     3.861     3.860     3.860     3.858     3.857     3.855     3.853     3.850     3.847     3.844     3.840     3.836     3.832     3.827     3.822     3.817     3.811     3.805     3.798     3.791     3.783     3.775     3.767     3.758     3.749     3.740     3.730     3.719     3.709     3.697     3.686     3.674     3.662     3.649     3.651     3.654     3.680     3.714     3.747     3.780     3.812     3.844     3.875     3.906     3.935     3.965     3.993     4.022     4.049     4.076     4.102     4.128     4.153     4.177     4.201     4.224     4.247     4.268     4.290     4.310     4.330     4.349     4.368     4.385     4.402     4.418     4.434     4.448     4.462     4.475     4.488     4.499     4.510     4.520     4.529     4.536     4.544     4.550     4.556     4.561     4.565     4.568     4.570     4.571     4.572     4.572     4.570     4.568     4.566     4.562     4.558     4.553     4.547     4.540     4.533     4.525     4.516     4.506     4.495     4.483     4.471     4.458     4.444     4.429     4.414     4.398     4.381     4.364     4.345     4.327     4.308     4.287     4.267     4.246     4.224     4.203     4.181     4.158     4.136     4.113     4.099     4.109     4.120     4.130     4.141     4.152     4.163     4.174     4.186     4.198     4.210     4.222     4.234     4.247     4.260     4.273     4.287     4.300     4.314     4.328     4.343     4.357     4.372     4.387     4.402     4.417     4.433     4.449     4.465     4.481     4.497     4.514     4.530     4.547     4.564     4.581     4.599     4.616     4.634     4.651     4.669     4.687     4.705     4.723     4.742     4.760     4.778     4.797     4.816     4.834     4.853     4.872     4.890     4.909     4.928     4.947     4.965     4.984     5.003     5.022     5.040     5.059     5.077     5.096     5.114     5.133     5.151     5.169     5.187     5.205     5.223     5.240     5.258     5.275     5.292     5.310     5.327     5.344     5.361     5.378     5.395     5.411     5.428     5.444     5.459     5.475     5.490     5.506     5.521     5.538     5.554     5.572     5.590     5.639     5.701     5.766     5.829     5.904     5.988     6.067     6.156     6.252     6.341     6.439     6.541     6.637     6.749     6.870     6.975     7.096     7.227     7.331     7.425     7.505     7.569     7.638     7.669     7.617     7.600     7.657     7.634     7.574     7.591     7.630     7.614     7.557     7.668     7.709     7.650     7.569     7.667     7.675     7.569     7.506     7.599     7.607     7.501     7.534     7.633     7.630     7.539     7.692     7.721     7.550     7.686     7.652     7.589     7.900     8.088     8.180     8.373     8.453     8.426     8.491     8.434     8.266     8.257     8.057     7.878     7.859     7.641     7.465     7.451     7.262     7.127     7.137     6.993     6.847     6.855     6.768     6.646     6.655     6.617     6.497     6.527     6.514     6.383     6.378     6.368     6.273     6.256     6.257     6.152     6.141     6.148     6.055     6.008     5.998     5.884     5.844     5.826     5.719     5.670     5.650     5.557     5.521     5.532     5.452     5.400     5.420     5.424     5.425     5.437     5.491     5.528     5.745     5.824     5.895     6.131     6.209     6.350     6.612     6.726     6.929     7.226     7.360     7.601     7.883     7.985     8.260     8.501     8.543     8.786     8.922     9.008     9.139     9.168     9.149     9.235     9.184     9.184     9.193     9.080     9.032     9.002     8.831     8.782     8.699     8.501     8.440     8.364     8.190     8.129     8.136     8.043     8.039     8.031     7.904     7.869     7.846     7.737     7.716     7.714     7.623     7.607     7.593     7.488     7.468     7.447     7.350     7.344     7.353     7.306     7.333     7.335     7.270     7.279     7.247     7.153     7.130     7.074     6.978     6.950     6.897     6.821     6.801     6.750     6.676     6.647     6.590     6.513     6.476     6.407     6.313     6.265     6.181     6.091     6.042     5.949     5.816     5.755     5.677     5.567     5.518     5.472     5.390     5.335     5.257     5.144     5.074     4.977     4.888     4.878     4.858     4.847     4.838     4.821     4.813     4.806     4.789     4.783     4.780     4.769     4.766     4.765     4.755     4.753     4.753     4.743     4.742     4.742     4.734     4.734     4.735     4.728     4.728     4.729     4.723     4.724     4.726     4.720     4.723     4.726     4.721     4.724     4.726     4.720     4.721     4.723     4.717     4.718     4.720     4.715     4.717     4.719     4.714     4.716     4.718     4.712     4.714     4.715     4.709     4.709     4.710     4.702     4.702     4.702     4.694     4.693     4.694     4.685     4.685     4.686     4.679     4.680     4.682     4.675     4.676     4.678     4.669     4.669     4.669     4.660     4.658     4.658     4.648     4.645     4.643     4.631     4.627     4.622     4.607     4.599     4.593     4.577     4.570     4.564     4.546     4.536     4.527     4.505     4.521     4.562     4.704     4.848     4.963     5.120     5.214     5.211     5.179     5.089     4.905     4.697     4.506     4.357     4.356     4.368     4.387     4.399     4.424     4.457     4.482     4.519     4.560     4.590     4.630     4.671     4.699     4.737     4.776     4.802     4.838     4.876     4.900     4.934     4.970     4.991     5.021     5.050     5.064     5.087     5.111     5.119     5.138     5.157     5.160     5.174     5.190     5.191     5.205     5.223     5.227     5.243     5.261     5.263     5.275     5.289     5.288     5.298     5.308     5.303     5.309     5.317     5.311     5.319     5.330     5.412     5.509     5.608     5.720     5.772     5.829     5.898     5.899     5.870     5.823     5.735     5.671     5.591     5.493     5.428     5.350     5.360     5.378     5.376     5.379     5.376     5.351     5.334     5.314     5.273     5.241     5.205     5.143     5.097     5.065     5.034     5.034     5.040     5.075     5.144     5.216     5.283     5.350     5.413     5.461     5.501     5.540     5.584     5.630     5.650     5.633     5.603     5.566     5.523     5.493     5.491     5.534     5.586     5.642     5.683     5.729     5.776     5.807     5.842     5.877     5.899     5.927     5.958     5.977     6.002     6.025     6.033     6.040     6.047     6.038     6.022     6.005     5.975     5.942     5.947     5.963     5.937     5.866     5.749     5.649     5.590     5.522     5.454     5.388     5.320     5.251     5.182     5.104     5.025     4.943     4.862     4.783     4.702     4.623     4.550     4.475     4.394     4.312     4.229     4.157     4.099     4.043     3.992     3.953     3.918     3.881     3.843     3.811     3.785     3.766     3.753     3.740     3.727     3.717     3.706     3.694     3.682     3.670     3.658     3.645     3.631     3.618     3.605     3.593     3.580     3.567     3.554     3.541     3.528     3.514     3.499     3.484     3.469     3.454     3.439     3.423     3.407     3.393     3.377     3.361     3.344     3.329     3.313     3.298     3.281     3.266     3.251     3.235     3.219     3.203     3.188     3.173     3.157     3.142     3.127     3.113     3.098     3.084     3.070     3.056     3.043     3.030     3.016     3.004     2.992     2.979     2.966     2.955     2.944     2.932     2.921     2.910     2.900     2.890     2.880     2.870     2.861     2.850     2.840     2.831     2.821     2.811     2.801     2.791     2.780     2.770     2.759     2.749     2.738     2.728     2.717     2.706     2.695     2.684     2.674     2.663     2.652     2.642     2.631     2.620     2.610     2.600     2.590     2.581     2.571     2.561     2.553     2.544     2.535     2.526     2.518     2.509     2.502     2.493     2.485     2.478     2.471     2.463     2.456     2.449     2.442     2.436     2.429     2.423     2.417     2.411     2.406     2.400     2.395     2.390     2.385     2.380     2.375     2.371     2.367     2.362     2.358     2.354     2.350     2.346     2.342     2.338     2.335     2.331     2.327     2.324     2.321     2.317     2.314     2.310     2.306     2.303     2.299     2.296     2.292     2.289     2.285     2.281     2.277     2.273     2.269     2.265     2.261     2.257     2.252     2.248     2.244     2.239     2.233     2.229     2.224     2.218     2.213     2.207     2.202     2.196     2.190     2.184     2.178     2.172     2.165     2.159     2.152     2.145     2.138     2.131     2.124     2.116     2.108     2.100     2.092     2.084     2.075     2.066     2.057     2.047     2.037     2.027     2.016     2.005     1.994     1.983     1.972     1.961     1.950     1.940     1.929     1.918     1.907     1.897     1.885     1.873     1.860     1.848     1.834     1.819     1.804     1.787
     2.265     2.275     2.287     2.294     2.340     2.313     2.373     2.331     2.382     2.348     2.368     2.365     2.373     2.381     2.389     2.396     2.405     2.412     2.420     2.427     2.434     2.441     2.449     2.455     2.463     2.469     2.476     2.483     2.489     2.496     2.502     2.509     2.515     2.521     2.527     2.534     2.540     2.546     2.552     2.557     2.563     2.569     2.574     2.580     2.585     2.591     2.596     2.601     2.606     2.612     2.617     2.622     2.627     2.632     2.637     2.641     2.646     2.651     2.656     2.660     2.665     2.669     2.673     2.678     2.682     2.687     2.691     2.695     2.699     2.703     2.708     2.711     2.716     2.720     2.724     2.728     2.731     2.735     2.739     2.743     2.747     2.750     2.754     2.757     2.761     2.765     2.768     2.771     2.775     2.778     2.782     2.785     2.789     2.792     2.795     2.799     2.802     2.805     2.809     2.812     2.815     2.818     2.821     2.825     2.828     2.831     2.834     2.837     2.840     2.843     2.846     2.849     2.852     2.855     2.858     2.861     2.864     2.867     2.870     2.873     2.876     2.879     2.881     2.884     2.887     2.890     2.893     2.895     2.899     2.901     2.904     2.906     2.909     2.912     2.915     2.917     2.920     2.922     2.925     2.927     2.930     2.932     2.935     2.937     2.940     2.942     2.945     2.947     2.949     2.951     2.953     2.956     2.958     2.960     2.962     2.964     2.966     2.969     2.971     2.972     2.974     2.976     2.978     2.980     2.982     2.983     2.985     2.987     2.988     2.990     2.991     2.992     2.994     2.995     2.996     2.998     2.999     3.000     3.001     3.002     3.003     3.004     3.005     3.005     3.006     3.007     3.007     3.008     3.009     3.009     3.009     3.009     3.010     3.010     3.010     3.010     3.010     3.010     3.010     3.010     3.010     3.010     3.009     3.009     3.008     3.008     3.007     3.006     3.005     3.005     3.004     3.003     3.002     3.001     3.000     2.999     2.998     2.997     2.996     2.994     2.993     2.991     2.990     2.988     2.987     2.985     2.984     2.982     2.980     2.978     2.976     2.974     2.972     2.970     2.968     2.965     2.963     2.961     2.958     2.956     2.953     2.951     2.948     2.945     2.942     2.939     2.936     2.933     2.930     2.927     2.924     2.920     2.917     2.914     2.910     2.907     2.903     2.899     2.896     2.892     2.888     2.884     2.880     2.876     2.872     2.867     2.863     2.859     2.854     2.850     2.845     2.840     2.836     2.831     2.826     2.821     2.816     2.811     2.806     2.801     2.796     2.791     2.785     2.780     2.775     2.769     2.764     2.758     2.752     2.747     2.741     2.735     2.729     2.723     2.717     2.712     2.706     2.700     2.694     2.687     2.681     2.675     2.669     2.663     2.657     2.651     2.645     2.639     2.633     2.627     2.620     2.619     2.619     2.620     2.620     2.620     2.621     2.621     2.621     2.622     2.622     2.622     2.623     2.623     2.624     2.624     2.625     2.625     2.625     2.626     2.626     2.626     2.627     2.627     2.627     2.628     2.628     2.628     2.629     2.629     2.630     2.630     2.630     2.631     2.631     2.632     2.632     2.633     2.633     2.633     2.634     2.634     2.634     2.635     2.635     2.636     2.636     2.636     2.637     2.637     2.638     2.638     2.639     2.639     2.640     2.641     2.641     2.642     2.642     2.643     2.643     2.644     2.644     2.645     2.645     2.646     2.646     2.647     2.647     2.648     2.648     2.649     2.650     2.650     2.651     2.651     2.652     2.652     2.653     2.654     2.654     2.655     2.656     2.656     2.657     2.657     2.658     2.659     2.659     2.660     2.660     2.661     2.662     2.662     2.663     2.664     2.665     2.665     2.666     2.667     2.667     2.668     2.669     2.669     2.670     2.671     2.672     2.672     2.673     2.674     2.674     2.675     2.676     2.677     2.677     2.678     2.679     2.680     2.680     2.681     2.682     2.683     2.683     2.684     2.685     2.686     2.687     2.688     2.688     2.689     2.690     2.690     2.691     2.692     2.693     2.694     2.695     2.695     2.696     2.697     2.698     2.699     2.700     2.701     2.701     2.702     2.703     2.704     2.705     2.706     2.707     2.708     2.708     2.709     2.710     2.711     2.712     2.713     2.714     2.715     2.716     2.717     2.718     2.719     2.720     2.721     2.722     2.723     2.724     2.725     2.727     2.728     2.729     2.730     2.731     2.732     2.733     2.734     2.735     2.736     2.738     2.739     2.740     2.741     2.742     2.744     2.745     2.746     2.747     2.748     2.750     2.751     2.752     2.753     2.754     2.756     2.757     2.758     2.759     2.760     2.762     2.763     2.764     2.765     2.767     2.768     2.769     2.771     2.772     2.773     2.774     2.776     2.777     2.779     2.780     2.781     2.783     2.784     2.785     2.787     2.788     2.789     2.791     2.792     2.793     2.795     2.796     2.797     2.799     2.800     2.802     2.803     2.804     2.806     2.807     2.808     2.810     2.811     2.813     2.814     2.816     2.817     2.818     2.820     2.821     2.823     2.824     2.826     2.827     2.829     2.830     2.832     2.833     2.835     2.836     2.838     2.839     2.841     2.843     2.844     2.846     2.847     2.849     2.850     2.852     2.854     2.855     2.857     2.859     2.860     2.862     2.863     2.865     2.867     2.868     2.870     2.872     2.873     2.875     2.876     2.878     2.880     2.882     2.884     2.885     2.887     2.889     2.891     2.892     2.894     2.896     2.897     2.899     2.901     2.903     2.904     2.906     2.908     2.910     2.911     2.913     2.918     2.926     2.934     2.942     2.949     2.957     2.965     2.973     2.980     2.988     2.996     3.004     3.011     3.019     3.026     3.034     3.042     3.049     3.057     3.064     3.072     3.079     3.086     3.094     3.101     3.108     3.115     3.122     3.129     3.136     3.144     3.151     3.157     3.164     3.171     3.178     3.185     3.191     3.198     3.204     3.210     3.217     3.223     3.230     3.236     3.242     3.248     3.254     3.260     3.266     3.271     3.277     3.283     3.288     3.293     3.299     3.304     3.309     3.314     3.319     3.324     3.328     3.333     3.337     3.342     3.346     3.350     3.354     3.359     3.362     3.366     3.370     3.374     3.377     3.380     3.384     3.387     3.390     3.392     3.395     3.398     3.401     3.403     3.406     3.408     3.410     3.412     3.414     3.416     3.417     3.419     3.420     3.422     3.422     3.423     3.424     3.425     3.426     3.426     3.426     3.426     3.425     3.425     3.424     3.423     3.422     3.421     3.419     3.418     3.416     3.413     3.411     3.408     3.405     3.401     3.398     3.394     3.390     3.386     3.381     3.376     3.371     3.366     3.360     3.354     3.348     3.342     3.335     3.328     3.321     3.313     3.305     3.297     3.290     3.282     3.274     3.265     3.256     3.246     3.236     3.226     3.216     3.214     3.217     3.220     3.222     3.225     3.228     3.231     3.234     3.237     3.240     3.244     3.247     3.251     3.254     3.256     3.259     3.263     3.267     3.270     3.274     3.277     3.280     3.283     3.286     3.288     3.291     3.293     3.296     3.298     3.301     3.303     3.305     3.307     3.310     3.312     3.314     3.316     3.318     3.320     3.322     3.323     3.325     3.327     3.329     3.331     3.333     3.335     3.337     3.339     3.341     3.343     3.344     3.346     3.348     3.350     3.352     3.354     3.356     3.358     3.360     3.362     3.364     3.366     3.368     3.370     3.372     3.374     3.377     3.379     3.381     3.383     3.385     3.387     3.389     3.391     3.393     3.395     3.397     3.399     3.401     3.403     3.405     3.408     3.410     3.416     3.427     3.437     3.447     3.457     3.467     3.477     3.487     3.497     3.507     3.517     3.527     3.536     3.546     3.555     3.565     3.574     3.583     3.593     3.602     3.611     3.620     3.628     3.637     3.646     3.654     3.662     3.671     3.679     3.687     3.694     3.702     3.710     3.717     3.724     3.732     3.739     3.745     3.752     3.759     3.765     3.771     3.777     3.783     3.789     3.794     3.799     3.805     3.809     3.814     3.819     3.823     3.827     3.831     3.835     3.838     3.841     3.844     3.847     3.849     3.851     3.853     3.855     3.856     3.857     3.858     3.859     3.859     3.859     3.858     3.857     3.857     3.855     3.853     3.851     3.849     3.846     3.843     3.839     3.835     3.831     3.826     3.821     3.816     3.810     3.804     3.797     3.790     3.783     3.775     3.767     3.758     3.749     3.740     3.730     3.720     3.709     3.698     3.687     3.675     3.663     3.650     3.649     3.653     3.660     3.694     3.728     3.761     3.793     3.825     3.857     3.887     3.918     3.947     3.976     4.004     4.032     4.059     4.086     4.112     4.137     4.161     4.185     4.209     4.231     4.253     4.275     4.295     4.316     4.335     4.354     4.372     4.389     4.405     4.421     4.436     4.450     4.463     4.476     4.487     4.498     4.508     4.517     4.526     4.533     4.540     4.546     4.551     4.555     4.558     4.560     4.562     4.563     4.563     4.562     4.560     4.558     4.554     4.551     4.546     4.540     4.534     4.526     4.518     4.510     4.500     4.489     4.478     4.465     4.452     4.439     4.424     4.409     4.393     4.376     4.358     4.340     4.321     4.302     4.282     4.262     4.240     4.219     4.197     4.175     4.152     4.129     4.106     4.096     4.106     4.117     4.127     4.138     4.149     4.160     4.171     4.183     4.194     4.206     4.218     4.231     4.243     4.256     4.269     4.283     4.296     4.310     4.324     4.338     4.353     4.367     4.382     4.397     4.412     4.428     4.444     4.460     4.476     4.492     4.508     4.525     4.542     4.559     4.576     4.593     4.610     4.628     4.645     4.663     4.681     4.699     4.717     4.735     4.754     4.772     4.791     4.810     4.828     4.847     4.866     4.884     4.903     4.922     4.941     4.959     4.978     4.997     5.016     5.034     5.053     5.071     5.090     5.108     5.127     5.145     5.164     5.182     5.200     5.217     5.235     5.252     5.270     5.287     5.304     5.322     5.339     5.356     5.373     5.390     5.406     5.423     5.439     5.455     5.470     5.485     5.501     5.516     5.532     5.548     5.564     5.582     5.625     5.686     5.751     5.820     5.891     5.972     6.060     6.147     6.239     6.337     6.433     6.535     6.640     6.742     6.858     6.979     7.091     7.213     7.345     7.458     7.550     7.622     7.680     7.737     7.756     7.706     7.659     7.707     7.693     7.630     7.633     7.684     7.675     7.607     7.725     7.759     7.696     7.591     7.679     7.674     7.566     7.523     7.596     7.582     7.479     7.546     7.620     7.613     7.547     7.683     7.741     7.652     7.713     7.750     7.592     7.628     7.964     8.197     8.325     8.541     8.581     8.585     8.625     8.479     8.351     8.246     8.000     7.880     7.721     7.547     7.439     7.311     7.171     7.111     7.003     6.860     6.797     6.727     6.611     6.560     6.522     6.425     6.402     6.374     6.288     6.227     6.232     6.161     6.111     6.105     6.027     5.987     5.979     5.923     5.851     5.816     5.742     5.666     5.630     5.560     5.488     5.455     5.387     5.379     5.388     5.399     5.402     5.412     5.424     5.428     5.438     5.449     5.453     5.565     5.677     5.757     5.915     6.017     6.114     6.279     6.453     6.594     6.855     7.086     7.267     7.537     7.724     7.943     8.188     8.335     8.516     8.742     8.857     8.956     9.068     9.080     9.106     9.161     9.124     9.166     9.112     9.072     9.018     8.905     8.845     8.742     8.612     8.543     8.424     8.257     8.185     8.114     8.067     8.039     7.998     7.921     7.846     7.808     7.721     7.687     7.667     7.597     7.583     7.550     7.482     7.460     7.416     7.336     7.339     7.345     7.313     7.325     7.314     7.271     7.261     7.221     7.155     7.117     7.060     6.979     6.929     6.879     6.810     6.776     6.726     6.651     6.618     6.562     6.496     6.450     6.373     6.282     6.222     6.160     6.075     6.000     5.908     5.810     5.728     5.635     5.542     5.487     5.433     5.359     5.297     5.223     5.139     5.061     4.964     4.904     4.892     4.875     4.862     4.851     4.836     4.827     4.819     4.806     4.799     4.795     4.786     4.783     4.780     4.773     4.770     4.768     4.761     4.758     4.757     4.751     4.750     4.749     4.744     4.743     4.743     4.739     4.739     4.740     4.736     4.737     4.739     4.737     4.738     4.738     4.734     4.733     4.733     4.729     4.728     4.729     4.726     4.726     4.727     4.724     4.724     4.725     4.721     4.720     4.721     4.715     4.714     4.713     4.707     4.705     4.704     4.697     4.695     4.694     4.688     4.686     4.686     4.681     4.681     4.683     4.678     4.678     4.678     4.672     4.670     4.668     4.661     4.659     4.657     4.650     4.646     4.643     4.634     4.627     4.621     4.608     4.598     4.591     4.578     4.569     4.561     4.546     4.534     4.524     4.507     4.495     4.485     4.592     4.737     4.872     5.016     5.129     5.166     5.157     5.086     4.944     4.757     4.555     4.352     4.353     4.360     4.374     4.385     4.404     4.430     4.455     4.487     4.524     4.556     4.593     4.631     4.663     4.699     4.736     4.766     4.801     4.837     4.866     4.899     4.934     4.958     4.985     5.012     5.030     5.052     5.075     5.088     5.105     5.123     5.131     5.143     5.158     5.164     5.176     5.193     5.203     5.219     5.235     5.240     5.251     5.262     5.265     5.272     5.281     5.279     5.282     5.287     5.286     5.292     5.302     5.305     5.313     5.388     5.511     5.612     5.701     5.808     5.859     5.866     5.858     5.830     5.807     5.767     5.705     5.653     5.605     5.572     5.564     5.548     5.526     5.478     5.381     5.305     5.276     5.236     5.206     5.181     5.140     5.101     5.075     5.072     5.106     5.176     5.250     5.339     5.442     5.546     5.650     5.752     5.851     5.945     6.020     6.065     6.074     6.041     5.966     5.895     5.867     5.884     5.915     5.911     5.849     5.758     5.761     5.803     5.845     5.885     5.915     5.943     5.971     5.990     6.010     6.029     6.041     6.054     6.066     6.068     6.066     6.059     6.043     6.022     5.996     5.961     5.921     5.877     5.826     5.770     5.712     5.649     5.582     5.513     5.440     5.366     5.293     5.223     5.155     5.083     5.008     4.930     4.849     4.766     4.684     4.603     4.526     4.454     4.381     4.304     4.223     4.142     4.077     4.025     3.974     3.926     3.886     3.850     3.814     3.778     3.744     3.717     3.697     3.682     3.671     3.661     3.650     3.640     3.630     3.619     3.608     3.596     3.585     3.573     3.560     3.547     3.535     3.524     3.512     3.500     3.488     3.476     3.464     3.451     3.437     3.423     3.409     3.395     3.381     3.366     3.352     3.338     3.324     3.309     3.293     3.279     3.265     3.250     3.235     3.220     3.206     3.191     3.176     3.161     3.147     3.133     3.118     3.104     3.090     3.076     3.063     3.049     3.036     3.024     3.011     2.998     2.986     2.974     2.963     2.951     2.939     2.927     2.917     2.906     2.895     2.885     2.875     2.865     2.855     2.846     2.836     2.826     2.816     2.807     2.797     2.787     2.777     2.767     2.757     2.746     2.736     2.725     2.715     2.704     2.694     2.683     2.672     2.661     2.651     2.640     2.630     2.620     2.609     2.599     2.589     2.579     2.570     2.560     2.550     2.541     2.533     2.525     2.516     2.507     2.498     2.490     2.483     2.475     2.467     2.460     2.453     2.445     2.438     2.432     2.425     2.419     2.413     2.406     2.401     2.396     2.390     2.385     2.380     2.375     2.370     2.366     2.361     2.357     2.353     2.349     2.344     2.340     2.337     2.333     2.329     2.325     2.322     2.318     2.315     2.311     2.308     2.304     2.301     2.297     2.294     2.290     2.287     2.283     2.280     2.276     2.272     2.268     2.264     2.260     2.256     2.252     2.248     2.244     2.239     2.234     2.230     2.225     2.220     2.215     2.210     2.204     2.199     2.193     2.188     2.182     2.175     2.169     2.163     2.157     2.150     2.143     2.137     2.130     2.122     2.115     2.108     2.100     2.092     2.084     2.075     2.067     2.058     2.048     2.038     2.028     2.018     2.007     1.996     1.985     1.974     1.963     1.952     1.941     1.930     1.920     1.909     1.899     1.888     1.877     1.866     1.853     1.840     1.827     1.813     1.798     1.783
     2.263     2.273     2.283     2.344     2.302     2.398     2.320     2.426     2.337     2.425     2.354     2.399     2.371     2.380     2.387     2.396     2.403     2.411     2.418     2.426     2.433     2.440     2.448     2.454     2.462     2.468     2.475     2.482     2.489     2.495     2.502     2.508     2.514     2.521     2.527     2.533     2.539     2.545     2.551     2.557     2.563     2.568     2.574     2.579     2.585     2.591     2.596     2.601     2.606     2.612     2.617     2.622     2.627     2.632     2.637     2.642     2.646     2.651     2.656     2.661     2.665     2.670     2.674     2.679     2.683     2.687     2.692     2.696     2.700     2.705     2.708     2.713     2.717     2.721     2.725     2.729     2.733     2.737     2.741     2.745     2.748     2.752     2.756     2.759     2.763     2.766     2.770     2.773     2.777     2.781     2.784     2.787     2.791     2.794     2.797     2.801     2.804     2.808     2.811     2.814     2.818     2.821     2.824     2.827     2.830     2.833     2.837     2.840     2.843     2.846     2.849     2.852     2.855     2.858     2.861     2.864     2.867     2.870     2.873     2.876     2.879     2.882     2.885     2.887     2.890     2.893     2.896     2.899     2.902     2.905     2.907     2.910     2.913     2.915     2.918     2.921     2.923     2.926     2.928     2.931     2.933     2.936     2.938     2.941     2.943     2.946     2.948     2.950     2.953     2.955     2.957     2.959     2.962     2.964     2.966     2.968     2.970     2.972     2.974     2.976     2.978     2.980     2.982     2.984     2.985     2.987     2.989     2.991     2.992     2.994     2.995     2.996     2.998     2.999     3.001     3.002     3.003     3.004     3.005     3.006     3.007     3.008     3.009     3.010     3.010     3.011     3.011     3.012     3.012     3.013     3.013     3.014     3.014     3.014     3.014     3.014     3.014     3.014     3.014     3.014     3.014     3.014     3.013     3.013     3.012     3.012     3.011     3.010     3.010     3.009     3.009     3.007     3.007     3.006     3.005     3.003     3.002     3.001     3.000     2.999     2.997     2.996     2.994     2.993     2.991     2.990     2.988     2.986     2.984     2.983     2.981     2.979     2.977     2.975     2.972     2.970     2.968     2.965     2.963     2.960     2.958     2.955     2.953     2.950     2.947     2.944     2.941     2.938     2.935     2.932     2.928     2.925     2.922     2.918     2.915     2.911     2.908     2.904     2.900     2.896     2.892     2.889     2.885     2.881     2.876     2.872     2.868     2.864     2.859     2.854     2.850     2.845     2.841     2.836     2.831     2.826     2.821     2.816     2.811     2.806     2.801     2.796     2.790     2.785     2.779     2.774     2.768     2.763     2.757     2.751     2.745     2.740     2.734     2.728     2.722     2.716     2.710     2.704     2.698     2.692     2.686     2.680     2.674     2.668     2.662     2.656     2.649     2.643     2.637     2.631     2.625     2.618     2.618     2.618     2.619     2.619     2.619     2.620     2.620     2.620     2.621     2.621     2.621     2.622     2.622     2.623     2.623     2.624     2.624     2.624     2.625     2.625     2.625     2.626     2.626     2.626     2.627     2.627     2.627     2.628     2.628     2.629     2.629     2.630     2.630     2.630     2.631     2.631     2.632     2.632     2.632     2.633     2.633     2.634     2.634     2.634     2.635     2.635     2.636     2.636     2.636     2.637     2.638     2.638     2.639     2.639     2.640     2.640     2.641     2.641     2.642     2.642     2.643     2.643     2.644     2.644     2.645     2.645     2.646     2.647     2.647     2.648     2.648     2.649     2.649     2.650     2.651     2.651     2.652     2.652     2.653     2.654     2.654     2.655     2.655     2.656     2.657     2.657     2.658     2.659     2.659     2.660     2.661     2.661     2.662     2.663     2.663     2.664     2.665     2.665     2.666     2.667     2.667     2.668     2.669     2.670     2.670     2.671     2.672     2.672     2.673     2.674     2.675     2.675     2.676     2.677     2.678     2.678     2.679     2.680     2.681     2.681     2.682     2.683     2.684     2.685     2.685     2.686     2.687     2.688     2.688     2.689     2.690     2.691     2.692     2.693     2.693     2.694     2.695     2.696     2.697     2.698     2.698     2.699     2.700     2.701     2.702     2.703     2.704     2.705     2.706     2.706     2.707     2.708     2.709     2.710     2.711     2.712     2.713     2.714     2.715     2.716     2.717     2.718     2.719     2.720     2.721     2.722     2.723     2.724     2.725     2.726     2.728     2.729     2.730     2.731     2.732     2.733     2.734     2.735     2.737     2.738     2.739     2.740     2.741     2.742     2.744     2.745     2.746     2.747     2.748     2.750     2.751     2.752     2.753     2.755     2.756     2.757     2.758     2.759     2.761     2.762     2.763     2.764     2.766     2.767     2.768     2.770     2.771     2.772     2.774     2.775     2.776     2.778     2.779     2.780     2.782     2.783     2.784     2.786     2.787     2.788     2.790     2.791     2.792     2.794     2.795     2.797     2.798     2.799     2.801     2.802     2.804     2.805     2.806     2.808     2.809     2.811     2.812     2.813     2.815     2.816     2.818     2.819     2.821     2.822     2.823     2.825     2.826     2.828     2.829     2.831     2.833     2.834     2.835     2.837     2.839     2.840     2.842     2.843     2.845     2.847     2.848     2.850     2.851     2.853     2.855     2.856     2.858     2.859     2.861     2.863     2.864     2.866     2.868     2.869     2.871     2.872     2.874     2.876     2.878     2.879     2.881     2.883     2.885     2.886     2.888     2.890     2.891     2.893     2.895     2.896     2.898     2.900     2.902     2.904     2.906     2.907     2.909     2.911     2.912     2.914     2.921     2.928     2.936     2.944     2.951     2.959     2.967     2.974     2.982     2.990     2.997     3.005     3.013     3.020     3.028     3.035     3.043     3.050     3.057     3.065     3.072     3.079     3.087     3.094     3.101     3.108     3.115     3.122     3.129     3.136     3.143     3.150     3.156     3.163     3.170     3.176     3.183     3.189     3.195     3.202     3.208     3.214     3.221     3.227     3.233     3.239     3.244     3.250     3.256     3.261     3.267     3.272     3.278     3.283     3.288     3.293     3.298     3.303     3.307     3.312     3.317     3.321     3.326     3.330     3.334     3.338     3.342     3.346     3.350     3.353     3.357     3.360     3.364     3.367     3.370     3.373     3.375     3.378     3.381     3.383     3.386     3.388     3.390     3.392     3.394     3.396     3.398     3.400     3.401     3.402     3.403     3.404     3.405     3.406     3.407     3.407     3.407     3.407     3.407     3.407     3.406     3.406     3.405     3.404     3.402     3.401     3.399     3.397     3.395     3.392     3.389     3.386     3.383     3.379     3.375     3.371     3.367     3.362     3.357     3.352     3.346     3.341     3.335     3.328     3.322     3.315     3.308     3.301     3.293     3.285     3.276     3.267     3.259     3.250     3.241     3.231     3.221     3.210     3.205     3.207     3.210     3.212     3.215     3.217     3.220     3.222     3.225     3.228     3.231     3.234     3.237     3.240     3.244     3.248     3.251     3.254     3.258     3.262     3.267     3.271     3.274     3.278     3.281     3.284     3.287     3.289     3.292     3.294     3.297     3.299     3.301     3.304     3.306     3.308     3.310     3.313     3.315     3.317     3.318     3.320     3.322     3.324     3.326     3.328     3.329     3.331     3.333     3.335     3.337     3.339     3.341     3.343     3.345     3.347     3.349     3.351     3.353     3.355     3.357     3.359     3.361     3.362     3.365     3.367     3.369     3.371     3.373     3.375     3.377     3.379     3.381     3.383     3.385     3.387     3.389     3.391     3.393     3.395     3.397     3.399     3.401     3.404     3.406     3.408     3.413     3.423     3.433     3.443     3.453     3.464     3.474     3.484     3.494     3.503     3.513     3.523     3.533     3.542     3.552     3.561     3.570     3.580     3.589     3.598     3.607     3.616     3.625     3.633     3.642     3.650     3.659     3.667     3.675     3.683     3.691     3.698     3.706     3.713     3.721     3.728     3.735     3.742     3.748     3.755     3.761     3.768     3.774     3.779     3.785     3.791     3.796     3.801     3.806     3.811     3.815     3.820     3.824     3.828     3.831     3.835     3.838     3.841     3.844     3.846     3.848     3.850     3.852     3.854     3.855     3.856     3.856     3.857     3.857     3.856     3.856     3.854     3.853     3.852     3.849     3.847     3.844     3.841     3.838     3.834     3.830     3.825     3.820     3.815     3.809     3.803     3.797     3.790     3.783     3.775     3.767     3.758     3.749     3.740     3.730     3.720     3.709     3.699     3.687     3.675     3.663     3.651     3.648     3.651     3.654     3.674     3.708     3.741     3.774     3.806     3.838     3.869     3.899     3.929     3.958     3.987     4.015     4.042     4.069     4.095     4.121     4.145     4.169     4.193     4.216     4.238     4.260     4.281     4.301     4.320     4.339     4.357     4.375     4.391     4.407     4.422     4.437     4.450     4.463     4.475     4.486     4.497     4.506     4.515     4.522     4.529     4.535     4.540     4.545     4.548     4.551     4.552     4.553     4.554     4.553     4.551     4.549     4.546     4.542     4.538     4.532     4.526     4.519     4.511     4.503     4.493     4.483     4.472     4.460     4.447     4.433     4.419     4.403     4.387     4.371     4.353     4.335     4.316     4.297     4.276     4.256     4.235     4.213     4.191     4.168     4.146     4.122     4.099     4.094     4.104     4.114     4.124     4.135     4.146     4.157     4.168     4.179     4.191     4.203     4.215     4.227     4.240     4.252     4.265     4.279     4.292     4.306     4.320     4.334     4.348     4.363     4.378     4.392     4.408     4.423     4.439     4.454     4.470     4.487     4.503     4.519     4.536     4.553     4.570     4.587     4.605     4.622     4.640     4.657     4.675     4.693     4.711     4.729     4.748     4.766     4.785     4.803     4.822     4.841     4.860     4.878     4.897     4.916     4.935     4.953     4.972     4.991     5.010     5.028     5.047     5.065     5.084     5.103     5.121     5.140     5.158     5.176     5.194     5.212     5.230     5.247     5.264     5.282     5.299     5.316     5.333     5.350     5.367     5.384     5.401     5.418     5.434     5.450     5.466     5.481     5.496     5.511     5.526     5.542     5.558     5.575     5.610     5.672     5.736     5.804     5.877     5.954     6.040     6.132     6.224     6.320     6.421     6.523     6.629     6.736     6.844     6.962     7.086     7.203     7.326     7.457     7.575     7.667     7.732     7.777     7.820     7.833     7.787     7.715     7.750     7.742     7.677     7.664     7.734     7.742     7.683     7.768     7.800     7.739     7.597     7.679     7.669     7.565     7.523     7.591     7.575     7.480     7.543     7.599     7.590     7.549     7.674     7.744     7.705     7.732     7.791     7.736     7.732     8.080     8.389     8.597     8.770     8.840     8.961     8.974     8.928     8.832     8.697     8.508     8.263     8.091     7.924     7.685     7.548     7.380     7.251     7.143     7.003     6.879     6.809     6.692     6.615     6.548     6.472     6.412     6.365     6.291     6.223     6.215     6.135     6.088     6.060     5.999     5.945     5.929     5.864     5.813     5.746     5.676     5.605     5.538     5.490     5.474     5.414     5.427     5.385     5.388     5.398     5.404     5.413     5.423     5.430     5.439     5.449     5.488     5.573     5.678     5.767     5.868     5.977     6.060     6.167     6.323     6.487     6.717     6.923     7.149     7.369     7.614     7.866     8.064     8.278     8.463     8.743     8.842     9.010     9.118     9.151     9.245     9.267     9.288     9.295     9.295     9.250     9.168     9.119     8.966     8.873     8.774     8.665     8.525     8.412     8.292     8.188     8.095     8.018     8.005     7.916     7.850     7.792     7.722     7.680     7.632     7.606     7.560     7.538     7.504     7.462     7.408     7.369     7.356     7.349     7.326     7.314     7.303     7.269     7.233     7.214     7.152     7.119     7.059     6.973     6.921     6.853     6.798     6.754     6.695     6.638     6.594     6.540     6.481     6.419     6.335     6.254     6.201     6.131     6.038     5.972     5.894     5.788     5.685     5.602     5.517     5.452     5.387     5.315     5.253     5.190     5.112     5.027     4.946     4.920     4.908     4.891     4.877     4.865     4.852     4.842     4.835     4.824     4.817     4.812     4.804     4.800     4.797     4.791     4.787     4.784     4.778     4.774     4.773     4.768     4.766     4.764     4.760     4.758     4.758     4.755     4.754     4.755     4.752     4.753     4.755     4.754     4.753     4.751     4.747     4.745     4.744     4.740     4.739     4.739     4.737     4.736     4.736     4.734     4.733     4.732     4.729     4.727     4.726     4.721     4.719     4.717     4.711     4.708     4.706     4.701     4.697     4.695     4.691     4.688     4.687     4.684     4.684     4.684     4.681     4.680     4.678     4.674     4.670     4.668     4.663     4.660     4.657     4.652     4.647     4.643     4.636     4.629     4.621     4.608     4.598     4.589     4.578     4.569     4.560     4.547     4.535     4.524     4.509     4.496     4.485     4.505     4.639     4.783     4.924     5.049     5.129     5.146     5.108     4.994     4.832     4.637     4.425     4.349     4.353     4.362     4.371     4.385     4.405     4.427     4.455     4.488     4.520     4.555     4.592     4.625     4.661     4.697     4.729     4.764     4.799     4.831     4.864     4.897     4.922     4.948     4.973     4.994     5.016     5.038     5.054     5.072     5.089     5.100     5.113     5.126     5.135     5.149     5.166     5.180     5.196     5.210     5.217     5.225     5.234     5.239     5.246     5.252     5.252     5.253     5.256     5.257     5.264     5.273     5.279     5.285     5.292     5.294     5.411     5.540     5.678     5.779     5.838     5.871     5.910     5.924     5.912     5.871     5.837     5.823     5.824     5.849     5.872     5.859     5.802     5.710     5.603     5.475     5.320     5.175     5.218     5.360     5.472     5.561     5.632     5.688     5.746     5.815     5.893     5.979     6.071     6.169     6.257     6.332     6.395     6.430     6.419     6.364     6.279     6.183     6.137     6.166     6.228     6.288     6.311     6.275     6.202     6.104     5.988     5.934     5.966     5.991     6.013     6.032     6.044     6.053     6.061     6.062     6.062     6.059     6.052     6.040     6.022     5.997     5.966     5.932     5.893     5.845     5.793     5.737     5.675     5.608     5.538     5.466     5.391     5.313     5.234     5.158     5.087     5.020     4.950     4.877     4.800     4.722     4.642     4.561     4.478     4.403     4.339     4.275     4.206     4.131     4.059     4.003     3.959     3.914     3.868     3.828     3.792     3.756     3.720     3.687     3.658     3.635     3.618     3.605     3.595     3.586     3.576     3.565     3.556     3.546     3.535     3.524     3.513     3.502     3.490     3.479     3.468     3.457     3.446     3.435     3.424     3.413     3.402     3.390     3.377     3.363     3.350     3.338     3.325     3.311     3.298     3.286     3.273     3.259     3.244     3.231     3.218     3.204     3.190     3.176     3.162     3.149     3.135     3.121     3.107     3.094     3.080     3.067     3.054     3.041     3.029     3.016     3.004     2.992     2.980     2.968     2.956     2.945     2.934     2.923     2.912     2.901     2.891     2.880     2.870     2.860     2.851     2.841     2.831     2.822     2.813     2.803     2.793     2.783     2.774     2.764     2.754     2.743     2.733     2.723     2.713     2.702     2.692     2.681     2.671     2.660     2.649     2.639     2.629     2.618     2.608     2.598     2.588     2.578     2.568     2.558     2.549     2.540     2.531     2.521     2.513     2.505     2.497     2.488     2.479     2.471     2.464     2.456     2.449     2.442     2.435     2.428     2.421     2.415     2.409     2.403     2.396     2.391     2.385     2.380     2.375     2.370     2.365     2.361     2.356     2.351     2.347     2.343     2.339     2.335     2.331     2.327     2.323     2.320     2.316     2.312     2.309     2.305     2.302     2.298     2.295     2.292     2.288     2.285     2.281     2.278     2.274     2.270     2.267     2.263     2.259     2.255     2.251     2.247     2.243     2.239     2.235     2.230     2.226     2.221     2.216     2.211     2.206     2.201     2.196     2.190     2.185     2.179     2.173     2.167     2.161     2.155     2.148     2.142     2.135     2.128     2.121     2.114     2.107     2.099     2.092     2.084     2.076     2.067     2.058     2.049     2.040     2.030     2.019     2.009     1.998     1.987     1.976     1.964     1.953     1.942     1.932     1.921     1.911     1.901     1.891     1.880     1.869     1.858     1.846     1.833     1.820     1.806     1.792     1.778
     2.261     2.271     2.331     2.291     2.410     2.312     2.460     2.330     2.479     2.345     2.467     2.362     2.429     2.378     2.386     2.394     2.401     2.410     2.417     2.425     2.432     2.439     2.447     2.454     2.461     2.467     2.474     2.481     2.488     2.494     2.501     2.507     2.514     2.520     2.526     2.532     2.539     2.545     2.551     2.557     2.562     2.568     2.574     2.579     2.585     2.590     2.596     2.601     2.607     2.612     2.617     2.622     2.627     2.632     2.637     2.642     2.647     2.652     2.656     2.661     2.666     2.670     2.675     2.680     2.684     2.688     2.693     2.697     2.701     2.705     2.710     2.714     2.718     2.722     2.726     2.730     2.734     2.738     2.742     2.746     2.750     2.754     2.757     2.761     2.765     2.768     2.772     2.776     2.779     2.783     2.786     2.790     2.793     2.796     2.800     2.803     2.807     2.810     2.813     2.817     2.820     2.823     2.826     2.830     2.833     2.836     2.839     2.843     2.846     2.849     2.852     2.855     2.858     2.861     2.864     2.867     2.870     2.873     2.876     2.879     2.882     2.885     2.888     2.891     2.893     2.897     2.899     2.902     2.905     2.908     2.911     2.913     2.916     2.919     2.921     2.924     2.927     2.929     2.932     2.934     2.937     2.940     2.942     2.944     2.947     2.949     2.952     2.954     2.956     2.959     2.961     2.963     2.965     2.968     2.970     2.972     2.974     2.976     2.978     2.980     2.982     2.984     2.986     2.988     2.989     2.991     2.993     2.995     2.996     2.998     2.999     3.000     3.002     3.003     3.005     3.006     3.007     3.008     3.009     3.010     3.011     3.012     3.013     3.014     3.014     3.015     3.015     3.016     3.017     3.017     3.017     3.018     3.018     3.018     3.018     3.018     3.018     3.018     3.018     3.018     3.018     3.018     3.018     3.017     3.017     3.016     3.016     3.015     3.014     3.014     3.013     3.012     3.011     3.010     3.009     3.008     3.007     3.005     3.004     3.003     3.001     3.000     2.999     2.997     2.996     2.994     2.992     2.991     2.989     2.987     2.985     2.983     2.981     2.979     2.977     2.975     2.972     2.970     2.968     2.965     2.962     2.960     2.957     2.954     2.951     2.948     2.945     2.942     2.939     2.936     2.933     2.930     2.927     2.923     2.919     2.916     2.912     2.909     2.905     2.901     2.897     2.893     2.889     2.885     2.881     2.877     2.873     2.868     2.864     2.859     2.855     2.850     2.845     2.841     2.836     2.831     2.826     2.821     2.816     2.811     2.806     2.800     2.795     2.789     2.784     2.778     2.773     2.767     2.762     2.756     2.750     2.744     2.738     2.733     2.727     2.721     2.715     2.709     2.703     2.697     2.690     2.684     2.678     2.672     2.666     2.660     2.654     2.647     2.641     2.635     2.629     2.622     2.616     2.617     2.617     2.617     2.618     2.618     2.619     2.619     2.619     2.620     2.620     2.620     2.621     2.621     2.622     2.622     2.622     2.623     2.623     2.624     2.624     2.624     2.624     2.625     2.625     2.625     2.626     2.626     2.627     2.627     2.628     2.628     2.628     2.629     2.629     2.630     2.630     2.630     2.631     2.631     2.632     2.632     2.633     2.633     2.633     2.634     2.634     2.635     2.635     2.636     2.636     2.637     2.637     2.638     2.639     2.639     2.640     2.640     2.641     2.641     2.641     2.642     2.643     2.643     2.644     2.644     2.645     2.645     2.646     2.647     2.647     2.647     2.648     2.649     2.649     2.650     2.650     2.651     2.652     2.652     2.653     2.654     2.654     2.655     2.655     2.656     2.657     2.657     2.658     2.659     2.659     2.660     2.661     2.661     2.662     2.663     2.663     2.664     2.665     2.666     2.666     2.667     2.668     2.668     2.669     2.670     2.670     2.671     2.672     2.672     2.673     2.674     2.675     2.676     2.676     2.677     2.678     2.679     2.679     2.680     2.681     2.682     2.683     2.683     2.684     2.685     2.686     2.686     2.687     2.688     2.689     2.690     2.691     2.691     2.692     2.693     2.694     2.695     2.695     2.696     2.697     2.698     2.699     2.700     2.701     2.702     2.703     2.703     2.704     2.705     2.706     2.707     2.708     2.709     2.710     2.711     2.712     2.713     2.714     2.715     2.716     2.717     2.718     2.719     2.720     2.721     2.722     2.723     2.724     2.725     2.726     2.728     2.729     2.730     2.731     2.732     2.733     2.734     2.736     2.737     2.738     2.739     2.740     2.741     2.742     2.744     2.745     2.746     2.747     2.749     2.750     2.751     2.752     2.754     2.755     2.756     2.757     2.759     2.760     2.761     2.762     2.764     2.765     2.766     2.767     2.769     2.770     2.771     2.773     2.774     2.775     2.777     2.778     2.779     2.781     2.782     2.783     2.785     2.786     2.787     2.789     2.790     2.792     2.793     2.794     2.796     2.797     2.798     2.800     2.801     2.803     2.804     2.805     2.807     2.808     2.810     2.811     2.813     2.814     2.816     2.817     2.818     2.820     2.821     2.823     2.824     2.826     2.827     2.829     2.830     2.832     2.833     2.835     2.836     2.838     2.839     2.841     2.843     2.844     2.846     2.847     2.849     2.851     2.852     2.854     2.856     2.857     2.859     2.860     2.862     2.864     2.865     2.867     2.869     2.870     2.872     2.874     2.875     2.877     2.879     2.880     2.882     2.884     2.885     2.887     2.889     2.891     2.892     2.894     2.896     2.898     2.899     2.901     2.903     2.905     2.906     2.908     2.910     2.912     2.913     2.915     2.922     2.930     2.938     2.945     2.953     2.961     2.968     2.976     2.983     2.991     2.999     3.006     3.014     3.021     3.028     3.036     3.043     3.050     3.058     3.065     3.072     3.079     3.086     3.094     3.100     3.107     3.114     3.121     3.128     3.135     3.141     3.148     3.155     3.161     3.168     3.174     3.180     3.187     3.193     3.199     3.205     3.211     3.217     3.223     3.229     3.235     3.240     3.246     3.251     3.257     3.262     3.267     3.272     3.277     3.282     3.287     3.292     3.296     3.301     3.305     3.309     3.314     3.318     3.322     3.326     3.329     3.333     3.337     3.340     3.344     3.347     3.350     3.353     3.356     3.359     3.361     3.364     3.366     3.368     3.370     3.373     3.375     3.376     3.378     3.380     3.382     3.383     3.384     3.385     3.386     3.387     3.388     3.388     3.389     3.389     3.389     3.389     3.389     3.388     3.387     3.386     3.385     3.384     3.382     3.380     3.378     3.376     3.373     3.370     3.367     3.364     3.360     3.356     3.352     3.348     3.343     3.338     3.333     3.327     3.321     3.315     3.309     3.302     3.295     3.288     3.281     3.273     3.265     3.256     3.247     3.238     3.227     3.218     3.207     3.196     3.198     3.200     3.203     3.205     3.207     3.210     3.212     3.215     3.217     3.220     3.223     3.225     3.228     3.231     3.234     3.237     3.241     3.244     3.248     3.251     3.256     3.262     3.267     3.272     3.275     3.279     3.282     3.285     3.288     3.290     3.293     3.295     3.298     3.300     3.302     3.304     3.307     3.309     3.311     3.313     3.315     3.317     3.319     3.321     3.322     3.324     3.326     3.328     3.330     3.332     3.334     3.335     3.337     3.339     3.341     3.343     3.345     3.347     3.349     3.351     3.353     3.355     3.357     3.359     3.361     3.363     3.365     3.367     3.369     3.371     3.373     3.375     3.377     3.379     3.381     3.383     3.385     3.387     3.389     3.391     3.393     3.395     3.397     3.399     3.402     3.404     3.406     3.409     3.419     3.430     3.440     3.450     3.460     3.470     3.480     3.490     3.500     3.510     3.519     3.529     3.538     3.548     3.557     3.567     3.576     3.585     3.594     3.603     3.612     3.621     3.630     3.638     3.647     3.655     3.663     3.671     3.679     3.687     3.695     3.703     3.710     3.717     3.724     3.731     3.738     3.745     3.751     3.758     3.764     3.770     3.776     3.782     3.787     3.793     3.798     3.803     3.808     3.812     3.816     3.821     3.824     3.828     3.832     3.835     3.838     3.841     3.843     3.846     3.848     3.849     3.851     3.852     3.853     3.854     3.854     3.854     3.854     3.853     3.852     3.851     3.850     3.848     3.845     3.843     3.840     3.836     3.833     3.829     3.824     3.819     3.814     3.809     3.803     3.796     3.789     3.782     3.775     3.767     3.758     3.749     3.740     3.730     3.720     3.710     3.699     3.688     3.676     3.664     3.652     3.646     3.649     3.652     3.655     3.688     3.721     3.755     3.787     3.819     3.850     3.881     3.911     3.940     3.969     3.997     4.025     4.052     4.078     4.104     4.129     4.153     4.177     4.200     4.222     4.244     4.265     4.286     4.305     4.325     4.343     4.360     4.377     4.394     4.409     4.423     4.437     4.450     4.463     4.474     4.485     4.494     4.503     4.511     4.518     4.524     4.530     4.534     4.538     4.541     4.543     4.544     4.544     4.544     4.543     4.540     4.538     4.534     4.530     4.524     4.518     4.512     4.504     4.496     4.486     4.476     4.465     4.454     4.441     4.427     4.413     4.398     4.382     4.365     4.348     4.329     4.310     4.291     4.271     4.250     4.229     4.207     4.185     4.162     4.139     4.116     4.093     4.091     4.101     4.111     4.121     4.132     4.143     4.153     4.165     4.176     4.188     4.199     4.211     4.223     4.236     4.248     4.261     4.274     4.288     4.301     4.315     4.329     4.344     4.358     4.373     4.388     4.403     4.418     4.434     4.449     4.465     4.481     4.498     4.514     4.531     4.547     4.564     4.582     4.599     4.616     4.634     4.651     4.669     4.687     4.705     4.723     4.742     4.760     4.779     4.797     4.816     4.835     4.853     4.872     4.891     4.910     4.928     4.947     4.966     4.985     5.004     5.022     5.041     5.060     5.078     5.097     5.115     5.134     5.152     5.170     5.189     5.206     5.224     5.242     5.259     5.276     5.294     5.311     5.328     5.345     5.362     5.379     5.396     5.412     5.429     5.445     5.461     5.476     5.492     5.507     5.522     5.537     5.553     5.569     5.595     5.657     5.720     5.786     5.857     5.933     6.015     6.106     6.203     6.299     6.399     6.503     6.611     6.719     6.828     6.939     7.060     7.188     7.311     7.433     7.561     7.680     7.773     7.832     7.861     7.890     7.899     7.855     7.774     7.778     7.773     7.718     7.702     7.793     7.822     7.780     7.805     7.835     7.781     7.645     7.663     7.661     7.578     7.515     7.584     7.569     7.488     7.528     7.579     7.572     7.563     7.668     7.718     7.716     7.737     7.823     7.802     7.813     8.198     8.425     8.687     8.902     9.118     9.184     9.279     9.301     9.291     9.196     9.006     8.768     8.646     8.355     8.167     7.985     7.792     7.620     7.494     7.320     7.194     7.068     6.954     6.833     6.739     6.666     6.567     6.497     6.396     6.339     6.269     6.211     6.170     6.092     6.049     5.998     5.967     5.910     5.844     5.781     5.805     5.723     5.683     5.646     5.605     5.535     5.555     5.533     5.516     5.485     5.473     5.454     5.463     5.431     5.477     5.495     5.514     5.575     5.678     5.796     5.871     5.945     6.010     6.107     6.205     6.374     6.602     6.809     7.026     7.246     7.523     7.720     7.975     8.199     8.476     8.637     8.882     9.032     9.159     9.304     9.366     9.425     9.479     9.518     9.537     9.485     9.516     9.379     9.287     9.209     9.097     8.937     8.847     8.721     8.575     8.467     8.324     8.195     8.053     7.999     7.939     7.867     7.809     7.721     7.701     7.649     7.616     7.613     7.582     7.528     7.501     7.466     7.422     7.403     7.361     7.339     7.322     7.277     7.268     7.216     7.191     7.142     7.085     7.022     6.936     6.886     6.813     6.754     6.701     6.641     6.590     6.543     6.476     6.396     6.324     6.251     6.180     6.095     6.031     5.963     5.867     5.764     5.672     5.583     5.498     5.414     5.346     5.276     5.218     5.153     5.069     5.007     4.952     4.937     4.924     4.908     4.893     4.880     4.869     4.860     4.852     4.842     4.835     4.829     4.823     4.818     4.815     4.809     4.805     4.801     4.795     4.791     4.789     4.785     4.782     4.780     4.777     4.774     4.774     4.772     4.771     4.771     4.770     4.770     4.772     4.770     4.767     4.764     4.760     4.757     4.755     4.753     4.751     4.750     4.748     4.747     4.746     4.744     4.742     4.740     4.737     4.734     4.732     4.727     4.724     4.721     4.716     4.712     4.709     4.704     4.700     4.697     4.693     4.691     4.690     4.688     4.687     4.687     4.684     4.681     4.679     4.675     4.671     4.669     4.664     4.661     4.659     4.654     4.649     4.645     4.638     4.630     4.620     4.608     4.598     4.589     4.579     4.570     4.561     4.549     4.537     4.525     4.511     4.497     4.484     4.469     4.566     4.706     4.855     4.993     5.104     5.164     5.145     5.070     4.918     4.738     4.535     4.344     4.346     4.350     4.356     4.365     4.380     4.398     4.423     4.453     4.484     4.518     4.553     4.588     4.623     4.659     4.693     4.727     4.762     4.795     4.828     4.859     4.884     4.908     4.932     4.955     4.978     5.001     5.020     5.038     5.056     5.069     5.083     5.096     5.107     5.122     5.141     5.158     5.174     5.185     5.191     5.198     5.206     5.212     5.218     5.222     5.222     5.222     5.224     5.227     5.235     5.244     5.251     5.257     5.262     5.264     5.264     5.349     5.506     5.663     5.768     5.865     5.959     6.002     6.006     5.992     5.979     5.994     6.021     6.073     6.123     6.115     6.065     5.996     5.911     5.807     5.679     5.573     5.705     5.881     6.038     6.146     6.230     6.292     6.335     6.377     6.430     6.489     6.546     6.597     6.640     6.663     6.669     6.654     6.604     6.526     6.442     6.375     6.355     6.396     6.471     6.541     6.583     6.575     6.522     6.447     6.347     6.242     6.151     6.069     6.054     6.063     6.066     6.063     6.055     6.044     6.031     6.013     5.991     5.966     5.939     5.903     5.864     5.822     5.776     5.723     5.664     5.602     5.534     5.462     5.387     5.311     5.232     5.151     5.070     4.994     4.924     4.859     4.794     4.723     4.648     4.571     4.494     4.418     4.339     4.270     4.217     4.165     4.108     4.046     3.985     3.936     3.897     3.857     3.814     3.775     3.738     3.702     3.668     3.635     3.606     3.581     3.561     3.546     3.534     3.524     3.514     3.504     3.494     3.484     3.474     3.464     3.454     3.444     3.434     3.423     3.412     3.402     3.392     3.382     3.372     3.362     3.352     3.342     3.331     3.319     3.306     3.294     3.282     3.271     3.259     3.247     3.236     3.223     3.211     3.198     3.185     3.173     3.160     3.147     3.134     3.121     3.108     3.095     3.082     3.070     3.057     3.044     3.032     3.020     3.008     2.997     2.985     2.973     2.962     2.950     2.939     2.928     2.917     2.907     2.896     2.885     2.875     2.865     2.855     2.846     2.836     2.827     2.817     2.808     2.798     2.789     2.780     2.770     2.760     2.751     2.741     2.730     2.720     2.710     2.700     2.690     2.679     2.669     2.658     2.648     2.637     2.627     2.617     2.607     2.597     2.586     2.577     2.567     2.557     2.547     2.538     2.529     2.520     2.511     2.502     2.494     2.486     2.478     2.469     2.461     2.453     2.446     2.439     2.431     2.424     2.418     2.411     2.404     2.398     2.392     2.387     2.381     2.375     2.370     2.365     2.360     2.355     2.351     2.346     2.342     2.338     2.334     2.330     2.326     2.322     2.318     2.314     2.310     2.307     2.304     2.300     2.296     2.293     2.289     2.286     2.283     2.279     2.276     2.272     2.269     2.265     2.261     2.258     2.254     2.251     2.247     2.243     2.239     2.235     2.230     2.226     2.222     2.217     2.212     2.208     2.203     2.198     2.193     2.187     2.182     2.176     2.171     2.165     2.159     2.153     2.146     2.140     2.133     2.127     2.120     2.113     2.106     2.099     2.091     2.083     2.076     2.068     2.059     2.050     2.041     2.031     2.022     2.011     2.000     1.989     1.978     1.967     1.955     1.944     1.933     1.923     1.913     1.902     1.893     1.883     1.873     1.862     1.851     1.839     1.827     1.814     1.800     1.786     1.770
     2.260     2.299     2.280     2.403     2.315     2.480     2.346     2.524     2.359     2.532     2.356     2.508     2.369     2.458     2.385     2.393     2.401     2.408     2.416     2.423     2.431     2.438     2.445     2.453     2.460     2.467     2.474     2.480     2.487     2.494     2.500     2.507     2.513     2.519     2.526     2.532     2.538     2.573     2.550     2.602     2.562     2.608     2.573     2.595     2.585     2.590     2.596     2.602     2.607     2.612     2.617     2.622     2.627     2.633     2.638     2.643     2.647     2.652     2.657     2.662     2.667     2.671     2.676     2.680     2.685     2.690     2.694     2.698     2.702     2.707     2.711     2.715     2.719     2.724     2.728     2.732     2.736     2.740     2.744     2.748     2.752     2.755     2.759     2.763     2.767     2.770     2.774     2.778     2.781     2.785     2.788     2.792     2.795     2.799     2.802     2.805     2.809     2.812     2.816     2.819     2.823     2.826     2.829     2.832     2.835     2.839     2.842     2.845     2.848     2.852     2.854     2.858     2.861     2.864     2.867     2.870     2.873     2.876     2.879     2.882     2.885     2.888     2.891     2.894     2.897     2.900     2.903     2.906     2.908     2.911     2.914     2.917     2.919     2.922     2.925     2.927     2.930     2.933     2.935     2.938     2.941     2.943     2.946     2.948     2.951     2.953     2.955     2.958     2.960     2.962     2.965     2.967     2.969     2.971     2.974     2.975     2.978     2.980     2.982     2.984     2.986     2.988     2.990     2.991     2.993     2.995     2.997     2.998     3.000     3.002     3.003     3.005     3.006     3.007     3.009     3.010     3.011     3.012     3.013     3.014     3.015     3.016     3.017     3.017     3.018     3.019     3.020     3.020     3.021     3.021     3.022     3.022     3.022     3.022     3.022     3.022     3.022     3.023     3.022     3.023     3.022     3.022     3.022     3.021     3.021     3.020     3.020     3.019     3.019     3.018     3.017     3.016     3.016     3.014     3.013     3.012     3.011     3.010     3.009     3.008     3.006     3.005     3.003     3.002     3.000     2.999     2.997     2.995     2.993     2.992     2.990     2.988     2.986     2.983     2.981     2.979     2.977     2.974     2.972     2.969     2.967     2.964     2.962     2.959     2.956     2.953     2.950     2.947     2.944     2.941     2.938     2.934     2.931     2.927     2.924     2.920     2.917     2.913     2.909     2.906     2.902     2.898     2.894     2.890     2.886     2.882     2.877     2.873     2.868     2.864     2.859     2.855     2.850     2.845     2.840     2.835     2.831     2.826     2.821     2.815     2.810     2.805     2.799     2.794     2.788     2.783     2.777     2.772     2.766     2.760     2.755     2.749     2.743     2.737     2.731     2.725     2.719     2.713     2.707     2.701     2.695     2.689     2.682     2.676     2.670     2.664     2.658     2.652     2.645     2.639     2.633     2.627     2.620     2.615     2.615     2.616     2.616     2.617     2.617     2.617     2.618     2.618     2.619     2.619     2.619     2.620     2.620     2.620     2.621     2.621     2.622     2.622     2.622     2.623     2.623     2.623     2.624     2.624     2.625     2.625     2.625     2.626     2.626     2.627     2.627     2.628     2.628     2.628     2.629     2.629     2.630     2.630     2.630     2.631     2.631     2.632     2.632     2.633     2.633     2.634     2.634     2.635     2.635     2.636     2.636     2.637     2.637     2.638     2.638     2.639     2.639     2.640     2.640     2.641     2.641     2.642     2.642     2.643     2.643     2.644     2.645     2.645     2.646     2.646     2.647     2.647     2.648     2.649     2.649     2.650     2.650     2.651     2.652     2.652     2.653     2.654     2.654     2.655     2.655     2.656     2.657     2.657     2.658     2.659     2.659     2.660     2.661     2.661     2.662     2.663     2.663     2.664     2.665     2.666     2.666     2.667     2.668     2.668     2.669     2.670     2.671     2.671     2.672     2.673     2.673     2.674     2.675     2.676     2.677     2.677     2.678     2.679     2.680     2.681     2.681     2.682     2.683     2.684     2.684     2.685     2.686     2.687     2.688     2.688     2.689     2.690     2.691     2.692     2.693     2.693     2.694     2.695     2.696     2.697     2.698     2.698     2.699     2.700     2.701     2.702     2.703     2.704     2.705     2.706     2.707     2.708     2.709     2.710     2.711     2.712     2.713     2.714     2.715     2.716     2.717     2.718     2.719     2.720     2.721     2.722     2.723     2.724     2.725     2.726     2.728     2.729     2.730     2.731     2.732     2.733     2.734     2.736     2.737     2.738     2.739     2.740     2.741     2.743     2.744     2.745     2.746     2.748     2.749     2.750     2.751     2.753     2.754     2.755     2.756     2.758     2.759     2.760     2.761     2.763     2.764     2.765     2.767     2.768     2.769     2.771     2.772     2.773     2.774     2.776     2.777     2.778     2.780     2.781     2.782     2.784     2.785     2.787     2.788     2.789     2.791     2.792     2.793     2.795     2.796     2.798     2.799     2.800     2.802     2.803     2.805     2.806     2.807     2.809     2.810     2.812     2.813     2.815     2.816     2.818     2.819     2.820     2.822     2.823     2.825     2.826     2.828     2.829     2.831     2.832     2.834     2.835     2.837     2.839     2.840     2.842     2.843     2.845     2.847     2.848     2.850     2.852     2.853     2.855     2.856     2.858     2.860     2.861     2.863     2.865     2.866     2.868     2.870     2.871     2.873     2.874     2.876     2.878     2.880     2.881     2.883     2.885     2.886     2.888     2.890     2.892     2.893     2.895     2.897     2.899     2.900     2.902     2.904     2.906     2.907     2.909     2.911     2.913     2.915     2.916     2.924     2.932     2.939     2.947     2.954     2.962     2.969     2.977     2.984     2.992     2.999     3.007     3.014     3.021     3.029     3.036     3.043     3.051     3.058     3.065     3.072     3.079     3.086     3.093     3.100     3.106     3.113     3.120     3.127     3.133     3.140     3.146     3.153     3.159     3.165     3.172     3.178     3.184     3.190     3.196     3.202     3.208     3.213     3.219     3.225     3.230     3.235     3.241     3.246     3.251     3.256     3.261     3.266     3.271     3.275     3.280     3.285     3.289     3.293     3.297     3.301     3.305     3.309     3.313     3.316     3.320     3.323     3.327     3.330     3.333     3.336     3.339     3.341     3.344     3.346     3.349     3.351     3.353     3.355     3.357     3.359     3.360     3.362     3.364     3.365     3.366     3.367     3.368     3.369     3.370     3.370     3.370     3.370     3.370     3.370     3.370     3.369     3.369     3.368     3.366     3.365     3.363     3.362     3.359     3.357     3.354     3.352     3.349     3.345     3.341     3.337     3.333     3.328     3.324     3.319     3.314     3.308     3.302     3.296     3.290     3.283     3.276     3.269     3.261     3.253     3.245     3.236     3.227     3.218     3.208     3.197     3.190     3.192     3.194     3.196     3.198     3.201     3.203     3.206     3.208     3.210     3.213     3.215     3.218     3.221     3.223     3.226     3.229     3.232     3.235     3.238     3.241     3.244     3.250     3.257     3.263     3.268     3.273     3.277     3.280     3.283     3.286     3.289     3.291     3.294     3.296     3.298     3.301     3.303     3.305     3.307     3.309     3.312     3.314     3.316     3.318     3.319     3.321     3.323     3.325     3.326     3.328     3.330     3.332     3.334     3.336     3.338     3.340     3.341     3.343     3.345     3.347     3.349     3.351     3.353     3.355     3.357     3.359     3.361     3.363     3.365     3.367     3.369     3.371     3.373     3.375     3.377     3.379     3.381     3.383     3.385     3.387     3.389     3.391     3.393     3.396     3.398     3.400     3.402     3.404     3.406     3.416     3.426     3.436     3.446     3.456     3.466     3.476     3.486     3.496     3.506     3.516     3.525     3.535     3.544     3.554     3.563     3.572     3.581     3.591     3.600     3.609     3.617     3.626     3.635     3.643     3.652     3.660     3.668     3.676     3.684     3.691     3.699     3.706     3.714     3.721     3.728     3.735     3.742     3.748     3.754     3.761     3.767     3.773     3.778     3.784     3.789     3.794     3.799     3.804     3.809     3.813     3.817     3.821     3.825     3.829     3.832     3.835     3.838     3.840     3.843     3.845     3.847     3.848     3.849     3.850     3.851     3.852     3.852     3.852     3.851     3.850     3.849     3.848     3.846     3.844     3.841     3.838     3.835     3.831     3.828     3.823     3.818     3.813     3.808     3.802     3.796     3.789     3.782     3.774     3.767     3.758     3.750     3.740     3.731     3.721     3.710     3.700     3.689     3.677     3.665     3.653     3.644     3.647     3.650     3.653     3.668     3.701     3.735     3.768     3.800     3.831     3.862     3.893     3.922     3.951     3.980     4.008     4.035     4.061     4.087     4.112     4.137     4.161     4.184     4.207     4.229     4.250     4.271     4.291     4.310     4.328     4.346     4.363     4.379     4.395     4.410     4.424     4.437     4.449     4.461     4.472     4.482     4.491     4.499     4.507     4.513     4.519     4.523     4.527     4.531     4.533     4.534     4.535     4.534     4.533     4.532     4.529     4.525     4.521     4.516     4.510     4.504     4.496     4.488     4.479     4.469     4.458     4.447     4.434     4.421     4.407     4.392     4.376     4.359     4.342     4.324     4.305     4.285     4.265     4.244     4.223     4.201     4.179     4.156     4.133     4.110     4.086     4.088     4.098     4.108     4.119     4.129     4.140     4.150     4.161     4.173     4.184     4.196     4.208     4.220     4.232     4.245     4.258     4.271     4.284     4.297     4.311     4.325     4.339     4.354     4.368     4.383     4.398     4.413     4.429     4.444     4.460     4.476     4.492     4.509     4.525     4.542     4.559     4.576     4.593     4.611     4.628     4.646     4.663     4.681     4.699     4.717     4.736     4.754     4.773     4.791     4.810     4.828     4.847     4.866     4.885     4.904     4.922     4.941     4.960     4.979     4.998     5.016     5.035     5.054     5.072     5.091     5.109     5.128     5.146     5.165     5.183     5.201     5.219     5.236     5.254     5.271     5.288     5.305     5.322     5.339     5.356     5.373     5.390     5.407     5.423     5.440     5.456     5.472     5.487     5.503     5.518     5.533     5.548     5.564     5.581     5.641     5.703     5.768     5.836     5.908     5.987     6.074     6.170     6.271     6.372     6.475     6.583     6.693     6.803     6.914     7.028     7.153     7.285     7.411     7.531     7.654     7.772     7.865     7.921     7.939     7.947     7.947     7.907     7.830     7.796     7.794     7.769     7.772     7.867     7.908     7.872     7.838     7.863     7.818     7.700     7.643     7.654     7.592     7.499     7.573     7.575     7.514     7.514     7.562     7.559     7.576     7.662     7.709     7.718     7.769     7.817     7.833     7.868     8.163     8.493     8.779     8.982     9.170     9.331     9.460     9.560     9.561     9.557     9.400     9.261     9.046     8.825     8.641     8.414     8.197     8.025     7.856     7.669     7.526     7.374     7.235     7.089     7.002     6.860     6.765     6.649     6.553     6.481     6.382     6.335     6.246     6.189     6.095     6.089     6.003     6.008     5.955     5.972     5.877     5.881     5.803     5.742     5.693     5.746     5.655     5.643     5.603     5.556     5.528     5.500     5.502     5.501     5.472     5.504     5.519     5.569     5.659     5.710     5.811     5.890     5.958     6.021     6.139     6.298     6.470     6.683     6.873     7.110     7.354     7.565     7.817     8.103     8.311     8.582     8.801     8.977     9.194     9.331     9.466     9.537     9.604     9.682     9.689     9.793     9.705     9.662     9.640     9.549     9.412     9.316     9.209     9.088     8.939     8.812     8.683     8.551     8.398     8.262     8.109     8.068     7.973     7.934     7.852     7.802     7.784     7.760     7.722     7.702     7.686     7.639     7.601     7.542     7.508     7.477     7.410     7.397     7.348     7.342     7.295     7.252     7.203     7.112     7.056     6.975     6.901     6.840     6.772     6.699     6.645     6.576     6.504     6.438     6.375     6.274     6.182     6.119     6.053     5.958     5.873     5.779     5.681     5.589     5.489     5.403     5.324     5.263     5.194     5.119     5.065     4.997     4.969     4.955     4.940     4.924     4.909     4.896     4.886     4.878     4.869     4.860     4.853     4.847     4.842     4.837     4.833     4.828     4.823     4.818     4.813     4.809     4.806     4.803     4.800     4.797     4.794     4.792     4.792     4.790     4.790     4.789     4.789     4.788     4.788     4.784     4.780     4.777     4.773     4.770     4.768     4.765     4.763     4.762     4.760     4.758     4.757     4.754     4.751     4.748     4.745     4.741     4.738     4.733     4.729     4.725     4.720     4.716     4.712     4.707     4.703     4.700     4.696     4.694     4.693     4.691     4.690     4.689     4.685     4.683     4.680     4.676     4.673     4.670     4.666     4.663     4.660     4.656     4.652     4.647     4.640     4.630     4.620     4.608     4.598     4.590     4.581     4.573     4.564     4.552     4.539     4.526     4.512     4.498     4.484     4.469     4.525     4.670     4.812     4.966     5.102     5.193     5.210     5.145     5.034     4.856     4.661     4.463     4.338     4.339     4.340     4.345     4.355     4.370     4.391     4.417     4.448     4.481     4.516     4.550     4.586     4.622     4.657     4.692     4.726     4.760     4.791     4.820     4.844     4.866     4.891     4.916     4.941     4.964     4.985     5.005     5.023     5.038     5.052     5.066     5.079     5.098     5.118     5.136     5.149     5.158     5.164     5.171     5.178     5.183     5.188     5.190     5.189     5.189     5.192     5.198     5.206     5.216     5.223     5.227     5.231     5.233     5.233     5.233     5.317     5.486     5.644     5.811     5.946     6.027     6.066     6.075     6.091     6.119     6.162     6.243     6.299     6.308     6.291     6.263     6.215     6.136     6.035     5.963     6.011     6.154     6.305     6.439     6.539     6.610     6.663     6.703     6.738     6.771     6.792     6.803     6.801     6.784     6.759     6.729     6.685     6.625     6.560     6.507     6.482     6.508     6.575     6.641     6.692     6.709     6.680     6.631     6.562     6.474     6.382     6.302     6.232     6.191     6.168     6.139     6.093     6.039     5.985     5.931     5.895     5.858     5.817     5.773     5.725     5.676     5.623     5.563     5.499     5.432     5.360     5.284     5.205     5.124     5.045     4.964     4.885     4.813     4.748     4.688     4.628     4.560     4.487     4.411     4.338     4.270     4.204     4.149     4.105     4.062     4.015     3.966     3.916     3.873     3.836     3.799     3.760     3.722     3.686     3.652     3.618     3.586     3.557     3.532     3.510     3.492     3.478     3.466     3.456     3.446     3.436     3.425     3.414     3.405     3.396     3.387     3.377     3.368     3.359     3.349     3.339     3.330     3.321     3.312     3.302     3.293     3.284     3.274     3.262     3.251     3.240     3.230     3.220     3.209     3.198     3.188     3.177     3.165     3.153     3.142     3.130     3.118     3.105     3.093     3.081     3.069     3.057     3.045     3.033     3.022     3.010     2.998     2.987     2.977     2.965     2.954     2.943     2.932     2.921     2.911     2.900     2.890     2.881     2.870     2.860     2.850     2.840     2.831     2.822     2.812     2.803     2.794     2.784     2.775     2.766     2.756     2.747     2.737     2.728     2.718     2.707     2.697     2.687     2.677     2.667     2.656     2.646     2.636     2.626     2.615     2.605     2.595     2.585     2.575     2.565     2.556     2.546     2.537     2.527     2.518     2.510     2.501     2.492     2.483     2.475     2.467     2.459     2.451     2.443     2.435     2.428     2.421     2.414     2.407     2.401     2.394     2.388     2.382     2.377     2.371     2.365     2.360     2.355     2.350     2.346     2.341     2.337     2.333     2.329     2.325     2.320     2.317     2.313     2.309     2.305     2.301     2.298     2.295     2.291     2.287     2.284     2.280     2.277     2.274     2.270     2.267     2.264     2.260     2.256     2.253     2.249     2.245     2.242     2.238     2.234     2.230     2.226     2.222     2.218     2.213     2.209     2.204     2.199     2.194     2.189     2.184     2.179     2.174     2.168     2.162     2.156     2.150     2.144     2.138     2.132     2.125     2.118     2.112     2.105     2.098     2.090     2.083     2.075     2.068     2.059     2.051     2.042     2.033     2.023     2.013     2.003     1.992     1.981     1.969     1.958     1.947     1.935     1.924     1.914     1.904     1.894     1.885     1.875     1.866     1.855     1.845     1.833     1.821     1.808     1.795     1.781     1.766
     2.259     2.269     2.376     2.307     2.481     2.353     2.553     2.380     2.587     2.388     2.583     2.378     2.547     2.375     2.486     2.391     2.414     2.407     2.415     2.422     2.430     2.437     2.445     2.452     2.459     2.466     2.473     2.480     2.486     2.493     2.500     2.506     2.513     2.519     2.552     2.532     2.611     2.544     2.650     2.556     2.666     2.568     2.659     2.579     2.633     2.591     2.596     2.601     2.607     2.612     2.618     2.623     2.628     2.633     2.638     2.643     2.648     2.653     2.658     2.663     2.668     2.672     2.677     2.681     2.686     2.690     2.695     2.699     2.703     2.708     2.712     2.716     2.721     2.725     2.729     2.733     2.737     2.741     2.745     2.750     2.753     2.757     2.761     2.765     2.769     2.772     2.776     2.780     2.783     2.787     2.790     2.794     2.797     2.801     2.804     2.808     2.811     2.815     2.818     2.822     2.825     2.828     2.832     2.835     2.838     2.841     2.845     2.848     2.851     2.855     2.857     2.861     2.864     2.867     2.870     2.873     2.876     2.879     2.882     2.885     2.888     2.891     2.894     2.897     2.900     2.903     2.906     2.909     2.912     2.915     2.917     2.920     2.923     2.926     2.928     2.931     2.934     2.936     2.939     2.941     2.944     2.947     2.949     2.952     2.954     2.957     2.959     2.961     2.964     2.966     2.968     2.971     2.973     2.975     2.977     2.979     2.982     2.984     2.986     2.988     2.990     2.991     2.993     2.995     2.997     2.999     3.001     3.002     3.004     3.005     3.007     3.008     3.010     3.011     3.012     3.014     3.015     3.016     3.017     3.018     3.019     3.020     3.021     3.021     3.022     3.023     3.023     3.024     3.025     3.025     3.026     3.026     3.026     3.026     3.026     3.027     3.026     3.027     3.026     3.027     3.026     3.026     3.026     3.025     3.025     3.025     3.024     3.023     3.023     3.022     3.021     3.021     3.020     3.018     3.018     3.016     3.015     3.014     3.013     3.012     3.011     3.009     3.008     3.006     3.005     3.003     3.001     3.000     2.998     2.996     2.994     2.992     2.990     2.988     2.986     2.983     2.981     2.979     2.976     2.974     2.971     2.969     2.966     2.963     2.960     2.957     2.954     2.951     2.948     2.945     2.942     2.939     2.935     2.932     2.929     2.925     2.921     2.918     2.914     2.910     2.906     2.902     2.898     2.894     2.890     2.886     2.882     2.877     2.873     2.868     2.864     2.859     2.854     2.850     2.845     2.840     2.835     2.830     2.825     2.820     2.815     2.809     2.804     2.799     2.793     2.787     2.782     2.776     2.771     2.765     2.759     2.753     2.747     2.741     2.735     2.729     2.723     2.717     2.711     2.705     2.699     2.693     2.687     2.680     2.674     2.668     2.662     2.656     2.649     2.643     2.637     2.630     2.624     2.618     2.614     2.615     2.615     2.615     2.616     2.616     2.616     2.617     2.617     2.618     2.618     2.618     2.619     2.619     2.620     2.620     2.620     2.621     2.621     2.621     2.622     2.622     2.622     2.623     2.623     2.624     2.624     2.624     2.625     2.625     2.626     2.626     2.627     2.627     2.627     2.628     2.628     2.629     2.629     2.629     2.630     2.630     2.631     2.631     2.632     2.632     2.633     2.633     2.634     2.634     2.635     2.635     2.636     2.636     2.637     2.637     2.638     2.638     2.639     2.639     2.640     2.640     2.641     2.642     2.642     2.643     2.643     2.644     2.644     2.645     2.646     2.646     2.647     2.647     2.648     2.648     2.649     2.650     2.650     2.651     2.651     2.652     2.653     2.654     2.654     2.655     2.655     2.656     2.657     2.657     2.658     2.659     2.660     2.660     2.661     2.662     2.662     2.663     2.664     2.664     2.665     2.666     2.667     2.667     2.668     2.669     2.669     2.670     2.671     2.672     2.672     2.673     2.674     2.675     2.675     2.676     2.677     2.678     2.679     2.679     2.680     2.681     2.682     2.682     2.683     2.684     2.685     2.686     2.687     2.687     2.688     2.689     2.690     2.691     2.691     2.692     2.693     2.694     2.695     2.696     2.696     2.697     2.698     2.699     2.700     2.701     2.702     2.703     2.704     2.705     2.706     2.707     2.708     2.709     2.710     2.711     2.712     2.713     2.714     2.715     2.716     2.717     2.718     2.719     2.720     2.721     2.722     2.723     2.724     2.725     2.727     2.728     2.729     2.730     2.731     2.732     2.734     2.734     2.736     2.737     2.738     2.739     2.740     2.742     2.743     2.744     2.745     2.747     2.748     2.749     2.750     2.752     2.753     2.754     2.755     2.757     2.758     2.759     2.760     2.762     2.763     2.765     2.766     2.767     2.768     2.770     2.771     2.772     2.774     2.775     2.776     2.778     2.779     2.780     2.782     2.783     2.784     2.786     2.787     2.788     2.790     2.791     2.793     2.794     2.795     2.797     2.798     2.800     2.801     2.802     2.804     2.805     2.807     2.808     2.809     2.811     2.812     2.814     2.815     2.817     2.818     2.820     2.821     2.823     2.824     2.825     2.827     2.828     2.830     2.832     2.833     2.835     2.836     2.838     2.839     2.841     2.843     2.844     2.846     2.848     2.849     2.851     2.852     2.854     2.856     2.857     2.859     2.860     2.862     2.864     2.865     2.867     2.869     2.870     2.872     2.874     2.875     2.877     2.879     2.881     2.882     2.884     2.886     2.887     2.889     2.891     2.893     2.895     2.896     2.898     2.900     2.902     2.903     2.905     2.907     2.908     2.910     2.912     2.914     2.916     2.918     2.925     2.933     2.940     2.948     2.955     2.963     2.970     2.978     2.985     2.992     3.000     3.007     3.015     3.022     3.029     3.036     3.043     3.050     3.057     3.064     3.071     3.078     3.085     3.092     3.098     3.105     3.112     3.118     3.125     3.131     3.137     3.144     3.150     3.156     3.162     3.168     3.174     3.180     3.186     3.192     3.198     3.203     3.209     3.214     3.220     3.225     3.230     3.235     3.240     3.245     3.250     3.255     3.259     3.264     3.268     3.272     3.277     3.281     3.285     3.289     3.292     3.296     3.300     3.303     3.307     3.310     3.313     3.316     3.319     3.322     3.324     3.327     3.329     3.331     3.334     3.335     3.338     3.339     3.341     3.343     3.344     3.346     3.347     3.348     3.349     3.350     3.350     3.351     3.351     3.352     3.352     3.352     3.352     3.351     3.351     3.350     3.349     3.348     3.346     3.345     3.343     3.340     3.338     3.335     3.332     3.329     3.326     3.322     3.318     3.314     3.309     3.304     3.299     3.294     3.288     3.282     3.276     3.270     3.263     3.255     3.248     3.240     3.232     3.224     3.215     3.206     3.196     3.186     3.184     3.186     3.188     3.190     3.192     3.194     3.197     3.199     3.201     3.204     3.206     3.209     3.211     3.214     3.216     3.219     3.222     3.225     3.228     3.230     3.233     3.237     3.240     3.245     3.253     3.260     3.266     3.270     3.274     3.278     3.281     3.284     3.287     3.290     3.292     3.295     3.297     3.299     3.302     3.304     3.306     3.308     3.310     3.312     3.314     3.316     3.318     3.320     3.321     3.323     3.325     3.327     3.329     3.330     3.332     3.334     3.336     3.338     3.340     3.342     3.344     3.346     3.347     3.349     3.351     3.353     3.355     3.357     3.359     3.361     3.363     3.365     3.367     3.369     3.371     3.373     3.375     3.377     3.379     3.381     3.383     3.385     3.388     3.390     3.392     3.394     3.396     3.398     3.400     3.402     3.404     3.412     3.423     3.433     3.443     3.453     3.463     3.473     3.483     3.493     3.502     3.512     3.522     3.531     3.541     3.550     3.560     3.569     3.578     3.587     3.596     3.605     3.614     3.623     3.631     3.640     3.648     3.656     3.665     3.673     3.680     3.688     3.695     3.703     3.710     3.717     3.724     3.731     3.738     3.745     3.751     3.757     3.763     3.769     3.775     3.781     3.786     3.791     3.796     3.801     3.806     3.810     3.814     3.818     3.822     3.825     3.829     3.832     3.835     3.837     3.840     3.842     3.844     3.845     3.847     3.848     3.849     3.849     3.849     3.849     3.849     3.848     3.847     3.846     3.844     3.842     3.840     3.837     3.834     3.830     3.826     3.822     3.817     3.812     3.807     3.801     3.795     3.789     3.782     3.774     3.766     3.758     3.750     3.741     3.731     3.721     3.711     3.700     3.689     3.678     3.666     3.654     3.642     3.645     3.648     3.651     3.654     3.681     3.715     3.748     3.781     3.812     3.844     3.874     3.904     3.933     3.962     3.990     4.017     4.044     4.070     4.096     4.120     4.145     4.168     4.191     4.213     4.234     4.255     4.275     4.295     4.313     4.331     4.349     4.365     4.381     4.396     4.410     4.424     4.436     4.448     4.459     4.469     4.478     4.487     4.495     4.501     4.507     4.512     4.516     4.520     4.522     4.524     4.525     4.525     4.524     4.522     4.520     4.517     4.513     4.508     4.502     4.496     4.488     4.480     4.471     4.462     4.451     4.440     4.427     4.414     4.400     4.385     4.370     4.353     4.336     4.318     4.299     4.279     4.259     4.238     4.217     4.195     4.172     4.150     4.126     4.103     4.079     4.086     4.095     4.105     4.116     4.126     4.137     4.147     4.158     4.169     4.181     4.193     4.204     4.216     4.229     4.241     4.254     4.267     4.280     4.293     4.307     4.321     4.335     4.349     4.364     4.378     4.393     4.409     4.424     4.440     4.455     4.471     4.487     4.503     4.520     4.537     4.553     4.570     4.587     4.605     4.622     4.640     4.658     4.675     4.693     4.712     4.730     4.748     4.766     4.785     4.804     4.822     4.841     4.860     4.879     4.897     4.916     4.935     4.954     4.973     4.992     5.010     5.029     5.048     5.066     5.085     5.103     5.122     5.140     5.159     5.177     5.195     5.213     5.230     5.248     5.265     5.283     5.300     5.317     5.334     5.351     5.367     5.384     5.401     5.418     5.434     5.451     5.467     5.482     5.498     5.513     5.529     5.544     5.559     5.575     5.625     5.686     5.749     5.815     5.884     5.958     6.039     6.131     6.232     6.337     6.442     6.548     6.657     6.769     6.883     6.996     7.113     7.241     7.376     7.503     7.621     7.738     7.852     7.943     7.996     8.009     7.997     7.984     7.948     7.877     7.812     7.819     7.849     7.881     7.947     7.985     7.958     7.890     7.883     7.841     7.733     7.625     7.643     7.605     7.528     7.565     7.577     7.524     7.498     7.558     7.581     7.591     7.667     7.714     7.751     7.772     7.817     7.838     7.876     8.181     8.447     8.687     8.995     9.211     9.385     9.616     9.646     9.838     9.758     9.692     9.579     9.441     9.239     9.024     8.774     8.596     8.392     8.197     8.014     7.843     7.687     7.517     7.388     7.234     7.089     6.935     6.821     6.754     6.606     6.523     6.437     6.358     6.267     6.220     6.122     6.151     6.054     6.049     6.004     6.000     5.957     5.905     5.834     5.847     5.755     5.742     5.698     5.679     5.617     5.581     5.565     5.527     5.507     5.499     5.503     5.509     5.543     5.581     5.660     5.703     5.775     5.868     5.939     6.070     6.192     6.354     6.490     6.699     6.979     7.169     7.367     7.648     7.888     8.138     8.387     8.640     8.867     9.107     9.302     9.439     9.563     9.676     9.707     9.880     9.851     9.859     9.925     9.859     9.773     9.711     9.626     9.506     9.394     9.261     9.156     9.035     8.905     8.814     8.627     8.469     8.334     8.249     8.159     8.085     8.049     8.000     7.945     7.936     7.921     7.883     7.859     7.799     7.754     7.692     7.623     7.590     7.516     7.504     7.458     7.434     7.395     7.327     7.285     7.195     7.118     7.043     6.968     6.894     6.832     6.743     6.666     6.601     6.552     6.445     6.352     6.277     6.205     6.094     6.014     5.923     5.835     5.734     5.624     5.529     5.428     5.354     5.269     5.188     5.130     5.066     5.015     4.987     4.971     4.956     4.940     4.924     4.912     4.903     4.895     4.886     4.878     4.871     4.866     4.861     4.857     4.853     4.847     4.842     4.836     4.830     4.826     4.824     4.820     4.818     4.816     4.813     4.812     4.811     4.810     4.809     4.808     4.807     4.805     4.803     4.799     4.795     4.790     4.787     4.784     4.782     4.779     4.777     4.775     4.773     4.770     4.768     4.764     4.760     4.757     4.752     4.748     4.744     4.740     4.735     4.730     4.725     4.720     4.716     4.711     4.707     4.704     4.700     4.698     4.696     4.694     4.693     4.691     4.688     4.685     4.682     4.678     4.675     4.672     4.669     4.665     4.662     4.658     4.654     4.649     4.640     4.630     4.619     4.608     4.599     4.592     4.585     4.577     4.567     4.554     4.541     4.527     4.512     4.497     4.483     4.467     4.527     4.653     4.807     4.953     5.116     5.230     5.275     5.245     5.141     4.999     4.800     4.606     4.421     4.327     4.325     4.326     4.331     4.342     4.359     4.383     4.412     4.445     4.479     4.514     4.550     4.586     4.621     4.656     4.691     4.723     4.752     4.778     4.802     4.826     4.853     4.879     4.904     4.929     4.951     4.972     4.991     5.008     5.023     5.037     5.054     5.074     5.095     5.111     5.121     5.129     5.135     5.142     5.148     5.152     5.154     5.154     5.154     5.155     5.160     5.168     5.178     5.186     5.192     5.196     5.201     5.203     5.206     5.209     5.211     5.278     5.473     5.679     5.865     5.997     6.081     6.134     6.188     6.222     6.294     6.374     6.436     6.477     6.503     6.523     6.514     6.475     6.381     6.293     6.236     6.201     6.305     6.413     6.504     6.590     6.660     6.713     6.758     6.790     6.803     6.796     6.778     6.751     6.727     6.709     6.685     6.646     6.592     6.539     6.500     6.496     6.531     6.583     6.631     6.660     6.664     6.645     6.615     6.558     6.481     6.401     6.332     6.264     6.202     6.130     6.047     5.958     5.876     5.817     5.771     5.722     5.671     5.616     5.561     5.506     5.447     5.379     5.308     5.236     5.159     5.080     4.997     4.916     4.840     4.764     4.691     4.624     4.567     4.514     4.459     4.395     4.326     4.256     4.193     4.138     4.088     4.045     4.007     3.968     3.928     3.888     3.848     3.809     3.774     3.740     3.705     3.670     3.635     3.602     3.569     3.538     3.510     3.485     3.463     3.444     3.427     3.413     3.401     3.390     3.380     3.370     3.359     3.348     3.339     3.331     3.322     3.314     3.305     3.296     3.287     3.278     3.270     3.262     3.254     3.246     3.237     3.228     3.219     3.209     3.199     3.189     3.180     3.171     3.161     3.152     3.142     3.132     3.121     3.110     3.099     3.089     3.077     3.066     3.054     3.043     3.032     3.021     3.010     2.999     2.988     2.977     2.967     2.956     2.946     2.935     2.925     2.914     2.904     2.893     2.883     2.874     2.864     2.855     2.845     2.835     2.825     2.816     2.807     2.798     2.789     2.780     2.771     2.761     2.752     2.743     2.734     2.724     2.715     2.705     2.695     2.685     2.675     2.665     2.655     2.645     2.634     2.624     2.614     2.604     2.594     2.584     2.574     2.564     2.555     2.545     2.535     2.526     2.517     2.508     2.499     2.490     2.482     2.473     2.464     2.456     2.449     2.441     2.433     2.425     2.418     2.411     2.404     2.397     2.391     2.384     2.378     2.372     2.367     2.361     2.356     2.351     2.345     2.341     2.336     2.332     2.328     2.323     2.320     2.316     2.312     2.308     2.304     2.300     2.296     2.292     2.289     2.286     2.282     2.279     2.275     2.272     2.268     2.265     2.262     2.258     2.255     2.252     2.248     2.244     2.240     2.237     2.233     2.229     2.226     2.222     2.218     2.214     2.209     2.205     2.200     2.196     2.191     2.186     2.181     2.176     2.171     2.166     2.160     2.154     2.148     2.142     2.136     2.130     2.124     2.117     2.110     2.104     2.097     2.090     2.083     2.075     2.068     2.060     2.052     2.043     2.034     2.025     2.015     2.005     1.995     1.984     1.972     1.961     1.949     1.938     1.927     1.916     1.905     1.896     1.887     1.877     1.868     1.859     1.849     1.838     1.827     1.815     1.803     1.789     1.776     1.762
     2.257     2.329     2.289     2.461     2.349     2.563     2.392     2.626     2.414     2.648     2.416     2.632     2.399     2.584     2.383     2.516     2.399     2.442     2.414     2.421     2.429     2.436     2.444     2.451     2.459     2.465     2.472     2.479     2.486     2.493     2.499     2.506     2.512     2.580     2.525     2.647     2.537     2.695     2.550     2.720     2.562     2.721     2.573     2.700     2.585     2.662     2.596     2.612     2.607     2.613     2.618     2.623     2.628     2.633     2.639     2.644     2.649     2.653     2.658     2.663     2.668     2.673     2.678     2.682     2.687     2.692     2.696     2.700     2.705     2.709     2.714     2.718     2.722     2.726     2.730     2.735     2.739     2.743     2.747     2.751     2.755     2.759     2.763     2.767     2.771     2.774     2.778     2.782     2.785     2.789     2.793     2.796     2.800     2.803     2.807     2.810     2.814     2.817     2.821     2.824     2.828     2.831     2.834     2.838     2.841     2.844     2.848     2.851     2.854     2.857     2.861     2.864     2.867     2.870     2.873     2.876     2.879     2.882     2.886     2.889     2.892     2.895     2.898     2.901     2.904     2.906     2.909     2.912     2.915     2.918     2.921     2.924     2.926     2.929     2.932     2.934     2.937     2.940     2.943     2.945     2.948     2.951     2.953     2.955     2.958     2.960     2.963     2.965     2.968     2.970     2.972     2.974     2.977     2.979     2.981     2.983     2.986     2.987     2.989     2.991     2.993     2.995     2.997     2.999     3.001     3.003     3.005     3.006     3.008     3.010     3.011     3.012     3.014     3.015     3.017     3.018     3.019     3.020     3.021     3.022     3.023     3.024     3.025     3.026     3.026     3.027     3.027     3.028     3.028     3.029     3.029     3.030     3.030     3.030     3.031     3.031     3.031     3.031     3.031     3.031     3.031     3.030     3.030     3.030     3.029     3.029     3.028     3.028     3.027     3.026     3.026     3.025     3.024     3.023     3.022     3.021     3.020     3.019     3.017     3.016     3.015     3.013     3.012     3.010     3.009     3.007     3.005     3.004     3.002     3.000     2.998     2.996     2.994     2.992     2.990     2.988     2.985     2.983     2.981     2.978     2.975     2.973     2.970     2.967     2.965     2.962     2.959     2.956     2.953     2.950     2.946     2.943     2.940     2.936     2.933     2.929     2.926     2.922     2.918     2.914     2.911     2.907     2.903     2.899     2.895     2.890     2.886     2.882     2.877     2.873     2.868     2.864     2.859     2.854     2.849     2.844     2.840     2.834     2.829     2.824     2.819     2.814     2.808     2.803     2.797     2.792     2.786     2.781     2.775     2.769     2.763     2.757     2.752     2.746     2.740     2.734     2.727     2.721     2.715     2.709     2.703     2.697     2.691     2.684     2.678     2.672     2.666     2.659     2.653     2.647     2.641     2.634     2.628     2.621     2.615     2.613     2.614     2.614     2.614     2.615     2.615     2.615     2.616     2.616     2.617     2.617     2.617     2.618     2.618     2.619     2.619     2.619     2.620     2.620     2.621     2.621     2.621     2.622     2.622     2.622     2.623     2.623     2.624     2.624     2.625     2.625     2.625     2.626     2.626     2.627     2.627     2.627     2.628     2.628     2.629     2.629     2.630     2.630     2.630     2.631     2.631     2.632     2.633     2.633     2.633     2.634     2.635     2.635     2.636     2.636     2.637     2.637     2.638     2.638     2.639     2.639     2.640     2.640     2.641     2.641     2.642     2.643     2.643     2.644     2.644     2.645     2.645     2.646     2.646     2.647     2.648     2.648     2.649     2.650     2.650     2.651     2.652     2.652     2.653     2.654     2.654     2.655     2.656     2.656     2.657     2.657     2.658     2.659     2.660     2.660     2.661     2.662     2.662     2.663     2.664     2.665     2.665     2.666     2.667     2.667     2.668     2.669     2.670     2.670     2.671     2.672     2.673     2.673     2.674     2.675     2.676     2.677     2.677     2.678     2.679     2.680     2.681     2.681     2.682     2.683     2.684     2.684     2.685     2.686     2.687     2.688     2.688     2.689     2.690     2.691     2.692     2.693     2.693     2.694     2.695     2.696     2.697     2.698     2.699     2.700     2.701     2.702     2.703     2.704     2.705     2.706     2.707     2.708     2.709     2.709     2.711     2.712     2.713     2.714     2.715     2.716     2.717     2.718     2.719     2.720     2.721     2.722     2.723     2.724     2.725     2.727     2.728     2.729     2.730     2.731     2.732     2.734     2.735     2.736     2.737     2.738     2.740     2.741     2.742     2.743     2.745     2.746     2.747     2.748     2.750     2.751     2.752     2.753     2.754     2.756     2.757     2.758     2.760     2.761     2.762     2.764     2.765     2.766     2.767     2.769     2.770     2.771     2.773     2.774     2.776     2.777     2.778     2.779     2.781     2.782     2.784     2.785     2.786     2.788     2.789     2.790     2.792     2.793     2.795     2.796     2.797     2.799     2.800     2.802     2.803     2.804     2.806     2.807     2.809     2.810     2.811     2.813     2.814     2.816     2.817     2.819     2.820     2.822     2.823     2.825     2.826     2.828     2.829     2.831     2.832     2.834     2.835     2.837     2.839     2.840     2.842     2.843     2.845     2.847     2.848     2.850     2.852     2.853     2.855     2.856     2.858     2.860     2.861     2.863     2.864     2.866     2.868     2.870     2.871     2.873     2.875     2.876     2.878     2.880     2.882     2.883     2.885     2.887     2.888     2.890     2.892     2.894     2.896     2.897     2.899     2.901     2.903     2.904     2.906     2.908     2.910     2.911     2.913     2.915     2.917     2.919     2.926     2.934     2.941     2.949     2.956     2.963     2.971     2.978     2.985     2.993     3.000     3.007     3.014     3.021     3.029     3.036     3.043     3.050     3.056     3.063     3.070     3.077     3.083     3.090     3.097     3.103     3.110     3.116     3.122     3.129     3.135     3.141     3.147     3.153     3.159     3.165     3.171     3.176     3.182     3.188     3.193     3.198     3.204     3.209     3.214     3.219     3.224     3.229     3.234     3.238     3.243     3.247     3.252     3.256     3.260     3.264     3.268     3.272     3.276     3.279     3.283     3.286     3.290     3.293     3.296     3.299     3.302     3.304     3.307     3.310     3.312     3.314     3.316     3.318     3.320     3.322     3.323     3.325     3.326     3.328     3.329     3.330     3.331     3.332     3.332     3.333     3.333     3.333     3.333     3.333     3.333     3.332     3.332     3.331     3.330     3.329     3.327     3.325     3.324     3.321     3.319     3.316     3.313     3.310     3.307     3.303     3.299     3.294     3.290     3.285     3.279     3.274     3.268     3.262     3.255     3.249     3.242     3.234     3.227     3.219     3.210     3.202     3.193     3.183     3.176     3.178     3.180     3.182     3.184     3.186     3.188     3.191     3.193     3.195     3.198     3.200     3.202     3.205     3.207     3.210     3.213     3.215     3.218     3.221     3.224     3.227     3.230     3.234     3.238     3.243     3.250     3.257     3.263     3.268     3.272     3.276     3.279     3.282     3.285     3.288     3.290     3.293     3.295     3.298     3.300     3.302     3.304     3.307     3.309     3.311     3.313     3.315     3.316     3.318     3.320     3.322     3.324     3.325     3.327     3.329     3.331     3.333     3.335     3.337     3.338     3.340     3.342     3.344     3.346     3.348     3.350     3.352     3.354     3.356     3.358     3.359     3.362     3.364     3.365     3.367     3.369     3.371     3.373     3.375     3.377     3.379     3.382     3.384     3.386     3.388     3.390     3.392     3.394     3.396     3.398     3.400     3.402     3.409     3.419     3.429     3.439     3.449     3.459     3.469     3.479     3.489     3.499     3.509     3.518     3.528     3.537     3.547     3.556     3.565     3.575     3.584     3.593     3.602     3.610     3.619     3.628     3.636     3.645     3.653     3.661     3.669     3.677     3.685     3.692     3.700     3.707     3.714     3.721     3.728     3.735     3.741     3.748     3.754     3.760     3.766     3.772     3.777     3.783     3.788     3.793     3.798     3.802     3.807     3.811     3.815     3.819     3.822     3.826     3.829     3.832     3.835     3.837     3.839     3.841     3.843     3.844     3.845     3.846     3.847     3.847     3.847     3.847     3.846     3.845     3.844     3.842     3.840     3.838     3.835     3.832     3.829     3.825     3.821     3.816     3.812     3.806     3.801     3.795     3.788     3.781     3.774     3.766     3.758     3.750     3.741     3.731     3.722     3.712     3.701     3.690     3.679     3.667     3.655     3.642     3.643     3.646     3.649     3.652     3.661     3.695     3.728     3.761     3.793     3.824     3.855     3.885     3.915     3.944     3.972     4.000     4.027     4.053     4.079     4.104     4.128     4.152     4.175     4.197     4.219     4.240     4.260     4.280     4.298     4.317     4.334     4.351     4.367     4.382     4.396     4.410     4.423     4.434     4.446     4.456     4.466     4.474     4.482     4.489     4.495     4.501     4.505     4.509     4.512     4.513     4.514     4.515     4.514     4.513     4.511     4.508     4.504     4.499     4.494     4.487     4.480     4.472     4.463     4.454     4.443     4.432     4.420     4.407     4.393     4.378     4.363     4.346     4.329     4.311     4.293     4.273     4.253     4.232     4.211     4.189     4.166     4.143     4.120     4.096     4.073     4.083     4.093     4.103     4.113     4.123     4.134     4.144     4.155     4.167     4.178     4.189     4.201     4.213     4.225     4.238     4.250     4.263     4.276     4.289     4.303     4.317     4.331     4.345     4.359     4.374     4.389     4.404     4.419     4.435     4.450     4.466     4.482     4.498     4.515     4.531     4.548     4.565     4.582     4.599     4.617     4.634     4.652     4.670     4.687     4.706     4.724     4.742     4.760     4.779     4.797     4.816     4.835     4.854     4.872     4.891     4.910     4.929     4.948     4.967     4.985     5.004     5.023     5.042     5.060     5.079     5.098     5.116     5.134     5.153     5.171     5.189     5.207     5.225     5.242     5.260     5.277     5.294     5.311     5.328     5.345     5.362     5.379     5.395     5.412     5.429     5.445     5.461     5.478     5.493     5.509     5.524     5.540     5.555     5.571     5.608     5.669     5.731     5.795     5.861     5.930     6.005     6.090     6.186     6.291     6.400     6.508     6.616     6.727     6.842     6.959     7.075     7.195     7.325     7.459     7.587     7.703     7.814     7.921     8.006     8.057     8.064     8.039     8.012     7.978     7.917     7.855     7.875     7.943     7.989     8.025     8.052     8.027     7.954     7.897     7.849     7.749     7.637     7.636     7.619     7.557     7.560     7.572     7.536     7.499     7.565     7.585     7.612     7.677     7.737     7.748     7.790     7.829     7.855     7.934     8.176     8.424     8.771     8.988     9.195     9.407     9.569     9.804     9.858     9.897     9.912     9.834     9.690     9.498     9.312     9.122     8.896     8.692     8.531     8.288     8.145     7.935     7.800     7.632     7.466     7.284     7.149     7.065     6.865     6.770     6.681     6.560     6.462     6.388     6.279     6.247     6.137     6.087     6.095     6.051     6.018     5.986     5.926     5.897     5.859     5.834     5.791     5.750     5.688     5.652     5.628     5.545     5.548     5.490     5.481     5.480     5.460     5.511     5.509     5.557     5.570     5.672     5.734     5.840     5.973     6.106     6.219     6.365     6.604     6.741     6.939     7.139     7.458     7.638     7.880     8.134     8.369     8.662     8.900     9.129     9.304     9.489     9.545     9.787     9.793     9.885     9.987     9.992     9.993     9.967     9.903     9.821     9.705     9.623     9.534     9.416     9.322     9.285     9.129     9.029     8.842     8.685     8.524     8.402     8.368     8.308     8.208     8.174     8.144     8.104     8.095     8.041     8.012     7.933     7.865     7.817     7.717     7.706     7.621     7.608     7.571     7.521     7.490     7.417     7.359     7.286     7.195     7.122     7.049     6.944     6.868     6.806     6.744     6.637     6.561     6.495     6.396     6.284     6.193     6.095     6.016     5.911     5.803     5.704     5.591     5.505     5.392     5.301     5.223     5.155     5.096     5.026     5.004     4.988     4.972     4.955     4.941     4.931     4.922     4.913     4.905     4.897     4.890     4.885     4.881     4.877     4.872     4.866     4.860     4.853     4.848     4.844     4.842     4.840     4.838     4.836     4.834     4.832     4.831     4.830     4.829     4.827     4.825     4.822     4.819     4.815     4.810     4.806     4.803     4.800     4.797     4.794     4.791     4.789     4.786     4.782     4.778     4.774     4.770     4.765     4.761     4.756     4.752     4.746     4.741     4.735     4.730     4.725     4.720     4.715     4.711     4.707     4.704     4.702     4.700     4.698     4.696     4.693     4.690     4.688     4.684     4.681     4.677     4.674     4.671     4.668     4.665     4.661     4.656     4.650     4.641     4.631     4.620     4.610     4.603     4.596     4.589     4.580     4.568     4.555     4.541     4.526     4.512     4.496     4.481     4.464     4.542     4.661     4.798     4.962     5.114     5.260     5.332     5.335     5.275     5.130     4.966     4.765     4.576     4.402     4.309     4.306     4.308     4.315     4.329     4.350     4.378     4.410     4.443     4.478     4.514     4.550     4.586     4.620     4.653     4.683     4.711     4.737     4.761     4.787     4.815     4.842     4.868     4.894     4.917     4.938     4.958     4.976     4.992     5.008     5.026     5.047     5.066     5.081     5.091     5.099     5.105     5.111     5.115     5.117     5.118     5.118     5.120     5.123     5.129     5.137     5.146     5.153     5.158     5.164     5.168     5.173     5.179     5.186     5.193     5.201     5.269     5.516     5.741     5.928     6.064     6.169     6.248     6.323     6.420     6.521     6.593     6.646     6.690     6.746     6.789     6.765     6.711     6.594     6.474     6.367     6.286     6.367     6.442     6.655     6.841     6.963     7.025     7.028     7.010     6.923     6.838     6.733     6.654     6.644     6.638     6.615     6.568     6.504     6.439     6.397     6.386     6.408     6.437     6.469     6.500     6.513     6.520     6.498     6.440     6.366     6.294     6.218     6.128     6.035     5.934     5.838     5.751     5.678     5.622     5.566     5.508     5.445     5.381     5.318     5.251     5.177     5.097     5.020     4.942     4.862     4.782     4.705     4.633     4.564     4.497     4.438     4.386     4.339     4.290     4.235     4.175     4.114     4.066     4.026     3.987     3.951     3.917     3.883     3.847     3.813     3.779     3.745     3.713     3.681     3.648     3.616     3.583     3.552     3.521     3.492     3.465     3.440     3.418     3.399     3.381     3.365     3.351     3.339     3.328     3.317     3.306     3.296     3.285     3.276     3.268     3.261     3.253     3.245     3.237     3.229     3.221     3.213     3.205     3.198     3.191     3.183     3.176     3.167     3.158     3.149     3.141     3.134     3.125     3.116     3.108     3.099     3.090     3.079     3.069     3.059     3.049     3.038     3.028     3.017     3.007     2.997     2.986     2.976     2.966     2.956     2.946     2.936     2.926     2.916     2.906     2.896     2.886     2.876     2.867     2.857     2.848     2.839     2.830     2.820     2.811     2.801     2.793     2.784     2.775     2.766     2.757     2.748     2.739     2.729     2.720     2.711     2.702     2.692     2.682     2.673     2.663     2.652     2.643     2.633     2.623     2.613     2.603     2.593     2.583     2.573     2.563     2.553     2.544     2.534     2.525     2.516     2.506     2.497     2.488     2.480     2.471     2.463     2.454     2.446     2.438     2.431     2.423     2.416     2.408     2.401     2.394     2.388     2.381     2.375     2.369     2.363     2.357     2.352     2.347     2.341     2.336     2.331     2.327     2.323     2.319     2.314     2.310     2.307     2.303     2.299     2.295     2.291     2.287     2.284     2.280     2.277     2.273     2.270     2.267     2.263     2.260     2.256     2.253     2.250     2.247     2.243     2.240     2.236     2.232     2.228     2.225     2.221     2.217     2.213     2.210     2.205     2.201     2.197     2.192     2.188     2.183     2.178     2.173     2.168     2.163     2.158     2.152     2.146     2.140     2.135     2.129     2.122     2.116     2.109     2.103     2.096     2.089     2.082     2.075     2.067     2.060     2.052     2.044     2.036     2.027     2.017     2.008     1.997     1.987     1.976     1.964     1.953     1.941     1.929     1.918     1.908     1.897     1.888     1.879     1.870     1.861     1.852     1.842     1.832     1.821     1.810     1.797     1.784     1.770     1.755
     2.259     2.266     2.418     2.334     2.549     2.392     2.644     2.430     2.696     2.445     2.706     2.441     2.677     2.419     2.621     2.390     2.549     2.405     2.478     2.421     2.428     2.436     2.443     2.450     2.458     2.464     2.472     2.479     2.486     2.492     2.534     2.505     2.609     2.519     2.680     2.531     2.736     2.544     2.771     2.556     2.781     2.568     2.766     2.579     2.732     2.591     2.682     2.602     2.622     2.613     2.618     2.624     2.629     2.634     2.639     2.644     2.649     2.654     2.659     2.664     2.669     2.674     2.679     2.683     2.688     2.693     2.697     2.702     2.706     2.711     2.715     2.719     2.724     2.728     2.732     2.736     2.740     2.745     2.749     2.753     2.757     2.761     2.765     2.769     2.773     2.776     2.780     2.784     2.787     2.791     2.795     2.799     2.802     2.805     2.810     2.813     2.816     2.820     2.823     2.827     2.830     2.833     2.837     2.840     2.844     2.847     2.850     2.854     2.857     2.860     2.864     2.867     2.870     2.873     2.876     2.879     2.883     2.886     2.889     2.892     2.895     2.898     2.901     2.904     2.907     2.910     2.913     2.916     2.918     2.921     2.924     2.927     2.930     2.932     2.935     2.938     2.941     2.943     2.946     2.949     2.951     2.954     2.957     2.959     2.961     2.964     2.967     2.969     2.971     2.974     2.976     2.978     2.980     2.983     2.985     2.987     2.989     2.991     2.993     2.995     2.997     2.999     3.001     3.003     3.005     3.007     3.008     3.010     3.012     3.013     3.015     3.016     3.018     3.019     3.021     3.021     3.023     3.024     3.025     3.026     3.027     3.028     3.029     3.030     3.030     3.031     3.031     3.032     3.033     3.033     3.033     3.034     3.034     3.035     3.034     3.035     3.035     3.035     3.035     3.035     3.035     3.034     3.034     3.034     3.033     3.033     3.032     3.032     3.031     3.031     3.030     3.029     3.028     3.027     3.026     3.025     3.024     3.022     3.021     3.020     3.019     3.017     3.016     3.015     3.013     3.011     3.010     3.008     3.006     3.004     3.003     3.000     2.998     2.996     2.994     2.992     2.990     2.987     2.985     2.982     2.980     2.977     2.974     2.972     2.969     2.966     2.963     2.960     2.957     2.954     2.951     2.947     2.944     2.941     2.937     2.933     2.930     2.926     2.922     2.919     2.915     2.911     2.907     2.903     2.899     2.895     2.890     2.886     2.882     2.877     2.872     2.868     2.863     2.858     2.854     2.849     2.844     2.839     2.834     2.828     2.823     2.818     2.812     2.807     2.802     2.796     2.790     2.785     2.779     2.773     2.767     2.761     2.756     2.750     2.744     2.738     2.731     2.725     2.719     2.713     2.707     2.701     2.694     2.688     2.682     2.676     2.669     2.663     2.657     2.651     2.644     2.638     2.631     2.625     2.619     2.612     2.612     2.613     2.613     2.613     2.614     2.614     2.614     2.615     2.615     2.615     2.616     2.616     2.617     2.617     2.618     2.618     2.618     2.619     2.619     2.620     2.620     2.620     2.621     2.621     2.621     2.622     2.622     2.623     2.623     2.624     2.624     2.624     2.625     2.625     2.626     2.626     2.627     2.627     2.627     2.628     2.628     2.629     2.629     2.630     2.630     2.631     2.631     2.632     2.632     2.633     2.633     2.634     2.634     2.635     2.635     2.636     2.636     2.637     2.638     2.638     2.639     2.639     2.640     2.640     2.641     2.641     2.642     2.643     2.643     2.644     2.644     2.645     2.645     2.646     2.647     2.647     2.648     2.648     2.649     2.650     2.650     2.651     2.652     2.652     2.653     2.654     2.654     2.655     2.656     2.656     2.657     2.658     2.658     2.659     2.660     2.661     2.661     2.662     2.663     2.663     2.664     2.665     2.666     2.666     2.667     2.668     2.668     2.669     2.670     2.671     2.672     2.672     2.673     2.674     2.675     2.675     2.676     2.677     2.678     2.678     2.679     2.680     2.681     2.682     2.682     2.683     2.684     2.685     2.686     2.687     2.687     2.688     2.689     2.690     2.691     2.692     2.692     2.693     2.694     2.695     2.696     2.697     2.698     2.699     2.700     2.701     2.702     2.703     2.704     2.705     2.705     2.707     2.708     2.708     2.709     2.710     2.712     2.713     2.714     2.715     2.716     2.717     2.718     2.719     2.720     2.721     2.722     2.724     2.724     2.726     2.727     2.728     2.729     2.730     2.731     2.733     2.734     2.735     2.736     2.737     2.739     2.740     2.741     2.742     2.744     2.745     2.746     2.747     2.749     2.750     2.751     2.752     2.754     2.755     2.756     2.758     2.759     2.760     2.761     2.763     2.764     2.765     2.767     2.768     2.769     2.771     2.772     2.773     2.775     2.776     2.777     2.779     2.780     2.781     2.783     2.784     2.785     2.787     2.788     2.789     2.791     2.792     2.794     2.795     2.796     2.798     2.799     2.801     2.802     2.804     2.805     2.807     2.808     2.809     2.811     2.812     2.814     2.815     2.817     2.818     2.819     2.821     2.823     2.824     2.825     2.827     2.829     2.830     2.832     2.833     2.835     2.836     2.838     2.839     2.841     2.843     2.844     2.846     2.848     2.849     2.851     2.852     2.854     2.855     2.857     2.859     2.860     2.862     2.864     2.865     2.867     2.869     2.870     2.872     2.874     2.876     2.877     2.879     2.881     2.883     2.884     2.886     2.888     2.889     2.891     2.893     2.895     2.896     2.898     2.900     2.902     2.904     2.905     2.907     2.909     2.911     2.912     2.914     2.916     2.918     2.920     2.927     2.934     2.942     2.949     2.957     2.964     2.971     2.978     2.985     2.993     3.000     3.007     3.014     3.021     3.028     3.035     3.042     3.048     3.055     3.062     3.068     3.075     3.082     3.088     3.094     3.101     3.107     3.113     3.119     3.125     3.131     3.137     3.143     3.149     3.155     3.161     3.166     3.172     3.177     3.182     3.188     3.193     3.198     3.203     3.208     3.213     3.217     3.222     3.227     3.231     3.235     3.240     3.244     3.248     3.252     3.255     3.259     3.263     3.266     3.269     3.273     3.276     3.279     3.282     3.284     3.287     3.290     3.292     3.294     3.297     3.299     3.300     3.302     3.304     3.306     3.307     3.309     3.310     3.311     3.312     3.313     3.313     3.314     3.314     3.315     3.315     3.315     3.314     3.314     3.314     3.313     3.312     3.311     3.310     3.308     3.307     3.305     3.302     3.300     3.297     3.294     3.291     3.287     3.284     3.279     3.275     3.270     3.265     3.260     3.254     3.248     3.242     3.235     3.228     3.221     3.214     3.206     3.198     3.189     3.180     3.171     3.171     3.173     3.174     3.176     3.178     3.180     3.182     3.185     3.187     3.189     3.192     3.194     3.196     3.199     3.201     3.204     3.206     3.209     3.212     3.215     3.218     3.221     3.224     3.228     3.231     3.236     3.240     3.246     3.252     3.259     3.264     3.269     3.273     3.277     3.280     3.283     3.286     3.289     3.291     3.294     3.296     3.299     3.301     3.303     3.305     3.307     3.309     3.311     3.313     3.315     3.317     3.319     3.320     3.322     3.324     3.326     3.328     3.330     3.331     3.333     3.335     3.337     3.339     3.341     3.343     3.344     3.346     3.348     3.350     3.352     3.354     3.356     3.358     3.360     3.362     3.364     3.366     3.368     3.370     3.372     3.374     3.376     3.378     3.380     3.382     3.384     3.386     3.388     3.390     3.392     3.394     3.396     3.398     3.400     3.406     3.416     3.426     3.436     3.446     3.456     3.466     3.476     3.486     3.495     3.505     3.515     3.524     3.534     3.543     3.553     3.562     3.571     3.580     3.589     3.598     3.607     3.616     3.624     3.633     3.641     3.649     3.658     3.666     3.674     3.681     3.689     3.696     3.704     3.711     3.718     3.725     3.731     3.738     3.744     3.751     3.757     3.763     3.768     3.774     3.780     3.785     3.790     3.795     3.799     3.804     3.808     3.812     3.816     3.819     3.823     3.826     3.829     3.832     3.834     3.836     3.838     3.840     3.841     3.843     3.844     3.844     3.845     3.845     3.844     3.844     3.843     3.842     3.840     3.838     3.836     3.834     3.831     3.827     3.824     3.820     3.815     3.811     3.805     3.800     3.794     3.788     3.781     3.774     3.766     3.758     3.750     3.741     3.732     3.722     3.712     3.702     3.691     3.679     3.668     3.656     3.643     3.641     3.644     3.647     3.651     3.654     3.675     3.708     3.741     3.774     3.805     3.836     3.867     3.897     3.926     3.954     3.982     4.009     4.036     4.062     4.087     4.111     4.135     4.159     4.181     4.203     4.224     4.244     4.264     4.283     4.302     4.319     4.336     4.352     4.367     4.382     4.396     4.409     4.421     4.432     4.443     4.452     4.461     4.469     4.477     4.483     4.489     4.493     4.497     4.500     4.502     4.504     4.504     4.504     4.503     4.501     4.498     4.494     4.490     4.485     4.479     4.472     4.464     4.455     4.446     4.435     4.424     4.412     4.399     4.386     4.371     4.356     4.340     4.322     4.305     4.286     4.267     4.247     4.226     4.204     4.182     4.160     4.137     4.113     4.090     4.071     4.081     4.090     4.100     4.110     4.120     4.131     4.142     4.152     4.164     4.175     4.186     4.198     4.210     4.222     4.234     4.247     4.260     4.273     4.286     4.299     4.313     4.327     4.341     4.355     4.370     4.384     4.399     4.414     4.430     4.445     4.461     4.477     4.493     4.509     4.526     4.543     4.559     4.576     4.594     4.611     4.628     4.646     4.664     4.682     4.700     4.718     4.736     4.754     4.773     4.791     4.810     4.828     4.847     4.866     4.885     4.904     4.923     4.942     4.960     4.979     4.998     5.017     5.036     5.054     5.073     5.092     5.110     5.128     5.147     5.165     5.183     5.201     5.219     5.237     5.254     5.272     5.289     5.306     5.323     5.340     5.356     5.373     5.390     5.406     5.423     5.440     5.456     5.472     5.488     5.504     5.520     5.535     5.551     5.567     5.590     5.650     5.712     5.774     5.838     5.904     5.974     6.051     6.137     6.238     6.348     6.461     6.573     6.683     6.795     6.912     7.031     7.149     7.271     7.401     7.534     7.661     7.778     7.884     7.981     8.058     8.099     8.098     8.070     8.035     7.999     7.954     7.923     7.955     8.033     8.083     8.095     8.104     8.076     8.003     7.914     7.845     7.763     7.662     7.634     7.621     7.587     7.563     7.566     7.544     7.525     7.556     7.589     7.627     7.692     7.727     7.761     7.793     7.829     7.872     7.956     8.180     8.469     8.709     8.972     9.204     9.380     9.631     9.705     9.828    10.012     9.964     9.963     9.834     9.742     9.582     9.399     9.147     9.049     8.755     8.581     8.380     8.208     8.039     7.867     7.663     7.494     7.403     7.174     7.044     6.964     6.783     6.699     6.580     6.473     6.368     6.261     6.174     6.165     6.087     6.074     6.016     5.963     5.895     5.937     5.886     5.849     5.805     5.757     5.709     5.685     5.608     5.603     5.526     5.490     5.449     5.453     5.463     5.474     5.484     5.495     5.507     5.519     5.584     5.726     5.856     5.988     6.095     6.266     6.392     6.554     6.743     7.028     7.160     7.437     7.659     7.867     8.189     8.403     8.669     8.904     9.161     9.269     9.524     9.564     9.681     9.877     9.896     9.972    10.017    10.024    10.004     9.878     9.812     9.741     9.643     9.580     9.562     9.456     9.482     9.354     9.183     9.054     8.905     8.701     8.615     8.513     8.455     8.377     8.325     8.294     8.244     8.246     8.168     8.105     8.041     7.946     7.901     7.804     7.791     7.713     7.690     7.654     7.609     7.555     7.500     7.425     7.359     7.269     7.167     7.077     7.035     6.937     6.843     6.775     6.733     6.601     6.507     6.406     6.304     6.219     6.095     6.002     5.890     5.788     5.702     5.561     5.467     5.363     5.279     5.203     5.125     5.079     5.022     5.005     4.989     4.974     4.961     4.951     4.942     4.933     4.925     4.917     4.911     4.906     4.901     4.897     4.891     4.885     4.878     4.871     4.866     4.864     4.862     4.860     4.859     4.857     4.855     4.854     4.852     4.851     4.849     4.846     4.843     4.840     4.837     4.833     4.828     4.824     4.821     4.817     4.814     4.810     4.806     4.802     4.798     4.794     4.789     4.784     4.779     4.775     4.770     4.764     4.759     4.753     4.747     4.741     4.735     4.730     4.725     4.720     4.715     4.712     4.709     4.706     4.704     4.701     4.699     4.696     4.693     4.690     4.687     4.684     4.680     4.677     4.675     4.672     4.668     4.664     4.659     4.651     4.643     4.633     4.623     4.615     4.608     4.600     4.592     4.581     4.569     4.555     4.541     4.526     4.510     4.494     4.478     4.484     4.546     4.666     4.807     4.956     5.138     5.276     5.384     5.423     5.388     5.296     5.124     4.949     4.754     4.578     4.414     4.296     4.285     4.289     4.300     4.319     4.345     4.376     4.409     4.443     4.478     4.514     4.549     4.582     4.612     4.641     4.668     4.694     4.720     4.747     4.775     4.803     4.831     4.857     4.879     4.902     4.923     4.941     4.958     4.975     4.994     5.015     5.034     5.048     5.058     5.066     5.072     5.076     5.079     5.080     5.081     5.083     5.086     5.091     5.097     5.104     5.111     5.118     5.124     5.130     5.136     5.143     5.153     5.164     5.174     5.185     5.195     5.352     5.616     5.844     6.038     6.189     6.298     6.421     6.546     6.657     6.732     6.762     6.808     6.860     6.909     6.957     6.953     6.882     6.760     6.621     6.613     6.705     6.777     6.843     6.902     6.952     6.991     7.016     7.022     6.995     6.929     6.836     6.752     6.706     6.691     6.668     6.614     6.531     6.429     6.335     6.267     6.228     6.224     6.237     6.268     6.308     6.337     6.344     6.310     6.247     6.175     6.101     6.021     5.928     5.840     5.758     5.682     5.614     5.558     5.511     5.467     5.406     5.313     5.199     5.077     4.961     4.878     4.798     4.721     4.645     4.572     4.528     4.489     4.447     4.398     4.334     4.257     4.178     4.131     4.088     4.041     3.995     3.960     3.929     3.896     3.864     3.833     3.802     3.771     3.740     3.710     3.680     3.650     3.620     3.590     3.560     3.531     3.501     3.473     3.445     3.419     3.396     3.374     3.355     3.337     3.320     3.305     3.292     3.279     3.267     3.256     3.246     3.235     3.225     3.216     3.209     3.202     3.195     3.188     3.180     3.173     3.165     3.158     3.152     3.145     3.139     3.133     3.126     3.119     3.111     3.103     3.096     3.089     3.081     3.074     3.066     3.058     3.049     3.039     3.030     3.021     3.011     3.001     2.992     2.982     2.973     2.963     2.954     2.944     2.935     2.926     2.916     2.906     2.897     2.888     2.878     2.869     2.859     2.850     2.841     2.831     2.823     2.814     2.805     2.796     2.787     2.778     2.769     2.761     2.752     2.743     2.734     2.725     2.716     2.707     2.698     2.689     2.679     2.670     2.660     2.650     2.641     2.631     2.621     2.611     2.601     2.591     2.582     2.572     2.562     2.552     2.542     2.533     2.524     2.514     2.505     2.496     2.487     2.478     2.469     2.461     2.453     2.444     2.436     2.428     2.421     2.413     2.406     2.399     2.391     2.384     2.378     2.372     2.365     2.359     2.353     2.348     2.342     2.337     2.332     2.327     2.323     2.318     2.314     2.310     2.306     2.302     2.298     2.294     2.290     2.286     2.283     2.279     2.275     2.272     2.268     2.265     2.262     2.259     2.255     2.252     2.248     2.245     2.241     2.238     2.235     2.231     2.228     2.224     2.220     2.216     2.213     2.209     2.205     2.201     2.197     2.193     2.189     2.184     2.180     2.175     2.170     2.165     2.160     2.155     2.150     2.144     2.139     2.133     2.127     2.121     2.115     2.108     2.102     2.095     2.088     2.081     2.074     2.067     2.060     2.052     2.045     2.037     2.028     2.019     2.010     2.000     1.990     1.979     1.968     1.956     1.945     1.933     1.921     1.910     1.899     1.889     1.880     1.871     1.863     1.854     1.846     1.836     1.826     1.815     1.804     1.792     1.779     1.765     1.751
     2.255     2.354     2.306     2.512     2.380     2.638     2.434     2.722     2.465     2.761     2.475     2.758     2.464     2.719     2.438     2.657     2.409     2.586     2.412     2.521     2.428     2.476     2.443     2.458     2.457     2.469     2.472     2.509     2.486     2.569     2.499     2.640     2.512     2.712     2.525     2.774     2.537     2.816     2.550     2.835     2.562     2.829     2.573     2.800     2.585     2.752     2.597     2.692     2.608     2.625     2.619     2.624     2.629     2.635     2.640     2.645     2.650     2.655     2.660     2.665     2.670     2.675     2.680     2.684     2.689     2.694     2.698     2.703     2.708     2.712     2.716     2.721     2.725     2.729     2.734     2.738     2.742     2.746     2.750     2.755     2.759     2.763     2.767     2.771     2.775     2.779     2.782     2.786     2.790     2.794     2.797     2.801     2.805     2.808     2.812     2.815     2.819     2.822     2.826     2.829     2.833     2.836     2.840     2.843     2.846     2.850     2.853     2.857     2.860     2.863     2.867     2.870     2.873     2.876     2.880     2.883     2.886     2.889     2.892     2.895     2.898     2.901     2.904     2.907     2.910     2.913     2.916     2.919     2.922     2.925     2.928     2.931     2.933     2.936     2.939     2.942     2.944     2.947     2.950     2.952     2.955     2.958     2.960     2.963     2.965     2.968     2.970     2.973     2.975     2.977     2.980     2.982     2.984     2.987     2.989     2.991     2.993     2.995     2.997     2.999     3.001     3.003     3.005     3.007     3.009     3.010     3.012     3.014     3.016     3.017     3.019     3.020     3.022     3.023     3.024     3.026     3.027     3.028     3.029     3.030     3.031     3.032     3.033     3.033     3.035     3.035     3.036     3.036     3.037     3.037     3.038     3.037     3.038     3.038     3.039     3.039     3.039     3.039     3.039     3.038     3.039     3.038     3.038     3.038     3.037     3.037     3.036     3.036     3.035     3.035     3.034     3.033     3.032     3.031     3.030     3.029     3.028     3.027     3.026     3.024     3.023     3.022     3.020     3.019     3.017     3.016     3.014     3.012     3.010     3.008     3.007     3.005     3.003     3.000     2.998     2.996     2.994     2.991     2.989     2.986     2.984     2.981     2.979     2.976     2.973     2.970     2.967     2.964     2.961     2.958     2.955     2.951     2.948     2.945     2.941     2.938     2.934     2.930     2.927     2.923     2.919     2.915     2.911     2.907     2.903     2.899     2.894     2.890     2.886     2.881     2.877     2.872     2.867     2.863     2.858     2.853     2.848     2.843     2.838     2.833     2.827     2.822     2.817     2.811     2.806     2.800     2.794     2.789     2.783     2.777     2.771     2.766     2.760     2.753     2.748     2.741     2.735     2.729     2.723     2.717     2.711     2.704     2.698     2.692     2.686     2.680     2.673     2.667     2.661     2.654     2.648     2.641     2.635     2.628     2.622     2.615     2.611     2.611     2.612     2.612     2.612     2.613     2.613     2.613     2.614     2.614     2.615     2.615     2.615     2.616     2.616     2.617     2.617     2.618     2.618     2.618     2.619     2.619     2.620     2.620     2.620     2.620     2.621     2.621     2.622     2.622     2.623     2.623     2.624     2.624     2.625     2.625     2.625     2.626     2.626     2.627     2.627     2.628     2.628     2.628     2.629     2.630     2.630     2.630     2.631     2.632     2.632     2.633     2.633     2.634     2.634     2.635     2.635     2.636     2.636     2.637     2.637     2.638     2.638     2.639     2.640     2.640     2.641     2.641     2.642     2.642     2.643     2.643     2.644     2.645     2.645     2.646     2.647     2.647     2.648     2.648     2.649     2.650     2.651     2.651     2.652     2.652     2.653     2.654     2.654     2.655     2.656     2.657     2.657     2.658     2.659     2.659     2.660     2.661     2.661     2.662     2.663     2.664     2.664     2.665     2.666     2.667     2.667     2.668     2.669     2.669     2.670     2.671     2.672     2.672     2.673     2.674     2.675     2.676     2.677     2.677     2.678     2.679     2.680     2.680     2.681     2.682     2.683     2.684     2.685     2.685     2.686     2.687     2.688     2.689     2.689     2.690     2.691     2.692     2.693     2.694     2.695     2.696     2.697     2.698     2.699     2.700     2.701     2.702     2.703     2.703     2.704     2.705     2.706     2.707     2.708     2.709     2.711     2.712     2.713     2.714     2.715     2.716     2.717     2.718     2.719     2.720     2.721     2.722     2.724     2.725     2.726     2.727     2.728     2.729     2.730     2.732     2.733     2.734     2.735     2.737     2.738     2.739     2.740     2.741     2.743     2.744     2.745     2.746     2.748     2.749     2.750     2.751     2.753     2.754     2.755     2.757     2.758     2.759     2.760     2.762     2.763     2.765     2.766     2.767     2.768     2.770     2.771     2.772     2.774     2.775     2.776     2.778     2.779     2.781     2.782     2.783     2.785     2.786     2.787     2.789     2.790     2.791     2.793     2.794     2.796     2.797     2.798     2.800     2.802     2.803     2.804     2.806     2.807     2.808     2.810     2.811     2.813     2.814     2.816     2.817     2.819     2.820     2.822     2.823     2.825     2.826     2.828     2.829     2.831     2.833     2.834     2.835     2.837     2.839     2.840     2.842     2.844     2.845     2.847     2.848     2.850     2.852     2.853     2.855     2.856     2.858     2.860     2.861     2.863     2.865     2.866     2.868     2.870     2.871     2.873     2.875     2.877     2.878     2.880     2.882     2.884     2.885     2.887     2.889     2.891     2.892     2.894     2.896     2.898     2.899     2.901     2.903     2.905     2.906     2.908     2.910     2.912     2.914     2.916     2.917     2.919     2.921     2.927     2.935     2.942     2.949     2.956     2.964     2.971     2.978     2.985     2.992     2.999     3.006     3.013     3.020     3.027     3.033     3.040     3.047     3.053     3.060     3.067     3.073     3.079     3.085     3.092     3.098     3.104     3.110     3.116     3.122     3.128     3.134     3.139     3.145     3.150     3.156     3.161     3.167     3.172     3.177     3.182     3.187     3.192     3.197     3.201     3.206     3.210     3.215     3.219     3.223     3.227     3.231     3.235     3.239     3.242     3.246     3.249     3.253     3.256     3.259     3.262     3.265     3.267     3.270     3.272     3.275     3.277     3.279     3.281     3.283     3.285     3.286     3.288     3.289     3.291     3.292     3.293     3.293     3.294     3.295     3.296     3.296     3.296     3.296     3.296     3.296     3.295     3.295     3.294     3.293     3.292     3.291     3.289     3.287     3.286     3.283     3.281     3.278     3.275     3.272     3.268     3.264     3.260     3.256     3.251     3.246     3.240     3.234     3.228     3.222     3.215     3.208     3.201     3.193     3.185     3.177     3.168     3.163     3.165     3.167     3.169     3.171     3.173     3.175     3.177     3.179     3.181     3.184     3.186     3.188     3.191     3.193     3.196     3.198     3.201     3.203     3.206     3.209     3.212     3.215     3.218     3.221     3.225     3.229     3.233     3.237     3.243     3.248     3.254     3.260     3.265     3.270     3.274     3.278     3.281     3.284     3.287     3.289     3.292     3.294     3.297     3.299     3.301     3.303     3.306     3.308     3.310     3.312     3.314     3.315     3.317     3.319     3.321     3.323     3.325     3.326     3.328     3.330     3.332     3.334     3.336     3.337     3.339     3.341     3.343     3.345     3.347     3.349     3.351     3.352     3.354     3.356     3.358     3.360     3.362     3.364     3.366     3.368     3.370     3.372     3.374     3.376     3.378     3.380     3.382     3.384     3.386     3.388     3.390     3.392     3.394     3.396     3.398     3.403     3.413     3.423     3.433     3.443     3.453     3.463     3.472     3.482     3.492     3.502     3.511     3.521     3.531     3.540     3.549     3.559     3.568     3.577     3.586     3.595     3.604     3.612     3.621     3.629     3.638     3.646     3.654     3.662     3.670     3.678     3.686     3.693     3.700     3.708     3.715     3.721     3.728     3.735     3.741     3.748     3.754     3.760     3.765     3.771     3.776     3.782     3.787     3.792     3.796     3.801     3.805     3.809     3.813     3.817     3.820     3.823     3.826     3.829     3.831     3.834     3.836     3.837     3.839     3.840     3.841     3.842     3.842     3.842     3.842     3.842     3.841     3.840     3.838     3.837     3.834     3.832     3.829     3.826     3.823     3.819     3.814     3.810     3.805     3.799     3.793     3.787     3.781     3.774     3.766     3.758     3.750     3.741     3.732     3.723     3.713     3.702     3.691     3.680     3.669     3.657     3.644     3.639     3.642     3.646     3.649     3.652     3.655     3.688     3.721     3.754     3.786     3.817     3.848     3.878     3.907     3.936     3.964     3.992     4.018     4.044     4.070     4.095     4.119     4.142     4.165     4.187     4.208     4.229     4.249     4.268     4.286     4.304     4.321     4.337     4.353     4.367     4.381     4.395     4.407     4.418     4.429     4.439     4.448     4.457     4.464     4.471     4.476     4.481     4.485     4.489     4.491     4.493     4.493     4.493     4.492     4.491     4.488     4.485     4.480     4.475     4.469     4.463     4.455     4.447     4.437     4.427     4.416     4.405     4.392     4.378     4.364     4.348     4.332     4.315     4.298     4.279     4.260     4.240     4.219     4.198     4.176     4.153     4.130     4.107     4.083     4.069     4.078     4.088     4.098     4.108     4.118     4.128     4.139     4.150     4.161     4.172     4.183     4.195     4.207     4.219     4.231     4.243     4.256     4.269     4.282     4.295     4.309     4.323     4.337     4.351     4.365     4.380     4.395     4.410     4.425     4.441     4.456     4.472     4.488     4.504     4.521     4.537     4.554     4.571     4.588     4.605     4.623     4.640     4.658     4.676     4.694     4.712     4.730     4.748     4.767     4.785     4.804     4.822     4.841     4.860     4.879     4.898     4.917     4.935     4.954     4.973     4.992     5.011     5.030     5.048     5.067     5.086     5.104     5.123     5.141     5.159     5.177     5.195     5.213     5.231     5.248     5.266     5.283     5.300     5.317     5.334     5.351     5.368     5.384     5.401     5.417     5.434     5.450     5.467     5.483     5.499     5.515     5.531     5.547     5.562     5.578     5.630     5.690     5.752     5.815     5.880     5.947     6.017     6.094     6.183     6.289     6.406     6.522     6.636     6.747     6.860     6.978     7.097     7.217     7.341     7.470     7.601     7.728     7.844     7.945     8.031     8.094     8.124     8.119     8.092     8.056     8.023     8.004     8.008     8.043     8.112     8.151     8.155     8.142     8.107     8.030     7.923     7.840     7.763     7.684     7.642     7.629     7.612     7.576     7.562     7.552     7.554     7.553     7.590     7.637     7.680     7.716     7.762     7.796     7.841     7.894     8.004     8.195     8.488     8.729     8.963     9.202     9.434     9.588     9.688     9.973     9.918    10.015     9.981     9.967     9.879     9.749     9.562     9.437     9.185     9.064     8.802     8.626     8.445     8.259     8.069     7.884     7.763     7.527     7.360     7.264     7.057     6.942     6.802     6.725     6.565     6.436     6.309     6.240     6.120     6.120     6.051     5.992     5.946     6.014     5.906     5.851     5.815     5.764     5.741     5.687     5.678     5.606     5.549     5.499     5.465     5.447     5.457     5.468     5.479     5.491     5.502     5.514     5.525     5.534     5.564     5.695     5.822     5.965     6.117     6.250     6.381     6.629     6.745     7.008     7.208     7.384     7.704     7.908     8.179     8.391     8.675     8.854     9.164     9.237     9.361     9.607     9.676     9.799     9.879     9.912     9.954     9.912     9.905     9.850     9.748     9.734     9.668     9.616     9.656     9.620     9.574     9.506     9.364     9.186     9.023     8.818     8.753     8.658     8.572     8.515     8.428     8.437     8.358     8.323     8.236     8.159     8.102     7.990     7.968     7.864     7.846     7.795     7.744     7.727     7.672     7.611     7.577     7.487     7.384     7.296     7.259     7.127     7.053     6.999     6.944     6.829     6.747     6.635     6.541     6.431     6.310     6.205     6.088     6.005     5.901     5.759     5.664     5.546     5.439     5.343     5.259     5.195     5.114     5.067     5.024     5.008     4.994     4.982     4.971     4.962     4.953     4.945     4.938     4.932     4.927     4.922     4.917     4.910     4.903     4.896     4.889     4.886     4.885     4.883     4.882     4.881     4.879     4.877     4.875     4.874     4.872     4.870     4.867     4.864     4.860     4.857     4.852     4.848     4.843     4.839     4.835     4.830     4.826     4.821     4.816     4.812     4.806     4.801     4.795     4.790     4.784     4.779     4.773     4.767     4.760     4.753     4.747     4.741     4.735     4.730     4.725     4.720     4.717     4.713     4.711     4.708     4.705     4.702     4.699     4.697     4.694     4.691     4.687     4.684     4.682     4.679     4.676     4.672     4.668     4.662     4.655     4.646     4.637     4.629     4.621     4.613     4.604     4.594     4.583     4.570     4.555     4.540     4.525     4.509     4.492     4.475     4.472     4.551     4.651     4.791     4.963     5.124     5.303     5.418     5.495     5.506     5.425     5.307     5.130     4.952     4.763     4.606     4.444     4.304     4.264     4.272     4.289     4.313     4.342     4.373     4.407     4.441     4.476     4.510     4.540     4.568     4.595     4.622     4.648     4.675     4.703     4.732     4.760     4.788     4.813     4.837     4.860     4.881     4.900     4.918     4.937     4.959     4.979     4.997     5.011     5.021     5.029     5.034     5.038     5.041     5.042     5.045     5.048     5.052     5.057     5.063     5.069     5.076     5.083     5.089     5.096     5.105     5.116     5.128     5.141     5.153     5.163     5.171     5.226     5.514     5.779     6.015     6.185     6.355     6.511     6.646     6.758     6.806     6.819     6.825     6.876     6.931     7.023     7.095     7.120     7.092     7.215     7.313     7.422     7.504     7.568     7.621     7.653     7.657     7.630     7.573     7.490     7.371     7.230     7.103     7.016     6.970     6.932     6.866     6.761     6.626     6.478     6.345     6.236     6.161     6.132     6.133     6.164     6.206     6.222     6.206     6.151     6.081     6.010     5.942     5.877     5.807     5.747     5.690     5.625     5.562     5.507     5.460     5.407     5.340     5.250     5.141     5.025     4.907     4.800     4.713     4.642     4.584     4.535     4.492     4.450     4.401     4.341     4.263     4.177     4.094     4.007     3.926     3.893     3.866     3.839     3.811     3.781     3.753     3.725     3.697     3.669     3.641     3.614     3.587     3.560     3.532     3.504     3.477     3.451     3.424     3.398     3.374     3.352     3.331     3.312     3.294     3.277     3.262     3.247     3.234     3.221     3.210     3.198     3.188     3.178     3.168     3.159     3.152     3.146     3.140     3.133     3.126     3.119     3.112     3.106     3.101     3.096     3.091     3.085     3.079     3.072     3.066     3.059     3.053     3.047     3.040     3.033     3.026     3.018     3.010     3.001     2.993     2.984     2.975     2.966     2.957     2.949     2.940     2.931     2.922     2.914     2.905     2.896     2.887     2.878     2.869     2.860     2.851     2.842     2.833     2.824     2.815     2.807     2.798     2.790     2.781     2.773     2.764     2.755     2.747     2.738     2.729     2.721     2.712     2.703     2.694     2.685     2.676     2.667     2.657     2.648     2.638     2.629     2.619     2.609     2.600     2.590     2.580     2.571     2.561     2.551     2.542     2.532     2.522     2.513     2.504     2.495     2.486     2.477     2.468     2.459     2.451     2.443     2.435     2.426     2.418     2.410     2.403     2.397     2.389     2.382     2.375     2.368     2.362     2.356     2.350     2.344     2.338     2.333     2.328     2.323     2.319     2.314     2.309     2.305     2.301     2.297     2.293     2.289     2.285     2.282     2.278     2.274     2.271     2.267     2.264     2.260     2.256     2.253     2.250     2.247     2.244     2.240     2.237     2.233     2.230     2.227     2.223     2.220     2.216     2.212     2.209     2.205     2.201     2.197     2.193     2.189     2.185     2.181     2.177     2.172     2.167     2.163     2.158     2.153     2.147     2.142     2.137     2.131     2.125     2.119     2.113     2.107     2.101     2.094     2.087     2.081     2.074     2.067     2.060     2.052     2.045     2.037     2.029     2.021     2.012     2.003     1.993     1.982     1.971     1.960     1.949     1.937     1.925     1.913     1.902     1.891     1.882     1.873     1.864     1.856     1.848     1.840     1.830     1.821     1.810     1.799     1.787     1.774     1.761     1.747
     2.267     2.268     2.451     2.354     2.606     2.424     2.722     2.472     2.793     2.497     2.819     2.500     2.804     2.484     2.757     2.457     2.693     2.428     2.627     2.420     2.572     2.435     2.540     2.450     2.536     2.464     2.561     2.478     2.610     2.492     2.674     2.505     2.743     2.518     2.807     2.531     2.856     2.549     2.883     2.559     2.884     2.568     2.862     2.580     2.820     2.591     2.762     2.603     2.694     2.614     2.621     2.625     2.630     2.635     2.641     2.646     2.651     2.656     2.661     2.666     2.671     2.676     2.681     2.686     2.690     2.695     2.700     2.704     2.709     2.714     2.718     2.722     2.727     2.731     2.735     2.740     2.744     2.748     2.752     2.756     2.760     2.765     2.769     2.773     2.777     2.781     2.785     2.788     2.792     2.796     2.800     2.803     2.807     2.811     2.814     2.818     2.822     2.825     2.828     2.832     2.836     2.839     2.843     2.846     2.849     2.853     2.856     2.860     2.863     2.866     2.870     2.873     2.876     2.880     2.883     2.886     2.889     2.892     2.895     2.899     2.901     2.905     2.908     2.911     2.914     2.917     2.920     2.922     2.926     2.928     2.931     2.934     2.937     2.940     2.943     2.945     2.948     2.951     2.953     2.956     2.959     2.961     2.964     2.966     2.969     2.971     2.974     2.976     2.979     2.981     2.984     2.986     2.988     2.990     2.992     2.995     2.997     2.999     3.001     3.003     3.005     3.007     3.009     3.011     3.013     3.014     3.016     3.018     3.020     3.021     3.023     3.024     3.026     3.027     3.028     3.030     3.031     3.032     3.033     3.034     3.035     3.036     3.037     3.038     3.039     3.039     3.040     3.040     3.040     3.041     3.042     3.042     3.042     3.042     3.043     3.043     3.043     3.043     3.043     3.043     3.043     3.042     3.042     3.042     3.041     3.041     3.040     3.040     3.039     3.039     3.038     3.037     3.036     3.035     3.034     3.033     3.032     3.031     3.030     3.028     3.027     3.026     3.024     3.023     3.021     3.020     3.018     3.016     3.014     3.012     3.010     3.009     3.007     3.004     3.002     3.000     2.998     2.995     2.993     2.990     2.988     2.985     2.983     2.980     2.977     2.974     2.971     2.968     2.965     2.962     2.959     2.956     2.952     2.949     2.945     2.942     2.938     2.934     2.931     2.927     2.923     2.919     2.915     2.911     2.907     2.903     2.899     2.894     2.890     2.885     2.881     2.876     2.871     2.867     2.862     2.857     2.852     2.847     2.842     2.837     2.831     2.826     2.820     2.815     2.809     2.804     2.798     2.793     2.787     2.781     2.775     2.769     2.763     2.757     2.751     2.745     2.739     2.733     2.727     2.720     2.714     2.708     2.702     2.696     2.689     2.683     2.677     2.670     2.664     2.658     2.651     2.645     2.638     2.632     2.625     2.619     2.612     2.610     2.610     2.611     2.611     2.611     2.612     2.612     2.613     2.613     2.613     2.614     2.614     2.615     2.615     2.615     2.616     2.616     2.617     2.617     2.617     2.618     2.618     2.619     2.619     2.619     2.620     2.620     2.620     2.621     2.621     2.622     2.622     2.623     2.623     2.624     2.624     2.625     2.625     2.625     2.626     2.626     2.627     2.627     2.628     2.628     2.629     2.629     2.630     2.630     2.631     2.631     2.632     2.632     2.633     2.634     2.634     2.635     2.635     2.636     2.636     2.637     2.637     2.638     2.638     2.639     2.639     2.640     2.641     2.641     2.642     2.642     2.643     2.643     2.644     2.645     2.645     2.646     2.646     2.647     2.648     2.649     2.649     2.650     2.651     2.651     2.652     2.653     2.653     2.654     2.655     2.655     2.656     2.657     2.657     2.658     2.659     2.660     2.660     2.661     2.662     2.662     2.663     2.664     2.665     2.665     2.666     2.667     2.668     2.668     2.669     2.670     2.671     2.671     2.672     2.673     2.674     2.674     2.675     2.676     2.677     2.678     2.679     2.679     2.680     2.681     2.682     2.683     2.683     2.684     2.685     2.686     2.687     2.688     2.688     2.689     2.690     2.691     2.692     2.693     2.694     2.695     2.696     2.697     2.698     2.698     2.700     2.700     2.702     2.703     2.703     2.704     2.705     2.706     2.707     2.708     2.709     2.711     2.712     2.713     2.714     2.715     2.716     2.717     2.718     2.719     2.720     2.721     2.722     2.724     2.725     2.726     2.727     2.728     2.730     2.731     2.732     2.733     2.734     2.736     2.737     2.738     2.739     2.740     2.742     2.743     2.744     2.745     2.747     2.748     2.749     2.750     2.752     2.753     2.754     2.756     2.757     2.758     2.760     2.761     2.762     2.764     2.765     2.766     2.767     2.769     2.770     2.771     2.773     2.774     2.776     2.777     2.778     2.780     2.781     2.782     2.784     2.785     2.786     2.788     2.789     2.791     2.792     2.793     2.795     2.796     2.798     2.799     2.800     2.802     2.803     2.805     2.806     2.808     2.809     2.811     2.812     2.813     2.815     2.817     2.818     2.819     2.821     2.823     2.824     2.825     2.827     2.828     2.830     2.832     2.833     2.835     2.836     2.838     2.840     2.841     2.843     2.844     2.846     2.848     2.849     2.851     2.852     2.854     2.856     2.857     2.859     2.860     2.862     2.864     2.866     2.867     2.869     2.871     2.873     2.874     2.876     2.878     2.880     2.881     2.883     2.885     2.886     2.888     2.890     2.892     2.893     2.895     2.897     2.899     2.900     2.902     2.904     2.906     2.908     2.909     2.911     2.913     2.915     2.917     2.919     2.921     2.922     2.927     2.935     2.942     2.949     2.956     2.963     2.970     2.977     2.984     2.991     2.998     3.005     3.012     3.018     3.025     3.032     3.038     3.045     3.051     3.058     3.064     3.070     3.076     3.083     3.089     3.095     3.101     3.106     3.112     3.118     3.123     3.129     3.135     3.140     3.145     3.151     3.156     3.161     3.166     3.171     3.176     3.180     3.185     3.189     3.194     3.198     3.203     3.207     3.211     3.214     3.218     3.222     3.225     3.229     3.232     3.236     3.239     3.242     3.245     3.247     3.250     3.252     3.255     3.257     3.259     3.261     3.264     3.265     3.267     3.268     3.270     3.271     3.272     3.274     3.274     3.275     3.276     3.276     3.277     3.277     3.277     3.277     3.277     3.277     3.277     3.276     3.275     3.274     3.273     3.272     3.270     3.268     3.266     3.264     3.262     3.259     3.256     3.253     3.249     3.245     3.241     3.237     3.232     3.226     3.221     3.215     3.209     3.203     3.196     3.189     3.181     3.173     3.165     3.157     3.158     3.160     3.162     3.164     3.166     3.168     3.170     3.172     3.174     3.176     3.178     3.181     3.183     3.185     3.187     3.190     3.192     3.195     3.198     3.200     3.203     3.206     3.209     3.212     3.215     3.219     3.222     3.226     3.230     3.234     3.239     3.244     3.250     3.255     3.261     3.266     3.270     3.274     3.278     3.281     3.284     3.287     3.290     3.292     3.295     3.297     3.300     3.302     3.304     3.306     3.308     3.310     3.312     3.314     3.316     3.318     3.320     3.321     3.323     3.325     3.327     3.329     3.331     3.332     3.334     3.336     3.338     3.340     3.342     3.343     3.345     3.347     3.349     3.351     3.353     3.355     3.356     3.358     3.360     3.362     3.364     3.366     3.368     3.370     3.372     3.374     3.376     3.378     3.380     3.382     3.384     3.386     3.388     3.390     3.393     3.395     3.397     3.400     3.410     3.420     3.430     3.440     3.450     3.459     3.469     3.479     3.489     3.498     3.508     3.518     3.527     3.537     3.546     3.555     3.565     3.574     3.583     3.591     3.600     3.609     3.618     3.626     3.634     3.643     3.651     3.659     3.667     3.675     3.682     3.690     3.697     3.704     3.711     3.718     3.725     3.732     3.738     3.744     3.751     3.756     3.762     3.768     3.773     3.779     3.784     3.788     3.793     3.798     3.802     3.806     3.810     3.814     3.817     3.820     3.823     3.826     3.829     3.831     3.833     3.835     3.836     3.838     3.839     3.839     3.840     3.840     3.840     3.839     3.839     3.838     3.836     3.835     3.833     3.830     3.828     3.825     3.821     3.818     3.813     3.809     3.804     3.799     3.793     3.787     3.780     3.773     3.766     3.758     3.750     3.741     3.732     3.723     3.713     3.703     3.692     3.681     3.670     3.658     3.645     3.638     3.641     3.644     3.647     3.650     3.653     3.668     3.701     3.734     3.767     3.798     3.829     3.859     3.889     3.918     3.946     3.974     4.001     4.027     4.053     4.078     4.102     4.125     4.148     4.170     4.192     4.213     4.233     4.252     4.271     4.289     4.306     4.322     4.338     4.353     4.367     4.380     4.393     4.404     4.415     4.426     4.435     4.443     4.451     4.458     4.464     4.469     4.473     4.477     4.479     4.481     4.482     4.482     4.482     4.480     4.478     4.474     4.470     4.466     4.460     4.453     4.446     4.438     4.429     4.419     4.408     4.396     4.384     4.370     4.356     4.341     4.325     4.308     4.290     4.272     4.253     4.233     4.212     4.191     4.169     4.147     4.124     4.100     4.076     4.066     4.076     4.085     4.095     4.105     4.115     4.126     4.136     4.147     4.158     4.169     4.180     4.192     4.203     4.215     4.228     4.240     4.253     4.265     4.278     4.292     4.305     4.319     4.333     4.347     4.361     4.376     4.390     4.405     4.421     4.436     4.451     4.467     4.483     4.499     4.516     4.532     4.549     4.566     4.583     4.600     4.617     4.635     4.652     4.670     4.688     4.706     4.724     4.742     4.760     4.779     4.797     4.816     4.835     4.854     4.872     4.891     4.910     4.929     4.948     4.967     4.986     5.005     5.023     5.042     5.061     5.079     5.098     5.117     5.135     5.153     5.171     5.189     5.207     5.225     5.243     5.260     5.278     5.295     5.312     5.329     5.346     5.362     5.379     5.395     5.412     5.428     5.445     5.461     5.477     5.493     5.510     5.526     5.542     5.558     5.574     5.606     5.667     5.728     5.790     5.854     5.920     5.988     6.059     6.136     6.230     6.343     6.463     6.582     6.697     6.809     6.921     7.037     7.156     7.279     7.405     7.534     7.664     7.789     7.901     7.996     8.070     8.119     8.138     8.130     8.108     8.080     8.061     8.065     8.086     8.119     8.171     8.200     8.195     8.164     8.114     8.028     7.917     7.827     7.758     7.698     7.656     7.643     7.627     7.592     7.557     7.565     7.560     7.552     7.582     7.627     7.650     7.702     7.746     7.785     7.845     7.884     7.962     8.233     8.489     8.703     9.007     9.177     9.432     9.590     9.762     9.811     9.941    10.007    10.048     9.976     9.969     9.847     9.781     9.569     9.454     9.222     9.003     8.870     8.630     8.439     8.255     8.114     7.906     7.729     7.595     7.364     7.238     7.053     6.993     6.814     6.673     6.525     6.381     6.245     6.247     6.130     6.079     6.002     6.042     5.924     5.894     5.825     5.765     5.733     5.678     5.672     5.630     5.581     5.510     5.467     5.440     5.451     5.463     5.474     5.486     5.498     5.509     5.520     5.530     5.538     5.543     5.547     5.635     5.834     5.924     6.071     6.264     6.380     6.580     6.768     6.935     7.218     7.412     7.656     7.870     8.150     8.353     8.705     8.845     9.004     9.274     9.328     9.502     9.617     9.682     9.826     9.825     9.827     9.795     9.768     9.735     9.666     9.612     9.685     9.671     9.693     9.758     9.666     9.587     9.458     9.256     9.098     8.984     8.823     8.749     8.634     8.619     8.517     8.500     8.411     8.342     8.261     8.162     8.125     8.004     7.988     7.917     7.884     7.833     7.799     7.762     7.749     7.648     7.595     7.525     7.452     7.321     7.239     7.212     7.125     7.033     6.955     6.857     6.784     6.650     6.540     6.425     6.301     6.226     6.082     5.972     5.863     5.748     5.646     5.509     5.420     5.336     5.250     5.193     5.104     5.045     5.028     5.015     5.002     4.992     4.983     4.974     4.967     4.960     4.954     4.949     4.943     4.937     4.930     4.922     4.916     4.911     4.909     4.908     4.907     4.906     4.904     4.902     4.900     4.899     4.897     4.895     4.893     4.889     4.886     4.882     4.878     4.874     4.869     4.863     4.858     4.853     4.847     4.841     4.836     4.830     4.825     4.819     4.813     4.807     4.801     4.795     4.788     4.782     4.775     4.767     4.760     4.753     4.747     4.741     4.736     4.731     4.726     4.722     4.719     4.716     4.713     4.710     4.707     4.704     4.702     4.699     4.696     4.693     4.690     4.687     4.684     4.681     4.677     4.672     4.667     4.659     4.652     4.643     4.635     4.626     4.617     4.607     4.596     4.584     4.570     4.556     4.540     4.524     4.508     4.490     4.473     4.489     4.534     4.641     4.775     4.923     5.118     5.283     5.445     5.552     5.599     5.577     5.464     5.322     5.151     4.970     4.775     4.614     4.432     4.264     4.246     4.260     4.281     4.307     4.337     4.368     4.401     4.434     4.464     4.491     4.517     4.544     4.570     4.598     4.626     4.654     4.683     4.711     4.739     4.764     4.789     4.812     4.834     4.854     4.875     4.895     4.916     4.936     4.953     4.967     4.978     4.986     4.992     4.997     5.000     5.004     5.008     5.012     5.016     5.022     5.028     5.034     5.041     5.048     5.056     5.065     5.076     5.089     5.102     5.115     5.127     5.136     5.141     5.199     5.440     5.721     5.951     6.169     6.371     6.550     6.704     6.811     6.839     6.828     6.856     6.874     7.036     7.250     7.460     7.660     7.873     8.052     8.188     8.329     8.429     8.487     8.502     8.471     8.398     8.292     8.161     8.016     7.853     7.688     7.550     7.452     7.391     7.335     7.255     7.132     6.975     6.795     6.614     6.449     6.312     6.221     6.186     6.188     6.214     6.233     6.207     6.153     6.077     6.000     5.931     5.874     5.831     5.783     5.732     5.672     5.597     5.521     5.455     5.391     5.317     5.229     5.130     5.015     4.892     4.773     4.671     4.589     4.523     4.470     4.426     4.386     4.343     4.288     4.222     4.146     4.069     3.991     3.903     3.809     3.777     3.754     3.729     3.702     3.676     3.650     3.625     3.599     3.574     3.549     3.524     3.499     3.474     3.448     3.424     3.399     3.375     3.352     3.329     3.308     3.288     3.270     3.252     3.236     3.220     3.205     3.191     3.178     3.165     3.154     3.143     3.133     3.123     3.113     3.105     3.099     3.093     3.087     3.081     3.074     3.068     3.062     3.058     3.053     3.049     3.045     3.040     3.035     3.029     3.023     3.018     3.012     3.007     3.001     2.994     2.988     2.981     2.973     2.965     2.957     2.949     2.941     2.933     2.925     2.917     2.909     2.901     2.893     2.884     2.876     2.867     2.859     2.850     2.842     2.834     2.825     2.816     2.808     2.799     2.791     2.783     2.775     2.767     2.758     2.750     2.741     2.732     2.724     2.716     2.707     2.699     2.690     2.681     2.672     2.663     2.654     2.645     2.636     2.626     2.617     2.607     2.598     2.588     2.579     2.569     2.560     2.550     2.541     2.531     2.522     2.512     2.503     2.494     2.485     2.476     2.467     2.458     2.450     2.441     2.433     2.425     2.417     2.409     2.401     2.393     2.387     2.380     2.373     2.366     2.359     2.353     2.347     2.341     2.335     2.330     2.324     2.319     2.314     2.310     2.305     2.301     2.296     2.292     2.288     2.285     2.281     2.277     2.273     2.270     2.266     2.263     2.259     2.255     2.252     2.249     2.245     2.242     2.239     2.236     2.233     2.229     2.225     2.222     2.219     2.215     2.212     2.208     2.205     2.201     2.197     2.193     2.189     2.185     2.182     2.177     2.173     2.169     2.164     2.160     2.155     2.150     2.145     2.140     2.135     2.129     2.123     2.118     2.112     2.106     2.100     2.093     2.087     2.080     2.073     2.066     2.060     2.052     2.045     2.038     2.030     2.022     2.014     2.005     1.995     1.985     1.975     1.964     1.953     1.941     1.929     1.917     1.906     1.895     1.884     1.874     1.866     1.858     1.850     1.842     1.834     1.824     1.815     1.804     1.793     1.782     1.769     1.756     1.741
     2.253     2.370     2.318     2.549     2.401     2.695     2.465     2.798     2.506     2.855     2.524     2.868     2.521     2.843     2.501     2.792     2.475     2.729     2.447     2.670     2.427     2.628     2.442     2.610     2.456     2.619     2.471     2.655     2.484     2.709     2.498     2.773     2.512     2.836     2.542     2.889     2.566     2.922     2.580     2.932     2.580     2.918     2.574     2.882     2.586     2.828     2.597     2.761     2.609     2.687     2.620     2.625     2.631     2.636     2.641     2.647     2.652     2.657     2.662     2.667     2.672     2.677     2.682     2.687     2.691     2.696     2.701     2.706     2.710     2.715     2.720     2.724     2.728     2.733     2.737     2.741     2.746     2.750     2.754     2.758     2.762     2.767     2.771     2.775     2.779     2.783     2.787     2.791     2.794     2.798     2.802     2.806     2.810     2.813     2.817     2.821     2.824     2.828     2.831     2.835     2.838     2.842     2.845     2.849     2.852     2.856     2.859     2.863     2.866     2.869     2.873     2.876     2.880     2.883     2.886     2.889     2.892     2.896     2.899     2.902     2.905     2.908     2.911     2.914     2.917     2.920     2.923     2.926     2.929     2.932     2.935     2.938     2.940     2.944     2.946     2.949     2.952     2.955     2.957     2.960     2.962     2.965     2.968     2.970     2.973     2.975     2.978     2.980     2.983     2.985     2.987     2.990     2.992     2.994     2.996     2.998     3.001     3.003     3.005     3.007     3.009     3.011     3.013     3.015     3.016     3.019     3.020     3.022     3.024     3.025     3.027     3.028     3.030     3.031     3.032     3.034     3.035     3.036     3.037     3.038     3.039     3.040     3.041     3.042     3.043     3.044     3.044     3.044     3.044     3.045     3.045     3.046     3.046     3.047     3.047     3.047     3.047     3.047     3.047     3.047     3.047     3.046     3.046     3.046     3.045     3.045     3.044     3.044     3.043     3.042     3.042     3.041     3.040     3.039     3.038     3.037     3.036     3.035     3.033     3.032     3.031     3.029     3.028     3.026     3.025     3.024     3.022     3.020     3.018     3.016     3.015     3.013     3.010     3.008     3.006     3.004     3.002     2.999     2.997     2.994     2.992     2.989     2.987     2.984     2.981     2.978     2.975     2.972     2.969     2.966     2.963     2.959     2.956     2.953     2.949     2.946     2.942     2.938     2.935     2.931     2.927     2.923     2.919     2.915     2.911     2.907     2.902     2.898     2.894     2.889     2.885     2.880     2.875     2.870     2.866     2.861     2.856     2.851     2.846     2.840     2.835     2.830     2.824     2.819     2.813     2.808     2.802     2.796     2.791     2.785     2.779     2.773     2.767     2.761     2.755     2.749     2.743     2.736     2.730     2.724     2.718     2.712     2.705     2.699     2.693     2.687     2.680     2.674     2.667     2.661     2.654     2.648     2.641     2.635     2.629     2.622     2.615     2.609     2.609     2.609     2.609     2.610     2.610     2.611     2.611     2.612     2.612     2.612     2.613     2.613     2.614     2.614     2.614     2.615     2.615     2.616     2.616     2.616     2.617     2.617     2.618     2.618     2.618     2.619     2.619     2.620     2.620     2.620     2.621     2.621     2.622     2.622     2.623     2.623     2.624     2.624     2.625     2.625     2.625     2.626     2.627     2.627     2.628     2.628     2.629     2.629     2.630     2.630     2.631     2.631     2.632     2.632     2.633     2.633     2.634     2.634     2.635     2.635     2.636     2.637     2.637     2.638     2.638     2.639     2.639     2.640     2.641     2.641     2.642     2.642     2.643     2.643     2.644     2.645     2.645     2.646     2.647     2.647     2.648     2.649     2.649     2.650     2.651     2.651     2.652     2.653     2.653     2.654     2.655     2.655     2.656     2.657     2.657     2.658     2.659     2.660     2.660     2.661     2.662     2.663     2.663     2.664     2.665     2.666     2.667     2.667     2.668     2.669     2.669     2.670     2.671     2.672     2.672     2.673     2.674     2.675     2.676     2.677     2.677     2.678     2.679     2.680     2.681     2.682     2.682     2.683     2.684     2.685     2.686     2.687     2.687     2.688     2.689     2.690     2.691     2.692     2.693     2.694     2.695     2.696     2.697     2.698     2.698     2.699     2.700     2.701     2.703     2.703     2.704     2.705     2.706     2.707     2.708     2.710     2.711     2.712     2.713     2.714     2.715     2.716     2.717     2.718     2.719     2.720     2.721     2.723     2.724     2.725     2.726     2.727     2.729     2.730     2.731     2.732     2.733     2.735     2.736     2.737     2.738     2.740     2.741     2.742     2.743     2.745     2.746     2.747     2.748     2.750     2.751     2.752     2.754     2.755     2.756     2.757     2.759     2.760     2.761     2.763     2.764     2.765     2.767     2.768     2.769     2.771     2.772     2.773     2.775     2.776     2.778     2.779     2.780     2.782     2.783     2.784     2.786     2.787     2.788     2.790     2.791     2.793     2.794     2.795     2.797     2.798     2.800     2.801     2.803     2.804     2.806     2.807     2.808     2.810     2.811     2.813     2.814     2.816     2.817     2.819     2.820     2.822     2.823     2.825     2.826     2.828     2.829     2.831     2.832     2.834     2.836     2.837     2.839     2.840     2.842     2.844     2.845     2.847     2.848     2.850     2.852     2.853     2.855     2.856     2.858     2.860     2.861     2.863     2.865     2.867     2.868     2.870     2.872     2.874     2.875     2.877     2.879     2.880     2.882     2.884     2.886     2.887     2.889     2.891     2.893     2.895     2.896     2.898     2.900     2.902     2.903     2.905     2.907     2.909     2.911     2.912     2.914     2.916     2.918     2.920     2.922     2.923     2.927     2.934     2.942     2.948     2.956     2.962     2.969     2.976     2.983     2.990     2.997     3.003     3.010     3.017     3.023     3.029     3.036     3.042     3.049     3.055     3.061     3.067     3.073     3.079     3.085     3.091     3.096     3.102     3.108     3.113     3.119     3.124     3.129     3.135     3.140     3.145     3.150     3.155     3.160     3.164     3.169     3.173     3.177     3.182     3.186     3.190     3.194     3.198     3.202     3.205     3.209     3.212     3.215     3.219     3.222     3.225     3.227     3.230     3.233     3.235     3.238     3.240     3.242     3.244     3.246     3.248     3.249     3.251     3.252     3.253     3.254     3.255     3.256     3.257     3.258     3.258     3.259     3.259     3.259     3.259     3.259     3.258     3.258     3.257     3.256     3.255     3.254     3.253     3.251     3.249     3.247     3.245     3.243     3.240     3.237     3.234     3.230     3.226     3.222     3.217     3.213     3.207     3.202     3.196     3.190     3.183     3.177     3.169     3.162     3.154     3.151     3.153     3.155     3.157     3.159     3.161     3.163     3.165     3.167     3.169     3.171     3.173     3.175     3.177     3.180     3.182     3.184     3.187     3.189     3.192     3.195     3.197     3.200     3.203     3.206     3.209     3.212     3.216     3.219     3.223     3.227     3.231     3.236     3.240     3.245     3.251     3.256     3.261     3.266     3.270     3.274     3.278     3.281     3.284     3.287     3.290     3.293     3.295     3.297     3.300     3.302     3.304     3.306     3.308     3.310     3.312     3.314     3.316     3.318     3.320     3.322     3.324     3.326     3.327     3.329     3.331     3.333     3.335     3.336     3.338     3.340     3.342     3.344     3.346     3.348     3.349     3.351     3.353     3.355     3.357     3.359     3.361     3.363     3.365     3.367     3.368     3.370     3.372     3.374     3.376     3.378     3.381     3.383     3.385     3.387     3.389     3.391     3.393     3.395     3.397     3.407     3.417     3.427     3.437     3.446     3.456     3.466     3.476     3.486     3.495     3.505     3.514     3.524     3.533     3.543     3.552     3.561     3.570     3.579     3.588     3.597     3.606     3.614     3.623     3.631     3.639     3.648     3.656     3.664     3.671     3.679     3.687     3.694     3.701     3.708     3.715     3.722     3.729     3.735     3.741     3.747     3.753     3.759     3.765     3.770     3.776     3.781     3.786     3.790     3.795     3.799     3.803     3.807     3.811     3.814     3.818     3.821     3.823     3.826     3.828     3.830     3.832     3.834     3.835     3.836     3.837     3.837     3.838     3.838     3.837     3.837     3.836     3.834     3.833     3.831     3.829     3.826     3.823     3.820     3.816     3.812     3.808     3.803     3.798     3.792     3.786     3.780     3.773     3.766     3.758     3.750     3.742     3.733     3.724     3.714     3.704     3.693     3.682     3.671     3.659     3.646     3.636     3.639     3.642     3.645     3.648     3.652     3.655     3.681     3.715     3.747     3.779     3.810     3.841     3.871     3.900     3.928     3.956     3.983     4.010     4.035     4.061     4.085     4.109     4.132     4.154     4.176     4.196     4.217     4.236     4.255     4.273     4.290     4.307     4.323     4.338     4.352     4.366     4.378     4.390     4.401     4.412     4.421     4.430     4.438     4.445     4.451     4.456     4.461     4.465     4.467     4.469     4.471     4.471     4.470     4.469     4.467     4.464     4.460     4.456     4.450     4.444     4.437     4.429     4.420     4.410     4.399     4.388     4.376     4.362     4.348     4.333     4.317     4.300     4.283     4.264     4.245     4.225     4.205     4.184     4.162     4.140     4.117     4.094     4.070     4.064     4.073     4.083     4.093     4.103     4.113     4.123     4.134     4.144     4.155     4.166     4.177     4.189     4.201     4.212     4.224     4.237     4.249     4.262     4.275     4.288     4.301     4.315     4.329     4.343     4.357     4.371     4.386     4.401     4.416     4.431     4.447     4.462     4.478     4.494     4.511     4.527     4.544     4.560     4.577     4.594     4.612     4.629     4.647     4.664     4.682     4.700     4.718     4.736     4.754     4.773     4.791     4.810     4.829     4.847     4.866     4.885     4.904     4.923     4.942     4.961     4.980     4.998     5.017     5.036     5.055     5.073     5.092     5.111     5.129     5.147     5.165     5.184     5.202     5.219     5.237     5.255     5.272     5.289     5.307     5.324     5.341     5.357     5.374     5.390     5.407     5.423     5.439     5.455     5.471     5.488     5.504     5.520     5.536     5.553     5.569     5.585     5.641     5.703     5.765     5.828     5.894     5.960     6.029     6.101     6.181     6.282     6.398     6.521     6.641     6.755     6.865     6.976     7.093     7.214     7.339     7.467     7.596     7.724     7.846     7.951     8.036     8.099     8.136     8.145     8.135     8.117     8.104     8.101     8.119     8.149     8.179     8.207     8.223     8.208     8.159     8.098     8.001     7.903     7.812     7.752     7.707     7.686     7.661     7.630     7.589     7.565     7.565     7.545     7.544     7.575     7.587     7.632     7.661     7.708     7.765     7.801     7.867     8.069     8.208     8.425     8.669     8.879     9.185     9.344     9.565     9.677     9.815     9.924    10.005     9.991    10.051     9.992     9.965     9.814     9.763     9.564     9.348     9.258     9.051     8.828     8.624     8.476     8.252     8.086     7.966     7.718     7.594     7.375     7.292     7.093     6.960     6.796     6.616     6.464     6.379     6.269     6.233     6.115     6.094     6.006     5.972     5.932     5.845     5.797     5.728     5.680     5.597     5.599     5.541     5.491     5.433     5.444     5.456     5.468     5.480     5.492     5.503     5.514     5.525     5.533     5.539     5.544     5.548     5.551     5.604     5.722     5.872     6.056     6.212     6.373     6.538     6.765     6.962     7.193     7.380     7.629     7.840     8.160     8.322     8.545     8.825     8.942     9.137     9.280     9.376     9.513     9.574     9.659     9.691     9.677     9.745     9.643     9.644     9.601     9.586     9.566     9.703     9.699     9.698     9.667     9.583     9.451     9.403     9.123     8.993     8.856     8.834     8.680     8.690     8.567     8.528     8.421     8.328     8.269     8.150     8.129     8.033     7.967     7.934     7.879     7.869     7.857     7.786     7.733     7.741     7.632     7.515     7.421     7.404     7.273     7.219     7.139     7.063     6.984     6.860     6.762     6.638     6.541     6.444     6.285     6.193     6.066     5.960     5.849     5.713     5.631     5.509     5.423     5.335     5.253     5.183     5.089     5.049     5.036     5.024     5.013     5.004     4.996     4.989     4.982     4.976     4.971     4.965     4.958     4.951     4.944     4.939     4.935     4.934     4.933     4.932     4.931     4.929     4.927     4.926     4.924     4.922     4.920     4.917     4.913     4.910     4.905     4.901     4.895     4.889     4.883     4.877     4.870     4.864     4.857     4.851     4.844     4.838     4.831     4.825     4.818     4.812     4.805     4.798     4.791     4.783     4.775     4.768     4.761     4.755     4.748     4.743     4.737     4.733     4.729     4.725     4.722     4.719     4.716     4.713     4.710     4.708     4.705     4.702     4.699     4.696     4.694     4.691     4.687     4.683     4.678     4.672     4.665     4.658     4.649     4.640     4.631     4.621     4.610     4.598     4.585     4.571     4.556     4.540     4.524     4.507     4.490     4.473     4.469     4.537     4.621     4.742     4.892     5.050     5.264     5.430     5.583     5.677     5.687     5.617     5.507     5.350     5.165     4.978     4.765     4.567     4.382     4.222     4.233     4.250     4.272     4.298     4.326     4.355     4.384     4.411     4.437     4.461     4.487     4.515     4.543     4.571     4.599     4.628     4.656     4.684     4.710     4.735     4.759     4.781     4.803     4.825     4.846     4.867     4.887     4.904     4.918     4.929     4.939     4.946     4.952     4.958     4.963     4.969     4.974     4.980     4.986     4.993     5.000     5.008     5.017     5.026     5.037     5.049     5.144     5.273     5.400     5.515     5.619     5.716     5.819     5.940     6.079     6.231     6.382     6.524     6.661     6.785     6.892     6.979     7.052     7.281     7.542     7.805     8.047     8.263     8.432     8.610     8.802     9.003     9.209     9.357     9.414     9.389     9.275     9.112     8.923     8.729     8.535     8.340     8.159     8.016     7.917     7.845     7.772     7.673     7.532     7.356     7.163     6.956     6.759     6.581     6.442     6.367     6.342     6.345     6.346     6.312     6.235     6.150     6.057     5.974     5.913     5.865     5.826     5.772     5.701     5.618     5.523     5.433     5.351     5.267     5.173     5.071     4.960     4.835     4.705     4.587     4.489     4.415     4.359     4.317     4.281     4.246     4.204     4.155     4.096     4.032     3.965     3.891     3.808     3.724     3.671     3.649     3.625     3.601     3.577     3.554     3.530     3.507     3.484     3.462     3.439     3.416     3.393     3.370     3.348     3.327     3.305     3.285     3.265     3.246     3.228     3.211     3.195     3.179     3.165     3.150     3.137     3.124     3.111     3.100     3.090     3.080     3.070     3.061     3.054     3.048     3.042     3.037     3.031     3.025     3.020     3.016     3.012     3.009     3.005     3.002     2.998     2.993     2.988     2.983     2.979     2.974     2.969     2.963     2.958     2.951     2.945     2.938     2.930     2.923     2.916     2.909     2.901     2.894     2.886     2.879     2.871     2.864     2.856     2.848     2.840     2.832     2.824     2.816     2.808     2.800     2.791     2.783     2.775     2.767     2.759     2.752     2.744     2.736     2.727     2.719     2.710     2.702     2.694     2.685     2.677     2.668     2.660     2.651     2.642     2.633     2.624     2.615     2.605     2.596     2.587     2.577     2.568     2.558     2.549     2.540     2.530     2.521     2.511     2.502     2.493     2.484     2.475     2.466     2.457     2.449     2.440     2.432     2.423     2.415     2.407     2.400     2.392     2.384     2.377     2.371     2.364     2.357     2.350     2.344     2.337     2.332     2.326     2.321     2.316     2.311     2.306     2.301     2.297     2.293     2.288     2.284     2.280     2.276     2.273     2.269     2.265     2.262     2.258     2.255     2.251     2.248     2.244     2.241     2.237     2.234     2.231     2.228     2.225     2.222     2.218     2.214     2.211     2.207     2.204     2.201     2.197     2.193     2.190     2.186     2.182     2.178     2.174     2.170     2.166     2.161     2.157     2.152     2.148     2.143     2.138     2.132     2.127     2.122     2.116     2.110     2.105     2.099     2.092     2.086     2.079     2.073     2.066     2.059     2.052     2.045     2.038     2.031     2.023     2.015     2.007     1.998     1.988     1.978     1.968     1.957     1.945     1.934     1.922     1.910     1.898     1.887     1.877     1.867     1.859     1.851     1.843     1.836     1.828     1.819     1.810     1.799     1.789     1.777     1.764     1.751     1.737
     2.272     2.272     2.470     2.366     2.641     2.444     2.774     2.500     2.862     2.533     2.904     2.545     2.905     2.537     2.873     2.516     2.821     2.491     2.763     2.467     2.715     2.448     2.686     2.449     2.681     2.463     2.702     2.478     2.745     2.492     2.801     2.521     2.860     2.552     2.915     2.579     2.953     2.595     2.971     2.600     2.964     2.593     2.935     2.580     2.887     2.592     2.824     2.604     2.751     2.615     2.673     2.626     2.632     2.637     2.642     2.648     2.653     2.658     2.663     2.668     2.673     2.678     2.683     2.688     2.693     2.698     2.702     2.707     2.712     2.716     2.721     2.726     2.730     2.734     2.739     2.743     2.747     2.752     2.756     2.760     2.764     2.769     2.772     2.777     2.781     2.785     2.789     2.793     2.797     2.801     2.805     2.809     2.812     2.816     2.820     2.823     2.827     2.831     2.834     2.838     2.841     2.845     2.848     2.852     2.855     2.859     2.862     2.865     2.869     2.872     2.876     2.879     2.883     2.886     2.889     2.893     2.896     2.899     2.902     2.905     2.908     2.912     2.915     2.918     2.921     2.924     2.927     2.930     2.933     2.936     2.938     2.941     2.944     2.947     2.950     2.953     2.955     2.958     2.961     2.964     2.966     2.969     2.971     2.974     2.977     2.979     2.982     2.984     2.986     2.989     2.991     2.993     2.996     2.998     3.000     3.002     3.005     3.007     3.009     3.011     3.013     3.015     3.017     3.019     3.020     3.022     3.024     3.027     3.028     3.030     3.031     3.032     3.033     3.035     3.036     3.037     3.039     3.039     3.042     3.042     3.043     3.044     3.045     3.046     3.047     3.048     3.047     3.048     3.048     3.049     3.050     3.050     3.050     3.051     3.051     3.051     3.051     3.051     3.051     3.051     3.050     3.050     3.050     3.049     3.049     3.048     3.048     3.047     3.047     3.046     3.046     3.045     3.044     3.043     3.042     3.041     3.040     3.038     3.037     3.036     3.035     3.033     3.032     3.030     3.029     3.027     3.026     3.024     3.022     3.021     3.018     3.016     3.014     3.012     3.010     3.008     3.005     3.003     3.001     2.998     2.996     2.993     2.990     2.988     2.985     2.982     2.979     2.976     2.973     2.970     2.966     2.963     2.960     2.957     2.953     2.949     2.946     2.942     2.938     2.935     2.931     2.927     2.923     2.919     2.915     2.910     2.906     2.902     2.897     2.893     2.888     2.884     2.879     2.874     2.869     2.864     2.859     2.854     2.849     2.844     2.839     2.833     2.828     2.823     2.817     2.811     2.806     2.800     2.794     2.788     2.783     2.777     2.771     2.764     2.758     2.752     2.746     2.740     2.734     2.728     2.721     2.715     2.709     2.703     2.696     2.690     2.683     2.677     2.671     2.664     2.658     2.651     2.645     2.638     2.631     2.625     2.618     2.612     2.607     2.608     2.608     2.609     2.609     2.609     2.610     2.610     2.611     2.611     2.611     2.612     2.612     2.613     2.613     2.613     2.614     2.614     2.615     2.615     2.616     2.616     2.616     2.617     2.617     2.617     2.618     2.618     2.619     2.619     2.620     2.620     2.621     2.621     2.622     2.622     2.622     2.623     2.623     2.624     2.624     2.625     2.625     2.626     2.626     2.627     2.627     2.628     2.628     2.629     2.629     2.630     2.630     2.631     2.632     2.632     2.633     2.633     2.634     2.634     2.635     2.635     2.636     2.636     2.637     2.638     2.638     2.639     2.639     2.640     2.640     2.641     2.642     2.642     2.643     2.644     2.644     2.645     2.646     2.646     2.647     2.648     2.648     2.649     2.649     2.650     2.651     2.651     2.652     2.653     2.654     2.654     2.655     2.656     2.656     2.657     2.658     2.659     2.659     2.660     2.661     2.661     2.662     2.663     2.664     2.665     2.665     2.666     2.667     2.667     2.668     2.669     2.670     2.671     2.671     2.672     2.673     2.674     2.675     2.675     2.676     2.677     2.678     2.679     2.680     2.680     2.681     2.682     2.683     2.684     2.685     2.686     2.686     2.687     2.688     2.689     2.690     2.691     2.692     2.693     2.694     2.695     2.696     2.697     2.697     2.698     2.699     2.700     2.701     2.702     2.703     2.704     2.705     2.706     2.707     2.708     2.709     2.711     2.712     2.713     2.714     2.715     2.716     2.717     2.718     2.719     2.721     2.722     2.723     2.724     2.725     2.726     2.728     2.729     2.730     2.731     2.733     2.734     2.735     2.736     2.737     2.739     2.740     2.741     2.742     2.744     2.745     2.746     2.747     2.749     2.750     2.751     2.753     2.754     2.755     2.756     2.758     2.759     2.761     2.762     2.763     2.765     2.766     2.767     2.769     2.770     2.771     2.772     2.774     2.775     2.777     2.778     2.780     2.781     2.782     2.783     2.785     2.786     2.788     2.789     2.790     2.792     2.793     2.795     2.796     2.797     2.799     2.801     2.802     2.803     2.805     2.806     2.808     2.809     2.811     2.812     2.813     2.815     2.816     2.818     2.819     2.821     2.822     2.824     2.825     2.827     2.828     2.830     2.832     2.833     2.835     2.836     2.838     2.840     2.841     2.843     2.844     2.846     2.847     2.849     2.851     2.852     2.854     2.856     2.857     2.859     2.861     2.862     2.864     2.866     2.868     2.869     2.871     2.873     2.875     2.876     2.878     2.880     2.882     2.883     2.885     2.887     2.889     2.890     2.892     2.894     2.896     2.897     2.899     2.901     2.903     2.904     2.906     2.908     2.910     2.912     2.913     2.915     2.917     2.919     2.921     2.923     2.925     2.927     2.934     2.941     2.948     2.954     2.961     2.968     2.975     2.982     2.988     2.995     3.001     3.008     3.014     3.021     3.027     3.033     3.039     3.046     3.052     3.057     3.063     3.069     3.075     3.081     3.086     3.092     3.097     3.103     3.108     3.113     3.118     3.123     3.129     3.133     3.138     3.143     3.148     3.152     3.157     3.161     3.165     3.169     3.173     3.177     3.181     3.185     3.188     3.192     3.195     3.199     3.202     3.205     3.208     3.210     3.213     3.215     3.218     3.220     3.223     3.224     3.226     3.228     3.230     3.231     3.233     3.234     3.235     3.236     3.237     3.238     3.239     3.239     3.240     3.240     3.240     3.240     3.240     3.240     3.239     3.239     3.238     3.237     3.236     3.235     3.234     3.232     3.230     3.228     3.226     3.223     3.221     3.218     3.214     3.211     3.207     3.203     3.198     3.193     3.188     3.183     3.177     3.171     3.164     3.157     3.150     3.143     3.145     3.147     3.149     3.151     3.153     3.156     3.158     3.160     3.162     3.164     3.166     3.168     3.170     3.172     3.175     3.177     3.179     3.181     3.184     3.186     3.189     3.192     3.194     3.197     3.200     3.203     3.206     3.209     3.213     3.216     3.220     3.224     3.228     3.232     3.237     3.242     3.246     3.252     3.257     3.261     3.266     3.270     3.274     3.278     3.281     3.284     3.287     3.290     3.293     3.295     3.298     3.300     3.302     3.304     3.306     3.309     3.311     3.312     3.315     3.316     3.318     3.320     3.322     3.324     3.326     3.328     3.329     3.331     3.333     3.335     3.337     3.339     3.340     3.342     3.344     3.346     3.348     3.349     3.351     3.353     3.355     3.357     3.359     3.361     3.363     3.365     3.367     3.369     3.371     3.373     3.375     3.377     3.379     3.381     3.383     3.385     3.387     3.389     3.391     3.393     3.395     3.404     3.414     3.424     3.433     3.443     3.453     3.463     3.473     3.482     3.492     3.502     3.511     3.521     3.530     3.539     3.549     3.558     3.567     3.576     3.585     3.594     3.602     3.611     3.620     3.628     3.636     3.644     3.652     3.660     3.668     3.676     3.683     3.691     3.698     3.705     3.712     3.719     3.726     3.732     3.738     3.745     3.750     3.756     3.762     3.767     3.773     3.778     3.783     3.787     3.792     3.796     3.800     3.804     3.808     3.812     3.815     3.818     3.821     3.823     3.826     3.828     3.830     3.831     3.833     3.834     3.834     3.835     3.835     3.835     3.835     3.834     3.833     3.832     3.831     3.829     3.827     3.824     3.822     3.818     3.815     3.811     3.807     3.802     3.797     3.792     3.786     3.779     3.773     3.766     3.758     3.750     3.742     3.733     3.724     3.714     3.704     3.694     3.683     3.672     3.660     3.648     3.635     3.637     3.640     3.643     3.647     3.650     3.653     3.661     3.695     3.727     3.760     3.791     3.822     3.852     3.881     3.910     3.938     3.965     3.992     4.018     4.043     4.068     4.092     4.115     4.137     4.159     4.180     4.201     4.220     4.239     4.257     4.275     4.291     4.307     4.323     4.337     4.351     4.364     4.376     4.387     4.398     4.407     4.416     4.424     4.431     4.438     4.444     4.448     4.452     4.455     4.457     4.459     4.459     4.459     4.458     4.456     4.453     4.450     4.445     4.440     4.434     4.427     4.419     4.410     4.401     4.390     4.379     4.367     4.354     4.340     4.325     4.309     4.292     4.275     4.257     4.238     4.218     4.198     4.177     4.155     4.133     4.110     4.086     4.063     4.062     4.071     4.081     4.090     4.100     4.110     4.121     4.131     4.142     4.152     4.163     4.175     4.186     4.198     4.209     4.221     4.234     4.246     4.259     4.271     4.284     4.298     4.311     4.325     4.339     4.353     4.367     4.382     4.397     4.412     4.427     4.442     4.458     4.474     4.490     4.506     4.522     4.538     4.555     4.572     4.589     4.606     4.623     4.641     4.659     4.676     4.694     4.712     4.730     4.748     4.767     4.785     4.804     4.822     4.841     4.860     4.879     4.898     4.917     4.936     4.955     4.973     4.992     5.011     5.030     5.049     5.067     5.086     5.104     5.123     5.141     5.159     5.178     5.196     5.214     5.231     5.249     5.266     5.284     5.301     5.318     5.335     5.352     5.369     5.385     5.402     5.418     5.434     5.450     5.466     5.482     5.498     5.514     5.530     5.547     5.563     5.580     5.614     5.675     5.737     5.801     5.866     5.934     6.003     6.073     6.146     6.230     6.333     6.452     6.575     6.695     6.809     6.920     7.031     7.148     7.272     7.401     7.530     7.659     7.784     7.899     7.994     8.069     8.120     8.147     8.149     8.134     8.124     8.122     8.132     8.161     8.191     8.210     8.224     8.225     8.190     8.135     8.062     7.966     7.871     7.790     7.743     7.715     7.700     7.657     7.622     7.586     7.571     7.535     7.540     7.537     7.549     7.564     7.587     7.615     7.680     7.758     7.828     7.935     8.062     8.220     8.384     8.592     8.839     8.989     9.180     9.470     9.639     9.786     9.867     9.910     9.976    10.029    10.036     9.976     9.937     9.822     9.698     9.584     9.397     9.234     8.997     8.832     8.667     8.442     8.285     8.073     7.901     7.723     7.611     7.377     7.281     7.070     6.915     6.740     6.586     6.493     6.403     6.275     6.177     6.166     6.102     6.044     6.000     5.899     5.832     5.778     5.679     5.671     5.574     5.532     5.456     5.437     5.449     5.461     5.473     5.485     5.497     5.507     5.517     5.527     5.534     5.539     5.543     5.548     5.552     5.557     5.562     5.743     5.831     5.990     6.164     6.351     6.528     6.741     6.940     7.154     7.338     7.680     7.827     8.042     8.348     8.478     8.677     8.875     9.000     9.157     9.232     9.341     9.433     9.480     9.568     9.527     9.554     9.549     9.491     9.478     9.574     9.543     9.635     9.606     9.620     9.636     9.630     9.431     9.331     9.229     9.016     8.875     8.840     8.707     8.689     8.577     8.521     8.419     8.335     8.266     8.164     8.093     8.034     7.964     7.945     7.906     7.876     7.834     7.884     7.753     7.699     7.635     7.557     7.439     7.374     7.303     7.255     7.154     7.055     6.962     6.839     6.768     6.645     6.501     6.398     6.273     6.173     6.050     5.931     5.833     5.698     5.629     5.508     5.426     5.339     5.238     5.149     5.070     5.057     5.045     5.035     5.026     5.018     5.011     5.005     4.999     4.993     4.986     4.980     4.973     4.968     4.964     4.961     4.960     4.959     4.958     4.957     4.955     4.954     4.952     4.951     4.949     4.946     4.943     4.939     4.934     4.929     4.923     4.917     4.910     4.902     4.895     4.888     4.880     4.873     4.866     4.859     4.852     4.845     4.838     4.831     4.824     4.816     4.808     4.800     4.792     4.784     4.777     4.769     4.763     4.756     4.750     4.745     4.740     4.736     4.732     4.729     4.726     4.723     4.720     4.718     4.715     4.712     4.710     4.707     4.704     4.701     4.698     4.694     4.690     4.685     4.679     4.672     4.664     4.656     4.646     4.635     4.624     4.612     4.599     4.586     4.572     4.556     4.540     4.524     4.507     4.490     4.473     4.492     4.531     4.619     4.710     4.823     5.007     5.184     5.399     5.571     5.704     5.764     5.760     5.665     5.543     5.363     5.145     4.945     4.703     4.486     4.321     4.206     4.219     4.236     4.257     4.280     4.305     4.330     4.355     4.378     4.402     4.428     4.456     4.483     4.512     4.540     4.568     4.597     4.624     4.651     4.676     4.700     4.724     4.746     4.768     4.790     4.811     4.830     4.847     4.862     4.875     4.886     4.896     4.904     4.912     4.920     4.928     4.935     4.943     4.950     4.958     4.968     4.977     4.987     4.998     5.121     5.260     5.415     5.581     5.749     5.908     6.057     6.196     6.334     6.480     6.632     6.778     6.911     7.035     7.149     7.262     7.365     7.497     7.740     7.966     8.185     8.407     8.657     9.005     9.400     9.733    10.009    10.130    10.277    10.346    10.349    10.284    10.110     9.883     9.588     9.301     9.029     8.803     8.625     8.489     8.383     8.285     8.184     8.055     7.893     7.701     7.497     7.282     7.073     6.878     6.715     6.608     6.566     6.538     6.512     6.461     6.366     6.252     6.146     6.044     5.960     5.896     5.834     5.771     5.689     5.591     5.489     5.385     5.284     5.188     5.092     4.990     4.878     4.756     4.621     4.487     4.374     4.290     4.232     4.191     4.160     4.134     4.107     4.073     4.033     3.984     3.931     3.870     3.800     3.723     3.646     3.571     3.550     3.528     3.506     3.484     3.463     3.442     3.421     3.400     3.380     3.359     3.339     3.318     3.298     3.278     3.259     3.240     3.221     3.203     3.187     3.170     3.155     3.139     3.125     3.111     3.097     3.084     3.072     3.060     3.049     3.039     3.030     3.021     3.012     3.005     2.999     2.994     2.989     2.984     2.980     2.975     2.972     2.969     2.967     2.964     2.961     2.958     2.954     2.950     2.946     2.942     2.937     2.933     2.928     2.922     2.917     2.911     2.904     2.898     2.891     2.885     2.878     2.871     2.864     2.857     2.850     2.843     2.836     2.829     2.821     2.814     2.806     2.798     2.791     2.783     2.775     2.767     2.760     2.752     2.744     2.737     2.729     2.721     2.713     2.705     2.697     2.689     2.681     2.672     2.664     2.656     2.647     2.638     2.630     2.621     2.612     2.603     2.594     2.585     2.575     2.566     2.557     2.547     2.538     2.529     2.520     2.511     2.501     2.492     2.483     2.474     2.465     2.456     2.448     2.439     2.431     2.422     2.414     2.406     2.398     2.391     2.383     2.375     2.368     2.361     2.355     2.348     2.342     2.335     2.329     2.323     2.318     2.312     2.307     2.302     2.297     2.293     2.289     2.285     2.280     2.276     2.272     2.268     2.264     2.261     2.257     2.254     2.250     2.247     2.243     2.240     2.237     2.233     2.230     2.226     2.223     2.220     2.217     2.214     2.211     2.207     2.203     2.200     2.196     2.193     2.190     2.186     2.182     2.178     2.174     2.170     2.166     2.162     2.158     2.154     2.150     2.145     2.140     2.136     2.131     2.125     2.120     2.115     2.109     2.103     2.097     2.091     2.085     2.079     2.072     2.066     2.059     2.052     2.045     2.038     2.031     2.024     2.016     2.008     2.000     1.991     1.981     1.971     1.961     1.950     1.938     1.926     1.915     1.903     1.891     1.880     1.870     1.860     1.852     1.845     1.837     1.830     1.822     1.814     1.805     1.794     1.784     1.772     1.760     1.747     1.734
     2.251     2.375     2.321     2.564     2.410     2.722     2.480     2.839     2.528     2.911     2.554     2.939     2.559     2.930     2.547     2.894     2.527     2.844     2.504     2.795     2.484     2.758     2.472     2.741     2.470     2.749     2.480     2.779     2.501     2.825     2.530     2.879     2.560     2.932     2.586     2.973     2.605     2.997     2.614     2.999     2.611     2.978     2.597     2.937     2.587     2.879     2.599     2.809     2.610     2.733     2.621     2.654     2.632     2.638     2.643     2.649     2.654     2.659     2.664     2.669     2.674     2.679     2.684     2.689     2.694     2.699     2.704     2.708     2.713     2.718     2.723     2.727     2.732     2.736     2.741     2.745     2.749     2.754     2.758     2.762     2.766     2.771     2.775     2.779     2.783     2.787     2.791     2.795     2.799     2.803     2.807     2.811     2.815     2.819     2.823     2.826     2.830     2.834     2.837     2.841     2.844     2.848     2.851     2.855     2.858     2.862     2.865     2.869     2.872     2.876     2.879     2.882     2.886     2.889     2.893     2.896     2.899     2.902     2.906     2.909     2.912     2.915     2.918     2.921     2.924     2.927     2.930     2.933     2.936     2.939     2.942     2.945     2.948     2.951     2.954     2.956     2.959     2.962     2.965     2.967     2.970     2.973     2.975     2.978     2.980     2.983     2.985     2.988     2.990     2.993     2.995     2.998     3.000     3.002     3.004     3.006     3.009     3.010     3.013     3.015     3.017     3.019     3.021     3.022     3.024     3.026     3.028     3.030     3.032     3.034     3.035     3.037     3.037     3.039     3.040     3.041     3.042     3.044     3.045     3.046     3.047     3.048     3.049     3.050     3.051     3.051     3.052     3.052     3.052     3.053     3.053     3.054     3.054     3.054     3.054     3.055     3.054     3.055     3.054     3.054     3.054     3.054     3.053     3.054     3.053     3.053     3.052     3.051     3.051     3.050     3.049     3.048     3.047     3.047     3.046     3.045     3.043     3.042     3.041     3.040     3.039     3.037     3.036     3.034     3.033     3.031     3.029     3.028     3.026     3.024     3.022     3.020     3.018     3.016     3.014     3.012     3.009     3.007     3.004     3.002     2.999     2.997     2.994     2.991     2.989     2.986     2.983     2.980     2.977     2.973     2.970     2.967     2.964     2.960     2.957     2.953     2.949     2.946     2.942     2.938     2.934     2.931     2.927     2.922     2.918     2.914     2.910     2.905     2.901     2.896     2.892     2.887     2.883     2.878     2.873     2.868     2.863     2.858     2.853     2.848     2.842     2.837     2.832     2.826     2.820     2.815     2.809     2.803     2.798     2.792     2.786     2.780     2.774     2.768     2.762     2.756     2.750     2.743     2.737     2.731     2.725     2.718     2.712     2.706     2.699     2.693     2.687     2.680     2.674     2.667     2.661     2.654     2.647     2.641     2.634     2.628     2.621     2.615     2.608     2.606     2.607     2.607     2.608     2.608     2.608     2.609     2.609     2.610     2.610     2.610     2.611     2.611     2.612     2.612     2.613     2.613     2.614     2.614     2.614     2.615     2.615     2.615     2.616     2.616     2.617     2.617     2.617     2.618     2.618     2.619     2.619     2.620     2.620     2.621     2.621     2.622     2.622     2.623     2.623     2.624     2.624     2.625     2.625     2.626     2.626     2.627     2.627     2.628     2.628     2.629     2.629     2.630     2.630     2.631     2.631     2.632     2.633     2.633     2.634     2.634     2.635     2.635     2.636     2.637     2.637     2.638     2.638     2.639     2.639     2.640     2.641     2.641     2.642     2.642     2.643     2.644     2.644     2.645     2.646     2.646     2.647     2.648     2.648     2.649     2.650     2.650     2.651     2.652     2.652     2.653     2.654     2.654     2.655     2.656     2.657     2.657     2.658     2.659     2.660     2.660     2.661     2.662     2.663     2.663     2.664     2.665     2.666     2.666     2.667     2.668     2.669     2.669     2.670     2.671     2.672     2.673     2.673     2.674     2.675     2.676     2.677     2.678     2.678     2.679     2.680     2.681     2.682     2.683     2.684     2.685     2.685     2.686     2.687     2.688     2.689     2.690     2.691     2.692     2.693     2.694     2.694     2.695     2.696     2.697     2.698     2.699     2.700     2.701     2.702     2.703     2.704     2.705     2.706     2.707     2.708     2.709     2.711     2.712     2.713     2.714     2.715     2.716     2.717     2.719     2.720     2.721     2.722     2.723     2.724     2.726     2.727     2.728     2.729     2.730     2.732     2.733     2.734     2.735     2.737     2.738     2.739     2.740     2.742     2.743     2.744     2.745     2.747     2.748     2.749     2.750     2.752     2.753     2.754     2.756     2.757     2.758     2.760     2.761     2.762     2.764     2.765     2.766     2.768     2.769     2.770     2.772     2.773     2.774     2.776     2.777     2.778     2.780     2.781     2.783     2.784     2.785     2.787     2.788     2.790     2.791     2.792     2.794     2.795     2.797     2.798     2.800     2.801     2.803     2.804     2.805     2.807     2.808     2.810     2.811     2.813     2.814     2.816     2.817     2.819     2.820     2.822     2.823     2.825     2.826     2.828     2.829     2.831     2.833     2.834     2.836     2.837     2.839     2.840     2.842     2.844     2.845     2.847     2.848     2.850     2.852     2.853     2.855     2.857     2.859     2.860     2.862     2.863     2.865     2.867     2.869     2.870     2.872     2.874     2.876     2.877     2.879     2.881     2.883     2.884     2.886     2.888     2.890     2.891     2.893     2.895     2.897     2.898     2.900     2.902     2.904     2.905     2.907     2.909     2.911     2.913     2.915     2.917     2.918     2.920     2.922     2.924     2.926     2.927     2.933     2.939     2.946     2.953     2.960     2.966     2.973     2.979     2.986     2.993     2.999     3.005     3.011     3.018     3.024     3.030     3.036     3.042     3.048     3.054     3.059     3.065     3.071     3.076     3.081     3.087     3.092     3.097     3.102     3.107     3.112     3.117     3.122     3.127     3.131     3.136     3.140     3.145     3.149     3.153     3.157     3.161     3.165     3.168     3.172     3.175     3.178     3.181     3.184     3.188     3.190     3.193     3.196     3.198     3.201     3.203     3.205     3.207     3.209     3.211     3.212     3.214     3.215     3.216     3.217     3.218     3.219     3.220     3.221     3.221     3.222     3.222     3.222     3.222     3.221     3.221     3.221     3.220     3.219     3.218     3.217     3.216     3.214     3.213     3.211     3.209     3.207     3.204     3.201     3.198     3.195     3.192     3.188     3.184     3.179     3.175     3.169     3.164     3.158     3.152     3.145     3.139     3.138     3.140     3.142     3.144     3.146     3.148     3.150     3.152     3.154     3.156     3.159     3.161     3.163     3.165     3.167     3.169     3.172     3.174     3.176     3.179     3.181     3.184     3.186     3.189     3.192     3.194     3.197     3.200     3.203     3.207     3.210     3.213     3.217     3.221     3.225     3.229     3.233     3.238     3.242     3.247     3.252     3.257     3.262     3.266     3.270     3.274     3.278     3.281     3.284     3.287     3.290     3.293     3.295     3.298     3.300     3.302     3.304     3.307     3.309     3.311     3.313     3.315     3.317     3.318     3.321     3.322     3.324     3.326     3.328     3.330     3.332     3.333     3.335     3.337     3.339     3.341     3.342     3.344     3.346     3.348     3.350     3.352     3.354     3.356     3.357     3.359     3.361     3.363     3.365     3.367     3.369     3.371     3.373     3.375     3.377     3.379     3.381     3.383     3.385     3.387     3.389     3.391     3.393     3.400     3.410     3.420     3.430     3.440     3.450     3.460     3.470     3.479     3.489     3.498     3.508     3.517     3.527     3.536     3.545     3.555     3.564     3.573     3.582     3.591     3.599     3.608     3.616     3.625     3.633     3.641     3.649     3.657     3.665     3.673     3.680     3.688     3.695     3.702     3.709     3.716     3.723     3.729     3.735     3.742     3.748     3.753     3.759     3.764     3.770     3.775     3.780     3.785     3.789     3.793     3.798     3.802     3.805     3.809     3.812     3.815     3.818     3.821     3.823     3.825     3.827     3.829     3.830     3.831     3.832     3.833     3.833     3.833     3.833     3.832     3.831     3.830     3.829     3.827     3.825     3.823     3.820     3.817     3.814     3.810     3.806     3.801     3.796     3.791     3.785     3.779     3.772     3.766     3.758     3.750     3.742     3.733     3.724     3.715     3.705     3.695     3.684     3.672     3.661     3.649     3.636     3.635     3.638     3.642     3.645     3.648     3.651     3.655     3.675     3.708     3.740     3.772     3.803     3.833     3.863     3.892     3.920     3.948     3.974     4.001     4.026     4.051     4.075     4.098     4.121     4.143     4.164     4.184     4.204     4.223     4.241     4.259     4.276     4.292     4.307     4.322     4.336     4.349     4.361     4.373     4.383     4.393     4.402     4.411     4.418     4.425     4.430     4.435     4.439     4.443     4.445     4.447     4.447     4.447     4.446     4.445     4.442     4.439     4.434     4.429     4.424     4.417     4.409     4.401     4.391     4.381     4.370     4.358     4.345     4.331     4.316     4.301     4.284     4.267     4.249     4.230     4.211     4.190     4.169     4.147     4.125     4.103     4.079     4.056     4.060     4.069     4.078     4.088     4.098     4.108     4.118     4.128     4.139     4.150     4.161     4.172     4.183     4.195     4.206     4.218     4.230     4.243     4.255     4.268     4.281     4.294     4.308     4.321     4.335     4.349     4.363     4.378     4.392     4.407     4.422     4.438     4.453     4.469     4.485     4.501     4.517     4.533     4.550     4.567     4.584     4.601     4.618     4.635     4.653     4.671     4.688     4.706     4.724     4.742     4.761     4.779     4.798     4.816     4.835     4.854     4.872     4.891     4.910     4.929     4.948     4.967     4.986     5.005     5.024     5.043     5.061     5.080     5.098     5.117     5.135     5.154     5.172     5.190     5.208     5.225     5.243     5.261     5.278     5.296     5.313     5.330     5.347     5.364     5.380     5.397     5.413     5.429     5.445     5.461     5.476     5.492     5.508     5.524     5.541     5.557     5.574     5.591     5.646     5.708     5.771     5.836     5.904     5.975     6.045     6.117     6.193     6.280     6.385     6.504     6.626     6.746     6.862     6.975     7.087     7.207     7.335     7.466     7.596     7.724     7.845     7.950     8.035     8.098     8.138     8.156     8.149     8.134     8.128     8.133     8.151     8.183     8.210     8.219     8.220     8.202     8.155     8.095     8.006     7.912     7.815     7.765     7.724     7.706     7.685     7.650     7.603     7.594     7.564     7.534     7.530     7.541     7.522     7.537     7.549     7.625     7.722     7.809     7.845     7.987     8.133     8.197     8.389     8.528     8.726     8.884     9.179     9.284     9.499     9.667     9.784     9.896     9.938    10.010    10.056    10.017     9.975     9.882     9.827     9.650     9.550     9.320     9.146     9.036     8.809     8.633     8.430     8.257     8.040     7.960     7.723     7.594     7.424     7.246     7.032     6.876     6.765     6.631     6.522     6.394     6.390     6.276     6.199     6.131     6.031     5.971     5.912     5.823     5.761     5.679     5.588     5.534     5.482     5.440     5.452     5.464     5.476     5.488     5.499     5.509     5.518     5.526     5.533     5.538     5.543     5.548     5.553     5.558     5.563     5.568     5.660     5.801     5.955     6.137     6.318     6.492     6.713     6.899     7.176     7.349     7.561     7.844     8.021     8.234     8.417     8.561     8.752     8.868     9.030     9.115     9.184     9.343     9.327     9.404     9.400     9.397     9.356     9.410     9.381     9.405     9.428     9.470     9.572     9.591     9.537     9.482     9.491     9.273     9.169     8.988     8.866     8.806     8.684     8.658     8.559     8.498     8.435     8.341     8.264     8.171     8.075     8.042     7.945     7.922     7.922     7.944     7.865     7.818     7.825     7.697     7.604     7.516     7.446     7.420     7.303     7.232     7.130     7.031     6.987     6.808     6.727     6.594     6.479     6.384     6.235     6.151     6.034     5.910     5.827     5.698     5.625     5.512     5.412     5.318     5.222     5.104     5.078     5.067     5.057     5.048     5.040     5.034     5.028     5.022     5.016     5.009     5.003     4.998     4.994     4.990     4.988     4.986     4.985     4.985     4.984     4.983     4.981     4.980     4.978     4.976     4.973     4.969     4.964     4.959     4.952     4.945     4.938     4.930     4.922     4.913     4.905     4.897     4.889     4.881     4.874     4.866     4.858     4.851     4.843     4.836     4.828     4.819     4.811     4.802     4.794     4.786     4.778     4.771     4.765     4.759     4.753     4.748     4.744     4.740     4.737     4.734     4.731     4.729     4.726     4.724     4.721     4.718     4.715     4.712     4.709     4.706     4.702     4.697     4.692     4.686     4.679     4.671     4.662     4.651     4.639     4.626     4.613     4.600     4.586     4.571     4.556     4.539     4.523     4.506     4.489     4.471     4.482     4.551     4.605     4.681     4.794     4.932     5.150     5.343     5.547     5.714     5.833     5.849     5.815     5.691     5.516     5.323     5.071     4.838     4.619     4.420     4.273     4.188     4.201     4.216     4.233     4.252     4.273     4.294     4.316     4.340     4.366     4.393     4.420     4.447     4.475     4.504     4.532     4.559     4.586     4.611     4.636     4.659     4.682     4.705     4.726     4.747     4.766     4.784     4.800     4.815     4.828     4.840     4.852     4.863     4.874     4.885     4.895     4.904     4.913     4.924     4.935     4.947     4.959     4.972     5.129     5.299     5.481     5.673     5.871     6.065     6.250     6.429     6.607     6.783     6.951     7.107     7.246     7.373     7.496     7.690     7.929     8.222     8.532     8.826     9.111     9.403     9.666     9.936    10.174    10.417    10.581    10.698    10.827    10.895    10.923    10.871    10.736    10.509    10.220     9.913     9.587     9.310     9.069     8.898     8.755     8.628     8.505     8.356     8.186     7.992     7.786     7.575     7.364     7.164     6.990     6.861     6.792     6.748     6.696     6.614     6.505     6.364     6.230     6.106     5.995     5.895     5.802     5.707     5.617     5.513     5.404     5.298     5.189     5.084     4.985     4.886     4.779     4.660     4.528     4.389     4.265     4.173     4.110     4.067     4.039     4.019     4.003     3.984     3.960     3.927     3.886     3.840     3.783     3.716     3.644     3.570     3.492     3.456     3.436     3.416     3.397     3.378     3.359     3.340     3.322     3.303     3.285     3.266     3.248     3.230     3.213     3.196     3.178     3.161     3.145     3.130     3.115     3.100     3.086     3.073     3.059     3.046     3.034     3.022     3.011     3.001     2.991     2.982     2.973     2.965     2.959     2.953     2.949     2.944     2.940     2.936     2.933     2.931     2.929     2.927     2.926     2.923     2.921     2.917     2.913     2.910     2.906     2.902     2.898     2.894     2.889     2.884     2.878     2.872     2.867     2.861     2.855     2.848     2.842     2.836     2.830     2.823     2.816     2.810     2.802     2.795     2.788     2.781     2.774     2.766     2.759     2.752     2.744     2.737     2.729     2.722     2.715     2.707     2.699     2.692     2.683     2.675     2.667     2.659     2.651     2.643     2.635     2.626     2.618     2.609     2.600     2.591     2.582     2.573     2.564     2.555     2.546     2.537     2.528     2.519     2.510     2.500     2.491     2.482     2.473     2.464     2.455     2.447     2.438     2.430     2.421     2.413     2.405     2.397     2.389     2.382     2.374     2.367     2.360     2.352     2.346     2.340     2.334     2.327     2.321     2.315     2.309     2.304     2.299     2.294     2.289     2.285     2.281     2.276     2.272     2.268     2.264     2.260     2.257     2.253     2.250     2.246     2.243     2.239     2.236     2.233     2.229     2.226     2.222     2.219     2.216     2.212     2.209     2.207     2.203     2.200     2.196     2.193     2.189     2.186     2.182     2.179     2.175     2.171     2.167     2.163     2.159     2.155     2.151     2.147     2.143     2.138     2.133     2.129     2.124     2.118     2.113     2.108     2.102     2.096     2.091     2.084     2.078     2.072     2.065     2.059     2.052     2.046     2.039     2.032     2.025     2.017     2.009     2.001     1.993     1.984     1.975     1.965     1.954     1.943     1.931     1.920     1.908     1.896     1.884     1.873     1.863     1.854     1.846     1.839     1.831     1.824     1.817     1.808     1.800     1.789     1.779     1.767     1.755     1.742     1.728
     2.268     2.269     2.470     2.365     2.646     2.446     2.787     2.507     2.886     2.546     2.943     2.565     2.958     2.565     2.942     2.553     2.905     2.534     2.860     2.515     2.820     2.500     2.796     2.493     2.792     2.496     2.810     2.512     2.845     2.535     2.892     2.562     2.940     2.588     2.983     2.609     3.011     2.621     3.020     2.622     3.007     2.612     2.974     2.592     2.923     2.593     2.859     2.605     2.786     2.616     2.708     2.628     2.633     2.639     2.644     2.650     2.655     2.660     2.665     2.670     2.676     2.680     2.686     2.690     2.695     2.700     2.705     2.710     2.715     2.719     2.724     2.729     2.733     2.738     2.743     2.747     2.752     2.756     2.760     2.764     2.769     2.772     2.777     2.781     2.785     2.789     2.793     2.798     2.802     2.806     2.810     2.814     2.818     2.822     2.825     2.829     2.833     2.836     2.840     2.844     2.847     2.851     2.854     2.858     2.861     2.865     2.868     2.872     2.875     2.879     2.882     2.886     2.889     2.892     2.896     2.899     2.902     2.906     2.909     2.912     2.915     2.918     2.922     2.925     2.928     2.931     2.934     2.937     2.940     2.943     2.946     2.949     2.952     2.954     2.957     2.960     2.963     2.966     2.968     2.971     2.974     2.976     2.979     2.982     2.984     2.987     2.989     2.991     2.994     2.996     2.999     3.002     3.003     3.006     3.008     3.010     3.013     3.015     3.017     3.018     3.021     3.022     3.025     3.027     3.029     3.030     3.032     3.033     3.036     3.037     3.039     3.040     3.042     3.043     3.044     3.046     3.047     3.048     3.048     3.050     3.051     3.052     3.053     3.053     3.054     3.055     3.055     3.056     3.056     3.057     3.057     3.057     3.058     3.058     3.058     3.058     3.058     3.058     3.058     3.058     3.058     3.058     3.058     3.057     3.057     3.056     3.056     3.055     3.054     3.054     3.053     3.052     3.051     3.050     3.049     3.048     3.047     3.046     3.045     3.044     3.042     3.041     3.040     3.038     3.036     3.035     3.033     3.031     3.030     3.028     3.026     3.024     3.022     3.020     3.018     3.015     3.013     3.010     3.008     3.006     3.003     3.000     2.998     2.995     2.992     2.989     2.986     2.983     2.980     2.977     2.974     2.971     2.967     2.964     2.960     2.957     2.953     2.949     2.946     2.942     2.938     2.934     2.930     2.926     2.922     2.917     2.913     2.909     2.904     2.900     2.895     2.891     2.886     2.881     2.876     2.871     2.866     2.861     2.856     2.851     2.846     2.840     2.835     2.829     2.824     2.818     2.812     2.807     2.801     2.795     2.789     2.783     2.777     2.771     2.765     2.759     2.753     2.746     2.740     2.734     2.728     2.721     2.715     2.709     2.702     2.696     2.689     2.683     2.677     2.670     2.664     2.657     2.650     2.644     2.637     2.631     2.624     2.617     2.611     2.605     2.606     2.606     2.606     2.607     2.607     2.608     2.608     2.608     2.609     2.609     2.610     2.610     2.610     2.611     2.611     2.612     2.612     2.613     2.613     2.614     2.614     2.614     2.615     2.615     2.615     2.616     2.616     2.617     2.617     2.618     2.618     2.619     2.619     2.620     2.620     2.621     2.621     2.621     2.622     2.622     2.623     2.624     2.624     2.625     2.625     2.625     2.626     2.626     2.627     2.628     2.628     2.629     2.629     2.630     2.630     2.631     2.631     2.632     2.632     2.633     2.634     2.634     2.635     2.635     2.636     2.636     2.637     2.638     2.638     2.639     2.639     2.640     2.641     2.641     2.642     2.642     2.643     2.644     2.645     2.645     2.646     2.646     2.647     2.648     2.648     2.649     2.650     2.651     2.651     2.652     2.653     2.653     2.654     2.655     2.656     2.656     2.657     2.658     2.658     2.659     2.660     2.661     2.661     2.662     2.663     2.664     2.664     2.665     2.666     2.667     2.667     2.668     2.669     2.670     2.671     2.672     2.672     2.673     2.674     2.675     2.676     2.677     2.677     2.678     2.679     2.680     2.681     2.682     2.683     2.684     2.684     2.685     2.686     2.687     2.688     2.689     2.690     2.691     2.692     2.693     2.693     2.694     2.695     2.696     2.697     2.698     2.699     2.700     2.701     2.702     2.703     2.704     2.705     2.706     2.707     2.709     2.710     2.711     2.712     2.713     2.714     2.715     2.716     2.718     2.719     2.720     2.721     2.722     2.723     2.725     2.726     2.727     2.728     2.729     2.731     2.732     2.733     2.734     2.736     2.737     2.738     2.739     2.741     2.742     2.743     2.744     2.746     2.747     2.748     2.750     2.751     2.752     2.753     2.755     2.756     2.758     2.759     2.760     2.762     2.763     2.764     2.766     2.767     2.768     2.770     2.771     2.772     2.774     2.775     2.776     2.778     2.779     2.781     2.782     2.783     2.785     2.786     2.787     2.789     2.790     2.792     2.793     2.795     2.796     2.797     2.799     2.800     2.802     2.803     2.805     2.806     2.807     2.809     2.810     2.812     2.813     2.815     2.816     2.818     2.819     2.821     2.822     2.824     2.825     2.827     2.828     2.830     2.832     2.833     2.835     2.836     2.838     2.839     2.841     2.843     2.844     2.846     2.848     2.849     2.851     2.853     2.854     2.856     2.858     2.859     2.861     2.863     2.865     2.866     2.868     2.870     2.871     2.873     2.875     2.877     2.878     2.880     2.882     2.884     2.885     2.887     2.889     2.891     2.893     2.894     2.896     2.898     2.899     2.901     2.903     2.905     2.907     2.908     2.910     2.912     2.914     2.916     2.917     2.919     2.921     2.923     2.925     2.927     2.929     2.931     2.938     2.944     2.951     2.958     2.964     2.971     2.977     2.984     2.990     2.996     3.002     3.008     3.014     3.020     3.026     3.032     3.038     3.043     3.049     3.055     3.060     3.065     3.071     3.076     3.081     3.086     3.091     3.096     3.101     3.106     3.110     3.115     3.119     3.124     3.128     3.132     3.136     3.140     3.144     3.148     3.151     3.155     3.158     3.161     3.165     3.168     3.170     3.173     3.176     3.179     3.181     3.183     3.186     3.188     3.189     3.191     3.193     3.194     3.196     3.197     3.198     3.199     3.200     3.201     3.202     3.202     3.203     3.203     3.203     3.203     3.203     3.203     3.202     3.202     3.201     3.200     3.199     3.198     3.197     3.195     3.193     3.192     3.190     3.187     3.185     3.182     3.179     3.176     3.172     3.169     3.165     3.160     3.155     3.150     3.145     3.139     3.133     3.130     3.132     3.134     3.136     3.139     3.141     3.143     3.145     3.147     3.149     3.151     3.153     3.156     3.158     3.160     3.162     3.164     3.167     3.169     3.171     3.173     3.176     3.178     3.181     3.183     3.186     3.189     3.192     3.194     3.197     3.201     3.204     3.207     3.211     3.214     3.218     3.221     3.226     3.230     3.234     3.239     3.243     3.248     3.253     3.257     3.262     3.266     3.270     3.274     3.277     3.281     3.284     3.287     3.290     3.292     3.295     3.298     3.300     3.302     3.304     3.307     3.309     3.311     3.313     3.315     3.317     3.319     3.321     3.323     3.324     3.326     3.328     3.330     3.332     3.334     3.336     3.337     3.339     3.341     3.343     3.345     3.346     3.348     3.350     3.352     3.354     3.356     3.358     3.360     3.362     3.364     3.366     3.367     3.369     3.371     3.373     3.375     3.377     3.379     3.381     3.383     3.385     3.387     3.390     3.392     3.397     3.407     3.417     3.427     3.437     3.447     3.457     3.467     3.476     3.486     3.495     3.505     3.514     3.524     3.533     3.542     3.552     3.561     3.570     3.579     3.587     3.596     3.605     3.613     3.622     3.630     3.638     3.646     3.654     3.662     3.670     3.677     3.685     3.692     3.699     3.706     3.713     3.720     3.726     3.733     3.739     3.745     3.751     3.756     3.762     3.767     3.772     3.777     3.782     3.786     3.791     3.795     3.799     3.803     3.806     3.809     3.813     3.815     3.818     3.820     3.823     3.825     3.826     3.828     3.829     3.830     3.830     3.831     3.831     3.831     3.830     3.829     3.828     3.827     3.825     3.823     3.821     3.818     3.815     3.812     3.808     3.804     3.800     3.795     3.790     3.784     3.779     3.772     3.765     3.758     3.750     3.742     3.734     3.725     3.715     3.706     3.695     3.685     3.674     3.662     3.650     3.638     3.633     3.637     3.640     3.643     3.646     3.650     3.653     3.656     3.688     3.721     3.753     3.784     3.814     3.844     3.873     3.902     3.930     3.957     3.983     4.009     4.033     4.058     4.081     4.104     4.126     4.147     4.168     4.188     4.207     4.226     4.243     4.260     4.276     4.292     4.307     4.321     4.334     4.346     4.358     4.369     4.379     4.388     4.397     4.404     4.411     4.417     4.422     4.426     4.430     4.432     4.434     4.435     4.435     4.435     4.433     4.431     4.428     4.424     4.419     4.413     4.406     4.399     4.391     4.381     4.371     4.360     4.349     4.336     4.322     4.308     4.292     4.276     4.259     4.241     4.222     4.203     4.182     4.161     4.140     4.118     4.095     4.072     4.048     4.057     4.067     4.076     4.086     4.096     4.106     4.116     4.126     4.136     4.147     4.158     4.169     4.180     4.192     4.203     4.215     4.227     4.240     4.252     4.265     4.278     4.291     4.304     4.317     4.331     4.345     4.359     4.374     4.388     4.403     4.418     4.433     4.449     4.464     4.480     4.496     4.512     4.528     4.545     4.561     4.578     4.595     4.613     4.630     4.647     4.665     4.683     4.700     4.718     4.737     4.755     4.773     4.792     4.810     4.829     4.847     4.866     4.885     4.904     4.923     4.942     4.961     4.980     4.999     5.018     5.036     5.055     5.074     5.092     5.111     5.129     5.148     5.166     5.184     5.202     5.220     5.237     5.255     5.273     5.290     5.308     5.325     5.342     5.359     5.376     5.392     5.408     5.424     5.440     5.456     5.472     5.487     5.503     5.519     5.535     5.551     5.568     5.585     5.613     5.676     5.739     5.804     5.871     5.942     6.014     6.087     6.162     6.242     6.332     6.437     6.555     6.678     6.799     6.918     7.032     7.147     7.271     7.403     7.536     7.665     7.791     7.905     8.002     8.076     8.127     8.157     8.164     8.151     8.132     8.126     8.133     8.156     8.191     8.211     8.211     8.193     8.163     8.109     8.023     7.940     7.833     7.763     7.724     7.711     7.703     7.678     7.662     7.615     7.602     7.574     7.547     7.546     7.550     7.515     7.521     7.694     7.746     7.823     7.830     7.962     8.034     8.122     8.243     8.325     8.546     8.632     8.838     8.954     9.170     9.375     9.557     9.685     9.805     9.883    10.031    10.026    10.059     9.976     9.959     9.860     9.773     9.589     9.416     9.383     9.102     8.970     8.807     8.604     8.390     8.259     8.063     7.931     7.747     7.581     7.350     7.225     7.056     6.915     6.793     6.686     6.675     6.525     6.425     6.323     6.223     6.146     6.065     6.020     5.934     5.842     5.761     5.680     5.593     5.505     5.458     5.454     5.466     5.478     5.489     5.500     5.509     5.518     5.526     5.532     5.537     5.543     5.548     5.553     5.559     5.564     5.570     5.576     5.581     5.777     5.929     6.114     6.306     6.478     6.731     6.900     7.087     7.356     7.535     7.766     7.965     8.131     8.311     8.471     8.625     8.770     8.887     9.066     9.073     9.194     9.195     9.241     9.248     9.281     9.243     9.227     9.176     9.240     9.364     9.394     9.428     9.483     9.535     9.383     9.340     9.190     9.144     9.004     8.801     8.738     8.647     8.621     8.544     8.487     8.439     8.359     8.274     8.217     8.063     7.975     7.987     7.965     7.916     7.903     7.954     7.819     7.763     7.666     7.591     7.528     7.443     7.372     7.283     7.231     7.132     6.991     6.906     6.787     6.690     6.566     6.437     6.353     6.214     6.133     6.012     5.901     5.812     5.697     5.588     5.506     5.383     5.285     5.180     5.100     5.089     5.079     5.070     5.064     5.057     5.051     5.046     5.040     5.034     5.029     5.024     5.020     5.017     5.015     5.014     5.013     5.012     5.011     5.011     5.010     5.008     5.006     5.003     4.999     4.995     4.989     4.983     4.976     4.968     4.959     4.950     4.941     4.932     4.923     4.914     4.905     4.897     4.889     4.881     4.873     4.865     4.857     4.848     4.840     4.831     4.822     4.813     4.804     4.796     4.788     4.781     4.774     4.768     4.762     4.757     4.753     4.749     4.746     4.744     4.741     4.739     4.736     4.733     4.730     4.728     4.724     4.721     4.718     4.714     4.710     4.705     4.700     4.693     4.686     4.677     4.667     4.656     4.643     4.628     4.615     4.601     4.586     4.571     4.554     4.538     4.521     4.504     4.485     4.465     4.488     4.526     4.584     4.656     4.746     4.911     5.085     5.301     5.509     5.718     5.852     5.947     5.916     5.821     5.664     5.434     5.217     4.965     4.732     4.525     4.357     4.212     4.166     4.175     4.186     4.200     4.216     4.234     4.254     4.277     4.301     4.325     4.351     4.378     4.406     4.434     4.461     4.489     4.515     4.540     4.564     4.588     4.611     4.633     4.655     4.675     4.695     4.714     4.732     4.749     4.765     4.779     4.794     4.809     4.824     4.838     4.851     4.863     4.875     4.889     4.903     4.925     5.025     5.125     5.228     5.332     5.432     5.537     5.653     5.804     6.010     6.217     6.424     6.627     6.820     7.009     7.242     7.497     7.842     8.393     8.957     9.386     9.680     9.851     9.938     9.973     9.958     9.932     9.945    10.106    10.229    10.444    10.629    10.764    10.855    10.852    10.803    10.638    10.452    10.235     9.961     9.732     9.459     9.251     9.046     8.873     8.723     8.557     8.392     8.209     8.012     7.813     7.610     7.414     7.239     7.093     6.998     6.942     6.856     6.748     6.611     6.455     6.285     6.134     5.984     5.846     5.717     5.595     5.484     5.384     5.275     5.168     5.063     4.958     4.858     4.762     4.662     4.551     4.428     4.298     4.174     4.075     4.005     3.957     3.927     3.910     3.900     3.891     3.878     3.860     3.832     3.799     3.755     3.698     3.634     3.564     3.491     3.416     3.368     3.350     3.333     3.316     3.299     3.282     3.265     3.248     3.232     3.215     3.199     3.183     3.167     3.151     3.135     3.120     3.105     3.090     3.076     3.062     3.048     3.035     3.022     3.009     2.997     2.985     2.974     2.964     2.954     2.945     2.936     2.928     2.921     2.915     2.910     2.906     2.903     2.899     2.896     2.894     2.893     2.892     2.891     2.889     2.887     2.885     2.882     2.879     2.876     2.873     2.870     2.866     2.862     2.858     2.853     2.848     2.842     2.837     2.832     2.826     2.821     2.815     2.809     2.803     2.797     2.790     2.784     2.777     2.770     2.764     2.757     2.750     2.743     2.736     2.729     2.721     2.714     2.707     2.700     2.693     2.686     2.678     2.670     2.662     2.654     2.646     2.639     2.631     2.622     2.614     2.606     2.597     2.588     2.580     2.571     2.562     2.553     2.545     2.535     2.526     2.517     2.508     2.499     2.490     2.481     2.472     2.463     2.455     2.446     2.437     2.429     2.420     2.412     2.404     2.396     2.388     2.380     2.373     2.365     2.358     2.351     2.344     2.337     2.331     2.325     2.319     2.313     2.307     2.301     2.296     2.291     2.286     2.282     2.277     2.273     2.269     2.265     2.261     2.257     2.253     2.249     2.245     2.242     2.239     2.235     2.232     2.229     2.225     2.222     2.219     2.215     2.212     2.209     2.205     2.202     2.199     2.196     2.193     2.190     2.186     2.182     2.179     2.175     2.172     2.168     2.164     2.161     2.157     2.152     2.148     2.144     2.140     2.136     2.131     2.127     2.122     2.117     2.112     2.106     2.101     2.095     2.090     2.084     2.078     2.072     2.065     2.059     2.052     2.046     2.039     2.032     2.025     2.018     2.011     2.003     1.995     1.986     1.977     1.968     1.958     1.947     1.936     1.925     1.913     1.901     1.889     1.877     1.866     1.856     1.848     1.840     1.833     1.826     1.819     1.811     1.803     1.795     1.785     1.774     1.763     1.751     1.738     1.724
     2.249     2.367     2.313     2.552     2.401     2.711     2.472     2.833     2.524     2.914     2.555     2.955     2.568     2.961     2.566     2.941     2.554     2.905     2.537     2.868     2.521     2.839     2.511     2.826     2.510     2.833     2.519     2.858     2.537     2.896     2.561     2.939     2.585     2.980     2.606     3.011     2.620     3.027     2.625     3.022     2.620     2.998     2.605     2.955     2.588     2.898     2.600     2.830     2.612     2.756     2.623     2.679     2.634     2.640     2.645     2.651     2.656     2.661     2.667     2.672     2.677     2.682     2.687     2.692     2.697     2.702     2.707     2.712     2.716     2.721     2.726     2.731     2.735     2.740     2.745     2.749     2.754     2.758     2.762     2.766     2.771     2.775     2.779     2.783     2.788     2.792     2.796     2.800     2.804     2.808     2.812     2.816     2.820     2.824     2.828     2.832     2.836     2.839     2.843     2.847     2.850     2.854     2.857     2.861     2.864     2.868     2.871     2.875     2.878     2.882     2.885     2.889     2.892     2.896     2.899     2.902     2.906     2.909     2.912     2.916     2.919     2.922     2.925     2.928     2.931     2.935     2.938     2.941     2.944     2.947     2.949     2.952     2.955     2.958     2.961     2.964     2.967     2.969     2.972     2.974     2.977     2.980     2.983     2.985     2.988     2.991     2.993     2.995     2.998     3.000     3.003     3.005     3.008     3.010     3.012     3.015     3.017     3.019     3.021     3.023     3.025     3.027     3.029     3.030     3.033     3.034     3.035     3.038     3.039     3.041     3.043     3.044     3.046     3.047     3.049     3.049     3.051     3.052     3.053     3.054     3.054     3.055     3.056     3.057     3.058     3.058     3.059     3.060     3.060     3.060     3.061     3.061     3.062     3.062     3.062     3.062     3.062     3.062     3.062     3.062     3.062     3.061     3.062     3.061     3.061     3.060     3.060     3.059     3.058     3.057     3.057     3.056     3.055     3.054     3.053     3.052     3.051     3.050     3.048     3.047     3.046     3.044     3.043     3.042     3.040     3.038     3.037     3.035     3.033     3.031     3.029     3.027     3.025     3.023     3.021     3.019     3.016     3.014     3.012     3.009     3.006     3.004     3.001     2.998     2.996     2.993     2.990     2.987     2.984     2.980     2.977     2.974     2.971     2.967     2.964     2.960     2.957     2.953     2.949     2.945     2.941     2.937     2.933     2.929     2.925     2.921     2.917     2.912     2.908     2.903     2.899     2.894     2.889     2.885     2.880     2.875     2.870     2.865     2.859     2.854     2.849     2.844     2.838     2.833     2.827     2.821     2.816     2.810     2.804     2.798     2.792     2.786     2.780     2.774     2.768     2.762     2.756     2.750     2.743     2.737     2.731     2.724     2.718     2.712     2.705     2.699     2.692     2.686     2.679     2.673     2.666     2.660     2.653     2.646     2.640     2.633     2.627     2.620     2.613     2.607     2.604     2.605     2.605     2.605     2.606     2.606     2.607     2.607     2.608     2.608     2.608     2.609     2.609     2.610     2.610     2.611     2.611     2.611     2.612     2.612     2.613     2.613     2.613     2.614     2.614     2.615     2.615     2.615     2.616     2.616     2.617     2.617     2.618     2.618     2.619     2.619     2.620     2.620     2.621     2.621     2.622     2.622     2.623     2.623     2.624     2.624     2.625     2.625     2.626     2.626     2.627     2.628     2.628     2.629     2.629     2.630     2.630     2.631     2.631     2.632     2.632     2.633     2.634     2.634     2.635     2.635     2.636     2.636     2.637     2.638     2.638     2.639     2.640     2.640     2.641     2.641     2.642     2.643     2.643     2.644     2.645     2.645     2.646     2.647     2.647     2.648     2.649     2.649     2.650     2.651     2.651     2.652     2.653     2.654     2.654     2.655     2.656     2.657     2.657     2.658     2.659     2.660     2.661     2.661     2.662     2.663     2.663     2.664     2.665     2.666     2.667     2.667     2.668     2.669     2.670     2.671     2.671     2.672     2.673     2.674     2.675     2.676     2.677     2.677     2.678     2.679     2.680     2.681     2.682     2.682     2.683     2.684     2.685     2.686     2.687     2.688     2.689     2.690     2.691     2.692     2.693     2.693     2.694     2.695     2.696     2.697     2.698     2.699     2.700     2.701     2.702     2.703     2.704     2.705     2.707     2.708     2.709     2.710     2.711     2.712     2.713     2.714     2.716     2.717     2.718     2.719     2.720     2.721     2.723     2.724     2.725     2.726     2.727     2.729     2.730     2.731     2.732     2.733     2.735     2.736     2.737     2.738     2.740     2.741     2.742     2.743     2.745     2.746     2.748     2.749     2.750     2.751     2.753     2.754     2.755     2.757     2.758     2.759     2.761     2.762     2.763     2.765     2.766     2.767     2.769     2.770     2.771     2.773     2.774     2.776     2.777     2.778     2.780     2.781     2.782     2.784     2.785     2.787     2.788     2.790     2.791     2.792     2.794     2.795     2.797     2.798     2.799     2.801     2.802     2.804     2.805     2.807     2.808     2.809     2.811     2.812     2.814     2.815     2.817     2.818     2.820     2.822     2.823     2.825     2.826     2.828     2.829     2.831     2.832     2.834     2.835     2.837     2.839     2.840     2.842     2.844     2.845     2.847     2.848     2.850     2.852     2.854     2.855     2.857     2.859     2.861     2.862     2.864     2.866     2.867     2.869     2.871     2.872     2.874     2.876     2.878     2.879     2.881     2.883     2.885     2.886     2.888     2.890     2.892     2.894     2.895     2.897     2.899     2.901     2.902     2.904     2.906     2.908     2.910     2.911     2.913     2.915     2.917     2.919     2.920     2.922     2.924     2.926     2.928     2.930     2.932     2.936     2.942     2.949     2.955     2.962     2.968     2.974     2.980     2.987     2.993     2.999     3.005     3.010     3.016     3.022     3.028     3.033     3.039     3.044     3.049     3.055     3.060     3.065     3.070     3.075     3.080     3.085     3.089     3.094     3.098     3.103     3.107     3.111     3.116     3.120     3.123     3.127     3.131     3.135     3.138     3.141     3.145     3.147     3.151     3.153     3.156     3.159     3.161     3.164     3.166     3.168     3.170     3.172     3.174     3.175     3.177     3.178     3.179     3.181     3.182     3.182     3.183     3.184     3.184     3.184     3.185     3.185     3.185     3.184     3.184     3.183     3.183     3.182     3.181     3.180     3.179     3.177     3.176     3.174     3.172     3.170     3.168     3.165     3.163     3.160     3.156     3.153     3.149     3.145     3.141     3.136     3.131     3.126     3.122     3.124     3.127     3.129     3.131     3.133     3.135     3.137     3.140     3.142     3.144     3.146     3.148     3.150     3.153     3.155     3.157     3.159     3.161     3.164     3.166     3.168     3.171     3.173     3.175     3.178     3.181     3.183     3.186     3.189     3.192     3.195     3.198     3.201     3.204     3.208     3.211     3.215     3.219     3.222     3.226     3.231     3.235     3.239     3.244     3.248     3.253     3.257     3.262     3.266     3.270     3.273     3.277     3.280     3.284     3.287     3.289     3.292     3.295     3.297     3.300     3.302     3.304     3.307     3.309     3.311     3.313     3.315     3.317     3.319     3.321     3.323     3.325     3.326     3.328     3.330     3.332     3.334     3.336     3.337     3.339     3.341     3.343     3.345     3.347     3.349     3.351     3.352     3.354     3.356     3.358     3.360     3.362     3.364     3.366     3.368     3.370     3.372     3.374     3.376     3.378     3.380     3.382     3.384     3.386     3.388     3.390     3.394     3.404     3.414     3.424     3.434     3.444     3.454     3.464     3.473     3.483     3.492     3.502     3.511     3.521     3.530     3.539     3.548     3.557     3.567     3.576     3.584     3.593     3.602     3.610     3.619     3.627     3.635     3.643     3.651     3.659     3.667     3.674     3.682     3.689     3.696     3.703     3.710     3.717     3.723     3.730     3.736     3.742     3.748     3.753     3.759     3.764     3.770     3.774     3.779     3.784     3.788     3.792     3.796     3.800     3.804     3.807     3.810     3.813     3.815     3.818     3.820     3.822     3.824     3.825     3.827     3.827     3.828     3.829     3.829     3.829     3.828     3.827     3.827     3.825     3.824     3.822     3.819     3.817     3.814     3.811     3.807     3.803     3.799     3.794     3.789     3.784     3.778     3.772     3.765     3.758     3.750     3.742     3.734     3.725     3.716     3.706     3.696     3.686     3.675     3.663     3.651     3.639     3.632     3.635     3.638     3.641     3.645     3.648     3.651     3.654     3.668     3.701     3.733     3.765     3.795     3.826     3.855     3.884     3.912     3.939     3.965     3.991     4.016     4.041     4.064     4.087     4.109     4.131     4.151     4.172     4.191     4.210     4.227     4.245     4.261     4.277     4.291     4.306     4.319     4.332     4.343     4.354     4.365     4.374     4.383     4.390     4.397     4.403     4.409     4.413     4.417     4.420     4.422     4.423     4.423     4.423     4.421     4.419     4.416     4.412     4.408     4.402     4.396     4.388     4.380     4.371     4.361     4.350     4.339     4.326     4.313     4.298     4.283     4.267     4.250     4.232     4.214     4.195     4.174     4.154     4.132     4.110     4.088     4.065     4.046     4.055     4.065     4.074     4.084     4.093     4.103     4.113     4.124     4.134     4.145     4.155     4.167     4.178     4.189     4.201     4.212     4.224     4.237     4.249     4.262     4.274     4.287     4.300     4.314     4.327     4.341     4.355     4.370     4.384     4.399     4.414     4.429     4.444     4.460     4.475     4.491     4.507     4.523     4.540     4.556     4.573     4.590     4.607     4.624     4.642     4.659     4.677     4.695     4.713     4.731     4.749     4.767     4.786     4.804     4.823     4.841     4.860     4.879     4.898     4.917     4.936     4.955     4.974     4.993     5.011     5.030     5.049     5.068     5.086     5.105     5.123     5.142     5.160     5.178     5.196     5.214     5.232     5.249     5.267     5.285     5.302     5.319     5.337     5.354     5.371     5.387     5.404     5.420     5.436     5.452     5.467     5.483     5.498     5.514     5.529     5.546     5.562     5.580     5.597     5.640     5.704     5.768     5.835     5.904     5.977     6.052     6.129     6.209     6.292     6.384     6.489     6.606     6.730     6.854     6.976     7.092     7.211     7.340     7.475     7.607     7.735     7.856     7.964     8.053     8.117     8.158     8.175     8.171     8.150     8.126     8.117     8.125     8.153     8.185     8.198     8.183     8.152     8.109     8.040     7.950     7.859     7.769     7.727     7.707     7.708     7.684     7.684     7.669     7.643     7.639     7.591     7.567     7.580     7.580     7.592     7.771     7.768     7.840     7.857     8.006     7.997     8.095     8.169     8.248     8.447     8.437     8.504     8.717     8.875     9.051     9.258     9.404     9.561     9.745     9.882     9.916    10.059    10.023    10.015     9.969     9.887     9.778     9.676     9.624     9.387     9.262     9.163     8.920     8.756     8.591     8.428     8.263     8.084     7.935     7.734     7.566     7.366     7.228     7.126     6.984     6.959     6.784     6.713     6.608     6.512     6.392     6.313     6.246     6.114     6.068     5.977     5.871     5.790     5.691     5.627     5.506     5.461     5.468     5.479     5.490     5.500     5.509     5.517     5.524     5.531     5.537     5.542     5.548     5.554     5.560     5.566     5.572     5.578     5.584     5.588     5.743     5.907     6.103     6.277     6.495     6.693     6.912     7.093     7.292     7.487     7.665     7.890     8.046     8.236     8.383     8.497     8.710     8.777     8.942     8.995     9.029     9.070     9.105     9.097     9.115     8.990     9.016     9.141     9.146     9.212     9.290     9.381     9.316     9.327     9.254     9.286     9.124     9.022     8.889     8.737     8.687     8.625     8.587     8.553     8.512     8.464     8.436     8.302     8.182     8.144     8.010     7.952     7.941     7.969     7.889     7.838     7.781     7.723     7.622     7.558     7.494     7.398     7.399     7.247     7.168     7.057     6.955     6.868     6.724     6.633     6.527     6.395     6.324     6.193     6.109     5.993     5.879     5.783     5.692     5.556     5.478     5.350     5.217     5.123     5.111     5.102     5.094     5.087     5.082     5.076     5.071     5.065     5.060     5.055     5.051     5.047     5.045     5.043     5.041     5.040     5.040     5.039     5.039     5.038     5.036     5.033     5.030     5.026     5.020     5.014     5.007     4.998     4.989     4.980     4.970     4.960     4.950     4.940     4.930     4.921     4.913     4.904     4.896     4.888     4.879     4.871     4.862     4.853     4.843     4.833     4.824     4.815     4.806     4.799     4.791     4.785     4.779     4.773     4.768     4.764     4.760     4.757     4.755     4.752     4.750     4.747     4.744     4.741     4.738     4.735     4.731     4.728     4.724     4.719     4.714     4.708     4.701     4.693     4.684     4.673     4.661     4.646     4.630     4.615     4.600     4.585     4.569     4.552     4.535     4.518     4.499     4.479     4.458     4.440     4.502     4.557     4.613     4.729     4.859     5.058     5.256     5.474     5.678     5.887     5.966     5.992     5.917     5.749     5.561     5.316     5.085     4.843     4.640     4.441     4.257     4.133     4.136     4.141     4.149     4.160     4.174     4.191     4.210     4.230     4.253     4.277     4.303     4.330     4.358     4.386     4.413     4.438     4.463     4.486     4.510     4.532     4.554     4.575     4.595     4.615     4.636     4.657     4.677     4.695     4.712     4.731     4.750     4.769     4.787     4.802     4.817     4.833     4.850     4.867     4.955     5.065     5.170     5.270     5.368     5.458     5.550     5.650     5.768     5.903     6.060     6.244     6.444     6.660     6.924     7.267     7.681     8.119     8.568     9.008     9.351     9.544     9.557     9.483     9.372     9.254     9.134     9.091     9.180     9.302     9.538     9.759     9.950    10.080    10.165    10.188    10.174    10.132    10.036     9.914     9.758     9.564     9.381     9.179     9.007     8.848     8.680     8.523     8.351     8.165     7.978     7.779     7.592     7.416     7.263     7.147     7.067     6.965     6.825     6.656     6.482     6.291     6.103     5.926     5.749     5.589     5.444     5.317     5.211     5.112     5.010     4.911     4.813     4.715     4.623     4.534     4.437     4.329     4.214     4.098     3.999     3.920     3.866     3.830     3.810     3.801     3.797     3.792     3.785     3.770     3.748     3.716     3.670     3.613     3.550     3.482     3.410     3.339     3.286     3.271     3.255     3.240     3.225     3.210     3.195     3.181     3.166     3.151     3.136     3.122     3.107     3.093     3.079     3.065     3.051     3.038     3.024     3.012     2.999     2.986     2.974     2.962     2.951     2.939     2.929     2.919     2.910     2.901     2.893     2.885     2.879     2.873     2.870     2.866     2.863     2.861     2.859     2.858     2.857     2.857     2.856     2.855     2.854     2.851     2.849     2.846     2.844     2.841     2.838     2.835     2.832     2.828     2.823     2.819     2.814     2.809     2.804     2.799     2.794     2.788     2.783     2.777     2.771     2.765     2.759     2.753     2.747     2.740     2.733     2.727     2.720     2.713     2.706     2.699     2.692     2.686     2.679     2.672     2.665     2.657     2.650     2.642     2.634     2.626     2.618     2.610     2.602     2.594     2.585     2.577     2.568     2.560     2.551     2.543     2.534     2.525     2.516     2.507     2.498     2.489     2.481     2.472     2.463     2.454     2.445     2.437     2.428     2.420     2.411     2.403     2.395     2.387     2.379     2.372     2.364     2.357     2.350     2.343     2.336     2.329     2.323     2.317     2.311     2.305     2.299     2.293     2.288     2.283     2.278     2.274     2.270     2.265     2.261     2.257     2.253     2.250     2.246     2.242     2.238     2.235     2.231     2.228     2.225     2.221     2.218     2.215     2.212     2.208     2.205     2.202     2.198     2.195     2.192     2.189     2.186     2.183     2.179     2.175     2.172     2.168     2.165     2.161     2.158     2.154     2.150     2.146     2.142     2.137     2.133     2.129     2.124     2.120     2.115     2.110     2.105     2.100     2.094     2.089     2.083     2.077     2.071     2.065     2.059     2.052     2.046     2.039     2.032     2.026     2.019     2.012     2.004     1.996     1.988     1.980     1.971     1.961     1.951     1.941     1.930     1.918     1.906     1.894     1.882     1.871     1.860     1.850     1.841     1.834     1.827     1.820     1.814     1.806     1.798     1.790     1.780     1.770     1.758     1.746     1.734     1.721
     2.257     2.259     2.448     2.349     2.616     2.427     2.755     2.488     2.856     2.531     2.920     2.556     2.948     2.564     2.947     2.560     2.925     2.548     2.894     2.534     2.865     2.523     2.848     2.518     2.846     2.521     2.861     2.534     2.890     2.554     2.927     2.576     2.965     2.597     2.998     2.612     3.018     2.621     3.021     2.620     3.006     2.609     2.972     2.590     2.923     2.595     2.863     2.607     2.794     2.618     2.721     2.630     2.647     2.641     2.646     2.652     2.657     2.662     2.668     2.673     2.678     2.683     2.688     2.693     2.698     2.703     2.708     2.713     2.718     2.723     2.728     2.733     2.737     2.742     2.746     2.751     2.756     2.760     2.764     2.769     2.773     2.777     2.781     2.786     2.790     2.794     2.798     2.802     2.807     2.811     2.815     2.819     2.823     2.827     2.831     2.835     2.839     2.842     2.846     2.850     2.854     2.857     2.861     2.864     2.868     2.871     2.875     2.878     2.882     2.885     2.889     2.892     2.896     2.899     2.902     2.906     2.909     2.912     2.916     2.919     2.922     2.925     2.929     2.932     2.935     2.938     2.941     2.944     2.947     2.950     2.953     2.956     2.959     2.962     2.965     2.967     2.970     2.974     2.976     2.979     2.981     2.984     2.987     2.989     2.992     2.994     2.997     2.999     3.002     3.004     3.007     3.009     3.012     3.015     3.017     3.020     3.021     3.023     3.024     3.027     3.028     3.031     3.032     3.035     3.036     3.037     3.040     3.042     3.043     3.045     3.046     3.049     3.049     3.052     3.052     3.053     3.054     3.055     3.056     3.057     3.058     3.059     3.060     3.061     3.062     3.062     3.063     3.063     3.064     3.064     3.064     3.065     3.065     3.066     3.065     3.066     3.066     3.066     3.065     3.066     3.065     3.065     3.065     3.064     3.064     3.063     3.063     3.062     3.062     3.061     3.060     3.059     3.058     3.058     3.057     3.056     3.054     3.053     3.052     3.051     3.049     3.048     3.047     3.045     3.044     3.042     3.040     3.038     3.037     3.035     3.033     3.031     3.029     3.027     3.024     3.022     3.020     3.017     3.015     3.013     3.010     3.007     3.005     3.002     2.999     2.996     2.993     2.990     2.987     2.984     2.980     2.977     2.974     2.971     2.967     2.963     2.960     2.956     2.952     2.949     2.944     2.941     2.937     2.932     2.928     2.924     2.920     2.915     2.911     2.906     2.902     2.897     2.893     2.888     2.883     2.878     2.873     2.868     2.863     2.857     2.852     2.847     2.841     2.836     2.830     2.825     2.819     2.813     2.807     2.801     2.795     2.789     2.783     2.777     2.771     2.765     2.759     2.752     2.746     2.740     2.734     2.727     2.721     2.714     2.708     2.702     2.695     2.689     2.682     2.676     2.669     2.662     2.656     2.649     2.642     2.636     2.629     2.622     2.616     2.609     2.603     2.604     2.604     2.604     2.605     2.605     2.605     2.606     2.606     2.607     2.607     2.608     2.608     2.608     2.609     2.609     2.610     2.610     2.611     2.611     2.611     2.612     2.612     2.613     2.613     2.613     2.614     2.614     2.615     2.615     2.616     2.616     2.617     2.617     2.618     2.618     2.619     2.619     2.620     2.620     2.621     2.621     2.622     2.622     2.623     2.623     2.624     2.624     2.625     2.625     2.626     2.626     2.627     2.627     2.628     2.629     2.629     2.630     2.630     2.631     2.631     2.632     2.633     2.633     2.634     2.634     2.635     2.635     2.636     2.637     2.637     2.638     2.638     2.639     2.640     2.640     2.641     2.642     2.642     2.643     2.643     2.644     2.645     2.645     2.646     2.647     2.647     2.648     2.649     2.650     2.650     2.651     2.652     2.653     2.653     2.654     2.655     2.656     2.656     2.657     2.658     2.659     2.659     2.660     2.661     2.662     2.662     2.663     2.664     2.665     2.666     2.666     2.667     2.668     2.669     2.670     2.670     2.671     2.672     2.673     2.674     2.675     2.675     2.676     2.677     2.678     2.679     2.680     2.681     2.682     2.682     2.683     2.684     2.685     2.686     2.687     2.688     2.689     2.690     2.691     2.692     2.693     2.693     2.694     2.695     2.696     2.697     2.698     2.699     2.700     2.701     2.702     2.703     2.704     2.706     2.707     2.708     2.709     2.710     2.711     2.712     2.714     2.714     2.716     2.717     2.718     2.719     2.720     2.721     2.723     2.724     2.725     2.726     2.728     2.729     2.730     2.731     2.732     2.734     2.735     2.736     2.738     2.739     2.740     2.741     2.743     2.744     2.745     2.747     2.748     2.749     2.750     2.752     2.753     2.754     2.756     2.757     2.758     2.760     2.761     2.763     2.764     2.765     2.766     2.768     2.769     2.771     2.772     2.773     2.775     2.776     2.777     2.779     2.780     2.782     2.783     2.784     2.786     2.787     2.789     2.790     2.792     2.793     2.794     2.796     2.797     2.798     2.800     2.802     2.803     2.804     2.806     2.807     2.809     2.810     2.812     2.813     2.815     2.816     2.818     2.819     2.821     2.822     2.824     2.825     2.827     2.828     2.830     2.831     2.833     2.835     2.836     2.838     2.840     2.841     2.843     2.844     2.846     2.848     2.849     2.851     2.853     2.855     2.856     2.858     2.860     2.862     2.863     2.865     2.867     2.869     2.870     2.872     2.874     2.875     2.877     2.879     2.881     2.882     2.884     2.886     2.888     2.889     2.891     2.893     2.895     2.896     2.898     2.900     2.902     2.903     2.905     2.907     2.909     2.911     2.912     2.914     2.916     2.918     2.920     2.922     2.924     2.925     2.927     2.929     2.931     2.933     2.935     2.940     2.946     2.952     2.959     2.965     2.971     2.977     2.983     2.989     2.995     3.000     3.006     3.012     3.017     3.023     3.028     3.033     3.039     3.044     3.049     3.054     3.059     3.063     3.068     3.073     3.077     3.082     3.086     3.091     3.095     3.099     3.103     3.107     3.110     3.114     3.118     3.121     3.124     3.128     3.130     3.133     3.136     3.139     3.142     3.144     3.146     3.149     3.151     3.153     3.154     3.156     3.158     3.159     3.161     3.162     3.163     3.164     3.164     3.165     3.166     3.166     3.166     3.166     3.166     3.166     3.166     3.166     3.165     3.164     3.163     3.162     3.161     3.160     3.158     3.157     3.155     3.153     3.151     3.148     3.146     3.143     3.140     3.137     3.134     3.130     3.126     3.122     3.117     3.114     3.116     3.119     3.121     3.123     3.125     3.128     3.130     3.132     3.134     3.136     3.139     3.141     3.143     3.145     3.147     3.149     3.152     3.154     3.156     3.159     3.161     3.163     3.165     3.168     3.170     3.173     3.175     3.178     3.180     3.183     3.186     3.189     3.192     3.195     3.198     3.201     3.205     3.208     3.212     3.215     3.219     3.223     3.227     3.231     3.236     3.240     3.244     3.249     3.253     3.257     3.262     3.266     3.269     3.273     3.277     3.280     3.283     3.286     3.289     3.292     3.295     3.297     3.300     3.302     3.304     3.306     3.309     3.311     3.313     3.315     3.317     3.319     3.321     3.323     3.325     3.326     3.328     3.330     3.332     3.334     3.336     3.338     3.340     3.341     3.343     3.345     3.347     3.349     3.351     3.353     3.355     3.357     3.358     3.360     3.362     3.364     3.366     3.368     3.370     3.372     3.374     3.376     3.378     3.380     3.382     3.384     3.386     3.388     3.391     3.401     3.411     3.421     3.431     3.441     3.451     3.461     3.470     3.480     3.489     3.499     3.508     3.518     3.527     3.536     3.545     3.554     3.563     3.572     3.581     3.590     3.599     3.607     3.616     3.624     3.632     3.640     3.648     3.656     3.664     3.671     3.679     3.686     3.693     3.700     3.707     3.714     3.720     3.727     3.733     3.739     3.745     3.751     3.756     3.762     3.767     3.772     3.777     3.781     3.786     3.790     3.794     3.797     3.801     3.804     3.807     3.810     3.813     3.815     3.818     3.820     3.821     3.823     3.824     3.825     3.826     3.826     3.827     3.827     3.826     3.826     3.825     3.823     3.822     3.820     3.818     3.815     3.812     3.809     3.806     3.802     3.798     3.793     3.788     3.783     3.777     3.771     3.765     3.758     3.750     3.742     3.734     3.726     3.716     3.707     3.697     3.686     3.676     3.664     3.653     3.640     3.630     3.633     3.636     3.640     3.643     3.646     3.650     3.653     3.656     3.681     3.713     3.745     3.776     3.807     3.836     3.865     3.894     3.921     3.948     3.974     3.999     4.023     4.047     4.070     4.093     4.114     4.135     4.155     4.175     4.193     4.211     4.229     4.245     4.261     4.276     4.290     4.304     4.316     4.328     4.340     4.350     4.360     4.368     4.376     4.383     4.389     4.395     4.400     4.403     4.406     4.409     4.410     4.411     4.410     4.409     4.407     4.404     4.401     4.396     4.391     4.385     4.378     4.370     4.361     4.351     4.340     4.329     4.316     4.303     4.289     4.274     4.258     4.241     4.224     4.205     4.186     4.166     4.146     4.124     4.102     4.080     4.057     4.044     4.053     4.063     4.072     4.081     4.091     4.101     4.111     4.121     4.132     4.142     4.153     4.164     4.175     4.186     4.198     4.210     4.222     4.234     4.246     4.258     4.271     4.284     4.297     4.310     4.324     4.338     4.352     4.366     4.380     4.395     4.409     4.424     4.440     4.455     4.471     4.486     4.502     4.518     4.535     4.551     4.568     4.585     4.602     4.619     4.636     4.654     4.672     4.689     4.707     4.725     4.743     4.761     4.780     4.798     4.817     4.835     4.854     4.873     4.892     4.910     4.929     4.948     4.967     4.986     5.005     5.024     5.043     5.061     5.080     5.099     5.117     5.135     5.154     5.172     5.190     5.208     5.226     5.244     5.261     5.279     5.297     5.314     5.332     5.349     5.366     5.383     5.399     5.416     5.432     5.448     5.463     5.479     5.494     5.509     5.525     5.540     5.557     5.573     5.590     5.607     5.664     5.729     5.795     5.863     5.935     6.011     6.089     6.171     6.256     6.345     6.439     6.542     6.657     6.782     6.910     7.034     7.153     7.276     7.409     7.543     7.675     7.801     7.917     8.018     8.098     8.154     8.184     8.188     8.174     8.144     8.114     8.103     8.117     8.147     8.172     8.176     8.148     8.101     8.048     7.961     7.875     7.793     7.735     7.695     7.695     7.772     7.842     7.920     7.932     7.918     7.878     7.844     7.887     7.836     7.779     7.885     7.862     7.914     7.947     7.975     8.031     8.063     8.078     8.200     8.291     8.356     8.425     8.626     8.674     8.814     8.946     9.098     9.262     9.446     9.658     9.787     9.954     9.994     9.950    10.032     9.988     9.901     9.829     9.808     9.608     9.512     9.453     9.194     9.099     8.907     8.787     8.567     8.444     8.246     8.060     7.903     7.718     7.571     7.373     7.260     7.186     7.099     6.985     6.899     6.816     6.671     6.538     6.488     6.346     6.307     6.200     6.104     6.019     5.913     5.830     5.719     5.638     5.554     5.480     5.478     5.489     5.498     5.507     5.515     5.523     5.529     5.536     5.542     5.548     5.554     5.560     5.567     5.574     5.581     5.587     5.592     5.595     5.764     5.911     6.137     6.274     6.496     6.716     6.888     7.093     7.248     7.454     7.638     7.816     8.002     8.141     8.346     8.420     8.650     8.733     8.799     8.877     8.919     8.956     8.958     8.893     8.847     8.923     8.909     8.987     9.067     9.131     9.143     9.210     9.140     9.241     9.109     9.095     8.968     8.887     8.764     8.612     8.621     8.617     8.580     8.580     8.601     8.540     8.462     8.453     8.206     8.076     8.015     7.954     7.908     7.888     7.833     7.828     7.705     7.660     7.574     7.552     7.521     7.380     7.333     7.210     7.119     7.020     6.887     6.808     6.660     6.576     6.485     6.364     6.294     6.174     6.065     5.973     5.863     5.742     5.669     5.526     5.402     5.271     5.145     5.134     5.125     5.117     5.112     5.107     5.102     5.097     5.092     5.087     5.082     5.078     5.075     5.072     5.070     5.069     5.068     5.067     5.067     5.067     5.066     5.064     5.060     5.057     5.052     5.046     5.038     5.030     5.020     5.011     5.000     4.989     4.979     4.968     4.958     4.947     4.938     4.930     4.921     4.912     4.903     4.895     4.885     4.876     4.866     4.856     4.845     4.835     4.826     4.818     4.810     4.803     4.797     4.790     4.785     4.780     4.775     4.772     4.770     4.768     4.765     4.762     4.759     4.756     4.753     4.749     4.746     4.742     4.738     4.733     4.728     4.722     4.716     4.708     4.700     4.690     4.679     4.665     4.648     4.630     4.614     4.599     4.583     4.567     4.550     4.532     4.513     4.492     4.471     4.450     4.431     4.447     4.503     4.597     4.680     4.845     5.023     5.216     5.421     5.663     5.844     5.981     6.018     5.946     5.823     5.615     5.413     5.183     4.970     4.725     4.510     4.318     4.153     4.100     4.100     4.102     4.106     4.114     4.125     4.139     4.155     4.175     4.198     4.223     4.250     4.278     4.305     4.332     4.356     4.379     4.402     4.424     4.446     4.467     4.487     4.507     4.528     4.551     4.575     4.598     4.619     4.639     4.660     4.684     4.706     4.727     4.746     4.764     4.784     4.803     4.822     4.841     4.860     4.879     4.958     5.042     5.122     5.193     5.266     5.347     5.440     5.542     5.670     5.832     6.045     6.324     6.647     6.966     7.250     7.530     7.805     8.058     8.226     8.244     8.188     8.123     8.072     8.000     7.987     8.005     8.115     8.293     8.493     8.685     8.845     9.009     9.123     9.245     9.350     9.382     9.422     9.362     9.308     9.199     9.069     8.958     8.825     8.682     8.546     8.392     8.217     8.042     7.844     7.657     7.477     7.319     7.192     7.091     6.982     6.812     6.620     6.420     6.218     6.003     5.804     5.610     5.430     5.271     5.133     5.018     4.925     4.832     4.741     4.654     4.565     4.481     4.404     4.324     4.233     4.135     4.033     3.936     3.854     3.793     3.750     3.724     3.711     3.707     3.706     3.706     3.700     3.687     3.665     3.630     3.583     3.528     3.465     3.398     3.329     3.263     3.211     3.197     3.184     3.171     3.157     3.144     3.131     3.118     3.104     3.091     3.078     3.064     3.051     3.038     3.025     3.013     3.000     2.987     2.975     2.963     2.951     2.939     2.928     2.917     2.906     2.895     2.885     2.877     2.868     2.860     2.852     2.845     2.839     2.835     2.831     2.829     2.826     2.825     2.823     2.823     2.824     2.824     2.824     2.823     2.821     2.819     2.817     2.816     2.814     2.811     2.809     2.806     2.803     2.799     2.795     2.791     2.787     2.783     2.778     2.773     2.768     2.763     2.758     2.753     2.747     2.741     2.736     2.730     2.723     2.717     2.711     2.705     2.698     2.691     2.685     2.678     2.671     2.665     2.658     2.651     2.644     2.637     2.629     2.621     2.614     2.606     2.598     2.590     2.582     2.574     2.566     2.557     2.549     2.541     2.532     2.523     2.515     2.506     2.497     2.488     2.480     2.471     2.462     2.453     2.445     2.436     2.428     2.419     2.411     2.403     2.394     2.386     2.379     2.371     2.363     2.356     2.349     2.342     2.335     2.328     2.321     2.315     2.309     2.303     2.297     2.292     2.286     2.281     2.275     2.271     2.267     2.262     2.258     2.254     2.250     2.246     2.243     2.239     2.235     2.231     2.228     2.224     2.221     2.218     2.215     2.211     2.208     2.205     2.202     2.198     2.195     2.192     2.188     2.185     2.182     2.179     2.176     2.173     2.169     2.165     2.162     2.158     2.155     2.151     2.147     2.143     2.139     2.135     2.131     2.126     2.122     2.118     2.113     2.109     2.104     2.099     2.093     2.088     2.082     2.077     2.071     2.065     2.059     2.052     2.046     2.039     2.033     2.026     2.019     2.012     2.005     1.998     1.990     1.982     1.974     1.965     1.955     1.945     1.934     1.923     1.912     1.900     1.888     1.876     1.864     1.854     1.844     1.836     1.828     1.822     1.815     1.808     1.801     1.794     1.785     1.776     1.766     1.754     1.742     1.729     1.715
     2.248     2.342     2.295     2.511     2.376     2.658     2.444     2.774     2.496     2.856     2.530     2.904     2.547     2.922     2.552     2.916     2.547     2.895     2.536     2.871     2.526     2.852     2.520     2.845     2.519     2.852     2.525     2.873     2.541     2.904     2.561     2.939     2.580     2.971     2.597     2.994     2.608     3.004     2.611     2.997     2.605     2.973     2.591     2.933     2.589     2.881     2.602     2.820     2.614     2.753     2.625     2.683     2.636     2.642     2.647     2.653     2.658     2.664     2.669     2.674     2.679     2.685     2.690     2.695     2.700     2.705     2.710     2.715     2.720     2.725     2.730     2.734     2.739     2.744     2.748     2.753     2.758     2.762     2.766     2.771     2.775     2.779     2.784     2.788     2.792     2.797     2.801     2.805     2.809     2.813     2.817     2.822     2.826     2.830     2.834     2.838     2.841     2.845     2.849     2.853     2.857     2.860     2.864     2.867     2.871     2.874     2.878     2.881     2.885     2.889     2.892     2.895     2.899     2.902     2.906     2.909     2.912     2.916     2.919     2.922     2.926     2.929     2.932     2.935     2.939     2.942     2.945     2.948     2.951     2.953     2.957     2.960     2.963     2.966     2.968     2.971     2.974     2.977     2.979     2.983     2.985     2.988     2.990     2.993     2.996     2.998     3.001     3.003     3.005     3.008     3.010     3.013     3.016     3.018     3.022     3.024     3.026     3.027     3.029     3.031     3.033     3.035     3.036     3.038     3.040     3.041     3.044     3.045     3.047     3.048     3.050     3.052     3.054     3.055     3.056     3.057     3.058     3.059     3.060     3.061     3.062     3.063     3.064     3.064     3.065     3.066     3.066     3.067     3.067     3.068     3.068     3.068     3.068     3.069     3.069     3.069     3.069     3.069     3.069     3.069     3.069     3.069     3.068     3.068     3.068     3.067     3.067     3.066     3.065     3.065     3.064     3.063     3.062     3.061     3.060     3.059     3.058     3.057     3.056     3.054     3.053     3.052     3.050     3.049     3.047     3.045     3.044     3.042     3.040     3.038     3.036     3.034     3.032     3.030     3.028     3.026     3.023     3.021     3.018     3.016     3.013     3.011     3.008     3.005     3.002     2.999     2.996     2.993     2.990     2.987     2.984     2.980     2.977     2.974     2.970     2.967     2.963     2.959     2.955     2.952     2.948     2.944     2.940     2.936     2.931     2.927     2.923     2.919     2.914     2.910     2.905     2.901     2.896     2.891     2.886     2.881     2.876     2.871     2.866     2.861     2.855     2.850     2.844     2.839     2.833     2.828     2.822     2.816     2.810     2.804     2.798     2.792     2.786     2.780     2.774     2.768     2.761     2.755     2.749     2.743     2.736     2.730     2.724     2.717     2.711     2.704     2.698     2.691     2.685     2.678     2.672     2.665     2.658     2.651     2.645     2.638     2.631     2.625     2.618     2.611     2.604     2.602     2.603     2.603     2.603     2.604     2.604     2.605     2.605     2.605     2.606     2.606     2.607     2.607     2.608     2.608     2.609     2.609     2.609     2.610     2.610     2.610     2.611     2.611     2.612     2.612     2.613     2.613     2.614     2.614     2.615     2.615     2.616     2.616     2.616     2.617     2.618     2.618     2.619     2.619     2.620     2.620     2.620     2.621     2.621     2.622     2.623     2.623     2.624     2.624     2.625     2.625     2.626     2.626     2.627     2.627     2.628     2.629     2.629     2.630     2.630     2.631     2.631     2.632     2.632     2.633     2.634     2.634     2.635     2.635     2.636     2.637     2.637     2.638     2.639     2.639     2.640     2.641     2.641     2.642     2.642     2.643     2.644     2.644     2.645     2.646     2.646     2.647     2.648     2.649     2.649     2.650     2.651     2.652     2.652     2.653     2.654     2.655     2.655     2.656     2.657     2.658     2.658     2.659     2.660     2.661     2.661     2.662     2.663     2.664     2.665     2.665     2.666     2.667     2.668     2.669     2.669     2.670     2.671     2.672     2.673     2.674     2.674     2.675     2.676     2.677     2.678     2.679     2.680     2.681     2.681     2.682     2.683     2.684     2.685     2.686     2.687     2.688     2.689     2.690     2.691     2.692     2.692     2.693     2.694     2.695     2.696     2.697     2.698     2.699     2.700     2.701     2.703     2.703     2.704     2.706     2.707     2.708     2.709     2.710     2.711     2.712     2.714     2.715     2.716     2.717     2.718     2.719     2.720     2.722     2.723     2.724     2.725     2.727     2.728     2.729     2.730     2.732     2.733     2.734     2.735     2.737     2.738     2.739     2.740     2.742     2.743     2.745     2.746     2.747     2.748     2.750     2.751     2.752     2.753     2.755     2.756     2.758     2.759     2.760     2.762     2.763     2.764     2.766     2.767     2.768     2.770     2.771     2.773     2.774     2.775     2.777     2.778     2.779     2.781     2.782     2.784     2.785     2.786     2.788     2.789     2.791     2.792     2.793     2.795     2.796     2.798     2.799     2.801     2.802     2.804     2.805     2.807     2.808     2.809     2.811     2.812     2.814     2.815     2.817     2.818     2.820     2.821     2.823     2.824     2.826     2.828     2.829     2.831     2.832     2.834     2.836     2.837     2.839     2.840     2.842     2.844     2.845     2.847     2.849     2.851     2.852     2.854     2.856     2.857     2.859     2.861     2.863     2.864     2.866     2.868     2.870     2.871     2.873     2.875     2.876     2.878     2.880     2.882     2.883     2.885     2.887     2.889     2.890     2.892     2.894     2.896     2.897     2.899     2.901     2.903     2.905     2.906     2.908     2.910     2.912     2.914     2.915     2.917     2.919     2.921     2.923     2.925     2.927     2.929     2.930     2.932     2.934     2.936     2.938     2.943     2.949     2.955     2.961     2.967     2.973     2.979     2.985     2.990     2.996     3.001     3.007     3.012     3.017     3.022     3.028     3.033     3.038     3.042     3.047     3.052     3.057     3.061     3.065     3.070     3.074     3.078     3.082     3.086     3.090     3.094     3.097     3.101     3.104     3.107     3.111     3.113     3.116     3.119     3.122     3.124     3.127     3.129     3.131     3.133     3.135     3.137     3.139     3.140     3.141     3.143     3.144     3.145     3.146     3.146     3.147     3.147     3.148     3.148     3.148     3.148     3.148     3.147     3.147     3.146     3.145     3.144     3.143     3.142     3.141     3.139     3.138     3.136     3.134     3.131     3.129     3.127     3.124     3.121     3.118     3.114     3.110     3.106     3.106     3.108     3.111     3.113     3.115     3.117     3.120     3.122     3.124     3.127     3.129     3.131     3.133     3.135     3.138     3.140     3.142     3.144     3.147     3.149     3.151     3.153     3.156     3.158     3.160     3.163     3.165     3.167     3.170     3.173     3.175     3.178     3.180     3.183     3.186     3.189     3.192     3.195     3.199     3.202     3.205     3.209     3.212     3.216     3.220     3.224     3.228     3.232     3.236     3.240     3.245     3.249     3.253     3.257     3.261     3.265     3.269     3.273     3.276     3.280     3.283     3.286     3.289     3.291     3.294     3.297     3.299     3.302     3.304     3.306     3.308     3.311     3.313     3.315     3.317     3.319     3.321     3.323     3.325     3.326     3.328     3.330     3.332     3.334     3.336     3.338     3.340     3.342     3.344     3.346     3.347     3.349     3.351     3.353     3.355     3.357     3.359     3.361     3.363     3.365     3.367     3.368     3.370     3.372     3.374     3.376     3.378     3.380     3.382     3.384     3.386     3.389     3.398     3.408     3.418     3.428     3.438     3.448     3.458     3.467     3.477     3.486     3.496     3.505     3.515     3.524     3.533     3.542     3.551     3.560     3.569     3.578     3.587     3.596     3.604     3.613     3.621     3.629     3.637     3.645     3.653     3.661     3.669     3.676     3.683     3.690     3.697     3.704     3.711     3.718     3.724     3.730     3.736     3.742     3.748     3.754     3.759     3.764     3.769     3.774     3.779     3.783     3.787     3.791     3.795     3.799     3.802     3.805     3.808     3.811     3.813     3.815     3.817     3.819     3.821     3.822     3.823     3.824     3.824     3.825     3.825     3.824     3.824     3.823     3.821     3.820     3.818     3.816     3.814     3.811     3.808     3.804     3.801     3.797     3.792     3.787     3.782     3.776     3.771     3.764     3.757     3.750     3.742     3.734     3.726     3.717     3.707     3.698     3.687     3.677     3.666     3.654     3.642     3.629     3.631     3.635     3.638     3.641     3.645     3.648     3.651     3.655     3.661     3.694     3.726     3.757     3.788     3.818     3.847     3.875     3.903     3.930     3.956     3.982     4.006     4.030     4.054     4.076     4.098     4.119     4.139     4.159     4.177     4.196     4.213     4.229     4.245     4.261     4.275     4.288     4.301     4.313     4.325     4.335     4.345     4.354     4.362     4.369     4.376     4.381     4.386     4.390     4.393     4.396     4.397     4.398     4.398     4.397     4.395     4.392     4.389     4.385     4.380     4.373     4.367     4.359     4.350     4.341     4.330     4.319     4.306     4.293     4.279     4.264     4.249     4.232     4.214     4.196     4.177     4.157     4.137     4.116     4.094     4.072     4.049     4.042     4.051     4.060     4.070     4.079     4.089     4.099     4.109     4.119     4.129     4.140     4.150     4.161     4.172     4.184     4.195     4.207     4.219     4.231     4.243     4.255     4.268     4.281     4.294     4.307     4.320     4.334     4.348     4.362     4.376     4.391     4.405     4.420     4.435     4.451     4.466     4.482     4.498     4.514     4.530     4.546     4.563     4.580     4.597     4.614     4.631     4.648     4.666     4.684     4.701     4.719     4.737     4.755     4.774     4.792     4.810     4.829     4.848     4.867     4.885     4.904     4.923     4.942     4.961     4.980     4.999     5.018     5.037     5.055     5.074     5.092     5.111     5.129     5.148     5.166     5.184     5.202     5.220     5.238     5.256     5.273     5.291     5.309     5.326     5.344     5.361     5.378     5.395     5.411     5.428     5.444     5.459     5.475     5.490     5.505     5.520     5.536     5.551     5.568     5.584     5.601     5.620     5.686     5.751     5.819     5.888     5.962     6.041     6.124     6.212     6.304     6.397     6.493     6.593     6.705     6.830     6.961     7.088     7.211     7.339     7.473     7.608     7.740     7.861     7.969     8.061     8.133     8.181     8.199     8.192     8.169     8.134     8.101     8.093     8.113     8.139     8.156     8.148     8.106     8.049     7.979     7.893     7.814     7.752     7.706     7.683     7.814     7.906     8.053     8.147     8.188     8.178     8.189     8.250     8.160     8.126     8.128     8.079     8.093     8.062     8.071     8.135     8.138     8.139     8.202     8.217     8.303     8.355     8.505     8.510     8.664     8.763     8.897     9.028     9.167     9.317     9.575     9.666     9.788     9.891     9.992     9.955     9.968     9.840     9.833     9.776     9.693     9.653     9.462     9.374     9.171     9.164     8.880     8.750     8.570     8.395     8.229     8.047     7.915     7.709     7.563     7.372     7.410     7.266     7.196     7.086     6.960     6.857     6.753     6.645     6.582     6.444     6.386     6.272     6.184     6.082     5.959     5.893     5.785     5.685     5.614     5.525     5.487     5.496     5.505     5.513     5.521     5.528     5.534     5.541     5.547     5.554     5.561     5.569     5.576     5.583     5.590     5.595     5.598     5.601     5.824     5.961     6.095     6.370     6.513     6.708     6.879     7.080     7.242     7.444     7.616     7.767     7.997     8.101     8.296     8.401     8.505     8.659     8.712     8.775     8.811     8.741     8.716     8.780     8.685     8.741     8.819     8.880     8.891     8.958     8.941     9.107     8.993     9.019     8.980     8.879     8.817     8.757     8.708     8.611     8.572     8.578     8.613     8.622     8.642     8.727     8.530     8.321     8.227     7.998     7.921     7.875     7.855     7.855     7.761     7.708     7.640     7.645     7.574     7.500     7.447     7.352     7.288     7.143     7.047     6.963     6.816     6.743     6.601     6.530     6.450     6.334     6.235     6.151     6.016     5.933     5.836     5.694     5.575     5.455     5.299     5.195     5.157     5.148     5.142     5.137     5.133     5.128     5.124     5.119     5.114     5.110     5.106     5.102     5.100     5.098     5.096     5.095     5.095     5.095     5.095     5.093     5.090     5.087     5.082     5.077     5.070     5.062     5.052     5.042     5.031     5.020     5.009     4.998     4.987     4.975     4.965     4.955     4.947     4.938     4.929     4.920     4.911     4.901     4.891     4.880     4.869     4.858     4.848     4.839     4.831     4.823     4.816     4.810     4.804     4.798     4.793     4.789     4.786     4.784     4.782     4.779     4.776     4.773     4.769     4.765     4.761     4.758     4.753     4.749     4.743     4.737     4.731     4.724     4.716     4.707     4.697     4.685     4.669     4.648     4.628     4.611     4.596     4.579     4.563     4.546     4.527     4.506     4.483     4.461     4.440     4.422     4.405     4.460     4.526     4.659     4.798     4.972     5.139     5.372     5.571     5.798     5.930     5.970     5.964     5.829     5.688     5.489     5.295     5.048     4.809     4.588     4.390     4.201     4.069     4.064     4.059     4.055     4.055     4.058     4.064     4.075     4.091     4.113     4.139     4.166     4.193     4.220     4.245     4.267     4.288     4.310     4.331     4.352     4.371     4.390     4.410     4.433     4.459     4.486     4.511     4.534     4.557     4.582     4.608     4.634     4.657     4.678     4.700     4.721     4.742     4.762     4.784     4.806     4.826     4.846     4.863     4.879     4.894     4.908     4.923     4.938     4.954     4.973     4.998     5.024     5.138     5.357     5.521     5.651     5.811     6.034     6.295     6.512     6.629     6.673     6.718     6.753     6.764     6.797     6.802     6.874     6.983     7.131     7.300     7.493     7.697     7.910     8.139     8.335     8.506     8.631     8.699     8.752     8.747     8.707     8.676     8.587     8.486     8.379     8.253     8.101     7.941     7.754     7.573     7.394     7.238     7.112     7.004     6.895     6.712     6.501     6.281     6.074     5.852     5.642     5.446     5.258     5.089     4.945     4.825     4.731     4.649     4.567     4.489     4.413     4.342     4.278     4.213     4.139     4.056     3.969     3.880     3.800     3.734     3.685     3.652     3.633     3.625     3.623     3.625     3.625     3.618     3.607     3.582     3.544     3.497     3.442     3.379     3.314     3.250     3.189     3.142     3.130     3.118     3.106     3.094     3.082     3.070     3.059     3.047     3.034     3.022     3.010     2.998     2.987     2.975     2.963     2.951     2.940     2.928     2.917     2.906     2.895     2.884     2.874     2.863     2.854     2.845     2.836     2.828     2.820     2.813     2.807     2.802     2.798     2.796     2.794     2.792     2.791     2.791     2.792     2.792     2.793     2.793     2.792     2.791     2.789     2.788     2.787     2.785     2.783     2.781     2.779     2.776     2.772     2.769     2.765     2.761     2.757     2.753     2.748     2.744     2.739     2.734     2.729     2.724     2.718     2.713     2.707     2.701     2.695     2.689     2.683     2.677     2.670     2.664     2.657     2.651     2.644     2.638     2.631     2.624     2.617     2.609     2.602     2.594     2.586     2.578     2.571     2.563     2.555     2.546     2.538     2.530     2.522     2.513     2.505     2.496     2.487     2.479     2.470     2.461     2.453     2.444     2.436     2.427     2.419     2.411     2.402     2.394     2.386     2.378     2.370     2.363     2.355     2.348     2.341     2.334     2.327     2.320     2.314     2.307     2.301     2.295     2.290     2.284     2.279     2.274     2.268     2.263     2.259     2.255     2.251     2.247     2.243     2.239     2.236     2.232     2.228     2.225     2.221     2.218     2.214     2.211     2.208     2.205     2.202     2.198     2.195     2.192     2.189     2.185     2.182     2.179     2.176     2.172     2.169     2.166     2.163     2.159     2.155     2.152     2.148     2.144     2.141     2.137     2.133     2.129     2.125     2.120     2.116     2.111     2.107     2.102     2.097     2.092     2.087     2.082     2.076     2.070     2.064     2.058     2.052     2.046     2.040     2.033     2.027     2.020     2.013     2.006     1.999     1.992     1.984     1.976     1.968     1.959     1.949     1.939     1.928     1.917     1.906     1.894     1.882     1.870     1.858     1.847     1.838     1.830     1.823     1.816     1.810     1.804     1.796     1.789     1.781     1.771     1.761     1.750     1.738     1.725     1.712
     2.247     2.257     2.403     2.322     2.551     2.393     2.675     2.449     2.769     2.491     2.832     2.517     2.866     2.529     2.876     2.531     2.868     2.526     2.852     2.518     2.835     2.512     2.827     2.510     2.829     2.514     2.844     2.522     2.869     2.539     2.899     2.557     2.930     2.574     2.955     2.587     2.970     2.593     2.971     2.592     2.957     2.583     2.927     2.584     2.885     2.596     2.833     2.608     2.773     2.620     2.709     2.632     2.643     2.643     2.648     2.654     2.659     2.665     2.670     2.676     2.681     2.686     2.691     2.697     2.702     2.707     2.712     2.717     2.722     2.727     2.731     2.736     2.741     2.746     2.750     2.755     2.760     2.764     2.769     2.773     2.777     2.782     2.786     2.791     2.795     2.799     2.803     2.807     2.812     2.816     2.820     2.824     2.828     2.832     2.837     2.840     2.845     2.848     2.852     2.856     2.859     2.864     2.867     2.871     2.874     2.878     2.881     2.885     2.889     2.892     2.895     2.899     2.902     2.906     2.909     2.913     2.916     2.919     2.922     2.926     2.929     2.932     2.936     2.939     2.942     2.945     2.948     2.952     2.954     2.958     2.961     2.963     2.966     2.969     2.972     2.975     2.978     2.981     2.984     2.987     2.989     2.992     2.994     2.998     3.000     3.003     3.005     3.007     3.009     3.011     3.014     3.018     3.020     3.024     3.026     3.028     3.031     3.032     3.034     3.035     3.037     3.038     3.040     3.042     3.044     3.046     3.047     3.049     3.051     3.052     3.054     3.055     3.057     3.058     3.059     3.061     3.062     3.063     3.064     3.065     3.066     3.066     3.067     3.068     3.069     3.070     3.070     3.071     3.071     3.071     3.072     3.072     3.073     3.073     3.073     3.073     3.073     3.073     3.073     3.072     3.072     3.072     3.072     3.071     3.071     3.071     3.070     3.069     3.069     3.068     3.067     3.066     3.065     3.064     3.063     3.062     3.061     3.060     3.059     3.058     3.056     3.055     3.053     3.052     3.050     3.049     3.047     3.045     3.043     3.041     3.039     3.037     3.035     3.033     3.031     3.028     3.026     3.024     3.021     3.019     3.016     3.014     3.011     3.008     3.005     3.002     2.999     2.996     2.993     2.990     2.987     2.983     2.980     2.977     2.973     2.969     2.966     2.962     2.958     2.954     2.951     2.947     2.943     2.939     2.934     2.930     2.926     2.921     2.917     2.913     2.908     2.903     2.898     2.894     2.889     2.884     2.879     2.874     2.869     2.863     2.858     2.853     2.847     2.842     2.836     2.830     2.825     2.819     2.813     2.807     2.801     2.795     2.789     2.783     2.776     2.770     2.764     2.758     2.751     2.745     2.739     2.732     2.726     2.720     2.713     2.707     2.700     2.693     2.687     2.680     2.674     2.667     2.661     2.654     2.647     2.640     2.634     2.627     2.620     2.613     2.606     2.601     2.601     2.602     2.602     2.603     2.603     2.604     2.604     2.604     2.605     2.605     2.606     2.606     2.607     2.607     2.607     2.608     2.608     2.609     2.609     2.609     2.610     2.610     2.611     2.611     2.611     2.612     2.613     2.613     2.613     2.614     2.614     2.615     2.615     2.616     2.616     2.617     2.617     2.618     2.618     2.619     2.619     2.620     2.620     2.621     2.621     2.622     2.622     2.623     2.624     2.624     2.625     2.625     2.626     2.626     2.627     2.627     2.628     2.629     2.629     2.630     2.630     2.631     2.631     2.632     2.633     2.633     2.634     2.634     2.635     2.636     2.636     2.637     2.638     2.638     2.639     2.639     2.640     2.641     2.641     2.642     2.643     2.643     2.644     2.645     2.645     2.646     2.647     2.647     2.648     2.649     2.650     2.651     2.651     2.652     2.653     2.654     2.654     2.655     2.656     2.657     2.657     2.658     2.659     2.660     2.660     2.661     2.662     2.663     2.664     2.664     2.665     2.666     2.667     2.667     2.668     2.669     2.670     2.671     2.672     2.673     2.673     2.674     2.675     2.676     2.677     2.678     2.678     2.680     2.680     2.681     2.682     2.683     2.684     2.685     2.686     2.687     2.688     2.689     2.690     2.691     2.692     2.692     2.693     2.694     2.695     2.696     2.697     2.698     2.699     2.700     2.701     2.703     2.703     2.705     2.706     2.707     2.708     2.709     2.710     2.712     2.713     2.714     2.715     2.716     2.717     2.719     2.720     2.721     2.722     2.723     2.725     2.726     2.727     2.728     2.730     2.731     2.732     2.733     2.734     2.736     2.737     2.738     2.740     2.741     2.742     2.743     2.745     2.746     2.747     2.749     2.750     2.751     2.753     2.754     2.755     2.757     2.758     2.760     2.761     2.762     2.763     2.765     2.766     2.768     2.769     2.770     2.772     2.773     2.775     2.776     2.777     2.779     2.780     2.781     2.783     2.784     2.786     2.787     2.788     2.790     2.791     2.793     2.794     2.796     2.797     2.798     2.800     2.801     2.803     2.804     2.806     2.807     2.809     2.810     2.811     2.813     2.814     2.816     2.818     2.819     2.821     2.822     2.824     2.825     2.827     2.828     2.830     2.832     2.833     2.835     2.837     2.838     2.840     2.841     2.843     2.845     2.846     2.848     2.850     2.852     2.853     2.855     2.857     2.858     2.860     2.862     2.864     2.865     2.867     2.869     2.870     2.872     2.874     2.876     2.877     2.879     2.881     2.883     2.884     2.886     2.888     2.890     2.891     2.893     2.895     2.897     2.898     2.900     2.902     2.904     2.906     2.907     2.909     2.911     2.913     2.915     2.917     2.919     2.920     2.922     2.924     2.926     2.928     2.930     2.932     2.934     2.935     2.937     2.939     2.941     2.945     2.951     2.957     2.963     2.969     2.974     2.980     2.985     2.991     2.996     3.001     3.006     3.011     3.016     3.021     3.026     3.031     3.036     3.040     3.044     3.049     3.053     3.057     3.061     3.065     3.069     3.073     3.077     3.080     3.084     3.087     3.090     3.093     3.096     3.099     3.102     3.104     3.107     3.109     3.112     3.114     3.116     3.118     3.119     3.121     3.122     3.124     3.125     3.126     3.127     3.128     3.128     3.129     3.129     3.130     3.130     3.130     3.129     3.129     3.129     3.128     3.127     3.127     3.126     3.125     3.123     3.122     3.120     3.118     3.116     3.114     3.112     3.110     3.107     3.104     3.101     3.098     3.096     3.098     3.101     3.103     3.105     3.107     3.110     3.112     3.114     3.116     3.119     3.121     3.123     3.126     3.128     3.130     3.132     3.135     3.137     3.139     3.141     3.144     3.146     3.148     3.150     3.153     3.155     3.158     3.160     3.162     3.165     3.167     3.170     3.172     3.175     3.178     3.180     3.183     3.186     3.189     3.192     3.196     3.199     3.203     3.206     3.209     3.213     3.217     3.221     3.225     3.228     3.232     3.237     3.241     3.245     3.249     3.253     3.257     3.261     3.265     3.269     3.272     3.276     3.279     3.282     3.285     3.288     3.291     3.294     3.296     3.299     3.301     3.304     3.306     3.308     3.311     3.313     3.315     3.317     3.319     3.321     3.323     3.325     3.327     3.329     3.331     3.332     3.334     3.336     3.338     3.340     3.342     3.344     3.346     3.348     3.350     3.352     3.353     3.355     3.357     3.359     3.361     3.363     3.365     3.367     3.369     3.371     3.373     3.375     3.377     3.379     3.381     3.383     3.385     3.387     3.396     3.405     3.415     3.425     3.435     3.445     3.455     3.464     3.474     3.483     3.493     3.502     3.512     3.521     3.530     3.539     3.548     3.557     3.566     3.575     3.584     3.593     3.601     3.610     3.618     3.626     3.634     3.642     3.650     3.658     3.666     3.673     3.680     3.688     3.695     3.702     3.708     3.715     3.721     3.728     3.734     3.740     3.746     3.751     3.757     3.762     3.767     3.772     3.776     3.781     3.785     3.789     3.793     3.796     3.800     3.803     3.806     3.808     3.811     3.813     3.815     3.817     3.818     3.820     3.821     3.822     3.822     3.823     3.823     3.822     3.822     3.821     3.820     3.818     3.817     3.815     3.812     3.809     3.806     3.803     3.799     3.795     3.791     3.786     3.781     3.776     3.770     3.764     3.757     3.750     3.742     3.734     3.726     3.717     3.708     3.698     3.688     3.678     3.667     3.655     3.643     3.631     3.630     3.633     3.636     3.640     3.643     3.646     3.650     3.653     3.656     3.674     3.706     3.738     3.769     3.799     3.828     3.857     3.885     3.912     3.939     3.964     3.989     4.013     4.037     4.059     4.081     4.102     4.123     4.143     4.161     4.180     4.197     4.214     4.230     4.245     4.260     4.273     4.286     4.298     4.310     4.320     4.330     4.339     4.347     4.355     4.361     4.367     4.372     4.376     4.380     4.382     4.384     4.385     4.385     4.384     4.383     4.380     4.377     4.373     4.368     4.362     4.355     4.348     4.339     4.330     4.320     4.308     4.296     4.283     4.269     4.254     4.239     4.222     4.205     4.187     4.168     4.149     4.128     4.107     4.086     4.064     4.041     4.041     4.049     4.058     4.068     4.077     4.087     4.097     4.106     4.117     4.127     4.137     4.148     4.159     4.170     4.181     4.193     4.204     4.216     4.228     4.240     4.252     4.265     4.278     4.291     4.304     4.317     4.331     4.344     4.358     4.372     4.387     4.401     4.416     4.431     4.446     4.462     4.477     4.493     4.509     4.525     4.542     4.558     4.575     4.592     4.609     4.626     4.643     4.660     4.678     4.696     4.714     4.732     4.750     4.768     4.786     4.804     4.823     4.842     4.860     4.879     4.898     4.917     4.936     4.955     4.974     4.993     5.012     5.030     5.049     5.068     5.086     5.105     5.123     5.142     5.160     5.178     5.196     5.214     5.232     5.250     5.268     5.285     5.303     5.321     5.338     5.356     5.373     5.390     5.407     5.423     5.439     5.455     5.471     5.486     5.501     5.516     5.531     5.546     5.562     5.578     5.595     5.611     5.637     5.704     5.771     5.839     5.910     5.986     6.068     6.157     6.252     6.349     6.446     6.542     6.638     6.746     6.871     7.005     7.136     7.267     7.399     7.534     7.668     7.797     7.913     8.013     8.094     8.157     8.193     8.198     8.185     8.157     8.121     8.091     8.089     8.107     8.128     8.134     8.113     8.061     7.996     7.929     7.851     7.783     7.732     7.696     7.693     7.883     8.064     8.238     8.346     8.388     8.437     8.578     8.460     8.445     8.416     8.343     8.347     8.313     8.233     8.309     8.265     8.273     8.262     8.269     8.336     8.346     8.408     8.477     8.557     8.692     8.774     8.814     8.962     9.070     9.313     9.401     9.618     9.701     9.872     9.872     9.906     9.862     9.808     9.888     9.792     9.747     9.646     9.543     9.403     9.373     9.168     9.053     8.896     8.760     8.537     8.411     8.225     8.061     7.926     7.719     7.600     7.463     7.411     7.332     7.214     7.106     6.995     6.913     6.788     6.715     6.633     6.564     6.450     6.337     6.248     6.154     6.042     5.947     5.860     5.751     5.660     5.613     5.543     5.502     5.510     5.518     5.526     5.533     5.540     5.547     5.555     5.562     5.570     5.578     5.586     5.593     5.597     5.601     5.603     5.663     5.814     6.065     6.186     6.376     6.552     6.757     6.893     7.083     7.266     7.435     7.670     7.754     7.980     8.096     8.209     8.409     8.470     8.579     8.602     8.589     8.600     8.689     8.554     8.568     8.613     8.617     8.666     8.705     8.701     8.878     8.810     8.873     8.842     8.849     8.765     8.745     8.738     8.655     8.638     8.523     8.537     8.542     8.612     8.791     8.740     8.623     8.527     8.223     8.058     7.932     7.887     7.818     7.786     7.726     7.649     7.695     7.576     7.588     7.512     7.461     7.391     7.269     7.216     7.074     6.972     6.888     6.751     6.685     6.571     6.479     6.395     6.299     6.171     6.108     5.979     5.867     5.762     5.628     5.490     5.377     5.220     5.181     5.173     5.168     5.164     5.160     5.156     5.151     5.146     5.141     5.137     5.133     5.129     5.127     5.125     5.123     5.122     5.122     5.122     5.121     5.119     5.116     5.112     5.108     5.102     5.095     5.085     5.074     5.063     5.052     5.041     5.029     5.017     5.005     4.993     4.983     4.974     4.965     4.956     4.947     4.937     4.928     4.918     4.906     4.894     4.882     4.871     4.861     4.853     4.845     4.838     4.831     4.824     4.818     4.812     4.808     4.805     4.802     4.800     4.798     4.794     4.791     4.787     4.783     4.779     4.774     4.770     4.765     4.760     4.754     4.747     4.739     4.732     4.723     4.714     4.703     4.688     4.668     4.645     4.623     4.606     4.591     4.575     4.559     4.540     4.520     4.497     4.474     4.451     4.431     4.413     4.395     4.377     4.483     4.580     4.712     4.859     5.057     5.226     5.455     5.659     5.800     5.880     5.892     5.860     5.722     5.561     5.359     5.122     4.872     4.662     4.445     4.253     4.104     4.028     4.015     4.005     3.997     3.989     3.986     3.989     4.002     4.025     4.050     4.077     4.104     4.129     4.151     4.172     4.192     4.212     4.231     4.250     4.267     4.286     4.306     4.333     4.361     4.389     4.415     4.440     4.467     4.495     4.524     4.551     4.575     4.596     4.618     4.639     4.661     4.683     4.707     4.730     4.751     4.770     4.788     4.803     4.816     4.829     4.842     4.853     4.866     4.882     4.901     4.921     4.939     4.954     4.967     4.983     5.000     5.013     5.020     5.020     5.173     5.311     5.435     5.541     5.631     5.673     5.696     5.731     5.800     5.919     6.076     6.288     6.523     6.796     7.073     7.308     7.548     7.721     7.885     8.003     8.075     8.128     8.152     8.119     8.058     7.989     7.893     7.775     7.636     7.476     7.316     7.155     7.022     6.912     6.816     6.715     6.538     6.317     6.089     5.879     5.664     5.456     5.268     5.081     4.910     4.763     4.642     4.548     4.474     4.399     4.329     4.266     4.207     4.155     4.103     4.044     3.976     3.903     3.826     3.751     3.684     3.631     3.592     3.565     3.551     3.546     3.546     3.548     3.547     3.542     3.526     3.497     3.459     3.412     3.355     3.295     3.232     3.173     3.116     3.078     3.067     3.056     3.046     3.035     3.025     3.014     3.004     2.992     2.981     2.970     2.959     2.949     2.938     2.927     2.916     2.905     2.895     2.884     2.873     2.863     2.853     2.842     2.832     2.823     2.814     2.805     2.798     2.790     2.783     2.777     2.771     2.767     2.764     2.762     2.761     2.760     2.760     2.761     2.762     2.763     2.764     2.764     2.763     2.762     2.761     2.761     2.759     2.758     2.757     2.755     2.753     2.750     2.747     2.744     2.740     2.737     2.733     2.729     2.725     2.720     2.716     2.711     2.707     2.701     2.696     2.691     2.685     2.680     2.674     2.668     2.662     2.656     2.650     2.643     2.637     2.631     2.624     2.618     2.611     2.604     2.597     2.590     2.582     2.575     2.567     2.559     2.552     2.544     2.535     2.527     2.519     2.511     2.503     2.495     2.486     2.478     2.469     2.461     2.452     2.444     2.435     2.427     2.419     2.410     2.402     2.394     2.386     2.378     2.370     2.362     2.355     2.347     2.340     2.333     2.326     2.319     2.313     2.306     2.300     2.294     2.288     2.282     2.277     2.272     2.267     2.262     2.257     2.252     2.248     2.244     2.240     2.236     2.233     2.229     2.225     2.222     2.218     2.215     2.211     2.208     2.205     2.201     2.198     2.195     2.192     2.189     2.186     2.182     2.179     2.176     2.173     2.169     2.166     2.163     2.160     2.156     2.153     2.149     2.146     2.142     2.138     2.134     2.131     2.127     2.123     2.119     2.114     2.110     2.105     2.101     2.096     2.091     2.086     2.081     2.076     2.070     2.064     2.058     2.052     2.046     2.040     2.034     2.027     2.021     2.014     2.007     2.000     1.993     1.986     1.978     1.970     1.962     1.953     1.943     1.933     1.922     1.911     1.900     1.888     1.875     1.864     1.852     1.842     1.832     1.824     1.818     1.811     1.805     1.799     1.792     1.784     1.776     1.767     1.757     1.746     1.734     1.722     1.709
     2.247     2.302     2.268     2.442     2.337     2.565     2.396     2.665     2.442     2.738     2.474     2.785     2.494     2.809     2.502     2.813     2.503     2.806     2.499     2.796     2.494     2.789     2.492     2.789     2.494     2.800     2.501     2.819     2.511     2.846     2.527     2.875     2.544     2.902     2.558     2.921     2.567     2.929     2.571     2.923     2.566     2.904     2.578     2.872     2.591     2.830     2.603     2.779     2.615     2.723     2.627     2.664     2.639     2.644     2.650     2.655     2.661     2.666     2.672     2.677     2.683     2.688     2.693     2.698     2.703     2.708     2.714     2.718     2.724     2.728     2.733     2.738     2.743     2.748     2.753     2.757     2.762     2.766     2.771     2.776     2.780     2.784     2.789     2.793     2.797     2.802     2.806     2.810     2.814     2.818     2.823     2.827     2.831     2.835     2.839     2.843     2.848     2.851     2.855     2.859     2.863     2.867     2.870     2.874     2.877     2.881     2.885     2.888     2.892     2.895     2.899     2.902     2.906     2.909     2.912     2.916     2.919     2.923     2.926     2.930     2.932     2.937     2.939     2.943     2.945     2.949     2.952     2.955     2.958     2.962     2.964     2.967     2.970     2.973     2.976     2.979     2.982     2.984     2.988     2.991     2.994     2.997     2.999     3.002     3.004     3.007     3.008     3.011     3.013     3.016     3.018     3.021     3.024     3.028     3.030     3.033     3.034     3.036     3.036     3.039     3.040     3.042     3.043     3.046     3.048     3.050     3.051     3.053     3.054     3.056     3.057     3.058     3.060     3.062     3.063     3.064     3.065     3.067     3.067     3.069     3.069     3.070     3.071     3.072     3.073     3.073     3.074     3.074     3.075     3.075     3.075     3.076     3.076     3.076     3.077     3.076     3.076     3.076     3.076     3.076     3.076     3.075     3.075     3.075     3.074     3.074     3.073     3.073     3.072     3.071     3.071     3.070     3.069     3.068     3.067     3.066     3.065     3.063     3.062     3.061     3.060     3.058     3.057     3.055     3.053     3.052     3.050     3.048     3.046     3.045     3.042     3.041     3.038     3.036     3.034     3.032     3.029     3.027     3.024     3.022     3.019     3.017     3.014     3.011     3.008     3.005     3.002     2.999     2.996     2.993     2.990     2.986     2.983     2.979     2.976     2.972     2.969     2.965     2.961     2.957     2.953     2.950     2.945     2.941     2.937     2.933     2.929     2.924     2.920     2.915     2.911     2.906     2.901     2.896     2.892     2.887     2.882     2.877     2.871     2.866     2.861     2.855     2.850     2.844     2.839     2.833     2.827     2.821     2.815     2.809     2.803     2.797     2.791     2.785     2.779     2.773     2.766     2.760     2.754     2.748     2.741     2.735     2.728     2.722     2.715     2.709     2.702     2.696     2.689     2.683     2.676     2.669     2.662     2.656     2.649     2.642     2.636     2.629     2.622     2.615     2.608     2.601     2.600     2.601     2.601     2.601     2.602     2.602     2.603     2.603     2.604     2.604     2.604     2.605     2.605     2.606     2.606     2.607     2.607     2.607     2.608     2.608     2.609     2.609     2.609     2.610     2.610     2.611     2.611     2.612     2.612     2.613     2.613     2.614     2.614     2.615     2.615     2.616     2.616     2.617     2.617     2.618     2.618     2.619     2.619     2.620     2.620     2.621     2.621     2.622     2.622     2.623     2.624     2.624     2.625     2.625     2.626     2.626     2.627     2.627     2.628     2.629     2.629     2.630     2.630     2.631     2.631     2.632     2.633     2.633     2.634     2.635     2.635     2.636     2.636     2.637     2.638     2.638     2.639     2.640     2.640     2.641     2.642     2.642     2.643     2.644     2.644     2.645     2.646     2.646     2.647     2.648     2.649     2.649     2.650     2.651     2.652     2.652     2.653     2.654     2.655     2.656     2.656     2.657     2.658     2.659     2.659     2.660     2.661     2.662     2.663     2.663     2.664     2.665     2.666     2.667     2.667     2.668     2.669     2.670     2.671     2.672     2.672     2.673     2.674     2.675     2.676     2.677     2.678     2.679     2.679     2.680     2.681     2.682     2.683     2.684     2.685     2.686     2.687     2.688     2.688     2.690     2.691     2.691     2.693     2.693     2.694     2.695     2.696     2.697     2.698     2.699     2.700     2.702     2.703     2.703     2.705     2.706     2.707     2.708     2.709     2.710     2.712     2.713     2.714     2.715     2.716     2.717     2.719     2.720     2.721     2.722     2.724     2.725     2.726     2.727     2.728     2.730     2.731     2.732     2.734     2.735     2.736     2.737     2.739     2.740     2.741     2.742     2.744     2.745     2.746     2.748     2.749     2.750     2.752     2.753     2.755     2.756     2.757     2.759     2.760     2.761     2.763     2.764     2.765     2.767     2.768     2.769     2.771     2.772     2.773     2.775     2.776     2.778     2.779     2.781     2.782     2.783     2.785     2.786     2.788     2.789     2.790     2.792     2.793     2.795     2.796     2.798     2.799     2.801     2.802     2.803     2.805     2.806     2.808     2.809     2.811     2.812     2.814     2.815     2.817     2.818     2.820     2.821     2.823     2.825     2.826     2.828     2.829     2.831     2.833     2.834     2.836     2.837     2.839     2.841     2.842     2.844     2.846     2.847     2.849     2.851     2.853     2.854     2.856     2.858     2.859     2.861     2.863     2.865     2.866     2.868     2.870     2.872     2.873     2.875     2.877     2.878     2.880     2.882     2.884     2.885     2.887     2.889     2.891     2.892     2.894     2.896     2.898     2.900     2.901     2.903     2.905     2.907     2.909     2.910     2.912     2.914     2.916     2.918     2.920     2.922     2.923     2.926     2.927     2.929     2.931     2.933     2.935     2.937     2.939     2.940     2.942     2.944     2.947     2.953     2.958     2.964     2.969     2.975     2.980     2.985     2.990     2.995     3.000     3.005     3.010     3.014     3.019     3.024     3.028     3.032     3.036     3.041     3.045     3.049     3.052     3.056     3.060     3.063     3.067     3.070     3.073     3.076     3.079     3.082     3.085     3.087     3.090     3.092     3.094     3.096     3.098     3.100     3.102     3.103     3.105     3.106     3.107     3.108     3.109     3.110     3.110     3.111     3.111     3.111     3.111     3.111     3.111     3.111     3.110     3.110     3.109     3.108     3.107     3.106     3.104     3.103     3.101     3.099     3.097     3.095     3.093     3.090     3.088     3.086     3.089     3.091     3.093     3.095     3.097     3.100     3.102     3.104     3.106     3.109     3.111     3.113     3.115     3.118     3.120     3.122     3.125     3.127     3.129     3.132     3.134     3.136     3.138     3.141     3.143     3.145     3.147     3.150     3.152     3.155     3.157     3.159     3.162     3.164     3.167     3.169     3.172     3.175     3.178     3.181     3.184     3.187     3.190     3.193     3.196     3.200     3.203     3.207     3.210     3.214     3.217     3.221     3.225     3.229     3.233     3.237     3.241     3.245     3.249     3.253     3.257     3.261     3.265     3.268     3.272     3.275     3.279     3.282     3.285     3.288     3.291     3.293     3.296     3.298     3.301     3.303     3.306     3.308     3.310     3.312     3.314     3.316     3.318     3.321     3.323     3.325     3.327     3.329     3.331     3.333     3.335     3.337     3.338     3.340     3.342     3.344     3.346     3.348     3.350     3.352     3.354     3.356     3.358     3.359     3.361     3.363     3.365     3.367     3.369     3.371     3.373     3.375     3.377     3.379     3.381     3.383     3.385     3.393     3.403     3.412     3.422     3.432     3.442     3.451     3.461     3.471     3.480     3.490     3.499     3.509     3.518     3.527     3.536     3.545     3.554     3.563     3.572     3.581     3.590     3.598     3.607     3.615     3.623     3.631     3.639     3.647     3.655     3.663     3.670     3.678     3.685     3.692     3.699     3.706     3.712     3.719     3.725     3.731     3.737     3.743     3.749     3.754     3.759     3.764     3.769     3.774     3.778     3.783     3.787     3.790     3.794     3.797     3.801     3.803     3.806     3.809     3.811     3.813     3.815     3.816     3.818     3.819     3.820     3.820     3.821     3.821     3.820     3.820     3.819     3.818     3.817     3.815     3.813     3.811     3.808     3.805     3.802     3.798     3.794     3.790     3.785     3.780     3.775     3.769     3.763     3.757     3.750     3.742     3.734     3.726     3.718     3.709     3.699     3.689     3.679     3.668     3.656     3.645     3.633     3.628     3.631     3.635     3.638     3.641     3.645     3.648     3.651     3.655     3.658     3.686     3.718     3.749     3.780     3.810     3.839     3.867     3.894     3.921     3.947     3.972     3.996     4.020     4.043     4.065     4.086     4.107     4.126     4.146     4.164     4.181     4.198     4.214     4.229     4.244     4.258     4.271     4.283     4.295     4.305     4.315     4.325     4.333     4.340     4.347     4.353     4.358     4.363     4.366     4.369     4.371     4.372     4.372     4.372     4.370     4.368     4.365     4.361     4.356     4.350     4.344     4.336     4.328     4.319     4.309     4.298     4.286     4.273     4.259     4.244     4.229     4.213     4.196     4.178     4.159     4.139     4.119     4.099     4.077     4.055     4.033     4.039     4.047     4.057     4.066     4.075     4.085     4.094     4.104     4.114     4.125     4.135     4.146     4.156     4.167     4.178     4.190     4.201     4.213     4.225     4.237     4.249     4.262     4.274     4.287     4.300     4.314     4.327     4.341     4.355     4.369     4.383     4.397     4.412     4.427     4.442     4.457     4.473     4.489     4.504     4.520     4.537     4.553     4.570     4.586     4.603     4.621     4.638     4.655     4.673     4.690     4.708     4.726     4.744     4.762     4.780     4.799     4.817     4.836     4.854     4.873     4.892     4.911     4.930     4.949     4.968     4.987     5.006     5.024     5.043     5.062     5.080     5.099     5.117     5.136     5.154     5.172     5.190     5.209     5.227     5.244     5.262     5.280     5.298     5.315     5.333     5.350     5.368     5.385     5.402     5.419     5.435     5.451     5.467     5.482     5.497     5.512     5.527     5.542     5.557     5.572     5.588     5.605     5.621     5.651     5.718     5.786     5.855     5.927     6.006     6.092     6.187     6.286     6.388     6.489     6.584     6.677     6.781     6.905     7.040     7.179     7.316     7.452     7.588     7.721     7.845     7.955     8.045     8.115     8.165     8.190     8.189     8.170     8.142     8.111     8.086     8.083     8.092     8.102     8.096     8.066     8.009     7.953     7.891     7.821     7.766     7.725     7.699     7.692     7.909     8.147     8.309     8.467     8.590     8.732     8.744     8.689     8.666     8.685     8.622     8.524     8.453     8.510     8.433     8.424     8.435     8.392     8.460     8.378     8.380     8.534     8.510     8.594     8.672     8.763     8.853     8.964     9.065     9.186     9.387     9.504     9.589     9.744     9.780     9.778     9.776     9.888     9.758     9.769     9.765     9.691     9.578     9.562     9.422     9.345     9.189     9.043     8.842     8.743     8.579     8.430     8.243     8.103     7.947     7.767     7.662     7.516     7.443     7.354     7.225     7.155     7.004     6.941     6.822     6.757     6.690     6.602     6.518     6.415     6.336     6.232     6.129     6.004     5.927     5.876     5.772     5.688     5.606     5.602     5.526     5.524     5.531     5.539     5.547     5.555     5.563     5.572     5.581     5.588     5.595     5.599     5.602     5.605     5.609     5.795     5.898     6.077     6.254     6.420     6.578     6.768     6.949     7.124     7.339     7.465     7.690     7.805     7.917     8.104     8.213     8.314     8.399     8.432     8.468     8.597     8.486     8.476     8.503     8.430     8.400     8.423     8.441     8.625     8.552     8.672     8.657     8.688     8.678     8.674     8.659     8.683     8.655     8.607     8.581     8.457     8.450     8.614     8.594     8.607     8.663     8.488     8.331     8.145     8.051     7.906     7.834     7.775     7.724     7.740     7.596     7.606     7.550     7.527     7.472     7.373     7.342     7.193     7.130     7.015     6.924     6.841     6.718     6.608     6.533     6.421     6.319     6.249     6.114     6.006     5.913     5.779     5.676     5.548     5.398     5.263     5.206     5.200     5.196     5.192     5.188     5.183     5.178     5.173     5.168     5.164     5.159     5.155     5.153     5.151     5.149     5.148     5.147     5.147     5.145     5.144     5.141     5.137     5.132     5.126     5.119     5.108     5.096     5.083     5.072     5.062     5.048     5.035     5.022     5.011     5.001     4.992     4.984     4.975     4.965     4.955     4.945     4.934     4.921     4.908     4.896     4.885     4.876     4.868     4.861     4.854     4.847     4.840     4.834     4.829     4.825     4.822     4.820     4.818     4.815     4.811     4.807     4.803     4.798     4.793     4.788     4.782     4.777     4.771     4.763     4.755     4.747     4.739     4.730     4.719     4.705     4.686     4.664     4.639     4.616     4.600     4.586     4.571     4.554     4.534     4.512     4.488     4.465     4.444     4.424     4.405     4.386     4.366     4.400     4.500     4.606     4.753     4.903     5.103     5.283     5.478     5.638     5.726     5.831     5.816     5.733     5.586     5.398     5.149     4.925     4.710     4.488     4.274     4.117     3.987     3.969     3.954     3.938     3.919     3.943     3.973     3.980     3.966     3.959     3.984     4.009     4.032     4.052     4.072     4.090     4.108     4.125     4.141     4.158     4.176     4.200     4.228     4.257     4.285     4.312     4.338     4.368     4.398     4.426     4.453     4.475     4.494     4.514     4.536     4.558     4.582     4.606     4.628     4.649     4.667     4.683     4.697     4.709     4.720     4.728     4.736     4.746     4.757     4.772     4.787     4.801     4.812     4.823     4.836     4.849     4.856     4.856     4.851     4.845     4.840     4.831     4.822     4.812     4.805     4.801     4.811     4.873     4.986     5.146     5.346     5.587     5.859     6.121     6.370     6.602     6.807     7.011     7.169     7.292     7.401     7.459     7.473     7.465     7.432     7.374     7.295     7.184     7.056     6.925     6.799     6.697     6.616     6.543     6.462     6.301     6.081     5.854     5.651     5.452     5.257     5.081     4.905     4.739     4.595     4.475     4.379     4.307     4.238     4.176     4.123     4.075     4.034     3.994     3.947     3.893     3.834     3.768     3.701     3.637     3.582     3.539     3.507     3.486     3.476     3.472     3.474     3.474     3.474     3.465     3.445     3.415     3.375     3.326     3.271     3.212     3.155     3.098     3.043     3.018     3.009     2.999     2.990     2.980     2.971     2.962     2.951     2.941     2.931     2.921     2.911     2.902     2.892     2.882     2.872     2.862     2.852     2.841     2.832     2.822     2.812     2.803     2.793     2.785     2.776     2.769     2.761     2.755     2.748     2.742     2.738     2.734     2.732     2.731     2.730     2.730     2.731     2.733     2.734     2.735     2.736     2.736     2.736     2.736     2.735     2.735     2.734     2.733     2.732     2.730     2.728     2.726     2.723     2.720     2.717     2.713     2.710     2.706     2.702     2.698     2.694     2.689     2.685     2.680     2.675     2.670     2.664     2.659     2.653     2.648     2.642     2.636     2.630     2.624     2.617     2.611     2.605     2.599     2.592     2.585     2.578     2.571     2.563     2.556     2.548     2.540     2.533     2.525     2.517     2.509     2.501     2.493     2.485     2.477     2.468     2.460     2.452     2.443     2.435     2.427     2.418     2.410     2.402     2.394     2.386     2.378     2.370     2.362     2.354     2.347     2.340     2.332     2.325     2.319     2.312     2.305     2.299     2.293     2.287     2.281     2.275     2.270     2.265     2.260     2.255     2.250     2.246     2.241     2.237     2.234     2.230     2.226     2.222     2.219     2.215     2.212     2.209     2.205     2.202     2.198     2.195     2.192     2.189     2.186     2.183     2.180     2.176     2.173     2.170     2.167     2.163     2.160     2.157     2.153     2.150     2.147     2.143     2.140     2.136     2.132     2.128     2.125     2.121     2.117     2.113     2.108     2.104     2.099     2.095     2.090     2.085     2.080     2.075     2.070     2.064     2.058     2.052     2.046     2.040     2.034     2.028     2.021     2.015     2.008     2.002     1.995     1.988     1.980     1.973     1.965     1.956     1.947     1.937     1.927     1.917     1.905     1.894     1.882     1.870     1.858     1.846     1.836     1.827     1.819     1.813     1.806     1.800     1.794     1.787     1.780     1.772     1.763     1.753     1.742     1.730     1.717     1.703
[truncated: 22,285,239 more chars]
