# Supplementary material for: The near-field tsunami generated by the 15 January 2022 eruption of the Hunga Tonga-Hunga Ha’apai volcano and its impact on Tongatapu, Tonga
Source: Sci Rep. 2022 Sep 7;12:15187. doi: 10.1038/s41598-022-19486-w (PMC9452557; doi:10.1038/s41598-022-19486-w)
Supplement: Supplementary file 3 — Supplementary Information 3. [file 41598_2022_19486_MOESM3_ESM.zip › Z500R0max.asc]

ncols                      1500
nrows                      1560
xllcorner              -185.000
yllcorner               -36.000
cellsize      0.016666667535901
NODATA_value  -9999
     0.000     0.000     0.000     0.000     0.000     0.000     0.000     0.000     0.000     0.000     0.000     0.000     0.000     0.000     0.000     0.000     0.000     0.000     0.000     0.000     0.000     0.000     0.000     0.000     0.000     0.000     0.000     0.000     0.000     0.000     0.000     0.000     0.000     0.000     0.000     0.000     0.000     0.000     0.000     0.000     0.000     0.000     0.000     0.000     0.000     0.000     0.000     0.000     0.000     0.000     0.000     0.000     0.000     0.000     0.000     0.000     0.000     0.000     0.000     0.000     0.000     0.000     0.000     0.000     0.000     0.000     0.000     0.000     0.000     0.000     0.000     0.000     0.000     0.000     0.000     0.000     0.000     0.000     0.000     0.000     0.000     0.000     0.000     0.000     0.000     0.000     0.000     0.000     0.000     0.000     0.000     0.000     0.000     0.000     0.000     0.000     0.000     0.000     0.000     0.000     0.000     0.000     0.000     0.000     0.000     0.000     0.000     0.000     0.000     0.000     0.000     0.000     0.000     0.000     0.000     0.000     0.000     0.000     0.000     0.000     0.000     0.000     0.000     0.000     0.000     0.000     0.000     0.000     0.000     0.000     0.000     0.000     0.000     0.000     0.000     0.000     0.000     0.000     0.000     0.000     0.000     0.000     0.000     0.000     0.000     0.000     0.000     0.000     0.000     0.000     0.000     0.000     0.000     0.000     0.000     0.000     0.000     0.000     0.000     0.000     0.000     0.000     0.000     0.000     0.000     0.000     0.000     0.000     0.000     0.000     0.000     0.000     0.000     0.000     0.000     0.000     0.000     0.000     0.000     0.000     0.000     0.000     0.000     0.000     0.000     0.000     0.000     0.000     0.000     0.000     0.000     0.000     0.000     0.000     0.000     0.000     0.000     0.000     0.000     0.000     0.000     0.000     0.000     0.000     0.003     0.007     0.010     0.014     0.015     0.016     0.016     0.016     0.017     0.017     0.016     0.018     0.017     0.018     0.018     0.019     0.019     0.020     0.021     0.021     0.022     0.022     0.023     0.023     0.024     0.025     0.025     0.026     0.026     0.027     0.027     0.028     0.026     0.026     0.026     0.025     0.025     0.026     0.026     0.027     0.026     0.028     0.027     0.028     0.033     0.028     0.028     0.035     0.031     0.031     0.030     0.030     0.033     0.030     0.030     0.029     0.029     0.030     0.028     0.029     0.027     0.027     0.025     0.026     0.024     0.023     0.024     0.022     0.022     0.022     0.023     0.024     0.023     0.025     0.025     0.027     0.025     0.027     0.026     0.027     0.029     0.029     0.029     0.031     0.030     0.030     0.030     0.031     0.030     0.034     0.032     0.033     0.032     0.036     0.044     0.048     0.055     0.063     0.069     0.069     0.076     0.083     0.087     0.089     0.094     0.100     0.100     0.106     0.109     0.108     0.111     0.115     0.115     0.115     0.116     0.114     0.113     0.111     0.105     0.099     0.100     0.094     0.093     0.096     0.091     0.091     0.092     0.093     0.089     0.091     0.095     0.093     0.095     0.094     0.098     0.096     0.099     0.099     0.099     0.107     0.106     0.107     0.105     0.105     0.110     0.108     0.108     0.105     0.112     0.111     0.111     0.113     0.113     0.112     0.113     0.115     0.116     0.114     0.108     0.114     0.117     0.119     0.114     0.118     0.114     0.112     0.116     0.114     0.107     0.105     0.097     0.106     0.099     0.093     0.091     0.083     0.083     0.073     0.070     0.072     0.070     0.074     0.065     0.071     0.063     0.058     0.063     0.057     0.049     0.050     0.046     0.047     0.043     0.034     0.033     0.036     0.042     0.042     0.048     0.055     0.065     0.070     0.073     0.079     0.074     0.092     0.090     0.097     0.103     0.105     0.108     0.108     0.110     0.107     0.119     0.116     0.113     0.117     0.107     0.109     0.111     0.104     0.088     0.083     0.083     0.077     0.079     0.069     0.065     0.057     0.055     0.055     0.052     0.061     0.059     0.073     0.071     0.080     0.078     0.076     0.082     0.086     0.087     0.080     0.081     0.072     0.070     0.073     0.074     0.075     0.084     0.084     0.081     0.083     0.084     0.092     0.091     0.090     0.100     0.096     0.100     0.100     0.103     0.107     0.111     0.111     0.109     0.103     0.112     0.107     0.107     0.107     0.107     0.102     0.104     0.096     0.103     0.103     0.092     0.096     0.088     0.086     0.091     0.088     0.081     0.079     0.078     0.074     0.074     0.078     0.074     0.071     0.069     0.072     0.076     0.081     0.076     0.080     0.079     0.084     0.086     0.089     0.081     0.085     0.088     0.088     0.084     0.094     0.096     0.100     0.105     0.100     0.120     0.120     0.111     0.110     0.118     0.108     0.120     0.123     0.120     0.114     0.120     0.116     0.118     0.109     0.117     0.116     0.119     0.120     0.122     0.121     0.122     0.118     0.122     0.122     0.121     0.128     0.123     0.125     0.127     0.123     0.124     0.123     0.122     0.117     0.121     0.118     0.114     0.111     0.108     0.109     0.104     0.098     0.095     0.096     0.098     0.097     0.101     0.102     0.107     0.111     0.105     0.106     0.104     0.104     0.104     0.096     0.097     0.087     0.085     0.074     0.068     0.063     0.057     0.052     0.053     0.052     0.050     0.052     0.053     0.050     0.055     0.052     0.054     0.055     0.057     0.063     0.064     0.071     0.069     0.074     0.073     0.074     0.078     0.081     0.084     0.085     0.086     0.084     0.085     0.086     0.085     0.090     0.087     0.088     0.088     0.091     0.089     0.091     0.093     0.094     0.094     0.092     0.093     0.091     0.096     0.095     0.092     0.095     0.095     0.094     0.090     0.092     0.093     0.091     0.094     0.089     0.092     0.091     0.088     0.087     0.091     0.088     0.084     0.084     0.086     0.084     0.085     0.085     0.083     0.085     0.080     0.081     0.080     0.079     0.078     0.077     0.079     0.076     0.075     0.073     0.069     0.068     0.067     0.064     0.062     0.058     0.057     0.057     0.058     0.055     0.058     0.055     0.064     0.059     0.058     0.053     0.052     0.058     0.054     0.056     0.055     0.052     0.053     0.051     0.054     0.058     0.058     0.062     0.063     0.065     0.073     0.070     0.075     0.079     0.081     0.084     0.090     0.088     0.093     0.095     0.102     0.099     0.094     0.097     0.101     0.104     0.102     0.105     0.094     0.100     0.096     0.094     0.087     0.085     0.089     0.088     0.080     0.078     0.078     0.080     0.078     0.077     0.081     0.083     0.085     0.088     0.083     0.084     0.087     0.089     0.087     0.089     0.091     0.088     0.095     0.090     0.093     0.088     0.088     0.093     0.090     0.083     0.086     0.080     0.080     0.081     0.081     0.081     0.079     0.075     0.081     0.081     0.079     0.077     0.074     0.076     0.076     0.077     0.075     0.076     0.076     0.072     0.072     0.072     0.070     0.066     0.066     0.070     0.068     0.065     0.062     0.058     0.057     0.060     0.065     0.057     0.050     0.057     0.051     0.050     0.047     0.046     0.041     0.043     0.041     0.040     0.041     0.039     0.038     0.039     0.040     0.044     0.040     0.041     0.040     0.041     0.042     0.040     0.036     0.038     0.037     0.032     0.032     0.032     0.034     0.031     0.029     0.029     0.030     0.028     0.031     0.031     0.026     0.031     0.027     0.025     0.025     0.023     0.022     0.022     0.023     0.020     0.019     0.020     0.019     0.019     0.018     0.018     0.018     0.018     0.018     0.019     0.017     0.018     0.018     0.017     0.017     0.016     0.016     0.015     0.014     0.014     0.014     0.014     0.015     0.015     0.016     0.015     0.017     0.017     0.018     0.018     0.017     0.015     0.015     0.013     0.012     0.012     0.012     0.012     0.013     0.013     0.013     0.013     0.013     0.013     0.012     0.013     0.013     0.013     0.013     0.013     0.012     0.012     0.011     0.012     0.011     0.012     0.011     0.012     0.011     0.011     0.011     0.011     0.011     0.011     0.010     0.011     0.010     0.011     0.010     0.010     0.011     0.010     0.010     0.011     0.010     0.010     0.010     0.011     0.010     0.010     0.010     0.010     0.010     0.010     0.010     0.010     0.010     0.010     0.010     0.010     0.011     0.012     0.012     0.014     0.014     0.014     0.014     0.015     0.015     0.015     0.017     0.017     0.018     0.017     0.018     0.017     0.020     0.020     0.020     0.023     0.024     0.025     0.026     0.028     0.027     0.029     0.030     0.030     0.029     0.031     0.030     0.029     0.029     0.028     0.030     0.029     0.029     0.028     0.028     0.027     0.027     0.027     0.027     0.026     0.026     0.025     0.025     0.024     0.025     0.026     0.024     0.025     0.026     0.025     0.022     0.019     0.016     0.013     0.009     0.005     0.004     0.002     0.001     0.000     0.000     0.000     0.000     0.000     0.000     0.000     0.000     0.000     0.000     0.000     0.000     0.000     0.000     0.000     0.000     0.000     0.000     0.000     0.000     0.000     0.000     0.000     0.000     0.000     0.000     0.000     0.000     0.000     0.000     0.000     0.000     0.000     0.000     0.000     0.000     0.000     0.000     0.000     0.000     0.000     0.000     0.000     0.000     0.000     0.000     0.000     0.000     0.000     0.000     0.000     0.000     0.000     0.000     0.000     0.000     0.000     0.000     0.000     0.000     0.000     0.000     0.000     0.000     0.000     0.000     0.000     0.000     0.000     0.000     0.000     0.000     0.000     0.000     0.000     0.000     0.000     0.000     0.000     0.000     0.000     0.000     0.000     0.000     0.000     0.000     0.000     0.000     0.000     0.000     0.000     0.000     0.000     0.000     0.000     0.000     0.000     0.000     0.000     0.000     0.000     0.000     0.000     0.000     0.000     0.000     0.000     0.000     0.000     0.000     0.000     0.000     0.000     0.000     0.000     0.000     0.000     0.000     0.000     0.000     0.000     0.000     0.000     0.000     0.000     0.000     0.000     0.000     0.000     0.000     0.000     0.000     0.000     0.000     0.000     0.000     0.000     0.000     0.000     0.000     0.000     0.000     0.000     0.000     0.000     0.000     0.000     0.000     0.000     0.000     0.000     0.000     0.000     0.000     0.000     0.000     0.000     0.000     0.000     0.000     0.000     0.000     0.000     0.000     0.000     0.000     0.000     0.000     0.000     0.000     0.000     0.000     0.000     0.000     0.000     0.000     0.000     0.000     0.000     0.000     0.000     0.000     0.000     0.000     0.000     0.000     0.000     0.000     0.000     0.000     0.000     0.000     0.000     0.000     0.000     0.000     0.000     0.000     0.000     0.000     0.000     0.000     0.000     0.000     0.000     0.000     0.000     0.000     0.000     0.000     0.000     0.000     0.000     0.000     0.000     0.000     0.000     0.000     0.000     0.000     0.000     0.000     0.000     0.000     0.000     0.000     0.000     0.000     0.000     0.000     0.000     0.000     0.000     0.000     0.000     0.000     0.000     0.000     0.000     0.000     0.000     0.000     0.000     0.000     0.000     0.000     0.000     0.000     0.000     0.000     0.000     0.000     0.000     0.000     0.000     0.000     0.000     0.000     0.000     0.000     0.000     0.000     0.000     0.000     0.000     0.000     0.000     0.000     0.000     0.000     0.000     0.000     0.000     0.000     0.000     0.000     0.000     0.000     0.000     0.000     0.000     0.000     0.000     0.000     0.000     0.000     0.000     0.000     0.000     0.000     0.000     0.000     0.000     0.000     0.000     0.000     0.000     0.000     0.000     0.000     0.000     0.000     0.000     0.000     0.000     0.000     0.000     0.000     0.000     0.000     0.000     0.000     0.000     0.000     0.000     0.000     0.000     0.000     0.000     0.000     0.000     0.000     0.000     0.000     0.000     0.000     0.000     0.000     0.000     0.000     0.000     0.000     0.000     0.000     0.000     0.000     0.000     0.000     0.000     0.000     0.000     0.000     0.000     0.000     0.000     0.000     0.000     0.000     0.000     0.000     0.000     0.000     0.000     0.000     0.000     0.000     0.000     0.000     0.000     0.000     0.000     0.000     0.000     0.000     0.000     0.000     0.000     0.000     0.000     0.000     0.000     0.000     0.000     0.000     0.000     0.000     0.000     0.000     0.000     0.000     0.000     0.000     0.000     0.000     0.000     0.000     0.000     0.000     0.000     0.000     0.000     0.000     0.000     0.000     0.000     0.000     0.000     0.000     0.000     0.000     0.000     0.000     0.000     0.000     0.000     0.000     0.000     0.000     0.000     0.000     0.000     0.000     0.000     0.000     0.000     0.000     0.000     0.000     0.000     0.000     0.000     0.000     0.000     0.000     0.000     0.000     0.000     0.000     0.000     0.000     0.000     0.000     0.000     0.000     0.000     0.000     0.000     0.000     0.000     0.000     0.000     0.000     0.000     0.000     0.000     0.000     0.000     0.000     0.000     0.000     0.000     0.000     0.000     0.000     0.000     0.000     0.000     0.000     0.000     0.000     0.000     0.000     0.000     0.000     0.000     0.000     0.000     0.000     0.000     0.000     0.000     0.000     0.000     0.000     0.000     0.000     0.000     0.000     0.000     0.000     0.000     0.000     0.000     0.000     0.000     0.000     0.000     0.000     0.000     0.000     0.000     0.000     0.000     0.000     0.000     0.000     0.000     0.000     0.000     0.000     0.000     0.000     0.000     0.000     0.000     0.000     0.000     0.000     0.000     0.000     0.000     0.000     0.000     0.000     0.000     0.000     0.000     0.000     0.000     0.000     0.000     0.000     0.000     0.000     0.000     0.000     0.000     0.000     0.000
     0.000     0.000     0.000     0.000     0.000     0.000     0.000     0.000     0.000     0.000     0.000     0.000     0.000     0.000     0.000     0.000     0.000     0.000     0.000     0.000     0.000     0.000     0.000     0.000     0.000     0.000     0.000     0.000     0.000     0.000     0.000     0.000     0.000     0.000     0.000     0.000     0.000     0.000     0.000     0.000     0.000     0.000     0.000     0.000     0.000     0.000     0.000     0.000     0.000     0.000     0.000     0.000     0.000     0.000     0.000     0.000     0.000     0.000     0.000     0.000     0.000     0.000     0.000     0.000     0.000     0.000     0.000     0.000     0.000     0.000     0.000     0.000     0.000     0.000     0.000     0.000     0.000     0.000     0.000     0.000     0.000     0.000     0.000     0.000     0.000     0.000     0.000     0.000     0.000     0.000     0.000     0.000     0.000     0.000     0.000     0.000     0.000     0.000     0.000     0.000     0.000     0.000     0.000     0.000     0.000     0.000     0.000     0.000     0.000     0.000     0.000     0.000     0.000     0.000     0.000     0.000     0.000     0.000     0.000     0.000     0.000     0.000     0.000     0.000     0.000     0.000     0.000     0.000     0.000     0.000     0.000     0.000     0.000     0.000     0.000     0.000     0.000     0.000     0.000     0.000     0.000     0.000     0.000     0.000     0.000     0.000     0.000     0.000     0.000     0.000     0.000     0.000     0.000     0.000     0.000     0.000     0.000     0.000     0.000     0.000     0.000     0.000     0.000     0.000     0.000     0.000     0.000     0.000     0.000     0.000     0.000     0.000     0.000     0.000     0.000     0.000     0.000     0.000     0.000     0.000     0.000     0.000     0.000     0.000     0.000     0.000     0.000     0.000     0.000     0.000     0.000     0.000     0.000     0.000     0.000     0.000     0.000     0.000     0.000     0.000     0.000     0.000     0.000     0.000     0.004     0.007     0.011     0.014     0.013     0.013     0.014     0.016     0.018     0.016     0.019     0.019     0.021     0.020     0.021     0.021     0.021     0.021     0.023     0.022     0.023     0.023     0.023     0.022     0.021     0.021     0.025     0.025     0.025     0.025     0.025     0.025     0.025     0.027     0.025     0.026     0.025     0.028     0.027     0.025     0.026     0.027     0.027     0.028     0.028     0.028     0.029     0.033     0.030     0.031     0.029     0.029     0.031     0.030     0.030     0.030     0.028     0.029     0.028     0.029     0.028     0.029     0.028     0.026     0.024     0.023     0.023     0.022     0.024     0.023     0.024     0.024     0.024     0.024     0.026     0.025     0.027     0.026     0.027     0.028     0.027     0.027     0.029     0.029     0.029     0.031     0.029     0.031     0.030     0.033     0.032     0.034     0.032     0.033     0.043     0.045     0.053     0.059     0.064     0.072     0.076     0.083     0.086     0.092     0.093     0.094     0.101     0.103     0.106     0.111     0.113     0.119     0.116     0.114     0.114     0.115     0.111     0.107     0.104     0.101     0.098     0.097     0.096     0.097     0.089     0.088     0.085     0.087     0.086     0.091     0.091     0.092     0.093     0.094     0.096     0.099     0.101     0.099     0.102     0.101     0.102     0.102     0.103     0.105     0.106     0.104     0.104     0.110     0.107     0.108     0.111     0.107     0.110     0.110     0.112     0.111     0.113     0.113     0.113     0.114     0.119     0.119     0.109     0.113     0.104     0.104     0.114     0.104     0.107     0.104     0.103     0.099     0.096     0.092     0.089     0.083     0.076     0.076     0.071     0.074     0.068     0.065     0.068     0.060     0.066     0.063     0.061     0.057     0.056     0.053     0.042     0.045     0.035     0.038     0.035     0.033     0.037     0.045     0.048     0.057     0.064     0.062     0.066     0.069     0.081     0.082     0.092     0.094     0.096     0.103     0.107     0.109     0.108     0.114     0.112     0.111     0.119     0.114     0.106     0.109     0.100     0.097     0.084     0.083     0.075     0.079     0.072     0.064     0.062     0.060     0.054     0.054     0.055     0.055     0.056     0.065     0.069     0.076     0.083     0.079     0.081     0.080     0.079     0.078     0.080     0.068     0.078     0.073     0.074     0.075     0.078     0.079     0.085     0.081     0.082     0.090     0.089     0.097     0.097     0.093     0.100     0.097     0.101     0.100     0.105     0.106     0.105     0.108     0.104     0.109     0.109     0.111     0.100     0.109     0.097     0.104     0.101     0.100     0.092     0.090     0.094     0.088     0.086     0.083     0.080     0.076     0.074     0.072     0.068     0.074     0.073     0.069     0.065     0.070     0.081     0.073     0.076     0.085     0.086     0.081     0.084     0.090     0.086     0.082     0.085     0.089     0.093     0.088     0.096     0.095     0.098     0.106     0.104     0.104     0.111     0.114     0.115     0.114     0.114     0.112     0.113     0.118     0.114     0.112     0.116     0.112     0.111     0.116     0.117     0.112     0.116     0.116     0.116     0.114     0.120     0.115     0.122     0.116     0.116     0.124     0.117     0.115     0.122     0.119     0.115     0.113     0.114     0.112     0.109     0.106     0.106     0.105     0.102     0.096     0.097     0.091     0.090     0.097     0.097     0.101     0.100     0.105     0.102     0.104     0.101     0.098     0.102     0.097     0.092     0.083     0.080     0.073     0.065     0.060     0.054     0.051     0.049     0.050     0.051     0.047     0.052     0.049     0.051     0.052     0.051     0.053     0.058     0.062     0.066     0.064     0.066     0.074     0.074     0.075     0.074     0.073     0.082     0.077     0.082     0.083     0.088     0.085     0.085     0.089     0.083     0.085     0.089     0.087     0.087     0.092     0.093     0.094     0.091     0.092     0.088     0.088     0.093     0.093     0.093     0.092     0.095     0.090     0.091     0.091     0.091     0.091     0.093     0.091     0.089     0.091     0.091     0.091     0.088     0.086     0.087     0.083     0.084     0.083     0.083     0.083     0.080     0.083     0.081     0.080     0.077     0.082     0.075     0.076     0.075     0.073     0.075     0.073     0.071     0.068     0.068     0.063     0.061     0.058     0.056     0.055     0.055     0.052     0.053     0.053     0.057     0.054     0.053     0.055     0.053     0.054     0.056     0.054     0.055     0.054     0.051     0.051     0.051     0.057     0.056     0.061     0.061     0.062     0.067     0.072     0.070     0.074     0.084     0.084     0.087     0.089     0.091     0.094     0.098     0.095     0.093     0.095     0.102     0.103     0.100     0.095     0.102     0.097     0.098     0.094     0.088     0.086     0.083     0.078     0.079     0.073     0.071     0.072     0.078     0.075     0.077     0.080     0.080     0.077     0.081     0.081     0.084     0.088     0.085     0.087     0.086     0.086     0.091     0.085     0.086     0.090     0.087     0.089     0.082     0.081     0.082     0.082     0.079     0.081     0.074     0.076     0.076     0.074     0.073     0.072     0.074     0.075     0.076     0.079     0.070     0.078     0.076     0.072     0.073     0.070     0.070     0.069     0.064     0.065     0.060     0.065     0.060     0.057     0.057     0.055     0.056     0.055     0.054     0.059     0.054     0.052     0.050     0.045     0.048     0.046     0.045     0.042     0.040     0.042     0.040     0.039     0.036     0.039     0.041     0.039     0.038     0.039     0.039     0.036     0.036     0.039     0.034     0.034     0.035     0.032     0.035     0.034     0.033     0.028     0.029     0.031     0.029     0.028     0.030     0.028     0.026     0.025     0.025     0.027     0.024     0.025     0.021     0.022     0.021     0.019     0.018     0.019     0.019     0.016     0.017     0.015     0.016     0.016     0.015     0.015     0.015     0.016     0.016     0.014     0.014     0.015     0.016     0.015     0.014     0.014     0.014     0.013     0.014     0.014     0.014     0.017     0.017     0.018     0.017     0.016     0.015     0.014     0.013     0.013     0.012     0.013     0.012     0.012     0.012     0.012     0.012     0.012     0.012     0.012     0.013     0.012     0.012     0.012     0.012     0.011     0.011     0.012     0.011     0.011     0.011     0.011     0.011     0.011     0.011     0.011     0.011     0.011     0.011     0.010     0.011     0.010     0.010     0.010     0.010     0.011     0.010     0.010     0.011     0.011     0.011     0.011     0.010     0.010     0.010     0.010     0.010     0.010     0.010     0.010     0.010     0.010     0.010     0.010     0.010     0.010     0.011     0.012     0.012     0.013     0.013     0.014     0.014     0.015     0.015     0.015     0.016     0.018     0.016     0.019     0.018     0.018     0.019     0.019     0.021     0.022     0.023     0.024     0.026     0.027     0.026     0.028     0.027     0.028     0.028     0.027     0.028     0.028     0.027     0.027     0.026     0.026     0.025     0.025     0.024     0.024     0.024     0.024     0.023     0.023     0.023     0.022     0.022     0.023     0.021     0.022     0.021     0.022     0.021     0.021     0.021     0.021     0.016     0.013     0.009     0.006     0.005     0.003     0.001     0.000     0.000     0.000     0.000     0.000     0.000     0.000     0.000     0.000     0.000     0.000     0.000     0.000     0.000     0.000     0.000     0.000     0.000     0.000     0.000     0.000     0.000     0.000     0.000     0.000     0.000     0.000     0.000     0.000     0.000     0.000     0.000     0.000     0.000     0.000     0.000     0.000     0.000     0.000     0.000     0.000     0.000     0.000     0.000     0.000     0.000     0.000     0.000     0.000     0.000     0.000     0.000     0.000     0.000     0.000     0.000     0.000     0.000     0.000     0.000     0.000     0.000     0.000     0.000     0.000     0.000     0.000     0.000     0.000     0.000     0.000     0.000     0.000     0.000     0.000     0.000     0.000     0.000     0.000     0.000     0.000     0.000     0.000     0.000     0.000     0.000     0.000     0.000     0.000     0.000     0.000     0.000     0.000     0.000     0.000     0.000     0.000     0.000     0.000     0.000     0.000     0.000     0.000     0.000     0.000     0.000     0.000     0.000     0.000     0.000     0.000     0.000     0.000     0.000     0.000     0.000     0.000     0.000     0.000     0.000     0.000     0.000     0.000     0.000     0.000     0.000     0.000     0.000     0.000     0.000     0.000     0.000     0.000     0.000     0.000     0.000     0.000     0.000     0.000     0.000     0.000     0.000     0.000     0.000     0.000     0.000     0.000     0.000     0.000     0.000     0.000     0.000     0.000     0.000     0.000     0.000     0.000     0.000     0.000     0.000     0.000     0.000     0.000     0.000     0.000     0.000     0.000     0.000     0.000     0.000     0.000     0.000     0.000     0.000     0.000     0.000     0.000     0.000     0.000     0.000     0.000     0.000     0.000     0.000     0.000     0.000     0.000     0.000     0.000     0.000     0.000     0.000     0.000     0.000     0.000     0.000     0.000     0.000     0.000     0.000     0.000     0.000     0.000     0.000     0.000     0.000     0.000     0.000     0.000     0.000     0.000     0.000     0.000     0.000     0.000     0.000     0.000     0.000     0.000     0.000     0.000     0.000     0.000     0.000     0.000     0.000     0.000     0.000     0.000     0.000     0.000     0.000     0.000     0.000     0.000     0.000     0.000     0.000     0.000     0.000     0.000     0.000     0.000     0.000     0.000     0.000     0.000     0.000     0.000     0.000     0.000     0.000     0.000     0.000     0.000     0.000     0.000     0.000     0.000     0.000     0.000     0.000     0.000     0.000     0.000     0.000     0.000     0.000     0.000     0.000     0.000     0.000     0.000     0.000     0.000     0.000     0.000     0.000     0.000     0.000     0.000     0.000     0.000     0.000     0.000     0.000     0.000     0.000     0.000     0.000     0.000     0.000     0.000     0.000     0.000     0.000     0.000     0.000     0.000     0.000     0.000     0.000     0.000     0.000     0.000     0.000     0.000     0.000     0.000     0.000     0.000     0.000     0.000     0.000     0.000     0.000     0.000     0.000     0.000     0.000     0.000     0.000     0.000     0.000     0.000     0.000     0.000     0.000     0.000     0.000     0.000     0.000     0.000     0.000     0.000     0.000     0.000     0.000     0.000     0.000     0.000     0.000     0.000     0.000     0.000     0.000     0.000     0.000     0.000     0.000     0.000     0.000     0.000     0.000     0.000     0.000     0.000     0.000     0.000     0.000     0.000     0.000     0.000     0.000     0.000     0.000     0.000     0.000     0.000     0.000     0.000     0.000     0.000     0.000     0.000     0.000     0.000     0.000     0.000     0.000     0.000     0.000     0.000     0.000     0.000     0.000     0.000     0.000     0.000     0.000     0.000     0.000     0.000     0.000     0.000     0.000     0.000     0.000     0.000     0.000     0.000     0.000     0.000     0.000     0.000     0.000     0.000     0.000     0.000     0.000     0.000     0.000     0.000     0.000     0.000     0.000     0.000     0.000     0.000     0.000     0.000     0.000     0.000     0.000     0.000     0.000     0.000     0.000     0.000     0.000     0.000     0.000     0.000     0.000     0.000     0.000     0.000     0.000     0.000     0.000     0.000     0.000     0.000     0.000     0.000     0.000     0.000     0.000     0.000     0.000     0.000     0.000     0.000     0.000     0.000     0.000     0.000     0.000     0.000     0.000     0.000     0.000     0.000 -9999.000     0.000     0.000     0.000     0.000     0.000     0.000     0.000     0.000     0.000     0.000     0.000     0.000     0.000     0.000     0.000     0.000     0.000     0.000     0.000     0.000     0.000     0.000     0.000     0.000     0.000     0.000     0.000     0.000     0.000     0.000     0.000     0.000     0.000     0.000     0.000     0.000     0.000     0.000     0.000     0.000     0.000     0.000     0.000     0.000     0.000     0.000     0.000     0.000     0.000     0.000     0.000     0.000     0.000     0.000     0.000     0.000     0.000     0.000     0.000     0.000     0.000     0.000     0.000     0.000     0.000
     0.000     0.000     0.000     0.000     0.000     0.000     0.000     0.000     0.000     0.000     0.000     0.000     0.000     0.000     0.000     0.000     0.000     0.000     0.000     0.000     0.000     0.000     0.000     0.000     0.000     0.000     0.000     0.000     0.000     0.000     0.000     0.000     0.000     0.000     0.000     0.000     0.000     0.000     0.000     0.000     0.000     0.000     0.000     0.000     0.000     0.000     0.000     0.000     0.000     0.000     0.000     0.000     0.000     0.000     0.000     0.000     0.000     0.000     0.000     0.000     0.000     0.000     0.000     0.000     0.000     0.000     0.000     0.000     0.000     0.000     0.000     0.000     0.000     0.000     0.000     0.000     0.000     0.000     0.000     0.000     0.000     0.000     0.000     0.000     0.000     0.000     0.000     0.000     0.000     0.000     0.000     0.000     0.000     0.000     0.000     0.000     0.000     0.000     0.000     0.000     0.000     0.000     0.000     0.000     0.000     0.000     0.000     0.000     0.000     0.000     0.000     0.000     0.000     0.000     0.000     0.000     0.000     0.000     0.000     0.000     0.000     0.000     0.000     0.000     0.000     0.000     0.000     0.000     0.000     0.000     0.000     0.000     0.000     0.000     0.000     0.000     0.000     0.000     0.000     0.000     0.000     0.000     0.000     0.000     0.000     0.000     0.000     0.000     0.000     0.000     0.000     0.000     0.000     0.000     0.000     0.000     0.000     0.000     0.000     0.000     0.000     0.000     0.000     0.000     0.000     0.000     0.000     0.000     0.000     0.000     0.000     0.000     0.000     0.000     0.000     0.000     0.000     0.000     0.000     0.000     0.000     0.000     0.000     0.000     0.000     0.000     0.000     0.000     0.000     0.000     0.000     0.000     0.000     0.000     0.000     0.000     0.000     0.000     0.000     0.000     0.000     0.000     0.000     0.001     0.005     0.009     0.009     0.010     0.009     0.010     0.016     0.018     0.017     0.018     0.018     0.017     0.019     0.019     0.019     0.019     0.019     0.021     0.021     0.022     0.021     0.021     0.023     0.024     0.023     0.025     0.024     0.024     0.026     0.026     0.022     0.023     0.024     0.026     0.025     0.026     0.027     0.026     0.025     0.026     0.028     0.027     0.027     0.028     0.029     0.029     0.029     0.029     0.029     0.029     0.029     0.029     0.029     0.029     0.029     0.029     0.028     0.029     0.028     0.028     0.028     0.028     0.028     0.026     0.025     0.024     0.022     0.023     0.023     0.023     0.024     0.023     0.024     0.023     0.026     0.025     0.025     0.025     0.027     0.028     0.028     0.028     0.028     0.028     0.030     0.029     0.031     0.030     0.031     0.030     0.032     0.031     0.032     0.036     0.042     0.047     0.049     0.059     0.060     0.067     0.073     0.079     0.083     0.087     0.094     0.094     0.099     0.102     0.105     0.106     0.112     0.114     0.115     0.115     0.114     0.115     0.111     0.107     0.101     0.100     0.096     0.094     0.089     0.091     0.092     0.089     0.084     0.086     0.090     0.089     0.092     0.089     0.088     0.092     0.093     0.091     0.097     0.099     0.093     0.098     0.101     0.101     0.101     0.102     0.105     0.105     0.106     0.105     0.109     0.107     0.106     0.110     0.105     0.109     0.111     0.107     0.108     0.106     0.107     0.106     0.112     0.106     0.107     0.108     0.106     0.108     0.103     0.104     0.096     0.102     0.098     0.091     0.091     0.083     0.081     0.076     0.071     0.072     0.069     0.063     0.059     0.066     0.062     0.062     0.055     0.058     0.056     0.054     0.046     0.044     0.041     0.044     0.039     0.035     0.034     0.032     0.035     0.040     0.046     0.050     0.060     0.066     0.062     0.074     0.071     0.081     0.083     0.089     0.099     0.101     0.104     0.102     0.100     0.110     0.109     0.104     0.111     0.110     0.102     0.101     0.101     0.102     0.091     0.088     0.081     0.070     0.065     0.067     0.060     0.055     0.055     0.054     0.052     0.053     0.057     0.062     0.075     0.068     0.070     0.074     0.085     0.084     0.079     0.080     0.072     0.069     0.070     0.068     0.074     0.070     0.072     0.076     0.081     0.085     0.081     0.085     0.085     0.095     0.087     0.096     0.100     0.096     0.101     0.102     0.103     0.104     0.103     0.106     0.103     0.101     0.107     0.107     0.104     0.102     0.103     0.097     0.090     0.090     0.088     0.088     0.092     0.082     0.083     0.080     0.077     0.074     0.076     0.072     0.078     0.073     0.063     0.067     0.060     0.068     0.068     0.071     0.073     0.078     0.077     0.080     0.079     0.078     0.081     0.081     0.084     0.084     0.085     0.086     0.092     0.093     0.092     0.095     0.102     0.111     0.104     0.101     0.109     0.104     0.110     0.107     0.115     0.113     0.107     0.112     0.113     0.104     0.104     0.106     0.109     0.105     0.107     0.106     0.108     0.104     0.107     0.113     0.113     0.112     0.113     0.118     0.110     0.113     0.115     0.110     0.107     0.110     0.111     0.111     0.100     0.099     0.097     0.099     0.090     0.090     0.094     0.082     0.084     0.092     0.089     0.091     0.093     0.094     0.093     0.094     0.095     0.091     0.095     0.092     0.084     0.080     0.071     0.066     0.061     0.056     0.050     0.049     0.050     0.049     0.049     0.049     0.048     0.051     0.050     0.050     0.050     0.053     0.053     0.059     0.065     0.069     0.070     0.067     0.074     0.072     0.073     0.070     0.077     0.080     0.076     0.075     0.076     0.074     0.081     0.083     0.083     0.082     0.083     0.085     0.088     0.086     0.083     0.082     0.085     0.086     0.084     0.086     0.088     0.088     0.086     0.086     0.088     0.086     0.086     0.088     0.091     0.086     0.086     0.089     0.088     0.087     0.086     0.085     0.084     0.085     0.085     0.081     0.083     0.084     0.082     0.077     0.079     0.078     0.079     0.079     0.078     0.077     0.077     0.073     0.073     0.074     0.069     0.070     0.066     0.064     0.064     0.060     0.058     0.056     0.056     0.052     0.054     0.049     0.048     0.054     0.051     0.050     0.052     0.054     0.054     0.053     0.053     0.052     0.054     0.051     0.052     0.055     0.053     0.056     0.055     0.057     0.057     0.064     0.064     0.065     0.067     0.071     0.076     0.078     0.079     0.081     0.083     0.080     0.090     0.090     0.090     0.090     0.089     0.095     0.090     0.094     0.085     0.086     0.084     0.084     0.082     0.085     0.075     0.073     0.074     0.069     0.068     0.069     0.070     0.076     0.073     0.075     0.081     0.079     0.081     0.079     0.083     0.085     0.082     0.081     0.085     0.083     0.086     0.076     0.081     0.081     0.079     0.080     0.078     0.075     0.076     0.077     0.076     0.072     0.069     0.076     0.069     0.068     0.072     0.067     0.067     0.069     0.068     0.073     0.069     0.069     0.066     0.068     0.067     0.062     0.062     0.063     0.060     0.061     0.056     0.060     0.055     0.052     0.049     0.052     0.050     0.051     0.052     0.051     0.050     0.042     0.045     0.045     0.046     0.041     0.040     0.039     0.042     0.043     0.041     0.036     0.041     0.036     0.036     0.038     0.038     0.036     0.039     0.034     0.040     0.036     0.033     0.032     0.031     0.031     0.032     0.031     0.032     0.031     0.027     0.028     0.028     0.029     0.025     0.026     0.027     0.024     0.024     0.024     0.021     0.020     0.021     0.020     0.020     0.020     0.018     0.019     0.018     0.018     0.017     0.016     0.017     0.017     0.016     0.016     0.015     0.015     0.015     0.014     0.015     0.014     0.014     0.014     0.014     0.013     0.014     0.014     0.012     0.012     0.013     0.016     0.017     0.015     0.015     0.013     0.012     0.012     0.012     0.011     0.014     0.012     0.011     0.011     0.011     0.011     0.011     0.011     0.011     0.011     0.011     0.011     0.011     0.011     0.011     0.011     0.011     0.011     0.011     0.011     0.011     0.011     0.010     0.011     0.010     0.011     0.011     0.011     0.010     0.011     0.011     0.010     0.011     0.010     0.011     0.010     0.011     0.010     0.010     0.011     0.010     0.011     0.010     0.011     0.010     0.011     0.010     0.010     0.010     0.010     0.010     0.010     0.010     0.011     0.011     0.010     0.011     0.012     0.012     0.013     0.014     0.014     0.014     0.015     0.015     0.015     0.016     0.015     0.017     0.017     0.016     0.018     0.018     0.020     0.021     0.021     0.022     0.023     0.024     0.023     0.024     0.024     0.025     0.024     0.023     0.025     0.024     0.024     0.023     0.023     0.022     0.022     0.020     0.022     0.020     0.022     0.022     0.023     0.023     0.023     0.024     0.024     0.022     0.023     0.022     0.022     0.022     0.018     0.017     0.017     0.017     0.017     0.016     0.014     0.010     0.007     0.006     0.004     0.003     0.001     0.000     0.000     0.000     0.000     0.000     0.000     0.000     0.000     0.000     0.000     0.000     0.000     0.000     0.000     0.000     0.000     0.000     0.000     0.000     0.000     0.000     0.000     0.000     0.000     0.000     0.000     0.000     0.000     0.000     0.000     0.000     0.000     0.000     0.000     0.000     0.000     0.000     0.000     0.000     0.000     0.000     0.000     0.000     0.000     0.000     0.000     0.000     0.000     0.000     0.000     0.000     0.000     0.000     0.000     0.000     0.000     0.000     0.000     0.000     0.000     0.000     0.000     0.000     0.000     0.000     0.000     0.000     0.000     0.000     0.000     0.000     0.000     0.000     0.000     0.000     0.000     0.000     0.000     0.000     0.000     0.000     0.000     0.000     0.000     0.000     0.000     0.000     0.000     0.000     0.000     0.000     0.000     0.000     0.000     0.000     0.000     0.000     0.000     0.000     0.000     0.000     0.000     0.000     0.000     0.000     0.000     0.000     0.000     0.000     0.000     0.000     0.000     0.000     0.000     0.000     0.000     0.000     0.000     0.000     0.000     0.000     0.000     0.000     0.000     0.000     0.000     0.000     0.000     0.000     0.000     0.000     0.000     0.000     0.000     0.000     0.000     0.000     0.000     0.000     0.000     0.000     0.000     0.000     0.000     0.000     0.000     0.000     0.000     0.000     0.000     0.000     0.000     0.000     0.000     0.000     0.000     0.000     0.000     0.000     0.000     0.000     0.000     0.000     0.000     0.000     0.000     0.000     0.000     0.000     0.000     0.000     0.000     0.000     0.000     0.000     0.000     0.000     0.000     0.000     0.000     0.000     0.000     0.000     0.000     0.000     0.000     0.000     0.000     0.000     0.000     0.000     0.000     0.000     0.000     0.000     0.000     0.000     0.000     0.000     0.000     0.000     0.000     0.000     0.000     0.000     0.000     0.000     0.000     0.000     0.000     0.000     0.000     0.000     0.000     0.000     0.000     0.000     0.000     0.000     0.000     0.000     0.000     0.000     0.000     0.000     0.000     0.000     0.000     0.000     0.000     0.000     0.000     0.000     0.000     0.000     0.000     0.000     0.000     0.000     0.000     0.000     0.000     0.000     0.000     0.000     0.000     0.000     0.000     0.000     0.000     0.000     0.000     0.000     0.000     0.000     0.000     0.000     0.000     0.000     0.000     0.000     0.000     0.000     0.000     0.000     0.000     0.000     0.000     0.000     0.000     0.000     0.000     0.000     0.000     0.000     0.000     0.000     0.000     0.000     0.000     0.000     0.000     0.000     0.000     0.000     0.000     0.000     0.000     0.000     0.000     0.000     0.000     0.000     0.000     0.000     0.000     0.000     0.000     0.000     0.000     0.000     0.000     0.000     0.000     0.000     0.000     0.000     0.000     0.000     0.000     0.000     0.000     0.000     0.000     0.000     0.000     0.000     0.000     0.000     0.000     0.000     0.000     0.000     0.000     0.000     0.000     0.000     0.000     0.000     0.000     0.000     0.000     0.000     0.000     0.000     0.000     0.000     0.000     0.000     0.000     0.000     0.000     0.000     0.000     0.000     0.000     0.000     0.000     0.000     0.000     0.000     0.000     0.000     0.000     0.000     0.000     0.000     0.000     0.000     0.000     0.000     0.000     0.000     0.000     0.000     0.000     0.000     0.000     0.000     0.000     0.000     0.000     0.000     0.000     0.000     0.000     0.000     0.000     0.000     0.000     0.000     0.000     0.000     0.000     0.000     0.000     0.000     0.000     0.000     0.000     0.000     0.000     0.000     0.000     0.000     0.000     0.000     0.000     0.000     0.000     0.000     0.000     0.000     0.000     0.000     0.000     0.000     0.000     0.000     0.000     0.000     0.000     0.000     0.000     0.000     0.000     0.000     0.000     0.000     0.000     0.000     0.000     0.000     0.000     0.000     0.000     0.000     0.000     0.000     0.000     0.000     0.000     0.000     0.000     0.000     0.000     0.000     0.000     0.000     0.000     0.000     0.000     0.000     0.000     0.000     0.000     0.000     0.000     0.000     0.000     0.000     0.000     0.000     0.000     0.000     0.000     0.000     0.000     0.000     0.000     0.000     0.000     0.000     0.000     0.000     0.000     0.000     0.000     0.000     0.000     0.000     0.000     0.000     0.000     0.000     0.000     0.000     0.000     0.000     0.000     0.000     0.000     0.000     0.000     0.000     0.000     0.000     0.000     0.000     0.000     0.000     0.000     0.000     0.000     0.000     0.000     0.000     0.000     0.000     0.000     0.000     0.000     0.000     0.000     0.000     0.000     0.000     0.000     0.000     0.000     0.000     0.000     0.000     0.000     0.000     0.000     0.000     0.000     0.000     0.000     0.000     0.000     0.000     0.000     0.000     0.000     0.000     0.000
     0.000     0.000     0.000     0.000     0.000     0.000     0.000     0.000     0.000     0.000     0.000     0.000     0.000     0.000     0.000     0.000     0.000     0.000     0.000     0.000     0.000     0.000     0.000     0.000     0.000     0.000     0.000     0.000     0.000     0.000     0.000     0.000     0.000     0.000     0.000     0.000     0.000     0.000     0.000     0.000     0.000     0.000     0.000     0.000     0.000     0.000     0.000     0.000     0.000     0.000     0.000     0.000     0.000     0.000     0.000     0.000     0.000     0.000     0.000     0.000     0.000     0.000     0.000     0.000     0.000     0.000     0.000     0.000     0.000     0.000     0.000     0.000     0.000     0.000     0.000     0.000     0.000     0.000     0.000     0.000     0.000     0.000     0.000     0.000     0.000     0.000     0.000     0.000     0.000     0.000     0.000     0.000     0.000     0.000     0.000     0.000     0.000     0.000     0.000     0.000     0.000     0.000     0.000     0.000     0.000     0.000     0.000     0.000     0.000     0.000     0.000     0.000     0.000     0.000     0.000     0.000     0.000     0.000     0.000     0.000     0.000     0.000     0.000     0.000     0.000     0.000     0.000     0.000     0.000     0.000     0.000     0.000     0.000     0.000     0.000     0.000     0.000     0.000     0.000     0.000     0.000     0.000     0.000     0.000     0.000     0.000     0.000     0.000     0.000     0.000     0.000     0.000     0.000     0.000     0.000     0.000     0.000     0.000     0.000     0.000     0.000     0.000     0.000     0.000     0.000     0.000     0.000     0.000     0.000     0.000     0.000     0.000     0.000     0.000     0.000     0.000     0.000     0.000     0.000     0.000     0.000     0.000     0.000     0.000     0.000     0.000     0.000     0.000     0.000     0.000     0.000     0.000     0.000     0.000     0.000     0.000     0.000     0.000     0.000     0.000     0.000     0.000     0.000     0.003     0.007     0.008     0.008     0.007     0.010     0.014     0.016     0.014     0.017     0.016     0.017     0.018     0.019     0.020     0.019     0.019     0.020     0.019     0.021     0.020     0.020     0.020     0.021     0.022     0.021     0.023     0.022     0.022     0.024     0.025     0.024     0.022     0.023     0.025     0.025     0.027     0.026     0.026     0.025     0.026     0.026     0.026     0.027     0.028     0.028     0.028     0.030     0.029     0.029     0.029     0.030     0.030     0.029     0.030     0.029     0.030     0.028     0.028     0.029     0.029     0.028     0.028     0.026     0.025     0.026     0.025     0.023     0.022     0.022     0.023     0.023     0.023     0.023     0.024     0.024     0.025     0.026     0.026     0.025     0.027     0.026     0.028     0.028     0.029     0.029     0.029     0.030     0.030     0.031     0.031     0.031     0.031     0.033     0.035     0.036     0.045     0.048     0.055     0.061     0.067     0.072     0.077     0.080     0.088     0.087     0.093     0.097     0.103     0.104     0.107     0.109     0.111     0.109     0.114     0.114     0.115     0.110     0.104     0.100     0.099     0.094     0.095     0.091     0.090     0.087     0.087     0.087     0.086     0.082     0.081     0.085     0.085     0.086     0.092     0.087     0.088     0.088     0.090     0.092     0.091     0.096     0.096     0.101     0.095     0.094     0.096     0.100     0.098     0.100     0.104     0.102     0.104     0.104     0.103     0.103     0.102     0.098     0.103     0.104     0.103     0.108     0.103     0.106     0.102     0.104     0.102     0.099     0.099     0.093     0.094     0.094     0.091     0.081     0.084     0.085     0.082     0.075     0.069     0.069     0.061     0.059     0.056     0.059     0.063     0.056     0.056     0.050     0.050     0.046     0.048     0.041     0.037     0.034     0.031     0.033     0.032     0.033     0.036     0.038     0.048     0.055     0.062     0.065     0.069     0.067     0.080     0.077     0.091     0.092     0.090     0.102     0.101     0.101     0.102     0.101     0.104     0.107     0.100     0.097     0.102     0.092     0.090     0.088     0.087     0.085     0.075     0.068     0.064     0.058     0.058     0.057     0.052     0.052     0.053     0.054     0.061     0.064     0.065     0.069     0.068     0.073     0.076     0.066     0.072     0.062     0.065     0.065     0.066     0.072     0.068     0.074     0.077     0.075     0.079     0.079     0.085     0.086     0.091     0.085     0.094     0.092     0.089     0.092     0.097     0.102     0.104     0.100     0.101     0.102     0.098     0.104     0.096     0.096     0.098     0.092     0.089     0.093     0.090     0.089     0.090     0.081     0.082     0.081     0.078     0.075     0.071     0.069     0.066     0.064     0.062     0.061     0.063     0.060     0.062     0.067     0.067     0.070     0.071     0.068     0.071     0.079     0.069     0.076     0.077     0.078     0.083     0.083     0.084     0.085     0.094     0.096     0.089     0.095     0.104     0.099     0.104     0.101     0.103     0.098     0.107     0.095     0.104     0.101     0.099     0.097     0.094     0.104     0.098     0.102     0.095     0.101     0.097     0.102     0.093     0.101     0.104     0.094     0.097     0.104     0.100     0.099     0.103     0.099     0.100     0.099     0.099     0.095     0.091     0.091     0.088     0.089     0.086     0.086     0.085     0.079     0.073     0.073     0.078     0.078     0.079     0.082     0.085     0.083     0.080     0.077     0.084     0.079     0.077     0.073     0.071     0.064     0.059     0.053     0.047     0.046     0.045     0.045     0.046     0.048     0.048     0.045     0.052     0.050     0.048     0.049     0.048     0.053     0.055     0.063     0.059     0.060     0.064     0.068     0.065     0.067     0.074     0.071     0.074     0.071     0.070     0.071     0.072     0.076     0.073     0.075     0.075     0.078     0.075     0.076     0.077     0.080     0.078     0.080     0.080     0.080     0.082     0.084     0.085     0.085     0.083     0.083     0.083     0.083     0.083     0.085     0.085     0.087     0.085     0.084     0.083     0.084     0.082     0.082     0.082     0.084     0.080     0.081     0.080     0.077     0.076     0.076     0.074     0.073     0.073     0.069     0.072     0.068     0.070     0.065     0.065     0.067     0.063     0.063     0.059     0.057     0.055     0.055     0.052     0.054     0.051     0.050     0.047     0.049     0.044     0.048     0.048     0.049     0.051     0.049     0.052     0.049     0.050     0.053     0.052     0.050     0.052     0.052     0.050     0.059     0.058     0.056     0.057     0.055     0.058     0.059     0.059     0.065     0.065     0.067     0.070     0.075     0.072     0.077     0.075     0.078     0.082     0.082     0.082     0.078     0.077     0.076     0.076     0.078     0.075     0.068     0.076     0.069     0.064     0.063     0.065     0.063     0.062     0.068     0.068     0.071     0.067     0.069     0.073     0.069     0.067     0.073     0.076     0.074     0.073     0.072     0.076     0.073     0.077     0.078     0.075     0.073     0.069     0.075     0.072     0.068     0.066     0.066     0.065     0.062     0.061     0.062     0.060     0.062     0.061     0.063     0.061     0.066     0.061     0.062     0.065     0.061     0.063     0.061     0.057     0.058     0.058     0.052     0.054     0.054     0.052     0.052     0.047     0.044     0.047     0.045     0.046     0.043     0.046     0.042     0.040     0.042     0.040     0.040     0.039     0.038     0.039     0.037     0.038     0.037     0.035     0.037     0.039     0.036     0.035     0.035     0.034     0.032     0.034     0.034     0.033     0.033     0.031     0.032     0.031     0.030     0.031     0.030     0.028     0.027     0.028     0.025     0.023     0.024     0.024     0.027     0.023     0.022     0.022     0.019     0.020     0.021     0.018     0.020     0.018     0.017     0.016     0.017     0.016     0.015     0.015     0.015     0.014     0.017     0.015     0.014     0.014     0.014     0.013     0.014     0.015     0.012     0.013     0.012     0.013     0.013     0.013     0.014     0.013     0.014     0.014     0.013     0.013     0.011     0.012     0.013     0.012     0.011     0.013     0.015     0.011     0.010     0.010     0.010     0.011     0.010     0.011     0.010     0.010     0.010     0.010     0.010     0.011     0.010     0.010     0.011     0.010     0.011     0.010     0.011     0.010     0.011     0.010     0.011     0.010     0.011     0.010     0.010     0.010     0.010     0.010     0.010     0.010     0.010     0.010     0.010     0.010     0.010     0.010     0.010     0.012     0.011     0.012     0.011     0.011     0.011     0.010     0.009     0.010     0.010     0.010     0.010     0.011     0.011     0.010     0.011     0.012     0.012     0.012     0.012     0.015     0.015     0.014     0.015     0.016     0.015     0.016     0.015     0.016     0.016     0.018     0.018     0.019     0.019     0.020     0.021     0.021     0.020     0.021     0.022     0.022     0.021     0.021     0.021     0.021     0.022     0.022     0.022     0.022     0.022     0.022     0.023     0.021     0.022     0.022     0.023     0.022     0.022     0.022     0.023     0.022     0.023     0.021     0.019     0.020     0.019     0.020     0.019     0.015     0.013     0.013     0.013     0.014     0.012     0.009     0.007     0.006     0.004     0.002     0.001     0.000     0.000     0.000     0.000     0.000     0.000     0.000     0.000     0.000     0.000     0.000     0.000     0.000     0.000     0.000     0.000     0.000     0.000     0.000     0.000     0.000     0.000     0.000     0.000     0.000     0.000     0.000     0.000     0.000     0.000     0.000     0.000     0.000     0.000     0.000     0.000     0.000     0.000     0.000     0.000     0.000     0.000     0.000     0.000     0.000     0.000     0.000     0.000     0.000     0.000     0.000     0.000     0.000     0.000     0.000     0.000     0.000     0.000     0.000     0.000     0.000     0.000     0.000     0.000     0.000     0.000     0.000     0.000     0.000     0.000     0.000     0.000     0.000     0.000     0.000     0.000     0.000     0.000     0.000     0.000     0.000     0.000     0.000     0.000     0.000     0.000     0.000     0.000     0.000     0.000     0.000     0.000     0.000     0.000     0.000     0.000     0.000     0.000     0.000     0.000     0.000     0.000     0.000     0.000     0.000     0.000     0.000     0.000     0.000     0.000     0.000     0.000     0.000     0.000     0.000     0.000     0.000     0.000     0.000     0.000     0.000     0.000     0.000     0.000     0.000     0.000     0.000     0.000     0.000     0.000     0.000     0.000     0.000     0.000     0.000     0.000     0.000     0.000     0.000     0.000     0.000     0.000     0.000     0.000     0.000     0.000     0.000     0.000     0.000     0.000     0.000     0.000     0.000     0.000     0.000     0.000     0.000     0.000     0.000     0.000     0.000     0.000     0.000     0.000     0.000     0.000     0.000     0.000     0.000     0.000     0.000     0.000     0.000     0.000     0.000     0.000     0.000     0.000     0.000     0.000     0.000     0.000     0.000     0.000     0.000     0.000     0.000     0.000     0.000     0.000     0.000     0.000     0.000     0.000     0.000     0.000     0.000     0.000     0.000     0.000     0.000     0.000     0.000     0.000     0.000     0.000     0.000     0.000     0.000     0.000     0.000     0.000     0.000     0.000     0.000     0.000     0.000     0.000     0.000     0.000     0.000     0.000     0.000     0.000     0.000     0.000     0.000     0.000     0.000     0.000     0.000     0.000     0.000     0.000     0.000     0.000     0.000     0.000     0.000     0.000     0.000     0.000     0.000     0.000     0.000     0.000     0.000     0.000     0.000     0.000     0.000     0.000     0.000     0.000     0.000     0.000     0.000     0.000     0.000     0.000     0.000     0.000     0.000     0.000     0.000     0.000     0.000     0.000     0.000     0.000     0.000     0.000     0.000     0.000     0.000     0.000     0.000     0.000     0.000     0.000     0.000     0.000     0.000     0.000     0.000     0.000     0.000     0.000     0.000     0.000     0.000     0.000     0.000     0.000     0.000     0.000     0.000     0.000     0.000     0.000     0.000     0.000     0.000     0.000     0.000     0.000     0.000     0.000     0.000     0.000     0.000     0.000     0.000     0.000     0.000     0.000     0.000     0.000     0.000     0.000     0.000     0.000     0.000     0.000     0.000     0.000     0.000     0.000     0.000     0.000     0.000     0.000     0.000     0.000     0.000     0.000     0.000     0.000     0.000     0.000     0.000     0.000     0.000     0.000     0.000     0.000     0.000     0.000     0.000     0.000     0.000     0.000     0.000     0.000     0.000     0.000     0.000     0.000     0.000     0.000     0.000     0.000     0.000     0.000     0.000     0.000     0.000     0.000     0.000     0.000     0.000     0.000     0.000     0.000     0.000     0.000     0.000     0.000     0.000     0.000     0.000     0.000     0.000     0.000     0.000     0.000     0.000     0.000     0.000     0.000     0.000     0.000     0.000     0.000     0.000     0.000     0.000     0.000     0.000     0.000     0.000     0.000     0.000     0.000     0.000     0.000     0.000     0.000     0.000     0.000     0.000     0.000     0.000     0.000     0.000     0.000     0.000     0.000     0.000     0.000     0.000     0.000     0.000     0.000     0.000     0.000     0.000     0.000     0.000     0.000     0.000     0.000     0.000     0.000     0.000     0.000     0.000     0.000     0.000     0.000     0.000     0.000     0.000     0.000     0.000     0.000     0.000     0.000     0.000     0.000     0.000     0.000     0.000     0.000     0.000     0.000     0.000     0.000     0.000     0.000     0.000     0.000     0.000     0.000     0.000     0.000     0.000     0.000     0.000     0.000     0.000     0.000     0.000     0.000     0.000     0.000     0.000     0.000     0.000     0.000     0.000     0.000     0.000     0.000     0.000     0.000     0.000     0.000     0.000     0.000     0.000     0.000     0.000     0.000     0.000     0.000     0.000     0.000     0.000     0.000     0.000     0.000     0.000     0.000     0.000     0.000     0.000     0.000     0.000     0.000     0.000     0.000     0.000     0.000     0.000     0.000     0.000     0.000     0.000     0.000     0.000     0.000     0.000     0.000     0.000     0.000     0.000
     0.000     0.000     0.000     0.000     0.000     0.000     0.000     0.000     0.000     0.000     0.000     0.000     0.000     0.000     0.000     0.000     0.000     0.000     0.000     0.000     0.000     0.000     0.000     0.000     0.000     0.000     0.000     0.000     0.000     0.000     0.000     0.000     0.000     0.000     0.000     0.000     0.000     0.000     0.000     0.000     0.000     0.000     0.000     0.000     0.000     0.000     0.000     0.000     0.000     0.000     0.000     0.000     0.000     0.000     0.000     0.000     0.000     0.000     0.000     0.000     0.000     0.000     0.000     0.000     0.000     0.000     0.000     0.000     0.000     0.000     0.000     0.000     0.000     0.000     0.000     0.000     0.000     0.000     0.000     0.000     0.000     0.000     0.000     0.000     0.000     0.000     0.000     0.000     0.000     0.000     0.000     0.000     0.000     0.000     0.000     0.000     0.000     0.000     0.000     0.000     0.000     0.000     0.000     0.000     0.000     0.000     0.000     0.000     0.000     0.000     0.000     0.000     0.000     0.000     0.000     0.000     0.000     0.000     0.000     0.000     0.000     0.000     0.000     0.000     0.000     0.000     0.000     0.000     0.000     0.000     0.000     0.000     0.000     0.000     0.000     0.000     0.000     0.000     0.000     0.000     0.000     0.000     0.000     0.000     0.000     0.000     0.000     0.000     0.000     0.000     0.000     0.000     0.000     0.000     0.000     0.000     0.000     0.000     0.000     0.000     0.000     0.000     0.000     0.000     0.000     0.000     0.000     0.000     0.000     0.000     0.000     0.000     0.000     0.000     0.000     0.000     0.000     0.000     0.000     0.000     0.000     0.000     0.000     0.000     0.000     0.000     0.000     0.000     0.000     0.000     0.000     0.000     0.000     0.000     0.000     0.000     0.000     0.000     0.000     0.000     0.000     0.000     0.002     0.006     0.006     0.005     0.006     0.007     0.011     0.014     0.015     0.016     0.015     0.017     0.016     0.018     0.017     0.019     0.017     0.019     0.018     0.019     0.021     0.020     0.020     0.020     0.021     0.020     0.022     0.020     0.022     0.022     0.022     0.022     0.022     0.023     0.023     0.023     0.023     0.025     0.025     0.028     0.025     0.026     0.027     0.027     0.027     0.028     0.027     0.029     0.028     0.028     0.030     0.029     0.031     0.029     0.029     0.028     0.030     0.030     0.029     0.030     0.029     0.030     0.029     0.026     0.026     0.024     0.026     0.025     0.023     0.022     0.021     0.022     0.023     0.024     0.024     0.025     0.024     0.025     0.026     0.025     0.026     0.027     0.026     0.028     0.027     0.028     0.027     0.029     0.030     0.030     0.031     0.031     0.031     0.033     0.032     0.034     0.040     0.043     0.051     0.055     0.058     0.067     0.072     0.074     0.077     0.079     0.085     0.090     0.093     0.097     0.101     0.104     0.104     0.111     0.110     0.113     0.111     0.112     0.108     0.100     0.099     0.098     0.096     0.093     0.086     0.083     0.084     0.084     0.083     0.077     0.080     0.080     0.082     0.083     0.080     0.080     0.083     0.085     0.085     0.087     0.085     0.089     0.089     0.090     0.094     0.091     0.095     0.094     0.095     0.093     0.094     0.094     0.098     0.100     0.096     0.094     0.094     0.098     0.096     0.096     0.101     0.099     0.097     0.097     0.097     0.094     0.095     0.096     0.095     0.095     0.088     0.088     0.083     0.082     0.080     0.079     0.079     0.076     0.067     0.065     0.062     0.058     0.057     0.051     0.051     0.051     0.050     0.047     0.045     0.045     0.045     0.040     0.033     0.035     0.032     0.031     0.031     0.031     0.031     0.031     0.034     0.048     0.049     0.050     0.056     0.065     0.063     0.077     0.076     0.073     0.083     0.087     0.092     0.092     0.096     0.092     0.095     0.095     0.097     0.093     0.094     0.093     0.089     0.088     0.086     0.083     0.074     0.067     0.065     0.062     0.056     0.057     0.053     0.053     0.053     0.052     0.053     0.056     0.051     0.054     0.060     0.062     0.062     0.069     0.065     0.064     0.060     0.063     0.070     0.065     0.073     0.071     0.074     0.076     0.076     0.075     0.077     0.082     0.082     0.078     0.087     0.086     0.086     0.091     0.090     0.092     0.095     0.095     0.098     0.094     0.093     0.097     0.095     0.093     0.089     0.093     0.097     0.091     0.086     0.083     0.084     0.081     0.086     0.079     0.072     0.074     0.067     0.068     0.064     0.062     0.060     0.063     0.065     0.062     0.060     0.060     0.056     0.061     0.056     0.059     0.062     0.067     0.065     0.067     0.068     0.066     0.076     0.071     0.074     0.083     0.080     0.089     0.092     0.086     0.092     0.084     0.089     0.087     0.089     0.096     0.092     0.096     0.091     0.093     0.094     0.093     0.089     0.090     0.084     0.085     0.082     0.081     0.087     0.080     0.089     0.089     0.086     0.092     0.091     0.089     0.092     0.087     0.090     0.088     0.085     0.082     0.085     0.083     0.079     0.082     0.077     0.077     0.081     0.083     0.075     0.075     0.075     0.070     0.064     0.065     0.062     0.064     0.070     0.067     0.061     0.069     0.067     0.065     0.067     0.064     0.062     0.058     0.054     0.048     0.044     0.042     0.043     0.042     0.043     0.042     0.042     0.045     0.046     0.048     0.045     0.043     0.043     0.045     0.051     0.048     0.051     0.056     0.059     0.060     0.062     0.061     0.060     0.065     0.068     0.064     0.066     0.066     0.063     0.066     0.065     0.067     0.067     0.070     0.071     0.069     0.073     0.071     0.072     0.072     0.072     0.075     0.076     0.075     0.076     0.081     0.076     0.080     0.078     0.079     0.079     0.081     0.076     0.079     0.077     0.077     0.078     0.079     0.079     0.081     0.074     0.076     0.078     0.075     0.072     0.074     0.072     0.072     0.070     0.066     0.068     0.068     0.067     0.068     0.066     0.065     0.062     0.060     0.057     0.060     0.054     0.056     0.054     0.052     0.050     0.048     0.049     0.046     0.045     0.043     0.042     0.041     0.042     0.042     0.042     0.044     0.046     0.048     0.047     0.050     0.053     0.053     0.050     0.050     0.051     0.051     0.056     0.054     0.057     0.052     0.058     0.053     0.055     0.055     0.056     0.057     0.061     0.060     0.060     0.062     0.064     0.062     0.068     0.067     0.066     0.072     0.068     0.070     0.068     0.067     0.068     0.066     0.057     0.059     0.061     0.057     0.056     0.058     0.059     0.058     0.061     0.057     0.063     0.058     0.060     0.063     0.066     0.068     0.066     0.062     0.067     0.063     0.065     0.069     0.069     0.064     0.062     0.065     0.067     0.064     0.060     0.057     0.059     0.058     0.062     0.056     0.056     0.055     0.057     0.053     0.057     0.055     0.055     0.057     0.057     0.054     0.055     0.054     0.056     0.053     0.054     0.055     0.052     0.050     0.053     0.051     0.050     0.047     0.047     0.046     0.044     0.045     0.044     0.042     0.040     0.041     0.039     0.040     0.037     0.037     0.039     0.039     0.038     0.035     0.033     0.036     0.035     0.035     0.033     0.036     0.032     0.031     0.032     0.031     0.033     0.032     0.030     0.028     0.028     0.029     0.029     0.028     0.026     0.026     0.024     0.026     0.026     0.026     0.022     0.022     0.023     0.022     0.023     0.023     0.022     0.021     0.021     0.020     0.016     0.017     0.017     0.017     0.017     0.016     0.017     0.016     0.015     0.013     0.015     0.014     0.014     0.015     0.014     0.015     0.014     0.013     0.014     0.014     0.013     0.014     0.011     0.014     0.012     0.014     0.013     0.012     0.012     0.011     0.011     0.012     0.012     0.012     0.012     0.011     0.011     0.010     0.011     0.011     0.011     0.011     0.011     0.010     0.009     0.009     0.009     0.009     0.009     0.012     0.009     0.010     0.009     0.010     0.010     0.010     0.009     0.010     0.009     0.010     0.010     0.010     0.010     0.010     0.010     0.010     0.009     0.010     0.010     0.010     0.010     0.009     0.010     0.010     0.010     0.010     0.010     0.010     0.010     0.012     0.010     0.010     0.010     0.011     0.011     0.011     0.011     0.010     0.009     0.010     0.010     0.010     0.010     0.011     0.011     0.011     0.012     0.013     0.012     0.013     0.014     0.013     0.014     0.014     0.015     0.015     0.017     0.017     0.017     0.017     0.018     0.018     0.019     0.019     0.020     0.019     0.020     0.019     0.021     0.020     0.019     0.019     0.019     0.018     0.021     0.021     0.022     0.022     0.019     0.020     0.022     0.021     0.020     0.020     0.021     0.021     0.021     0.021     0.021     0.020     0.020     0.018     0.019     0.018     0.020     0.018     0.017     0.016     0.013     0.013     0.012     0.012     0.012     0.012     0.012     0.010     0.007     0.004     0.002     0.001     0.000     0.000     0.000     0.000     0.000     0.000     0.000     0.000     0.000     0.000     0.000     0.000     0.000     0.000     0.000     0.000     0.000     0.000     0.000     0.000     0.000     0.000     0.000     0.000     0.000     0.000     0.000     0.000     0.000     0.000     0.000     0.000     0.000     0.000     0.000     0.000     0.000     0.000     0.000     0.000     0.000     0.000     0.000     0.000     0.000     0.000     0.000     0.000     0.000     0.000     0.000     0.000     0.000     0.000     0.000     0.000     0.000     0.000     0.000     0.000     0.000     0.000     0.000     0.000     0.000     0.000     0.000     0.000     0.000     0.000     0.000     0.000     0.000     0.000     0.000     0.000     0.000     0.000     0.000     0.000     0.000     0.000     0.000     0.000     0.000     0.000     0.000     0.000     0.000     0.000     0.000     0.000     0.000     0.000     0.000     0.000     0.000     0.000     0.000     0.000     0.000     0.000     0.000     0.000     0.000     0.000     0.000     0.000     0.000     0.000     0.000     0.000     0.000     0.000     0.000     0.000     0.000     0.000     0.000     0.000     0.000     0.000     0.000     0.000     0.000     0.000     0.000     0.000     0.000     0.000     0.000     0.000     0.000     0.000     0.000     0.000     0.000     0.000     0.000     0.000     0.000     0.000     0.000     0.000     0.000     0.000     0.000     0.000     0.000     0.000     0.000     0.000     0.000     0.000     0.000     0.000     0.000     0.000     0.000     0.000     0.000     0.000     0.000     0.000     0.000     0.000     0.000     0.000     0.000     0.000     0.000     0.000     0.000     0.000     0.000     0.000     0.000     0.000     0.000     0.000     0.000     0.000     0.000     0.000     0.000     0.000     0.000     0.000     0.000     0.000     0.000     0.000     0.000     0.000     0.000     0.000     0.000     0.000     0.000     0.000     0.000     0.000     0.000     0.000     0.000     0.000     0.000     0.000     0.000     0.000     0.000     0.000     0.000     0.000     0.000     0.000     0.000     0.000     0.000     0.000     0.000     0.000     0.000     0.000     0.000     0.000     0.000     0.000     0.000     0.000     0.000     0.000     0.000     0.000     0.000     0.000     0.000     0.000     0.000     0.000     0.000     0.000     0.000     0.000     0.000     0.000     0.000     0.000     0.000     0.000     0.000     0.000     0.000     0.000     0.000     0.000     0.000     0.000     0.000     0.000     0.000     0.000     0.000     0.000     0.000     0.000     0.000     0.000     0.000     0.000     0.000     0.000     0.000     0.000     0.000     0.000     0.000     0.000     0.000     0.000     0.000     0.000     0.000     0.000     0.000     0.000     0.000     0.000     0.000     0.000     0.000     0.000     0.000     0.000     0.000     0.000     0.000     0.000     0.000     0.000     0.000     0.000     0.000     0.000     0.000     0.000     0.000     0.000     0.000     0.000     0.000     0.000     0.000     0.000     0.000     0.000     0.000     0.000     0.000     0.000     0.000     0.000     0.000     0.000     0.000     0.000     0.000     0.000     0.000     0.000     0.000     0.000     0.000     0.000     0.000     0.000     0.000     0.000     0.000     0.000     0.000     0.000     0.000     0.000     0.000     0.000     0.000     0.000     0.000     0.000     0.000     0.000     0.000     0.000     0.000     0.000     0.000     0.000     0.000     0.000     0.000     0.000     0.000     0.000     0.000     0.000     0.000     0.000     0.000     0.000     0.000     0.000     0.000     0.000     0.000     0.000     0.000     0.000     0.000     0.000     0.000     0.000     0.000     0.000     0.000     0.000     0.000     0.000     0.000     0.000     0.000     0.000     0.000     0.000     0.000     0.000     0.000     0.000     0.000     0.000     0.000     0.000     0.000     0.000     0.000     0.000     0.000     0.000     0.000     0.000     0.000     0.000     0.000     0.000     0.000     0.000     0.000     0.000     0.000     0.000     0.000     0.000     0.000     0.000     0.000     0.000     0.000     0.000     0.000     0.000     0.000     0.000     0.000     0.000     0.000     0.000     0.000     0.000     0.000     0.000     0.000     0.000     0.000     0.000     0.000     0.000     0.000     0.000     0.000     0.000     0.000     0.000     0.000     0.000     0.000     0.000     0.000     0.000     0.000     0.000     0.000     0.000     0.000     0.000     0.000     0.000     0.000     0.000     0.000     0.000     0.000     0.000     0.000     0.000     0.000     0.000     0.000     0.000     0.000     0.000     0.000     0.000     0.000     0.000     0.000     0.000     0.000     0.000     0.000     0.000     0.000     0.000     0.000     0.000     0.000     0.000     0.000     0.000     0.000     0.000     0.000     0.000     0.000     0.000     0.000     0.000     0.000     0.000     0.000     0.000     0.000     0.000     0.000     0.000     0.000     0.000     0.000     0.000     0.000     0.000     0.000     0.000     0.000     0.000     0.000     0.000
     0.000     0.000     0.000     0.000     0.000     0.000     0.000     0.000     0.000     0.000     0.000     0.000     0.000     0.000     0.000     0.000     0.000     0.000     0.000     0.000     0.000     0.000     0.000     0.000     0.000     0.000     0.000     0.000     0.000     0.000     0.000     0.000     0.000     0.000     0.000     0.000     0.000     0.000     0.000     0.000     0.000     0.000     0.000     0.000     0.000     0.000     0.000     0.000     0.000     0.000     0.000     0.000     0.000     0.000     0.000     0.000     0.000     0.000     0.000     0.000     0.000     0.000     0.000     0.000     0.000     0.000     0.000     0.000     0.000     0.000     0.000     0.000     0.000     0.000     0.000     0.000     0.000     0.000     0.000     0.000     0.000     0.000     0.000     0.000     0.000     0.000     0.000     0.000     0.000     0.000     0.000     0.000     0.000     0.000     0.000     0.000     0.000     0.000     0.000     0.000     0.000     0.000     0.000     0.000     0.000     0.000     0.000     0.000     0.000     0.000     0.000     0.000     0.000     0.000     0.000     0.000     0.000     0.000     0.000     0.000     0.000     0.000     0.000     0.000     0.000     0.000     0.000     0.000     0.000     0.000     0.000     0.000     0.000     0.000     0.000     0.000     0.000     0.000     0.000     0.000     0.000     0.000     0.000     0.000     0.000     0.000     0.000     0.000     0.000     0.000     0.000     0.000     0.000     0.000     0.000     0.000     0.000     0.000     0.000     0.000     0.000     0.000     0.000     0.000     0.000     0.000     0.000     0.000     0.000     0.000     0.000     0.000     0.000     0.000     0.000     0.000     0.000     0.000     0.000     0.000     0.000     0.000     0.000     0.000     0.000     0.000     0.000     0.000     0.000     0.000     0.000     0.000     0.000     0.000     0.000     0.000     0.000     0.000     0.000     0.000     0.000     0.002     0.005     0.005     0.005     0.005     0.005     0.008     0.009     0.013     0.014     0.013     0.017     0.013     0.017     0.016     0.016     0.019     0.018     0.017     0.020     0.020     0.021     0.021     0.020     0.021     0.021     0.020     0.021     0.021     0.021     0.022     0.021     0.022     0.022     0.022     0.024     0.024     0.025     0.025     0.026     0.026     0.026     0.025     0.026     0.025     0.026     0.027     0.028     0.027     0.028     0.027     0.028     0.029     0.030     0.031     0.028     0.029     0.028     0.030     0.030     0.028     0.029     0.027     0.028     0.027     0.027     0.024     0.024     0.025     0.023     0.022     0.022     0.021     0.022     0.023     0.023     0.023     0.025     0.024     0.025     0.025     0.026     0.027     0.027     0.028     0.030     0.028     0.029     0.028     0.029     0.030     0.031     0.032     0.031     0.031     0.031     0.036     0.038     0.042     0.052     0.057     0.058     0.064     0.065     0.066     0.077     0.079     0.080     0.084     0.090     0.093     0.098     0.098     0.104     0.104     0.106     0.109     0.107     0.103     0.102     0.102     0.097     0.092     0.089     0.086     0.085     0.083     0.082     0.079     0.075     0.076     0.074     0.074     0.075     0.075     0.078     0.077     0.076     0.077     0.080     0.081     0.083     0.079     0.079     0.081     0.085     0.082     0.087     0.086     0.084     0.084     0.089     0.086     0.089     0.085     0.090     0.086     0.090     0.087     0.088     0.088     0.086     0.088     0.091     0.086     0.088     0.087     0.084     0.084     0.083     0.086     0.080     0.086     0.076     0.073     0.078     0.075     0.073     0.068     0.063     0.060     0.059     0.057     0.049     0.051     0.044     0.044     0.051     0.045     0.049     0.039     0.042     0.042     0.040     0.034     0.031     0.029     0.031     0.031     0.029     0.029     0.037     0.039     0.041     0.046     0.054     0.061     0.058     0.068     0.071     0.072     0.076     0.075     0.075     0.081     0.084     0.090     0.087     0.087     0.088     0.090     0.089     0.083     0.084     0.081     0.077     0.077     0.069     0.070     0.065     0.064     0.057     0.058     0.057     0.059     0.056     0.058     0.054     0.054     0.054     0.055     0.052     0.057     0.057     0.059     0.059     0.060     0.059     0.061     0.061     0.065     0.064     0.069     0.065     0.071     0.076     0.079     0.074     0.077     0.073     0.077     0.080     0.088     0.084     0.083     0.086     0.080     0.089     0.089     0.085     0.087     0.085     0.085     0.086     0.086     0.091     0.086     0.086     0.084     0.081     0.081     0.084     0.077     0.078     0.074     0.071     0.068     0.067     0.062     0.056     0.059     0.058     0.056     0.052     0.055     0.055     0.057     0.052     0.056     0.054     0.054     0.059     0.057     0.058     0.061     0.063     0.062     0.066     0.073     0.071     0.070     0.076     0.078     0.080     0.077     0.073     0.080     0.083     0.084     0.086     0.087     0.090     0.080     0.084     0.086     0.080     0.073     0.082     0.081     0.077     0.072     0.076     0.076     0.078     0.068     0.075     0.071     0.071     0.068     0.071     0.072     0.073     0.072     0.069     0.073     0.069     0.074     0.069     0.068     0.066     0.062     0.065     0.065     0.066     0.064     0.066     0.060     0.063     0.060     0.062     0.053     0.048     0.051     0.047     0.050     0.047     0.053     0.048     0.047     0.050     0.049     0.047     0.047     0.045     0.038     0.038     0.038     0.041     0.042     0.042     0.042     0.039     0.040     0.042     0.042     0.042     0.045     0.047     0.044     0.046     0.047     0.050     0.050     0.053     0.053     0.054     0.060     0.058     0.060     0.054     0.057     0.061     0.060     0.057     0.060     0.059     0.062     0.059     0.061     0.062     0.066     0.065     0.065     0.066     0.068     0.065     0.067     0.066     0.071     0.071     0.068     0.071     0.068     0.072     0.073     0.070     0.073     0.074     0.069     0.070     0.073     0.075     0.072     0.072     0.075     0.072     0.072     0.069     0.068     0.066     0.063     0.065     0.065     0.063     0.062     0.060     0.059     0.060     0.058     0.056     0.058     0.055     0.053     0.053     0.052     0.049     0.049     0.046     0.046     0.045     0.044     0.039     0.042     0.041     0.038     0.040     0.036     0.043     0.038     0.039     0.040     0.043     0.048     0.045     0.047     0.049     0.052     0.052     0.051     0.052     0.053     0.055     0.055     0.050     0.047     0.047     0.048     0.048     0.052     0.049     0.052     0.053     0.054     0.052     0.051     0.057     0.052     0.052     0.050     0.048     0.056     0.051     0.050     0.052     0.053     0.052     0.049     0.051     0.051     0.052     0.049     0.051     0.053     0.052     0.052     0.053     0.053     0.053     0.052     0.052     0.053     0.051     0.053     0.056     0.057     0.054     0.055     0.055     0.058     0.054     0.059     0.054     0.053     0.054     0.052     0.052     0.049     0.051     0.049     0.048     0.048     0.050     0.051     0.052     0.053     0.053     0.051     0.051     0.052     0.051     0.053     0.053     0.052     0.052     0.053     0.049     0.052     0.051     0.052     0.048     0.048     0.050     0.048     0.045     0.050     0.045     0.045     0.043     0.044     0.044     0.042     0.043     0.039     0.039     0.039     0.038     0.036     0.038     0.035     0.036     0.035     0.034     0.033     0.036     0.036     0.033     0.032     0.031     0.030     0.029     0.030     0.027     0.027     0.027     0.025     0.025     0.024     0.026     0.025     0.024     0.023     0.022     0.021     0.022     0.023     0.022     0.020     0.020     0.020     0.019     0.018     0.018     0.018     0.016     0.018     0.017     0.014     0.017     0.014     0.014     0.014     0.014     0.015     0.013     0.013     0.014     0.014     0.013     0.013     0.012     0.014     0.013     0.012     0.012     0.012     0.013     0.012     0.013     0.013     0.011     0.011     0.011     0.012     0.011     0.011     0.011     0.011     0.012     0.010     0.011     0.010     0.011     0.011     0.010     0.010     0.010     0.009     0.009     0.009     0.008     0.009     0.011     0.010     0.009     0.009     0.009     0.009     0.009     0.009     0.010     0.009     0.009     0.010     0.009     0.009     0.009     0.009     0.009     0.011     0.009     0.009     0.010     0.010     0.009     0.010     0.009     0.010     0.010     0.010     0.010     0.010     0.009     0.011     0.010     0.011     0.010     0.009     0.010     0.010     0.009     0.010     0.009     0.010     0.010     0.010     0.010     0.010     0.011     0.012     0.011     0.012     0.012     0.012     0.014     0.018     0.014     0.015     0.015     0.016     0.016     0.016     0.017     0.017     0.018     0.019     0.017     0.018     0.017     0.018     0.018     0.019     0.018     0.018     0.017     0.019     0.020     0.020     0.021     0.020     0.021     0.021     0.021     0.021     0.020     0.019     0.021     0.020     0.020     0.021     0.021     0.021     0.021     0.020     0.020     0.019     0.017     0.017     0.016     0.014     0.016     0.012     0.011     0.011     0.010     0.011     0.011     0.010     0.011     0.011     0.010     0.007     0.004     0.001     0.000     0.000     0.000     0.000     0.000     0.000     0.000     0.000     0.000     0.000     0.000     0.000     0.000     0.000     0.000     0.000     0.000     0.000     0.000     0.000     0.000     0.000     0.000     0.000     0.000     0.000     0.000     0.000     0.000     0.000     0.000     0.000     0.000     0.000     0.000     0.000     0.000     0.000     0.000     0.000     0.000     0.000     0.000     0.000     0.000     0.000     0.000     0.000     0.000     0.000     0.000     0.000     0.000     0.000     0.000     0.000     0.000     0.000     0.000     0.000     0.000     0.000     0.000     0.000     0.000     0.000     0.000     0.000     0.000     0.000     0.000     0.000     0.000     0.000     0.000     0.000     0.000     0.000     0.000     0.000     0.000     0.000     0.000     0.000     0.000     0.000     0.000     0.000     0.000     0.000     0.000     0.000     0.000     0.000     0.000     0.000     0.000     0.000     0.000     0.000     0.000     0.000     0.000     0.000     0.000     0.000     0.000     0.000     0.000     0.000     0.000     0.000     0.000     0.000     0.000     0.000     0.000     0.000     0.000     0.000     0.000     0.000     0.000     0.000     0.000     0.000     0.000     0.000     0.000     0.000     0.000     0.000     0.000     0.000     0.000     0.000     0.000     0.000     0.000     0.000     0.000     0.000     0.000     0.000     0.000     0.000     0.000     0.000     0.000     0.000     0.000     0.000     0.000     0.000     0.000     0.000     0.000     0.000     0.000     0.000     0.000     0.000     0.000     0.000     0.000     0.000     0.000     0.000     0.000     0.000     0.000     0.000     0.000     0.000     0.000     0.000     0.000     0.000     0.000     0.000     0.000     0.000     0.000     0.000     0.000     0.000     0.000     0.000     0.000     0.000     0.000     0.000     0.000     0.000     0.000     0.000     0.000     0.000     0.000     0.000     0.000     0.000     0.000     0.000     0.000     0.000     0.000     0.000     0.000     0.000     0.000     0.000     0.000     0.000     0.000     0.000     0.000     0.000     0.000     0.000     0.000     0.000     0.000     0.000     0.000     0.000     0.000     0.000     0.000     0.000     0.000     0.000     0.000     0.000     0.000     0.000     0.000     0.000     0.000     0.000     0.000     0.000     0.000     0.000     0.000     0.000     0.000     0.000     0.000     0.000     0.000     0.000     0.000     0.000     0.000     0.000     0.000     0.000     0.000     0.000     0.000     0.000     0.000     0.000     0.000     0.000     0.000     0.000     0.000     0.000     0.000     0.000     0.000     0.000     0.000     0.000     0.000     0.000     0.000     0.000     0.000     0.000     0.000     0.000     0.000     0.000     0.000     0.000     0.000     0.000     0.000     0.000     0.000     0.000     0.000     0.000     0.000     0.000     0.000     0.000     0.000     0.000     0.000     0.000     0.000     0.000     0.000     0.000     0.000     0.000     0.000     0.000     0.000     0.000     0.000     0.000     0.000     0.000     0.000     0.000     0.000     0.000     0.000     0.000     0.000     0.000     0.000     0.000     0.000     0.000     0.000     0.000     0.000     0.000     0.000     0.000     0.000     0.000     0.000     0.000     0.000     0.000     0.000     0.000     0.000     0.000     0.000     0.000     0.000     0.000     0.000     0.000     0.000     0.000     0.000     0.000     0.000     0.000     0.000     0.000     0.000     0.000     0.000     0.000     0.000     0.000     0.000     0.000     0.000     0.000     0.000     0.000     0.000     0.000     0.000     0.000     0.000     0.000     0.000     0.000     0.000     0.000     0.000     0.000     0.000     0.000     0.000     0.000     0.000     0.000     0.000     0.000     0.000     0.000     0.000     0.000     0.000     0.000     0.000     0.000     0.000     0.000     0.000     0.000     0.000     0.000     0.000     0.000     0.000     0.000     0.000     0.000     0.000     0.000     0.000     0.000     0.000     0.000     0.000     0.000     0.000     0.000     0.000     0.000     0.000     0.000     0.000     0.000     0.000     0.000     0.000     0.000     0.000     0.000     0.000     0.000     0.000     0.000     0.000     0.000     0.000     0.000     0.000     0.000     0.000     0.000     0.000     0.000     0.000     0.000     0.000     0.000     0.000     0.000     0.000     0.000     0.000     0.000     0.000     0.000     0.000     0.000     0.000     0.000     0.000     0.000     0.000     0.000     0.000     0.000     0.000     0.000     0.000     0.000     0.000     0.000     0.000     0.000     0.000     0.000     0.000     0.000     0.000     0.000     0.000     0.000     0.000     0.000     0.000     0.000     0.000     0.000     0.000     0.000     0.000     0.000     0.000     0.000     0.000     0.000     0.000     0.000     0.000     0.000     0.000     0.000     0.000     0.000     0.000     0.000     0.000     0.000     0.000     0.000     0.000     0.000     0.000     0.000     0.000     0.000     0.000     0.000     0.000     0.000     0.000     0.000
     0.000     0.000     0.000     0.000     0.000     0.000     0.000     0.000     0.000     0.000     0.000     0.000     0.000     0.000     0.000     0.000     0.000     0.000     0.000     0.000     0.000     0.000     0.000     0.000     0.000     0.000     0.000     0.000     0.000     0.000     0.000     0.000     0.000     0.000     0.000     0.000     0.000     0.000     0.000     0.000     0.000     0.000     0.000     0.000     0.000     0.000     0.000     0.000     0.000     0.000     0.000     0.000     0.000     0.000     0.000     0.000     0.000     0.000     0.000     0.000     0.000     0.000     0.000     0.000     0.000     0.000     0.000     0.000     0.000     0.000     0.000     0.000     0.000     0.000     0.000     0.000     0.000     0.000     0.000     0.000     0.000     0.000     0.000     0.000     0.000     0.000     0.000     0.000     0.000     0.000     0.000     0.000     0.000     0.000     0.000     0.000     0.000     0.000     0.000     0.000     0.000     0.000     0.000     0.000     0.000     0.000     0.000     0.000     0.000     0.000     0.000     0.000     0.000     0.000     0.000     0.000     0.000     0.000     0.000     0.000     0.000     0.000     0.000     0.000     0.000     0.000     0.000     0.000     0.000     0.000     0.000     0.000     0.000     0.000     0.000     0.000     0.000     0.000     0.000     0.000     0.000     0.000     0.000     0.000     0.000     0.000     0.000     0.000     0.000     0.000     0.000     0.000     0.000     0.000     0.000     0.000     0.000     0.000     0.000     0.000     0.000     0.000     0.000     0.000     0.000     0.000     0.000     0.000     0.000     0.000     0.000     0.000     0.000     0.000     0.000     0.000     0.000     0.000     0.000     0.000     0.000     0.000     0.000     0.000     0.000     0.000     0.000     0.000     0.000     0.000     0.000     0.000     0.000     0.000     0.000     0.000     0.000     0.000     0.000     0.000     0.002     0.004     0.004     0.005     0.004     0.004     0.005     0.009     0.010     0.012     0.012     0.014     0.015     0.016     0.015     0.015     0.015     0.017     0.018     0.019     0.019     0.020     0.018     0.019     0.018     0.019     0.020     0.020     0.020     0.021     0.021     0.020     0.021     0.021     0.021     0.023     0.024     0.022     0.024     0.024     0.024     0.024     0.024     0.024     0.025     0.025     0.027     0.027     0.026     0.028     0.026     0.027     0.027     0.029     0.027     0.029     0.028     0.029     0.028     0.029     0.028     0.029     0.029     0.028     0.027     0.028     0.026     0.026     0.024     0.024     0.024     0.023     0.021     0.022     0.022     0.022     0.023     0.023     0.026     0.024     0.025     0.025     0.026     0.026     0.026     0.027     0.028     0.028     0.028     0.028     0.028     0.030     0.030     0.031     0.030     0.031     0.031     0.031     0.033     0.044     0.046     0.052     0.060     0.056     0.067     0.068     0.073     0.076     0.078     0.082     0.085     0.086     0.088     0.096     0.097     0.101     0.104     0.103     0.103     0.102     0.100     0.094     0.091     0.089     0.084     0.079     0.080     0.077     0.074     0.073     0.069     0.070     0.066     0.067     0.068     0.069     0.068     0.068     0.069     0.070     0.072     0.073     0.072     0.070     0.074     0.076     0.079     0.077     0.078     0.075     0.076     0.076     0.078     0.079     0.076     0.080     0.080     0.079     0.078     0.080     0.082     0.081     0.081     0.081     0.076     0.077     0.080     0.075     0.077     0.075     0.077     0.078     0.075     0.070     0.071     0.068     0.070     0.066     0.063     0.061     0.063     0.055     0.053     0.052     0.046     0.042     0.040     0.046     0.040     0.042     0.040     0.046     0.042     0.037     0.035     0.031     0.032     0.031     0.035     0.034     0.032     0.034     0.036     0.036     0.041     0.039     0.045     0.048     0.048     0.057     0.057     0.060     0.062     0.065     0.070     0.070     0.073     0.078     0.076     0.081     0.074     0.074     0.081     0.081     0.074     0.069     0.074     0.065     0.064     0.062     0.060     0.059     0.054     0.059     0.057     0.059     0.057     0.058     0.057     0.059     0.054     0.055     0.058     0.055     0.054     0.057     0.054     0.058     0.057     0.066     0.061     0.064     0.064     0.062     0.067     0.064     0.068     0.067     0.067     0.072     0.070     0.075     0.076     0.074     0.073     0.081     0.078     0.076     0.081     0.080     0.080     0.082     0.082     0.079     0.079     0.079     0.077     0.076     0.080     0.076     0.076     0.077     0.079     0.070     0.069     0.067     0.064     0.063     0.057     0.058     0.059     0.050     0.051     0.051     0.052     0.049     0.047     0.051     0.045     0.049     0.047     0.053     0.050     0.055     0.052     0.057     0.058     0.058     0.062     0.063     0.063     0.063     0.070     0.069     0.068     0.067     0.068     0.069     0.067     0.068     0.069     0.074     0.075     0.074     0.069     0.071     0.067     0.063     0.066     0.062     0.058     0.062     0.060     0.056     0.055     0.052     0.058     0.058     0.058     0.059     0.057     0.058     0.058     0.057     0.055     0.052     0.053     0.053     0.052     0.053     0.051     0.048     0.050     0.050     0.051     0.049     0.052     0.047     0.051     0.052     0.048     0.042     0.041     0.040     0.039     0.038     0.038     0.036     0.036     0.038     0.034     0.035     0.033     0.035     0.034     0.034     0.036     0.033     0.034     0.035     0.036     0.035     0.036     0.036     0.038     0.037     0.041     0.040     0.041     0.042     0.044     0.043     0.045     0.045     0.045     0.045     0.051     0.049     0.048     0.049     0.051     0.049     0.052     0.052     0.052     0.051     0.053     0.056     0.055     0.056     0.055     0.060     0.057     0.060     0.057     0.060     0.060     0.059     0.062     0.061     0.061     0.063     0.061     0.063     0.061     0.064     0.062     0.065     0.062     0.063     0.064     0.066     0.067     0.066     0.065     0.060     0.067     0.065     0.061     0.061     0.057     0.058     0.058     0.057     0.054     0.053     0.052     0.052     0.051     0.051     0.048     0.050     0.047     0.048     0.047     0.046     0.045     0.044     0.042     0.042     0.039     0.037     0.039     0.037     0.037     0.039     0.036     0.038     0.037     0.038     0.041     0.041     0.042     0.045     0.044     0.049     0.047     0.048     0.050     0.048     0.048     0.050     0.047     0.052     0.052     0.048     0.050     0.048     0.050     0.050     0.047     0.052     0.045     0.046     0.045     0.050     0.044     0.046     0.044     0.042     0.044     0.037     0.037     0.041     0.038     0.038     0.042     0.041     0.042     0.043     0.040     0.040     0.046     0.043     0.042     0.044     0.046     0.043     0.045     0.045     0.046     0.046     0.045     0.042     0.045     0.042     0.044     0.043     0.043     0.047     0.045     0.043     0.045     0.044     0.043     0.042     0.041     0.041     0.044     0.043     0.041     0.043     0.041     0.043     0.048     0.046     0.048     0.050     0.048     0.052     0.052     0.050     0.052     0.051     0.049     0.052     0.048     0.049     0.052     0.048     0.049     0.047     0.047     0.047     0.046     0.046     0.045     0.045     0.043     0.045     0.043     0.043     0.042     0.040     0.040     0.041     0.039     0.039     0.038     0.035     0.038     0.035     0.034     0.033     0.031     0.032     0.031     0.029     0.031     0.028     0.030     0.031     0.027     0.025     0.026     0.025     0.025     0.024     0.023     0.023     0.021     0.022     0.021     0.021     0.019     0.018     0.018     0.018     0.017     0.018     0.020     0.018     0.017     0.016     0.015     0.014     0.014     0.013     0.013     0.012     0.012     0.012     0.013     0.012     0.012     0.013     0.014     0.013     0.015     0.014     0.013     0.012     0.012     0.012     0.014     0.012     0.012     0.010     0.011     0.014     0.012     0.011     0.011     0.012     0.011     0.011     0.010     0.010     0.010     0.010     0.010     0.010     0.013     0.011     0.011     0.010     0.013     0.010     0.011     0.009     0.010     0.010     0.010     0.013     0.011     0.011     0.010     0.008     0.009     0.009     0.010     0.008     0.009     0.009     0.009     0.010     0.009     0.009     0.009     0.009     0.009     0.009     0.009     0.009     0.009     0.009     0.010     0.009     0.009     0.010     0.011     0.011     0.010     0.010     0.011     0.010     0.009     0.012     0.010     0.010     0.009     0.010     0.009     0.010     0.011     0.010     0.011     0.011     0.011     0.011     0.011     0.012     0.013     0.016     0.016     0.017     0.017     0.015     0.015     0.016     0.017     0.017     0.018     0.017     0.017     0.016     0.017     0.016     0.017     0.017     0.016     0.018     0.018     0.018     0.018     0.019     0.018     0.020     0.019     0.019     0.020     0.020     0.019     0.020     0.021     0.020     0.019     0.020     0.021     0.021     0.021     0.020     0.020     0.020     0.020     0.018     0.018     0.016     0.016     0.017     0.013     0.014     0.013     0.011     0.010     0.010     0.010     0.010     0.010     0.010     0.010     0.010     0.008     0.005     0.001     0.000     0.000     0.000     0.000     0.000     0.000     0.000     0.000     0.000     0.000     0.000     0.000     0.000     0.000     0.000     0.000     0.000     0.000     0.000     0.000     0.000     0.000     0.000     0.000     0.000     0.000     0.000     0.000     0.000     0.000     0.000     0.000     0.000     0.000     0.000     0.000     0.000     0.000     0.000     0.000     0.000     0.000     0.000     0.000     0.000     0.000     0.000     0.000     0.000     0.000     0.000     0.000     0.000     0.000     0.000     0.000     0.000     0.000     0.000     0.000     0.000     0.000     0.000     0.000     0.000     0.000     0.000     0.000     0.000     0.000     0.000     0.000     0.000     0.000     0.000     0.000     0.000     0.000     0.000     0.000     0.000     0.000     0.000     0.000     0.000     0.000     0.000     0.000     0.000     0.000     0.000     0.000     0.000     0.000     0.000     0.000     0.000     0.000     0.000     0.000     0.000     0.000     0.000     0.000     0.000     0.000     0.000     0.000     0.000     0.000     0.000     0.000     0.000     0.000     0.000     0.000     0.000     0.000     0.000     0.000     0.000     0.000     0.000     0.000     0.000     0.000     0.000     0.000     0.000     0.000     0.000     0.000     0.000     0.000     0.000     0.000     0.000     0.000     0.000     0.000     0.000     0.000     0.000     0.000     0.000     0.000     0.000     0.000     0.000     0.000     0.000     0.000     0.000     0.000     0.000     0.000     0.000     0.000     0.000     0.000     0.000     0.000     0.000     0.000     0.000     0.000     0.000     0.000     0.000     0.000     0.000     0.000     0.000     0.000     0.000     0.000     0.000     0.000     0.000     0.000     0.000     0.000     0.000     0.000     0.000     0.000     0.000     0.000     0.000     0.000     0.000     0.000     0.000     0.000     0.000     0.000     0.000     0.000     0.000     0.000     0.000     0.000     0.000     0.000     0.000     0.000     0.000     0.000     0.000     0.000     0.000     0.000     0.000     0.000     0.000     0.000     0.000     0.000     0.000     0.000     0.000     0.000     0.000     0.000     0.000     0.000     0.000     0.000     0.000     0.000     0.000     0.000     0.000     0.000     0.000     0.000     0.000     0.000     0.000     0.000     0.000     0.000     0.000     0.000     0.000     0.000     0.000     0.000     0.000     0.000     0.000     0.000     0.000     0.000     0.000     0.000     0.000     0.000     0.000     0.000     0.000     0.000     0.000     0.000     0.000     0.000     0.000     0.000     0.000     0.000     0.000     0.000     0.000     0.000     0.000     0.000     0.000     0.000     0.000     0.000     0.000     0.000     0.000     0.000     0.000     0.000     0.000     0.000     0.000     0.000     0.000     0.000     0.000     0.000     0.000     0.000     0.000     0.000     0.000     0.000     0.000     0.000     0.000     0.000     0.000     0.000     0.000     0.000     0.000     0.000     0.000     0.000     0.000     0.000     0.000     0.000     0.000     0.000     0.000     0.000     0.000     0.000     0.000     0.000     0.000     0.000     0.000     0.000     0.000     0.000     0.000     0.000     0.000     0.000     0.000     0.000     0.000     0.000     0.000     0.000     0.000     0.000     0.000     0.000     0.000     0.000     0.000     0.000     0.000     0.000     0.000     0.000     0.000     0.000     0.000     0.000     0.000     0.000     0.000     0.000     0.000     0.000     0.000     0.000     0.000     0.000     0.000     0.000     0.000     0.000     0.000     0.000     0.000     0.000     0.000     0.000     0.000     0.000     0.000     0.000     0.000     0.000     0.000     0.000     0.000     0.000     0.000     0.000     0.000     0.000     0.000     0.000     0.000     0.000     0.000     0.000     0.000     0.000     0.000     0.000     0.000     0.000     0.000     0.000     0.000     0.000     0.000     0.000     0.000     0.000     0.000     0.000     0.000     0.000     0.000     0.000     0.000     0.000     0.000     0.000     0.000     0.000     0.000     0.000     0.000     0.000     0.000     0.000     0.000     0.000     0.000     0.000     0.000     0.000     0.000     0.000     0.000     0.000     0.000     0.000     0.000     0.000     0.000     0.000     0.000     0.000     0.000     0.000     0.000     0.000     0.000     0.000     0.000     0.000     0.000     0.000     0.000     0.000     0.000     0.000     0.000     0.000     0.000     0.000     0.000     0.000     0.000     0.000     0.000     0.000     0.000     0.000     0.000     0.000     0.000     0.000     0.000     0.000     0.000     0.000     0.000     0.000     0.000     0.000     0.000     0.000     0.000     0.000     0.000     0.000     0.000     0.000     0.000     0.000     0.000     0.000     0.000     0.000     0.000     0.000     0.000     0.000     0.000     0.000     0.000     0.000     0.000     0.000     0.000     0.000     0.000     0.000     0.000     0.000     0.000     0.000     0.000     0.000     0.000     0.000     0.000     0.000     0.000     0.000     0.000
     0.000     0.000     0.000     0.000     0.000     0.000     0.000     0.000     0.000     0.000     0.000     0.000     0.000     0.000     0.000     0.000     0.000     0.000     0.000     0.000     0.000     0.000     0.000     0.000     0.000     0.000     0.000     0.000     0.000     0.000     0.000     0.000     0.000     0.000     0.000     0.000     0.000     0.000     0.000     0.000     0.000     0.000     0.000     0.000     0.000     0.000     0.000     0.000     0.000     0.000     0.000     0.000     0.000     0.000     0.000     0.000     0.000     0.000     0.000     0.000     0.000     0.000     0.000     0.000     0.000     0.000     0.000     0.000     0.000     0.000     0.000     0.000     0.000     0.000     0.000     0.000     0.000     0.000     0.000     0.000     0.000     0.000     0.000     0.000     0.000     0.000     0.000     0.000     0.000     0.000     0.000     0.000     0.000     0.000     0.000     0.000     0.000     0.000     0.000     0.000     0.000     0.000     0.000     0.000     0.000     0.000     0.000     0.000     0.000     0.000     0.000     0.000     0.000     0.000     0.000     0.000     0.000     0.000     0.000     0.000     0.000     0.000     0.000     0.000     0.000     0.000     0.000     0.000     0.000     0.000     0.000     0.000     0.000     0.000     0.000     0.000     0.000     0.000     0.000     0.000     0.000     0.000     0.000     0.000     0.000     0.000     0.000     0.000     0.000     0.000     0.000     0.000     0.000     0.000     0.000     0.000     0.000     0.000     0.000     0.000     0.000     0.000     0.000     0.000     0.000     0.000     0.000     0.000     0.000     0.000     0.000     0.000     0.000     0.000     0.000     0.000     0.000     0.000     0.000     0.000     0.000     0.000     0.000     0.000     0.000     0.000     0.000     0.000     0.000     0.000     0.000     0.000     0.000     0.000     0.000     0.000     0.000     0.000     0.000     0.002     0.004     0.004     0.004     0.004     0.004     0.004     0.004     0.006     0.010     0.012     0.013     0.012     0.014     0.015     0.014     0.014     0.017     0.015     0.016     0.017     0.019     0.019     0.020     0.019     0.019     0.019     0.019     0.019     0.020     0.019     0.020     0.020     0.021     0.020     0.021     0.021     0.023     0.022     0.023     0.023     0.023     0.023     0.024     0.024     0.025     0.025     0.025     0.025     0.025     0.025     0.025     0.026     0.027     0.026     0.027     0.026     0.027     0.028     0.027     0.028     0.027     0.028     0.027     0.027     0.029     0.027     0.025     0.026     0.025     0.025     0.026     0.023     0.023     0.022     0.021     0.021     0.022     0.022     0.024     0.023     0.024     0.025     0.026     0.025     0.027     0.026     0.027     0.029     0.027     0.028     0.028     0.030     0.030     0.029     0.030     0.032     0.032     0.031     0.037     0.039     0.043     0.051     0.055     0.058     0.058     0.065     0.067     0.069     0.072     0.076     0.078     0.078     0.080     0.087     0.092     0.097     0.099     0.101     0.101     0.097     0.094     0.089     0.085     0.084     0.080     0.078     0.072     0.071     0.066     0.067     0.064     0.064     0.062     0.064     0.063     0.063     0.064     0.062     0.062     0.060     0.065     0.065     0.063     0.066     0.065     0.067     0.065     0.069     0.065     0.069     0.065     0.068     0.069     0.067     0.066     0.066     0.068     0.069     0.066     0.072     0.069     0.069     0.073     0.073     0.068     0.067     0.071     0.069     0.069     0.070     0.069     0.072     0.069     0.069     0.060     0.060     0.062     0.062     0.060     0.062     0.053     0.053     0.049     0.046     0.048     0.044     0.042     0.040     0.041     0.042     0.040     0.043     0.040     0.042     0.042     0.043     0.036     0.037     0.040     0.040     0.041     0.037     0.038     0.035     0.038     0.036     0.041     0.043     0.043     0.052     0.050     0.057     0.058     0.055     0.057     0.057     0.062     0.064     0.064     0.065     0.066     0.063     0.067     0.063     0.063     0.068     0.062     0.065     0.058     0.063     0.058     0.056     0.054     0.057     0.055     0.057     0.054     0.055     0.056     0.061     0.058     0.053     0.054     0.055     0.055     0.054     0.058     0.059     0.059     0.059     0.061     0.061     0.060     0.062     0.060     0.062     0.067     0.063     0.065     0.062     0.062     0.064     0.065     0.069     0.067     0.066     0.070     0.066     0.072     0.068     0.068     0.071     0.074     0.077     0.072     0.069     0.073     0.067     0.075     0.071     0.071     0.072     0.067     0.061     0.068     0.062     0.056     0.058     0.051     0.053     0.049     0.046     0.048     0.049     0.045     0.045     0.043     0.046     0.049     0.046     0.043     0.046     0.047     0.044     0.044     0.046     0.049     0.055     0.052     0.054     0.051     0.055     0.056     0.054     0.057     0.061     0.056     0.058     0.060     0.060     0.057     0.062     0.061     0.062     0.061     0.061     0.059     0.060     0.056     0.055     0.053     0.050     0.049     0.045     0.046     0.047     0.049     0.047     0.050     0.050     0.046     0.050     0.047     0.047     0.049     0.049     0.046     0.044     0.044     0.044     0.042     0.041     0.044     0.040     0.041     0.041     0.037     0.038     0.038     0.037     0.038     0.034     0.036     0.036     0.035     0.036     0.036     0.035     0.035     0.033     0.032     0.031     0.032     0.029     0.031     0.029     0.029     0.030     0.029     0.030     0.031     0.030     0.032     0.031     0.031     0.034     0.034     0.035     0.035     0.039     0.037     0.036     0.037     0.040     0.039     0.046     0.040     0.043     0.042     0.045     0.046     0.044     0.047     0.050     0.049     0.048     0.049     0.049     0.052     0.050     0.053     0.054     0.053     0.051     0.052     0.051     0.051     0.052     0.053     0.054     0.053     0.054     0.054     0.057     0.055     0.057     0.053     0.057     0.056     0.055     0.057     0.056     0.058     0.055     0.060     0.056     0.056     0.055     0.055     0.058     0.052     0.056     0.058     0.053     0.052     0.049     0.053     0.046     0.049     0.048     0.049     0.046     0.042     0.044     0.044     0.042     0.043     0.042     0.043     0.038     0.042     0.042     0.041     0.039     0.041     0.041     0.042     0.038     0.035     0.037     0.037     0.037     0.037     0.041     0.042     0.045     0.047     0.048     0.045     0.042     0.045     0.047     0.047     0.046     0.046     0.047     0.053     0.044     0.047     0.050     0.050     0.052     0.048     0.052     0.048     0.048     0.049     0.051     0.044     0.040     0.040     0.041     0.041     0.039     0.033     0.036     0.030     0.033     0.034     0.034     0.035     0.034     0.035     0.031     0.035     0.038     0.036     0.035     0.036     0.037     0.035     0.038     0.034     0.037     0.035     0.036     0.034     0.036     0.033     0.035     0.036     0.035     0.037     0.034     0.036     0.034     0.035     0.039     0.034     0.038     0.036     0.038     0.039     0.041     0.043     0.042     0.042     0.044     0.044     0.046     0.049     0.049     0.049     0.048     0.052     0.050     0.047     0.048     0.047     0.047     0.050     0.046     0.048     0.047     0.044     0.044     0.044     0.047     0.045     0.045     0.043     0.042     0.044     0.041     0.040     0.040     0.042     0.041     0.039     0.037     0.042     0.035     0.032     0.032     0.034     0.032     0.031     0.032     0.032     0.030     0.031     0.029     0.026     0.027     0.025     0.024     0.024     0.025     0.022     0.020     0.019     0.022     0.021     0.021     0.020     0.019     0.018     0.019     0.016     0.018     0.018     0.016     0.016     0.016     0.015     0.017     0.015     0.015     0.014     0.014     0.013     0.013     0.012     0.013     0.013     0.013     0.014     0.013     0.014     0.013     0.012     0.011     0.012     0.013     0.012     0.011     0.011     0.012     0.011     0.013     0.010     0.011     0.011     0.012     0.010     0.010     0.010     0.012     0.011     0.014     0.011     0.012     0.012     0.009     0.011     0.009     0.010     0.009     0.009     0.008     0.008     0.009     0.008     0.009     0.009     0.012     0.008     0.008     0.008     0.008     0.009     0.009     0.009     0.008     0.008     0.009     0.008     0.009     0.008     0.009     0.009     0.010     0.009     0.009     0.009     0.009     0.009     0.009     0.010     0.009     0.009     0.011     0.010     0.010     0.012     0.009     0.010     0.010     0.009     0.009     0.010     0.010     0.009     0.010     0.011     0.010     0.010     0.011     0.011     0.011     0.011     0.012     0.013     0.013     0.014     0.014     0.015     0.015     0.015     0.016     0.016     0.015     0.016     0.017     0.016     0.017     0.016     0.015     0.016     0.016     0.016     0.017     0.017     0.016     0.018     0.016     0.018     0.018     0.018     0.019     0.018     0.018     0.019     0.021     0.020     0.018     0.020     0.018     0.021     0.021     0.018     0.020     0.019     0.019     0.019     0.019     0.015     0.017     0.014     0.015     0.014     0.012     0.010     0.010     0.010     0.010     0.010     0.010     0.009     0.009     0.010     0.009     0.010     0.008     0.005     0.003     0.002     0.000     0.000     0.000     0.000     0.000     0.000     0.000     0.000     0.000     0.000     0.000     0.000     0.000     0.000     0.000     0.000     0.000     0.000     0.000     0.000     0.000     0.000     0.000     0.000     0.000     0.000     0.000     0.000     0.000     0.000     0.000     0.000     0.000     0.000     0.000     0.000     0.000     0.000     0.000     0.000     0.000     0.000     0.000     0.000     0.000     0.000     0.000     0.000     0.000     0.000     0.000     0.000     0.000     0.000     0.000     0.000     0.000     0.000     0.000     0.000     0.000     0.000     0.000     0.000     0.000     0.000     0.000     0.000     0.000     0.000     0.000     0.000     0.000     0.000     0.000     0.000     0.000     0.000     0.000     0.000     0.000     0.000     0.000     0.000     0.000     0.000     0.000     0.000     0.000     0.000     0.000     0.000     0.000     0.000     0.000     0.000     0.000     0.000     0.000     0.000     0.000     0.000     0.000     0.000     0.000     0.000     0.000     0.000     0.000     0.000     0.000     0.000     0.000     0.000     0.000     0.000     0.000     0.000     0.000     0.000     0.000     0.000     0.000     0.000     0.000     0.000     0.000     0.000     0.000     0.000     0.000     0.000     0.000     0.000     0.000     0.000     0.000     0.000     0.000     0.000     0.000     0.000     0.000     0.000     0.000     0.000     0.000     0.000     0.000     0.000     0.000     0.000     0.000     0.000     0.000     0.000     0.000     0.000     0.000     0.000     0.000     0.000     0.000     0.000     0.000     0.000     0.000     0.000     0.000     0.000     0.000     0.000     0.000     0.000     0.000     0.000     0.000     0.000     0.000     0.000     0.000     0.000     0.000     0.000     0.000     0.000     0.000     0.000     0.000     0.000     0.000     0.000     0.000     0.000     0.000     0.000     0.000     0.000     0.000     0.000     0.000     0.000     0.000     0.000     0.000     0.000     0.000     0.000     0.000     0.000     0.000     0.000     0.000     0.000     0.000     0.000     0.000     0.000     0.000     0.000     0.000     0.000     0.000     0.000     0.000     0.000     0.000     0.000     0.000     0.000     0.000     0.000     0.000     0.000     0.000     0.000     0.000     0.000     0.000     0.000     0.000     0.000     0.000     0.000     0.000     0.000     0.000     0.000     0.000     0.000     0.000     0.000     0.000     0.000     0.000     0.000     0.000     0.000     0.000     0.000     0.000     0.000     0.000     0.000     0.000     0.000     0.000     0.000     0.000     0.000     0.000     0.000     0.000     0.000     0.000     0.000     0.000     0.000     0.000     0.000     0.000     0.000     0.000     0.000     0.000     0.000     0.000     0.000     0.000     0.000     0.000     0.000     0.000     0.000     0.000     0.000     0.000     0.000     0.000     0.000     0.000     0.000     0.000     0.000     0.000     0.000     0.000     0.000     0.000     0.000     0.000     0.000     0.000     0.000     0.000     0.000     0.000     0.000     0.000     0.000     0.000     0.000     0.000     0.000     0.000     0.000     0.000     0.000     0.000     0.000     0.000     0.000     0.000     0.000     0.000     0.000     0.000     0.000     0.000     0.000     0.000     0.000     0.000     0.000     0.000     0.000     0.000     0.000     0.000     0.000     0.000     0.000     0.000     0.000     0.000     0.000     0.000     0.000     0.000     0.000     0.000     0.000     0.000     0.000     0.000     0.000     0.000     0.000     0.000     0.000     0.000     0.000     0.000     0.000     0.000     0.000     0.000     0.000     0.000     0.000     0.000     0.000     0.000     0.000     0.000     0.000     0.000     0.000     0.000     0.000     0.000     0.000     0.000     0.000     0.000     0.000     0.000     0.000     0.000     0.000     0.000     0.000     0.000     0.000     0.000     0.000     0.000     0.000     0.000     0.000     0.000     0.000     0.000     0.000     0.000     0.000     0.000     0.000     0.000     0.000     0.000     0.000     0.000     0.000     0.000     0.000     0.000     0.000     0.000     0.000     0.000     0.000     0.000     0.000     0.000     0.000     0.000     0.000     0.000     0.000     0.000     0.000     0.000     0.000     0.000     0.000     0.000     0.000     0.000     0.000     0.000     0.000     0.000     0.000     0.000     0.000     0.000     0.000     0.000     0.000     0.000     0.000     0.000     0.000     0.000     0.000     0.000     0.000     0.000     0.000     0.000     0.000     0.000     0.000     0.000     0.000     0.000     0.000     0.000     0.000     0.000     0.000     0.000     0.000     0.000     0.000     0.000     0.000     0.000     0.000     0.000     0.000     0.000     0.000     0.000     0.000     0.000     0.000     0.000     0.000     0.000     0.000     0.000     0.000     0.000     0.000     0.000     0.000     0.000     0.000     0.000     0.000     0.000     0.000     0.000     0.000     0.000     0.000     0.000     0.000     0.000     0.000     0.000
     0.000     0.000     0.000     0.000     0.000     0.000     0.000     0.000     0.000     0.000     0.000     0.000     0.000     0.000     0.000     0.000     0.000     0.000     0.000     0.000     0.000     0.000     0.000     0.000     0.000     0.000     0.000     0.000     0.000     0.000     0.000     0.000     0.000     0.000     0.000     0.000     0.000     0.000     0.000     0.000     0.000     0.000     0.000     0.000     0.000     0.000     0.000     0.000     0.000     0.000     0.000     0.000     0.000     0.000     0.000     0.000     0.000     0.000     0.000     0.000     0.000     0.000     0.000     0.000     0.000     0.000     0.000     0.000     0.000     0.000     0.000     0.000     0.000     0.000     0.000     0.000     0.000     0.000     0.000     0.000     0.000     0.000     0.000     0.000     0.000     0.000     0.000     0.000     0.000     0.000     0.000     0.000     0.000     0.000     0.000     0.000     0.000     0.000     0.000     0.000     0.000     0.000     0.000     0.000     0.000     0.000     0.000     0.000     0.000     0.000     0.000     0.000     0.000     0.000     0.000     0.000     0.000     0.000     0.000     0.000     0.000     0.000     0.000     0.000     0.000     0.000     0.000     0.000     0.000     0.000     0.000     0.000     0.000     0.000     0.000     0.000     0.000     0.000     0.000     0.000     0.000     0.000     0.000     0.000     0.000     0.000     0.000     0.000     0.000     0.000     0.000     0.000     0.000     0.000     0.000     0.000     0.000     0.000     0.000     0.000     0.000     0.000     0.000     0.000     0.000     0.000     0.000     0.000     0.000     0.000     0.000     0.000     0.000     0.000     0.000     0.000     0.000     0.000     0.000     0.000     0.000     0.000     0.000     0.000     0.000     0.000     0.000     0.000     0.000     0.000     0.000     0.000     0.000     0.000     0.000     0.000     0.000     0.000     0.003     0.004     0.004     0.004     0.004     0.004     0.004     0.004     0.004     0.005     0.009     0.013     0.012     0.010     0.013     0.015     0.015     0.015     0.017     0.015     0.017     0.016     0.017     0.016     0.018     0.018     0.017     0.018     0.018     0.019     0.020     0.020     0.021     0.020     0.020     0.020     0.020     0.020     0.021     0.021     0.022     0.022     0.022     0.023     0.024     0.023     0.023     0.024     0.024     0.024     0.023     0.024     0.025     0.024     0.026     0.025     0.025     0.026     0.025     0.026     0.026     0.026     0.028     0.027     0.027     0.028     0.028     0.026     0.027     0.025     0.025     0.026     0.025     0.025     0.025     0.024     0.021     0.022     0.024     0.022     0.023     0.023     0.023     0.026     0.024     0.027     0.027     0.026     0.028     0.029     0.027     0.029     0.028     0.029     0.029     0.029     0.031     0.031     0.031     0.033     0.032     0.040     0.041     0.045     0.053     0.053     0.053     0.061     0.063     0.066     0.065     0.065     0.067     0.071     0.075     0.081     0.082     0.085     0.090     0.096     0.096     0.089     0.084     0.082     0.077     0.072     0.073     0.070     0.065     0.065     0.061     0.059     0.057     0.059     0.053     0.057     0.054     0.054     0.054     0.055     0.056     0.055     0.052     0.055     0.057     0.057     0.054     0.054     0.055     0.054     0.058     0.056     0.057     0.056     0.056     0.055     0.056     0.059     0.060     0.059     0.058     0.061     0.058     0.062     0.059     0.062     0.062     0.059     0.058     0.059     0.058     0.058     0.062     0.059     0.062     0.057     0.056     0.056     0.055     0.060     0.057     0.052     0.051     0.051     0.052     0.049     0.044     0.046     0.042     0.041     0.042     0.040     0.037     0.041     0.048     0.048     0.047     0.044     0.042     0.043     0.042     0.047     0.042     0.043     0.045     0.039     0.042     0.045     0.039     0.039     0.044     0.044     0.044     0.043     0.044     0.047     0.050     0.047     0.051     0.053     0.052     0.055     0.053     0.054     0.058     0.059     0.057     0.055     0.060     0.057     0.056     0.059     0.055     0.060     0.055     0.056     0.058     0.058     0.058     0.057     0.058     0.056     0.058     0.056     0.059     0.058     0.055     0.059     0.059     0.058     0.053     0.053     0.055     0.061     0.059     0.061     0.060     0.062     0.061     0.057     0.062     0.060     0.057     0.058     0.056     0.062     0.058     0.057     0.057     0.057     0.062     0.060     0.060     0.061     0.061     0.062     0.061     0.063     0.063     0.059     0.060     0.062     0.060     0.056     0.059     0.056     0.053     0.058     0.054     0.052     0.048     0.049     0.043     0.045     0.043     0.042     0.039     0.037     0.041     0.034     0.038     0.036     0.041     0.039     0.040     0.041     0.044     0.042     0.043     0.049     0.044     0.049     0.047     0.047     0.052     0.052     0.054     0.050     0.050     0.050     0.052     0.052     0.051     0.055     0.052     0.051     0.054     0.053     0.053     0.049     0.056     0.055     0.051     0.044     0.047     0.043     0.044     0.040     0.045     0.042     0.042     0.040     0.040     0.041     0.041     0.041     0.042     0.047     0.044     0.045     0.042     0.046     0.043     0.043     0.042     0.041     0.041     0.042     0.040     0.038     0.035     0.037     0.035     0.032     0.036     0.033     0.032     0.036     0.033     0.030     0.031     0.029     0.030     0.027     0.028     0.027     0.025     0.028     0.025     0.027     0.026     0.026     0.028     0.027     0.026     0.025     0.026     0.028     0.028     0.031     0.032     0.033     0.032     0.032     0.032     0.032     0.035     0.034     0.039     0.038     0.044     0.042     0.047     0.044     0.049     0.056     0.057     0.060     0.055     0.057     0.056     0.061     0.055     0.052     0.052     0.049     0.050     0.049     0.046     0.046     0.046     0.046     0.045     0.048     0.045     0.047     0.050     0.049     0.049     0.049     0.047     0.047     0.050     0.049     0.049     0.053     0.049     0.051     0.055     0.053     0.055     0.051     0.059     0.061     0.054     0.052     0.058     0.054     0.052     0.054     0.052     0.053     0.055     0.055     0.051     0.050     0.049     0.048     0.043     0.042     0.042     0.043     0.042     0.044     0.042     0.040     0.042     0.041     0.037     0.034     0.033     0.036     0.031     0.038     0.037     0.037     0.041     0.039     0.041     0.042     0.041     0.042     0.043     0.041     0.040     0.046     0.042     0.046     0.047     0.048     0.047     0.047     0.054     0.055     0.054     0.053     0.053     0.052     0.054     0.050     0.051     0.046     0.046     0.048     0.041     0.042     0.040     0.040     0.039     0.037     0.042     0.039     0.043     0.041     0.038     0.041     0.045     0.043     0.040     0.042     0.042     0.040     0.038     0.045     0.043     0.045     0.047     0.044     0.046     0.042     0.044     0.046     0.051     0.045     0.047     0.052     0.046     0.046     0.047     0.045     0.044     0.048     0.047     0.048     0.046     0.044     0.050     0.046     0.048     0.045     0.046     0.049     0.047     0.047     0.045     0.047     0.049     0.047     0.047     0.048     0.045     0.048     0.047     0.049     0.047     0.043     0.047     0.045     0.044     0.044     0.045     0.042     0.042     0.042     0.041     0.043     0.041     0.040     0.042     0.039     0.038     0.036     0.038     0.035     0.035     0.034     0.034     0.033     0.032     0.030     0.031     0.031     0.030     0.028     0.027     0.025     0.025     0.024     0.021     0.024     0.023     0.022     0.020     0.019     0.020     0.020     0.020     0.019     0.019     0.019     0.016     0.018     0.017     0.017     0.017     0.016     0.016     0.016     0.016     0.015     0.012     0.014     0.012     0.013     0.012     0.012     0.014     0.015     0.013     0.014     0.012     0.013     0.013     0.012     0.014     0.013     0.012     0.013     0.011     0.012     0.013     0.011     0.014     0.011     0.011     0.011     0.012     0.009     0.010     0.009     0.011     0.010     0.010     0.010     0.011     0.010     0.011     0.011     0.009     0.009     0.010     0.008     0.010     0.009     0.009     0.007     0.008     0.008     0.009     0.010     0.010     0.010     0.010     0.010     0.008     0.008     0.009     0.008     0.008     0.009     0.008     0.008     0.010     0.009     0.009     0.009     0.009     0.009     0.009     0.009     0.009     0.010     0.010     0.009     0.010     0.009     0.009     0.009     0.010     0.009     0.009     0.009     0.010     0.009     0.010     0.010     0.010     0.010     0.011     0.011     0.011     0.011     0.012     0.012     0.013     0.013     0.014     0.014     0.014     0.015     0.015     0.015     0.015     0.016     0.015     0.016     0.015     0.016     0.015     0.015     0.015     0.016     0.016     0.017     0.016     0.018     0.017     0.017     0.017     0.018     0.017     0.018     0.019     0.019     0.019     0.017     0.018     0.019     0.018     0.019     0.020     0.019     0.018     0.017     0.017     0.016     0.016     0.018     0.015     0.014     0.015     0.012     0.012     0.010     0.010     0.010     0.010     0.009     0.010     0.009     0.009     0.010     0.009     0.009     0.009     0.010     0.009     0.005     0.004     0.002     0.001     0.000     0.000     0.000     0.000     0.000     0.000     0.000     0.000     0.000     0.000     0.000     0.000     0.000     0.000     0.000     0.000     0.000     0.000     0.000     0.000     0.000     0.000     0.000     0.000     0.000     0.000     0.000     0.000     0.000     0.000     0.000     0.000     0.000     0.000     0.000     0.000     0.000     0.000     0.000     0.000     0.000     0.000     0.000     0.000     0.000     0.000     0.000     0.000     0.000     0.000     0.000     0.000     0.000     0.000     0.000     0.000     0.000     0.000     0.000     0.000     0.000     0.000     0.000     0.000     0.000     0.000     0.000     0.000     0.000     0.000     0.000     0.000     0.000     0.000     0.000     0.000     0.000     0.000     0.000     0.000     0.000     0.000     0.000     0.000     0.000     0.000     0.000     0.000     0.000     0.000     0.000     0.000     0.000     0.000     0.000     0.000     0.000     0.000     0.000     0.000     0.000     0.000     0.000     0.000     0.000     0.000     0.000     0.000     0.000     0.000     0.000     0.000     0.000     0.000     0.000     0.000     0.000     0.000     0.000     0.000     0.000     0.000     0.000     0.000     0.000     0.000     0.000     0.000     0.000     0.000     0.000     0.000     0.000     0.000     0.000     0.000     0.000     0.000     0.000     0.000     0.000     0.000     0.000     0.000     0.000     0.000     0.000     0.000     0.000     0.000     0.000     0.000     0.000     0.000     0.000     0.000     0.000     0.000     0.000     0.000     0.000     0.000     0.000     0.000     0.000     0.000     0.000     0.000     0.000     0.000     0.000     0.000     0.000     0.000     0.000     0.000     0.000     0.000     0.000     0.000     0.000     0.000     0.000     0.000     0.000     0.000     0.000     0.000     0.000     0.000     0.000     0.000     0.000     0.000     0.000     0.000     0.000     0.000     0.000     0.000     0.000     0.000     0.000     0.000     0.000     0.000     0.000     0.000     0.000     0.000     0.000     0.000     0.000     0.000     0.000     0.000     0.000     0.000     0.000     0.000     0.000     0.000     0.000     0.000     0.000     0.000     0.000     0.000     0.000     0.000     0.000     0.000     0.000     0.000     0.000     0.000     0.000     0.000     0.000     0.000     0.000     0.000     0.000     0.000     0.000     0.000     0.000     0.000     0.000     0.000     0.000     0.000     0.000     0.000     0.000     0.000     0.000     0.000     0.000     0.000     0.000     0.000     0.000     0.000     0.000     0.000     0.000     0.000     0.000     0.000     0.000     0.000     0.000     0.000     0.000     0.000     0.000     0.000     0.000     0.000     0.000     0.000     0.000     0.000     0.000     0.000     0.000     0.000     0.000     0.000     0.000     0.000     0.000     0.000     0.000     0.000     0.000     0.000     0.000     0.000     0.000     0.000     0.000     0.000     0.000     0.000     0.000     0.000     0.000     0.000     0.000     0.000     0.000     0.000     0.000     0.000     0.000     0.000     0.000     0.000     0.000     0.000     0.000     0.000     0.000     0.000     0.000     0.000     0.000     0.000     0.000     0.000     0.000     0.000     0.000     0.000     0.000     0.000     0.000     0.000     0.000     0.000     0.000     0.000     0.000     0.000     0.000     0.000     0.000     0.000     0.000     0.000     0.000     0.000     0.000     0.000     0.000     0.000     0.000     0.000     0.000     0.000     0.000     0.000     0.000     0.000     0.000     0.000     0.000     0.000     0.000     0.000     0.000     0.000     0.000     0.000     0.000     0.000     0.000     0.000     0.000     0.000     0.000     0.000     0.000     0.000     0.000     0.000     0.000     0.000     0.000     0.000     0.000     0.000     0.000     0.000     0.000     0.000     0.000     0.000     0.000     0.000     0.000     0.000     0.000     0.000     0.000     0.000     0.000     0.000     0.000     0.000     0.000     0.000     0.000     0.000     0.000     0.000     0.000     0.000     0.000     0.000     0.000     0.000     0.000     0.000     0.000     0.000     0.000     0.000     0.000     0.000     0.000     0.000     0.000     0.000     0.000     0.000     0.000     0.000     0.000     0.000     0.000     0.000     0.000     0.000     0.000     0.000     0.000     0.000     0.000     0.000     0.000     0.000     0.000     0.000     0.000     0.000     0.000     0.000     0.000     0.000     0.000     0.000     0.000     0.000     0.000     0.000     0.000     0.000     0.000     0.000     0.000     0.000     0.000     0.000     0.000     0.000     0.000     0.000     0.000     0.000     0.000     0.000     0.000     0.000     0.000     0.000     0.000     0.000     0.000     0.000     0.000     0.000     0.000     0.000     0.000     0.000     0.000     0.000     0.000     0.000     0.000     0.000     0.000     0.000     0.000     0.000     0.000     0.000     0.000     0.000     0.000     0.000     0.000     0.000     0.000     0.000     0.000     0.000     0.000
     0.000     0.000     0.000     0.000     0.000     0.000     0.000     0.000     0.000     0.000     0.000     0.000     0.000     0.000     0.000     0.000     0.000     0.000     0.000     0.000     0.000     0.000     0.000     0.000     0.000     0.000     0.000     0.000     0.000     0.000     0.000     0.000     0.000     0.000     0.000     0.000     0.000     0.000     0.000     0.000     0.000     0.000     0.000     0.000     0.000     0.000     0.000     0.000     0.000     0.000     0.000     0.000     0.000     0.000     0.000     0.000     0.000     0.000     0.000     0.000     0.000     0.000     0.000     0.000     0.000     0.000     0.000     0.000     0.000     0.000     0.000     0.000     0.000     0.000     0.000     0.000     0.000     0.000     0.000     0.000     0.000     0.000     0.000     0.000     0.000     0.000     0.000     0.000     0.000     0.000     0.000     0.000     0.000     0.000     0.000     0.000     0.000     0.000     0.000     0.000     0.000     0.000     0.000     0.000     0.000     0.000     0.000     0.000     0.000     0.000     0.000     0.000     0.000     0.000     0.000     0.000     0.000     0.000     0.000     0.000     0.000     0.000     0.000     0.000     0.000     0.000     0.000     0.000     0.000     0.000     0.000     0.000     0.000     0.000     0.000     0.000     0.000     0.000     0.000     0.000     0.000     0.000     0.000     0.000     0.000     0.000     0.000     0.000     0.000     0.000     0.000     0.000     0.000     0.000     0.000     0.000     0.000     0.000     0.000     0.000     0.000     0.000     0.000     0.000     0.000     0.000     0.000     0.000     0.000     0.000     0.000     0.000     0.000     0.000     0.000     0.000     0.000     0.000     0.000     0.000     0.000     0.000     0.000     0.000     0.000     0.000     0.000     0.000     0.000     0.000     0.000     0.000     0.000     0.000     0.000     0.000     0.000     0.004     0.004     0.004     0.004     0.004     0.004     0.004     0.004     0.005     0.007     0.008     0.007     0.011     0.011     0.012     0.012     0.012     0.014     0.014     0.014     0.014     0.014     0.015     0.016     0.015     0.017     0.016     0.017     0.018     0.018     0.019     0.019     0.019     0.019     0.019     0.019     0.020     0.020     0.020     0.020     0.020     0.021     0.020     0.020     0.021     0.022     0.022     0.023     0.021     0.022     0.023     0.022     0.024     0.024     0.023     0.025     0.025     0.025     0.025     0.026     0.025     0.026     0.026     0.026     0.026     0.026     0.026     0.027     0.027     0.027     0.026     0.025     0.026     0.025     0.026     0.025     0.024     0.024     0.023     0.022     0.023     0.023     0.024     0.024     0.024     0.025     0.026     0.025     0.025     0.026     0.027     0.028     0.027     0.027     0.028     0.028     0.029     0.030     0.029     0.030     0.031     0.032     0.035     0.039     0.041     0.046     0.046     0.053     0.052     0.054     0.056     0.054     0.057     0.057     0.062     0.064     0.067     0.067     0.073     0.073     0.076     0.081     0.078     0.074     0.071     0.068     0.064     0.061     0.061     0.057     0.056     0.055     0.051     0.050     0.048     0.049     0.046     0.047     0.044     0.045     0.044     0.044     0.045     0.043     0.045     0.045     0.043     0.044     0.046     0.045     0.044     0.046     0.046     0.045     0.045     0.046     0.043     0.045     0.045     0.048     0.048     0.046     0.049     0.050     0.051     0.051     0.051     0.050     0.051     0.051     0.051     0.052     0.051     0.050     0.056     0.054     0.051     0.055     0.054     0.052     0.051     0.055     0.053     0.051     0.052     0.044     0.047     0.042     0.043     0.042     0.037     0.044     0.046     0.045     0.045     0.044     0.048     0.051     0.052     0.048     0.051     0.049     0.053     0.049     0.049     0.047     0.052     0.047     0.046     0.045     0.044     0.040     0.039     0.041     0.039     0.045     0.043     0.044     0.045     0.047     0.049     0.052     0.053     0.052     0.054     0.057     0.056     0.058     0.057     0.059     0.057     0.055     0.056     0.057     0.058     0.057     0.062     0.059     0.058     0.058     0.059     0.061     0.056     0.056     0.057     0.057     0.057     0.058     0.054     0.055     0.057     0.055     0.056     0.054     0.060     0.058     0.058     0.061     0.055     0.054     0.054     0.053     0.054     0.051     0.053     0.050     0.049     0.054     0.052     0.054     0.052     0.050     0.052     0.054     0.054     0.056     0.055     0.055     0.056     0.053     0.054     0.053     0.052     0.055     0.050     0.049     0.052     0.047     0.047     0.047     0.043     0.045     0.040     0.040     0.040     0.034     0.035     0.033     0.034     0.034     0.033     0.033     0.038     0.031     0.033     0.035     0.034     0.035     0.037     0.039     0.042     0.042     0.039     0.043     0.044     0.048     0.044     0.045     0.047     0.050     0.046     0.054     0.054     0.050     0.051     0.052     0.055     0.054     0.051     0.050     0.054     0.054     0.051     0.048     0.051     0.053     0.058     0.053     0.053     0.054     0.049     0.051     0.047     0.048     0.048     0.047     0.048     0.052     0.048     0.052     0.051     0.052     0.054     0.055     0.052     0.059     0.053     0.055     0.052     0.052     0.053     0.053     0.049     0.049     0.048     0.052     0.052     0.047     0.048     0.042     0.042     0.040     0.042     0.037     0.041     0.034     0.031     0.027     0.028     0.026     0.026     0.024     0.025     0.025     0.024     0.024     0.024     0.022     0.024     0.024     0.026     0.027     0.025     0.026     0.026     0.026     0.027     0.029     0.031     0.036     0.040     0.046     0.046     0.046     0.050     0.051     0.057     0.052     0.061     0.062     0.060     0.063     0.066     0.066     0.059     0.061     0.054     0.054     0.055     0.054     0.052     0.055     0.046     0.044     0.042     0.045     0.048     0.047     0.044     0.043     0.043     0.047     0.044     0.047     0.047     0.051     0.051     0.050     0.051     0.057     0.056     0.055     0.056     0.059     0.052     0.053     0.062     0.059     0.056     0.057     0.064     0.057     0.060     0.055     0.055     0.058     0.053     0.053     0.052     0.051     0.047     0.045     0.045     0.045     0.038     0.042     0.040     0.038     0.035     0.036     0.035     0.034     0.031     0.031     0.029     0.031     0.029     0.030     0.034     0.034     0.035     0.037     0.037     0.040     0.041     0.041     0.039     0.044     0.041     0.045     0.046     0.045     0.049     0.051     0.053     0.056     0.054     0.055     0.061     0.054     0.052     0.054     0.053     0.052     0.052     0.046     0.051     0.049     0.048     0.044     0.046     0.050     0.052     0.046     0.047     0.053     0.048     0.053     0.053     0.051     0.056     0.048     0.051     0.050     0.053     0.052     0.057     0.056     0.054     0.056     0.056     0.056     0.057     0.057     0.060     0.056     0.059     0.055     0.056     0.057     0.055     0.054     0.060     0.056     0.060     0.060     0.058     0.054     0.057     0.057     0.058     0.058     0.056     0.057     0.057     0.054     0.057     0.057     0.050     0.052     0.050     0.056     0.049     0.053     0.051     0.051     0.049     0.049     0.045     0.042     0.046     0.040     0.040     0.040     0.039     0.040     0.042     0.042     0.039     0.038     0.038     0.038     0.038     0.035     0.034     0.035     0.035     0.035     0.034     0.033     0.033     0.031     0.031     0.030     0.030     0.027     0.025     0.022     0.025     0.023     0.024     0.023     0.021     0.022     0.021     0.019     0.020     0.021     0.020     0.019     0.017     0.016     0.017     0.018     0.016     0.016     0.015     0.014     0.014     0.016     0.014     0.015     0.014     0.013     0.014     0.013     0.013     0.013     0.014     0.013     0.012     0.013     0.014     0.016     0.012     0.012     0.013     0.013     0.014     0.012     0.012     0.011     0.013     0.013     0.013     0.011     0.010     0.011     0.011     0.011     0.011     0.009     0.011     0.011     0.010     0.010     0.009     0.010     0.010     0.012     0.010     0.010     0.010     0.008     0.007     0.011     0.007     0.010     0.008     0.008     0.009     0.011     0.010     0.010     0.010     0.008     0.007     0.008     0.008     0.007     0.008     0.008     0.009     0.008     0.008     0.009     0.009     0.011     0.008     0.008     0.009     0.011     0.008     0.010     0.012     0.010     0.009     0.008     0.010     0.011     0.009     0.009     0.009     0.009     0.010     0.009     0.010     0.010     0.010     0.011     0.011     0.011     0.012     0.012     0.012     0.014     0.013     0.014     0.015     0.015     0.015     0.015     0.015     0.016     0.015     0.015     0.015     0.015     0.014     0.015     0.015     0.015     0.016     0.016     0.015     0.017     0.016     0.017     0.018     0.018     0.016     0.018     0.018     0.018     0.018     0.017     0.018     0.018     0.017     0.018     0.017     0.018     0.019     0.018     0.018     0.018     0.019     0.016     0.015     0.015     0.014     0.011     0.012     0.010     0.010     0.010     0.010     0.010     0.009     0.010     0.009     0.009     0.010     0.009     0.009     0.009     0.010     0.009     0.010     0.006     0.004     0.002     0.001     0.000     0.000     0.000     0.000     0.000     0.000     0.000     0.000     0.000     0.000     0.000     0.000     0.000     0.000     0.000     0.000     0.000     0.000     0.000     0.000     0.000     0.000     0.000     0.000     0.000     0.000     0.000     0.000     0.000     0.000     0.000     0.000     0.000     0.000     0.000     0.000     0.000     0.000     0.000     0.000     0.000     0.000     0.000     0.000     0.000     0.000     0.000     0.000     0.000     0.000     0.000     0.000     0.000     0.000     0.000     0.000     0.000     0.000     0.000     0.000     0.000     0.000     0.000     0.000     0.000     0.000     0.000     0.000     0.000     0.000     0.000     0.000     0.000     0.000     0.000     0.000     0.000     0.000     0.000     0.000     0.000     0.000     0.000     0.000     0.000     0.000     0.000     0.000     0.000     0.000     0.000     0.000     0.000     0.000     0.000     0.000     0.000     0.000     0.000     0.000     0.000     0.000     0.000     0.000     0.000     0.000     0.000     0.000     0.000     0.000     0.000     0.000     0.000     0.000     0.000     0.000     0.000     0.000     0.000     0.000     0.000     0.000     0.000     0.000     0.000     0.000     0.000     0.000     0.000     0.000     0.000     0.000     0.000     0.000     0.000     0.000     0.000     0.000     0.000     0.000     0.000     0.000     0.000     0.000     0.000     0.000     0.000     0.000     0.000     0.000     0.000     0.000     0.000     0.000     0.000     0.000     0.000     0.000     0.000     0.000     0.000     0.000     0.000     0.000     0.000     0.000     0.000     0.000     0.000     0.000     0.000     0.000     0.000     0.000     0.000     0.000     0.000     0.000     0.000     0.000     0.000     0.000     0.000     0.000     0.000     0.000     0.000     0.000     0.000     0.000     0.000     0.000     0.000     0.000     0.000     0.000     0.000     0.000     0.000     0.000     0.000     0.000     0.000     0.000     0.000     0.000     0.000     0.000     0.000     0.000     0.000     0.000     0.000     0.000     0.000     0.000     0.000     0.000     0.000     0.000     0.000     0.000     0.000     0.000     0.000     0.000     0.000     0.000     0.000     0.000     0.000     0.000     0.000     0.000     0.000     0.000     0.000     0.000     0.000     0.000     0.000     0.000     0.000     0.000     0.000     0.000     0.000     0.000     0.000     0.000     0.000     0.000     0.000     0.000     0.000     0.000     0.000     0.000     0.000     0.000     0.000     0.000     0.000     0.000     0.000     0.000     0.000     0.000     0.000     0.000     0.000     0.000     0.000     0.000     0.000     0.000     0.000     0.000     0.000     0.000     0.000     0.000     0.000     0.000     0.000     0.000     0.000     0.000     0.000     0.000     0.000     0.000     0.000     0.000     0.000     0.000     0.000     0.000     0.000     0.000     0.000     0.000     0.000     0.000     0.000     0.000     0.000     0.000     0.000     0.000     0.000     0.000     0.000     0.000     0.000     0.000     0.000     0.000     0.000     0.000     0.000     0.000     0.000     0.000     0.000     0.000     0.000     0.000     0.000     0.000     0.000     0.000     0.000     0.000     0.000     0.000     0.000     0.000     0.000     0.000     0.000     0.000     0.000     0.000     0.000     0.000     0.000     0.000     0.000     0.000     0.000     0.000     0.000     0.000     0.000     0.000     0.000     0.000     0.000     0.000     0.000     0.000     0.000     0.000     0.000     0.000     0.000     0.000     0.000     0.000     0.000     0.000     0.000     0.000     0.000     0.000     0.000     0.000     0.000     0.000     0.000     0.000     0.000     0.000     0.000     0.000     0.000     0.000     0.000     0.000     0.000     0.000     0.000     0.000     0.000     0.000     0.000     0.000     0.000     0.000     0.000     0.000     0.000     0.000     0.000     0.000     0.000     0.000     0.000     0.000     0.000     0.000     0.000     0.000     0.000     0.000     0.000     0.000     0.000     0.000     0.000     0.000     0.000     0.000     0.000     0.000     0.000     0.000     0.000     0.000     0.000     0.000     0.000     0.000     0.000     0.000     0.000     0.000     0.000     0.000     0.000     0.000     0.000     0.000     0.000     0.000     0.000     0.000     0.000     0.000     0.000     0.000     0.000     0.000     0.000     0.000     0.000     0.000     0.000     0.000     0.000     0.000     0.000     0.000     0.000     0.000     0.000     0.000     0.000     0.000     0.000     0.000     0.000     0.000     0.000     0.000     0.000     0.000     0.000     0.000     0.000     0.000     0.000     0.000     0.000     0.000     0.000     0.000     0.000     0.000     0.000     0.000     0.000     0.000     0.000     0.000     0.000     0.000     0.000     0.000     0.000     0.000     0.000     0.000     0.000     0.000     0.000     0.000     0.000     0.000     0.000     0.000     0.000     0.000     0.000     0.000     0.000     0.000     0.000     0.000
     0.000     0.000     0.000     0.000     0.000     0.000     0.000     0.000     0.000     0.000     0.000     0.000     0.000     0.000     0.000     0.000     0.000     0.000     0.000     0.000     0.000     0.000     0.000     0.000     0.000     0.000     0.000     0.000     0.000     0.000     0.000     0.000     0.000     0.000     0.000     0.000     0.000     0.000     0.000     0.000     0.000     0.000     0.000     0.000     0.000     0.000     0.000     0.000     0.000     0.000     0.000     0.000     0.000     0.000     0.000     0.000     0.000     0.000     0.000     0.000     0.000     0.000     0.000     0.000     0.000     0.000     0.000     0.000     0.000     0.000     0.000     0.000     0.000     0.000     0.000     0.000     0.000     0.000     0.000     0.000     0.000     0.000     0.000     0.000     0.000     0.000     0.000     0.000     0.000     0.000     0.000     0.000     0.000     0.000     0.000     0.000     0.000     0.000     0.000     0.000     0.000     0.000     0.000     0.000     0.000     0.000     0.000     0.000     0.000     0.000     0.000     0.000     0.000     0.000     0.000     0.000     0.000     0.000     0.000     0.000     0.000     0.000     0.000     0.000     0.000     0.000     0.000     0.000     0.000     0.000     0.000     0.000     0.000     0.000     0.000     0.000     0.000     0.000     0.000     0.000     0.000     0.000     0.000     0.000     0.000     0.000     0.000     0.000     0.000     0.000     0.000     0.000     0.000     0.000     0.000     0.000     0.000     0.000     0.000     0.000     0.000     0.000     0.000     0.000     0.000     0.000     0.000     0.000     0.000     0.000     0.000     0.000     0.000     0.000     0.000     0.000     0.000     0.000     0.000     0.000     0.000     0.000     0.000     0.000     0.000     0.000     0.000     0.000     0.000     0.000     0.000     0.000     0.000     0.000     0.000     0.000     0.003     0.004     0.004     0.004     0.004     0.004     0.004     0.004     0.004     0.004     0.007     0.007     0.007     0.009     0.009     0.011     0.010     0.011     0.013     0.011     0.015     0.015     0.015     0.015     0.016     0.017     0.017     0.015     0.015     0.017     0.018     0.017     0.018     0.019     0.017     0.019     0.018     0.019     0.019     0.018     0.019     0.019     0.019     0.020     0.020     0.021     0.020     0.021     0.021     0.021     0.021     0.021     0.022     0.022     0.023     0.024     0.024     0.024     0.023     0.025     0.025     0.024     0.025     0.025     0.025     0.026     0.026     0.027     0.026     0.026     0.027     0.026     0.025     0.025     0.027     0.027     0.027     0.025     0.025     0.023     0.023     0.023     0.023     0.023     0.024     0.024     0.025     0.024     0.026     0.027     0.026     0.027     0.027     0.028     0.027     0.028     0.030     0.029     0.029     0.029     0.029     0.030     0.031     0.035     0.037     0.038     0.039     0.041     0.044     0.046     0.048     0.046     0.046     0.049     0.048     0.051     0.050     0.053     0.052     0.057     0.063     0.065     0.065     0.067     0.064     0.062     0.057     0.053     0.051     0.052     0.051     0.049     0.047     0.047     0.042     0.043     0.043     0.041     0.040     0.040     0.040     0.039     0.038     0.038     0.038     0.039     0.037     0.038     0.037     0.036     0.035     0.035     0.035     0.035     0.034     0.034     0.036     0.033     0.035     0.035     0.036     0.035     0.037     0.037     0.040     0.042     0.041     0.043     0.042     0.042     0.043     0.042     0.046     0.043     0.046     0.045     0.045     0.052     0.046     0.051     0.047     0.053     0.051     0.050     0.049     0.044     0.044     0.041     0.040     0.044     0.039     0.042     0.043     0.039     0.049     0.050     0.050     0.054     0.054     0.058     0.061     0.052     0.056     0.061     0.053     0.060     0.055     0.050     0.056     0.053     0.052     0.046     0.046     0.043     0.042     0.038     0.040     0.042     0.043     0.044     0.044     0.048     0.053     0.053     0.053     0.058     0.057     0.057     0.061     0.057     0.062     0.059     0.059     0.063     0.059     0.062     0.061     0.061     0.061     0.061     0.060     0.061     0.057     0.058     0.061     0.057     0.056     0.057     0.057     0.057     0.060     0.055     0.055     0.052     0.059     0.053     0.054     0.051     0.054     0.052     0.054     0.049     0.045     0.046     0.046     0.044     0.044     0.044     0.043     0.043     0.043     0.042     0.046     0.044     0.047     0.045     0.043     0.046     0.047     0.045     0.047     0.045     0.045     0.049     0.047     0.045     0.042     0.041     0.044     0.040     0.041     0.040     0.039     0.041     0.041     0.040     0.040     0.034     0.032     0.033     0.030     0.037     0.040     0.040     0.036     0.040     0.040     0.035     0.040     0.038     0.035     0.038     0.035     0.038     0.041     0.041     0.046     0.045     0.045     0.047     0.051     0.046     0.051     0.050     0.055     0.055     0.053     0.057     0.057     0.058     0.057     0.059     0.061     0.060     0.060     0.061     0.058     0.061     0.057     0.062     0.062     0.063     0.059     0.062     0.061     0.064     0.064     0.067     0.070     0.068     0.065     0.067     0.071     0.070     0.067     0.064     0.063     0.065     0.066     0.062     0.067     0.065     0.065     0.067     0.069     0.064     0.063     0.065     0.059     0.059     0.057     0.054     0.054     0.049     0.049     0.047     0.040     0.041     0.035     0.036     0.031     0.028     0.029     0.027     0.026     0.024     0.023     0.025     0.025     0.022     0.023     0.023     0.021     0.022     0.023     0.025     0.024     0.025     0.025     0.028     0.028     0.036     0.046     0.047     0.049     0.049     0.054     0.051     0.058     0.064     0.062     0.059     0.072     0.070     0.062     0.063     0.054     0.062     0.059     0.062     0.059     0.056     0.068     0.057     0.048     0.054     0.046     0.048     0.049     0.052     0.053     0.051     0.050     0.055     0.056     0.056     0.058     0.051     0.061     0.055     0.066     0.063     0.058     0.059     0.062     0.057     0.062     0.062     0.055     0.056     0.062     0.063     0.059     0.061     0.061     0.056     0.055     0.054     0.055     0.051     0.056     0.048     0.046     0.042     0.046     0.037     0.035     0.037     0.034     0.034     0.029     0.030     0.030     0.030     0.025     0.024     0.025     0.026     0.026     0.024     0.026     0.028     0.029     0.034     0.033     0.033     0.039     0.040     0.038     0.039     0.040     0.041     0.047     0.048     0.053     0.054     0.053     0.053     0.054     0.059     0.056     0.055     0.055     0.054     0.060     0.058     0.054     0.055     0.053     0.056     0.053     0.051     0.055     0.054     0.056     0.057     0.061     0.063     0.056     0.059     0.063     0.062     0.062     0.057     0.059     0.064     0.063     0.063     0.064     0.063     0.065     0.067     0.063     0.066     0.066     0.062     0.060     0.063     0.062     0.061     0.061     0.061     0.064     0.062     0.064     0.061     0.064     0.064     0.062     0.064     0.064     0.067     0.066     0.062     0.063     0.067     0.064     0.066     0.062     0.062     0.062     0.059     0.062     0.063     0.062     0.052     0.050     0.057     0.051     0.049     0.046     0.048     0.046     0.039     0.041     0.041     0.039     0.038     0.039     0.039     0.040     0.037     0.036     0.035     0.034     0.036     0.036     0.033     0.036     0.037     0.033     0.031     0.032     0.028     0.033     0.027     0.027     0.027     0.023     0.022     0.023     0.024     0.023     0.021     0.022     0.020     0.019     0.021     0.018     0.018     0.019     0.018     0.018     0.019     0.017     0.017     0.018     0.016     0.016     0.015     0.016     0.015     0.015     0.016     0.014     0.015     0.016     0.014     0.013     0.014     0.016     0.012     0.015     0.013     0.013     0.013     0.013     0.012     0.015     0.013     0.011     0.012     0.011     0.012     0.011     0.012     0.010     0.010     0.012     0.010     0.010     0.010     0.010     0.011     0.010     0.011     0.010     0.010     0.009     0.010     0.010     0.011     0.011     0.010     0.010     0.009     0.009     0.009     0.009     0.008     0.009     0.010     0.010     0.008     0.009     0.008     0.009     0.008     0.008     0.008     0.010     0.008     0.007     0.007     0.008     0.009     0.009     0.010     0.010     0.008     0.009     0.009     0.008     0.010     0.009     0.010     0.010     0.011     0.009     0.010     0.009     0.009     0.008     0.009     0.009     0.009     0.010     0.010     0.010     0.010     0.010     0.011     0.011     0.012     0.012     0.013     0.013     0.013     0.014     0.014     0.014     0.015     0.015     0.014     0.015     0.015     0.014     0.014     0.014     0.015     0.015     0.015     0.015     0.015     0.015     0.016     0.017     0.016     0.015     0.017     0.016     0.016     0.017     0.018     0.017     0.017     0.016     0.018     0.017     0.017     0.017     0.018     0.019     0.017     0.019     0.016     0.015     0.014     0.014     0.016     0.013     0.010     0.010     0.011     0.010     0.010     0.010     0.010     0.010     0.009     0.010     0.009     0.009     0.010     0.009     0.009     0.009     0.009     0.009     0.009     0.010     0.007     0.004     0.003     0.001     0.000     0.000     0.000     0.000     0.000     0.000     0.000     0.000     0.000     0.000     0.000     0.000     0.000     0.000     0.000     0.000     0.000     0.000     0.000     0.000     0.000     0.000     0.000     0.000     0.000     0.000     0.000     0.000     0.000     0.000     0.000     0.000     0.000     0.000     0.000     0.000     0.000     0.000     0.000     0.000     0.000     0.000     0.000     0.000     0.000     0.000     0.000     0.000     0.000     0.000     0.000     0.000     0.000     0.000     0.000     0.000     0.000     0.000     0.000     0.000     0.000     0.000     0.000     0.000     0.000     0.000     0.000     0.000     0.000     0.000     0.000     0.000     0.000     0.000     0.000     0.000     0.000     0.000     0.000     0.000     0.000     0.000     0.000     0.000     0.000     0.000     0.000     0.000     0.000     0.000     0.000     0.000     0.000     0.000     0.000     0.000     0.000     0.000     0.000     0.000     0.000     0.000     0.000     0.000     0.000     0.000     0.000     0.000     0.000     0.000     0.000     0.000     0.000     0.000     0.000     0.000     0.000     0.000     0.000     0.000     0.000     0.000     0.000     0.000     0.000     0.000     0.000     0.000     0.000     0.000     0.000     0.000     0.000     0.000     0.000     0.000     0.000     0.000     0.000     0.000     0.000     0.000     0.000     0.000     0.000     0.000     0.000     0.000     0.000     0.000     0.000     0.000     0.000     0.000     0.000     0.000     0.000     0.000     0.000     0.000     0.000     0.000     0.000     0.000     0.000     0.000     0.000     0.000     0.000     0.000     0.000     0.000     0.000     0.000     0.000     0.000     0.000     0.000     0.000     0.000     0.000     0.000     0.000     0.000     0.000     0.000     0.000     0.000     0.000     0.000     0.000     0.000     0.000     0.000     0.000     0.000     0.000     0.000     0.000     0.000     0.000     0.000     0.000     0.000     0.000     0.000     0.000     0.000     0.000     0.000     0.000     0.000     0.000     0.000     0.000     0.000     0.000     0.000     0.000     0.000     0.000     0.000     0.000     0.000     0.000     0.000     0.000     0.000     0.000     0.000     0.000     0.000     0.000     0.000     0.000     0.000     0.000     0.000     0.000     0.000     0.000     0.000     0.000     0.000     0.000     0.000     0.000     0.000     0.000     0.000     0.000     0.000     0.000     0.000     0.000     0.000     0.000     0.000     0.000     0.000     0.000     0.000     0.000     0.000     0.000     0.000     0.000     0.000     0.000     0.000     0.000     0.000     0.000     0.000     0.000     0.000     0.000     0.000     0.000     0.000     0.000     0.000     0.000     0.000     0.000     0.000     0.000     0.000     0.000     0.000     0.000     0.000     0.000     0.000     0.000     0.000     0.000     0.000     0.000     0.000     0.000     0.000     0.000     0.000     0.000     0.000     0.000     0.000     0.000     0.000     0.000     0.000     0.000     0.000     0.000     0.000     0.000     0.000     0.000     0.000     0.000     0.000     0.000     0.000     0.000     0.000     0.000     0.000     0.000     0.000     0.000     0.000     0.000     0.000     0.000     0.000     0.000     0.000     0.000     0.000     0.000     0.000     0.000     0.000     0.000     0.000     0.000     0.000     0.000     0.000     0.000     0.000     0.000     0.000     0.000     0.000     0.000     0.000     0.000     0.000     0.000     0.000     0.000     0.000     0.000     0.000     0.000     0.000     0.000     0.000     0.000     0.000     0.000     0.000     0.000     0.000     0.000     0.000     0.000     0.000     0.000     0.000     0.000     0.000     0.000     0.000     0.000     0.000     0.000     0.000     0.000     0.000     0.000     0.000     0.000     0.000     0.000     0.000     0.000     0.000     0.000     0.000     0.000     0.000     0.000     0.000     0.000     0.000     0.000     0.000     0.000     0.000     0.000     0.000     0.000     0.000     0.000     0.000     0.000     0.000     0.000     0.000     0.000     0.000     0.000     0.000     0.000     0.000     0.000     0.000     0.000     0.000     0.000     0.000     0.000     0.000     0.000     0.000     0.000     0.000     0.000     0.000     0.000     0.000     0.000     0.000     0.000     0.000     0.000     0.000     0.000     0.000     0.000     0.000     0.000     0.000     0.000     0.000     0.000     0.000     0.000     0.000     0.000     0.000     0.000     0.000     0.000     0.000     0.000     0.000     0.000     0.000     0.000     0.000     0.000     0.000     0.000     0.000     0.000     0.000     0.000     0.000     0.000     0.000     0.000     0.000     0.000     0.000     0.000     0.000     0.000     0.000     0.000     0.000     0.000     0.000     0.000     0.000     0.000     0.000     0.000     0.000     0.000     0.000     0.000     0.000     0.000     0.000     0.000     0.000     0.000     0.000     0.000     0.000     0.000     0.000     0.000     0.000     0.000
     0.000     0.000     0.000     0.000     0.000     0.000     0.000     0.000     0.000     0.000     0.000     0.000     0.000     0.000     0.000     0.000     0.000     0.000     0.000     0.000     0.000     0.000     0.000     0.000     0.000     0.000     0.000     0.000     0.000     0.000     0.000     0.000     0.000     0.000     0.000     0.000     0.000     0.000     0.000     0.000     0.000     0.000     0.000     0.000     0.000     0.000     0.000     0.000     0.000     0.000     0.000     0.000     0.000     0.000     0.000     0.000     0.000     0.000     0.000     0.000     0.000     0.000     0.000     0.000     0.000     0.000     0.000     0.000     0.000     0.000     0.000     0.000     0.000     0.000     0.000     0.000     0.000     0.000     0.000     0.000     0.000     0.000     0.000     0.000     0.000     0.000     0.000     0.000     0.000     0.000     0.000     0.000     0.000     0.000     0.000     0.000     0.000     0.000     0.000     0.000     0.000     0.000     0.000     0.000     0.000     0.000     0.000     0.000     0.000     0.000     0.000     0.000     0.000     0.000     0.000     0.000     0.000     0.000     0.000     0.000     0.000     0.000     0.000     0.000     0.000     0.000     0.000     0.000     0.000     0.000     0.000     0.000     0.000     0.000     0.000     0.000     0.000     0.000     0.000     0.000     0.000     0.000     0.000     0.000     0.000     0.000     0.000     0.000     0.000     0.000     0.000     0.000     0.000     0.000     0.000     0.000     0.000     0.000     0.000     0.000     0.000     0.000     0.000     0.000     0.000     0.000     0.000     0.000     0.000     0.000     0.000     0.000     0.000     0.000     0.000     0.000     0.000     0.000     0.000     0.000     0.000     0.000     0.000     0.000     0.000     0.000     0.000     0.000     0.000     0.000     0.000     0.000     0.000     0.000     0.000     0.004     0.004     0.004     0.004     0.004     0.004     0.003     0.004     0.004     0.004     0.006     0.004     0.007     0.007     0.009     0.008     0.009     0.008     0.009     0.011     0.012     0.013     0.012     0.013     0.017     0.014     0.014     0.016     0.016     0.014     0.015     0.016     0.016     0.017     0.017     0.017     0.017     0.017     0.017     0.018     0.019     0.018     0.018     0.018     0.019     0.021     0.018     0.019     0.019     0.019     0.019     0.020     0.020     0.020     0.021     0.021     0.022     0.022     0.023     0.023     0.023     0.024     0.024     0.024     0.025     0.026     0.025     0.025     0.026     0.027     0.026     0.026     0.029     0.026     0.028     0.027     0.027     0.028     0.027     0.027     0.025     0.024     0.025     0.022     0.023     0.023     0.023     0.024     0.024     0.026     0.026     0.025     0.027     0.026     0.026     0.027     0.028     0.029     0.028     0.028     0.029     0.029     0.029     0.030     0.032     0.031     0.038     0.035     0.038     0.037     0.040     0.041     0.037     0.038     0.039     0.038     0.038     0.041     0.042     0.040     0.047     0.052     0.052     0.053     0.054     0.051     0.051     0.050     0.045     0.045     0.043     0.042     0.040     0.041     0.040     0.039     0.040     0.039     0.040     0.039     0.039     0.040     0.038     0.038     0.038     0.036     0.036     0.036     0.036     0.035     0.035     0.034     0.034     0.034     0.033     0.033     0.033     0.032     0.032     0.033     0.032     0.032     0.032     0.033     0.032     0.033     0.032     0.033     0.035     0.035     0.041     0.040     0.040     0.041     0.039     0.041     0.041     0.047     0.043     0.048     0.045     0.048     0.042     0.046     0.040     0.044     0.044     0.046     0.039     0.042     0.037     0.037     0.036     0.042     0.046     0.049     0.054     0.058     0.059     0.064     0.054     0.056     0.058     0.061     0.062     0.060     0.059     0.058     0.057     0.059     0.053     0.055     0.050     0.051     0.050     0.047     0.044     0.044     0.041     0.045     0.046     0.048     0.048     0.053     0.055     0.058     0.057     0.060     0.059     0.061     0.057     0.056     0.059     0.060     0.063     0.061     0.060     0.061     0.062     0.064     0.059     0.060     0.063     0.061     0.061     0.058     0.061     0.065     0.059     0.061     0.058     0.060     0.055     0.054     0.053     0.052     0.052     0.051     0.049     0.050     0.054     0.048     0.045     0.042     0.042     0.041     0.038     0.037     0.034     0.034     0.036     0.040     0.039     0.036     0.043     0.039     0.042     0.042     0.040     0.042     0.042     0.041     0.041     0.043     0.042     0.041     0.042     0.039     0.042     0.042     0.042     0.044     0.046     0.041     0.043     0.039     0.046     0.042     0.041     0.036     0.037     0.037     0.043     0.044     0.048     0.052     0.044     0.051     0.051     0.046     0.047     0.044     0.048     0.038     0.040     0.045     0.048     0.047     0.044     0.051     0.057     0.054     0.058     0.050     0.055     0.064     0.059     0.064     0.065     0.065     0.060     0.063     0.062     0.063     0.060     0.060     0.068     0.068     0.073     0.070     0.069     0.072     0.070     0.071     0.075     0.076     0.074     0.076     0.078     0.079     0.076     0.076     0.087     0.083     0.080     0.081     0.080     0.074     0.077     0.074     0.078     0.076     0.077     0.081     0.080     0.080     0.076     0.080     0.072     0.068     0.070     0.065     0.064     0.061     0.062     0.053     0.055     0.048     0.046     0.038     0.035     0.038     0.035     0.035     0.034     0.033     0.030     0.027     0.026     0.026     0.025     0.025     0.026     0.024     0.025     0.026     0.027     0.025     0.025     0.026     0.028     0.031     0.038     0.038     0.039     0.045     0.053     0.059     0.058     0.052     0.062     0.063     0.066     0.068     0.078     0.066     0.069     0.059     0.070     0.070     0.061     0.064     0.064     0.055     0.057     0.058     0.058     0.059     0.054     0.056     0.059     0.061     0.058     0.065     0.058     0.064     0.063     0.063     0.067     0.067     0.063     0.064     0.066     0.059     0.061     0.063     0.059     0.061     0.065     0.055     0.055     0.057     0.057     0.056     0.057     0.056     0.058     0.057     0.051     0.050     0.050     0.048     0.049     0.044     0.039     0.041     0.037     0.034     0.031     0.031     0.032     0.028     0.027     0.025     0.026     0.025     0.021     0.021     0.020     0.020     0.021     0.022     0.022     0.025     0.030     0.032     0.033     0.035     0.035     0.037     0.040     0.041     0.041     0.046     0.048     0.050     0.050     0.055     0.056     0.056     0.059     0.057     0.058     0.053     0.060     0.058     0.059     0.061     0.060     0.061     0.057     0.059     0.063     0.061     0.059     0.057     0.063     0.070     0.063     0.070     0.063     0.068     0.070     0.075     0.067     0.070     0.068     0.066     0.072     0.071     0.071     0.071     0.070     0.068     0.071     0.068     0.069     0.067     0.067     0.068     0.068     0.072     0.072     0.067     0.069     0.065     0.065     0.067     0.069     0.067     0.073     0.074     0.071     0.069     0.068     0.068     0.065     0.071     0.067     0.069     0.071     0.068     0.066     0.063     0.065     0.056     0.059     0.057     0.059     0.055     0.055     0.054     0.050     0.048     0.050     0.043     0.039     0.038     0.035     0.036     0.037     0.035     0.036     0.038     0.032     0.034     0.032     0.032     0.031     0.032     0.031     0.032     0.029     0.029     0.026     0.027     0.025     0.027     0.026     0.026     0.027     0.021     0.025     0.024     0.021     0.021     0.022     0.021     0.021     0.021     0.021     0.020     0.019     0.018     0.016     0.017     0.019     0.019     0.017     0.016     0.016     0.015     0.015     0.013     0.015     0.015     0.015     0.014     0.014     0.015     0.015     0.014     0.014     0.014     0.013     0.014     0.014     0.013     0.016     0.012     0.014     0.012     0.013     0.013     0.013     0.015     0.011     0.011     0.012     0.011     0.011     0.010     0.011     0.010     0.012     0.009     0.010     0.009     0.009     0.009     0.008     0.009     0.010     0.010     0.011     0.010     0.009     0.008     0.010     0.008     0.008     0.009     0.009     0.009     0.007     0.008     0.009     0.009     0.007     0.008     0.009     0.007     0.008     0.010     0.008     0.007     0.008     0.009     0.009     0.010     0.008     0.009     0.008     0.010     0.009     0.009     0.009     0.010     0.010     0.010     0.009     0.009     0.010     0.008     0.009     0.009     0.010     0.009     0.010     0.010     0.010     0.011     0.011     0.011     0.011     0.012     0.013     0.012     0.014     0.014     0.014     0.015     0.014     0.015     0.014     0.014     0.014     0.013     0.013     0.013     0.014     0.014     0.015     0.015     0.014     0.015     0.015     0.016     0.015     0.016     0.016     0.016     0.017     0.017     0.017     0.017     0.017     0.016     0.017     0.016     0.019     0.018     0.019     0.017     0.018     0.015     0.016     0.016     0.015     0.016     0.012     0.010     0.010     0.010     0.011     0.010     0.010     0.010     0.010     0.010     0.009     0.010     0.010     0.009     0.009     0.009     0.009     0.009     0.010     0.009     0.009     0.009     0.010     0.007     0.005     0.003     0.002     0.000     0.000     0.000     0.000     0.000     0.000     0.000     0.000     0.000     0.000     0.000     0.000     0.000     0.000     0.000     0.000     0.000     0.000     0.000     0.000     0.000     0.000     0.000     0.000     0.000     0.000     0.000     0.000     0.000     0.000     0.000     0.000     0.000     0.000     0.000     0.000     0.000     0.000     0.000     0.000     0.000     0.000     0.000     0.000     0.000     0.000     0.000     0.000     0.000     0.000     0.000     0.000     0.000     0.000     0.000     0.000     0.000     0.000     0.000     0.000     0.000     0.000     0.000     0.000     0.000     0.000     0.000     0.000     0.000     0.000     0.000     0.000     0.000     0.000     0.000     0.000     0.000     0.000     0.000     0.000     0.000     0.000     0.000     0.000     0.000     0.000     0.000     0.000     0.000     0.000     0.000     0.000     0.000     0.000     0.000     0.000     0.000     0.000     0.000     0.000     0.000     0.000     0.000     0.000     0.000     0.000     0.000     0.000     0.000     0.000     0.000     0.000     0.000     0.000     0.000     0.000     0.000     0.000     0.000     0.000     0.000     0.000     0.000     0.000     0.000     0.000     0.000     0.000     0.000     0.000     0.000     0.000     0.000     0.000     0.000     0.000     0.000     0.000     0.000     0.000     0.000     0.000     0.000     0.000     0.000     0.000     0.000     0.000     0.000     0.000     0.000     0.000     0.000     0.000     0.000     0.000     0.000     0.000     0.000     0.000     0.000     0.000     0.000     0.000     0.000     0.000     0.000     0.000     0.000     0.000     0.000     0.000     0.000     0.000     0.000     0.000     0.000     0.000     0.000     0.000     0.000     0.000     0.000     0.000     0.000     0.000     0.000     0.000     0.000     0.000     0.000     0.000     0.000     0.000     0.000     0.000     0.000     0.000     0.000     0.000     0.000     0.000     0.000     0.000     0.000     0.000     0.000     0.000     0.000     0.000     0.000     0.000     0.000     0.000     0.000     0.000     0.000     0.000     0.000     0.000     0.000     0.000     0.000     0.000     0.000     0.000     0.000     0.000     0.000     0.000     0.000     0.000     0.000     0.000     0.000     0.000     0.000     0.000     0.000     0.000     0.000     0.000     0.000     0.000     0.000     0.000     0.000     0.000     0.000     0.000     0.000     0.000     0.000     0.000     0.000     0.000     0.000     0.000     0.000     0.000     0.000     0.000     0.000     0.000     0.000     0.000     0.000     0.000     0.000     0.000     0.000     0.000     0.000     0.000     0.000     0.000     0.000     0.000     0.000     0.000     0.000     0.000     0.000     0.000     0.000     0.000     0.000     0.000     0.000     0.000     0.000     0.000     0.000     0.000     0.000     0.000     0.000     0.000     0.000     0.000     0.000     0.000     0.000     0.000     0.000     0.000     0.000     0.000     0.000     0.000     0.000     0.000     0.000     0.000     0.000     0.000     0.000     0.000     0.000     0.000     0.000     0.000     0.000     0.000     0.000     0.000     0.000     0.000     0.000     0.000     0.000     0.000     0.000     0.000     0.000     0.000     0.000     0.000     0.000     0.000     0.000     0.000     0.000     0.000     0.000     0.000     0.000     0.000     0.000     0.000     0.000     0.000     0.000     0.000     0.000     0.000     0.000     0.000     0.000     0.000     0.000     0.000     0.000     0.000     0.000     0.000     0.000     0.000     0.000     0.000     0.000     0.000     0.000     0.000     0.000     0.000     0.000     0.000     0.000     0.000     0.000     0.000     0.000     0.000     0.000     0.000     0.000     0.000     0.000     0.000     0.000     0.000     0.000     0.000     0.000     0.000     0.000     0.000     0.000     0.000     0.000     0.000     0.000     0.000     0.000     0.000     0.000     0.000     0.000     0.000     0.000     0.000     0.000     0.000     0.000     0.000     0.000     0.000     0.000     0.000     0.000     0.000     0.000     0.000     0.000     0.000     0.000     0.000     0.000     0.000     0.000     0.000     0.000     0.000     0.000     0.000     0.000     0.000     0.000     0.000     0.000     0.000     0.000     0.000     0.000     0.000     0.000     0.000     0.000     0.000     0.000     0.000     0.000     0.000     0.000     0.000     0.000     0.000     0.000     0.000     0.000     0.000     0.000     0.000     0.000     0.000     0.000     0.000     0.000     0.000     0.000     0.000     0.000     0.000     0.000     0.000     0.000     0.000     0.000     0.000     0.000     0.000     0.000     0.000     0.000     0.000     0.000     0.000     0.000     0.000     0.000     0.000     0.000     0.000     0.000     0.000     0.000     0.000     0.000     0.000     0.000     0.000     0.000     0.000     0.000     0.000     0.000     0.000     0.000     0.000     0.000     0.000     0.000     0.000     0.000     0.000     0.000     0.000
     0.000     0.000     0.000     0.000     0.000     0.000     0.000     0.000     0.000     0.000     0.000     0.000     0.000     0.000     0.000     0.000     0.000     0.000     0.000     0.000     0.000     0.000     0.000     0.000     0.000     0.000     0.000     0.000     0.000     0.000     0.000     0.000     0.000     0.000     0.000     0.000     0.000     0.000     0.000     0.000     0.000     0.000     0.000     0.000     0.000     0.000     0.000     0.000     0.000     0.000     0.000     0.000     0.000     0.000     0.000     0.000     0.000     0.000     0.000     0.000     0.000     0.000     0.000     0.000     0.000     0.000     0.000     0.000     0.000     0.000     0.000     0.000     0.000     0.000     0.000     0.000     0.000     0.000     0.000     0.000     0.000     0.000     0.000     0.000     0.000     0.000     0.000     0.000     0.000     0.000     0.000     0.000     0.000     0.000     0.000     0.000     0.000     0.000     0.000     0.000     0.000     0.000     0.000     0.000     0.000     0.000     0.000     0.000     0.000     0.000     0.000     0.000     0.000     0.000     0.000     0.000     0.000     0.000     0.000     0.000     0.000     0.000     0.000     0.000     0.000     0.000     0.000     0.000     0.000     0.000     0.000     0.000     0.000     0.000     0.000     0.000     0.000     0.000     0.000     0.000     0.000     0.000     0.000     0.000     0.000     0.000     0.000     0.000     0.000     0.000     0.000     0.000     0.000     0.000     0.000     0.000     0.000     0.000     0.000     0.000     0.000     0.000     0.000     0.000     0.000     0.000     0.000     0.000     0.000     0.000     0.000     0.000     0.000     0.000     0.000     0.000     0.000     0.000     0.000     0.000     0.000     0.000     0.000     0.000     0.000     0.000     0.000     0.000     0.000     0.000     0.000     0.000     0.000     0.001     0.003     0.003     0.004     0.003     0.004     0.003     0.004     0.004     0.006     0.005     0.007     0.006     0.006     0.007     0.007     0.008     0.007     0.008     0.007     0.007     0.009     0.012     0.012     0.013     0.015     0.012     0.013     0.012     0.014     0.014     0.014     0.015     0.015     0.015     0.016     0.015     0.015     0.016     0.016     0.017     0.015     0.015     0.018     0.017     0.017     0.017     0.018     0.017     0.018     0.017     0.018     0.020     0.019     0.020     0.020     0.021     0.021     0.021     0.021     0.025     0.022     0.023     0.026     0.025     0.024     0.025     0.025     0.025     0.026     0.026     0.025     0.027     0.027     0.026     0.026     0.027     0.027     0.027     0.027     0.028     0.027     0.027     0.026     0.027     0.024     0.023     0.023     0.023     0.024     0.023     0.025     0.026     0.026     0.027     0.026     0.026     0.026     0.027     0.027     0.027     0.029     0.027     0.029     0.030     0.030     0.031     0.030     0.032     0.033     0.033     0.031     0.033     0.032     0.033     0.033     0.034     0.033     0.035     0.035     0.036     0.039     0.039     0.038     0.041     0.042     0.042     0.043     0.041     0.040     0.038     0.039     0.039     0.039     0.039     0.039     0.039     0.038     0.038     0.038     0.039     0.038     0.039     0.037     0.037     0.037     0.036     0.036     0.036     0.035     0.035     0.035     0.034     0.034     0.034     0.034     0.034     0.034     0.033     0.033     0.033     0.032     0.033     0.032     0.031     0.031     0.031     0.033     0.034     0.034     0.033     0.033     0.035     0.036     0.036     0.039     0.038     0.037     0.037     0.039     0.042     0.041     0.040     0.040     0.044     0.040     0.042     0.040     0.042     0.040     0.041     0.038     0.035     0.037     0.043     0.048     0.048     0.046     0.049     0.057     0.058     0.059     0.066     0.062     0.072     0.069     0.065     0.060     0.063     0.068     0.060     0.065     0.056     0.061     0.053     0.054     0.051     0.056     0.053     0.047     0.044     0.044     0.048     0.050     0.049     0.050     0.052     0.054     0.056     0.055     0.055     0.059     0.061     0.058     0.060     0.062     0.060     0.061     0.063     0.062     0.065     0.058     0.063     0.061     0.064     0.058     0.059     0.056     0.062     0.057     0.060     0.062     0.062     0.060     0.060     0.054     0.051     0.053     0.051     0.050     0.049     0.046     0.045     0.043     0.042     0.041     0.038     0.033     0.037     0.034     0.028     0.034     0.032     0.035     0.033     0.032     0.036     0.036     0.033     0.037     0.035     0.034     0.039     0.040     0.040     0.039     0.040     0.045     0.045     0.049     0.046     0.054     0.051     0.047     0.046     0.045     0.050     0.047     0.046     0.048     0.044     0.046     0.044     0.046     0.042     0.046     0.052     0.056     0.058     0.060     0.051     0.055     0.055     0.057     0.051     0.051     0.049     0.047     0.046     0.047     0.050     0.058     0.057     0.058     0.062     0.061     0.064     0.062     0.060     0.062     0.067     0.067     0.062     0.064     0.065     0.070     0.070     0.070     0.072     0.077     0.073     0.074     0.074     0.078     0.080     0.077     0.079     0.086     0.085     0.086     0.089     0.090     0.091     0.091     0.090     0.090     0.089     0.086     0.088     0.084     0.086     0.087     0.085     0.083     0.084     0.084     0.088     0.087     0.086     0.087     0.080     0.080     0.083     0.078     0.075     0.071     0.064     0.062     0.056     0.055     0.049     0.042     0.044     0.041     0.040     0.039     0.041     0.036     0.036     0.033     0.032     0.032     0.032     0.031     0.029     0.029     0.026     0.028     0.027     0.026     0.026     0.030     0.028     0.029     0.031     0.037     0.038     0.042     0.048     0.054     0.050     0.060     0.061     0.059     0.066     0.071     0.069     0.068     0.061     0.066     0.064     0.069     0.058     0.061     0.064     0.058     0.058     0.062     0.053     0.061     0.064     0.064     0.068     0.065     0.068     0.064     0.069     0.070     0.071     0.068     0.069     0.068     0.061     0.071     0.063     0.061     0.066     0.061     0.061     0.061     0.062     0.062     0.058     0.053     0.058     0.054     0.056     0.053     0.062     0.055     0.052     0.052     0.052     0.047     0.044     0.042     0.040     0.038     0.035     0.036     0.033     0.031     0.030     0.029     0.026     0.028     0.025     0.025     0.021     0.020     0.022     0.020     0.019     0.021     0.024     0.025     0.031     0.032     0.033     0.034     0.034     0.036     0.037     0.041     0.045     0.049     0.052     0.048     0.050     0.052     0.053     0.052     0.055     0.060     0.057     0.060     0.064     0.061     0.059     0.064     0.063     0.064     0.064     0.061     0.068     0.063     0.061     0.063     0.066     0.072     0.066     0.072     0.072     0.071     0.075     0.075     0.074     0.073     0.070     0.077     0.072     0.071     0.072     0.076     0.072     0.076     0.073     0.075     0.074     0.075     0.079     0.068     0.069     0.068     0.071     0.068     0.069     0.073     0.070     0.076     0.071     0.071     0.068     0.073     0.073     0.075     0.073     0.074     0.069     0.069     0.072     0.066     0.071     0.067     0.066     0.069     0.067     0.063     0.061     0.067     0.063     0.059     0.059     0.063     0.057     0.058     0.056     0.050     0.045     0.045     0.040     0.043     0.038     0.035     0.034     0.032     0.034     0.033     0.033     0.032     0.032     0.029     0.025     0.028     0.031     0.031     0.031     0.024     0.028     0.029     0.026     0.026     0.024     0.023     0.022     0.023     0.021     0.020     0.019     0.019     0.021     0.019     0.017     0.016     0.016     0.016     0.016     0.018     0.016     0.015     0.017     0.016     0.016     0.014     0.015     0.014     0.015     0.018     0.016     0.013     0.016     0.015     0.014     0.014     0.014     0.014     0.013     0.015     0.013     0.013     0.014     0.014     0.015     0.013     0.012     0.013     0.012     0.014     0.011     0.011     0.010     0.010     0.010     0.010     0.010     0.009     0.010     0.009     0.009     0.010     0.010     0.008     0.009     0.007     0.009     0.009     0.010     0.008     0.008     0.010     0.010     0.009     0.008     0.010     0.012     0.007     0.006     0.008     0.007     0.009     0.007     0.008     0.007     0.009     0.011     0.007     0.008     0.009     0.009     0.011     0.009     0.012     0.010     0.008     0.008     0.009     0.009     0.009     0.010     0.011     0.011     0.008     0.010     0.008     0.009     0.009     0.009     0.010     0.009     0.010     0.010     0.010     0.010     0.010     0.011     0.012     0.011     0.012     0.012     0.013     0.014     0.013     0.013     0.014     0.014     0.013     0.013     0.013     0.013     0.014     0.014     0.013     0.013     0.014     0.014     0.015     0.015     0.015     0.016     0.014     0.015     0.016     0.015     0.016     0.016     0.017     0.017     0.017     0.018     0.016     0.017     0.018     0.017     0.018     0.021     0.018     0.016     0.017     0.017     0.016     0.015     0.012     0.010     0.010     0.010     0.010     0.011     0.010     0.010     0.010     0.010     0.009     0.009     0.009     0.010     0.009     0.009     0.009     0.009     0.009     0.009     0.009     0.009     0.009     0.009     0.010     0.006     0.005     0.004     0.002     0.001     0.000     0.000     0.000     0.000     0.000     0.000     0.000     0.000     0.000     0.000     0.000     0.000     0.000     0.000     0.000     0.000     0.000     0.000     0.000     0.000     0.000     0.000     0.000     0.000     0.000     0.000     0.000     0.000     0.000     0.000     0.000     0.000     0.000     0.000     0.000     0.000     0.000     0.000     0.000     0.000     0.000     0.000     0.000     0.000     0.000     0.000     0.000     0.000     0.000     0.000     0.000     0.000     0.000     0.000     0.000     0.000     0.000     0.000     0.000     0.000     0.000     0.000     0.000     0.000     0.000     0.000     0.000     0.000     0.000     0.000     0.000     0.000     0.000     0.000     0.000     0.000     0.000     0.000     0.000     0.000     0.000     0.000     0.000     0.000     0.000     0.000     0.000     0.000     0.000     0.000     0.000     0.000     0.000     0.000     0.000     0.000     0.000     0.000     0.000     0.000     0.000     0.000     0.000     0.000     0.000     0.000     0.000     0.000     0.000     0.000     0.000     0.000     0.000     0.000     0.000     0.000     0.000     0.000     0.000     0.000     0.000     0.000     0.000     0.000     0.000     0.000     0.000     0.000     0.000     0.000     0.000     0.000     0.000     0.000     0.000     0.000     0.000     0.000     0.000     0.000     0.000     0.000     0.000     0.000     0.000     0.000     0.000     0.000     0.000     0.000     0.000     0.000     0.000     0.000     0.000     0.000     0.000     0.000     0.000     0.000     0.000     0.000     0.000     0.000     0.000     0.000     0.000     0.000     0.000     0.000     0.000     0.000     0.000     0.000     0.000     0.000     0.000     0.000     0.000     0.000     0.000     0.000     0.000     0.000     0.000     0.000     0.000     0.000     0.000     0.000     0.000     0.000     0.000     0.000     0.000     0.000     0.000     0.000     0.000     0.000     0.000     0.000     0.000     0.000     0.000     0.000     0.000     0.000     0.000     0.000     0.000     0.000     0.000     0.000     0.000     0.000     0.000     0.000     0.000     0.000     0.000     0.000     0.000     0.000     0.000     0.000     0.000     0.000     0.000     0.000     0.000     0.000     0.000     0.000     0.000     0.000     0.000     0.000     0.000     0.000     0.000     0.000     0.000     0.000     0.000     0.000     0.000     0.000     0.000     0.000     0.000     0.000     0.000     0.000     0.000     0.000     0.000     0.000     0.000     0.000     0.000     0.000     0.000     0.000     0.000     0.000     0.000     0.000     0.000     0.000     0.000     0.000     0.000     0.000     0.000     0.000     0.000     0.000     0.000     0.000     0.000     0.000     0.000     0.000     0.000     0.000     0.000     0.000     0.000     0.000     0.000     0.000     0.000     0.000     0.000     0.000     0.000     0.000     0.000     0.000     0.000     0.000     0.000     0.000     0.000     0.000     0.000     0.000     0.000     0.000     0.000     0.000     0.000     0.000     0.000     0.000     0.000     0.000     0.000     0.000     0.000     0.000     0.000     0.000     0.000     0.000     0.000     0.000     0.000     0.000     0.000     0.000     0.000     0.000     0.000     0.000     0.000     0.000     0.000     0.000     0.000     0.000     0.000     0.000     0.000     0.000     0.000     0.000     0.000     0.000     0.000     0.000     0.000     0.000     0.000     0.000     0.000     0.000     0.000     0.000     0.000     0.000     0.000     0.000     0.000     0.000     0.000     0.000     0.000     0.000     0.000     0.000     0.000     0.000     0.000     0.000     0.000     0.000     0.000     0.000     0.000     0.000     0.000     0.000     0.000     0.000     0.000     0.000     0.000     0.000     0.000     0.000     0.000     0.000     0.000     0.000     0.000     0.000     0.000     0.000     0.000     0.000     0.000     0.000     0.000     0.000     0.000     0.000     0.000     0.000     0.000     0.000     0.000     0.000     0.000     0.000     0.000     0.000     0.000     0.000     0.000     0.000     0.000     0.000     0.000     0.000     0.000     0.000     0.000     0.000     0.000     0.000     0.000     0.000     0.000     0.000     0.000     0.000     0.000     0.000     0.000     0.000     0.000     0.000     0.000     0.000     0.000     0.000     0.000     0.000     0.000     0.000     0.000     0.000     0.000     0.000     0.000     0.000     0.000     0.000     0.000     0.000     0.000     0.000     0.000     0.000     0.000     0.000     0.000     0.000     0.000     0.000     0.000     0.000     0.000     0.000     0.000     0.000     0.000     0.000     0.000     0.000     0.000     0.000     0.000     0.000     0.000     0.000     0.000     0.000     0.000     0.000     0.000     0.000     0.000     0.000     0.000     0.000     0.000     0.000     0.000     0.000     0.000     0.000     0.000     0.000     0.000     0.000     0.000     0.000     0.000     0.000     0.000     0.000     0.000     0.000
     0.000     0.000     0.000     0.000     0.000     0.000     0.000     0.000     0.000     0.000     0.000     0.000     0.000     0.000     0.000     0.000     0.000     0.000     0.000     0.000     0.000     0.000     0.000     0.000     0.000     0.000     0.000     0.000     0.000     0.000     0.000     0.000     0.000     0.000     0.000     0.000     0.000     0.000     0.000     0.000     0.000     0.000     0.000     0.000     0.000     0.000     0.000     0.000     0.000     0.000     0.000     0.000     0.000     0.000     0.000     0.000     0.000     0.000     0.000     0.000     0.000     0.000     0.000     0.000     0.000     0.000     0.000     0.000     0.000     0.000     0.000     0.000     0.000     0.000     0.000     0.000     0.000     0.000     0.000     0.000     0.000     0.000     0.000     0.000     0.000     0.000     0.000     0.000     0.000     0.000     0.000     0.000     0.000     0.000     0.000     0.000     0.000     0.000     0.000     0.000     0.000     0.000     0.000     0.000     0.000     0.000     0.000     0.000     0.000     0.000     0.000     0.000     0.000     0.000     0.000     0.000     0.000     0.000     0.000     0.000     0.000     0.000     0.000     0.000     0.000     0.000     0.000     0.000     0.000     0.000     0.000     0.000     0.000     0.000     0.000     0.000     0.000     0.000     0.000     0.000     0.000     0.000     0.000     0.000     0.000     0.000     0.000     0.000     0.000     0.000     0.000     0.000     0.000     0.000     0.000     0.000     0.000     0.000     0.000     0.000     0.000     0.000     0.000     0.000     0.000     0.000     0.000     0.000     0.000     0.000     0.000     0.000     0.000     0.000     0.000     0.000     0.000     0.000     0.000     0.000     0.000     0.000     0.000     0.000     0.000     0.000     0.000     0.000     0.000     0.000     0.000     0.000     0.001     0.003     0.004     0.004     0.004     0.004     0.004     0.003     0.004     0.006     0.005     0.007     0.007     0.006     0.006     0.007     0.006     0.007     0.007     0.008     0.007     0.007     0.007     0.007     0.010     0.011     0.013     0.011     0.012     0.012     0.012     0.012     0.014     0.013     0.012     0.014     0.014     0.014     0.014     0.015     0.015     0.015     0.015     0.014     0.016     0.015     0.015     0.015     0.015     0.020     0.021     0.021     0.018     0.020     0.018     0.020     0.021     0.019     0.020     0.021     0.022     0.021     0.022     0.023     0.023     0.024     0.024     0.025     0.026     0.026     0.026     0.026     0.026     0.026     0.028     0.026     0.028     0.027     0.028     0.027     0.027     0.029     0.028     0.030     0.029     0.026     0.025     0.023     0.022     0.024     0.024     0.023     0.024     0.024     0.024     0.024     0.026     0.025     0.026     0.026     0.027     0.026     0.027     0.028     0.028     0.028     0.029     0.031     0.030     0.030     0.030     0.031     0.031     0.031     0.031     0.031     0.032     0.033     0.033     0.033     0.034     0.035     0.037     0.039     0.038     0.038     0.041     0.039     0.039     0.038     0.038     0.037     0.038     0.038     0.038     0.039     0.038     0.038     0.037     0.038     0.038     0.037     0.039     0.037     0.038     0.037     0.036     0.035     0.035     0.035     0.034     0.034     0.034     0.033     0.033     0.034     0.034     0.034     0.034     0.035     0.033     0.032     0.033     0.032     0.032     0.031     0.032     0.033     0.035     0.035     0.037     0.036     0.036     0.035     0.037     0.038     0.040     0.037     0.039     0.037     0.038     0.037     0.042     0.040     0.042     0.036     0.039     0.037     0.035     0.037     0.038     0.035     0.036     0.037     0.042     0.045     0.051     0.052     0.061     0.063     0.062     0.060     0.070     0.071     0.070     0.062     0.068     0.062     0.069     0.063     0.071     0.070     0.064     0.063     0.061     0.057     0.060     0.058     0.061     0.057     0.052     0.053     0.052     0.045     0.048     0.051     0.051     0.054     0.058     0.055     0.054     0.060     0.057     0.055     0.061     0.060     0.059     0.064     0.065     0.059     0.065     0.062     0.058     0.062     0.062     0.059     0.061     0.061     0.056     0.056     0.058     0.060     0.060     0.056     0.060     0.056     0.053     0.058     0.049     0.048     0.051     0.047     0.047     0.045     0.041     0.038     0.039     0.035     0.033     0.030     0.028     0.033     0.025     0.028     0.029     0.029     0.034     0.033     0.030     0.038     0.036     0.038     0.043     0.042     0.040     0.049     0.041     0.048     0.046     0.050     0.055     0.050     0.058     0.056     0.057     0.053     0.055     0.055     0.056     0.055     0.052     0.048     0.047     0.052     0.051     0.055     0.056     0.059     0.053     0.061     0.063     0.062     0.066     0.058     0.057     0.057     0.055     0.054     0.055     0.054     0.056     0.060     0.061     0.061     0.068     0.061     0.062     0.070     0.069     0.071     0.069     0.068     0.066     0.072     0.065     0.068     0.069     0.073     0.069     0.077     0.074     0.078     0.079     0.077     0.080     0.083     0.085     0.084     0.092     0.092     0.092     0.099     0.097     0.101     0.098     0.097     0.096     0.097     0.098     0.097     0.099     0.095     0.094     0.092     0.089     0.087     0.093     0.088     0.092     0.096     0.092     0.088     0.089     0.084     0.079     0.079     0.076     0.073     0.070     0.060     0.059     0.052     0.051     0.049     0.045     0.044     0.044     0.043     0.042     0.040     0.038     0.038     0.038     0.035     0.034     0.034     0.032     0.035     0.037     0.036     0.035     0.038     0.037     0.040     0.039     0.039     0.037     0.036     0.038     0.038     0.048     0.046     0.050     0.048     0.062     0.062     0.065     0.063     0.058     0.058     0.059     0.062     0.068     0.067     0.061     0.062     0.058     0.058     0.054     0.062     0.065     0.069     0.071     0.071     0.070     0.070     0.069     0.071     0.077     0.071     0.069     0.070     0.068     0.064     0.062     0.069     0.062     0.065     0.065     0.060     0.065     0.060     0.058     0.059     0.059     0.059     0.058     0.055     0.055     0.053     0.059     0.052     0.051     0.048     0.050     0.049     0.046     0.042     0.042     0.040     0.038     0.036     0.036     0.029     0.032     0.027     0.027     0.025     0.024     0.023     0.021     0.021     0.021     0.021     0.025     0.029     0.024     0.029     0.029     0.033     0.032     0.035     0.042     0.036     0.039     0.042     0.042     0.050     0.047     0.053     0.049     0.051     0.054     0.053     0.055     0.052     0.055     0.062     0.061     0.064     0.060     0.066     0.068     0.067     0.062     0.060     0.066     0.063     0.065     0.065     0.066     0.070     0.078     0.073     0.074     0.075     0.076     0.078     0.080     0.078     0.073     0.076     0.074     0.074     0.078     0.073     0.080     0.071     0.072     0.073     0.076     0.075     0.073     0.072     0.073     0.069     0.075     0.071     0.070     0.068     0.067     0.071     0.074     0.076     0.076     0.071     0.077     0.077     0.078     0.079     0.078     0.075     0.078     0.070     0.075     0.072     0.069     0.073     0.068     0.067     0.069     0.070     0.069     0.066     0.065     0.063     0.058     0.055     0.054     0.053     0.050     0.046     0.044     0.045     0.039     0.038     0.034     0.032     0.036     0.029     0.028     0.030     0.027     0.027     0.025     0.027     0.031     0.025     0.026     0.025     0.025     0.022     0.023     0.021     0.024     0.021     0.023     0.020     0.021     0.019     0.019     0.020     0.017     0.019     0.017     0.017     0.017     0.017     0.016     0.015     0.015     0.017     0.015     0.013     0.015     0.014     0.015     0.016     0.016     0.014     0.015     0.014     0.016     0.013     0.014     0.014     0.013     0.015     0.013     0.011     0.014     0.012     0.012     0.014     0.012     0.012     0.010     0.013     0.010     0.009     0.012     0.011     0.009     0.009     0.011     0.009     0.012     0.012     0.012     0.009     0.011     0.011     0.009     0.010     0.010     0.010     0.009     0.007     0.009     0.008     0.009     0.010     0.008     0.009     0.010     0.008     0.008     0.006     0.007     0.008     0.009     0.008     0.010     0.007     0.010     0.007     0.008     0.008     0.009     0.010     0.009     0.010     0.011     0.010     0.008     0.010     0.011     0.008     0.010     0.010     0.010     0.010     0.007     0.009     0.008     0.009     0.009     0.009     0.009     0.009     0.010     0.010     0.010     0.011     0.011     0.011     0.011     0.012     0.012     0.012     0.012     0.013     0.014     0.013     0.013     0.013     0.013     0.013     0.013     0.013     0.013     0.013     0.014     0.014     0.013     0.014     0.014     0.014     0.015     0.015     0.015     0.015     0.015     0.015     0.015     0.017     0.015     0.015     0.016     0.017     0.017     0.018     0.015     0.016     0.015     0.016     0.016     0.018     0.014     0.016     0.011     0.011     0.010     0.010     0.010     0.010     0.010     0.011     0.010     0.010     0.010     0.010     0.009     0.009     0.009     0.010     0.009     0.009     0.010     0.009     0.009     0.009     0.009     0.009     0.009     0.009     0.010     0.010     0.007     0.005     0.004     0.002     0.001     0.000     0.000     0.000     0.000     0.000     0.000     0.000     0.000     0.000     0.000     0.000     0.000     0.000     0.000     0.000     0.000     0.000     0.000     0.000     0.000     0.000     0.000     0.000     0.000     0.000     0.000     0.000     0.000     0.000     0.000     0.000     0.000     0.000     0.000     0.000     0.000     0.000     0.000     0.000     0.000     0.000     0.000     0.000     0.000     0.000     0.000     0.000     0.000     0.000     0.000     0.000     0.000     0.000     0.000     0.000     0.000     0.000     0.000     0.000     0.000     0.000     0.000     0.000     0.000     0.000     0.000     0.000     0.000     0.000     0.000     0.000     0.000     0.000     0.000     0.000     0.000     0.000     0.000     0.000     0.000     0.000     0.000     0.000     0.000     0.000     0.000     0.000     0.000     0.000     0.000     0.000     0.000     0.000     0.000     0.000     0.000     0.000     0.000     0.000     0.000     0.000     0.000     0.000     0.000     0.000     0.000     0.000     0.000     0.000     0.000     0.000     0.000     0.000     0.000     0.000     0.000     0.000     0.000     0.000     0.000     0.000     0.000     0.000     0.000     0.000     0.000     0.000     0.000     0.000     0.000     0.000     0.000     0.000     0.000     0.000     0.000     0.000     0.000     0.000     0.000     0.000     0.000     0.000     0.000     0.000     0.000     0.000     0.000     0.000     0.000     0.000     0.000     0.000     0.000     0.000     0.000     0.000     0.000     0.000     0.000     0.000     0.000     0.000     0.000     0.000     0.000     0.000     0.000     0.000     0.000     0.000     0.000     0.000     0.000     0.000     0.000     0.000     0.000     0.000     0.000     0.000     0.000     0.000     0.000     0.000     0.000     0.000     0.000     0.000     0.000     0.000     0.000     0.000     0.000     0.000     0.000     0.000     0.000     0.000     0.000     0.000     0.000     0.000     0.000     0.000     0.000     0.000     0.000     0.000     0.000     0.000     0.000     0.000     0.000     0.000     0.000     0.000     0.000     0.000     0.000     0.000     0.000     0.000     0.000     0.000     0.000     0.000     0.000     0.000     0.000     0.000     0.000     0.000     0.000     0.000     0.000     0.000     0.000     0.000     0.000     0.000     0.000     0.000     0.000     0.000     0.000     0.000     0.000     0.000     0.000     0.000     0.000     0.000     0.000     0.000     0.000     0.000     0.000     0.000     0.000     0.000     0.000     0.000     0.000     0.000     0.000     0.000     0.000     0.000     0.000     0.000     0.000     0.000     0.000     0.000     0.000     0.000     0.000     0.000     0.000     0.000     0.000     0.000     0.000     0.000     0.000     0.000     0.000     0.000     0.000     0.000     0.000     0.000     0.000     0.000     0.000     0.000     0.000     0.000     0.000     0.000     0.000     0.000     0.000     0.000     0.000     0.000     0.000     0.000     0.000     0.000     0.000     0.000     0.000     0.000     0.000     0.000     0.000     0.000     0.000     0.000     0.000     0.000     0.000     0.000     0.000     0.000     0.000     0.000     0.000     0.000     0.000     0.000     0.000     0.000     0.000     0.000     0.000     0.000     0.000     0.000     0.000     0.000     0.000     0.000     0.000     0.000     0.000     0.000     0.000     0.000     0.000     0.000     0.000     0.000     0.000     0.000     0.000     0.000     0.000     0.000     0.000     0.000     0.000     0.000     0.000     0.000     0.000     0.000     0.000     0.000     0.000     0.000     0.000     0.000     0.000     0.000     0.000     0.000     0.000     0.000     0.000     0.000     0.000     0.000     0.000     0.000     0.000     0.000     0.000     0.000     0.000     0.000     0.000     0.000     0.000     0.000     0.000     0.000     0.000     0.000     0.000     0.000     0.000     0.000     0.000     0.000     0.000     0.000     0.000     0.000     0.000     0.000     0.000     0.000     0.000     0.000     0.000     0.000     0.000     0.000     0.000     0.000     0.000     0.000     0.000     0.000     0.000     0.000     0.000     0.000     0.000     0.000     0.000     0.000     0.000     0.000     0.000     0.000     0.000     0.000     0.000     0.000     0.000     0.000     0.000     0.000     0.000     0.000     0.000     0.000     0.000     0.000     0.000     0.000     0.000     0.000     0.000     0.000     0.000     0.000     0.000     0.000     0.000     0.000     0.000     0.000     0.000     0.000     0.000     0.000     0.000     0.000     0.000     0.000     0.000     0.000     0.000     0.000     0.000     0.000     0.000     0.000     0.000     0.000     0.000     0.000     0.000     0.000     0.000     0.000     0.000     0.000     0.000     0.000     0.000     0.000     0.000     0.000     0.000     0.000     0.000     0.000     0.000     0.000     0.000     0.000     0.000     0.000     0.000     0.000     0.000     0.000     0.000     0.000
     0.000     0.000     0.000     0.000     0.000     0.000     0.000     0.000     0.000     0.000     0.000     0.000     0.000     0.000     0.000     0.000     0.000     0.000     0.000     0.000     0.000     0.000     0.000     0.000     0.000     0.000     0.000     0.000     0.000     0.000     0.000     0.000     0.000     0.000     0.000     0.000     0.000     0.000     0.000     0.000     0.000     0.000     0.000     0.000     0.000     0.000     0.000     0.000     0.000     0.000     0.000     0.000     0.000     0.000     0.000     0.000     0.000     0.000     0.000     0.000     0.000     0.000     0.000     0.000     0.000     0.000     0.000     0.000     0.000     0.000     0.000     0.000     0.000     0.000     0.000     0.000     0.000     0.000     0.000     0.000     0.000     0.000     0.000     0.000     0.000     0.000     0.000     0.000     0.000     0.000     0.000     0.000     0.000     0.000     0.000     0.000     0.000     0.000     0.000     0.000     0.000     0.000     0.000     0.000     0.000     0.000     0.000     0.000     0.000     0.000     0.000     0.000     0.000     0.000     0.000     0.000     0.000     0.000     0.000     0.000     0.000     0.000     0.000     0.000     0.000     0.000     0.000     0.000     0.000     0.000     0.000     0.000     0.000     0.000     0.000     0.000     0.000     0.000     0.000     0.000     0.000     0.000     0.000     0.000     0.000     0.000     0.000     0.000     0.000     0.000     0.000     0.000     0.000     0.000     0.000     0.000     0.000     0.000     0.000     0.000     0.000     0.000     0.000     0.000     0.000     0.000     0.000     0.000     0.000     0.000     0.000     0.000     0.000     0.000     0.000     0.000     0.000     0.000     0.000     0.000     0.000     0.000     0.000     0.000     0.000     0.000     0.000     0.000     0.000     0.000     0.000     0.001     0.004     0.003     0.004     0.003     0.004     0.004     0.003     0.003     0.004     0.005     0.005     0.006     0.006     0.006     0.006     0.006     0.007     0.007     0.007     0.008     0.008     0.007     0.007     0.007     0.007     0.009     0.010     0.008     0.012     0.011     0.012     0.011     0.012     0.011     0.012     0.012     0.012     0.013     0.013     0.013     0.013     0.013     0.013     0.015     0.014     0.013     0.015     0.016     0.017     0.018     0.017     0.017     0.019     0.022     0.020     0.018     0.021     0.022     0.021     0.020     0.025     0.022     0.021     0.022     0.023     0.024     0.024     0.024     0.025     0.025     0.025     0.026     0.026     0.026     0.027     0.027     0.027     0.028     0.028     0.028     0.029     0.030     0.030     0.029     0.029     0.029     0.028     0.024     0.023     0.022     0.023     0.023     0.024     0.024     0.025     0.025     0.025     0.025     0.025     0.028     0.026     0.027     0.026     0.026     0.028     0.028     0.029     0.029     0.030     0.029     0.029     0.029     0.029     0.030     0.031     0.030     0.030     0.031     0.032     0.031     0.033     0.034     0.036     0.038     0.036     0.035     0.038     0.038     0.037     0.036     0.037     0.037     0.037     0.037     0.038     0.037     0.037     0.036     0.036     0.037     0.036     0.036     0.037     0.035     0.036     0.036     0.036     0.035     0.034     0.033     0.033     0.033     0.032     0.033     0.032     0.034     0.033     0.032     0.034     0.033     0.034     0.037     0.037     0.034     0.036     0.037     0.038     0.036     0.035     0.040     0.040     0.042     0.040     0.043     0.045     0.044     0.045     0.041     0.046     0.045     0.041     0.043     0.044     0.043     0.042     0.042     0.040     0.040     0.037     0.038     0.037     0.038     0.035     0.042     0.040     0.046     0.049     0.051     0.058     0.056     0.063     0.066     0.067     0.067     0.065     0.065     0.070     0.069     0.067     0.066     0.063     0.066     0.064     0.062     0.058     0.058     0.063     0.062     0.057     0.062     0.063     0.057     0.051     0.057     0.057     0.052     0.051     0.054     0.052     0.057     0.060     0.053     0.056     0.054     0.058     0.055     0.058     0.059     0.059     0.056     0.063     0.058     0.062     0.060     0.057     0.057     0.053     0.060     0.054     0.059     0.058     0.055     0.054     0.053     0.051     0.048     0.051     0.050     0.046     0.048     0.046     0.047     0.041     0.040     0.037     0.037     0.032     0.032     0.032     0.029     0.028     0.031     0.031     0.031     0.035     0.033     0.034     0.037     0.035     0.041     0.044     0.040     0.044     0.050     0.046     0.049     0.050     0.055     0.047     0.049     0.050     0.058     0.060     0.056     0.058     0.057     0.057     0.051     0.059     0.052     0.048     0.051     0.050     0.055     0.054     0.058     0.060     0.063     0.062     0.062     0.059     0.070     0.070     0.062     0.067     0.065     0.059     0.062     0.058     0.062     0.061     0.059     0.063     0.066     0.074     0.073     0.075     0.066     0.072     0.072     0.073     0.072     0.071     0.071     0.073     0.073     0.077     0.077     0.077     0.077     0.078     0.076     0.081     0.081     0.083     0.085     0.088     0.087     0.092     0.099     0.096     0.100     0.099     0.097     0.100     0.100     0.104     0.098     0.103     0.101     0.098     0.098     0.094     0.091     0.091     0.093     0.094     0.091     0.097     0.090     0.091     0.087     0.091     0.089     0.084     0.081     0.075     0.070     0.070     0.067     0.060     0.057     0.054     0.055     0.049     0.048     0.046     0.045     0.046     0.043     0.041     0.039     0.039     0.038     0.037     0.035     0.037     0.040     0.045     0.048     0.046     0.046     0.044     0.046     0.044     0.045     0.048     0.048     0.044     0.044     0.045     0.043     0.047     0.047     0.052     0.058     0.057     0.055     0.059     0.054     0.066     0.066     0.059     0.063     0.062     0.061     0.066     0.061     0.067     0.068     0.069     0.072     0.070     0.066     0.071     0.069     0.068     0.073     0.072     0.074     0.069     0.072     0.070     0.069     0.068     0.069     0.066     0.067     0.063     0.062     0.065     0.061     0.061     0.062     0.057     0.059     0.060     0.056     0.058     0.055     0.056     0.054     0.054     0.054     0.052     0.051     0.048     0.043     0.042     0.042     0.039     0.040     0.034     0.032     0.031     0.030     0.030     0.029     0.027     0.024     0.024     0.021     0.023     0.021     0.022     0.026     0.023     0.024     0.030     0.030     0.032     0.038     0.037     0.041     0.042     0.047     0.048     0.044     0.048     0.049     0.054     0.055     0.061     0.055     0.058     0.060     0.058     0.061     0.060     0.062     0.062     0.071     0.062     0.065     0.062     0.067     0.068     0.065     0.062     0.064     0.066     0.069     0.072     0.071     0.074     0.076     0.074     0.073     0.072     0.074     0.074     0.073     0.071     0.077     0.071     0.074     0.073     0.074     0.071     0.069     0.076     0.069     0.076     0.072     0.072     0.069     0.069     0.073     0.074     0.076     0.075     0.078     0.069     0.073     0.080     0.081     0.081     0.082     0.083     0.084     0.083     0.079     0.076     0.077     0.072     0.075     0.074     0.075     0.075     0.074     0.073     0.074     0.070     0.067     0.069     0.069     0.059     0.059     0.057     0.052     0.052     0.054     0.050     0.047     0.042     0.041     0.035     0.036     0.035     0.036     0.031     0.032     0.028     0.029     0.021     0.026     0.023     0.023     0.022     0.025     0.021     0.024     0.023     0.022     0.023     0.021     0.017     0.021     0.018     0.019     0.019     0.018     0.017     0.015     0.015     0.013     0.016     0.016     0.014     0.013     0.014     0.014     0.013     0.014     0.015     0.014     0.016     0.014     0.014     0.016     0.012     0.016     0.014     0.014     0.014     0.012     0.014     0.012     0.012     0.013     0.014     0.012     0.011     0.014     0.010     0.011     0.013     0.013     0.013     0.010     0.012     0.013     0.012     0.012     0.010     0.011     0.009     0.010     0.010     0.008     0.010     0.009     0.010     0.010     0.010     0.008     0.007     0.008     0.008     0.009     0.008     0.009     0.008     0.007     0.007     0.007     0.007     0.008     0.007     0.009     0.007     0.009     0.008     0.008     0.007     0.008     0.011     0.007     0.008     0.008     0.011     0.008     0.009     0.007     0.008     0.008     0.010     0.010     0.009     0.009     0.009     0.009     0.009     0.009     0.009     0.008     0.009     0.009     0.010     0.010     0.010     0.010     0.011     0.011     0.010     0.012     0.011     0.011     0.012     0.012     0.012     0.013     0.013     0.012     0.012     0.012     0.012     0.013     0.013     0.013     0.014     0.014     0.013     0.014     0.013     0.014     0.014     0.014     0.014     0.014     0.014     0.014     0.015     0.015     0.015     0.014     0.015     0.016     0.017     0.016     0.014     0.016     0.017     0.014     0.015     0.017     0.018     0.013     0.013     0.011     0.012     0.011     0.010     0.010     0.010     0.010     0.010     0.010     0.010     0.010     0.010     0.010     0.010     0.009     0.009     0.010     0.009     0.009     0.010     0.009     0.009     0.009     0.009     0.009     0.009     0.009     0.009     0.009     0.009     0.007     0.006     0.004     0.003     0.001     0.000     0.000     0.000     0.000     0.000     0.000     0.000     0.000     0.000     0.000     0.000     0.000     0.000     0.000     0.000     0.000     0.000     0.000     0.000     0.000     0.000     0.000     0.000     0.000     0.000     0.000     0.000     0.000     0.000     0.000     0.000     0.000     0.000     0.000     0.000     0.000     0.000     0.000     0.000     0.000     0.000     0.000     0.000     0.000     0.000     0.000     0.000     0.000     0.000     0.000     0.000     0.000     0.000     0.000     0.000     0.000     0.000     0.000     0.000     0.000     0.000     0.000     0.000     0.000     0.000     0.000     0.000     0.000     0.000     0.000     0.000     0.000     0.000     0.000     0.000     0.000     0.000     0.000     0.000     0.000     0.000     0.000     0.000     0.000     0.000     0.000     0.000     0.000     0.000     0.000     0.000     0.000     0.000     0.000     0.000     0.000     0.000     0.000     0.000     0.000     0.000     0.000     0.000     0.000     0.000     0.000     0.000     0.000     0.000     0.000     0.000     0.000     0.000     0.000     0.000     0.000     0.000     0.000     0.000     0.000     0.000     0.000     0.000     0.000     0.000     0.000     0.000     0.000     0.000     0.000     0.000     0.000     0.000     0.000     0.000     0.000     0.000     0.000     0.000     0.000     0.000     0.000     0.000     0.000     0.000     0.000     0.000     0.000     0.000     0.000     0.000     0.000     0.000     0.000     0.000     0.000     0.000     0.000     0.000     0.000     0.000     0.000     0.000     0.000     0.000     0.000     0.000     0.000     0.000     0.000     0.000     0.000     0.000     0.000     0.000     0.000     0.000     0.000     0.000     0.000     0.000     0.000     0.000     0.000     0.000     0.000     0.000     0.000     0.000     0.000     0.000     0.000     0.000     0.000     0.000     0.000     0.000     0.000     0.000     0.000     0.000     0.000     0.000     0.000     0.000     0.000     0.000     0.000     0.000     0.000     0.000     0.000     0.000     0.000     0.000     0.000     0.000     0.000     0.000     0.000     0.000     0.000     0.000     0.000     0.000     0.000     0.000     0.000     0.000     0.000     0.000     0.000     0.000     0.000     0.000     0.000     0.000     0.000     0.000     0.000     0.000     0.000     0.000     0.000     0.000     0.000     0.000     0.000     0.000     0.000     0.000     0.000     0.000     0.000     0.000     0.000     0.000     0.000     0.000     0.000     0.000     0.000     0.000     0.000     0.000     0.000     0.000     0.000     0.000     0.000     0.000     0.000     0.000     0.000     0.000     0.000     0.000     0.000     0.000     0.000     0.000     0.000     0.000     0.000     0.000     0.000     0.000     0.000     0.000     0.000     0.000     0.000     0.000     0.000     0.000     0.000     0.000     0.000     0.000     0.000     0.000     0.000     0.000     0.000     0.000     0.000     0.000     0.000     0.000     0.000     0.000     0.000     0.000     0.000     0.000     0.000     0.000     0.000     0.000     0.000     0.000     0.000     0.000     0.000     0.000     0.000     0.000     0.000     0.000     0.000     0.000     0.000     0.000     0.000     0.000     0.000     0.000     0.000     0.000     0.000     0.000     0.000     0.000     0.000     0.000     0.000     0.000     0.000     0.000     0.000     0.000     0.000     0.000     0.000     0.000     0.000     0.000     0.000     0.000     0.000     0.000     0.000     0.000     0.000     0.000     0.000     0.000     0.000     0.000     0.000     0.000     0.000     0.000     0.000     0.000     0.000     0.000     0.000     0.000     0.000     0.000     0.000     0.000     0.000     0.000     0.000     0.000     0.000     0.000     0.000     0.000     0.000     0.000     0.000     0.000     0.000     0.000     0.000     0.000     0.000     0.000     0.000     0.000     0.000     0.000     0.000     0.000     0.000     0.000     0.000     0.000     0.000     0.000     0.000     0.000     0.000     0.000     0.000     0.000     0.000     0.000     0.000     0.000     0.000     0.000     0.000     0.000     0.000     0.000     0.000     0.000     0.000     0.000     0.000     0.000     0.000     0.000     0.000     0.000     0.000     0.000     0.000     0.000     0.000     0.000     0.000     0.000     0.000     0.000     0.000     0.000     0.000     0.000     0.000     0.000     0.000     0.000     0.000     0.000     0.000     0.000     0.000     0.000     0.000     0.000     0.000     0.000     0.000     0.000     0.000     0.000     0.000     0.000     0.000     0.000     0.000     0.000     0.000     0.000     0.000     0.000     0.000     0.000     0.000     0.000     0.000     0.000     0.000     0.000     0.000     0.000     0.000     0.000     0.000     0.000     0.000     0.000     0.000     0.000     0.000     0.000     0.000     0.000     0.000     0.000     0.000     0.000     0.000     0.000     0.000     0.000     0.000     0.000     0.000
     0.000     0.000     0.000     0.000     0.000     0.000     0.000     0.000     0.000     0.000     0.000     0.000     0.000     0.000     0.000     0.000     0.000     0.000     0.000     0.000     0.000     0.000     0.000     0.000     0.000     0.000     0.000     0.000     0.000     0.000     0.000     0.000     0.000     0.000     0.000     0.000     0.000     0.000     0.000     0.000     0.000     0.000     0.000     0.000     0.000     0.000     0.000     0.000     0.000     0.000     0.000     0.000     0.000     0.000     0.000     0.000     0.000     0.000     0.000     0.000     0.000     0.000     0.000     0.000     0.000     0.000     0.000     0.000     0.000     0.000     0.000     0.000     0.000     0.000     0.000     0.000     0.000     0.000     0.000     0.000     0.000     0.000     0.000     0.000     0.000     0.000     0.000     0.000     0.000     0.000     0.000     0.000     0.000     0.000     0.000     0.000     0.000     0.000     0.000     0.000     0.000     0.000     0.000     0.000     0.000     0.000     0.000     0.000     0.000     0.000     0.000     0.000     0.000     0.000     0.000     0.000     0.000     0.000     0.000     0.000     0.000     0.000     0.000     0.000     0.000     0.000     0.000     0.000     0.000     0.000     0.000     0.000     0.000     0.000     0.000     0.000     0.000     0.000     0.000     0.000     0.000     0.000     0.000     0.000     0.000     0.000     0.000     0.000     0.000     0.000     0.000     0.000     0.000     0.000     0.000     0.000     0.000     0.000     0.000     0.000     0.000     0.000     0.000     0.000     0.000     0.000     0.000     0.000     0.000     0.000     0.000     0.000     0.000     0.000     0.000     0.000     0.000     0.000     0.000     0.000     0.000     0.000     0.000     0.000     0.000     0.000     0.000     0.000     0.000     0.000     0.001     0.003     0.003     0.004     0.003     0.004     0.004     0.004     0.004     0.005     0.004     0.005     0.007     0.006     0.006     0.006     0.006     0.007     0.007     0.007     0.007     0.007     0.007     0.007     0.007     0.008     0.008     0.008     0.009     0.008     0.008     0.008     0.008     0.009     0.010     0.010     0.010     0.011     0.010     0.011     0.011     0.012     0.011     0.012     0.012     0.015     0.012     0.015     0.015     0.018     0.019     0.016     0.017     0.021     0.019     0.021     0.020     0.020     0.022     0.021     0.020     0.021     0.022     0.022     0.021     0.023     0.024     0.023     0.023     0.025     0.025     0.026     0.025     0.027     0.026     0.026     0.026     0.026     0.027     0.027     0.028     0.028     0.028     0.029     0.030     0.031     0.030     0.027     0.027     0.027     0.026     0.023     0.024     0.023     0.024     0.024     0.023     0.023     0.025     0.024     0.024     0.025     0.025     0.024     0.025     0.026     0.025     0.026     0.026     0.028     0.027     0.028     0.029     0.029     0.029     0.030     0.029     0.030     0.029     0.029     0.031     0.031     0.030     0.032     0.034     0.034     0.033     0.036     0.039     0.039     0.039     0.036     0.036     0.036     0.036     0.035     0.036     0.035     0.035     0.036     0.035     0.036     0.036     0.036     0.036     0.034     0.035     0.035     0.035     0.033     0.034     0.033     0.033     0.032     0.033     0.033     0.034     0.033     0.035     0.035     0.036     0.037     0.039     0.037     0.042     0.039     0.043     0.042     0.042     0.042     0.045     0.043     0.043     0.047     0.048     0.045     0.049     0.049     0.047     0.046     0.049     0.047     0.046     0.048     0.048     0.044     0.044     0.046     0.041     0.048     0.047     0.046     0.039     0.042     0.042     0.045     0.040     0.049     0.054     0.058     0.054     0.061     0.062     0.063     0.062     0.070     0.067     0.061     0.068     0.065     0.068     0.064     0.072     0.062     0.061     0.064     0.068     0.063     0.065     0.068     0.064     0.068     0.061     0.065     0.064     0.061     0.059     0.061     0.055     0.053     0.051     0.055     0.053     0.051     0.053     0.057     0.055     0.052     0.053     0.057     0.052     0.058     0.055     0.059     0.057     0.056     0.056     0.051     0.056     0.055     0.055     0.052     0.053     0.050     0.053     0.049     0.050     0.051     0.046     0.044     0.042     0.041     0.043     0.043     0.041     0.041     0.039     0.033     0.040     0.036     0.034     0.033     0.031     0.033     0.035     0.035     0.038     0.035     0.035     0.039     0.040     0.044     0.046     0.043     0.052     0.049     0.060     0.053     0.050     0.056     0.056     0.054     0.059     0.059     0.062     0.057     0.059     0.060     0.059     0.064     0.062     0.061     0.061     0.055     0.057     0.058     0.057     0.059     0.060     0.063     0.060     0.072     0.072     0.070     0.068     0.077     0.075     0.072     0.066     0.063     0.066     0.066     0.066     0.062     0.070     0.075     0.077     0.076     0.070     0.074     0.075     0.077     0.077     0.072     0.073     0.079     0.077     0.076     0.079     0.080     0.080     0.077     0.083     0.080     0.082     0.084     0.086     0.088     0.089     0.094     0.095     0.096     0.098     0.096     0.098     0.099     0.101     0.101     0.101     0.103     0.100     0.105     0.101     0.098     0.099     0.097     0.094     0.087     0.090     0.089     0.091     0.089     0.091     0.092     0.088     0.088     0.085     0.084     0.082     0.078     0.078     0.067     0.071     0.062     0.058     0.056     0.052     0.050     0.052     0.047     0.049     0.046     0.042     0.044     0.043     0.042     0.041     0.040     0.046     0.051     0.048     0.054     0.056     0.055     0.057     0.053     0.056     0.058     0.053     0.053     0.052     0.049     0.047     0.048     0.052     0.053     0.053     0.058     0.058     0.059     0.062     0.068     0.068     0.063     0.065     0.069     0.070     0.073     0.074     0.071     0.073     0.072     0.077     0.074     0.070     0.075     0.076     0.071     0.075     0.071     0.075     0.070     0.073     0.073     0.068     0.070     0.072     0.070     0.066     0.071     0.074     0.064     0.070     0.070     0.064     0.064     0.062     0.063     0.061     0.057     0.058     0.058     0.057     0.058     0.055     0.050     0.052     0.049     0.049     0.042     0.042     0.041     0.042     0.037     0.036     0.035     0.033     0.030     0.030     0.030     0.029     0.031     0.027     0.024     0.031     0.025     0.022     0.026     0.025     0.027     0.027     0.035     0.031     0.035     0.034     0.041     0.042     0.045     0.046     0.051     0.051     0.045     0.051     0.051     0.061     0.057     0.053     0.054     0.052     0.059     0.062     0.065     0.066     0.061     0.061     0.065     0.062     0.062     0.065     0.066     0.060     0.062     0.064     0.063     0.068     0.067     0.065     0.070     0.072     0.069     0.070     0.080     0.073     0.072     0.070     0.072     0.072     0.073     0.071     0.075     0.073     0.074     0.077     0.080     0.076     0.079     0.074     0.078     0.076     0.081     0.079     0.077     0.083     0.075     0.079     0.078     0.081     0.082     0.085     0.086     0.084     0.086     0.087     0.085     0.081     0.080     0.074     0.076     0.076     0.074     0.072     0.075     0.072     0.069     0.069     0.066     0.067     0.068     0.062     0.059     0.055     0.056     0.055     0.049     0.045     0.050     0.047     0.041     0.040     0.036     0.034     0.037     0.032     0.033     0.033     0.027     0.023     0.024     0.023     0.020     0.021     0.022     0.021     0.020     0.020     0.021     0.019     0.020     0.021     0.020     0.017     0.016     0.020     0.018     0.015     0.015     0.015     0.015     0.014     0.014     0.012     0.014     0.012     0.012     0.013     0.012     0.013     0.016     0.014     0.013     0.013     0.015     0.013     0.011     0.012     0.013     0.013     0.015     0.012     0.011     0.013     0.010     0.012     0.013     0.012     0.013     0.011     0.014     0.010     0.012     0.009     0.013     0.012     0.011     0.008     0.010     0.009     0.009     0.010     0.009     0.011     0.009     0.009     0.011     0.008     0.010     0.007     0.008     0.007     0.008     0.007     0.006     0.006     0.007     0.009     0.008     0.009     0.009     0.010     0.008     0.008     0.008     0.006     0.007     0.006     0.010     0.008     0.010     0.009     0.008     0.008     0.009     0.011     0.008     0.008     0.009     0.008     0.010     0.009     0.007     0.009     0.008     0.009     0.009     0.008     0.010     0.009     0.009     0.009     0.010     0.010     0.010     0.010     0.011     0.010     0.011     0.010     0.010     0.012     0.012     0.012     0.012     0.012     0.012     0.012     0.012     0.012     0.012     0.012     0.013     0.013     0.012     0.013     0.014     0.014     0.014     0.013     0.013     0.013     0.013     0.014     0.014     0.015     0.015     0.015     0.015     0.015     0.015     0.015     0.016     0.015     0.014     0.014     0.014     0.015     0.014     0.014     0.017     0.013     0.013     0.014     0.013     0.010     0.010     0.010     0.010     0.010     0.010     0.010     0.010     0.010     0.010     0.010     0.010     0.010     0.010     0.009     0.010     0.010     0.009     0.010     0.009     0.009     0.009     0.009     0.009     0.009     0.009     0.009     0.010     0.010     0.009     0.008     0.006     0.005     0.003     0.002     0.000     0.000     0.000     0.000     0.000     0.000     0.000     0.000     0.000     0.000     0.000     0.000     0.000     0.000     0.000     0.000     0.000     0.000     0.000     0.000     0.000     0.000     0.000     0.000     0.000     0.000     0.000     0.000     0.000     0.000     0.000     0.000     0.000     0.000     0.000     0.000     0.000     0.000     0.000     0.000     0.000     0.000     0.000     0.000     0.000     0.000     0.000     0.000     0.000     0.000     0.000     0.000     0.000     0.000     0.000     0.000     0.000     0.000     0.000     0.000     0.000     0.000     0.000     0.000     0.000     0.000     0.000     0.000     0.000     0.000     0.000     0.000     0.000     0.000     0.000     0.000     0.000     0.000     0.000     0.000     0.000     0.000     0.000     0.000     0.000     0.000     0.000     0.000     0.000     0.000     0.000     0.000     0.000     0.000     0.000     0.000     0.000     0.000     0.000     0.000     0.000     0.000     0.000     0.000     0.000     0.000     0.000     0.000     0.000     0.000     0.000     0.000     0.000     0.000     0.000     0.000     0.000     0.000     0.000     0.000     0.000     0.000     0.000     0.000     0.000     0.000     0.000     0.000     0.000     0.000     0.000     0.000     0.000     0.000     0.000     0.000     0.000     0.000     0.000     0.000     0.000     0.000     0.000     0.000     0.000     0.000     0.000     0.000     0.000     0.000     0.000     0.000     0.000     0.000     0.000     0.000     0.000     0.000     0.000     0.000     0.000     0.000     0.000     0.000     0.000     0.000     0.000     0.000     0.000     0.000     0.000     0.000     0.000     0.000     0.000     0.000     0.000     0.000     0.000     0.000     0.000     0.000     0.000     0.000     0.000     0.000     0.000     0.000     0.000     0.000     0.000     0.000     0.000     0.000     0.000     0.000     0.000     0.000     0.000     0.000     0.000     0.000     0.000     0.000     0.000     0.000     0.000     0.000     0.000     0.000     0.000     0.000     0.000     0.000     0.000     0.000     0.000     0.000     0.000     0.000     0.000     0.000     0.000     0.000     0.000     0.000     0.000     0.000     0.000     0.000     0.000     0.000     0.000     0.000     0.000     0.000     0.000     0.000     0.000     0.000     0.000     0.000     0.000     0.000     0.000     0.000     0.000     0.000     0.000     0.000     0.000     0.000     0.000     0.000     0.000     0.000     0.000     0.000     0.000     0.000     0.000     0.000     0.000     0.000     0.000     0.000     0.000     0.000     0.000     0.000     0.000     0.000     0.000     0.000     0.000     0.000     0.000     0.000     0.000     0.000     0.000     0.000     0.000     0.000     0.000     0.000     0.000     0.000     0.000     0.000     0.000     0.000     0.000     0.000     0.000     0.000     0.000     0.000     0.000     0.000     0.000     0.000     0.000     0.000     0.000     0.000     0.000     0.000     0.000     0.000     0.000     0.000     0.000     0.000     0.000     0.000     0.000     0.000     0.000     0.000     0.000     0.000     0.000     0.000     0.000     0.000     0.000     0.000     0.000     0.000     0.000     0.000     0.000     0.000     0.000     0.000     0.000     0.000     0.000     0.000     0.000     0.000     0.000     0.000     0.000     0.000     0.000     0.000     0.000     0.000     0.000     0.000     0.000     0.000     0.000     0.000     0.000     0.000     0.000     0.000     0.000     0.000     0.000     0.000     0.000     0.000     0.000     0.000     0.000     0.000     0.000     0.000     0.000     0.000     0.000     0.000     0.000     0.000     0.000     0.000     0.000     0.000     0.000     0.000     0.000     0.000     0.000     0.000     0.000     0.000     0.000     0.000     0.000     0.000     0.000     0.000     0.000     0.000     0.000     0.000     0.000     0.000     0.000     0.000     0.000     0.000     0.000     0.000     0.000     0.000     0.000     0.000     0.000     0.000     0.000     0.000     0.000     0.000     0.000     0.000     0.000     0.000     0.000     0.000     0.000     0.000     0.000     0.000     0.000     0.000     0.000     0.000     0.000     0.000     0.000     0.000     0.000     0.000     0.000     0.000     0.000     0.000     0.000     0.000     0.000     0.000     0.000     0.000     0.000     0.000     0.000     0.000     0.000     0.000     0.000     0.000     0.000     0.000     0.000     0.000     0.000     0.000     0.000     0.000     0.000     0.000     0.000     0.000     0.000     0.000     0.000     0.000     0.000     0.000     0.000     0.000     0.000     0.000     0.000     0.000     0.000     0.000     0.000     0.000     0.000     0.000     0.000     0.000     0.000     0.000     0.000     0.000     0.000     0.000     0.000     0.000     0.000     0.000     0.000     0.000     0.000     0.000     0.000     0.000     0.000     0.000     0.000     0.000     0.000     0.000     0.000     0.000     0.000
     0.000     0.000     0.000     0.000     0.000     0.000     0.000     0.000     0.000     0.000     0.000     0.000     0.000     0.000     0.000     0.000     0.000     0.000     0.000     0.000     0.000     0.000     0.000     0.000     0.000     0.000     0.000     0.000     0.000     0.000     0.000     0.000     0.000     0.000     0.000     0.000     0.000     0.000     0.000     0.000     0.000     0.000     0.000     0.000     0.000     0.000     0.000     0.000     0.000     0.000     0.000     0.000     0.000     0.000     0.000     0.000     0.000     0.000     0.000     0.000     0.000     0.000     0.000     0.000     0.000     0.000     0.000     0.000     0.000     0.000     0.000     0.000     0.000     0.000     0.000     0.000     0.000     0.000     0.000     0.000     0.000     0.000     0.000     0.000     0.000     0.000     0.000     0.000     0.000     0.000     0.000     0.000     0.000     0.000     0.000     0.000     0.000     0.000     0.000     0.000     0.000     0.000     0.000     0.000     0.000     0.000     0.000     0.000     0.000     0.000     0.000     0.000     0.000     0.000     0.000     0.000     0.000     0.000     0.000     0.000     0.000     0.000     0.000     0.000     0.000     0.000     0.000     0.000     0.000     0.000     0.000     0.000     0.000     0.000     0.000     0.000     0.000     0.000     0.000     0.000     0.000     0.000     0.000     0.000     0.000     0.000     0.000     0.000     0.000     0.000     0.000     0.000     0.000     0.000     0.000     0.000     0.000     0.000     0.000     0.000     0.000     0.000     0.000     0.000     0.000     0.000     0.000     0.000     0.000     0.000     0.000     0.000     0.000     0.000     0.000     0.000     0.000     0.000     0.000     0.000     0.000     0.000     0.000     0.000     0.000     0.000     0.000     0.000     0.000     0.001     0.003     0.003     0.003     0.003     0.003     0.003     0.004     0.004     0.005     0.005     0.005     0.006     0.007     0.006     0.007     0.006     0.006     0.008     0.007     0.006     0.006     0.008     0.007     0.007     0.007     0.009     0.007     0.008     0.009     0.008     0.008     0.008     0.008     0.008     0.009     0.008     0.010     0.010     0.009     0.011     0.011     0.012     0.012     0.014     0.011     0.013     0.014     0.014     0.014     0.016     0.015     0.015     0.019     0.021     0.017     0.017     0.018     0.020     0.020     0.020     0.023     0.023     0.022     0.022     0.022     0.027     0.024     0.023     0.023     0.024     0.025     0.025     0.025     0.026     0.026     0.026     0.026     0.027     0.027     0.027     0.028     0.029     0.029     0.031     0.029     0.031     0.030     0.028     0.027     0.028     0.026     0.025     0.024     0.024     0.023     0.024     0.024     0.024     0.024     0.024     0.024     0.024     0.025     0.024     0.025     0.025     0.025     0.026     0.026     0.027     0.027     0.027     0.027     0.028     0.027     0.027     0.027     0.027     0.027     0.028     0.028     0.028     0.030     0.028     0.030     0.030     0.034     0.038     0.039     0.039     0.039     0.037     0.037     0.034     0.034     0.034     0.035     0.035     0.034     0.036     0.035     0.038     0.040     0.035     0.040     0.036     0.036     0.036     0.034     0.032     0.034     0.034     0.035     0.037     0.038     0.038     0.036     0.039     0.038     0.042     0.042     0.042     0.043     0.045     0.046     0.046     0.047     0.047     0.049     0.049     0.049     0.053     0.048     0.052     0.052     0.055     0.050     0.053     0.054     0.051     0.053     0.054     0.052     0.052     0.056     0.052     0.054     0.055     0.046     0.049     0.046     0.047     0.045     0.047     0.049     0.043     0.040     0.040     0.046     0.050     0.052     0.061     0.059     0.062     0.066     0.066     0.061     0.063     0.067     0.065     0.069     0.061     0.063     0.071     0.063     0.063     0.060     0.064     0.069     0.070     0.063     0.061     0.063     0.062     0.062     0.063     0.063     0.058     0.056     0.061     0.058     0.048     0.052     0.057     0.054     0.057     0.055     0.053     0.052     0.057     0.053     0.053     0.055     0.051     0.054     0.054     0.052     0.048     0.051     0.052     0.052     0.054     0.056     0.054     0.052     0.047     0.043     0.048     0.042     0.049     0.043     0.052     0.049     0.047     0.044     0.044     0.040     0.041     0.043     0.039     0.036     0.037     0.040     0.038     0.042     0.042     0.040     0.041     0.043     0.042     0.047     0.049     0.051     0.051     0.051     0.055     0.057     0.056     0.061     0.059     0.066     0.059     0.062     0.056     0.062     0.063     0.058     0.062     0.058     0.061     0.055     0.057     0.051     0.054     0.058     0.053     0.055     0.057     0.066     0.062     0.072     0.069     0.068     0.068     0.076     0.080     0.075     0.075     0.069     0.070     0.071     0.074     0.072     0.074     0.072     0.075     0.073     0.075     0.079     0.076     0.085     0.081     0.078     0.080     0.086     0.082     0.083     0.082     0.089     0.085     0.085     0.084     0.087     0.092     0.089     0.093     0.090     0.091     0.093     0.096     0.097     0.099     0.101     0.107     0.105     0.105     0.105     0.109     0.105     0.108     0.111     0.109     0.105     0.106     0.106     0.108     0.094     0.093     0.091     0.089     0.096     0.094     0.093     0.089     0.094     0.087     0.086     0.086     0.080     0.080     0.084     0.074     0.070     0.063     0.063     0.056     0.054     0.057     0.054     0.051     0.048     0.048     0.046     0.047     0.043     0.043     0.044     0.050     0.054     0.054     0.057     0.059     0.060     0.067     0.063     0.062     0.063     0.060     0.058     0.058     0.058     0.058     0.052     0.055     0.058     0.058     0.064     0.064     0.066     0.071     0.070     0.067     0.071     0.070     0.070     0.075     0.079     0.077     0.075     0.080     0.081     0.081     0.080     0.080     0.083     0.079     0.080     0.079     0.077     0.079     0.083     0.080     0.078     0.076     0.078     0.075     0.072     0.072     0.077     0.066     0.075     0.068     0.070     0.073     0.067     0.070     0.066     0.065     0.064     0.062     0.062     0.056     0.060     0.054     0.053     0.051     0.046     0.049     0.047     0.046     0.043     0.040     0.039     0.034     0.037     0.035     0.036     0.034     0.036     0.038     0.034     0.038     0.034     0.036     0.029     0.035     0.029     0.024     0.027     0.030     0.031     0.033     0.035     0.042     0.041     0.044     0.043     0.042     0.044     0.046     0.047     0.048     0.046     0.049     0.055     0.051     0.053     0.053     0.062     0.056     0.055     0.057     0.061     0.060     0.056     0.062     0.061     0.067     0.063     0.063     0.063     0.065     0.065     0.062     0.065     0.071     0.073     0.073     0.073     0.076     0.074     0.082     0.075     0.081     0.076     0.078     0.072     0.076     0.079     0.075     0.080     0.077     0.076     0.076     0.081     0.080     0.080     0.083     0.081     0.082     0.081     0.082     0.078     0.079     0.080     0.081     0.077     0.080     0.082     0.082     0.079     0.080     0.080     0.083     0.082     0.077     0.076     0.070     0.068     0.072     0.071     0.069     0.066     0.069     0.066     0.061     0.064     0.062     0.057     0.055     0.054     0.056     0.050     0.048     0.044     0.047     0.046     0.041     0.043     0.039     0.038     0.041     0.038     0.030     0.031     0.025     0.026     0.028     0.028     0.023     0.030     0.023     0.020     0.022     0.019     0.019     0.020     0.020     0.019     0.020     0.019     0.021     0.020     0.020     0.016     0.016     0.014     0.014     0.013     0.017     0.015     0.012     0.011     0.013     0.013     0.012     0.014     0.013     0.013     0.013     0.011     0.013     0.012     0.012     0.013     0.012     0.013     0.012     0.011     0.013     0.012     0.011     0.011     0.012     0.011     0.013     0.010     0.011     0.010     0.011     0.010     0.011     0.009     0.011     0.011     0.009     0.010     0.008     0.010     0.009     0.010     0.010     0.009     0.008     0.008     0.010     0.007     0.008     0.008     0.008     0.008     0.008     0.009     0.008     0.008     0.006     0.007     0.006     0.007     0.007     0.007     0.006     0.007     0.007     0.007     0.008     0.008     0.009     0.008     0.007     0.009     0.009     0.008     0.008     0.009     0.008     0.010     0.009     0.009     0.010     0.008     0.008     0.009     0.008     0.008     0.009     0.008     0.008     0.009     0.010     0.010     0.010     0.010     0.011     0.010     0.011     0.011     0.011     0.011     0.011     0.012     0.011     0.012     0.012     0.012     0.012     0.012     0.013     0.013     0.012     0.013     0.014     0.013     0.012     0.013     0.012     0.012     0.012     0.013     0.013     0.013     0.014     0.014     0.014     0.014     0.014     0.014     0.015     0.016     0.016     0.013     0.015     0.015     0.014     0.014     0.014     0.014     0.013     0.014     0.012     0.013     0.010     0.010     0.010     0.010     0.010     0.010     0.010     0.010     0.010     0.010     0.010     0.010     0.010     0.009     0.010     0.010     0.009     0.010     0.009     0.009     0.009     0.009     0.009     0.009     0.009     0.009     0.009     0.009     0.010     0.010     0.010     0.010     0.008     0.007     0.005     0.004     0.002     0.001     0.000     0.000     0.000     0.000     0.000     0.000     0.000     0.000     0.000     0.000     0.000     0.000     0.000     0.000     0.000     0.000     0.000     0.000     0.000     0.000     0.000     0.000     0.000     0.000     0.000     0.000     0.000     0.000     0.000     0.000     0.000     0.000     0.000     0.000     0.000     0.000     0.000     0.000     0.000     0.000     0.000     0.000     0.000     0.000     0.000     0.000     0.000     0.000     0.000     0.000     0.000     0.000     0.000     0.000     0.000     0.000     0.000     0.000     0.000     0.000     0.000     0.000     0.000     0.000     0.000     0.000     0.000     0.000     0.000     0.000     0.000     0.000     0.000     0.000     0.000     0.000     0.000     0.000     0.000     0.000     0.000     0.000     0.000     0.000     0.000     0.000     0.000     0.000     0.000     0.000     0.000     0.000     0.000     0.000     0.000     0.000     0.000     0.000     0.000     0.000     0.000     0.000     0.000     0.000     0.000     0.000     0.000     0.000     0.000     0.000     0.000     0.000     0.000     0.000     0.000     0.000     0.000     0.000     0.000     0.000     0.000     0.000     0.000     0.000     0.000     0.000     0.000     0.000     0.000     0.000     0.000     0.000     0.000     0.000     0.000     0.000     0.000     0.000     0.000     0.000     0.000     0.000     0.000     0.000     0.000     0.000     0.000     0.000     0.000     0.000     0.000     0.000     0.000     0.000     0.000     0.000     0.000     0.000     0.000     0.000     0.000     0.000     0.000     0.000     0.000     0.000     0.000     0.000     0.000     0.000     0.000     0.000     0.000     0.000     0.000     0.000     0.000     0.000     0.000     0.000     0.000     0.000     0.000     0.000     0.000     0.000     0.000     0.000     0.000     0.000     0.000     0.000     0.000     0.000     0.000     0.000     0.000     0.000     0.000     0.000     0.000     0.000     0.000     0.000     0.000     0.000     0.000     0.000     0.000     0.000     0.000     0.000     0.000     0.000     0.000     0.000     0.000     0.000     0.000     0.000     0.000     0.000     0.000     0.000     0.000     0.000     0.000     0.000     0.000     0.000     0.000     0.000     0.000     0.000     0.000     0.000     0.000     0.000     0.000     0.000     0.000     0.000     0.000     0.000     0.000     0.000     0.000     0.000     0.000     0.000     0.000     0.000     0.000     0.000     0.000     0.000     0.000     0.000     0.000     0.000     0.000     0.000     0.000     0.000     0.000     0.000     0.000     0.000     0.000     0.000     0.000     0.000     0.000     0.000     0.000     0.000     0.000     0.000     0.000     0.000     0.000     0.000     0.000     0.000     0.000     0.000     0.000     0.000     0.000     0.000     0.000     0.000     0.000     0.000     0.000     0.000     0.000     0.000     0.000     0.000     0.000     0.000     0.000     0.000     0.000     0.000     0.000     0.000     0.000     0.000     0.000     0.000     0.000     0.000     0.000     0.000     0.000     0.000     0.000     0.000     0.000     0.000     0.000     0.000     0.000     0.000     0.000     0.000     0.000     0.000     0.000     0.000     0.000     0.000     0.000     0.000     0.000     0.000     0.000     0.000     0.000     0.000     0.000     0.000     0.000     0.000     0.000     0.000     0.000     0.000     0.000     0.000     0.000     0.000     0.000     0.000     0.000     0.000     0.000     0.000     0.000     0.000     0.000     0.000     0.000     0.000     0.000     0.000     0.000     0.000     0.000     0.000     0.000     0.000     0.000     0.000     0.000     0.000     0.000     0.000     0.000     0.000     0.000     0.000     0.000     0.000     0.000     0.000     0.000     0.000     0.000     0.000     0.000     0.000     0.000     0.000     0.000     0.000     0.000     0.000     0.000     0.000     0.000     0.000     0.000     0.000     0.000     0.000     0.000     0.000     0.000     0.000     0.000     0.000     0.000     0.000     0.000     0.000     0.000     0.000     0.000     0.000     0.000     0.000     0.000     0.000     0.000     0.000     0.000     0.000     0.000     0.000     0.000     0.000     0.000     0.000     0.000     0.000     0.000     0.000     0.000     0.000     0.000     0.000     0.000     0.000     0.000     0.000     0.000     0.000     0.000     0.000     0.000     0.000     0.000     0.000     0.000     0.000     0.000     0.000     0.000     0.000     0.000     0.000     0.000     0.000     0.000     0.000     0.000     0.000     0.000     0.000     0.000     0.000     0.000     0.000     0.000     0.000     0.000     0.000     0.000     0.000     0.000     0.000     0.000     0.000     0.000     0.000     0.000     0.000     0.000     0.000     0.000     0.000     0.000     0.000     0.000     0.000     0.000     0.000     0.000     0.000     0.000     0.000     0.000     0.000     0.000     0.000     0.000     0.000     0.000
     0.000     0.000     0.000     0.000     0.000     0.000     0.000     0.000     0.000     0.000     0.000     0.000     0.000     0.000     0.000     0.000     0.000     0.000     0.000     0.000     0.000     0.000     0.000     0.000     0.000     0.000     0.000     0.000     0.000     0.000     0.000     0.000     0.000     0.000     0.000     0.000     0.000     0.000     0.000     0.000     0.000     0.000     0.000     0.000     0.000     0.000     0.000     0.000     0.000     0.000     0.000     0.000     0.000     0.000     0.000     0.000     0.000     0.000     0.000     0.000     0.000     0.000     0.000     0.000     0.000     0.000     0.000     0.000     0.000     0.000     0.000     0.000     0.000     0.000     0.000     0.000     0.000     0.000     0.000     0.000     0.000     0.000     0.000     0.000     0.000     0.000     0.000     0.000     0.000     0.000     0.000     0.000     0.000     0.000     0.000     0.000     0.000     0.000     0.000     0.000     0.000     0.000     0.000     0.000     0.000     0.000     0.000     0.000     0.000     0.000     0.000     0.000     0.000     0.000     0.000     0.000     0.000     0.000     0.000     0.000     0.000     0.000     0.000     0.000     0.000     0.000     0.000     0.000     0.000     0.000     0.000     0.000     0.000     0.000     0.000     0.000     0.000     0.000     0.000     0.000     0.000     0.000     0.000     0.000     0.000     0.000     0.000     0.000     0.000     0.000     0.000     0.000     0.000     0.000     0.000     0.000     0.000     0.000     0.000     0.000     0.000     0.000     0.000     0.000     0.000     0.000     0.000     0.000     0.000     0.000     0.000     0.000     0.000     0.000     0.000     0.000     0.000     0.000     0.000     0.000     0.000     0.000     0.000     0.000     0.000     0.000     0.000     0.000     0.001     0.003     0.003     0.003     0.003     0.003     0.003     0.005     0.003     0.006     0.005     0.005     0.006     0.006     0.006     0.006     0.006     0.006     0.007     0.006     0.007     0.007     0.007     0.009     0.007     0.007     0.007     0.008     0.008     0.007     0.008     0.008     0.008     0.008     0.008     0.008     0.008     0.009     0.009     0.009     0.009     0.010     0.010     0.010     0.011     0.011     0.012     0.012     0.015     0.014     0.013     0.014     0.015     0.014     0.019     0.016     0.020     0.018     0.018     0.020     0.019     0.021     0.023     0.020     0.022     0.022     0.021     0.024     0.024     0.024     0.025     0.024     0.025     0.025     0.025     0.025     0.026     0.026     0.026     0.026     0.027     0.028     0.028     0.029     0.029     0.030     0.030     0.030     0.030     0.030     0.028     0.028     0.026     0.026     0.025     0.026     0.026     0.025     0.025     0.023     0.023     0.024     0.023     0.023     0.024     0.023     0.024     0.024     0.026     0.025     0.026     0.025     0.026     0.025     0.026     0.025     0.026     0.025     0.026     0.026     0.024     0.026     0.026     0.025     0.025     0.026     0.029     0.035     0.041     0.044     0.045     0.044     0.041     0.040     0.038     0.039     0.036     0.033     0.032     0.034     0.039     0.044     0.046     0.047     0.053     0.049     0.047     0.044     0.047     0.047     0.042     0.041     0.038     0.038     0.040     0.042     0.040     0.041     0.042     0.045     0.047     0.046     0.046     0.047     0.049     0.048     0.053     0.050     0.051     0.055     0.054     0.055     0.057     0.057     0.057     0.058     0.056     0.059     0.059     0.062     0.060     0.056     0.058     0.058     0.060     0.056     0.057     0.059     0.056     0.058     0.056     0.055     0.051     0.053     0.050     0.052     0.055     0.051     0.049     0.048     0.049     0.046     0.047     0.057     0.056     0.056     0.054     0.052     0.055     0.060     0.058     0.064     0.068     0.065     0.067     0.062     0.063     0.069     0.061     0.063     0.065     0.068     0.069     0.067     0.073     0.067     0.065     0.065     0.066     0.065     0.058     0.062     0.062     0.050     0.048     0.050     0.049     0.051     0.047     0.051     0.054     0.051     0.049     0.047     0.053     0.048     0.050     0.051     0.048     0.047     0.046     0.052     0.047     0.046     0.045     0.043     0.043     0.045     0.046     0.045     0.044     0.048     0.047     0.048     0.046     0.046     0.043     0.043     0.041     0.045     0.043     0.040     0.044     0.042     0.042     0.050     0.049     0.046     0.051     0.048     0.051     0.050     0.055     0.051     0.056     0.057     0.060     0.061     0.059     0.060     0.062     0.065     0.068     0.069     0.072     0.071     0.063     0.072     0.070     0.060     0.062     0.068     0.068     0.058     0.055     0.058     0.054     0.052     0.056     0.057     0.065     0.065     0.071     0.065     0.071     0.074     0.071     0.078     0.073     0.072     0.072     0.072     0.076     0.073     0.075     0.080     0.078     0.081     0.076     0.081     0.081     0.082     0.080     0.083     0.082     0.081     0.086     0.085     0.088     0.087     0.093     0.091     0.087     0.091     0.093     0.093     0.092     0.095     0.093     0.098     0.099     0.101     0.099     0.104     0.105     0.107     0.105     0.110     0.106     0.108     0.109     0.110     0.110     0.111     0.116     0.112     0.106     0.103     0.102     0.097     0.096     0.097     0.094     0.091     0.091     0.091     0.089     0.086     0.085     0.081     0.076     0.082     0.075     0.075     0.072     0.070     0.058     0.058     0.057     0.053     0.055     0.053     0.049     0.050     0.048     0.049     0.048     0.045     0.050     0.055     0.059     0.065     0.064     0.065     0.067     0.066     0.070     0.067     0.069     0.069     0.070     0.067     0.066     0.062     0.058     0.061     0.061     0.065     0.068     0.070     0.069     0.074     0.074     0.077     0.075     0.077     0.082     0.084     0.079     0.084     0.085     0.087     0.087     0.085     0.083     0.089     0.088     0.088     0.084     0.083     0.083     0.080     0.081     0.082     0.085     0.079     0.078     0.076     0.078     0.077     0.077     0.071     0.078     0.074     0.071     0.067     0.066     0.064     0.062     0.066     0.061     0.059     0.061     0.060     0.054     0.057     0.048     0.049     0.049     0.048     0.045     0.041     0.038     0.039     0.039     0.036     0.037     0.040     0.038     0.038     0.036     0.039     0.034     0.039     0.036     0.033     0.037     0.037     0.033     0.030     0.029     0.032     0.032     0.039     0.038     0.041     0.042     0.041     0.042     0.041     0.045     0.046     0.047     0.045     0.051     0.049     0.052     0.056     0.049     0.057     0.055     0.056     0.058     0.058     0.059     0.058     0.056     0.054     0.057     0.059     0.059     0.060     0.065     0.066     0.065     0.067     0.072     0.075     0.075     0.078     0.080     0.079     0.079     0.081     0.079     0.082     0.084     0.082     0.081     0.083     0.082     0.083     0.085     0.087     0.080     0.078     0.078     0.077     0.081     0.082     0.079     0.075     0.075     0.077     0.077     0.078     0.074     0.075     0.078     0.074     0.078     0.076     0.077     0.073     0.068     0.074     0.073     0.070     0.065     0.069     0.067     0.065     0.059     0.057     0.062     0.062     0.062     0.064     0.062     0.054     0.054     0.053     0.046     0.046     0.046     0.048     0.045     0.041     0.040     0.038     0.042     0.042     0.035     0.040     0.039     0.032     0.038     0.032     0.031     0.029     0.031     0.026     0.027     0.027     0.027     0.023     0.024     0.022     0.019     0.026     0.020     0.019     0.020     0.023     0.021     0.021     0.019     0.020     0.020     0.013     0.013     0.014     0.015     0.012     0.013     0.014     0.013     0.012     0.013     0.016     0.013     0.012     0.012     0.011     0.013     0.013     0.012     0.014     0.011     0.014     0.012     0.011     0.012     0.009     0.009     0.010     0.010     0.009     0.010     0.011     0.010     0.012     0.010     0.009     0.012     0.011     0.009     0.010     0.009     0.010     0.009     0.009     0.009     0.008     0.012     0.009     0.008     0.009     0.008     0.008     0.008     0.010     0.007     0.007     0.007     0.007     0.008     0.007     0.007     0.007     0.007     0.008     0.008     0.008     0.007     0.009     0.006     0.006     0.008     0.010     0.007     0.009     0.009     0.009     0.007     0.009     0.010     0.010     0.008     0.008     0.008     0.009     0.008     0.009     0.010     0.009     0.008     0.008     0.008     0.009     0.009     0.010     0.010     0.010     0.010     0.010     0.010     0.010     0.011     0.010     0.011     0.011     0.012     0.011     0.011     0.011     0.012     0.012     0.012     0.013     0.012     0.013     0.013     0.013     0.013     0.013     0.015     0.014     0.012     0.013     0.013     0.013     0.014     0.013     0.014     0.014     0.013     0.013     0.014     0.016     0.015     0.014     0.014     0.013     0.015     0.014     0.014     0.015     0.013     0.010     0.010     0.011     0.012     0.010     0.010     0.010     0.010     0.010     0.010     0.010     0.010     0.011     0.012     0.011     0.011     0.010     0.010     0.009     0.010     0.009     0.009     0.010     0.009     0.009     0.010     0.009     0.009     0.009     0.009     0.008     0.009     0.009     0.009     0.010     0.010     0.010     0.009     0.007     0.006     0.004     0.003     0.001     0.000     0.000     0.000     0.000     0.000     0.000     0.000     0.000     0.000     0.000     0.000     0.000     0.000     0.000     0.000     0.000     0.000     0.000     0.000     0.000     0.000     0.000     0.000     0.000     0.000     0.000     0.000     0.000     0.000     0.000     0.000     0.000     0.000     0.000     0.000     0.000     0.000     0.000     0.000     0.000     0.000     0.000     0.000     0.000     0.000     0.000     0.000     0.000     0.000     0.000     0.000     0.000     0.000     0.000     0.000     0.000     0.000     0.000     0.000     0.000     0.000     0.000     0.000     0.000     0.000     0.000     0.000     0.000     0.000     0.000     0.000     0.000     0.000     0.000     0.000     0.000     0.000     0.000     0.000     0.000     0.000     0.000     0.000     0.000     0.000     0.000     0.000     0.000     0.000     0.000     0.000     0.000     0.000     0.000     0.000     0.000     0.000     0.000     0.000     0.000     0.000     0.000     0.000     0.000     0.000     0.000     0.000     0.000     0.000     0.000     0.000     0.000     0.000     0.000     0.000     0.000     0.000     0.000     0.000     0.000     0.000     0.000     0.000     0.000     0.000     0.000     0.000     0.000     0.000     0.000     0.000     0.000     0.000     0.000     0.000     0.000     0.000     0.000     0.000     0.000     0.000     0.000     0.000     0.000     0.000     0.000     0.000     0.000     0.000     0.000     0.000     0.000     0.000     0.000     0.000     0.000     0.000     0.000     0.000     0.000     0.000     0.000     0.000     0.000     0.000     0.000     0.000     0.000     0.000     0.000     0.000     0.000     0.000     0.000     0.000     0.000     0.000     0.000     0.000     0.000     0.000     0.000     0.000     0.000     0.000     0.000     0.000     0.000     0.000     0.000     0.000     0.000     0.000     0.000     0.000     0.000     0.000     0.000     0.000     0.000     0.000     0.000     0.000     0.000     0.000     0.000     0.000     0.000     0.000     0.000     0.000     0.000     0.000     0.000     0.000     0.000     0.000     0.000     0.000     0.000     0.000     0.000     0.000     0.000     0.000     0.000     0.000     0.000     0.000     0.000     0.000     0.000     0.000     0.000     0.000     0.000     0.000     0.000     0.000     0.000     0.000     0.000     0.000     0.000     0.000     0.000     0.000     0.000     0.000     0.000     0.000     0.000     0.000     0.000     0.000     0.000     0.000     0.000     0.000     0.000     0.000     0.000     0.000     0.000     0.000     0.000     0.000     0.000     0.000     0.000     0.000     0.000     0.000     0.000     0.000     0.000     0.000     0.000     0.000     0.000     0.000     0.000     0.000     0.000     0.000     0.000     0.000     0.000     0.000     0.000     0.000     0.000     0.000     0.000     0.000     0.000     0.000     0.000     0.000     0.000     0.000     0.000     0.000     0.000     0.000     0.000     0.000     0.000     0.000     0.000     0.000     0.000     0.000     0.000     0.000     0.000     0.000     0.000     0.000     0.000     0.000     0.000     0.000     0.000     0.000     0.000     0.000     0.000     0.000     0.000     0.000     0.000     0.000     0.000     0.000     0.000     0.000     0.000     0.000     0.000     0.000     0.000     0.000     0.000     0.000     0.000     0.000     0.000     0.000     0.000     0.000     0.000     0.000     0.000     0.000     0.000     0.000     0.000     0.000     0.000     0.000     0.000     0.000     0.000     0.000     0.000     0.000     0.000     0.000     0.000     0.000     0.000     0.000     0.000     0.000     0.000     0.000     0.000     0.000     0.000     0.000     0.000     0.000     0.000     0.000     0.000     0.000     0.000     0.000     0.000     0.000     0.000     0.000     0.000     0.000     0.000     0.000     0.000     0.000     0.000     0.000     0.000     0.000     0.000     0.000     0.000     0.000     0.000     0.000     0.000     0.000     0.000     0.000     0.000     0.000     0.000     0.000     0.000     0.000     0.000     0.000     0.000     0.000     0.000     0.000     0.000     0.000     0.000     0.000     0.000     0.000     0.000     0.000     0.000     0.000     0.000     0.000     0.000     0.000     0.000     0.000     0.000     0.000     0.000     0.000     0.000     0.000     0.000     0.000     0.000     0.000     0.000     0.000     0.000     0.000     0.000     0.000     0.000     0.000     0.000     0.000     0.000     0.000     0.000     0.000     0.000     0.000     0.000     0.000     0.000     0.000     0.000     0.000     0.000     0.000     0.000     0.000     0.000     0.000     0.000     0.000     0.000     0.000     0.000     0.000     0.000     0.000     0.000     0.000     0.000     0.000     0.000     0.000     0.000     0.000     0.000     0.000     0.000     0.000     0.000     0.000     0.000     0.000     0.000     0.000     0.000     0.000     0.000     0.000     0.000
     0.000     0.000     0.000     0.000     0.000     0.000     0.000     0.000     0.000     0.000     0.000     0.000     0.000     0.000     0.000     0.000     0.000     0.000     0.000     0.000     0.000     0.000     0.000     0.000     0.000     0.000     0.000     0.000     0.000     0.000     0.000     0.000     0.000     0.000     0.000     0.000     0.000     0.000     0.000     0.000     0.000     0.000     0.000     0.000     0.000     0.000     0.000     0.000     0.000     0.000     0.000     0.000     0.000     0.000     0.000     0.000     0.000     0.000     0.000     0.000     0.000     0.000     0.000     0.000     0.000     0.000     0.000     0.000     0.000     0.000     0.000     0.000     0.000     0.000     0.000     0.000     0.000     0.000     0.000     0.000     0.000     0.000     0.000     0.000     0.000     0.000     0.000     0.000     0.000     0.000     0.000     0.000     0.000     0.000     0.000     0.000     0.000     0.000     0.000     0.000     0.000     0.000     0.000     0.000     0.000     0.000     0.000     0.000     0.000     0.000     0.000     0.000     0.000     0.000     0.000     0.000     0.000     0.000     0.000     0.000     0.000     0.000     0.000     0.000     0.000     0.000     0.000     0.000     0.000     0.000     0.000     0.000     0.000     0.000     0.000     0.000     0.000     0.000     0.000     0.000     0.000     0.000     0.000     0.000     0.000     0.000     0.000     0.000     0.000     0.000     0.000     0.000     0.000     0.000     0.000     0.000     0.000     0.000     0.000     0.000     0.000     0.000     0.000     0.000     0.000     0.000     0.000     0.000     0.000     0.000     0.000     0.000     0.000     0.000     0.000     0.000     0.000     0.000     0.000     0.000     0.000     0.000     0.000     0.000     0.000     0.000     0.000     0.001     0.003     0.003     0.003     0.003     0.003     0.003     0.003     0.003     0.006     0.006     0.005     0.006     0.005     0.006     0.006     0.006     0.006     0.006     0.006     0.006     0.007     0.007     0.007     0.007     0.007     0.008     0.007     0.008     0.008     0.008     0.008     0.008     0.008     0.008     0.008     0.009     0.008     0.008     0.008     0.008     0.009     0.009     0.010     0.010     0.011     0.011     0.012     0.012     0.014     0.011     0.012     0.014     0.014     0.016     0.016     0.018     0.017     0.017     0.018     0.018     0.021     0.020     0.020     0.021     0.020     0.020     0.023     0.023     0.022     0.023     0.023     0.024     0.024     0.025     0.025     0.025     0.026     0.026     0.027     0.027     0.027     0.028     0.029     0.029     0.030     0.031     0.031     0.031     0.031     0.030     0.030     0.028     0.027     0.026     0.026     0.027     0.026     0.026     0.026     0.026     0.025     0.025     0.025     0.025     0.024     0.023     0.022     0.024     0.024     0.024     0.024     0.024     0.024     0.024     0.025     0.025     0.024     0.024     0.024     0.023     0.024     0.024     0.023     0.022     0.024     0.029     0.033     0.040     0.043     0.047     0.047     0.049     0.045     0.044     0.041     0.041     0.039     0.036     0.032     0.040     0.048     0.049     0.053     0.058     0.057     0.057     0.056     0.054     0.052     0.052     0.051     0.050     0.045     0.045     0.047     0.049     0.048     0.048     0.048     0.048     0.050     0.049     0.052     0.051     0.053     0.052     0.058     0.058     0.057     0.059     0.062     0.059     0.061     0.063     0.064     0.062     0.065     0.062     0.062     0.065     0.066     0.064     0.062     0.062     0.060     0.063     0.063     0.060     0.062     0.062     0.058     0.059     0.058     0.061     0.057     0.057     0.056     0.055     0.056     0.051     0.051     0.050     0.048     0.050     0.048     0.049     0.050     0.057     0.048     0.060     0.053     0.058     0.058     0.057     0.057     0.065     0.060     0.058     0.063     0.064     0.066     0.063     0.062     0.073     0.076     0.069     0.067     0.065     0.065     0.064     0.059     0.066     0.060     0.054     0.052     0.051     0.053     0.044     0.051     0.048     0.043     0.048     0.049     0.043     0.048     0.045     0.044     0.044     0.047     0.046     0.046     0.044     0.046     0.043     0.046     0.043     0.042     0.046     0.053     0.051     0.052     0.051     0.052     0.049     0.045     0.046     0.047     0.046     0.041     0.046     0.043     0.039     0.044     0.049     0.048     0.047     0.048     0.054     0.055     0.048     0.053     0.051     0.053     0.059     0.060     0.060     0.062     0.065     0.068     0.073     0.068     0.064     0.071     0.079     0.070     0.075     0.075     0.072     0.067     0.075     0.070     0.067     0.066     0.067     0.062     0.062     0.056     0.052     0.057     0.058     0.059     0.063     0.073     0.067     0.068     0.066     0.074     0.075     0.070     0.072     0.069     0.072     0.076     0.071     0.075     0.078     0.082     0.080     0.082     0.083     0.082     0.084     0.084     0.085     0.086     0.086     0.089     0.088     0.089     0.088     0.090     0.088     0.089     0.094     0.093     0.096     0.094     0.096     0.094     0.098     0.101     0.101     0.105     0.106     0.106     0.105     0.104     0.109     0.107     0.108     0.109     0.109     0.107     0.107     0.108     0.110     0.105     0.104     0.099     0.097     0.093     0.095     0.090     0.090     0.090     0.087     0.084     0.079     0.087     0.078     0.078     0.081     0.071     0.072     0.068     0.062     0.061     0.060     0.059     0.057     0.053     0.050     0.054     0.052     0.046     0.049     0.048     0.050     0.053     0.055     0.061     0.067     0.066     0.070     0.069     0.073     0.069     0.073     0.072     0.074     0.071     0.067     0.065     0.065     0.066     0.063     0.067     0.070     0.070     0.073     0.075     0.077     0.078     0.084     0.084     0.083     0.089     0.082     0.085     0.091     0.091     0.084     0.090     0.088     0.091     0.089     0.085     0.090     0.091     0.083     0.093     0.087     0.085     0.081     0.085     0.075     0.073     0.072     0.071     0.077     0.072     0.072     0.068     0.070     0.067     0.068     0.061     0.058     0.059     0.059     0.064     0.060     0.056     0.051     0.055     0.048     0.053     0.048     0.043     0.046     0.042     0.040     0.039     0.037     0.038     0.036     0.042     0.039     0.043     0.042     0.035     0.046     0.047     0.038     0.041     0.036     0.033     0.036     0.036     0.032     0.030     0.034     0.037     0.038     0.031     0.037     0.044     0.045     0.043     0.045     0.044     0.048     0.048     0.049     0.052     0.050     0.050     0.053     0.050     0.056     0.051     0.049     0.054     0.050     0.052     0.054     0.050     0.054     0.056     0.064     0.066     0.062     0.067     0.068     0.068     0.075     0.075     0.077     0.076     0.074     0.075     0.082     0.084     0.078     0.086     0.086     0.086     0.082     0.083     0.083     0.084     0.083     0.085     0.085     0.080     0.079     0.077     0.077     0.075     0.074     0.075     0.073     0.073     0.073     0.071     0.075     0.070     0.068     0.065     0.067     0.073     0.073     0.074     0.068     0.066     0.062     0.069     0.061     0.060     0.060     0.058     0.056     0.056     0.058     0.057     0.056     0.055     0.047     0.051     0.047     0.044     0.042     0.046     0.044     0.039     0.045     0.039     0.038     0.039     0.034     0.038     0.040     0.031     0.037     0.034     0.036     0.032     0.028     0.030     0.032     0.031     0.033     0.029     0.027     0.030     0.029     0.026     0.028     0.027     0.025     0.026     0.022     0.024     0.026     0.023     0.025     0.020     0.021     0.018     0.015     0.014     0.015     0.015     0.013     0.018     0.016     0.015     0.013     0.015     0.015     0.012     0.014     0.013     0.012     0.012     0.014     0.013     0.013     0.012     0.010     0.012     0.011     0.009     0.009     0.010     0.011     0.009     0.009     0.009     0.012     0.011     0.011     0.013     0.012     0.009     0.009     0.009     0.010     0.011     0.009     0.010     0.008     0.008     0.009     0.008     0.007     0.008     0.009     0.007     0.009     0.008     0.006     0.008     0.006     0.008     0.006     0.008     0.007     0.007     0.008     0.006     0.007     0.007     0.009     0.007     0.007     0.008     0.008     0.010     0.008     0.008     0.008     0.008     0.009     0.010     0.007     0.007     0.007     0.008     0.009     0.009     0.008     0.007     0.008     0.008     0.009     0.009     0.009     0.009     0.009     0.009     0.010     0.009     0.010     0.010     0.010     0.010     0.011     0.011     0.010     0.011     0.011     0.011     0.011     0.011     0.011     0.011     0.012     0.012     0.013     0.013     0.013     0.014     0.013     0.016     0.014     0.016     0.014     0.015     0.013     0.012     0.013     0.013     0.012     0.013     0.012     0.013     0.014     0.015     0.014     0.012     0.012     0.012     0.013     0.012     0.014     0.014     0.010     0.013     0.012     0.010     0.010     0.010     0.010     0.011     0.010     0.010     0.010     0.010     0.012     0.012     0.012     0.011     0.011     0.011     0.010     0.010     0.010     0.009     0.010     0.009     0.009     0.009     0.009     0.009     0.009     0.009     0.009     0.008     0.008     0.008     0.009     0.009     0.010     0.010     0.010     0.010     0.009     0.007     0.006     0.005     0.003     0.002     0.000     0.000     0.000     0.000     0.000     0.000     0.000     0.000     0.000     0.000     0.000     0.000     0.000     0.000     0.000     0.000     0.000     0.000     0.000     0.000     0.000     0.000     0.000     0.000     0.000     0.000     0.000     0.000     0.000     0.000     0.000     0.000     0.000     0.000     0.000     0.000     0.000     0.000     0.000     0.000     0.000     0.000     0.000     0.000     0.000     0.000     0.000     0.000     0.000     0.000     0.000     0.000     0.000     0.000     0.000     0.000     0.000     0.000     0.000     0.000     0.000     0.000     0.000     0.000     0.000     0.000     0.000     0.000     0.000     0.000     0.000     0.000     0.000     0.000     0.000     0.000     0.000     0.000     0.000     0.000     0.000     0.000     0.000     0.000     0.000     0.000     0.000     0.000     0.000     0.000     0.000     0.000     0.000     0.000     0.000     0.000     0.000     0.000     0.000     0.000     0.000     0.000     0.000     0.000     0.000     0.000     0.000     0.000     0.000     0.000     0.000     0.000     0.000     0.000     0.000     0.000     0.000     0.000     0.000     0.000     0.000     0.000     0.000     0.000     0.000     0.000     0.000     0.000     0.000     0.000     0.000     0.000     0.000     0.000     0.000     0.000     0.000     0.000     0.000     0.000     0.000     0.000     0.000     0.000     0.000     0.000     0.000     0.000     0.000     0.000     0.000     0.000     0.000     0.000     0.000     0.000     0.000     0.000     0.000     0.000     0.000     0.000     0.000     0.000     0.000     0.000     0.000     0.000     0.000     0.000     0.000     0.000     0.000     0.000     0.000     0.000     0.000     0.000     0.000     0.000     0.000     0.000     0.000     0.000     0.000     0.000     0.000     0.000     0.000     0.000     0.000     0.000     0.000     0.000     0.000     0.000     0.000     0.000     0.000     0.000     0.000     0.000     0.000     0.000     0.000     0.000     0.000     0.000     0.000     0.000     0.000     0.000     0.000     0.000     0.000     0.000     0.000     0.000     0.000     0.000     0.000     0.000     0.000     0.000     0.000     0.000     0.000     0.000     0.000     0.000     0.000     0.000     0.000     0.000     0.000     0.000     0.000     0.000     0.000     0.000     0.000     0.000     0.000     0.000     0.000     0.000     0.000     0.000     0.000     0.000     0.000     0.000     0.000     0.000     0.000     0.000     0.000     0.000     0.000     0.000     0.000     0.000     0.000     0.000     0.000     0.000     0.000     0.000     0.000     0.000     0.000     0.000     0.000     0.000     0.000     0.000     0.000     0.000     0.000     0.000     0.000     0.000     0.000     0.000     0.000     0.000     0.000     0.000     0.000     0.000     0.000     0.000     0.000     0.000     0.000     0.000     0.000     0.000     0.000     0.000     0.000     0.000     0.000     0.000     0.000     0.000     0.000     0.000     0.000     0.000     0.000     0.000     0.000     0.000     0.000     0.000     0.000     0.000     0.000     0.000     0.000     0.000     0.000     0.000     0.000     0.000     0.000     0.000     0.000     0.000     0.000     0.000     0.000     0.000     0.000     0.000     0.000     0.000     0.000     0.000     0.000     0.000     0.000     0.000     0.000     0.000     0.000     0.000     0.000     0.000     0.000     0.000     0.000     0.000     0.000     0.000     0.000     0.000     0.000     0.000     0.000     0.000     0.000     0.000     0.000     0.000     0.000     0.000     0.000     0.000     0.000     0.000     0.000     0.000     0.000     0.000     0.000     0.000     0.000     0.000     0.000     0.000     0.000     0.000     0.000     0.000     0.000     0.000     0.000     0.000     0.000     0.000     0.000     0.000     0.000     0.000     0.000     0.000     0.000     0.000     0.000     0.000     0.000     0.000     0.000     0.000     0.000     0.000     0.000     0.000     0.000     0.000     0.000     0.000     0.000     0.000     0.000     0.000     0.000     0.000     0.000     0.000     0.000     0.000     0.000     0.000     0.000     0.000     0.000     0.000     0.000     0.000     0.000     0.000     0.000     0.000     0.000     0.000     0.000     0.000     0.000     0.000     0.000     0.000     0.000     0.000     0.000     0.000     0.000     0.000     0.000     0.000     0.000     0.000     0.000     0.000     0.000     0.000     0.000     0.000     0.000     0.000     0.000     0.000     0.000     0.000     0.000     0.000     0.000     0.000     0.000     0.000     0.000     0.000     0.000     0.000     0.000     0.000     0.000     0.000     0.000     0.000     0.000     0.000     0.000     0.000     0.000     0.000     0.000     0.000     0.000     0.000     0.000     0.000     0.000     0.000     0.000     0.000     0.000     0.000     0.000     0.000     0.000     0.000     0.000     0.000     0.000     0.000     0.000
     0.000     0.000     0.000     0.000     0.000     0.000     0.000     0.000     0.000     0.000     0.000     0.000     0.000     0.000     0.000     0.000     0.000     0.000     0.000     0.000     0.000     0.000     0.000     0.000     0.000     0.000     0.000     0.000     0.000     0.000     0.000     0.000     0.000     0.000     0.000     0.000     0.000     0.000     0.000     0.000     0.000     0.000     0.000     0.000     0.000     0.000     0.000     0.000     0.000     0.000     0.000     0.000     0.000     0.000     0.000     0.000     0.000     0.000     0.000     0.000     0.000     0.000     0.000     0.000     0.000     0.000     0.000     0.000     0.000     0.000     0.000     0.000     0.000     0.000     0.000     0.000     0.000     0.000     0.000     0.000     0.000     0.000     0.000     0.000     0.000     0.000     0.000     0.000     0.000     0.000     0.000     0.000     0.000     0.000     0.000     0.000     0.000     0.000     0.000     0.000     0.000     0.000     0.000     0.000     0.000     0.000     0.000     0.000     0.000     0.000     0.000     0.000     0.000     0.000     0.000     0.000     0.000     0.000     0.000     0.000     0.000     0.000     0.000     0.000     0.000     0.000     0.000     0.000     0.000     0.000     0.000     0.000     0.000     0.000     0.000     0.000     0.000     0.000     0.000     0.000     0.000     0.000     0.000     0.000     0.000     0.000     0.000     0.000     0.000     0.000     0.000     0.000     0.000     0.000     0.000     0.000     0.000     0.000     0.000     0.000     0.000     0.000     0.000     0.000     0.000     0.000     0.000     0.000     0.000     0.000     0.000     0.000     0.000     0.000     0.000     0.000     0.000     0.000     0.000     0.000     0.000     0.000     0.000     0.000     0.000     0.000     0.000     0.003     0.003     0.003     0.003     0.003     0.004     0.003     0.005     0.005     0.006     0.006     0.006     0.005     0.006     0.006     0.006     0.006     0.007     0.007     0.006     0.007     0.008     0.008     0.007     0.007     0.007     0.008     0.007     0.008     0.008     0.008     0.008     0.008     0.008     0.008     0.009     0.009     0.008     0.009     0.009     0.009     0.009     0.009     0.009     0.009     0.011     0.010     0.010     0.014     0.011     0.012     0.012     0.014     0.013     0.012     0.015     0.014     0.019     0.017     0.017     0.019     0.020     0.019     0.019     0.020     0.021     0.021     0.022     0.021     0.022     0.023     0.023     0.025     0.024     0.024     0.025     0.026     0.026     0.027     0.028     0.028     0.027     0.028     0.028     0.029     0.030     0.031     0.031     0.032     0.032     0.031     0.031     0.030     0.029     0.027     0.027     0.027     0.026     0.028     0.026     0.028     0.027     0.027     0.025     0.026     0.024     0.025     0.024     0.023     0.022     0.022     0.022     0.021     0.021     0.023     0.022     0.022     0.022     0.022     0.022     0.022     0.022     0.022     0.023     0.027     0.030     0.035     0.037     0.043     0.046     0.051     0.049     0.050     0.051     0.048     0.043     0.042     0.041     0.039     0.042     0.048     0.054     0.063     0.065     0.060     0.066     0.068     0.066     0.065     0.067     0.061     0.060     0.061     0.056     0.054     0.054     0.049     0.050     0.054     0.056     0.052     0.052     0.054     0.056     0.055     0.058     0.059     0.062     0.062     0.061     0.064     0.067     0.065     0.063     0.066     0.070     0.068     0.068     0.068     0.070     0.066     0.067     0.067     0.068     0.066     0.066     0.068     0.068     0.065     0.067     0.065     0.065     0.064     0.060     0.064     0.062     0.064     0.064     0.059     0.062     0.057     0.053     0.053     0.054     0.046     0.047     0.046     0.045     0.046     0.048     0.043     0.049     0.050     0.054     0.053     0.054     0.055     0.055     0.062     0.065     0.063     0.064     0.063     0.065     0.063     0.062     0.063     0.068     0.069     0.065     0.066     0.062     0.062     0.055     0.059     0.059     0.055     0.055     0.053     0.048     0.048     0.046     0.044     0.049     0.046     0.040     0.040     0.040     0.042     0.045     0.038     0.041     0.041     0.037     0.040     0.042     0.037     0.041     0.048     0.050     0.055     0.054     0.049     0.049     0.053     0.054     0.053     0.047     0.048     0.051     0.047     0.047     0.046     0.044     0.044     0.048     0.051     0.052     0.056     0.057     0.056     0.058     0.056     0.062     0.062     0.066     0.067     0.069     0.069     0.074     0.070     0.072     0.071     0.076     0.076     0.081     0.087     0.076     0.076     0.074     0.076     0.075     0.069     0.068     0.066     0.069     0.062     0.062     0.057     0.058     0.059     0.055     0.060     0.061     0.062     0.066     0.069     0.070     0.070     0.077     0.072     0.074     0.075     0.076     0.075     0.077     0.080     0.082     0.081     0.082     0.085     0.088     0.085     0.090     0.086     0.088     0.089     0.091     0.089     0.087     0.088     0.091     0.089     0.091     0.087     0.096     0.095     0.096     0.093     0.093     0.097     0.097     0.102     0.100     0.100     0.104     0.108     0.102     0.107     0.105     0.109     0.106     0.105     0.106     0.106     0.105     0.102     0.101     0.099     0.096     0.095     0.092     0.088     0.085     0.084     0.080     0.084     0.081     0.075     0.082     0.076     0.071     0.067     0.064     0.064     0.062     0.062     0.059     0.057     0.055     0.056     0.052     0.055     0.049     0.052     0.048     0.049     0.048     0.052     0.055     0.060     0.064     0.069     0.068     0.071     0.069     0.071     0.070     0.077     0.075     0.067     0.071     0.070     0.069     0.067     0.067     0.070     0.073     0.069     0.076     0.076     0.081     0.081     0.083     0.091     0.084     0.086     0.090     0.087     0.095     0.085     0.091     0.091     0.087     0.094     0.090     0.087     0.091     0.090     0.090     0.088     0.088     0.083     0.086     0.081     0.084     0.083     0.073     0.071     0.078     0.078     0.069     0.070     0.064     0.068     0.067     0.060     0.060     0.057     0.058     0.057     0.056     0.051     0.054     0.051     0.048     0.047     0.046     0.048     0.044     0.043     0.038     0.038     0.040     0.038     0.039     0.041     0.037     0.038     0.034     0.042     0.035     0.033     0.042     0.040     0.041     0.032     0.037     0.038     0.038     0.034     0.033     0.035     0.037     0.040     0.039     0.041     0.042     0.044     0.043     0.043     0.044     0.045     0.047     0.048     0.046     0.044     0.045     0.046     0.049     0.051     0.055     0.051     0.048     0.049     0.048     0.047     0.050     0.054     0.063     0.067     0.068     0.067     0.071     0.069     0.077     0.080     0.080     0.078     0.078     0.083     0.076     0.079     0.081     0.083     0.086     0.087     0.088     0.087     0.078     0.084     0.083     0.076     0.076     0.070     0.071     0.077     0.071     0.069     0.073     0.075     0.070     0.065     0.065     0.068     0.063     0.068     0.060     0.059     0.060     0.065     0.062     0.061     0.058     0.061     0.060     0.056     0.051     0.052     0.052     0.049     0.047     0.046     0.042     0.045     0.050     0.047     0.047     0.043     0.044     0.042     0.040     0.039     0.037     0.038     0.037     0.035     0.036     0.032     0.032     0.032     0.036     0.034     0.033     0.034     0.033     0.032     0.032     0.037     0.032     0.031     0.030     0.031     0.032     0.031     0.030     0.030     0.031     0.026     0.031     0.027     0.031     0.029     0.028     0.027     0.029     0.030     0.029     0.021     0.022     0.024     0.022     0.015     0.018     0.015     0.015     0.015     0.019     0.017     0.014     0.013     0.013     0.014     0.012     0.015     0.012     0.016     0.011     0.010     0.010     0.014     0.014     0.009     0.012     0.012     0.009     0.008     0.010     0.010     0.010     0.009     0.010     0.012     0.010     0.010     0.012     0.010     0.010     0.012     0.013     0.010     0.010     0.009     0.008     0.009     0.008     0.008     0.008     0.010     0.009     0.007     0.007     0.008     0.009     0.009     0.007     0.007     0.008     0.006     0.007     0.008     0.008     0.008     0.007     0.007     0.007     0.007     0.006     0.006     0.007     0.007     0.009     0.008     0.010     0.009     0.007     0.007     0.008     0.008     0.009     0.009     0.009     0.007     0.007     0.009     0.009     0.009     0.009     0.008     0.009     0.009     0.009     0.010     0.010     0.010     0.011     0.011     0.010     0.010     0.010     0.011     0.010     0.011     0.011     0.011     0.011     0.012     0.012     0.012     0.014     0.012     0.015     0.013     0.014     0.014     0.015     0.015     0.014     0.013     0.013     0.013     0.012     0.012     0.012     0.012     0.012     0.013     0.013     0.012     0.012     0.013     0.014     0.012     0.013     0.013     0.013     0.014     0.010     0.010     0.010     0.010     0.010     0.010     0.011     0.011     0.010     0.010     0.011     0.011     0.010     0.012     0.012     0.012     0.012     0.012     0.011     0.012     0.011     0.011     0.010     0.009     0.010     0.009     0.009     0.009     0.009     0.009     0.009     0.009     0.008     0.008     0.008     0.008     0.009     0.010     0.010     0.010     0.010     0.009     0.009     0.008     0.006     0.005     0.004     0.002     0.001     0.000     0.000     0.000     0.000     0.000     0.000     0.000     0.000     0.000     0.000     0.000     0.000     0.000     0.000     0.000     0.000     0.000     0.000     0.000     0.000     0.000     0.000     0.000     0.000     0.000     0.000     0.000     0.000     0.000     0.000     0.000     0.000     0.000     0.000     0.000     0.000     0.000     0.000     0.000     0.000     0.000     0.000     0.000     0.000     0.000     0.000     0.000     0.000     0.000     0.000     0.000     0.000     0.000     0.000     0.000     0.000     0.000     0.000     0.000     0.000     0.000     0.000     0.000     0.000     0.000     0.000     0.000     0.000     0.000     0.000     0.000     0.000     0.000     0.000     0.000     0.000     0.000     0.000     0.000     0.000     0.000     0.000     0.000     0.000     0.000     0.000     0.000     0.000     0.000     0.000     0.000     0.000     0.000     0.000     0.000     0.000     0.000     0.000     0.000     0.000     0.000     0.000     0.000     0.000     0.000     0.000     0.000     0.000     0.000     0.000     0.000     0.000     0.000     0.000     0.000     0.000     0.000     0.000     0.000     0.000     0.000     0.000     0.000     0.000     0.000     0.000     0.000     0.000     0.000     0.000     0.000     0.000     0.000     0.000     0.000     0.000     0.000     0.000     0.000     0.000     0.000     0.000     0.000     0.000     0.000     0.000     0.000     0.000     0.000     0.000     0.000     0.000     0.000     0.000     0.000     0.000     0.000     0.000     0.000     0.000     0.000     0.000     0.000     0.000     0.000     0.000     0.000     0.000     0.000     0.000     0.000     0.000     0.000     0.000     0.000     0.000     0.000     0.000     0.000     0.000     0.000     0.000     0.000     0.000     0.000     0.000     0.000     0.000     0.000     0.000     0.000     0.000     0.000     0.000     0.000     0.000     0.000     0.000     0.000     0.000     0.000     0.000     0.000     0.000     0.000     0.000     0.000     0.000     0.000     0.000     0.000     0.000     0.000     0.000     0.000     0.000     0.000     0.000     0.000     0.000     0.000     0.000     0.000     0.000     0.000     0.000     0.000     0.000     0.000     0.000     0.000     0.000     0.000     0.000     0.000     0.000     0.000     0.000     0.000     0.000     0.000     0.000     0.000     0.000     0.000     0.000     0.000     0.000     0.000     0.000     0.000     0.000     0.000     0.000     0.000     0.000     0.000     0.000     0.000     0.000     0.000     0.000     0.000     0.000     0.000     0.000     0.000     0.000     0.000     0.000     0.000     0.000     0.000     0.000     0.000     0.000     0.000     0.000     0.000     0.000     0.000     0.000     0.000     0.000     0.000     0.000     0.000     0.000     0.000     0.000     0.000     0.000     0.000     0.000     0.000     0.000     0.000     0.000     0.000     0.000     0.000     0.000     0.000     0.000     0.000     0.000     0.000     0.000     0.000     0.000     0.000     0.000     0.000     0.000     0.000     0.000     0.000     0.000     0.000     0.000     0.000     0.000     0.000     0.000     0.000     0.000     0.000     0.000     0.000     0.000     0.000     0.000     0.000     0.000     0.000     0.000     0.000     0.000     0.000     0.000     0.000     0.000     0.000     0.000     0.000     0.000     0.000     0.000     0.000     0.000     0.000     0.000     0.000     0.000     0.000     0.000     0.000     0.000     0.000     0.000     0.000     0.000     0.000     0.000     0.000     0.000     0.000     0.000     0.000     0.000     0.000     0.000     0.000     0.000     0.000     0.000     0.000     0.000     0.000     0.000     0.000     0.000     0.000     0.000     0.000     0.000     0.000     0.000     0.000     0.000     0.000     0.000     0.000     0.000     0.000     0.000     0.000     0.000     0.000     0.000     0.000     0.000     0.000     0.000     0.000     0.000     0.000     0.000     0.000     0.000     0.000     0.000     0.000     0.000     0.000     0.000     0.000     0.000     0.000     0.000     0.000     0.000     0.000     0.000     0.000     0.000     0.000     0.000     0.000     0.000     0.000     0.000     0.000     0.000     0.000     0.000     0.000     0.000     0.000     0.000     0.000     0.000     0.000     0.000     0.000     0.000     0.000     0.000     0.000     0.000     0.000     0.000     0.000     0.000     0.000     0.000     0.000     0.000     0.000     0.000     0.000     0.000     0.000     0.000     0.000     0.000     0.000     0.000     0.000     0.000     0.000     0.000     0.000     0.000     0.000     0.000     0.000     0.000     0.000     0.000     0.000     0.000     0.000     0.000     0.000     0.000     0.000     0.000     0.000     0.000     0.000     0.000     0.000     0.000     0.000     0.000     0.000     0.000     0.000     0.000     0.000     0.000     0.000     0.000     0.000     0.000     0.000
     0.000     0.000     0.000     0.000     0.000     0.000     0.000     0.000     0.000     0.000     0.000     0.000     0.000     0.000     0.000     0.000     0.000     0.000     0.000     0.000     0.000     0.000     0.000     0.000     0.000     0.000     0.000     0.000     0.000     0.000     0.000     0.000     0.000     0.000     0.000     0.000     0.000     0.000     0.000     0.000     0.000     0.000     0.000     0.000     0.000     0.000     0.000     0.000     0.000     0.000     0.000     0.000     0.000     0.000     0.000     0.000     0.000     0.000     0.000     0.000     0.000     0.000     0.000     0.000     0.000     0.000     0.000     0.000     0.000     0.000     0.000     0.000     0.000     0.000     0.000     0.000     0.000     0.000     0.000     0.000     0.000     0.000     0.000     0.000     0.000     0.000     0.000     0.000     0.000     0.000     0.000     0.000     0.000     0.000     0.000     0.000     0.000     0.000     0.000     0.000     0.000     0.000     0.000     0.000     0.000     0.000     0.000     0.000     0.000     0.000     0.000     0.000     0.000     0.000     0.000     0.000     0.000     0.000     0.000     0.000     0.000     0.000     0.000     0.000     0.000     0.000     0.000     0.000     0.000     0.000     0.000     0.000     0.000     0.000     0.000     0.000     0.000     0.000     0.000     0.000     0.000     0.000     0.000     0.000     0.000     0.000     0.000     0.000     0.000     0.000     0.000     0.000     0.000     0.000     0.000     0.000     0.000     0.000     0.000     0.000     0.000     0.000     0.000     0.000     0.000     0.000     0.000     0.000     0.000     0.000     0.000     0.000     0.000     0.000     0.000     0.000     0.000     0.000     0.000     0.000     0.000     0.000     0.000     0.000     0.000     0.000     0.003     0.003     0.003     0.003     0.003     0.003     0.003     0.003     0.005     0.007     0.006     0.006     0.006     0.006     0.006     0.006     0.006     0.007     0.007     0.007     0.007     0.008     0.008     0.007     0.009     0.008     0.007     0.007     0.007     0.008     0.008     0.008     0.008     0.008     0.008     0.009     0.009     0.009     0.009     0.009     0.009     0.009     0.009     0.012     0.009     0.009     0.010     0.013     0.010     0.010     0.011     0.012     0.012     0.013     0.015     0.012     0.014     0.016     0.015     0.016     0.015     0.020     0.020     0.018     0.018     0.018     0.019     0.019     0.022     0.021     0.022     0.024     0.025     0.025     0.026     0.025     0.025     0.026     0.026     0.027     0.027     0.029     0.028     0.029     0.029     0.029     0.031     0.031     0.032     0.033     0.033     0.033     0.031     0.031     0.029     0.028     0.027     0.029     0.028     0.028     0.029     0.028     0.029     0.026     0.026     0.026     0.024     0.025     0.026     0.024     0.022     0.022     0.021     0.020     0.020     0.020     0.020     0.021     0.021     0.021     0.020     0.021     0.020     0.024     0.027     0.031     0.034     0.038     0.043     0.047     0.052     0.053     0.056     0.053     0.052     0.051     0.047     0.044     0.045     0.040     0.048     0.059     0.060     0.068     0.072     0.073     0.073     0.076     0.075     0.075     0.072     0.073     0.069     0.067     0.066     0.060     0.060     0.057     0.058     0.060     0.057     0.059     0.059     0.057     0.060     0.058     0.063     0.064     0.065     0.066     0.068     0.066     0.070     0.068     0.068     0.072     0.070     0.068     0.070     0.069     0.068     0.070     0.070     0.070     0.069     0.071     0.070     0.071     0.071     0.070     0.068     0.069     0.070     0.069     0.065     0.066     0.064     0.066     0.060     0.063     0.059     0.059     0.058     0.053     0.050     0.053     0.047     0.045     0.046     0.045     0.041     0.045     0.043     0.043     0.048     0.048     0.054     0.054     0.058     0.063     0.060     0.060     0.069     0.061     0.058     0.065     0.065     0.060     0.060     0.065     0.065     0.067     0.061     0.063     0.058     0.064     0.059     0.064     0.057     0.051     0.056     0.048     0.049     0.048     0.044     0.042     0.041     0.036     0.041     0.037     0.041     0.041     0.037     0.043     0.043     0.043     0.041     0.047     0.041     0.042     0.050     0.054     0.046     0.051     0.048     0.051     0.053     0.047     0.054     0.046     0.048     0.045     0.050     0.046     0.050     0.048     0.051     0.053     0.057     0.060     0.061     0.057     0.063     0.066     0.066     0.065     0.067     0.070     0.073     0.077     0.074     0.074     0.072     0.075     0.083     0.078     0.080     0.083     0.084     0.084     0.083     0.083     0.074     0.080     0.073     0.076     0.068     0.068     0.066     0.065     0.061     0.065     0.057     0.063     0.064     0.065     0.064     0.062     0.064     0.069     0.073     0.073     0.068     0.074     0.075     0.075     0.082     0.086     0.083     0.083     0.084     0.083     0.085     0.085     0.085     0.087     0.087     0.088     0.087     0.087     0.088     0.086     0.090     0.087     0.093     0.092     0.093     0.093     0.095     0.092     0.092     0.093     0.095     0.094     0.099     0.100     0.095     0.100     0.099     0.101     0.100     0.102     0.100     0.103     0.100     0.098     0.097     0.096     0.093     0.092     0.092     0.087     0.087     0.083     0.082     0.080     0.079     0.076     0.073     0.074     0.067     0.068     0.065     0.063     0.060     0.064     0.061     0.060     0.060     0.054     0.055     0.053     0.052     0.048     0.049     0.049     0.045     0.048     0.047     0.050     0.059     0.062     0.068     0.066     0.070     0.071     0.069     0.071     0.073     0.074     0.069     0.067     0.068     0.067     0.064     0.065     0.068     0.070     0.072     0.074     0.072     0.078     0.083     0.083     0.084     0.089     0.090     0.095     0.094     0.092     0.093     0.093     0.090     0.093     0.092     0.093     0.090     0.086     0.091     0.088     0.088     0.085     0.086     0.081     0.082     0.080     0.073     0.072     0.074     0.066     0.072     0.072     0.066     0.063     0.062     0.060     0.061     0.059     0.058     0.052     0.058     0.056     0.054     0.050     0.049     0.050     0.049     0.045     0.048     0.046     0.044     0.041     0.040     0.040     0.038     0.038     0.035     0.037     0.042     0.037     0.034     0.040     0.037     0.035     0.039     0.034     0.033     0.037     0.034     0.035     0.037     0.037     0.038     0.038     0.042     0.040     0.037     0.044     0.038     0.039     0.044     0.042     0.043     0.041     0.045     0.042     0.044     0.038     0.042     0.043     0.045     0.043     0.046     0.043     0.044     0.048     0.050     0.048     0.049     0.053     0.060     0.065     0.066     0.067     0.070     0.073     0.071     0.073     0.073     0.075     0.078     0.077     0.072     0.080     0.083     0.079     0.079     0.078     0.080     0.080     0.083     0.078     0.076     0.074     0.070     0.071     0.069     0.073     0.069     0.066     0.063     0.061     0.062     0.057     0.061     0.060     0.062     0.057     0.056     0.058     0.056     0.049     0.050     0.052     0.053     0.051     0.047     0.047     0.045     0.043     0.041     0.041     0.037     0.035     0.035     0.034     0.033     0.037     0.036     0.033     0.034     0.031     0.031     0.038     0.032     0.033     0.034     0.030     0.032     0.033     0.031     0.031     0.033     0.034     0.036     0.036     0.031     0.030     0.028     0.030     0.031     0.029     0.033     0.032     0.032     0.031     0.031     0.031     0.033     0.033     0.030     0.034     0.032     0.031     0.029     0.032     0.034     0.030     0.026     0.031     0.028     0.024     0.026     0.024     0.021     0.018     0.016     0.014     0.013     0.013     0.014     0.014     0.015     0.013     0.016     0.013     0.015     0.014     0.015     0.017     0.015     0.016     0.015     0.011     0.012     0.010     0.011     0.009     0.010     0.010     0.011     0.013     0.011     0.012     0.011     0.009     0.008     0.009     0.010     0.011     0.011     0.009     0.009     0.009     0.008     0.008     0.008     0.009     0.010     0.010     0.009     0.009     0.009     0.008     0.008     0.009     0.007     0.007     0.006     0.006     0.007     0.007     0.009     0.007     0.007     0.007     0.006     0.008     0.007     0.008     0.009     0.008     0.007     0.009     0.011     0.011     0.008     0.009     0.008     0.007     0.008     0.007     0.007     0.008     0.008     0.007     0.008     0.009     0.007     0.008     0.009     0.009     0.009     0.010     0.009     0.010     0.010     0.010     0.010     0.010     0.010     0.011     0.010     0.010     0.011     0.011     0.011     0.011     0.012     0.013     0.013     0.015     0.013     0.013     0.016     0.013     0.013     0.013     0.013     0.014     0.014     0.012     0.011     0.011     0.011     0.013     0.012     0.013     0.012     0.013     0.012     0.011     0.013     0.012     0.013     0.012     0.010     0.013     0.010     0.010     0.010     0.010     0.010     0.010     0.010     0.010     0.010     0.010     0.010     0.010     0.011     0.011     0.012     0.013     0.013     0.012     0.012     0.013     0.011     0.012     0.010     0.009     0.010     0.009     0.010     0.009     0.009     0.009     0.009     0.009     0.008     0.008     0.008     0.008     0.008     0.009     0.010     0.010     0.010     0.010     0.009     0.010     0.008     0.007     0.006     0.004     0.003     0.001     0.000     0.000     0.000     0.000     0.000     0.000     0.000     0.000     0.000     0.000     0.000     0.000     0.000     0.000     0.000     0.000     0.000     0.000     0.000     0.000     0.000     0.000     0.000     0.000     0.000     0.000     0.000     0.000     0.000     0.000     0.000     0.000     0.000     0.000     0.000     0.000     0.000     0.000     0.000     0.000     0.000     0.000     0.000     0.000     0.000     0.000     0.000     0.000     0.000     0.000     0.000     0.000     0.000     0.000     0.000     0.000     0.000     0.000     0.000     0.000     0.000     0.000     0.000     0.000     0.000     0.000     0.000     0.000     0.000     0.000     0.000     0.000     0.000     0.000     0.000     0.000     0.000     0.000     0.000     0.000     0.000     0.000     0.000     0.000     0.000     0.000     0.000     0.000     0.000     0.000     0.000     0.000     0.000     0.000     0.000     0.000     0.000     0.000     0.000     0.000     0.000     0.000     0.000     0.000     0.000     0.000     0.000     0.000     0.000     0.000     0.000     0.000     0.000     0.000     0.000     0.000     0.000     0.000     0.000     0.000     0.000     0.000     0.000     0.000     0.000     0.000     0.000     0.000     0.000     0.000     0.000     0.000     0.000     0.000     0.000     0.000     0.000     0.000     0.000     0.000     0.000     0.000     0.000     0.000     0.000     0.000     0.000     0.000     0.000     0.000     0.000     0.000     0.000     0.000     0.000     0.000     0.000     0.000     0.000     0.000     0.000     0.000     0.000     0.000     0.000     0.000     0.000     0.000     0.000     0.000     0.000     0.000     0.000     0.000     0.000     0.000     0.000     0.000     0.000     0.000     0.000     0.000     0.000     0.000     0.000     0.000     0.000     0.000     0.000     0.000     0.000     0.000     0.000     0.000     0.000     0.000     0.000     0.000     0.000     0.000     0.000     0.000     0.000     0.000     0.000     0.000     0.000     0.000     0.000     0.000     0.000     0.000     0.000     0.000     0.000     0.000     0.000     0.000     0.000     0.000     0.000     0.000     0.000     0.000     0.000     0.000     0.000     0.000     0.000     0.000     0.000     0.000     0.000     0.000     0.000     0.000     0.000     0.000     0.000     0.000     0.000     0.000     0.000     0.000     0.000     0.000     0.000     0.000     0.000     0.000     0.000     0.000     0.000     0.000     0.000     0.000     0.000     0.000     0.000     0.000     0.000     0.000     0.000     0.000     0.000     0.000     0.000     0.000     0.000     0.000     0.000     0.000     0.000     0.000     0.000     0.000     0.000     0.000     0.000     0.000     0.000     0.000     0.000     0.000     0.000     0.000     0.000     0.000     0.000     0.000     0.000     0.000     0.000     0.000     0.000     0.000     0.000     0.000     0.000     0.000     0.000     0.000     0.000     0.000     0.000     0.000     0.000     0.000     0.000     0.000     0.000     0.000     0.000     0.000     0.000     0.000     0.000     0.000     0.000     0.000     0.000     0.000     0.000     0.000     0.000     0.000     0.000     0.000     0.000     0.000     0.000     0.000     0.000     0.000     0.000     0.000     0.000     0.000     0.000     0.000     0.000     0.000     0.000     0.000     0.000     0.000     0.000     0.000     0.000     0.000     0.000     0.000     0.000     0.000     0.000     0.000     0.000     0.000     0.000     0.000     0.000     0.000     0.000     0.000     0.000     0.000     0.000     0.000     0.000     0.000     0.000     0.000     0.000     0.000     0.000     0.000     0.000     0.000     0.000     0.000     0.000     0.000     0.000     0.000     0.000     0.000     0.000     0.000     0.000     0.000     0.000     0.000     0.000     0.000     0.000     0.000     0.000     0.000     0.000     0.000     0.000     0.000     0.000     0.000     0.000     0.000     0.000     0.000     0.000     0.000     0.000     0.000     0.000     0.000     0.000     0.000     0.000     0.000     0.000     0.000     0.000     0.000     0.000     0.000     0.000     0.000     0.000     0.000     0.000     0.000     0.000     0.000     0.000     0.000     0.000     0.000     0.000     0.000     0.000     0.000     0.000     0.000     0.000     0.000     0.000     0.000     0.000     0.000     0.000     0.000     0.000     0.000     0.000     0.000     0.000     0.000     0.000     0.000     0.000     0.000     0.000     0.000     0.000     0.000     0.000     0.000     0.000     0.000     0.000     0.000     0.000     0.000     0.000     0.000     0.000     0.000     0.000     0.000     0.000     0.000     0.000     0.000     0.000     0.000     0.000     0.000     0.000     0.000     0.000     0.000     0.000     0.000     0.000     0.000     0.000     0.000     0.000     0.000     0.000     0.000     0.000     0.000     0.000     0.000     0.000     0.000
     0.000     0.000     0.000     0.000     0.000     0.000     0.000     0.000     0.000     0.000     0.000     0.000     0.000     0.000     0.000     0.000     0.000     0.000     0.000     0.000     0.000     0.000     0.000     0.000     0.000     0.000     0.000     0.000     0.000     0.000     0.000     0.000     0.000     0.000     0.000     0.000     0.000     0.000     0.000     0.000     0.000     0.000     0.000     0.000     0.000     0.000     0.000     0.000     0.000     0.000     0.000     0.000     0.000     0.000     0.000     0.000     0.000     0.000     0.000     0.000     0.000     0.000     0.000     0.000     0.000     0.000     0.000     0.000     0.000     0.000     0.000     0.000     0.000     0.000     0.000     0.000     0.000     0.000     0.000     0.000     0.000     0.000     0.000     0.000     0.000     0.000     0.000     0.000     0.000     0.000     0.000     0.000     0.000     0.000     0.000     0.000     0.000     0.000     0.000     0.000     0.000     0.000     0.000     0.000     0.000     0.000     0.000     0.000     0.000     0.000     0.000     0.000     0.000     0.000     0.000     0.000     0.000     0.000     0.000     0.000     0.000     0.000     0.000     0.000     0.000     0.000     0.000     0.000     0.000     0.000     0.000     0.000     0.000     0.000     0.000     0.000     0.000     0.000     0.000     0.000     0.000     0.000     0.000     0.000     0.000     0.000     0.000     0.000     0.000     0.000     0.000     0.000     0.000     0.000     0.000     0.000     0.000     0.000     0.000     0.000     0.000     0.000     0.000     0.000     0.000     0.000     0.000     0.000     0.000     0.000     0.000     0.000     0.000     0.000     0.000     0.000     0.000     0.000     0.000     0.000     0.000     0.000     0.000     0.000     0.000     0.003     0.003     0.003     0.003     0.003     0.003     0.005     0.003     0.005     0.005     0.005     0.006     0.005     0.006     0.006     0.007     0.006     0.006     0.006     0.007     0.007     0.008     0.007     0.008     0.007     0.008     0.008     0.008     0.008     0.007     0.008     0.008     0.008     0.008     0.008     0.008     0.009     0.009     0.008     0.008     0.009     0.009     0.009     0.009     0.011     0.011     0.010     0.010     0.010     0.010     0.010     0.011     0.011     0.011     0.012     0.013     0.017     0.017     0.018     0.017     0.015     0.018     0.018     0.017     0.016     0.017     0.018     0.019     0.020     0.021     0.021     0.021     0.025     0.023     0.024     0.026     0.027     0.026     0.026     0.026     0.027     0.029     0.028     0.028     0.029     0.029     0.029     0.030     0.032     0.032     0.034     0.034     0.034     0.032     0.030     0.029     0.028     0.028     0.027     0.027     0.027     0.028     0.029     0.029     0.027     0.028     0.029     0.026     0.026     0.025     0.025     0.025     0.023     0.021     0.020     0.019     0.019     0.019     0.020     0.019     0.020     0.020     0.020     0.023     0.027     0.030     0.034     0.037     0.042     0.049     0.051     0.054     0.057     0.057     0.056     0.056     0.052     0.048     0.046     0.046     0.051     0.054     0.059     0.072     0.074     0.074     0.077     0.082     0.079     0.084     0.083     0.079     0.079     0.076     0.076     0.070     0.073     0.068     0.062     0.061     0.061     0.063     0.060     0.062     0.063     0.063     0.064     0.065     0.070     0.067     0.071     0.071     0.069     0.074     0.075     0.074     0.073     0.073     0.076     0.074     0.073     0.076     0.075     0.070     0.072     0.071     0.073     0.071     0.071     0.073     0.070     0.071     0.071     0.070     0.067     0.071     0.067     0.067     0.069     0.063     0.062     0.065     0.062     0.060     0.060     0.053     0.057     0.049     0.047     0.052     0.047     0.047     0.046     0.039     0.043     0.043     0.047     0.054     0.049     0.050     0.059     0.062     0.059     0.061     0.055     0.062     0.058     0.060     0.057     0.061     0.062     0.066     0.062     0.062     0.061     0.062     0.065     0.063     0.065     0.063     0.063     0.054     0.060     0.049     0.052     0.047     0.042     0.041     0.040     0.036     0.039     0.045     0.045     0.049     0.047     0.043     0.042     0.039     0.043     0.041     0.043     0.043     0.050     0.049     0.053     0.047     0.051     0.052     0.050     0.053     0.051     0.050     0.049     0.045     0.048     0.049     0.050     0.057     0.053     0.060     0.062     0.061     0.060     0.069     0.066     0.068     0.070     0.075     0.075     0.072     0.076     0.073     0.077     0.077     0.083     0.081     0.083     0.084     0.085     0.084     0.081     0.080     0.081     0.081     0.083     0.082     0.084     0.077     0.071     0.070     0.064     0.067     0.064     0.068     0.059     0.062     0.061     0.063     0.062     0.066     0.068     0.072     0.070     0.071     0.071     0.081     0.078     0.081     0.084     0.082     0.079     0.079     0.083     0.084     0.086     0.086     0.086     0.087     0.083     0.084     0.085     0.083     0.082     0.084     0.082     0.084     0.088     0.085     0.087     0.086     0.086     0.093     0.090     0.090     0.091     0.091     0.091     0.092     0.093     0.094     0.093     0.096     0.095     0.094     0.095     0.096     0.092     0.093     0.093     0.092     0.085     0.083     0.084     0.082     0.079     0.078     0.076     0.074     0.074     0.071     0.067     0.066     0.066     0.060     0.058     0.061     0.061     0.056     0.054     0.057     0.052     0.049     0.051     0.049     0.046     0.046     0.046     0.044     0.048     0.048     0.056     0.055     0.063     0.066     0.063     0.071     0.066     0.071     0.071     0.066     0.064     0.069     0.070     0.069     0.068     0.067     0.066     0.068     0.074     0.071     0.073     0.075     0.082     0.081     0.086     0.087     0.083     0.085     0.090     0.088     0.086     0.090     0.087     0.094     0.089     0.090     0.089     0.089     0.084     0.091     0.083     0.082     0.085     0.078     0.081     0.077     0.071     0.073     0.072     0.065     0.063     0.063     0.060     0.060     0.062     0.060     0.062     0.054     0.056     0.054     0.051     0.053     0.050     0.050     0.049     0.048     0.047     0.047     0.044     0.046     0.044     0.040     0.040     0.041     0.038     0.037     0.037     0.035     0.031     0.037     0.032     0.032     0.035     0.031     0.040     0.035     0.031     0.036     0.032     0.034     0.038     0.037     0.036     0.040     0.041     0.043     0.045     0.042     0.044     0.046     0.040     0.041     0.046     0.044     0.041     0.042     0.045     0.047     0.042     0.045     0.044     0.047     0.046     0.046     0.041     0.046     0.047     0.051     0.048     0.056     0.055     0.055     0.059     0.060     0.062     0.063     0.068     0.067     0.062     0.069     0.068     0.067     0.070     0.064     0.075     0.075     0.072     0.073     0.074     0.076     0.076     0.065     0.073     0.062     0.065     0.065     0.066     0.062     0.063     0.060     0.053     0.057     0.053     0.049     0.049     0.056     0.050     0.054     0.054     0.048     0.047     0.046     0.046     0.042     0.043     0.041     0.040     0.041     0.041     0.038     0.036     0.041     0.037     0.036     0.036     0.035     0.035     0.039     0.032     0.031     0.033     0.030     0.034     0.030     0.028     0.032     0.031     0.031     0.031     0.030     0.029     0.026     0.028     0.027     0.034     0.034     0.031     0.030     0.031     0.031     0.032     0.033     0.028     0.032     0.031     0.033     0.028     0.035     0.036     0.031     0.033     0.035     0.032     0.033     0.028     0.034     0.032     0.032     0.030     0.033     0.037     0.033     0.030     0.028     0.026     0.024     0.023     0.020     0.014     0.015     0.015     0.014     0.021     0.015     0.016     0.014     0.014     0.017     0.014     0.014     0.014     0.014     0.012     0.013     0.011     0.010     0.011     0.012     0.010     0.011     0.009     0.009     0.010     0.011     0.012     0.012     0.010     0.009     0.009     0.009     0.008     0.008     0.010     0.010     0.009     0.010     0.009     0.009     0.010     0.008     0.008     0.009     0.007     0.009     0.008     0.007     0.008     0.008     0.008     0.008     0.006     0.008     0.009     0.010     0.007     0.007     0.007     0.006     0.006     0.006     0.007     0.007     0.008     0.008     0.009     0.008     0.008     0.008     0.010     0.007     0.008     0.009     0.007     0.008     0.007     0.009     0.008     0.007     0.007     0.008     0.008     0.008     0.009     0.009     0.010     0.010     0.010     0.010     0.010     0.010     0.010     0.010     0.011     0.010     0.011     0.011     0.011     0.011     0.013     0.013     0.013     0.013     0.013     0.014     0.014     0.013     0.014     0.013     0.013     0.014     0.014     0.014     0.012     0.011     0.012     0.012     0.012     0.012     0.011     0.012     0.013     0.010     0.011     0.013     0.011     0.010     0.011     0.010     0.012     0.010     0.010     0.010     0.010     0.010     0.010     0.010     0.010     0.011     0.011     0.011     0.011     0.010     0.010     0.011     0.012     0.013     0.013     0.012     0.012     0.012     0.011     0.011     0.009     0.009     0.010     0.009     0.009     0.009     0.008     0.009     0.009     0.009     0.008     0.008     0.008     0.008     0.008     0.009     0.010     0.010     0.010     0.010     0.009     0.009     0.008     0.008     0.006     0.005     0.003     0.002     0.000     0.000     0.000     0.000     0.000     0.000     0.000     0.000     0.000     0.000     0.000     0.000     0.000     0.000     0.000     0.000     0.000     0.000     0.000     0.000     0.000     0.000     0.000     0.000     0.000     0.000     0.000     0.000     0.000     0.000     0.000     0.000     0.000     0.000     0.000     0.000     0.000     0.000     0.000     0.000     0.000     0.000     0.000     0.000     0.000     0.000     0.000     0.000     0.000     0.000     0.000     0.000     0.000     0.000     0.000     0.000     0.000     0.000     0.000     0.000     0.000     0.000     0.000     0.000     0.000     0.000     0.000     0.000     0.000     0.000     0.000     0.000     0.000     0.000     0.000     0.000     0.000     0.000     0.000     0.000     0.000     0.000     0.000     0.000     0.000     0.000     0.000     0.000     0.000     0.000     0.000     0.000     0.000     0.000     0.000     0.000     0.000     0.000     0.000     0.000     0.000     0.000     0.000     0.000     0.000     0.000     0.000     0.000     0.000     0.000     0.000     0.000     0.000     0.000     0.000     0.000     0.000     0.000     0.000     0.000     0.000     0.000     0.000     0.000     0.000     0.000     0.000     0.000     0.000     0.000     0.000     0.000     0.000     0.000     0.000     0.000     0.000     0.000     0.000     0.000     0.000     0.000     0.000     0.000     0.000     0.000     0.000     0.000     0.000     0.000     0.000     0.000     0.000     0.000     0.000     0.000     0.000     0.000     0.000     0.000     0.000     0.000     0.000     0.000     0.000     0.000     0.000     0.000     0.000     0.000     0.000     0.000     0.000     0.000     0.000     0.000     0.000     0.000     0.000     0.000     0.000     0.000     0.000     0.000     0.000     0.000     0.000     0.000     0.000     0.000     0.000     0.000     0.000     0.000     0.000     0.000     0.000     0.000     0.000     0.000     0.000     0.000     0.000     0.000     0.000     0.000     0.000     0.000     0.000     0.000     0.000     0.000     0.000     0.000     0.000     0.000     0.000     0.000     0.000     0.000     0.000     0.000     0.000     0.000     0.000     0.000     0.000     0.000     0.000     0.000     0.000     0.000     0.000     0.000     0.000     0.000     0.000     0.000     0.000     0.000     0.000     0.000     0.000     0.000     0.000     0.000     0.000     0.000     0.000     0.000     0.000     0.000     0.000     0.000     0.000     0.000     0.000     0.000     0.000     0.000     0.000     0.000     0.000     0.000     0.000     0.000     0.000     0.000     0.000     0.000     0.000     0.000     0.000     0.000     0.000     0.000     0.000     0.000     0.000     0.000     0.000     0.000     0.000     0.000     0.000     0.000     0.000     0.000     0.000     0.000     0.000     0.000     0.000     0.000     0.000     0.000     0.000     0.000     0.000     0.000     0.000     0.000     0.000     0.000     0.000     0.000     0.000     0.000     0.000     0.000     0.000     0.000     0.000     0.000     0.000     0.000     0.000     0.000     0.000     0.000     0.000     0.000     0.000     0.000     0.000     0.000     0.000     0.000     0.000     0.000     0.000     0.000     0.000     0.000     0.000     0.000     0.000     0.000     0.000     0.000     0.000     0.000     0.000     0.000     0.000     0.000     0.000     0.000     0.000     0.000     0.000     0.000     0.000     0.000     0.000     0.000     0.000     0.000     0.000     0.000     0.000     0.000     0.000     0.000     0.000     0.000     0.000     0.000     0.000     0.000     0.000     0.000     0.000     0.000     0.000     0.000     0.000     0.000     0.000     0.000     0.000     0.000     0.000     0.000     0.000     0.000     0.000     0.000     0.000     0.000     0.000     0.000     0.000     0.000     0.000     0.000     0.000     0.000     0.000     0.000     0.000     0.000     0.000     0.000     0.000     0.000     0.000     0.000     0.000     0.000     0.000     0.000     0.000     0.000     0.000     0.000     0.000     0.000     0.000     0.000     0.000     0.000     0.000     0.000     0.000     0.000     0.000     0.000     0.000     0.000     0.000     0.000     0.000     0.000     0.000     0.000     0.000     0.000     0.000     0.000     0.000     0.000     0.000     0.000     0.000     0.000     0.000     0.000     0.000     0.000     0.000     0.000     0.000     0.000     0.000     0.000     0.000     0.000     0.000     0.000     0.000     0.000     0.000     0.000     0.000     0.000     0.000     0.000     0.000     0.000     0.000     0.000     0.000     0.000     0.000     0.000     0.000     0.000     0.000     0.000     0.000     0.000     0.000     0.000     0.000     0.000     0.000     0.000     0.000     0.000     0.000     0.000     0.000     0.000     0.000     0.000     0.000     0.000     0.000     0.000     0.000     0.000     0.000     0.000     0.000
     0.000     0.000     0.000     0.000     0.000     0.000     0.000     0.000     0.000     0.000     0.000     0.000     0.000     0.000     0.000     0.000     0.000     0.000     0.000     0.000     0.000     0.000     0.000     0.000     0.000     0.000     0.000     0.000     0.000     0.000     0.000     0.000     0.000     0.000     0.000     0.000     0.000     0.000     0.000     0.000     0.000     0.000     0.000     0.000     0.000     0.000     0.000     0.000     0.000     0.000     0.000     0.000     0.000     0.000     0.000     0.000     0.000     0.000     0.000     0.000     0.000     0.000     0.000     0.000     0.000     0.000     0.000     0.000     0.000     0.000     0.000     0.000     0.000     0.000     0.000     0.000     0.000     0.000     0.000     0.000     0.000     0.000     0.000     0.000     0.000     0.000     0.000     0.000     0.000     0.000     0.000     0.000     0.000     0.000     0.000     0.000     0.000     0.000     0.000     0.000     0.000     0.000     0.000     0.000     0.000     0.000     0.000     0.000     0.000     0.000     0.000     0.000     0.000     0.000     0.000     0.000     0.000     0.000     0.000     0.000     0.000     0.000     0.000     0.000     0.000     0.000     0.000     0.000     0.000     0.000     0.000     0.000     0.000     0.000     0.000     0.000     0.000     0.000     0.000     0.000     0.000     0.000     0.000     0.000     0.000     0.000     0.000     0.000     0.000     0.000     0.000     0.000     0.000     0.000     0.000     0.000     0.000     0.000     0.000     0.000     0.000     0.000     0.000     0.000     0.000     0.000     0.000     0.000     0.000     0.000     0.000     0.000     0.000     0.000     0.000     0.000     0.000     0.000     0.000     0.000     0.000     0.000     0.000     0.000     0.003     0.003     0.003     0.003     0.003     0.003     0.003     0.005     0.006     0.005     0.006     0.006     0.006     0.005     0.005     0.006     0.007     0.007     0.006     0.006     0.006     0.006     0.006     0.006     0.008     0.007     0.008     0.008     0.008     0.008     0.008     0.008     0.008     0.009     0.008     0.008     0.008     0.009     0.009     0.008     0.009     0.009     0.009     0.009     0.009     0.010     0.009     0.009     0.009     0.009     0.010     0.010     0.010     0.011     0.012     0.014     0.012     0.012     0.013     0.016     0.014     0.017     0.015     0.015     0.019     0.017     0.016     0.018     0.019     0.021     0.020     0.021     0.022     0.023     0.023     0.024     0.025     0.025     0.026     0.026     0.027     0.028     0.030     0.029     0.029     0.029     0.029     0.030     0.031     0.031     0.033     0.034     0.036     0.035     0.035     0.032     0.031     0.029     0.027     0.029     0.028     0.030     0.031     0.028     0.029     0.028     0.027     0.027     0.028     0.026     0.026     0.026     0.024     0.023     0.022     0.023     0.021     0.021     0.019     0.020     0.019     0.019     0.020     0.021     0.026     0.030     0.034     0.039     0.042     0.043     0.050     0.052     0.056     0.060     0.058     0.059     0.055     0.056     0.053     0.052     0.049     0.054     0.063     0.072     0.075     0.081     0.085     0.085     0.086     0.088     0.083     0.089     0.090     0.085     0.084     0.081     0.081     0.077     0.075     0.068     0.066     0.067     0.069     0.068     0.063     0.065     0.068     0.066     0.069     0.069     0.069     0.075     0.072     0.074     0.075     0.076     0.076     0.074     0.076     0.076     0.074     0.076     0.075     0.073     0.074     0.074     0.071     0.070     0.073     0.073     0.072     0.074     0.073     0.073     0.076     0.069     0.072     0.074     0.068     0.065     0.068     0.065     0.068     0.062     0.066     0.061     0.059     0.058     0.056     0.051     0.047     0.051     0.046     0.047     0.047     0.043     0.039     0.047     0.054     0.052     0.052     0.062     0.063     0.059     0.054     0.057     0.062     0.062     0.060     0.057     0.056     0.059     0.062     0.063     0.067     0.071     0.068     0.065     0.069     0.072     0.067     0.062     0.064     0.057     0.057     0.054     0.052     0.050     0.044     0.044     0.042     0.040     0.047     0.047     0.049     0.051     0.046     0.045     0.050     0.042     0.047     0.044     0.041     0.043     0.045     0.051     0.048     0.054     0.054     0.047     0.048     0.052     0.051     0.055     0.055     0.058     0.060     0.062     0.062     0.062     0.065     0.070     0.066     0.068     0.071     0.069     0.072     0.073     0.078     0.078     0.073     0.071     0.081     0.080     0.077     0.081     0.084     0.083     0.083     0.081     0.083     0.086     0.079     0.079     0.074     0.079     0.077     0.080     0.071     0.077     0.069     0.064     0.066     0.072     0.068     0.067     0.064     0.064     0.065     0.068     0.066     0.071     0.069     0.070     0.071     0.073     0.075     0.073     0.082     0.077     0.078     0.079     0.079     0.081     0.075     0.083     0.079     0.081     0.078     0.081     0.078     0.080     0.076     0.077     0.080     0.076     0.077     0.080     0.079     0.077     0.084     0.080     0.086     0.083     0.083     0.083     0.084     0.091     0.085     0.084     0.087     0.087     0.089     0.088     0.085     0.088     0.084     0.083     0.084     0.085     0.082     0.080     0.080     0.077     0.080     0.075     0.071     0.069     0.071     0.066     0.066     0.066     0.067     0.063     0.060     0.055     0.059     0.056     0.055     0.051     0.050     0.052     0.047     0.045     0.044     0.045     0.044     0.046     0.043     0.046     0.050     0.053     0.055     0.056     0.062     0.062     0.066     0.059     0.059     0.069     0.075     0.070     0.061     0.060     0.065     0.063     0.068     0.070     0.071     0.071     0.074     0.078     0.073     0.077     0.078     0.085     0.085     0.084     0.087     0.085     0.088     0.092     0.089     0.093     0.085     0.087     0.092     0.088     0.083     0.083     0.083     0.082     0.077     0.077     0.069     0.070     0.071     0.066     0.071     0.063     0.070     0.064     0.061     0.056     0.058     0.059     0.056     0.053     0.056     0.053     0.054     0.058     0.053     0.056     0.051     0.048     0.049     0.050     0.046     0.045     0.044     0.041     0.040     0.040     0.038     0.036     0.037     0.032     0.032     0.034     0.031     0.030     0.033     0.036     0.040     0.028     0.034     0.031     0.036     0.035     0.041     0.039     0.041     0.041     0.043     0.042     0.045     0.047     0.039     0.037     0.043     0.045     0.039     0.042     0.039     0.040     0.040     0.038     0.045     0.044     0.042     0.045     0.042     0.043     0.046     0.042     0.048     0.048     0.051     0.050     0.051     0.054     0.050     0.055     0.057     0.052     0.062     0.061     0.061     0.059     0.059     0.061     0.062     0.065     0.060     0.065     0.061     0.066     0.066     0.061     0.059     0.060     0.057     0.062     0.065     0.056     0.061     0.051     0.057     0.052     0.057     0.049     0.045     0.045     0.046     0.047     0.044     0.042     0.041     0.041     0.043     0.040     0.041     0.038     0.037     0.040     0.038     0.037     0.037     0.039     0.037     0.037     0.039     0.035     0.040     0.038     0.037     0.037     0.038     0.042     0.038     0.043     0.039     0.033     0.035     0.037     0.035     0.030     0.030     0.029     0.032     0.030     0.032     0.029     0.032     0.026     0.028     0.032     0.028     0.029     0.029     0.030     0.029     0.030     0.029     0.028     0.027     0.029     0.030     0.031     0.034     0.031     0.032     0.033     0.032     0.031     0.036     0.032     0.034     0.038     0.029     0.028     0.030     0.027     0.031     0.024     0.027     0.022     0.021     0.020     0.019     0.015     0.020     0.019     0.020     0.018     0.016     0.016     0.015     0.013     0.012     0.015     0.012     0.012     0.011     0.012     0.014     0.010     0.010     0.009     0.011     0.011     0.011     0.011     0.012     0.010     0.012     0.010     0.010     0.009     0.011     0.010     0.009     0.010     0.011     0.010     0.010     0.012     0.008     0.012     0.009     0.007     0.009     0.010     0.008     0.008     0.008     0.008     0.008     0.007     0.009     0.010     0.009     0.009     0.011     0.009     0.009     0.008     0.008     0.006     0.008     0.007     0.007     0.007     0.009     0.010     0.008     0.008     0.009     0.008     0.009     0.007     0.008     0.007     0.008     0.007     0.007     0.008     0.008     0.007     0.008     0.008     0.008     0.009     0.010     0.010     0.010     0.009     0.010     0.010     0.010     0.010     0.010     0.010     0.010     0.010     0.011     0.011     0.011     0.014     0.013     0.014     0.014     0.013     0.014     0.014     0.013     0.011     0.011     0.011     0.011     0.013     0.011     0.012     0.011     0.011     0.012     0.011     0.012     0.011     0.011     0.010     0.010     0.011     0.010     0.011     0.010     0.011     0.011     0.011     0.011     0.010     0.010     0.010     0.010     0.010     0.010     0.010     0.011     0.011     0.010     0.010     0.010     0.011     0.011     0.012     0.014     0.014     0.013     0.013     0.012     0.012     0.012     0.012     0.009     0.009     0.009     0.009     0.008     0.008     0.008     0.008     0.008     0.008     0.008     0.008     0.008     0.008     0.009     0.009     0.010     0.010     0.009     0.009     0.009     0.008     0.008     0.008     0.007     0.005     0.004     0.002     0.000     0.000     0.000     0.000     0.000     0.000     0.000     0.000     0.000     0.000     0.000     0.000     0.000     0.000     0.000     0.000     0.000     0.000     0.000     0.000     0.000     0.000     0.000     0.000     0.000     0.000     0.000     0.000     0.000     0.000     0.000     0.000     0.000     0.000     0.000     0.000     0.000     0.000     0.000     0.000     0.000     0.000     0.000     0.000     0.000     0.000     0.000     0.000     0.000     0.000     0.000     0.000     0.000     0.000     0.000     0.000     0.000     0.000     0.000     0.000     0.000     0.000     0.000     0.000     0.000     0.000     0.000     0.000     0.000     0.000     0.000     0.000     0.000     0.000     0.000     0.000     0.000     0.000     0.000     0.000     0.000     0.000     0.000     0.000     0.000     0.000     0.000     0.000     0.000     0.000     0.000     0.000     0.000     0.000     0.000     0.000     0.000     0.000     0.000     0.000     0.000     0.000     0.000     0.000     0.000     0.000     0.000     0.000     0.000     0.000     0.000     0.000     0.000     0.000     0.000     0.000     0.000     0.000     0.000     0.000     0.000     0.000     0.000     0.000     0.000     0.000     0.000     0.000     0.000     0.000     0.000     0.000     0.000     0.000     0.000     0.000     0.000     0.000     0.000     0.000     0.000     0.000     0.000     0.000     0.000     0.000     0.000     0.000     0.000     0.000     0.000     0.000     0.000     0.000     0.000     0.000     0.000     0.000     0.000     0.000     0.000     0.000     0.000     0.000     0.000     0.000     0.000     0.000     0.000     0.000     0.000     0.000     0.000     0.000     0.000     0.000     0.000     0.000     0.000     0.000     0.000     0.000     0.000     0.000     0.000     0.000     0.000     0.000     0.000     0.000     0.000     0.000     0.000     0.000     0.000     0.000     0.000     0.000     0.000     0.000     0.000     0.000     0.000     0.000     0.000     0.000     0.000     0.000     0.000     0.000     0.000     0.000     0.000     0.000     0.000     0.000     0.000     0.000     0.000     0.000     0.000     0.000     0.000     0.000     0.000     0.000     0.000     0.000     0.000     0.000     0.000     0.000     0.000     0.000     0.000     0.000     0.000     0.000     0.000     0.000     0.000     0.000     0.000     0.000     0.000     0.000     0.000     0.000     0.000     0.000     0.000     0.000     0.000     0.000     0.000     0.000     0.000     0.000     0.000     0.000     0.000     0.000     0.000     0.000     0.000     0.000     0.000     0.000     0.000     0.000     0.000     0.000     0.000     0.000     0.000     0.000     0.000     0.000     0.000     0.000     0.000     0.000     0.000     0.000     0.000     0.000     0.000     0.000     0.000     0.000     0.000     0.000     0.000     0.000     0.000     0.000     0.000     0.000     0.000     0.000     0.000     0.000     0.000     0.000     0.000     0.000     0.000     0.000     0.000     0.000     0.000     0.000     0.000     0.000     0.000     0.000     0.000     0.000     0.000     0.000     0.000     0.000     0.000     0.000     0.000     0.000     0.000     0.000     0.000     0.000     0.000     0.000     0.000     0.000     0.000     0.000     0.000     0.000     0.000     0.000     0.000     0.000     0.000     0.000     0.000     0.000     0.000     0.000     0.000     0.000     0.000     0.000     0.000     0.000     0.000     0.000     0.000     0.000     0.000     0.000     0.000     0.000     0.000     0.000     0.000     0.000     0.000     0.000     0.000     0.000     0.000     0.000     0.000     0.000     0.000     0.000     0.000     0.000     0.000     0.000     0.000     0.000     0.000     0.000     0.000     0.000     0.000     0.000     0.000     0.000     0.000     0.000     0.000     0.000     0.000     0.000     0.000     0.000     0.000     0.000     0.000     0.000     0.000     0.000     0.000     0.000     0.000     0.000     0.000     0.000     0.000     0.000     0.000     0.000     0.000     0.000     0.000     0.000     0.000     0.000     0.000     0.000     0.000     0.000     0.000     0.000     0.000     0.000     0.000     0.000     0.000     0.000     0.000     0.000     0.000     0.000     0.000     0.000     0.000     0.000     0.000     0.000     0.000     0.000     0.000     0.000     0.000     0.000     0.000     0.000     0.000     0.000     0.000     0.000     0.000     0.000     0.000     0.000     0.000     0.000     0.000     0.000     0.000     0.000     0.000     0.000     0.000     0.000     0.000     0.000     0.000     0.000     0.000     0.000     0.000     0.000     0.000     0.000     0.000     0.000     0.000     0.000     0.000     0.000     0.000     0.000     0.000     0.000     0.000     0.000     0.000     0.000     0.000     0.000     0.000     0.000     0.000     0.000     0.000     0.000     0.000     0.000     0.000     0.000
     0.000     0.000     0.000     0.000     0.000     0.000     0.000     0.000     0.000     0.000     0.000     0.000     0.000     0.000     0.000     0.000     0.000     0.000     0.000     0.000     0.000     0.000     0.000     0.000     0.000     0.000     0.000     0.000     0.000     0.000     0.000     0.000     0.000     0.000     0.000     0.000     0.000     0.000     0.000     0.000     0.000     0.000     0.000     0.000     0.000     0.000     0.000     0.000     0.000     0.000     0.000     0.000     0.000     0.000     0.000     0.000     0.000     0.000     0.000     0.000     0.000     0.000     0.000     0.000     0.000     0.000     0.000     0.000     0.000     0.000     0.000     0.000     0.000     0.000     0.000     0.000     0.000     0.000     0.000     0.000     0.000     0.000     0.000     0.000     0.000     0.000     0.000     0.000     0.000     0.000     0.000     0.000     0.000     0.000     0.000     0.000     0.000     0.000     0.000     0.000     0.000     0.000     0.000     0.000     0.000     0.000     0.000     0.000     0.000     0.000     0.000     0.000     0.000     0.000     0.000     0.000     0.000     0.000     0.000     0.000     0.000     0.000     0.000     0.000     0.000     0.000     0.000     0.000     0.000     0.000     0.000     0.000     0.000     0.000     0.000     0.000     0.000     0.000     0.000     0.000     0.000     0.000     0.000     0.000     0.000     0.000     0.000     0.000     0.000     0.000     0.000     0.000     0.000     0.000     0.000     0.000     0.000     0.000     0.000     0.000     0.000     0.000     0.000     0.000     0.000     0.000     0.000     0.000     0.000     0.000     0.000     0.000     0.000     0.000     0.000     0.000     0.000     0.000     0.000     0.000     0.000     0.000     0.000     0.003     0.003     0.003     0.003     0.003     0.003     0.003     0.005     0.004     0.006     0.005     0.006     0.006     0.006     0.006     0.006     0.006     0.006     0.006     0.008     0.007     0.006     0.006     0.006     0.007     0.008     0.007     0.008     0.008     0.008     0.008     0.008     0.008     0.009     0.008     0.008     0.009     0.008     0.009     0.009     0.009     0.008     0.009     0.009     0.009     0.010     0.010     0.011     0.012     0.013     0.014     0.014     0.011     0.011     0.011     0.011     0.011     0.012     0.014     0.012     0.013     0.014     0.016     0.013     0.017     0.017     0.014     0.016     0.015     0.017     0.018     0.019     0.019     0.020     0.021     0.023     0.023     0.026     0.026     0.025     0.026     0.026     0.027     0.028     0.028     0.029     0.029     0.030     0.030     0.031     0.033     0.035     0.036     0.038     0.039     0.035     0.031     0.030     0.029     0.029     0.029     0.028     0.027     0.028     0.027     0.028     0.028     0.028     0.028     0.027     0.028     0.026     0.025     0.025     0.025     0.023     0.023     0.021     0.021     0.020     0.019     0.019     0.020     0.023     0.024     0.026     0.031     0.035     0.041     0.044     0.049     0.053     0.055     0.059     0.058     0.057     0.057     0.056     0.057     0.054     0.052     0.052     0.059     0.066     0.074     0.080     0.083     0.087     0.091     0.091     0.089     0.093     0.092     0.096     0.089     0.086     0.088     0.086     0.083     0.080     0.078     0.074     0.072     0.069     0.069     0.071     0.069     0.070     0.068     0.069     0.073     0.075     0.077     0.075     0.076     0.078     0.079     0.077     0.081     0.078     0.078     0.076     0.073     0.078     0.073     0.074     0.074     0.075     0.073     0.071     0.070     0.072     0.073     0.073     0.071     0.070     0.072     0.073     0.074     0.072     0.070     0.069     0.068     0.070     0.068     0.066     0.061     0.060     0.056     0.056     0.056     0.051     0.056     0.050     0.047     0.046     0.042     0.042     0.050     0.054     0.054     0.053     0.060     0.060     0.065     0.060     0.063     0.062     0.056     0.060     0.052     0.054     0.057     0.061     0.062     0.068     0.070     0.066     0.077     0.071     0.075     0.073     0.062     0.066     0.060     0.058     0.062     0.057     0.048     0.051     0.042     0.040     0.052     0.041     0.044     0.049     0.051     0.047     0.049     0.050     0.044     0.047     0.048     0.043     0.046     0.049     0.053     0.045     0.054     0.050     0.049     0.050     0.059     0.056     0.061     0.057     0.063     0.066     0.067     0.068     0.074     0.073     0.073     0.073     0.075     0.072     0.072     0.070     0.077     0.080     0.080     0.076     0.076     0.080     0.078     0.077     0.077     0.079     0.080     0.086     0.085     0.080     0.081     0.080     0.079     0.082     0.084     0.078     0.081     0.074     0.075     0.074     0.067     0.068     0.070     0.065     0.066     0.067     0.065     0.065     0.065     0.062     0.070     0.067     0.069     0.067     0.070     0.074     0.076     0.070     0.075     0.071     0.074     0.075     0.074     0.073     0.072     0.075     0.073     0.073     0.074     0.075     0.070     0.071     0.068     0.072     0.072     0.070     0.071     0.071     0.072     0.072     0.072     0.074     0.076     0.077     0.078     0.075     0.080     0.075     0.077     0.080     0.078     0.079     0.083     0.078     0.080     0.077     0.074     0.080     0.076     0.074     0.076     0.073     0.074     0.072     0.070     0.069     0.068     0.068     0.067     0.066     0.061     0.059     0.059     0.058     0.056     0.055     0.054     0.051     0.050     0.048     0.051     0.049     0.046     0.047     0.049     0.047     0.047     0.050     0.049     0.050     0.054     0.056     0.055     0.057     0.059     0.057     0.061     0.058     0.061     0.062     0.063     0.061     0.062     0.062     0.066     0.065     0.072     0.070     0.072     0.073     0.074     0.079     0.077     0.077     0.076     0.082     0.080     0.083     0.081     0.086     0.084     0.083     0.084     0.085     0.087     0.084     0.084     0.073     0.076     0.078     0.073     0.074     0.076     0.068     0.067     0.064     0.063     0.065     0.067     0.062     0.058     0.059     0.054     0.053     0.055     0.052     0.053     0.053     0.051     0.054     0.054     0.050     0.050     0.049     0.049     0.045     0.047     0.046     0.042     0.044     0.042     0.041     0.040     0.037     0.035     0.034     0.033     0.031     0.032     0.030     0.030     0.029     0.034     0.029     0.035     0.029     0.033     0.034     0.034     0.038     0.043     0.042     0.041     0.039     0.041     0.043     0.046     0.043     0.043     0.042     0.047     0.043     0.039     0.042     0.042     0.039     0.042     0.041     0.041     0.042     0.043     0.044     0.049     0.042     0.048     0.044     0.047     0.048     0.052     0.048     0.053     0.053     0.053     0.054     0.050     0.050     0.050     0.049     0.055     0.051     0.056     0.056     0.056     0.054     0.052     0.056     0.049     0.054     0.052     0.049     0.052     0.052     0.051     0.049     0.052     0.052     0.055     0.050     0.049     0.051     0.046     0.044     0.044     0.043     0.040     0.042     0.041     0.037     0.042     0.039     0.036     0.038     0.037     0.040     0.036     0.041     0.035     0.039     0.039     0.044     0.039     0.040     0.045     0.044     0.050     0.049     0.047     0.050     0.048     0.048     0.050     0.053     0.041     0.040     0.042     0.039     0.043     0.040     0.041     0.036     0.031     0.031     0.029     0.029     0.027     0.025     0.025     0.028     0.029     0.030     0.025     0.030     0.027     0.029     0.029     0.026     0.030     0.028     0.030     0.030     0.030     0.032     0.034     0.036     0.035     0.039     0.034     0.029     0.033     0.033     0.029     0.034     0.031     0.032     0.024     0.028     0.023     0.021     0.020     0.018     0.017     0.015     0.020     0.015     0.017     0.020     0.013     0.016     0.015     0.013     0.012     0.017     0.013     0.015     0.012     0.013     0.014     0.012     0.013     0.012     0.011     0.013     0.011     0.012     0.012     0.011     0.009     0.011     0.010     0.011     0.010     0.014     0.011     0.011     0.013     0.011     0.011     0.010     0.011     0.009     0.011     0.009     0.009     0.009     0.009     0.007     0.006     0.009     0.007     0.008     0.009     0.008     0.010     0.010     0.012     0.009     0.008     0.007     0.008     0.006     0.007     0.007     0.008     0.010     0.008     0.008     0.008     0.007     0.007     0.008     0.006     0.007     0.007     0.008     0.007     0.007     0.008     0.007     0.007     0.008     0.008     0.009     0.009     0.009     0.009     0.009     0.009     0.010     0.010     0.010     0.009     0.010     0.010     0.010     0.011     0.011     0.011     0.013     0.014     0.014     0.014     0.015     0.011     0.014     0.011     0.011     0.011     0.011     0.011     0.011     0.011     0.011     0.011     0.011     0.011     0.011     0.011     0.012     0.011     0.011     0.010     0.011     0.011     0.010     0.011     0.010     0.011     0.010     0.011     0.011     0.010     0.011     0.010     0.010     0.010     0.010     0.011     0.011     0.010     0.011     0.011     0.011     0.011     0.011     0.011     0.012     0.013     0.014     0.014     0.013     0.011     0.011     0.010     0.012     0.009     0.009     0.009     0.009     0.008     0.008     0.008     0.008     0.009     0.008     0.008     0.008     0.008     0.009     0.009     0.009     0.010     0.009     0.008     0.009     0.008     0.008     0.008     0.008     0.007     0.005     0.004     0.000     0.000     0.000     0.000     0.000     0.000     0.000     0.000     0.000     0.000     0.000     0.000     0.000     0.000     0.000     0.000     0.000     0.000     0.000     0.000     0.000     0.000     0.000     0.000     0.000     0.000     0.000     0.000     0.000     0.000     0.000     0.000     0.000     0.000     0.000     0.000     0.000     0.000     0.000     0.000     0.000     0.000     0.000     0.000     0.000     0.000     0.000     0.000     0.000     0.000     0.000     0.000     0.000     0.000     0.000     0.000     0.000     0.000     0.000     0.000     0.000     0.000     0.000     0.000     0.000     0.000     0.000     0.000     0.000     0.000     0.000     0.000     0.000     0.000     0.000     0.000     0.000     0.000     0.000     0.000     0.000     0.000     0.000     0.000     0.000     0.000     0.000     0.000     0.000     0.000     0.000     0.000     0.000     0.000     0.000     0.000     0.000     0.000     0.000     0.000     0.000     0.000     0.000     0.000     0.000     0.000     0.000     0.000     0.000     0.000     0.000     0.000     0.000     0.000     0.000     0.000     0.000     0.000     0.000     0.000     0.000     0.000     0.000     0.000     0.000     0.000     0.000     0.000     0.000     0.000     0.000     0.000     0.000     0.000     0.000     0.000     0.000     0.000     0.000     0.000     0.000     0.000     0.000     0.000     0.000     0.000     0.000     0.000     0.000     0.000     0.000     0.000     0.000     0.000     0.000     0.000     0.000     0.000     0.000     0.000     0.000     0.000     0.000     0.000     0.000     0.000     0.000     0.000     0.000     0.000     0.000     0.000     0.000     0.000     0.000     0.000     0.000     0.000     0.000     0.000     0.000     0.000     0.000     0.000     0.000     0.000     0.000     0.000     0.000     0.000     0.000     0.000     0.000     0.000     0.000     0.000     0.000     0.000     0.000     0.000     0.000     0.000     0.000     0.000     0.000     0.000     0.000     0.000     0.000     0.000     0.000     0.000     0.000     0.000     0.000     0.000     0.000     0.000     0.000     0.000     0.000     0.000     0.000     0.000     0.000     0.000     0.000     0.000     0.000     0.000     0.000     0.000     0.000     0.000     0.000     0.000     0.000     0.000     0.000     0.000     0.000     0.000     0.000     0.000     0.000     0.000     0.000     0.000     0.000     0.000     0.000     0.000     0.000     0.000     0.000     0.000     0.000     0.000     0.000     0.000     0.000     0.000     0.000     0.000     0.000     0.000     0.000     0.000     0.000     0.000     0.000     0.000     0.000     0.000     0.000     0.000     0.000     0.000     0.000     0.000     0.000     0.000     0.000     0.000     0.000     0.000     0.000     0.000     0.000     0.000     0.000     0.000     0.000     0.000     0.000     0.000     0.000     0.000     0.000     0.000     0.000     0.000     0.000     0.000     0.000     0.000     0.000     0.000     0.000     0.000     0.000     0.000     0.000     0.000     0.000     0.000     0.000     0.000     0.000     0.000     0.000     0.000     0.000     0.000     0.000     0.000     0.000     0.000     0.000     0.000     0.000     0.000     0.000     0.000     0.000     0.000     0.000     0.000     0.000     0.000     0.000     0.000     0.000     0.000     0.000     0.000     0.000     0.000     0.000     0.000     0.000     0.000     0.000     0.000     0.000     0.000     0.000     0.000     0.000     0.000     0.000     0.000     0.000     0.000     0.000     0.000     0.000     0.000     0.000     0.000     0.000     0.000     0.000     0.000     0.000     0.000     0.000     0.000     0.000     0.000     0.000     0.000     0.000     0.000     0.000     0.000     0.000     0.000     0.000     0.000     0.000     0.000     0.000     0.000     0.000     0.000     0.000     0.000     0.000     0.000     0.000     0.000     0.000     0.000     0.000     0.000     0.000     0.000     0.000     0.000     0.000     0.000     0.000     0.000     0.000     0.000     0.000     0.000     0.000     0.000     0.000     0.000     0.000     0.000     0.000     0.000     0.000     0.000     0.000     0.000     0.000     0.000     0.000     0.000     0.000     0.000     0.000     0.000     0.000     0.000     0.000     0.000     0.000     0.000     0.000     0.000     0.000     0.000     0.000     0.000     0.000     0.000     0.000     0.000     0.000     0.000     0.000     0.000     0.000     0.000     0.000     0.000     0.000     0.000     0.000     0.000     0.000     0.000     0.000     0.000     0.000     0.000     0.000     0.000     0.000     0.000     0.000     0.000     0.000     0.000     0.000     0.000     0.000     0.000     0.000     0.000     0.000     0.000     0.000     0.000     0.000     0.000     0.000     0.000     0.000     0.000     0.000     0.000     0.000     0.000     0.000     0.000     0.000     0.000
     0.000     0.000     0.000     0.000     0.000     0.000     0.000     0.000     0.000     0.000     0.000     0.000     0.000     0.000     0.000     0.000     0.000     0.000     0.000     0.000     0.000     0.000     0.000     0.000     0.000     0.000     0.000     0.000     0.000     0.000     0.000     0.000     0.000     0.000     0.000     0.000     0.000     0.000     0.000     0.000     0.000     0.000     0.000     0.000     0.000     0.000     0.000     0.000     0.000     0.000     0.000     0.000     0.000     0.000     0.000     0.000     0.000     0.000     0.000     0.000     0.000     0.000     0.000     0.000     0.000     0.000     0.000     0.000     0.000     0.000     0.000     0.000     0.000     0.000     0.000     0.000     0.000     0.000     0.000     0.000     0.000     0.000     0.000     0.000     0.000     0.000     0.000     0.000     0.000     0.000     0.000     0.000     0.000     0.000     0.000     0.000     0.000     0.000     0.000     0.000     0.000     0.000     0.000     0.000     0.000     0.000     0.000     0.000     0.000     0.000     0.000     0.000     0.000     0.000     0.000     0.000     0.000     0.000     0.000     0.000     0.000     0.000     0.000     0.000     0.000     0.000     0.000     0.000     0.000     0.000     0.000     0.000     0.000     0.000     0.000     0.000     0.000     0.000     0.000     0.000     0.000     0.000     0.000     0.000     0.000     0.000     0.000     0.000     0.000     0.000     0.000     0.000     0.000     0.000     0.000     0.000     0.000     0.000     0.000     0.000     0.000     0.000     0.000     0.000     0.000     0.000     0.000     0.000     0.000     0.000     0.000     0.000     0.000     0.000     0.000     0.000     0.000     0.000     0.000     0.000     0.000     0.000     0.001     0.003     0.003     0.003     0.003     0.003     0.003     0.003     0.005     0.004     0.005     0.005     0.006     0.006     0.006     0.006     0.006     0.006     0.006     0.006     0.006     0.008     0.006     0.006     0.007     0.007     0.007     0.007     0.008     0.007     0.007     0.008     0.008     0.009     0.009     0.008     0.008     0.008     0.009     0.009     0.008     0.008     0.008     0.009     0.009     0.009     0.009     0.009     0.010     0.010     0.011     0.012     0.013     0.010     0.011     0.011     0.012     0.011     0.012     0.013     0.012     0.016     0.016     0.014     0.014     0.015     0.014     0.015     0.015     0.015     0.015     0.016     0.019     0.019     0.021     0.021     0.022     0.024     0.024     0.026     0.025     0.026     0.026     0.027     0.029     0.030     0.031     0.031     0.030     0.030     0.032     0.034     0.035     0.038     0.040     0.042     0.035     0.032     0.030     0.030     0.029     0.028     0.028     0.028     0.027     0.028     0.027     0.027     0.029     0.028     0.029     0.030     0.029     0.027     0.026     0.026     0.024     0.024     0.022     0.022     0.025     0.023     0.023     0.027     0.027     0.027     0.031     0.034     0.039     0.042     0.048     0.052     0.054     0.058     0.057     0.061     0.060     0.062     0.061     0.056     0.057     0.056     0.055     0.062     0.072     0.078     0.080     0.083     0.089     0.091     0.097     0.091     0.089     0.091     0.100     0.092     0.093     0.091     0.090     0.086     0.086     0.087     0.080     0.073     0.073     0.076     0.072     0.072     0.072     0.073     0.070     0.075     0.078     0.079     0.079     0.082     0.079     0.081     0.082     0.080     0.078     0.079     0.081     0.078     0.075     0.075     0.076     0.072     0.071     0.073     0.070     0.073     0.072     0.070     0.070     0.073     0.073     0.071     0.073     0.073     0.076     0.072     0.066     0.067     0.071     0.063     0.065     0.067     0.063     0.061     0.057     0.055     0.052     0.053     0.052     0.055     0.045     0.046     0.046     0.052     0.057     0.060     0.060     0.060     0.064     0.059     0.066     0.059     0.063     0.060     0.059     0.053     0.052     0.053     0.060     0.062     0.063     0.067     0.073     0.071     0.076     0.078     0.073     0.071     0.073     0.070     0.069     0.062     0.060     0.059     0.051     0.049     0.050     0.054     0.046     0.047     0.050     0.049     0.053     0.046     0.044     0.049     0.046     0.047     0.042     0.043     0.044     0.049     0.049     0.050     0.055     0.061     0.059     0.066     0.064     0.062     0.067     0.070     0.074     0.076     0.074     0.076     0.078     0.074     0.080     0.078     0.076     0.078     0.078     0.077     0.074     0.078     0.079     0.071     0.080     0.073     0.080     0.075     0.081     0.079     0.083     0.078     0.078     0.079     0.078     0.077     0.070     0.081     0.071     0.072     0.067     0.073     0.068     0.072     0.066     0.067     0.065     0.069     0.063     0.063     0.062     0.063     0.060     0.064     0.062     0.064     0.063     0.066     0.066     0.067     0.069     0.069     0.071     0.066     0.070     0.073     0.072     0.070     0.067     0.068     0.068     0.065     0.066     0.062     0.064     0.064     0.065     0.062     0.063     0.063     0.065     0.063     0.065     0.066     0.065     0.066     0.067     0.067     0.068     0.071     0.068     0.066     0.072     0.073     0.073     0.067     0.074     0.072     0.070     0.072     0.068     0.068     0.068     0.069     0.069     0.068     0.065     0.068     0.064     0.063     0.061     0.064     0.060     0.057     0.063     0.059     0.059     0.060     0.060     0.060     0.059     0.055     0.053     0.054     0.050     0.051     0.045     0.046     0.049     0.048     0.048     0.048     0.048     0.050     0.047     0.050     0.054     0.058     0.053     0.052     0.057     0.058     0.057     0.059     0.061     0.061     0.063     0.063     0.064     0.065     0.070     0.069     0.073     0.070     0.068     0.070     0.073     0.078     0.075     0.075     0.076     0.076     0.077     0.076     0.078     0.074     0.074     0.071     0.072     0.073     0.066     0.067     0.064     0.066     0.065     0.062     0.064     0.063     0.057     0.055     0.056     0.057     0.055     0.053     0.054     0.054     0.058     0.051     0.054     0.052     0.054     0.050     0.052     0.055     0.051     0.051     0.049     0.048     0.048     0.051     0.047     0.043     0.048     0.043     0.044     0.041     0.041     0.042     0.039     0.040     0.040     0.035     0.034     0.030     0.029     0.030     0.035     0.031     0.032     0.031     0.033     0.039     0.039     0.042     0.038     0.042     0.038     0.042     0.044     0.045     0.046     0.042     0.046     0.045     0.042     0.039     0.044     0.036     0.041     0.040     0.041     0.042     0.047     0.048     0.045     0.043     0.042     0.046     0.043     0.042     0.040     0.044     0.050     0.049     0.047     0.051     0.044     0.044     0.047     0.046     0.048     0.047     0.045     0.049     0.043     0.042     0.051     0.051     0.047     0.050     0.046     0.046     0.046     0.052     0.043     0.045     0.043     0.045     0.045     0.048     0.044     0.044     0.043     0.044     0.041     0.040     0.040     0.042     0.042     0.040     0.039     0.040     0.038     0.037     0.040     0.043     0.045     0.042     0.045     0.049     0.050     0.052     0.047     0.053     0.047     0.057     0.054     0.056     0.056     0.055     0.051     0.054     0.056     0.060     0.049     0.054     0.049     0.051     0.048     0.044     0.042     0.040     0.039     0.041     0.037     0.037     0.029     0.028     0.029     0.029     0.022     0.024     0.024     0.024     0.026     0.027     0.028     0.024     0.028     0.026     0.025     0.027     0.030     0.032     0.030     0.034     0.032     0.035     0.032     0.033     0.033     0.035     0.037     0.030     0.034     0.031     0.031     0.030     0.024     0.030     0.026     0.021     0.024     0.018     0.018     0.014     0.018     0.018     0.020     0.015     0.016     0.019     0.017     0.020     0.014     0.012     0.012     0.012     0.015     0.013     0.012     0.013     0.013     0.013     0.014     0.010     0.013     0.010     0.015     0.011     0.011     0.009     0.010     0.011     0.012     0.012     0.009     0.011     0.010     0.009     0.010     0.010     0.009     0.011     0.009     0.008     0.010     0.011     0.008     0.008     0.009     0.008     0.010     0.010     0.011     0.010     0.011     0.014     0.014     0.014     0.010     0.010     0.007     0.007     0.006     0.007     0.007     0.007     0.008     0.007     0.006     0.006     0.006     0.007     0.006     0.007     0.007     0.006     0.006     0.007     0.007     0.007     0.008     0.008     0.008     0.009     0.009     0.009     0.009     0.010     0.009     0.009     0.010     0.009     0.010     0.010     0.010     0.011     0.011     0.011     0.011     0.012     0.012     0.013     0.013     0.011     0.012     0.012     0.012     0.012     0.012     0.012     0.012     0.012     0.012     0.012     0.011     0.011     0.011     0.010     0.010     0.011     0.011     0.010     0.011     0.011     0.010     0.011     0.010     0.011     0.010     0.011     0.010     0.010     0.010     0.010     0.011     0.011     0.010     0.010     0.011     0.010     0.011     0.010     0.010     0.011     0.011     0.011     0.012     0.011     0.012     0.013     0.013     0.012     0.012     0.011     0.010     0.010     0.010     0.009     0.009     0.009     0.009     0.008     0.008     0.008     0.008     0.008     0.008     0.008     0.009     0.009     0.009     0.008     0.009     0.008     0.009     0.009     0.008     0.008     0.008     0.008     0.007     0.006     0.003     0.000     0.000     0.000     0.000     0.000     0.000     0.000     0.000     0.000     0.000     0.000     0.000     0.000     0.000     0.000     0.000     0.000     0.000     0.000     0.000     0.000     0.000     0.000     0.000     0.000     0.000     0.000     0.000     0.000     0.000     0.000     0.000     0.000     0.000     0.000     0.000     0.000     0.000     0.000     0.000     0.000     0.000     0.000     0.000     0.000     0.000     0.000     0.000     0.000     0.000     0.000     0.000     0.000     0.000     0.000     0.000     0.000     0.000     0.000     0.000     0.000     0.000     0.000     0.000     0.000     0.000     0.000     0.000     0.000     0.000     0.000     0.000     0.000     0.000     0.000     0.000     0.000     0.000     0.000     0.000     0.000     0.000     0.000     0.000     0.000     0.000     0.000     0.000     0.000     0.000     0.000     0.000     0.000     0.000     0.000     0.000     0.000     0.000     0.000     0.000     0.000     0.000     0.000     0.000     0.000     0.000     0.000     0.000     0.000     0.000     0.000     0.000     0.000     0.000     0.000     0.000     0.000     0.000     0.000     0.000     0.000     0.000     0.000     0.000     0.000     0.000     0.000     0.000     0.000     0.000     0.000     0.000     0.000     0.000     0.000     0.000     0.000     0.000     0.000     0.000     0.000     0.000     0.000     0.000     0.000     0.000     0.000     0.000     0.000     0.000     0.000     0.000     0.000     0.000     0.000     0.000     0.000     0.000     0.000     0.000     0.000     0.000     0.000     0.000     0.000     0.000     0.000     0.000     0.000     0.000     0.000     0.000     0.000     0.000     0.000     0.000     0.000     0.000     0.000     0.000     0.000     0.000     0.000     0.000     0.000     0.000     0.000     0.000     0.000     0.000     0.000     0.000     0.000     0.000     0.000     0.000     0.000     0.000     0.000     0.000     0.000     0.000     0.000     0.000     0.000     0.000     0.000     0.000     0.000     0.000     0.000     0.000     0.000     0.000     0.000     0.000     0.000     0.000     0.000     0.000     0.000     0.000     0.000     0.000     0.000     0.000     0.000     0.000     0.000     0.000     0.000     0.000     0.000     0.000     0.000     0.000     0.000     0.000     0.000     0.000     0.000     0.000     0.000     0.000     0.000     0.000     0.000     0.000     0.000     0.000     0.000     0.000     0.000     0.000     0.000     0.000     0.000     0.000     0.000     0.000     0.000     0.000     0.000     0.000     0.000     0.000     0.000     0.000     0.000     0.000     0.000     0.000     0.000     0.000     0.000     0.000     0.000     0.000     0.000     0.000     0.000     0.000     0.000     0.000     0.000     0.000     0.000     0.000     0.000     0.000     0.000     0.000     0.000     0.000     0.000     0.000     0.000     0.000     0.000     0.000     0.000     0.000     0.000     0.000     0.000     0.000     0.000     0.000     0.000     0.000     0.000     0.000     0.000     0.000     0.000     0.000     0.000     0.000     0.000     0.000     0.000     0.000     0.000     0.000     0.000     0.000     0.000     0.000     0.000     0.000     0.000     0.000     0.000     0.000     0.000     0.000     0.000     0.000     0.000     0.000     0.000     0.000     0.000     0.000     0.000     0.000     0.000     0.000     0.000     0.000     0.000     0.000     0.000     0.000     0.000     0.000     0.000     0.000     0.000     0.000     0.000     0.000     0.000     0.000     0.000     0.000     0.000     0.000     0.000     0.000     0.000     0.000     0.000     0.000     0.000     0.000     0.000     0.000     0.000     0.000     0.000     0.000     0.000     0.000     0.000     0.000     0.000     0.000     0.000     0.000     0.000     0.000     0.000     0.000     0.000     0.000     0.000     0.000     0.000     0.000     0.000     0.000     0.000     0.000     0.000     0.000     0.000     0.000     0.000     0.000     0.000     0.000     0.000     0.000     0.000     0.000     0.000     0.000     0.000     0.000     0.000     0.000     0.000     0.000     0.000     0.000     0.000     0.000     0.000     0.000     0.000     0.000     0.000     0.000     0.000     0.000     0.000     0.000     0.000     0.000     0.000     0.000     0.000     0.000     0.000     0.000     0.000     0.000     0.000     0.000     0.000     0.000     0.000     0.000     0.000     0.000     0.000     0.000     0.000     0.000     0.000     0.000     0.000     0.000     0.000     0.000     0.000     0.000     0.000     0.000     0.000     0.000     0.000     0.000     0.000     0.000     0.000     0.000     0.000     0.000     0.000     0.000     0.000     0.000     0.000     0.000     0.000     0.000     0.000     0.000     0.000     0.000     0.000     0.000     0.000     0.000     0.000     0.000     0.000     0.000     0.000     0.000     0.000
     0.000     0.000     0.000     0.000     0.000     0.000     0.000     0.000     0.000     0.000     0.000     0.000     0.000     0.000     0.000     0.000     0.000     0.000     0.000     0.000     0.000     0.000     0.000     0.000     0.000     0.000     0.000     0.000     0.000     0.000     0.000     0.000     0.000     0.000     0.000     0.000     0.000     0.000     0.000     0.000     0.000     0.000     0.000     0.000     0.000     0.000     0.000     0.000     0.000     0.000     0.000     0.000     0.000     0.000     0.000     0.000     0.000     0.000     0.000     0.000     0.000     0.000     0.000     0.000     0.000     0.000     0.000     0.000     0.000     0.000     0.000     0.000     0.000     0.000     0.000     0.000     0.000     0.000     0.000     0.000     0.000     0.000     0.000     0.000     0.000     0.000     0.000     0.000     0.000     0.000     0.000     0.000     0.000     0.000     0.000     0.000     0.000     0.000     0.000     0.000     0.000     0.000     0.000     0.000     0.000     0.000     0.000     0.000     0.000     0.000     0.000     0.000     0.000     0.000     0.000     0.000     0.000     0.000     0.000     0.000     0.000     0.000     0.000     0.000     0.000     0.000     0.000     0.000     0.000     0.000     0.000     0.000     0.000     0.000     0.000     0.000     0.000     0.000     0.000     0.000     0.000     0.000     0.000     0.000     0.000     0.000     0.000     0.000     0.000     0.000     0.000     0.000     0.000     0.000     0.000     0.000     0.000     0.000     0.000     0.000     0.000     0.000     0.000     0.000     0.000     0.000     0.000     0.000     0.000     0.000     0.000     0.000     0.000     0.000     0.000     0.000     0.000     0.000     0.000     0.000     0.000     0.000     0.003     0.003     0.003     0.003     0.003     0.003     0.003     0.004     0.006     0.005     0.005     0.005     0.007     0.005     0.006     0.006     0.006     0.006     0.006     0.006     0.006     0.006     0.006     0.006     0.006     0.008     0.008     0.009     0.008     0.007     0.008     0.008     0.009     0.008     0.008     0.009     0.008     0.009     0.009     0.009     0.008     0.008     0.009     0.009     0.009     0.009     0.010     0.010     0.009     0.010     0.010     0.010     0.011     0.013     0.014     0.012     0.014     0.012     0.012     0.012     0.014     0.012     0.014     0.013     0.016     0.014     0.015     0.016     0.014     0.015     0.015     0.015     0.018     0.019     0.019     0.019     0.021     0.021     0.024     0.025     0.024     0.026     0.027     0.028     0.030     0.032     0.033     0.033     0.032     0.031     0.033     0.035     0.039     0.047     0.061     0.042     0.036     0.032     0.030     0.031     0.029     0.027     0.028     0.028     0.028     0.028     0.028     0.028     0.029     0.029     0.029     0.029     0.028     0.027     0.028     0.026     0.024     0.025     0.026     0.025     0.028     0.027     0.029     0.027     0.031     0.031     0.033     0.034     0.040     0.045     0.051     0.054     0.057     0.058     0.061     0.063     0.062     0.061     0.062     0.060     0.059     0.057     0.058     0.064     0.071     0.076     0.080     0.087     0.093     0.090     0.092     0.089     0.098     0.092     0.093     0.096     0.093     0.092     0.097     0.092     0.091     0.084     0.082     0.081     0.080     0.076     0.077     0.072     0.076     0.075     0.078     0.075     0.077     0.078     0.081     0.080     0.084     0.084     0.084     0.083     0.083     0.082     0.078     0.078     0.074     0.076     0.075     0.072     0.074     0.074     0.069     0.070     0.074     0.069     0.074     0.071     0.071     0.073     0.072     0.071     0.077     0.076     0.071     0.073     0.074     0.066     0.066     0.064     0.066     0.061     0.060     0.056     0.055     0.052     0.053     0.051     0.050     0.048     0.049     0.052     0.057     0.055     0.063     0.070     0.063     0.063     0.064     0.065     0.061     0.062     0.053     0.052     0.052     0.053     0.056     0.059     0.062     0.067     0.066     0.072     0.070     0.072     0.075     0.077     0.073     0.068     0.073     0.062     0.058     0.061     0.054     0.051     0.050     0.050     0.049     0.046     0.050     0.050     0.048     0.049     0.044     0.047     0.047     0.050     0.050     0.044     0.050     0.046     0.054     0.060     0.059     0.063     0.062     0.069     0.070     0.074     0.076     0.075     0.077     0.083     0.079     0.077     0.078     0.082     0.081     0.076     0.081     0.079     0.079     0.076     0.075     0.078     0.081     0.078     0.073     0.075     0.069     0.073     0.074     0.077     0.074     0.074     0.071     0.076     0.073     0.076     0.073     0.076     0.070     0.072     0.067     0.069     0.079     0.071     0.066     0.068     0.062     0.067     0.061     0.061     0.061     0.059     0.061     0.057     0.063     0.062     0.059     0.062     0.064     0.065     0.065     0.064     0.063     0.067     0.062     0.066     0.063     0.061     0.060     0.059     0.060     0.057     0.057     0.054     0.055     0.055     0.057     0.056     0.055     0.058     0.056     0.055     0.058     0.061     0.061     0.061     0.062     0.062     0.060     0.064     0.061     0.064     0.063     0.062     0.068     0.069     0.064     0.064     0.066     0.061     0.065     0.061     0.063     0.066     0.062     0.063     0.062     0.059     0.060     0.065     0.064     0.063     0.070     0.071     0.068     0.070     0.064     0.065     0.065     0.062     0.061     0.061     0.054     0.054     0.053     0.051     0.046     0.048     0.049     0.045     0.043     0.044     0.045     0.046     0.046     0.046     0.046     0.047     0.050     0.051     0.056     0.058     0.056     0.057     0.061     0.060     0.063     0.061     0.064     0.063     0.063     0.066     0.065     0.070     0.065     0.070     0.068     0.068     0.067     0.072     0.070     0.072     0.073     0.073     0.072     0.075     0.069     0.067     0.066     0.065     0.066     0.062     0.064     0.061     0.059     0.058     0.054     0.057     0.053     0.054     0.054     0.054     0.054     0.052     0.053     0.053     0.056     0.056     0.052     0.055     0.056     0.056     0.052     0.057     0.056     0.057     0.060     0.057     0.060     0.056     0.059     0.054     0.058     0.049     0.048     0.050     0.050     0.049     0.051     0.044     0.044     0.042     0.036     0.036     0.033     0.029     0.028     0.030     0.033     0.030     0.030     0.037     0.039     0.037     0.039     0.037     0.041     0.043     0.043     0.040     0.046     0.040     0.040     0.042     0.045     0.042     0.041     0.036     0.043     0.036     0.039     0.043     0.041     0.044     0.044     0.043     0.046     0.044     0.047     0.045     0.043     0.045     0.043     0.043     0.044     0.043     0.043     0.043     0.042     0.042     0.044     0.042     0.045     0.048     0.041     0.048     0.040     0.044     0.042     0.046     0.051     0.045     0.043     0.048     0.046     0.045     0.040     0.047     0.042     0.044     0.043     0.040     0.040     0.038     0.036     0.039     0.039     0.044     0.047     0.044     0.040     0.041     0.049     0.044     0.051     0.052     0.049     0.053     0.051     0.050     0.048     0.058     0.057     0.053     0.055     0.055     0.061     0.056     0.060     0.064     0.062     0.071     0.066     0.059     0.058     0.055     0.055     0.053     0.051     0.046     0.046     0.047     0.043     0.043     0.039     0.040     0.031     0.032     0.031     0.025     0.030     0.025     0.024     0.026     0.025     0.024     0.026     0.022     0.021     0.025     0.024     0.025     0.026     0.031     0.032     0.032     0.029     0.036     0.032     0.029     0.035     0.039     0.040     0.034     0.030     0.036     0.039     0.035     0.031     0.029     0.027     0.027     0.023     0.024     0.018     0.017     0.018     0.018     0.014     0.018     0.017     0.018     0.019     0.015     0.019     0.018     0.015     0.016     0.015     0.016     0.011     0.012     0.014     0.011     0.014     0.015     0.014     0.013     0.011     0.011     0.011     0.013     0.013     0.015     0.011     0.013     0.011     0.012     0.010     0.010     0.011     0.010     0.014     0.008     0.010     0.008     0.011     0.009     0.008     0.010     0.012     0.011     0.011     0.011     0.013     0.011     0.011     0.011     0.012     0.011     0.010     0.013     0.008     0.008     0.006     0.009     0.007     0.008     0.006     0.006     0.006     0.007     0.006     0.006     0.007     0.007     0.006     0.006     0.007     0.007     0.007     0.008     0.007     0.008     0.009     0.009     0.009     0.008     0.009     0.009     0.009     0.009     0.010     0.010     0.010     0.010     0.010     0.010     0.011     0.011     0.012     0.012     0.012     0.012     0.012     0.012     0.011     0.011     0.011     0.011     0.011     0.011     0.011     0.011     0.011     0.011     0.011     0.010     0.010     0.010     0.011     0.011     0.010     0.010     0.011     0.010     0.011     0.011     0.010     0.011     0.010     0.011     0.011     0.010     0.010     0.010     0.011     0.011     0.011     0.011     0.011     0.010     0.011     0.010     0.011     0.011     0.011     0.011     0.011     0.011     0.012     0.012     0.012     0.013     0.013     0.012     0.010     0.010     0.010     0.008     0.008     0.008     0.009     0.008     0.008     0.008     0.008     0.009     0.009     0.008     0.008     0.008     0.009     0.009     0.008     0.008     0.008     0.008     0.008     0.008     0.008     0.008     0.008     0.007     0.007     0.003     0.000     0.000     0.000     0.000     0.000     0.000     0.000     0.000     0.000     0.000     0.000     0.000     0.000     0.000     0.000     0.000     0.000     0.000     0.000     0.000     0.000     0.000     0.000     0.000     0.000     0.000     0.000     0.000     0.000     0.000     0.000     0.000     0.000     0.000     0.000     0.000     0.000     0.000     0.000     0.000     0.000     0.000     0.000     0.000     0.000     0.000     0.000     0.000     0.000     0.000     0.000     0.000     0.000     0.000     0.000     0.000     0.000     0.000     0.000     0.000     0.000     0.000     0.000     0.000     0.000     0.000     0.000     0.000     0.000     0.000     0.000     0.000     0.000     0.000     0.000     0.000     0.000     0.000     0.000     0.000     0.000     0.000     0.000     0.000     0.000     0.000     0.000     0.000     0.000     0.000     0.000     0.000     0.000     0.000     0.000     0.000     0.000     0.000     0.000     0.000     0.000     0.000     0.000     0.000     0.000     0.000     0.000     0.000     0.000     0.000     0.000     0.000     0.000     0.000     0.000     0.000     0.000     0.000     0.000     0.000     0.000     0.000     0.000     0.000     0.000     0.000     0.000     0.000     0.000     0.000     0.000     0.000     0.000     0.000     0.000     0.000     0.000     0.000     0.000     0.000     0.000     0.000     0.000     0.000     0.000     0.000     0.000     0.000     0.000     0.000     0.000     0.000     0.000     0.000     0.000     0.000     0.000     0.000     0.000     0.000     0.000     0.000     0.000     0.000     0.000     0.000     0.000     0.000     0.000     0.000     0.000     0.000     0.000     0.000     0.000     0.000     0.000     0.000     0.000     0.000     0.000     0.000     0.000     0.000     0.000     0.000     0.000     0.000     0.000     0.000     0.000     0.000     0.000     0.000     0.000     0.000     0.000     0.000     0.000     0.000     0.000     0.000     0.000     0.000     0.000     0.000     0.000     0.000     0.000     0.000     0.000     0.000     0.000     0.000     0.000     0.000     0.000     0.000     0.000     0.000     0.000     0.000     0.000     0.000     0.000     0.000     0.000     0.000     0.000     0.000     0.000     0.000     0.000     0.000     0.000     0.000     0.000     0.000     0.000     0.000     0.000     0.000     0.000     0.000     0.000     0.000     0.000     0.000     0.000     0.000     0.000     0.000     0.000     0.000     0.000     0.000     0.000     0.000     0.000     0.000     0.000     0.000     0.000     0.000     0.000     0.000     0.000     0.000     0.000     0.000     0.000     0.000     0.000     0.000     0.000     0.000     0.000     0.000     0.000     0.000     0.000     0.000     0.000     0.000     0.000     0.000     0.000     0.000     0.000     0.000     0.000     0.000     0.000     0.000     0.000     0.000     0.000     0.000     0.000     0.000     0.000     0.000     0.000     0.000     0.000     0.000     0.000     0.000     0.000     0.000     0.000     0.000     0.000     0.000     0.000     0.000     0.000     0.000     0.000     0.000     0.000     0.000     0.000     0.000     0.000     0.000     0.000     0.000     0.000     0.000     0.000     0.000     0.000     0.000     0.000     0.000     0.000     0.000     0.000     0.000     0.000     0.000     0.000     0.000     0.000     0.000     0.000     0.000     0.000     0.000     0.000     0.000     0.000     0.000     0.000     0.000     0.000     0.000     0.000     0.000     0.000     0.000     0.000     0.000     0.000     0.000     0.000     0.000     0.000     0.000     0.000     0.000     0.000     0.000     0.000     0.000     0.000     0.000     0.000     0.000     0.000     0.000     0.000     0.000     0.000     0.000     0.000     0.000     0.000     0.000     0.000     0.000     0.000     0.000     0.000     0.000     0.000     0.000     0.000     0.000     0.000     0.000     0.000     0.000     0.000     0.000     0.000     0.000     0.000     0.000     0.000     0.000     0.000     0.000     0.000     0.000     0.000     0.000     0.000     0.000     0.000     0.000     0.000     0.000     0.000     0.000     0.000     0.000     0.000     0.000     0.000     0.000     0.000     0.000     0.000     0.000     0.000     0.000     0.000     0.000     0.000     0.000     0.000 -9999.000     0.000     0.000     0.000     0.000     0.000     0.000     0.000     0.000     0.000     0.000     0.000     0.000     0.000     0.000     0.000     0.000     0.000     0.000     0.000     0.000     0.000     0.000     0.000     0.000     0.000     0.000     0.000     0.000     0.000     0.000     0.000     0.000     0.000     0.000     0.000     0.000     0.000     0.000     0.000     0.000     0.000     0.000     0.000     0.000     0.000     0.000     0.000     0.000     0.000     0.000     0.000     0.000     0.000     0.000     0.000     0.000     0.000     0.000
[truncated: 23,011,535 more chars]
