# Supplementary material for: The near-field tsunami generated by the 15 January 2022 eruption of the Hunga Tonga-Hunga Ha’apai volcano and its impact on Tongatapu, Tonga
Source: Sci Rep. 2022 Sep 7;12:15187. doi: 10.1038/s41598-022-19486-w (PMC9452557; doi:10.1038/s41598-022-19486-w)
Supplement: Supplementary file 3 — Supplementary Information 3. [file 41598_2022_19486_MOESM3_ESM.zip › Z500R3max.asc]

ncols                      1800
nrows                      1260
xllcorner              -175.500
yllcorner               -21.300
cellsize      0.000277777784504
NODATA_value  -9999
     2.421     2.430     2.439     2.452     2.459     2.466     2.479     2.486     2.493     2.504     2.511     2.517     2.528     2.535     2.541     2.552     2.558     2.564     2.574     2.580     2.586     2.596     2.602     2.608     2.617     2.623     2.629     2.638     2.643     2.648     2.658     2.662     2.668     2.676     2.681     2.686     2.694     2.699     2.704     2.712     2.717     2.721     2.729     2.734     2.738     2.745     2.750     2.754     2.761     2.765     2.770     2.776     2.781     2.784     2.791     2.795     2.799     2.805     2.809     2.813     2.818     2.823     2.826     2.832     2.836     2.839     2.845     2.849     2.852     2.858     2.861     2.864     2.870     2.873     2.876     2.882     2.885     2.888     2.893     2.896     2.899     2.904     2.907     2.910     2.915     2.918     2.921     2.926     2.929     2.932     2.936     2.939     2.942     2.947     2.950     2.953     2.957     2.960     2.962     2.967     2.970     2.972     2.976     2.979     2.982     2.986     2.989     2.991     2.996     2.998     3.001     3.005     3.008     3.010     3.014     3.017     3.019     3.024     3.026     3.029     3.033     3.035     3.038     3.042     3.044     3.047     3.051     3.053     3.055     3.060     3.062     3.064     3.068     3.071     3.073     3.077     3.079     3.081     3.085     3.087     3.090     3.093     3.096     3.098     3.101     3.104     3.105     3.109     3.111     3.113     3.116     3.118     3.120     3.123     3.125     3.127     3.130     3.132     3.134     3.136     3.138     3.140     3.143     3.144     3.146     3.148     3.150     3.151     3.154     3.155     3.156     3.158     3.159     3.160     3.162     3.164     3.165     3.166     3.167     3.168     3.169     3.170     3.171     3.172     3.173     3.173     3.174     3.175     3.175     3.176     3.176     3.176     3.177     3.177     3.177     3.177     3.177     3.177     3.177     3.177     3.177     3.176     3.176     3.176     3.175     3.174     3.174     3.173     3.172     3.172     3.171     3.170     3.169     3.167     3.167     3.166     3.164     3.163     3.162     3.160     3.159     3.158     3.156     3.154     3.153     3.151     3.149     3.147     3.145     3.143     3.141     3.138     3.137     3.135     3.132     3.130     3.128     3.124     3.122     3.120     3.116     3.114     3.111     3.107     3.105     3.103     3.098     3.095     3.093     3.088     3.085     3.083     3.078     3.075     3.072     3.067     3.063     3.060     3.055     3.052     3.048     3.042     3.039     3.035     3.029     3.025     3.021     3.015     3.011     3.007     3.001     2.997     2.993     2.986     2.982     2.977     2.970     2.966     2.961     2.954     2.949     2.945     2.937     2.933     2.928     2.920     2.915     2.911     2.902     2.898     2.893     2.885     2.880     2.875     2.866     2.861     2.856     2.848     2.843     2.838     2.829     2.824     2.819     2.810     2.805     2.800     2.791     2.786     2.781     2.772     2.767     2.761     2.759     2.759     2.759     2.760     2.760     2.761     2.761     2.762     2.762     2.762     2.763     2.763     2.763     2.763     2.764     2.764     2.764     2.765     2.765     2.765     2.765     2.766     2.766     2.766     2.767     2.767     2.767     2.768     2.768     2.769     2.769     2.769     2.770     2.770     2.770     2.771     2.771     2.771     2.772     2.772     2.773     2.773     2.774     2.774     2.774     2.775     2.775     2.776     2.776     2.776     2.777     2.778     2.778     2.778     2.779     2.779     2.780     2.780     2.781     2.781     2.782     2.782     2.783     2.784     2.784     2.784     2.785     2.786     2.786     2.787     2.787     2.788     2.789     2.789     2.789     2.790     2.791     2.791     2.792     2.792     2.793     2.793     2.794     2.795     2.795     2.796     2.796     2.797     2.798     2.798     2.799     2.799     2.800     2.801     2.801     2.802     2.803     2.803     2.804     2.805     2.805     2.806     2.807     2.807     2.808     2.809     2.810     2.810     2.811     2.812     2.812     2.814     2.814     2.815     2.816     2.816     2.817     2.818     2.818     2.819     2.820     2.821     2.822     2.823     2.823     2.824     2.825     2.826     2.826     2.827     2.828     2.829     2.830     2.831     2.831     2.832     2.833     2.834     2.835     2.836     2.836     2.838     2.838     2.839     2.840     2.841     2.842     2.843     2.844     2.844     2.846     2.846     2.847     2.848     2.849     2.850     2.851     2.852     2.853     2.855     2.855     2.856     2.858     2.859     2.859     2.861     2.862     2.863     2.864     2.865     2.866     2.867     2.868     2.869     2.871     2.872     2.873     2.874     2.875     2.876     2.878     2.878     2.880     2.881     2.882     2.883     2.885     2.886     2.887     2.889     2.890     2.891     2.892     2.893     2.894     2.896     2.897     2.898     2.900     2.901     2.902     2.904     2.905     2.906     2.908     2.909     2.910     2.911     2.913     2.914     2.915     2.916     2.917     2.919     2.920     2.922     2.923     2.924     2.926     2.927     2.929     2.930     2.932     2.933     2.934     2.936     2.937     2.938     2.940     2.942     2.943     2.945     2.946     2.947     2.949     2.950     2.952     2.954     2.955     2.956     2.958     2.959     2.961     2.963     2.964     2.965     2.967     2.968     2.969     2.972     2.973     2.974     2.976     2.978     2.979     2.981     2.982     2.983     2.986     2.987     2.988     2.990     2.992     2.993     2.995     2.997     2.998     3.001     3.002     3.003     3.005     3.007     3.008     3.011     3.012     3.013     3.016     3.017     3.019     3.021     3.022     3.024     3.026     3.028     3.029     3.032     3.033     3.034     3.037     3.038     3.040     3.042     3.044     3.045     3.048     3.049     3.051     3.053     3.055     3.056     3.059     3.061     3.062     3.065     3.066     3.068     3.079     3.086     3.092     3.103     3.110     3.117     3.128     3.135     3.141     3.153     3.159     3.166     3.177     3.183     3.190     3.201     3.207     3.213     3.224     3.231     3.237     3.247     3.254     3.260     3.270     3.277     3.282     3.293     3.299     3.305     3.315     3.321     3.326     3.336     3.342     3.347     3.357     3.362     3.368     3.377     3.383     3.388     3.397     3.402     3.407     3.416     3.420     3.425     3.434     3.438     3.443     3.451     3.455     3.460     3.467     3.472     3.476     3.483     3.487     3.491     3.498     3.501     3.505     3.511     3.515     3.518     3.524     3.527     3.531     3.536     3.539     3.542     3.547     3.550     3.552     3.557     3.559     3.562     3.566     3.568     3.570     3.574     3.576     3.577     3.580     3.582     3.583     3.586     3.587     3.588     3.590     3.591     3.591     3.593     3.593     3.593     3.594     3.594     3.593     3.593     3.592     3.591     3.590     3.589     3.587     3.585     3.583     3.582     3.578     3.576     3.573     3.569     3.566     3.563     3.558     3.555     3.551     3.545     3.542     3.537     3.530     3.526     3.522     3.516     3.512     3.508     3.500     3.496     3.491     3.483     3.477     3.472     3.462     3.456     3.450     3.439     3.432     3.425     3.412     3.404     3.395     3.395     3.398     3.400     3.405     3.407     3.410     3.414     3.416     3.418     3.421     3.422     3.424     3.427     3.429     3.431     3.434     3.436     3.438     3.442     3.444     3.446     3.450     3.452     3.453     3.457     3.459     3.461     3.464     3.466     3.468     3.471     3.473     3.474     3.477     3.479     3.481     3.483     3.485     3.487     3.489     3.491     3.493     3.496     3.497     3.499     3.502     3.503     3.505     3.508     3.510     3.511     3.514     3.516     3.517     3.521     3.522     3.524     3.527     3.529     3.530     3.533     3.535     3.537     3.540     3.542     3.543     3.546     3.548     3.550     3.553     3.555     3.556     3.560     3.562     3.563     3.566     3.568     3.570     3.573     3.575     3.576     3.579     3.583     3.592     3.608     3.617     3.625     3.641     3.650     3.659     3.674     3.683     3.691     3.706     3.715     3.723     3.738     3.746     3.754     3.768     3.777     3.785     3.799     3.806     3.814     3.828     3.835     3.843     3.856     3.863     3.870     3.883     3.890     3.896     3.908     3.915     3.921     3.933     3.939     3.945     3.956     3.962     3.967     3.977     3.983     3.988     3.998     4.003     4.007     4.016     4.020     4.025     4.032     4.036     4.040     4.046     4.050     4.053     4.058     4.061     4.064     4.068     4.070     4.072     4.075     4.077     4.078     4.080     4.081     4.081     4.082     4.082     4.081     4.081     4.080     4.079     4.077     4.075     4.073     4.069     4.066     4.063     4.058     4.055     4.050     4.044     4.039     4.034     4.025     4.020     4.014     4.003     3.997     3.989     3.977     3.970     3.962     3.948     3.939     3.930     3.915     3.905     3.895     3.878     3.867     3.873     3.920     3.948     3.974     4.019     4.045     4.070     4.113     4.137     4.161     4.201     4.224     4.246     4.283     4.305     4.325     4.360     4.380     4.399     4.431     4.449     4.466     4.495     4.511     4.526     4.553     4.567     4.581     4.604     4.616     4.628     4.648     4.658     4.668     4.684     4.693     4.700     4.713     4.719     4.724     4.733     4.737     4.741     4.746     4.748     4.749     4.751     4.750     4.749     4.747     4.745     4.742     4.736     4.732     4.726     4.717     4.710     4.703     4.690     4.682     4.672     4.655     4.645     4.633     4.613     4.601     4.587     4.565     4.550     4.535     4.510     4.494     4.477     4.449     4.431     4.413     4.383     4.364     4.345     4.312     4.292     4.272     4.272     4.280     4.288     4.303     4.312     4.321     4.336     4.346     4.355     4.372     4.381     4.391     4.409     4.419     4.430     4.448     4.459     4.470     4.490     4.502     4.513     4.534     4.546     4.558     4.580     4.593     4.605     4.628     4.641     4.654     4.677     4.691     4.705     4.729     4.743     4.757     4.782     4.796     4.811     4.836     4.851     4.866     4.892     4.907     4.922     4.949     4.965     4.980     5.007     5.023     5.038     5.065     5.081     5.097     5.124     5.140     5.156     5.183     5.199     5.215     5.242     5.258     5.273     5.300     5.316     5.332     5.358     5.374     5.389     5.416     5.431     5.446     5.472     5.487     5.501     5.527     5.541     5.556     5.581     5.596     5.610     5.634     5.648     5.662     5.685     5.699     5.712     5.735     5.749     5.763     5.789     5.804     5.818     5.845     5.860     5.873     5.898     5.913     5.955     6.048     6.106     6.162     6.276     6.346     6.414     6.553     6.638     6.717     6.872     6.964     7.049     7.203     7.282     7.344     7.482     7.559     7.599     7.635     7.659     7.715     7.783     7.757     7.645     7.718     7.728     7.638     7.705     7.755     7.726     7.803     7.702     7.759     8.082     7.987     7.645     8.077     8.036     7.671     8.049     7.925     7.694     8.617     8.577     7.990     9.149     9.058     8.537     9.438     9.239     8.599     9.319     9.062     8.297     8.869     8.583     7.742     8.428     8.224     7.394     8.141     8.006     7.192     7.957     7.853     7.066     7.811     7.726     6.938     7.682     7.617     6.851     7.587     7.527     6.779     7.507     7.446     6.685     7.360     7.304     6.563     7.211     7.157     6.455     7.105     7.060     6.361     6.978     6.936     6.248     6.847     6.808     6.117     6.660     6.643     5.984     6.530     6.530     5.895     6.471     6.638     5.876     6.733     6.874     6.076     7.116     7.265     6.488     7.598     7.738     6.978     8.115     8.201     7.487     8.618     8.643     7.979     9.063     9.036     8.403     9.434     9.370     8.739     9.608     9.488     8.864     9.603     9.472     8.870     9.495     9.361     8.779     9.247     9.069     8.561     8.957     8.786     8.335     8.707     8.551     8.132     8.449     8.288     7.887     8.249     8.085     7.672     8.117     7.953     7.558     7.988     7.839     7.461     7.861     7.721     7.374     7.756     7.617     7.276     7.654     7.527     7.210     7.591     7.476     7.185     7.528     7.410     7.128     7.434     7.308     7.021     7.293     7.164     6.883     7.139     7.021     6.760     6.976     6.849     6.601     6.796     6.666     6.418     6.611     6.476     6.216     6.365     6.214     5.928     6.081     5.924     5.607     5.772     5.647     5.369     5.535     5.415     5.149     5.241     5.095     5.083     5.067     5.056     5.043     5.027     5.016     5.004     4.991     4.982     4.972     4.962     4.955     4.947     4.938     4.933     4.927     4.923     4.919     4.915     4.913     4.910     4.906     4.904     4.902     4.899     4.898     4.897     4.894     4.895     4.894     4.892     4.894     4.894     4.893     4.896     4.896     4.895     4.898     4.898     4.897     4.900     4.900     4.899     4.902     4.902     4.902     4.904     4.905     4.904     4.906     4.906     4.905     4.907     4.907     4.905     4.906     4.905     4.902     4.902     4.900     4.897     4.896     4.894     4.891     4.890     4.889     4.886     4.885     4.884     4.881     4.881     4.879     4.876     4.874     4.871     4.866     4.862     4.858     4.851     4.844     4.838     4.830     4.819     4.811     4.801     4.788     4.779     4.768     4.754     4.744     4.732     4.997     5.077     4.856     5.357     5.406     5.082     5.337     5.276     4.783     4.795     4.711     4.568     4.561     4.559     4.559     4.574     4.587     4.603     4.648     4.678     4.709     4.773     4.809     4.844     4.909     4.944     4.976     5.035     5.066     5.094     5.146     5.172     5.197     5.242     5.266     5.288     5.330     5.350     5.367     5.404     5.420     5.432     5.461     5.472     5.479     5.502     5.510     5.514     5.536     5.543     5.547     5.572     5.579     5.583     5.608     5.614     5.614     5.636     5.639     5.635     5.652     5.651     5.643     5.915     5.916     5.769     6.043     5.990     5.806     5.997     5.893     5.675     5.777     5.650     5.624     5.608     5.591     5.565     5.553     5.543     5.526     5.528     5.528     5.523     5.537     5.544     5.540     5.548     5.549     5.535     5.517     5.499     5.463     5.403     5.359     5.303     5.225     5.185     5.144     5.103     5.082     5.058     5.038     5.026     5.009     4.997     4.991     4.980     4.977     4.977     4.972     4.975     4.979     4.999     5.076     5.124     5.170     5.244     5.294     5.339     5.399     5.444     5.485     5.535     5.579     5.621     5.673     5.722     5.767     5.810     5.855     5.892     5.914     5.946     5.969     5.968     5.980     5.984     5.959     5.952     5.942     6.083     6.189     6.175     6.110     6.084     5.941     5.742     5.718     5.688     5.628     5.597     5.557     5.479     5.443     5.397     5.308     5.269     5.221     5.124     5.082     5.030     4.926     4.882     4.829     4.731     4.690     4.644     4.564     4.528     4.485     4.413     4.381     4.344     4.288     4.265     4.239     4.203     4.188     4.169     4.140     4.129     4.113     4.089     4.080     4.066     4.043     4.033     4.018     3.994     3.982     3.966     3.942     3.929     3.912     3.887     3.874     3.856     3.829     3.815     3.797     3.769     3.754     3.735     3.707     3.692     3.673     3.646     3.631     3.613     3.585     3.571     3.553     3.527     3.512     3.494     3.468     3.454     3.437     3.411     3.398     3.382     3.356     3.344     3.329     3.305     3.293     3.278     3.256     3.245     3.231     3.210     3.200     3.187     3.168     3.159     3.147     3.130     3.121     3.111     3.095     3.087     3.077     3.062     3.054     3.044     3.029     3.021     3.011     2.995     2.986     2.976     2.959     2.951     2.940     2.924     2.915     2.904     2.887     2.878     2.868     2.851     2.842     2.831     2.815     2.806     2.796     2.780     2.772     2.762     2.747     2.740     2.731     2.717     2.711     2.702     2.689     2.683     2.675     2.662     2.656     2.648     2.637     2.631     2.624     2.612     2.607     2.600     2.590     2.585     2.579     2.569     2.565     2.559     2.551     2.547     2.541     2.533     2.530     2.525     2.518     2.514     2.510     2.504     2.501     2.496     2.490     2.488     2.484     2.478     2.475     2.472     2.466     2.464     2.460     2.455     2.453     2.449     2.444     2.441     2.438     2.432     2.430     2.426     2.420     2.418     2.414     2.408     2.405     2.401     2.395     2.392     2.387     2.381     2.377     2.373     2.365     2.362     2.357     2.349     2.345     2.340     2.332     2.328     2.323     2.314     2.310     2.304     2.295     2.290     2.284     2.274     2.269     2.262     2.252     2.246     2.239     2.228     2.222     2.214     2.202     2.195     2.187     2.174     2.166     2.157     2.143     2.135     2.125     2.110     2.102     2.092     2.076     2.067     2.057     2.040     2.031     2.020     2.002     1.992     1.980     1.960     1.947     1.931
     2.416     2.427     2.437     2.447     2.456     2.465     2.475     2.483     2.491     2.501     2.509     2.516     2.525     2.533     2.541     2.549     2.556     2.564     2.572     2.579     2.586     2.594     2.601     2.608     2.615     2.622     2.629     2.636     2.642     2.649     2.656     2.662     2.668     2.674     2.680     2.686     2.693     2.699     2.704     2.710     2.716     2.722     2.728     2.733     2.738     2.745     2.750     2.755     2.761     2.766     2.771     2.776     2.781     2.785     2.791     2.796     2.800     2.805     2.810     2.814     2.819     2.823     2.828     2.833     2.836     2.841     2.846     2.850     2.854     2.858     2.862     2.866     2.871     2.874     2.878     2.882     2.886     2.890     2.894     2.898     2.901     2.906     2.909     2.913     2.917     2.920     2.924     2.927     2.931     2.934     2.938     2.942     2.945     2.949     2.952     2.955     2.959     2.962     2.965     2.969     2.972     2.975     2.979     2.982     2.985     2.988     2.991     2.995     2.998     3.001     3.004     3.008     3.011     3.014     3.017     3.020     3.023     3.026     3.029     3.032     3.036     3.039     3.042     3.045     3.048     3.051     3.054     3.057     3.059     3.063     3.066     3.068     3.071     3.074     3.077     3.080     3.083     3.085     3.088     3.091     3.094     3.097     3.099     3.102     3.105     3.107     3.109     3.113     3.115     3.117     3.120     3.122     3.125     3.127     3.129     3.131     3.134     3.136     3.138     3.140     3.142     3.144     3.146     3.148     3.150     3.152     3.154     3.155     3.157     3.159     3.161     3.162     3.164     3.165     3.167     3.168     3.169     3.170     3.172     3.172     3.174     3.175     3.175     3.176     3.177     3.178     3.178     3.179     3.180     3.180     3.181     3.181     3.181     3.182     3.182     3.182     3.182     3.182     3.182     3.181     3.181     3.181     3.181     3.180     3.180     3.179     3.179     3.178     3.177     3.176     3.175     3.174     3.174     3.172     3.172     3.171     3.169     3.168     3.167     3.165     3.164     3.162     3.161     3.159     3.158     3.156     3.154     3.152     3.150     3.148     3.146     3.144     3.142     3.140     3.137     3.135     3.133     3.130     3.127     3.125     3.122     3.119     3.116     3.113     3.110     3.107     3.104     3.101     3.098     3.094     3.091     3.087     3.083     3.080     3.076     3.073     3.069     3.065     3.061     3.057     3.053     3.048     3.044     3.040     3.035     3.031     3.026     3.021     3.017     3.012     3.007     3.002     2.997     2.992     2.987     2.982     2.976     2.971     2.966     2.960     2.955     2.949     2.943     2.938     2.932     2.926     2.921     2.915     2.909     2.903     2.897     2.891     2.885     2.879     2.872     2.867     2.860     2.854     2.848     2.842     2.835     2.829     2.823     2.816     2.810     2.804     2.797     2.791     2.785     2.778     2.771     2.765     2.758     2.758     2.758     2.758     2.759     2.759     2.760     2.760     2.760     2.760     2.761     2.761     2.762     2.762     2.762     2.762     2.763     2.763     2.763     2.764     2.764     2.764     2.765     2.765     2.765     2.766     2.766     2.766     2.767     2.767     2.767     2.768     2.768     2.769     2.769     2.769     2.770     2.770     2.770     2.771     2.771     2.771     2.772     2.772     2.773     2.773     2.774     2.774     2.775     2.775     2.776     2.776     2.776     2.777     2.777     2.778     2.778     2.779     2.780     2.780     2.781     2.781     2.781     2.782     2.782     2.783     2.783     2.784     2.785     2.785     2.786     2.786     2.787     2.788     2.788     2.789     2.789     2.790     2.790     2.791     2.791     2.792     2.793     2.793     2.794     2.794     2.795     2.796     2.796     2.797     2.797     2.798     2.799     2.799     2.800     2.801     2.802     2.802     2.803     2.803     2.804     2.805     2.805     2.806     2.807     2.808     2.808     2.809     2.810     2.811     2.811     2.812     2.813     2.813     2.814     2.815     2.816     2.817     2.817     2.818     2.819     2.820     2.820     2.821     2.822     2.823     2.824     2.824     2.825     2.826     2.827     2.828     2.828     2.829     2.830     2.831     2.832     2.832     2.833     2.834     2.835     2.836     2.837     2.838     2.839     2.840     2.841     2.842     2.842     2.843     2.844     2.845     2.846     2.847     2.848     2.849     2.850     2.851     2.852     2.853     2.854     2.855     2.856     2.857     2.858     2.860     2.861     2.862     2.863     2.864     2.865     2.866     2.867     2.868     2.869     2.870     2.872     2.873     2.874     2.875     2.876     2.877     2.879     2.880     2.881     2.882     2.883     2.885     2.886     2.887     2.889     2.890     2.891     2.892     2.893     2.895     2.896     2.897     2.899     2.900     2.901     2.903     2.904     2.905     2.906     2.908     2.909     2.910     2.911     2.913     2.914     2.915     2.917     2.918     2.919     2.921     2.922     2.923     2.925     2.926     2.928     2.929     2.931     2.932     2.933     2.935     2.936     2.938     2.939     2.941     2.942     2.943     2.945     2.946     2.948     2.950     2.951     2.953     2.954     2.955     2.957     2.958     2.960     2.961     2.963     2.964     2.966     2.967     2.969     2.970     2.972     2.973     2.975     2.977     2.978     2.980     2.981     2.983     2.985     2.986     2.988     2.990     2.991     2.993     2.995     2.996     2.998     3.000     3.001     3.003     3.005     3.006     3.008     3.010     3.011     3.013     3.015     3.016     3.018     3.020     3.022     3.023     3.025     3.027     3.029     3.031     3.032     3.034     3.036     3.037     3.039     3.041     3.043     3.045     3.047     3.048     3.050     3.052     3.054     3.056     3.058     3.060     3.062     3.064     3.065     3.068     3.072     3.080     3.088     3.097     3.104     3.112     3.121     3.129     3.137     3.145     3.153     3.161     3.169     3.177     3.185     3.193     3.201     3.208     3.216     3.224     3.231     3.239     3.247     3.254     3.262     3.269     3.276     3.284     3.291     3.298     3.306     3.313     3.319     3.327     3.333     3.340     3.347     3.354     3.360     3.367     3.374     3.380     3.387     3.393     3.398     3.405     3.411     3.416     3.423     3.428     3.433     3.439     3.445     3.450     3.455     3.461     3.465     3.471     3.475     3.480     3.485     3.489     3.494     3.498     3.502     3.506     3.511     3.514     3.518     3.522     3.526     3.529     3.533     3.536     3.539     3.542     3.545     3.547     3.550     3.553     3.555     3.558     3.560     3.562     3.564     3.566     3.567     3.569     3.570     3.571     3.572     3.573     3.574     3.574     3.575     3.575     3.575     3.574     3.574     3.573     3.572     3.571     3.570     3.568     3.566     3.564     3.562     3.559     3.556     3.553     3.550     3.546     3.542     3.539     3.534     3.530     3.525     3.520     3.515     3.510     3.504     3.499     3.493     3.488     3.482     3.476     3.470     3.464     3.458     3.450     3.443     3.436     3.428     3.420     3.412     3.403     3.394     3.385     3.383     3.386     3.389     3.393     3.396     3.398     3.402     3.405     3.408     3.412     3.414     3.417     3.420     3.422     3.424     3.426     3.429     3.431     3.434     3.436     3.439     3.442     3.444     3.446     3.449     3.452     3.454     3.457     3.459     3.461     3.464     3.466     3.468     3.471     3.473     3.475     3.477     3.479     3.481     3.483     3.485     3.487     3.489     3.491     3.493     3.496     3.497     3.499     3.502     3.504     3.505     3.508     3.510     3.512     3.514     3.516     3.518     3.520     3.522     3.524     3.527     3.529     3.531     3.533     3.535     3.537     3.540     3.542     3.544     3.546     3.548     3.550     3.553     3.555     3.557     3.560     3.562     3.563     3.566     3.568     3.570     3.573     3.575     3.577     3.579     3.590     3.600     3.612     3.623     3.634     3.646     3.656     3.667     3.678     3.689     3.699     3.710     3.721     3.731     3.742     3.752     3.761     3.772     3.782     3.792     3.802     3.812     3.821     3.831     3.840     3.849     3.859     3.867     3.876     3.885     3.893     3.902     3.911     3.919     3.926     3.935     3.942     3.949     3.957     3.964     3.971     3.979     3.985     3.992     3.998     4.004     4.010     4.016     4.022     4.027     4.032     4.037     4.041     4.046     4.050     4.054     4.057     4.061     4.064     4.067     4.069     4.071     4.074     4.075     4.076     4.078     4.078     4.079     4.079     4.079     4.078     4.077     4.076     4.075     4.072     4.070     4.068     4.064     4.061     4.057     4.053     4.048     4.043     4.037     4.032     4.026     4.018     4.011     4.004     3.996     3.987     3.979     3.969     3.960     3.950     3.939     3.928     3.917     3.905     3.893     3.881     3.867     3.859     3.892     3.929     3.961     3.992     4.027     4.057     4.087     4.120     4.148     4.176     4.207     4.234     4.260     4.289     4.314     4.338     4.365     4.387     4.410     4.434     4.455     4.475     4.497     4.516     4.534     4.554     4.571     4.586     4.604     4.618     4.632     4.646     4.658     4.669     4.681     4.691     4.699     4.709     4.715     4.721     4.728     4.732     4.735     4.739     4.740     4.741     4.742     4.741     4.739     4.737     4.734     4.729     4.724     4.718     4.712     4.704     4.695     4.686     4.676     4.665     4.653     4.639     4.626     4.612     4.596     4.580     4.563     4.545     4.527     4.509     4.488     4.468     4.448     4.425     4.404     4.382     4.357     4.334     4.311     4.285     4.261     4.266     4.277     4.287     4.297     4.309     4.320     4.330     4.343     4.354     4.365     4.378     4.390     4.402     4.416     4.428     4.441     4.455     4.469     4.482     4.497     4.511     4.526     4.542     4.556     4.571     4.588     4.603     4.619     4.636     4.652     4.668     4.686     4.703     4.719     4.738     4.755     4.772     4.791     4.808     4.826     4.846     4.864     4.881     4.902     4.920     4.938     4.959     4.978     4.996     5.017     5.036     5.054     5.076     5.094     5.113     5.134     5.153     5.172     5.193     5.212     5.231     5.252     5.271     5.290     5.311     5.329     5.348     5.369     5.387     5.406     5.426     5.444     5.462     5.482     5.499     5.517     5.537     5.554     5.571     5.591     5.608     5.625     5.644     5.661     5.677     5.695     5.711     5.726     5.745     5.761     5.777     5.798     5.816     5.833     5.854     5.872     5.889     5.916     5.982     6.048     6.128     6.204     6.281     6.376     6.465     6.557     6.669     6.777     6.884     7.005     7.119     7.236     7.359     7.451     7.531     7.638     7.727     7.771     7.764     7.787     7.863     7.889     7.830     7.744     7.831     7.832     7.725     7.858     7.924     7.888     7.840     7.891     7.956     8.069     7.927     7.852     8.116     8.078     7.765     8.064     8.080     7.763     7.992     8.154     7.875     8.668     8.901     8.738     9.439     9.435     9.187     9.667     9.428     9.125     9.381     8.931     8.588     8.824     8.391     8.040     8.345     8.017     7.650     8.017     7.788     7.411     7.800     7.627     7.222     7.615     7.512     7.106     7.493     7.430     7.027     7.405     7.351     6.921     7.253     7.208     6.794     7.109     7.081     6.681     6.985     6.975     6.570     6.843     6.830     6.440     6.684     6.681     6.290     6.498     6.509     6.125     6.345     6.381     6.001     6.224     6.456     6.012     6.417     6.675     6.278     6.757     7.060     6.673     7.235     7.514     7.166     7.775     8.004     7.700     8.369     8.518     8.281     8.945     9.005     8.818     9.443     9.406     9.256     9.767     9.615     9.454     9.843     9.597     9.447     9.720     9.445     9.295     9.462     9.166     9.020     9.125     8.835     8.706     8.797     8.543     8.441     8.523     8.276     8.171     8.338     8.129     8.039     8.216     7.991     7.904     8.072     7.859     7.778     7.937     7.738     7.679     7.819     7.613     7.559     7.689     7.503     7.455     7.602     7.449     7.429     7.560     7.402     7.367     7.465     7.291     7.222     7.288     7.112     7.043     7.112     6.958     6.907     6.961     6.808     6.748     6.786     6.633     6.562     6.589     6.423     6.346     6.359     6.168     6.057     6.068     5.867     5.729     5.762     5.606     5.500     5.547     5.406     5.302     5.297     5.118     5.100     5.086     5.073     5.059     5.045     5.033     5.020     5.009     4.998     4.988     4.978     4.970     4.961     4.954     4.948     4.942     4.938     4.934     4.929     4.927     4.924     4.920     4.918     4.916     4.913     4.912     4.910     4.908     4.908     4.907     4.906     4.907     4.907     4.906     4.908     4.908     4.907     4.909     4.909     4.908     4.909     4.910     4.909     4.910     4.911     4.910     4.912     4.912     4.911     4.912     4.912     4.911     4.912     4.911     4.909     4.909     4.908     4.905     4.904     4.902     4.899     4.897     4.895     4.892     4.891     4.889     4.886     4.885     4.884     4.881     4.880     4.878     4.875     4.873     4.870     4.865     4.861     4.856     4.849     4.843     4.836     4.827     4.818     4.809     4.798     4.788     4.777     4.765     4.754     4.743     4.729     4.888     4.971     4.937     5.255     5.342     5.218     5.365     5.308     4.984     4.913     4.775     4.560     4.555     4.552     4.553     4.563     4.576     4.595     4.626     4.657     4.693     4.739     4.780     4.821     4.869     4.910     4.948     4.993     5.029     5.063     5.103     5.135     5.164     5.201     5.230     5.257     5.291     5.317     5.339     5.368     5.388     5.405     5.427     5.441     5.452     5.470     5.480     5.489     5.505     5.515     5.523     5.541     5.551     5.560     5.578     5.587     5.593     5.608     5.614     5.616     5.628     5.630     5.628     5.678     5.712     5.751     5.962     5.953     5.947     6.086     6.019     5.979     6.024     5.887     5.772     5.689     5.600     5.581     5.574     5.568     5.562     5.569     5.575     5.579     5.592     5.600     5.601     5.605     5.602     5.589     5.572     5.546     5.503     5.448     5.386     5.319     5.260     5.220     5.280     5.312     5.311     5.301     5.292     5.242     5.162     5.074     5.051     5.045     5.044     5.048     5.051     5.110     5.170     5.229     5.290     5.351     5.410     5.469     5.529     5.585     5.635     5.688     5.738     5.779     5.827     5.874     5.916     5.966     6.016     6.055     6.102     6.144     6.169     6.201     6.223     6.226     6.232     6.228     6.205     6.326     6.507     6.648     6.741     6.743     6.672     6.581     6.400     6.139     5.884     5.800     5.735     5.680     5.617     5.541     5.476     5.403     5.317     5.248     5.174     5.088     5.020     4.945     4.852     4.778     4.702     4.618     4.560     4.504     4.441     4.397     4.353     4.302     4.265     4.227     4.190     4.168     4.148     4.125     4.109     4.093     4.074     4.059     4.044     4.027     4.015     4.000     3.983     3.970     3.954     3.937     3.923     3.907     3.888     3.874     3.858     3.839     3.823     3.805     3.785     3.768     3.749     3.729     3.711     3.691     3.670     3.652     3.633     3.612     3.595     3.576     3.556     3.538     3.519     3.499     3.482     3.464     3.443     3.426     3.408     3.389     3.372     3.355     3.336     3.321     3.304     3.286     3.272     3.256     3.239     3.225     3.211     3.194     3.181     3.168     3.153     3.141     3.129     3.115     3.105     3.093     3.081     3.071     3.060     3.048     3.038     3.028     3.015     3.005     2.994     2.982     2.971     2.960     2.947     2.936     2.925     2.911     2.900     2.889     2.875     2.864     2.852     2.839     2.828     2.817     2.803     2.793     2.782     2.770     2.760     2.748     2.736     2.728     2.718     2.706     2.698     2.689     2.679     2.671     2.662     2.652     2.644     2.635     2.626     2.619     2.611     2.602     2.595     2.587     2.579     2.573     2.566     2.559     2.553     2.547     2.540     2.535     2.530     2.523     2.518     2.513     2.508     2.503     2.499     2.493     2.490     2.485     2.480     2.477     2.473     2.468     2.465     2.461     2.456     2.453     2.449     2.445     2.442     2.438     2.434     2.431     2.427     2.423     2.419     2.415     2.411     2.407     2.403     2.398     2.395     2.390     2.385     2.381     2.377     2.371     2.367     2.362     2.357     2.352     2.346     2.341     2.335     2.330     2.323     2.318     2.312     2.305     2.299     2.293     2.286     2.280     2.273     2.266     2.259     2.252     2.243     2.236     2.229     2.220     2.212     2.203     2.194     2.185     2.176     2.165     2.155     2.145     2.133     2.123     2.113     2.101     2.090     2.079     2.067     2.057     2.045     2.032     2.021     2.009     1.995     1.982     1.968     1.952     1.937     1.920
     2.413     2.424     2.434     2.444     2.454     2.463     2.472     2.481     2.490     2.498     2.506     2.515     2.523     2.531     2.539     2.547     2.555     2.562     2.570     2.578     2.585     2.592     2.599     2.607     2.614     2.621     2.628     2.635     2.641     2.648     2.654     2.661     2.667     2.674     2.680     2.686     2.692     2.698     2.704     2.710     2.716     2.722     2.727     2.733     2.739     2.744     2.750     2.756     2.760     2.766     2.771     2.776     2.781     2.786     2.791     2.796     2.801     2.806     2.811     2.815     2.820     2.824     2.829     2.833     2.838     2.842     2.846     2.851     2.855     2.859     2.864     2.867     2.872     2.876     2.880     2.884     2.888     2.892     2.896     2.900     2.903     2.907     2.911     2.915     2.918     2.922     2.926     2.930     2.933     2.937     2.940     2.944     2.947     2.951     2.954     2.958     2.961     2.964     2.968     2.971     2.974     2.978     2.981     2.985     2.988     2.991     2.994     2.998     3.001     3.004     3.007     3.011     3.014     3.017     3.020     3.023     3.026     3.030     3.033     3.036     3.039     3.042     3.045     3.048     3.051     3.054     3.057     3.060     3.063     3.066     3.069     3.072     3.075     3.078     3.080     3.083     3.086     3.089     3.092     3.095     3.098     3.100     3.103     3.106     3.108     3.111     3.114     3.116     3.119     3.121     3.124     3.126     3.128     3.131     3.133     3.135     3.138     3.140     3.142     3.144     3.146     3.149     3.151     3.152     3.154     3.156     3.158     3.160     3.161     3.163     3.165     3.166     3.168     3.169     3.171     3.172     3.173     3.175     3.176     3.177     3.178     3.179     3.180     3.181     3.182     3.182     3.183     3.183     3.184     3.185     3.185     3.185     3.186     3.186     3.186     3.186     3.186     3.186     3.186     3.186     3.186     3.186     3.185     3.185     3.184     3.184     3.183     3.182     3.182     3.181     3.180     3.179     3.178     3.177     3.176     3.175     3.174     3.173     3.172     3.170     3.169     3.167     3.166     3.164     3.163     3.161     3.159     3.157     3.155     3.153     3.151     3.149     3.147     3.145     3.142     3.140     3.138     3.135     3.132     3.130     3.127     3.124     3.121     3.118     3.115     3.112     3.109     3.106     3.103     3.099     3.096     3.092     3.089     3.085     3.082     3.078     3.074     3.070     3.066     3.062     3.058     3.054     3.049     3.045     3.041     3.036     3.031     3.027     3.022     3.017     3.012     3.007     3.003     2.997     2.992     2.987     2.982     2.977     2.971     2.966     2.960     2.955     2.949     2.943     2.938     2.932     2.926     2.920     2.914     2.908     2.902     2.896     2.890     2.884     2.878     2.871     2.865     2.859     2.853     2.847     2.840     2.834     2.828     2.821     2.815     2.809     2.802     2.796     2.789     2.783     2.776     2.770     2.763     2.757     2.756     2.757     2.757     2.758     2.758     2.758     2.759     2.759     2.759     2.760     2.760     2.760     2.761     2.761     2.761     2.762     2.762     2.762     2.762     2.763     2.763     2.763     2.764     2.764     2.764     2.765     2.765     2.766     2.766     2.766     2.766     2.767     2.767     2.768     2.768     2.768     2.769     2.769     2.770     2.770     2.771     2.771     2.771     2.772     2.772     2.773     2.773     2.774     2.774     2.775     2.775     2.776     2.776     2.776     2.777     2.777     2.778     2.779     2.779     2.780     2.780     2.781     2.781     2.781     2.782     2.783     2.783     2.784     2.784     2.785     2.786     2.786     2.787     2.787     2.788     2.788     2.789     2.790     2.790     2.791     2.791     2.792     2.792     2.793     2.794     2.794     2.795     2.795     2.796     2.797     2.797     2.798     2.799     2.799     2.800     2.801     2.801     2.802     2.803     2.803     2.804     2.805     2.806     2.806     2.807     2.808     2.808     2.809     2.810     2.811     2.811     2.812     2.813     2.814     2.814     2.815     2.816     2.817     2.818     2.818     2.819     2.820     2.821     2.821     2.822     2.823     2.824     2.825     2.826     2.826     2.827     2.828     2.829     2.829     2.830     2.831     2.832     2.833     2.834     2.835     2.836     2.837     2.838     2.839     2.839     2.840     2.841     2.842     2.843     2.844     2.845     2.846     2.847     2.848     2.849     2.850     2.851     2.852     2.853     2.854     2.855     2.856     2.857     2.859     2.859     2.861     2.862     2.863     2.864     2.865     2.866     2.867     2.868     2.869     2.870     2.872     2.873     2.874     2.875     2.876     2.877     2.879     2.880     2.881     2.882     2.884     2.885     2.886     2.887     2.889     2.890     2.891     2.892     2.894     2.895     2.896     2.898     2.899     2.900     2.901     2.903     2.904     2.905     2.907     2.908     2.909     2.911     2.912     2.913     2.914     2.916     2.917     2.918     2.920     2.921     2.923     2.924     2.925     2.927     2.928     2.929     2.931     2.932     2.934     2.935     2.937     2.938     2.940     2.941     2.943     2.944     2.945     2.947     2.949     2.950     2.952     2.953     2.954     2.956     2.958     2.959     2.960     2.962     2.963     2.965     2.966     2.968     2.969     2.971     2.973     2.974     2.976     2.977     2.979     2.980     2.982     2.984     2.985     2.987     2.989     2.990     2.992     2.994     2.995     2.997     2.999     3.000     3.002     3.004     3.005     3.007     3.009     3.010     3.012     3.014     3.016     3.017     3.019     3.021     3.023     3.024     3.026     3.028     3.030     3.032     3.033     3.035     3.037     3.039     3.041     3.042     3.044     3.046     3.048     3.050     3.051     3.053     3.055     3.057     3.059     3.061     3.063     3.065     3.067     3.069     3.075     3.083     3.091     3.099     3.107     3.115     3.123     3.131     3.139     3.147     3.155     3.163     3.171     3.178     3.186     3.194     3.201     3.209     3.217     3.224     3.232     3.239     3.247     3.254     3.262     3.269     3.276     3.283     3.290     3.297     3.305     3.311     3.318     3.325     3.332     3.338     3.345     3.351     3.358     3.364     3.371     3.377     3.383     3.389     3.395     3.401     3.406     3.412     3.418     3.423     3.428     3.434     3.439     3.444     3.449     3.454     3.459     3.464     3.468     3.473     3.477     3.481     3.485     3.490     3.493     3.497     3.501     3.505     3.508     3.512     3.515     3.518     3.521     3.524     3.527     3.530     3.532     3.535     3.537     3.540     3.542     3.544     3.546     3.547     3.549     3.550     3.552     3.553     3.553     3.554     3.555     3.556     3.556     3.556     3.556     3.555     3.555     3.554     3.553     3.552     3.550     3.549     3.547     3.545     3.542     3.540     3.537     3.533     3.530     3.526     3.523     3.519     3.514     3.509     3.505     3.500     3.494     3.489     3.483     3.477     3.471     3.464     3.457     3.451     3.445     3.438     3.432     3.424     3.417     3.409     3.401     3.392     3.383     3.374     3.371     3.374     3.377     3.380     3.383     3.386     3.389     3.392     3.396     3.399     3.403     3.406     3.409     3.412     3.415     3.417     3.420     3.422     3.425     3.428     3.431     3.434     3.436     3.439     3.442     3.445     3.447     3.450     3.452     3.455     3.457     3.460     3.462     3.464     3.467     3.469     3.472     3.474     3.476     3.478     3.480     3.482     3.484     3.486     3.488     3.490     3.492     3.494     3.496     3.498     3.500     3.502     3.504     3.506     3.508     3.510     3.512     3.514     3.516     3.518     3.520     3.522     3.525     3.527     3.529     3.531     3.533     3.535     3.537     3.539     3.542     3.544     3.546     3.548     3.551     3.553     3.555     3.557     3.559     3.562     3.564     3.566     3.568     3.570     3.572     3.575     3.577     3.585     3.596     3.607     3.619     3.630     3.641     3.652     3.663     3.673     3.684     3.695     3.705     3.716     3.726     3.737     3.747     3.757     3.767     3.778     3.787     3.797     3.807     3.817     3.826     3.835     3.845     3.854     3.863     3.872     3.880     3.889     3.897     3.906     3.914     3.922     3.930     3.938     3.945     3.953     3.960     3.967     3.974     3.981     3.987     3.994     4.000     4.006     4.012     4.017     4.023     4.028     4.033     4.037     4.042     4.046     4.050     4.053     4.057     4.060     4.063     4.066     4.068     4.070     4.072     4.073     4.074     4.075     4.076     4.076     4.076     4.076     4.075     4.074     4.072     4.070     4.068     4.065     4.062     4.059     4.055     4.051     4.046     4.042     4.036     4.030     4.024     4.018     4.011     4.003     3.995     3.987     3.978     3.969     3.959     3.949     3.939     3.928     3.917     3.906     3.893     3.881     3.868     3.855     3.873     3.907     3.941     3.974     4.006     4.038     4.069     4.100     4.130     4.159     4.188     4.216     4.244     4.270     4.297     4.322     4.347     4.371     4.395     4.417     4.440     4.461     4.481     4.502     4.521     4.539     4.557     4.574     4.590     4.605     4.619     4.633     4.646     4.658     4.669     4.679     4.688     4.697     4.704     4.711     4.717     4.722     4.726     4.729     4.731     4.732     4.733     4.732     4.731     4.729     4.726     4.722     4.717     4.711     4.705     4.697     4.689     4.680     4.670     4.659     4.647     4.635     4.621     4.606     4.591     4.575     4.558     4.541     4.522     4.503     4.484     4.463     4.442     4.421     4.398     4.375     4.352     4.328     4.304     4.280     4.254     4.264     4.274     4.284     4.295     4.305     4.316     4.327     4.339     4.350     4.362     4.374     4.386     4.399     4.411     4.424     4.437     4.451     4.464     4.478     4.492     4.507     4.521     4.536     4.552     4.567     4.582     4.598     4.614     4.630     4.647     4.663     4.680     4.697     4.714     4.731     4.749     4.767     4.784     4.802     4.821     4.839     4.857     4.876     4.895     4.914     4.933     4.952     4.971     4.991     5.010     5.029     5.049     5.068     5.088     5.108     5.127     5.147     5.167     5.186     5.206     5.226     5.245     5.265     5.284     5.304     5.323     5.343     5.362     5.381     5.401     5.419     5.438     5.457     5.475     5.494     5.512     5.530     5.549     5.567     5.585     5.603     5.621     5.638     5.656     5.673     5.689     5.706     5.723     5.739     5.755     5.772     5.790     5.807     5.826     5.844     5.863     5.881     5.900     5.961     6.034     6.120     6.195     6.283     6.382     6.468     6.568     6.677     6.770     6.887     7.015     7.118     7.246     7.389     7.493     7.596     7.692     7.772     7.871     7.930     7.869     7.848     7.950     7.933     7.886     7.835     7.890     7.906     7.839     7.925     8.019     8.008     7.878     7.975     8.049     8.033     7.882     7.931     8.064     8.033     7.817     8.039     8.101     7.799     8.042     8.092     7.768     8.086     8.395     8.460     8.940     9.093     9.049     9.343     9.302     9.156     9.294     9.054     8.799     8.884     8.557     8.296     8.375     8.086     7.835     7.959     7.751     7.516     7.663     7.509     7.273     7.413     7.323     7.109     7.236     7.201     6.984     7.116     7.098     6.860     6.951     6.942     6.724     6.812     6.818     6.618     6.680     6.697     6.475     6.517     6.527     6.335     6.333     6.365     6.154     6.152     6.173     5.980     5.989     6.036     5.848     5.853     5.921     5.773     5.869     6.131     6.019     6.178     6.482     6.375     6.603     6.898     6.831     7.104     7.396     7.345     7.711     7.972     7.960     8.362     8.562     8.570     8.952     9.075     9.080     9.408     9.405     9.395     9.630     9.508     9.480     9.603     9.442     9.402     9.459     9.246     9.198     9.176     8.934     8.879     8.840     8.632     8.588     8.533     8.327     8.280     8.285     8.134     8.116     8.155     7.984     7.956     7.991     7.828     7.824     7.860     7.723     7.725     7.742     7.601     7.598     7.612     7.473     7.486     7.526     7.432     7.471     7.503     7.400     7.422     7.419     7.282     7.267     7.229     7.089     7.069     7.041     6.933     6.923     6.895     6.787     6.773     6.736     6.615     6.579     6.522     6.403     6.358     6.293     6.143     6.081     6.004     5.831     5.749     5.699     5.565     5.507     5.487     5.378     5.324     5.269     5.134     5.125     5.100     5.091     5.082     5.058     5.050     5.042     5.020     5.014     5.008     4.988     4.983     4.980     4.965     4.964     4.964     4.950     4.951     4.951     4.939     4.940     4.941     4.930     4.932     4.934     4.923     4.926     4.928     4.919     4.922     4.925     4.917     4.921     4.925     4.918     4.923     4.926     4.918     4.922     4.925     4.917     4.921     4.924     4.917     4.921     4.924     4.917     4.921     4.924     4.916     4.920     4.923     4.915     4.917     4.920     4.910     4.912     4.913     4.902     4.904     4.906     4.895     4.897     4.899     4.888     4.890     4.894     4.883     4.887     4.890     4.878     4.880     4.882     4.869     4.871     4.871     4.857     4.857     4.856     4.840     4.837     4.835     4.815     4.810     4.806     4.784     4.778     4.775     4.752     4.744     4.737     4.717     4.817     4.862     5.081     5.203     5.205     5.280     5.247     5.052     4.907     4.750     4.566     4.545     4.547     4.558     4.552     4.569     4.595     4.605     4.639     4.681     4.706     4.751     4.799     4.829     4.875     4.921     4.948     4.991     5.034     5.056     5.097     5.138     5.158     5.196     5.236     5.252     5.287     5.321     5.330     5.359     5.386     5.389     5.412     5.434     5.432     5.451     5.471     5.466     5.485     5.506     5.504     5.525     5.546     5.544     5.562     5.580     5.574     5.589     5.604     5.595     5.606     5.617     5.606     5.618     5.632     5.708     5.773     5.846     5.953     5.973     6.003     6.034     5.976     5.928     5.846     5.702     5.592     5.571     5.581     5.596     5.589     5.608     5.628     5.621     5.634     5.641     5.618     5.614     5.604     5.561     5.534     5.494     5.409     5.354     5.447     5.586     5.653     5.669     5.645     5.605     5.557     5.507     5.445     5.363     5.265     5.173     5.124     5.113     5.173     5.244     5.294     5.360     5.429     5.478     5.544     5.614     5.659     5.723     5.792     5.834     5.891     5.951     5.986     6.034     6.086     6.114     6.159     6.212     6.240     6.281     6.325     6.342     6.365     6.389     6.383     6.379     6.375     6.346     6.332     6.472     6.566     6.604     6.581     6.492     6.362     6.180     5.962     5.900     5.844     5.772     5.702     5.634     5.550     5.471     5.389     5.299     5.215     5.131     5.045     4.968     4.886     4.792     4.702     4.614     4.530     4.461     4.398     4.339     4.293     4.250     4.205     4.165     4.128     4.097     4.077     4.060     4.044     4.031     4.017     4.003     3.990     3.975     3.960     3.948     3.934     3.918     3.905     3.892     3.876     3.861     3.848     3.833     3.817     3.803     3.787     3.770     3.755     3.737     3.720     3.704     3.685     3.666     3.650     3.630     3.612     3.595     3.577     3.558     3.541     3.522     3.505     3.488     3.469     3.451     3.435     3.416     3.398     3.381     3.364     3.347     3.331     3.313     3.298     3.283     3.266     3.250     3.236     3.221     3.205     3.192     3.178     3.163     3.151     3.137     3.124     3.113     3.100     3.089     3.078     3.066     3.055     3.045     3.034     3.022     3.013     3.001     2.990     2.979     2.968     2.957     2.946     2.933     2.922     2.911     2.899     2.886     2.875     2.863     2.851     2.840     2.827     2.815     2.804     2.792     2.780     2.770     2.758     2.747     2.737     2.726     2.715     2.706     2.696     2.686     2.677     2.668     2.659     2.650     2.641     2.632     2.624     2.615     2.607     2.599     2.591     2.583     2.576     2.568     2.561     2.555     2.548     2.542     2.536     2.530     2.524     2.519     2.513     2.507     2.503     2.498     2.493     2.488     2.483     2.479     2.475     2.471     2.466     2.462     2.458     2.454     2.451     2.446     2.442     2.439     2.435     2.431     2.428     2.424     2.421     2.417     2.413     2.409     2.405     2.401     2.397     2.393     2.389     2.384     2.381     2.376     2.371     2.367     2.362     2.357     2.352     2.347     2.342     2.337     2.331     2.326     2.320     2.314     2.308     2.302     2.296     2.290     2.284     2.277     2.270     2.263     2.256     2.249     2.242     2.234     2.227     2.219     2.211     2.202     2.194     2.184     2.175     2.165     2.155     2.145     2.134     2.123     2.112     2.101     2.090     2.079     2.068     2.057     2.046     2.035     2.023     2.012     1.999     1.986     1.972     1.959     1.944     1.928     1.913
     2.411     2.422     2.432     2.442     2.452     2.461     2.470     2.479     2.488     2.496     2.505     2.513     2.521     2.530     2.538     2.546     2.553     2.561     2.569     2.576     2.584     2.591     2.598     2.605     2.613     2.620     2.627     2.634     2.640     2.647     2.654     2.660     2.666     2.673     2.679     2.685     2.692     2.697     2.704     2.710     2.715     2.721     2.727     2.733     2.739     2.744     2.750     2.756     2.761     2.767     2.771     2.777     2.782     2.787     2.792     2.797     2.802     2.807     2.811     2.816     2.821     2.825     2.830     2.834     2.839     2.843     2.847     2.852     2.856     2.860     2.865     2.869     2.873     2.877     2.881     2.885     2.889     2.893     2.897     2.901     2.905     2.909     2.913     2.917     2.920     2.925     2.928     2.932     2.935     2.939     2.943     2.946     2.950     2.953     2.957     2.960     2.964     2.967     2.971     2.974     2.977     2.981     2.984     2.987     2.990     2.994     2.997     3.001     3.004     3.007     3.010     3.014     3.017     3.020     3.023     3.026     3.030     3.033     3.036     3.039     3.042     3.045     3.048     3.051     3.055     3.057     3.061     3.063     3.067     3.070     3.073     3.075     3.079     3.081     3.084     3.087     3.090     3.093     3.096     3.099     3.101     3.104     3.107     3.109     3.112     3.115     3.118     3.120     3.123     3.125     3.128     3.130     3.132     3.135     3.137     3.140     3.142     3.144     3.146     3.148     3.151     3.153     3.155     3.157     3.158     3.160     3.162     3.164     3.166     3.167     3.169     3.171     3.172     3.174     3.175     3.177     3.178     3.179     3.180     3.181     3.182     3.183     3.184     3.185     3.186     3.187     3.187     3.188     3.189     3.189     3.190     3.190     3.190     3.191     3.191     3.191     3.191     3.191     3.191     3.191     3.191     3.190     3.190     3.190     3.189     3.188     3.188     3.187     3.187     3.186     3.185     3.184     3.183     3.182     3.181     3.180     3.179     3.178     3.177     3.175     3.174     3.172     3.171     3.169     3.168     3.166     3.164     3.162     3.160     3.158     3.156     3.154     3.152     3.150     3.147     3.145     3.142     3.140     3.137     3.135     3.132     3.129     3.126     3.124     3.121     3.118     3.114     3.111     3.108     3.104     3.101     3.098     3.094     3.090     3.087     3.083     3.079     3.075     3.072     3.067     3.063     3.059     3.055     3.050     3.046     3.041     3.037     3.032     3.027     3.023     3.018     3.013     3.008     3.003     2.998     2.993     2.987     2.982     2.976     2.971     2.965     2.960     2.954     2.948     2.943     2.937     2.931     2.925     2.919     2.913     2.907     2.901     2.895     2.889     2.883     2.877     2.870     2.864     2.858     2.851     2.845     2.839     2.832     2.826     2.820     2.813     2.807     2.800     2.794     2.787     2.781     2.774     2.768     2.761     2.755     2.755     2.755     2.756     2.756     2.757     2.757     2.757     2.758     2.758     2.758     2.759     2.759     2.759     2.760     2.760     2.760     2.761     2.761     2.761     2.762     2.762     2.762     2.762     2.763     2.763     2.764     2.764     2.764     2.765     2.765     2.765     2.766     2.766     2.767     2.767     2.767     2.768     2.768     2.769     2.769     2.769     2.770     2.770     2.771     2.771     2.771     2.772     2.773     2.773     2.774     2.774     2.774     2.775     2.776     2.776     2.776     2.777     2.778     2.778     2.778     2.779     2.780     2.780     2.781     2.781     2.782     2.782     2.783     2.784     2.784     2.785     2.785     2.786     2.786     2.787     2.787     2.788     2.789     2.789     2.790     2.791     2.791     2.792     2.792     2.793     2.793     2.794     2.795     2.795     2.796     2.797     2.797     2.798     2.799     2.799     2.800     2.801     2.801     2.802     2.803     2.803     2.804     2.805     2.806     2.806     2.807     2.808     2.809     2.809     2.810     2.811     2.812     2.812     2.813     2.814     2.815     2.815     2.816     2.817     2.818     2.818     2.819     2.820     2.821     2.822     2.823     2.823     2.824     2.825     2.826     2.827     2.828     2.828     2.829     2.830     2.831     2.832     2.833     2.834     2.835     2.835     2.836     2.837     2.838     2.839     2.840     2.841     2.842     2.843     2.844     2.844     2.846     2.847     2.848     2.849     2.850     2.851     2.852     2.853     2.854     2.855     2.856     2.857     2.858     2.859     2.860     2.862     2.863     2.864     2.865     2.866     2.867     2.868     2.869     2.870     2.871     2.873     2.874     2.875     2.876     2.877     2.879     2.880     2.881     2.883     2.884     2.885     2.886     2.888     2.889     2.890     2.891     2.893     2.894     2.895     2.897     2.898     2.899     2.900     2.902     2.903     2.904     2.906     2.907     2.908     2.909     2.911     2.912     2.913     2.915     2.916     2.917     2.919     2.920     2.922     2.923     2.924     2.926     2.927     2.928     2.930     2.932     2.933     2.934     2.936     2.937     2.939     2.940     2.942     2.943     2.945     2.946     2.948     2.949     2.951     2.952     2.954     2.955     2.957     2.958     2.959     2.961     2.962     2.964     2.965     2.967     2.969     2.970     2.972     2.973     2.975     2.976     2.978     2.980     2.981     2.983     2.984     2.986     2.988     2.990     2.991     2.993     2.995     2.996     2.998     3.000     3.001     3.003     3.005     3.006     3.008     3.010     3.011     3.013     3.015     3.017     3.018     3.020     3.022     3.024     3.026     3.027     3.029     3.031     3.032     3.034     3.036     3.038     3.040     3.042     3.043     3.045     3.047     3.049     3.051     3.052     3.054     3.056     3.058     3.060     3.062     3.064     3.066     3.068     3.070     3.077     3.085     3.093     3.101     3.109     3.117     3.125     3.132     3.141     3.148     3.156     3.164     3.172     3.179     3.187     3.194     3.202     3.210     3.217     3.224     3.232     3.239     3.247     3.254     3.261     3.268     3.275     3.282     3.289     3.296     3.303     3.310     3.316     3.323     3.329     3.336     3.342     3.349     3.355     3.361     3.367     3.373     3.379     3.385     3.390     3.396     3.401     3.407     3.412     3.417     3.422     3.428     3.432     3.438     3.442     3.447     3.452     3.456     3.460     3.464     3.468     3.473     3.477     3.480     3.484     3.488     3.491     3.494     3.498     3.501     3.504     3.507     3.509     3.512     3.515     3.517     3.519     3.521     3.523     3.525     3.527     3.529     3.530     3.532     3.533     3.534     3.535     3.536     3.536     3.537     3.537     3.537     3.537     3.536     3.536     3.535     3.534     3.533     3.531     3.530     3.527     3.525     3.523     3.520     3.517     3.514     3.510     3.507     3.503     3.498     3.494     3.489     3.484     3.479     3.473     3.468     3.462     3.455     3.449     3.442     3.435     3.427     3.420     3.413     3.406     3.399     3.391     3.382     3.374     3.365     3.361     3.363     3.366     3.369     3.371     3.374     3.377     3.380     3.383     3.386     3.389     3.392     3.396     3.400     3.403     3.407     3.410     3.412     3.415     3.418     3.421     3.424     3.428     3.431     3.434     3.437     3.440     3.442     3.445     3.448     3.451     3.453     3.456     3.458     3.461     3.463     3.465     3.468     3.470     3.472     3.474     3.476     3.478     3.480     3.482     3.484     3.486     3.488     3.490     3.492     3.494     3.496     3.498     3.500     3.502     3.504     3.506     3.508     3.510     3.512     3.514     3.516     3.518     3.521     3.523     3.525     3.527     3.529     3.531     3.533     3.535     3.537     3.540     3.542     3.544     3.546     3.548     3.551     3.553     3.555     3.557     3.559     3.562     3.564     3.566     3.568     3.570     3.572     3.575     3.581     3.592     3.603     3.614     3.625     3.636     3.647     3.658     3.669     3.680     3.690     3.701     3.711     3.722     3.732     3.743     3.753     3.763     3.773     3.783     3.793     3.802     3.812     3.822     3.831     3.840     3.849     3.858     3.867     3.876     3.885     3.893     3.901     3.910     3.918     3.926     3.933     3.941     3.948     3.956     3.963     3.970     3.976     3.983     3.989     3.996     4.002     4.008     4.013     4.019     4.024     4.029     4.033     4.038     4.042     4.046     4.050     4.053     4.057     4.059     4.062     4.065     4.067     4.069     4.070     4.071     4.072     4.073     4.073     4.073     4.073     4.072     4.071     4.070     4.068     4.066     4.063     4.060     4.057     4.053     4.049     4.045     4.040     4.035     4.029     4.023     4.017     4.010     4.002     3.994     3.986     3.978     3.969     3.959     3.949     3.939     3.928     3.917     3.906     3.894     3.882     3.869     3.856     3.852     3.886     3.920     3.954     3.987     4.019     4.050     4.081     4.111     4.141     4.170     4.198     4.226     4.253     4.280     4.305     4.330     4.355     4.378     4.401     4.424     4.445     4.466     4.486     4.506     4.524     4.542     4.560     4.576     4.591     4.606     4.620     4.633     4.645     4.656     4.667     4.677     4.685     4.693     4.700     4.706     4.711     4.715     4.719     4.721     4.723     4.723     4.723     4.722     4.720     4.717     4.714     4.709     4.704     4.697     4.690     4.682     4.673     4.663     4.652     4.641     4.628     4.615     4.601     4.586     4.570     4.553     4.536     4.518     4.498     4.478     4.458     4.437     4.415     4.393     4.369     4.346     4.322     4.298     4.273     4.251     4.261     4.271     4.281     4.291     4.302     4.313     4.324     4.335     4.347     4.358     4.370     4.383     4.395     4.407     4.420     4.433     4.447     4.460     4.474     4.488     4.502     4.517     4.532     4.547     4.562     4.577     4.593     4.609     4.625     4.641     4.658     4.675     4.691     4.709     4.726     4.743     4.761     4.779     4.797     4.815     4.833     4.851     4.870     4.889     4.907     4.926     4.945     4.965     4.984     5.004     5.023     5.042     5.062     5.082     5.101     5.121     5.141     5.160     5.180     5.200     5.219     5.239     5.258     5.278     5.298     5.317     5.337     5.356     5.375     5.394     5.414     5.433     5.451     5.470     5.488     5.506     5.525     5.543     5.561     5.579     5.597     5.615     5.633     5.650     5.668     5.685     5.701     5.718     5.734     5.751     5.767     5.783     5.800     5.817     5.836     5.854     5.872     5.891     5.951     6.018     6.100     6.190     6.274     6.369     6.470     6.565     6.669     6.778     6.879     7.000     7.129     7.242     7.373     7.519     7.636     7.739     7.824     7.902     7.990     8.033     7.974     7.903     7.992     7.993     7.945     7.872     7.951     7.968     7.899     7.991     8.083     8.065     7.919     8.008     8.065     8.013     7.847     7.954     8.023     7.978     7.838     8.000     8.062     7.829     8.032     8.142     7.924     8.051     8.068     8.074     8.437     8.758     8.838     8.973     9.164     9.081     9.120     9.096     8.866     8.821     8.651     8.397     8.365     8.160     7.929     7.926     7.747     7.565     7.566     7.464     7.267     7.263     7.204     7.038     7.049     7.018     6.895     6.887     6.889     6.739     6.714     6.718     6.587     6.579     6.581     6.480     6.442     6.446     6.330     6.270     6.274     6.163     6.075     6.089     5.960     5.892     5.891     5.789     5.727     5.736     5.646     5.640     5.652     5.665     5.666     5.697     5.745     5.780     5.996     6.066     6.134     6.373     6.468     6.573     6.837     6.941     7.139     7.444     7.569     7.823     8.099     8.222     8.455     8.698     8.766     9.010     9.130     9.210     9.340     9.378     9.351     9.458     9.383     9.386     9.414     9.292     9.261     9.207     9.035     8.974     8.904     8.737     8.676     8.586     8.403     8.343     8.262     8.160     8.134     8.121     7.990     7.946     7.926     7.822     7.796     7.792     7.707     7.695     7.690     7.593     7.576     7.564     7.462     7.471     7.487     7.431     7.461     7.465     7.406     7.413     7.382     7.282     7.255     7.193     7.084     7.054     7.005     6.914     6.892     6.845     6.766     6.750     6.695     6.594     6.552     6.485     6.373     6.320     6.247     6.126     6.056     5.954     5.810     5.727     5.649     5.530     5.476     5.430     5.341     5.292     5.231     5.152     5.141     5.119     5.107     5.097     5.076     5.065     5.055     5.036     5.028     5.021     5.003     4.997     4.994     4.982     4.980     4.979     4.968     4.967     4.966     4.956     4.955     4.955     4.947     4.947     4.948     4.940     4.941     4.942     4.935     4.936     4.939     4.933     4.935     4.939     4.934     4.937     4.939     4.933     4.934     4.936     4.929     4.931     4.933     4.928     4.930     4.932     4.927     4.929     4.931     4.925     4.927     4.929     4.922     4.922     4.923     4.915     4.914     4.915     4.906     4.905     4.906     4.897     4.897     4.898     4.890     4.891     4.894     4.887     4.888     4.890     4.881     4.881     4.881     4.871     4.870     4.870     4.859     4.857     4.855     4.842     4.838     4.833     4.817     4.809     4.803     4.785     4.778     4.772     4.753     4.742     4.733     4.711     4.699     4.761     4.936     5.078     5.145     5.204     5.197     5.075     4.924     4.764     4.558     4.543     4.543     4.551     4.549     4.561     4.581     4.592     4.619     4.654     4.680     4.719     4.763     4.795     4.837     4.881     4.911     4.951     4.992     5.019     5.057     5.098     5.123     5.160     5.198     5.220     5.252     5.284     5.298     5.324     5.350     5.358     5.379     5.400     5.403     5.419     5.436     5.437     5.453     5.473     5.478     5.497     5.517     5.520     5.535     5.551     5.551     5.563     5.576     5.571     5.579     5.588     5.582     5.591     5.604     5.602     5.615     5.679     5.808     5.886     5.961     6.032     6.041     6.039     5.996     5.898     5.814     5.711     5.611     5.609     5.613     5.632     5.651     5.649     5.653     5.650     5.622     5.605     5.583     5.539     5.505     5.466     5.397     5.345     5.387     5.490     5.537     5.540     5.521     5.496     5.466     5.435     5.407     5.374     5.330     5.290     5.271     5.281     5.339     5.408     5.462     5.525     5.592     5.646     5.709     5.775     5.825     5.885     5.951     6.000     6.056     6.112     6.151     6.194     6.239     6.268     6.305     6.345     6.373     6.404     6.436     6.451     6.464     6.475     6.468     6.455     6.439     6.409     6.377     6.342     6.295     6.246     6.198     6.138     6.077     6.016     5.946     5.875     5.807     5.734     5.661     5.585     5.500     5.415     5.327     5.237     5.148     5.060     4.974     4.893     4.808     4.717     4.621     4.529     4.448     4.380     4.314     4.256     4.210     4.169     4.125     4.081     4.043     4.013     3.993     3.977     3.963     3.953     3.942     3.929     3.918     3.905     3.892     3.879     3.866     3.852     3.839     3.826     3.813     3.799     3.787     3.773     3.759     3.746     3.731     3.716     3.702     3.686     3.670     3.655     3.638     3.621     3.605     3.588     3.571     3.554     3.538     3.521     3.505     3.487     3.471     3.455     3.438     3.420     3.404     3.387     3.370     3.354     3.337     3.321     3.306     3.289     3.274     3.259     3.244     3.229     3.215     3.201     3.186     3.172     3.159     3.146     3.133     3.120     3.108     3.096     3.084     3.072     3.062     3.050     3.039     3.029     3.018     3.008     2.997     2.986     2.976     2.965     2.953     2.942     2.931     2.920     2.908     2.896     2.885     2.873     2.862     2.849     2.838     2.826     2.814     2.802     2.791     2.779     2.768     2.757     2.746     2.735     2.725     2.714     2.703     2.693     2.684     2.674     2.665     2.655     2.647     2.638     2.629     2.620     2.611     2.603     2.595     2.587     2.579     2.572     2.564     2.557     2.550     2.543     2.537     2.531     2.525     2.519     2.513     2.508     2.502     2.497     2.492     2.487     2.482     2.478     2.473     2.469     2.464     2.460     2.456     2.452     2.448     2.444     2.440     2.436     2.432     2.429     2.425     2.421     2.418     2.414     2.411     2.407     2.403     2.399     2.395     2.391     2.387     2.383     2.379     2.374     2.370     2.366     2.361     2.357     2.352     2.347     2.342     2.337     2.332     2.327     2.322     2.316     2.310     2.305     2.299     2.293     2.287     2.281     2.274     2.267     2.261     2.254     2.247     2.240     2.232     2.225     2.217     2.209     2.201     2.193     2.184     2.175     2.165     2.155     2.145     2.134     2.124     2.113     2.101     2.090     2.079     2.068     2.057     2.047     2.036     2.025     2.014     2.003     1.991     1.978     1.964     1.950     1.936     1.920     1.903
     2.410     2.420     2.430     2.440     2.450     2.459     2.469     2.477     2.486     2.494     2.503     2.511     2.520     2.528     2.536     2.544     2.552     2.560     2.568     2.575     2.583     2.590     2.597     2.604     2.612     2.619     2.626     2.633     2.639     2.646     2.653     2.659     2.666     2.673     2.679     2.685     2.691     2.697     2.703     2.709     2.715     2.721     2.727     2.733     2.739     2.744     2.750     2.755     2.762     2.767     2.772     2.777     2.783     2.788     2.792     2.798     2.802     2.808     2.812     2.817     2.821     2.826     2.831     2.835     2.840     2.844     2.849     2.853     2.857     2.862     2.866     2.870     2.874     2.879     2.883     2.887     2.891     2.895     2.899     2.903     2.907     2.911     2.916     2.920     2.923     2.927     2.931     2.935     2.938     2.942     2.945     2.949     2.952     2.956     2.959     2.963     2.966     2.970     2.973     2.977     2.980     2.983     2.987     2.990     2.994     2.997     3.000     3.004     3.007     3.010     3.014     3.017     3.020     3.023     3.026     3.030     3.033     3.036     3.039     3.042     3.046     3.049     3.052     3.055     3.058     3.061     3.064     3.067     3.070     3.073     3.076     3.079     3.082     3.085     3.088     3.091     3.094     3.097     3.099     3.102     3.105     3.108     3.111     3.113     3.116     3.119     3.121     3.124     3.126     3.129     3.132     3.134     3.136     3.139     3.141     3.144     3.146     3.148     3.150     3.152     3.155     3.157     3.159     3.161     3.163     3.165     3.166     3.168     3.170     3.172     3.173     3.175     3.177     3.178     3.179     3.181     3.182     3.183     3.185     3.186     3.187     3.188     3.189     3.190     3.190     3.191     3.192     3.193     3.193     3.194     3.194     3.194     3.195     3.195     3.195     3.196     3.195     3.195     3.195     3.195     3.195     3.195     3.195     3.194     3.194     3.193     3.193     3.192     3.191     3.191     3.190     3.189     3.188     3.187     3.186     3.185     3.184     3.183     3.181     3.180     3.179     3.177     3.176     3.174     3.172     3.171     3.169     3.167     3.165     3.163     3.161     3.159     3.156     3.155     3.152     3.150     3.147     3.145     3.142     3.140     3.137     3.134     3.132     3.129     3.126     3.123     3.120     3.116     3.113     3.109     3.106     3.103     3.099     3.096     3.092     3.088     3.084     3.081     3.076     3.073     3.068     3.064     3.060     3.055     3.051     3.046     3.042     3.037     3.033     3.028     3.023     3.018     3.013     3.008     3.003     2.998     2.992     2.987     2.981     2.976     2.970     2.965     2.959     2.953     2.948     2.942     2.936     2.930     2.924     2.919     2.912     2.906     2.900     2.894     2.888     2.882     2.875     2.869     2.863     2.856     2.850     2.844     2.837     2.831     2.824     2.818     2.811     2.805     2.798     2.792     2.785     2.779     2.772     2.766     2.759     2.754     2.754     2.754     2.755     2.755     2.755     2.756     2.756     2.757     2.757     2.757     2.758     2.758     2.758     2.759     2.759     2.759     2.759     2.760     2.760     2.760     2.761     2.761     2.761     2.762     2.762     2.762     2.763     2.763     2.763     2.764     2.764     2.765     2.765     2.765     2.766     2.766     2.767     2.767     2.767     2.768     2.768     2.769     2.769     2.770     2.770     2.771     2.771     2.772     2.772     2.773     2.773     2.774     2.774     2.775     2.775     2.776     2.776     2.777     2.777     2.778     2.778     2.779     2.779     2.780     2.780     2.781     2.781     2.782     2.783     2.783     2.784     2.785     2.785     2.786     2.786     2.787     2.787     2.788     2.789     2.789     2.790     2.790     2.791     2.792     2.792     2.793     2.793     2.794     2.795     2.795     2.796     2.797     2.797     2.798     2.799     2.799     2.800     2.801     2.802     2.802     2.803     2.804     2.804     2.805     2.806     2.807     2.807     2.808     2.809     2.810     2.810     2.811     2.812     2.813     2.813     2.814     2.815     2.816     2.816     2.817     2.818     2.819     2.820     2.821     2.821     2.822     2.823     2.824     2.824     2.825     2.826     2.827     2.828     2.829     2.830     2.830     2.831     2.832     2.833     2.834     2.835     2.836     2.837     2.838     2.839     2.840     2.841     2.842     2.842     2.844     2.844     2.845     2.846     2.847     2.849     2.850     2.851     2.852     2.853     2.854     2.855     2.856     2.857     2.858     2.859     2.860     2.861     2.862     2.864     2.865     2.866     2.867     2.868     2.869     2.870     2.871     2.873     2.874     2.875     2.876     2.878     2.879     2.880     2.881     2.883     2.884     2.885     2.886     2.888     2.889     2.891     2.892     2.893     2.894     2.895     2.897     2.898     2.899     2.901     2.902     2.903     2.905     2.906     2.907     2.908     2.910     2.911     2.912     2.914     2.915     2.916     2.918     2.919     2.921     2.922     2.923     2.925     2.926     2.928     2.929     2.931     2.932     2.933     2.935     2.936     2.938     2.939     2.941     2.942     2.944     2.945     2.947     2.948     2.950     2.951     2.953     2.954     2.956     2.957     2.959     2.960     2.962     2.963     2.964     2.966     2.968     2.969     2.971     2.972     2.974     2.976     2.977     2.979     2.980     2.982     2.984     2.985     2.987     2.989     2.990     2.992     2.994     2.995     2.997     2.999     3.000     3.002     3.004     3.005     3.007     3.009     3.011     3.012     3.014     3.016     3.018     3.019     3.021     3.023     3.025     3.026     3.028     3.030     3.032     3.033     3.035     3.037     3.039     3.041     3.043     3.045     3.046     3.048     3.050     3.052     3.054     3.056     3.058     3.059     3.062     3.063     3.065     3.067     3.069     3.071     3.079     3.087     3.095     3.102     3.110     3.118     3.126     3.134     3.141     3.149     3.157     3.165     3.172     3.180     3.187     3.195     3.202     3.210     3.217     3.224     3.232     3.239     3.246     3.253     3.260     3.267     3.274     3.281     3.287     3.294     3.301     3.307     3.314     3.320     3.326     3.333     3.339     3.345     3.351     3.357     3.363     3.369     3.374     3.380     3.385     3.391     3.396     3.401     3.406     3.411     3.416     3.421     3.426     3.430     3.435     3.439     3.443     3.447     3.451     3.455     3.459     3.463     3.467     3.470     3.474     3.477     3.480     3.483     3.486     3.489     3.492     3.494     3.497     3.499     3.501     3.503     3.505     3.507     3.509     3.510     3.512     3.513     3.514     3.515     3.516     3.517     3.517     3.518     3.518     3.518     3.518     3.517     3.517     3.516     3.515     3.514     3.512     3.510     3.508     3.506     3.504     3.501     3.498     3.494     3.491     3.487     3.483     3.479     3.474     3.469     3.464     3.459     3.453     3.447     3.441     3.434     3.428     3.421     3.413     3.406     3.398     3.389     3.381     3.374     3.365     3.357     3.351     3.354     3.356     3.358     3.361     3.364     3.366     3.369     3.371     3.374     3.377     3.380     3.383     3.386     3.389     3.393     3.396     3.400     3.404     3.407     3.410     3.412     3.416     3.420     3.424     3.427     3.431     3.434     3.437     3.440     3.443     3.446     3.449     3.451     3.454     3.456     3.459     3.461     3.464     3.466     3.468     3.471     3.473     3.475     3.477     3.479     3.481     3.482     3.484     3.486     3.488     3.490     3.492     3.494     3.496     3.498     3.500     3.502     3.504     3.506     3.508     3.510     3.513     3.515     3.517     3.519     3.521     3.523     3.525     3.527     3.529     3.531     3.533     3.535     3.538     3.540     3.542     3.544     3.546     3.549     3.551     3.553     3.555     3.557     3.559     3.562     3.564     3.566     3.568     3.570     3.572     3.577     3.588     3.599     3.610     3.621     3.632     3.643     3.654     3.664     3.675     3.686     3.696     3.707     3.717     3.728     3.738     3.748     3.759     3.769     3.778     3.788     3.798     3.808     3.817     3.826     3.836     3.845     3.854     3.863     3.871     3.880     3.889     3.897     3.905     3.913     3.921     3.929     3.937     3.944     3.951     3.958     3.965     3.972     3.979     3.985     3.991     3.998     4.003     4.009     4.015     4.020     4.025     4.030     4.034     4.038     4.042     4.046     4.050     4.053     4.056     4.059     4.061     4.063     4.065     4.067     4.068     4.069     4.070     4.070     4.070     4.070     4.070     4.069     4.068     4.066     4.064     4.061     4.058     4.055     4.052     4.048     4.043     4.039     4.033     4.028     4.022     4.015     4.009     4.001     3.994     3.986     3.977     3.968     3.959     3.949     3.939     3.928     3.917     3.906     3.894     3.882     3.869     3.856     3.843     3.865     3.900     3.933     3.966     3.999     4.031     4.062     4.092     4.122     4.152     4.180     4.208     4.235     4.262     4.288     4.313     4.338     4.362     4.385     4.408     4.430     4.451     4.471     4.491     4.510     4.528     4.545     4.562     4.577     4.592     4.606     4.620     4.632     4.644     4.654     4.664     4.673     4.681     4.688     4.695     4.700     4.705     4.708     4.711     4.713     4.714     4.714     4.713     4.711     4.709     4.705     4.701     4.696     4.690     4.682     4.674     4.666     4.656     4.646     4.634     4.622     4.609     4.595     4.580     4.564     4.548     4.530     4.512     4.493     4.473     4.453     4.431     4.409     4.387     4.364     4.340     4.316     4.291     4.266     4.248     4.258     4.268     4.278     4.288     4.299     4.310     4.321     4.332     4.343     4.355     4.367     4.379     4.391     4.404     4.416     4.429     4.443     4.456     4.470     4.484     4.498     4.512     4.527     4.542     4.557     4.572     4.588     4.604     4.620     4.636     4.653     4.669     4.686     4.703     4.720     4.738     4.755     4.773     4.791     4.809     4.827     4.845     4.864     4.882     4.901     4.920     4.939     4.958     4.978     4.997     5.016     5.036     5.056     5.075     5.095     5.114     5.134     5.154     5.173     5.193     5.213     5.232     5.252     5.272     5.291     5.311     5.330     5.350     5.369     5.388     5.408     5.427     5.445     5.464     5.482     5.501     5.519     5.537     5.555     5.573     5.591     5.609     5.627     5.645     5.662     5.679     5.696     5.713     5.729     5.745     5.762     5.777     5.794     5.810     5.828     5.846     5.865     5.883     5.933     6.007     6.083     6.169     6.264     6.356     6.454     6.558     6.660     6.768     6.878     6.988     7.112     7.244     7.364     7.497     7.645     7.773     7.876     7.951     8.016     8.088     8.119     8.066     7.959     8.029     8.040     7.990     7.902     7.995     8.021     7.961     8.038     8.123     8.097     7.955     8.016     8.057     7.987     7.820     7.943     7.982     7.920     7.848     7.969     8.010     7.876     8.016     8.135     8.038     8.050     8.153     8.238     8.520     8.939     9.137     9.265     9.511     9.467     9.508     9.493     9.318     9.134     9.002     8.746     8.504     8.385     8.099     7.938     7.834     7.648     7.531     7.461     7.319     7.199     7.172     7.040     6.972     6.946     6.854     6.792     6.760     6.692     6.600     6.599     6.517     6.449     6.444     6.368     6.315     6.288     6.226     6.132     6.113     6.016     5.931     5.902     5.819     5.723     5.696     5.628     5.618     5.628     5.639     5.642     5.652     5.665     5.669     5.680     5.691     5.733     5.827     5.967     6.020     6.167     6.284     6.382     6.523     6.694     6.837     7.090     7.300     7.491     7.759     7.948     8.153     8.389     8.565     8.741     8.952     9.055     9.193     9.280     9.281     9.338     9.346     9.352     9.357     9.339     9.270     9.227     9.098     9.029     8.958     8.815     8.742     8.634     8.491     8.400     8.293     8.178     8.115     8.083     7.993     7.909     7.880     7.801     7.748     7.745     7.681     7.664     7.656     7.582     7.563     7.527     7.469     7.460     7.464     7.436     7.440     7.445     7.387     7.382     7.353     7.276     7.229     7.167     7.079     7.031     6.966     6.885     6.856     6.800     6.737     6.707     6.645     6.569     6.519     6.434     6.330     6.280     6.201     6.098     6.015     5.917     5.788     5.690     5.599     5.495     5.427     5.368     5.292     5.238     5.184     5.169     5.157     5.138     5.124     5.112     5.093     5.080     5.069     5.052     5.043     5.035     5.020     5.013     5.010     5.001     4.997     4.995     4.987     4.983     4.982     4.974     4.971     4.971     4.964     4.963     4.963     4.957     4.956     4.956     4.952     4.952     4.953     4.949     4.950     4.953     4.951     4.951     4.952     4.947     4.946     4.946     4.942     4.942     4.943     4.939     4.939     4.941     4.937     4.937     4.938     4.934     4.934     4.934     4.928     4.927     4.926     4.920     4.917     4.916     4.909     4.907     4.906     4.900     4.898     4.898     4.893     4.893     4.895     4.890     4.890     4.890     4.884     4.881     4.880     4.873     4.871     4.869     4.861     4.857     4.854     4.845     4.838     4.832     4.818     4.808     4.800     4.786     4.777     4.770     4.753     4.741     4.730     4.712     4.699     4.689     4.812     4.965     5.071     5.141     5.158     5.094     4.960     4.805     4.605     4.543     4.541     4.545     4.546     4.554     4.567     4.579     4.599     4.626     4.652     4.686     4.725     4.759     4.798     4.839     4.872     4.910     4.950     4.982     5.018     5.057     5.088     5.123     5.160     5.186     5.215     5.244     5.263     5.287     5.312     5.326     5.344     5.364     5.372     5.386     5.401     5.408     5.422     5.442     5.453     5.471     5.489     5.496     5.508     5.522     5.526     5.535     5.545     5.545     5.549     5.555     5.554     5.561     5.573     5.577     5.587     5.598     5.624     5.755     5.870     5.996     6.072     6.106     6.091     6.031     5.966     5.894     5.820     5.780     5.754     5.745     5.757     5.738     5.696     5.641     5.608     5.577     5.545     5.502     5.470     5.442     5.396     5.351     5.319     5.313     5.323     5.333     5.353     5.394     5.438     5.479     5.521     5.567     5.615     5.668     5.710     5.721     5.716     5.714     5.724     5.761     5.799     5.803     5.857     5.918     5.970     6.026     6.085     6.136     6.188     6.237     6.275     6.314     6.350     6.378     6.405     6.433     6.453     6.474     6.493     6.500     6.503     6.501     6.488     6.467     6.442     6.407     6.367     6.322     6.270     6.214     6.153     6.086     6.016     5.942     5.864     5.784     5.708     5.633     5.558     5.481     5.399     5.312     5.223     5.133     5.041     4.952     4.867     4.787     4.707     4.621     4.528     4.435     4.362     4.303     4.243     4.187     4.141     4.100     4.057     4.014     3.974     3.941     3.918     3.900     3.887     3.876     3.866     3.856     3.846     3.834     3.822     3.811     3.798     3.785     3.773     3.761     3.748     3.737     3.725     3.712     3.700     3.688     3.675     3.661     3.648     3.634     3.619     3.605     3.590     3.575     3.559     3.544     3.530     3.514     3.498     3.483     3.467     3.452     3.436     3.420     3.405     3.389     3.373     3.357     3.341     3.326     3.310     3.295     3.280     3.265     3.250     3.236     3.222     3.208     3.194     3.180     3.167     3.154     3.140     3.127     3.115     3.103     3.090     3.079     3.068     3.056     3.045     3.035     3.024     3.013     3.002     2.992     2.982     2.971     2.960     2.950     2.939     2.927     2.916     2.906     2.894     2.882     2.871     2.859     2.848     2.836     2.824     2.813     2.801     2.790     2.778     2.767     2.756     2.745     2.733     2.723     2.712     2.702     2.692     2.682     2.671     2.662     2.653     2.644     2.634     2.626     2.617     2.609     2.600     2.591     2.583     2.575     2.568     2.560     2.553     2.546     2.539     2.532     2.526     2.520     2.514     2.508     2.502     2.496     2.491     2.486     2.481     2.476     2.471     2.467     2.463     2.458     2.454     2.450     2.446     2.442     2.438     2.434     2.430     2.426     2.422     2.419     2.415     2.411     2.408     2.404     2.400     2.397     2.393     2.389     2.385     2.381     2.377     2.374     2.369     2.365     2.360     2.356     2.352     2.347     2.342     2.337     2.333     2.328     2.323     2.317     2.312     2.307     2.301     2.295     2.290     2.283     2.277     2.271     2.265     2.258     2.251     2.244     2.238     2.231     2.223     2.215     2.208     2.200     2.192     2.183     2.175     2.166     2.156     2.146     2.135     2.124     2.113     2.102     2.091     2.080     2.069     2.057     2.046     2.037     2.026     2.015     2.005     1.994     1.982     1.970     1.956     1.942     1.928     1.913     1.897
     2.408     2.419     2.428     2.439     2.448     2.458     2.467     2.475     2.484     2.493     2.501     2.510     2.518     2.526     2.535     2.543     2.551     2.559     2.567     2.574     2.582     2.589     2.596     2.604     2.611     2.618     2.625     2.632     2.639     2.646     2.652     2.659     2.666     2.672     2.678     2.685     2.691     2.697     2.703     2.709     2.715     2.721     2.727     2.733     2.739     2.745     2.750     2.756     2.762     2.767     2.773     2.777     2.783     2.788     2.794     2.798     2.803     2.808     2.813     2.818     2.822     2.827     2.831     2.836     2.841     2.845     2.850     2.854     2.859     2.863     2.867     2.872     2.876     2.880     2.884     2.889     2.892     2.897     2.901     2.905     2.910     2.914     2.919     2.921     2.927     2.929     2.934     2.936     2.941     2.943     2.948     2.951     2.954     2.958     2.962     2.965     2.969     2.973     2.976     2.979     2.983     2.986     2.990     2.993     2.997     3.000     3.003     3.007     3.010     3.013     3.017     3.020     3.023     3.027     3.030     3.033     3.036     3.040     3.043     3.046     3.049     3.052     3.055     3.059     3.062     3.065     3.068     3.071     3.074     3.077     3.080     3.083     3.086     3.089     3.092     3.095     3.098     3.101     3.103     3.106     3.109     3.112     3.115     3.117     3.120     3.123     3.125     3.128     3.131     3.133     3.136     3.138     3.141     3.143     3.146     3.148     3.150     3.152     3.155     3.157     3.159     3.161     3.163     3.165     3.167     3.169     3.171     3.173     3.174     3.176     3.178     3.179     3.181     3.182     3.184     3.185     3.187     3.188     3.189     3.190     3.191     3.192     3.193     3.194     3.195     3.196     3.196     3.197     3.198     3.198     3.199     3.199     3.199     3.200     3.200     3.200     3.200     3.200     3.200     3.200     3.200     3.200     3.199     3.199     3.198     3.198     3.197     3.197     3.196     3.195     3.194     3.194     3.193     3.192     3.191     3.190     3.189     3.188     3.186     3.185     3.183     3.182     3.180     3.179     3.177     3.175     3.174     3.172     3.170     3.168     3.166     3.164     3.162     3.159     3.157     3.155     3.152     3.150     3.147     3.145     3.142     3.139     3.136     3.134     3.131     3.128     3.124     3.121     3.118     3.114     3.111     3.107     3.104     3.101     3.097     3.093     3.089     3.085     3.082     3.078     3.073     3.069     3.065     3.061     3.056     3.052     3.047     3.042     3.038     3.033     3.028     3.023     3.018     3.013     3.008     3.003     2.997     2.992     2.987     2.981     2.975     2.970     2.964     2.959     2.953     2.947     2.941     2.935     2.929     2.923     2.917     2.911     2.905     2.899     2.893     2.886     2.880     2.874     2.867     2.861     2.855     2.848     2.842     2.835     2.829     2.822     2.816     2.809     2.803     2.796     2.790     2.783     2.777     2.770     2.763     2.757     2.752     2.753     2.753     2.753     2.754     2.754     2.755     2.755     2.755     2.756     2.756     2.756     2.757     2.757     2.757     2.758     2.758     2.758     2.759     2.759     2.759     2.760     2.760     2.760     2.761     2.761     2.761     2.762     2.762     2.762     2.763     2.763     2.764     2.764     2.764     2.765     2.765     2.766     2.766     2.766     2.767     2.767     2.768     2.768     2.769     2.769     2.770     2.770     2.771     2.771     2.772     2.772     2.773     2.773     2.774     2.774     2.775     2.775     2.776     2.776     2.777     2.777     2.778     2.778     2.779     2.780     2.780     2.781     2.781     2.782     2.783     2.783     2.784     2.784     2.785     2.785     2.786     2.787     2.787     2.788     2.788     2.789     2.790     2.790     2.791     2.791     2.792     2.793     2.793     2.794     2.795     2.795     2.796     2.797     2.797     2.798     2.799     2.799     2.800     2.801     2.802     2.802     2.803     2.804     2.804     2.805     2.806     2.807     2.807     2.808     2.809     2.810     2.811     2.811     2.812     2.813     2.814     2.814     2.815     2.816     2.817     2.818     2.818     2.819     2.820     2.821     2.822     2.823     2.823     2.824     2.825     2.826     2.827     2.827     2.828     2.829     2.830     2.831     2.832     2.833     2.834     2.835     2.836     2.837     2.838     2.839     2.839     2.840     2.841     2.842     2.843     2.844     2.845     2.846     2.847     2.848     2.849     2.851     2.852     2.853     2.854     2.855     2.856     2.857     2.858     2.859     2.860     2.861     2.862     2.863     2.865     2.866     2.867     2.868     2.869     2.870     2.871     2.873     2.874     2.875     2.876     2.878     2.879     2.880     2.881     2.883     2.884     2.885     2.887     2.888     2.889     2.891     2.892     2.893     2.894     2.896     2.897     2.898     2.900     2.901     2.902     2.904     2.905     2.906     2.907     2.909     2.910     2.911     2.913     2.914     2.915     2.917     2.918     2.920     2.921     2.922     2.924     2.925     2.927     2.928     2.930     2.931     2.932     2.934     2.935     2.937     2.938     2.940     2.941     2.943     2.944     2.946     2.947     2.949     2.950     2.952     2.953     2.955     2.956     2.958     2.959     2.961     2.962     2.964     2.965     2.967     2.969     2.970     2.972     2.973     2.975     2.976     2.978     2.980     2.981     2.983     2.985     2.986     2.988     2.990     2.991     2.993     2.995     2.996     2.998     3.000     3.001     3.003     3.005     3.006     3.008     3.010     3.012     3.014     3.015     3.017     3.019     3.020     3.022     3.024     3.026     3.028     3.029     3.031     3.033     3.035     3.037     3.038     3.040     3.042     3.044     3.046     3.048     3.049     3.051     3.053     3.055     3.057     3.059     3.061     3.063     3.065     3.066     3.068     3.070     3.072     3.080     3.088     3.096     3.104     3.111     3.119     3.127     3.135     3.142     3.150     3.157     3.165     3.172     3.180     3.187     3.195     3.202     3.209     3.216     3.223     3.231     3.238     3.245     3.252     3.258     3.265     3.272     3.278     3.285     3.292     3.298     3.304     3.311     3.317     3.323     3.329     3.335     3.341     3.347     3.353     3.358     3.364     3.369     3.374     3.379     3.385     3.389     3.395     3.399     3.404     3.409     3.413     3.418     3.422     3.426     3.430     3.434     3.438     3.442     3.446     3.449     3.453     3.456     3.459     3.463     3.466     3.469     3.471     3.474     3.476     3.479     3.481     3.483     3.485     3.487     3.489     3.490     3.492     3.493     3.494     3.496     3.497     3.497     3.498     3.498     3.499     3.499     3.499     3.499     3.498     3.498     3.497     3.496     3.494     3.493     3.491     3.489     3.487     3.484     3.481     3.478     3.475     3.471     3.467     3.463     3.459     3.454     3.449     3.444     3.438     3.433     3.427     3.420     3.414     3.407     3.400     3.392     3.385     3.376     3.368     3.359     3.350     3.343     3.345     3.347     3.349     3.351     3.354     3.356     3.359     3.361     3.364     3.366     3.369     3.372     3.374     3.377     3.380     3.383     3.386     3.389     3.393     3.397     3.401     3.404     3.407     3.410     3.415     3.420     3.424     3.428     3.432     3.435     3.438     3.441     3.444     3.447     3.450     3.452     3.455     3.457     3.460     3.462     3.464     3.467     3.469     3.471     3.473     3.475     3.477     3.479     3.481     3.483     3.485     3.487     3.489     3.491     3.493     3.495     3.497     3.499     3.501     3.503     3.505     3.507     3.509     3.511     3.513     3.515     3.517     3.519     3.521     3.523     3.525     3.527     3.529     3.531     3.534     3.536     3.538     3.540     3.542     3.544     3.547     3.549     3.551     3.553     3.555     3.557     3.560     3.562     3.564     3.566     3.568     3.570     3.573     3.584     3.595     3.606     3.617     3.628     3.638     3.649     3.660     3.671     3.681     3.692     3.703     3.713     3.723     3.734     3.744     3.754     3.764     3.774     3.784     3.794     3.803     3.813     3.822     3.831     3.841     3.849     3.858     3.867     3.876     3.884     3.893     3.901     3.909     3.917     3.925     3.932     3.940     3.947     3.954     3.961     3.968     3.975     3.981     3.987     3.993     3.999     4.005     4.010     4.016     4.021     4.026     4.030     4.034     4.039     4.042     4.046     4.049     4.052     4.055     4.058     4.060     4.062     4.064     4.065     4.066     4.067     4.068     4.068     4.068     4.067     4.066     4.065     4.063     4.061     4.059     4.057     4.053     4.050     4.046     4.042     4.037     4.032     4.027     4.021     4.014     4.008     4.001     3.993     3.985     3.977     3.968     3.958     3.949     3.939     3.928     3.917     3.906     3.894     3.882     3.870     3.857     3.844     3.844     3.879     3.913     3.946     3.979     4.011     4.042     4.073     4.103     4.133     4.162     4.190     4.218     4.245     4.271     4.296     4.321     4.345     4.369     4.392     4.414     4.435     4.456     4.475     4.494     4.513     4.530     4.547     4.563     4.578     4.592     4.606     4.619     4.630     4.641     4.651     4.661     4.669     4.676     4.683     4.689     4.693     4.697     4.700     4.702     4.704     4.704     4.703     4.702     4.700     4.696     4.692     4.687     4.681     4.675     4.667     4.658     4.649     4.638     4.627     4.615     4.602     4.588     4.574     4.558     4.542     4.524     4.506     4.487     4.468     4.447     4.426     4.404     4.381     4.358     4.334     4.310     4.285     4.260     4.245     4.255     4.265     4.275     4.285     4.296     4.307     4.318     4.329     4.340     4.352     4.363     4.375     4.387     4.400     4.412     4.425     4.439     4.452     4.466     4.479     4.493     4.508     4.522     4.537     4.552     4.568     4.583     4.599     4.615     4.631     4.647     4.664     4.681     4.697     4.715     4.732     4.749     4.767     4.785     4.803     4.821     4.839     4.858     4.876     4.895     4.914     4.933     4.952     4.971     4.991     5.010     5.030     5.049     5.069     5.088     5.108     5.128     5.147     5.167     5.187     5.206     5.226     5.246     5.265     5.285     5.305     5.324     5.344     5.363     5.382     5.402     5.421     5.440     5.458     5.477     5.495     5.513     5.531     5.549     5.568     5.585     5.603     5.621     5.639     5.657     5.674     5.691     5.708     5.724     5.741     5.757     5.772     5.788     5.804     5.821     5.838     5.857     5.875     5.914     5.988     6.066     6.148     6.239     6.337     6.435     6.537     6.644     6.753     6.865     6.978     7.093     7.221     7.355     7.482     7.616     7.765     7.899     8.003     8.072     8.114     8.167     8.192     8.145     8.037     8.054     8.073     8.022     7.922     8.035     8.079     8.036     8.070     8.153     8.129     7.996     7.999     8.037     7.970     7.818     7.925     7.947     7.880     7.825     7.924     7.956     7.886     7.980     8.099     8.098     8.061     8.168     8.429     8.748     9.063     9.407     9.595     9.745     9.912     9.873     9.989     9.882     9.720     9.592     9.354     9.110     8.889     8.665     8.405     8.290     8.060     7.910     7.775     7.635     7.495     7.383     7.279     7.145     7.118     7.003     6.938     6.871     6.786     6.716     6.642     6.599     6.504     6.472     6.413     6.346     6.304     6.241     6.160     6.108     6.015     5.942     5.847     5.802     5.769     5.725     5.711     5.670     5.651     5.649     5.644     5.653     5.664     5.671     5.680     5.696     5.799     5.833     5.951     6.048     6.164     6.236     6.334     6.431     6.571     6.736     6.936     7.171     7.363     7.621     7.825     8.063     8.277     8.510     8.682     8.927     9.060     9.240     9.326     9.407     9.409     9.519     9.498     9.541     9.522     9.463     9.397     9.294     9.190     9.076     8.984     8.868     8.765     8.646     8.506     8.422     8.271     8.153     8.084     7.991     7.923     7.884     7.799     7.756     7.717     7.690     7.678     7.649     7.624     7.569     7.551     7.489     7.471     7.463     7.427     7.437     7.408     7.379     7.358     7.327     7.271     7.223     7.161     7.085     7.019     6.942     6.882     6.827     6.774     6.714     6.672     6.624     6.553     6.476     6.389     6.306     6.238     6.164     6.070     5.984     5.890     5.758     5.652     5.557     5.455     5.376     5.313     5.241     5.220     5.202     5.187     5.173     5.156     5.141     5.128     5.110     5.095     5.083     5.069     5.059     5.051     5.039     5.032     5.027     5.019     5.015     5.012     5.006     5.001     4.998     4.992     4.988     4.987     4.982     4.980     4.978     4.974     4.972     4.971     4.969     4.968     4.969     4.966     4.967     4.969     4.968     4.967     4.965     4.961     4.958     4.958     4.954     4.953     4.953     4.950     4.950     4.950     4.947     4.946     4.946     4.943     4.941     4.940     4.935     4.932     4.930     4.924     4.921     4.918     4.913     4.910     4.908     4.903     4.900     4.899     4.896     4.895     4.896     4.893     4.892     4.890     4.886     4.882     4.880     4.875     4.871     4.869     4.863     4.859     4.855     4.847     4.840     4.831     4.818     4.807     4.798     4.787     4.777     4.768     4.754     4.742     4.730     4.714     4.701     4.689     4.706     4.872     4.998     5.092     5.146     5.119     5.029     4.879     4.695     4.542     4.540     4.542     4.543     4.547     4.555     4.564     4.578     4.599     4.622     4.652     4.687     4.721     4.758     4.798     4.833     4.870     4.909     4.943     4.980     5.018     5.051     5.086     5.121     5.149     5.176     5.202     5.225     5.249     5.273     5.290     5.309     5.328     5.340     5.354     5.368     5.378     5.393     5.412     5.428     5.446     5.462     5.471     5.481     5.492     5.498     5.507     5.515     5.515     5.517     5.521     5.523     5.531     5.541     5.549     5.557     5.566     5.569     5.579     5.746     5.911     6.046     6.106     6.109     6.096     6.069     6.030     5.995     5.976     5.985     6.003     6.037     6.052     6.041     5.995     5.896     5.771     5.604     5.459     5.435     5.422     5.402     5.368     5.364     5.435     5.497     5.564     5.636     5.711     5.786     5.860     5.935     6.007     6.066     6.107     6.119     6.095     6.058     6.045     6.065     6.112     6.160     6.177     6.147     6.077     6.098     6.149     6.201     6.248     6.293     6.334     6.368     6.399     6.427     6.447     6.464     6.478     6.487     6.492     6.496     6.494     6.484     6.470     6.447     6.419     6.384     6.343     6.295     6.242     6.182     6.119     6.049     5.975     5.896     5.816     5.731     5.643     5.560     5.482     5.408     5.333     5.254     5.169     5.082     4.993     4.902     4.812     4.729     4.657     4.586     4.510     4.426     4.344     4.280     4.230     4.179     4.127     4.081     4.038     3.997     3.955     3.916     3.880     3.852     3.832     3.817     3.805     3.794     3.784     3.775     3.764     3.753     3.742     3.730     3.719     3.707     3.696     3.685     3.674     3.663     3.652     3.641     3.629     3.618     3.606     3.594     3.581     3.568     3.555     3.541     3.528     3.514     3.500     3.487     3.473     3.458     3.444     3.429     3.415     3.401     3.386     3.372     3.357     3.343     3.327     3.312     3.298     3.283     3.269     3.254     3.241     3.227     3.213     3.199     3.186     3.173     3.160     3.147     3.134     3.122     3.109     3.097     3.085     3.074     3.062     3.051     3.040     3.029     3.018     3.008     2.998     2.987     2.977     2.967     2.956     2.945     2.935     2.924     2.913     2.902     2.891     2.880     2.869     2.857     2.846     2.834     2.823     2.811     2.800     2.788     2.777     2.766     2.754     2.743     2.732     2.721     2.711     2.700     2.690     2.680     2.671     2.660     2.650     2.641     2.632     2.623     2.614     2.605     2.597     2.589     2.580     2.572     2.564     2.556     2.549     2.541     2.534     2.528     2.521     2.514     2.508     2.503     2.497     2.491     2.486     2.480     2.475     2.471     2.466     2.461     2.457     2.452     2.448     2.444     2.440     2.436     2.432     2.428     2.424     2.420     2.416     2.412     2.409     2.405     2.401     2.398     2.394     2.390     2.387     2.383     2.380     2.376     2.371     2.367     2.363     2.360     2.356     2.351     2.346     2.342     2.338     2.333     2.328     2.323     2.318     2.313     2.308     2.303     2.297     2.292     2.286     2.280     2.274     2.268     2.262     2.255     2.249     2.242     2.235     2.228     2.221     2.214     2.206     2.199     2.191     2.183     2.174     2.165     2.156     2.147     2.137     2.126     2.115     2.103     2.091     2.080     2.069     2.058     2.047     2.036     2.027     2.017     2.006     1.996     1.985     1.974     1.963     1.949     1.935     1.921     1.907     1.893
     2.406     2.417     2.427     2.437     2.446     2.456     2.465     2.474     2.482     2.491     2.500     2.508     2.517     2.525     2.533     2.541     2.550     2.558     2.566     2.573     2.581     2.588     2.596     2.603     2.610     2.617     2.624     2.631     2.638     2.645     2.652     2.658     2.665     2.671     2.678     2.684     2.691     2.697     2.703     2.709     2.715     2.721     2.727     2.733     2.738     2.745     2.750     2.756     2.762     2.767     2.773     2.778     2.784     2.789     2.794     2.798     2.804     2.809     2.814     2.819     2.823     2.828     2.832     2.837     2.842     2.846     2.851     2.855     2.860     2.865     2.869     2.873     2.878     2.882     2.886     2.891     2.895     2.899     2.903     2.908     2.911     2.917     2.919     2.925     2.928     2.933     2.935     2.940     2.943     2.946     2.950     2.953     2.957     2.961     2.964     2.968     2.972     2.975     2.979     2.982     2.986     2.989     2.993     2.996     3.000     3.003     3.006     3.010     3.013     3.016     3.020     3.023     3.027     3.030     3.033     3.036     3.040     3.043     3.046     3.049     3.052     3.056     3.059     3.062     3.065     3.068     3.071     3.075     3.078     3.081     3.084     3.087     3.090     3.093     3.096     3.099     3.102     3.104     3.107     3.110     3.113     3.116     3.119     3.121     3.124     3.127     3.129     3.132     3.135     3.137     3.140     3.142     3.145     3.147     3.149     3.152     3.154     3.156     3.159     3.161     3.163     3.165     3.167     3.169     3.171     3.173     3.175     3.177     3.179     3.180     3.182     3.184     3.185     3.187     3.188     3.190     3.191     3.192     3.193     3.195     3.196     3.197     3.198     3.198     3.199     3.200     3.201     3.201     3.202     3.203     3.203     3.204     3.204     3.204     3.204     3.205     3.205     3.205     3.205     3.205     3.204     3.204     3.204     3.204     3.203     3.203     3.202     3.201     3.201     3.200     3.199     3.198     3.197     3.196     3.196     3.194     3.193     3.192     3.191     3.189     3.188     3.187     3.185     3.183     3.182     3.180     3.178     3.177     3.175     3.173     3.171     3.169     3.166     3.164     3.162     3.160     3.157     3.155     3.152     3.149     3.147     3.144     3.141     3.138     3.135     3.132     3.129     3.126     3.123     3.119     3.116     3.113     3.109     3.105     3.102     3.098     3.094     3.090     3.086     3.082     3.078     3.074     3.070     3.065     3.061     3.056     3.052     3.047     3.043     3.038     3.033     3.028     3.023     3.018     3.013     3.008     3.002     2.997     2.992     2.986     2.980     2.975     2.969     2.964     2.958     2.952     2.946     2.940     2.934     2.928     2.922     2.916     2.910     2.904     2.898     2.891     2.885     2.878     2.872     2.866     2.859     2.853     2.846     2.840     2.833     2.827     2.820     2.814     2.807     2.800     2.794     2.787     2.781     2.774     2.768     2.761     2.754     2.751     2.751     2.752     2.752     2.753     2.753     2.753     2.754     2.754     2.754     2.755     2.755     2.755     2.756     2.756     2.756     2.757     2.757     2.757     2.758     2.758     2.758     2.759     2.759     2.759     2.760     2.760     2.761     2.761     2.761     2.762     2.762     2.763     2.763     2.763     2.764     2.764     2.765     2.765     2.765     2.766     2.766     2.767     2.767     2.768     2.768     2.769     2.769     2.770     2.770     2.771     2.771     2.772     2.772     2.773     2.773     2.774     2.774     2.775     2.775     2.776     2.776     2.777     2.778     2.778     2.779     2.779     2.780     2.781     2.781     2.782     2.782     2.783     2.784     2.784     2.785     2.785     2.786     2.786     2.787     2.788     2.788     2.789     2.789     2.790     2.791     2.791     2.792     2.793     2.793     2.794     2.795     2.795     2.796     2.797     2.797     2.798     2.799     2.800     2.800     2.801     2.802     2.802     2.803     2.804     2.805     2.805     2.806     2.807     2.808     2.809     2.809     2.810     2.811     2.812     2.812     2.813     2.814     2.815     2.816     2.816     2.817     2.818     2.819     2.820     2.820     2.821     2.822     2.823     2.824     2.824     2.825     2.826     2.827     2.828     2.829     2.830     2.831     2.832     2.833     2.834     2.835     2.835     2.836     2.837     2.838     2.839     2.840     2.841     2.842     2.843     2.844     2.845     2.846     2.847     2.848     2.849     2.850     2.852     2.853     2.854     2.855     2.856     2.857     2.858     2.859     2.860     2.861     2.862     2.864     2.865     2.866     2.867     2.868     2.869     2.870     2.872     2.873     2.874     2.875     2.877     2.878     2.879     2.880     2.882     2.883     2.885     2.886     2.887     2.888     2.890     2.891     2.892     2.893     2.895     2.896     2.898     2.899     2.900     2.901     2.903     2.904     2.905     2.906     2.908     2.909     2.910     2.912     2.913     2.914     2.916     2.917     2.919     2.920     2.922     2.923     2.924     2.926     2.927     2.929     2.930     2.932     2.933     2.934     2.936     2.937     2.939     2.940     2.942     2.943     2.945     2.946     2.948     2.949     2.951     2.952     2.954     2.955     2.957     2.958     2.960     2.962     2.963     2.965     2.966     2.968     2.969     2.971     2.972     2.974     2.976     2.977     2.979     2.980     2.982     2.984     2.985     2.987     2.989     2.990     2.992     2.994     2.996     2.997     2.999     3.001     3.002     3.004     3.006     3.008     3.009     3.011     3.013     3.015     3.016     3.018     3.020     3.022     3.023     3.025     3.027     3.029     3.030     3.032     3.034     3.036     3.038     3.039     3.041     3.043     3.045     3.047     3.049     3.051     3.053     3.054     3.056     3.058     3.060     3.062     3.064     3.066     3.068     3.070     3.072     3.074     3.081     3.089     3.097     3.104     3.112     3.120     3.127     3.135     3.143     3.150     3.157     3.165     3.172     3.180     3.187     3.194     3.201     3.208     3.215     3.222     3.229     3.236     3.243     3.250     3.256     3.263     3.269     3.276     3.282     3.288     3.295     3.301     3.307     3.313     3.319     3.325     3.331     3.336     3.342     3.347     3.353     3.358     3.363     3.368     3.373     3.378     3.383     3.387     3.392     3.396     3.401     3.405     3.409     3.413     3.417     3.421     3.425     3.428     3.432     3.435     3.439     3.442     3.445     3.448     3.451     3.454     3.456     3.458     3.461     3.463     3.465     3.467     3.469     3.470     3.472     3.473     3.475     3.476     3.477     3.478     3.478     3.479     3.479     3.480     3.480     3.480     3.479     3.479     3.479     3.478     3.476     3.475     3.473     3.472     3.470     3.467     3.465     3.462     3.459     3.455     3.452     3.448     3.444     3.439     3.434     3.429     3.424     3.419     3.413     3.406     3.400     3.393     3.386     3.379     3.372     3.364     3.356     3.347     3.338     3.337     3.339     3.340     3.343     3.345     3.347     3.349     3.352     3.354     3.356     3.359     3.361     3.364     3.367     3.369     3.372     3.375     3.377     3.380     3.383     3.386     3.390     3.393     3.397     3.401     3.404     3.409     3.415     3.420     3.425     3.429     3.433     3.436     3.439     3.442     3.445     3.448     3.451     3.453     3.456     3.458     3.460     3.463     3.465     3.467     3.470     3.472     3.474     3.476     3.478     3.479     3.481     3.483     3.485     3.487     3.489     3.491     3.493     3.495     3.497     3.499     3.501     3.503     3.505     3.507     3.509     3.511     3.513     3.515     3.517     3.519     3.521     3.523     3.525     3.528     3.530     3.532     3.534     3.536     3.538     3.540     3.542     3.545     3.547     3.549     3.551     3.553     3.555     3.557     3.560     3.562     3.564     3.566     3.568     3.570     3.579     3.590     3.601     3.612     3.623     3.634     3.645     3.656     3.666     3.677     3.688     3.698     3.709     3.719     3.729     3.740     3.750     3.760     3.770     3.780     3.789     3.799     3.808     3.818     3.827     3.836     3.845     3.854     3.863     3.871     3.880     3.888     3.897     3.905     3.913     3.921     3.928     3.936     3.943     3.950     3.957     3.964     3.970     3.977     3.983     3.989     3.995     4.001     4.006     4.012     4.017     4.022     4.026     4.031     4.035     4.039     4.042     4.046     4.049     4.052     4.054     4.057     4.059     4.060     4.062     4.063     4.064     4.065     4.065     4.065     4.064     4.064     4.063     4.061     4.059     4.057     4.054     4.051     4.048     4.044     4.040     4.036     4.031     4.025     4.020     4.013     4.007     4.000     3.992     3.984     3.976     3.967     3.958     3.949     3.939     3.928     3.917     3.906     3.895     3.883     3.870     3.857     3.844     3.830     3.858     3.892     3.926     3.959     3.991     4.023     4.054     4.084     4.114     4.143     4.172     4.199     4.227     4.253     4.279     4.304     4.328     4.352     4.375     4.397     4.419     4.440     4.460     4.479     4.497     4.515     4.532     4.548     4.564     4.578     4.592     4.605     4.617     4.628     4.638     4.648     4.656     4.664     4.671     4.677     4.682     4.686     4.689     4.692     4.693     4.694     4.693     4.692     4.690     4.687     4.683     4.678     4.673     4.666     4.659     4.651     4.641     4.631     4.620     4.608     4.595     4.582     4.567     4.552     4.535     4.518     4.500     4.481     4.461     4.441     4.420     4.398     4.375     4.352     4.328     4.304     4.279     4.253     4.243     4.252     4.262     4.272     4.283     4.293     4.304     4.314     4.326     4.337     4.348     4.360     4.372     4.384     4.396     4.409     4.422     4.435     4.448     4.461     4.475     4.489     4.503     4.518     4.533     4.547     4.563     4.578     4.594     4.610     4.626     4.642     4.659     4.675     4.692     4.709     4.726     4.744     4.761     4.779     4.797     4.815     4.833     4.852     4.870     4.889     4.908     4.927     4.946     4.965     4.984     5.004     5.023     5.043     5.062     5.082     5.102     5.121     5.141     5.161     5.180     5.200     5.220     5.240     5.259     5.279     5.298     5.318     5.337     5.357     5.376     5.395     5.415     5.434     5.453     5.471     5.489     5.508     5.526     5.544     5.562     5.580     5.598     5.615     5.633     5.651     5.668     5.686     5.703     5.719     5.736     5.752     5.768     5.783     5.799     5.815     5.832     5.850     5.868     5.894     5.966     6.042     6.124     6.211     6.307     6.409     6.511     6.617     6.728     6.843     6.959     7.074     7.193     7.324     7.461     7.594     7.729     7.875     8.011     8.116     8.180     8.202     8.230     8.247     8.204     8.101     8.064     8.087     8.046     7.972     8.087     8.151     8.125     8.098     8.179     8.159     8.038     7.972     8.016     7.958     7.822     7.903     7.924     7.868     7.797     7.886     7.904     7.881     7.967     8.057     8.079     8.093     8.219     8.504     8.809     9.205     9.412     9.707     9.937    10.060    10.209    10.254    10.251    10.135    10.037     9.879     9.618     9.434     9.154     8.976     8.710     8.566     8.333     8.197     8.002     7.838     7.716     7.562     7.453     7.309     7.246     7.113     7.048     6.937     6.855     6.792     6.690     6.637     6.537     6.497     6.429     6.375     6.304     6.265     6.143     6.079     6.042     5.979     5.956     5.929     5.886     5.823     5.789     5.768     5.755     5.736     5.730     5.691     5.734     5.726     5.796     5.794     5.892     5.958     6.051     6.152     6.243     6.267     6.359     6.473     6.615     6.821     7.037     7.271     7.474     7.729     7.918     8.202     8.378     8.663     8.853     9.103     9.220     9.450     9.470     9.598     9.637     9.734     9.743     9.775     9.744     9.702     9.619     9.508     9.418     9.294     9.175     9.083     8.932     8.836     8.696     8.566     8.436     8.273     8.159     8.074     7.996     7.943     7.871     7.818     7.808     7.763     7.780     7.725     7.716     7.677     7.639     7.591     7.535     7.526     7.476     7.461     7.438     7.410     7.375     7.340     7.290     7.238     7.153     7.070     7.006     6.920     6.854     6.786     6.729     6.686     6.639     6.549     6.472     6.394     6.300     6.229     6.149     6.067     5.980     5.868     5.752     5.640     5.539     5.431     5.349     5.275     5.254     5.238     5.221     5.205     5.190     5.174     5.159     5.144     5.127     5.111     5.098     5.086     5.077     5.069     5.059     5.051     5.045     5.038     5.034     5.030     5.025     5.020     5.016     5.010     5.006     5.004     5.000     4.997     4.995     4.991     4.989     4.988     4.986     4.986     4.986     4.984     4.985     4.987     4.985     4.982     4.978     4.974     4.971     4.970     4.967     4.965     4.964     4.962     4.961     4.961     4.958     4.956     4.954     4.951     4.948     4.945     4.941     4.937     4.934     4.929     4.925     4.921     4.916     4.912     4.910     4.905     4.903     4.902     4.900     4.899     4.899     4.896     4.893     4.891     4.887     4.883     4.880     4.876     4.873     4.870     4.865     4.861     4.856     4.850     4.841     4.831     4.818     4.807     4.798     4.787     4.778     4.769     4.757     4.744     4.731     4.716     4.702     4.689     4.673     4.796     4.952     5.069     5.158     5.176     5.110     4.991     4.801     4.592     4.540     4.540     4.539     4.540     4.544     4.549     4.558     4.573     4.592     4.618     4.650     4.683     4.719     4.757     4.793     4.831     4.869     4.905     4.942     4.979     5.014     5.049     5.082     5.109     5.134     5.160     5.185     5.210     5.234     5.254     5.274     5.293     5.307     5.322     5.336     5.348     5.365     5.386     5.405     5.422     5.435     5.444     5.452     5.462     5.469     5.476     5.482     5.483     5.483     5.486     5.491     5.500     5.510     5.519     5.526     5.533     5.536     5.537     5.573     5.766     5.935     6.015     6.071     6.123     6.143     6.141     6.131     6.144     6.170     6.213     6.278     6.328     6.353     6.335     6.272     6.177     6.020     5.806     5.600     5.556     5.712     5.854     5.954     6.027     6.084     6.132     6.178     6.227     6.275     6.320     6.364     6.402     6.425     6.430     6.415     6.382     6.345     6.335     6.360     6.407     6.456     6.483     6.465     6.405     6.312     6.256     6.300     6.339     6.375     6.407     6.434     6.456     6.473     6.483     6.486     6.485     6.479     6.469     6.455     6.437     6.416     6.388     6.354     6.316     6.273     6.225     6.169     6.109     6.042     5.971     5.896     5.815     5.729     5.642     5.552     5.463     5.378     5.301     5.228     5.157     5.080     4.998     4.913     4.827     4.741     4.652     4.577     4.518     4.460     4.398     4.329     4.261     4.206     4.161     4.116     4.069     4.024     3.981     3.941     3.900     3.862     3.827     3.797     3.773     3.755     3.740     3.728     3.717     3.706     3.696     3.685     3.675     3.664     3.653     3.643     3.632     3.622     3.612     3.602     3.591     3.581     3.571     3.561     3.550     3.540     3.528     3.517     3.505     3.492     3.480     3.468     3.456     3.444     3.431     3.418     3.405     3.392     3.379     3.366     3.352     3.339     3.325     3.311     3.297     3.283     3.269     3.256     3.243     3.229     3.216     3.203     3.190     3.177     3.164     3.152     3.140     3.127     3.115     3.103     3.091     3.079     3.067     3.056     3.045     3.034     3.024     3.013     3.003     2.992     2.982     2.972     2.962     2.951     2.941     2.931     2.920     2.909     2.899     2.888     2.877     2.866     2.855     2.844     2.832     2.821     2.810     2.799     2.787     2.776     2.764     2.753     2.742     2.731     2.720     2.709     2.699     2.688     2.678     2.668     2.659     2.649     2.639     2.629     2.620     2.611     2.602     2.593     2.585     2.577     2.569     2.561     2.553     2.545     2.537     2.530     2.523     2.516     2.510     2.504     2.497     2.492     2.486     2.481     2.475     2.470     2.465     2.460     2.455     2.451     2.446     2.442     2.438     2.434     2.430     2.426     2.422     2.418     2.414     2.410     2.406     2.402     2.399     2.395     2.392     2.388     2.384     2.381     2.377     2.373     2.370     2.366     2.362     2.358     2.354     2.350     2.346     2.342     2.337     2.333     2.328     2.323     2.319     2.314     2.309     2.304     2.299     2.293     2.288     2.283     2.277     2.271     2.265     2.259     2.253     2.246     2.240     2.233     2.226     2.219     2.212     2.205     2.198     2.190     2.182     2.174     2.165     2.157     2.147     2.137     2.127     2.116     2.105     2.094     2.082     2.070     2.059     2.048     2.037     2.026     2.017     2.008     1.997     1.987     1.977     1.967     1.955     1.942     1.929     1.915     1.900     1.884
     2.406     2.415     2.426     2.435     2.445     2.454     2.464     2.473     2.481     2.490     2.498     2.507     2.516     2.524     2.532     2.543     2.549     2.565     2.565     2.583     2.580     2.597     2.595     2.606     2.609     2.616     2.624     2.631     2.638     2.645     2.651     2.658     2.665     2.671     2.678     2.684     2.691     2.697     2.703     2.709     2.715     2.721     2.727     2.733     2.739     2.745     2.750     2.756     2.761     2.768     2.772     2.779     2.784     2.789     2.794     2.800     2.805     2.809     2.815     2.819     2.824     2.829     2.834     2.838     2.843     2.847     2.852     2.857     2.861     2.866     2.870     2.875     2.879     2.883     2.888     2.892     2.897     2.900     2.906     2.909     2.915     2.918     2.923     2.926     2.931     2.934     2.938     2.941     2.945     2.948     2.952     2.956     2.960     2.963     2.967     2.971     2.974     2.978     2.982     2.985     2.989     2.992     2.996     2.999     3.003     3.006     3.010     3.013     3.016     3.020     3.023     3.027     3.030     3.033     3.037     3.040     3.043     3.046     3.049     3.053     3.056     3.059     3.062     3.066     3.069     3.072     3.075     3.078     3.081     3.085     3.088     3.091     3.094     3.097     3.100     3.103     3.105     3.108     3.112     3.114     3.117     3.120     3.123     3.125     3.128     3.131     3.133     3.136     3.139     3.141     3.144     3.146     3.149     3.151     3.154     3.156     3.158     3.161     3.163     3.165     3.167     3.169     3.172     3.173     3.176     3.177     3.179     3.181     3.183     3.185     3.186     3.188     3.190     3.191     3.193     3.194     3.195     3.197     3.198     3.199     3.200     3.201     3.202     3.203     3.204     3.205     3.205     3.206     3.207     3.207     3.208     3.208     3.208     3.209     3.209     3.209     3.209     3.209     3.209     3.209     3.209     3.209     3.208     3.208     3.208     3.207     3.207     3.206     3.205     3.205     3.204     3.203     3.202     3.201     3.200     3.199     3.198     3.197     3.195     3.194     3.193     3.191     3.190     3.188     3.187     3.185     3.183     3.181     3.179     3.177     3.175     3.173     3.171     3.169     3.167     3.164     3.162     3.159     3.157     3.154     3.152     3.149     3.146     3.143     3.140     3.137     3.134     3.131     3.127     3.124     3.121     3.117     3.114     3.110     3.107     3.103     3.099     3.095     3.091     3.087     3.083     3.079     3.075     3.070     3.066     3.062     3.057     3.052     3.047     3.043     3.038     3.033     3.028     3.023     3.018     3.013     3.007     3.002     2.997     2.991     2.985     2.980     2.974     2.968     2.963     2.957     2.951     2.945     2.939     2.933     2.927     2.921     2.915     2.908     2.902     2.896     2.889     2.883     2.876     2.870     2.864     2.857     2.851     2.844     2.838     2.831     2.825     2.818     2.811     2.805     2.798     2.791     2.785     2.778     2.772     2.765     2.758     2.751     2.750     2.750     2.751     2.751     2.751     2.752     2.752     2.753     2.753     2.753     2.754     2.754     2.754     2.755     2.755     2.755     2.756     2.756     2.756     2.757     2.757     2.757     2.758     2.758     2.758     2.759     2.759     2.759     2.760     2.760     2.761     2.761     2.761     2.762     2.762     2.763     2.763     2.764     2.764     2.765     2.765     2.765     2.766     2.766     2.767     2.767     2.768     2.768     2.769     2.769     2.770     2.770     2.771     2.771     2.772     2.772     2.773     2.773     2.774     2.775     2.775     2.776     2.776     2.777     2.777     2.778     2.779     2.779     2.780     2.780     2.781     2.782     2.782     2.783     2.783     2.784     2.784     2.785     2.786     2.786     2.787     2.788     2.788     2.789     2.789     2.790     2.791     2.791     2.792     2.792     2.793     2.794     2.795     2.795     2.796     2.797     2.798     2.798     2.799     2.800     2.800     2.801     2.802     2.803     2.804     2.804     2.805     2.806     2.807     2.807     2.808     2.809     2.810     2.810     2.811     2.812     2.813     2.814     2.814     2.815     2.816     2.817     2.818     2.818     2.819     2.820     2.821     2.821     2.822     2.823     2.824     2.825     2.826     2.827     2.828     2.829     2.830     2.831     2.831     2.832     2.833     2.834     2.835     2.836     2.837     2.838     2.839     2.840     2.841     2.842     2.843     2.844     2.845     2.846     2.847     2.848     2.849     2.850     2.851     2.853     2.854     2.855     2.856     2.857     2.858     2.859     2.860     2.861     2.862     2.864     2.865     2.866     2.867     2.868     2.869     2.871     2.872     2.873     2.874     2.875     2.877     2.878     2.879     2.881     2.882     2.884     2.885     2.886     2.887     2.889     2.890     2.891     2.892     2.894     2.895     2.896     2.898     2.899     2.900     2.901     2.903     2.904     2.905     2.907     2.908     2.910     2.911     2.912     2.914     2.915     2.916     2.918     2.919     2.921     2.922     2.923     2.925     2.926     2.928     2.929     2.931     2.932     2.934     2.935     2.936     2.938     2.939     2.941     2.942     2.944     2.945     2.947     2.948     2.950     2.952     2.953     2.954     2.956     2.957     2.959     2.961     2.962     2.964     2.965     2.967     2.968     2.970     2.972     2.973     2.975     2.976     2.978     2.980     2.981     2.983     2.985     2.986     2.988     2.990     2.991     2.993     2.995     2.996     2.998     3.000     3.002     3.003     3.005     3.007     3.009     3.010     3.012     3.014     3.016     3.017     3.019     3.021     3.023     3.025     3.026     3.028     3.030     3.031     3.033     3.035     3.037     3.039     3.041     3.042     3.044     3.046     3.048     3.050     3.052     3.054     3.056     3.057     3.059     3.061     3.063     3.065     3.067     3.069     3.071     3.073     3.075     3.082     3.090     3.097     3.105     3.113     3.120     3.128     3.135     3.142     3.150     3.157     3.164     3.172     3.179     3.186     3.193     3.200     3.207     3.214     3.221     3.227     3.234     3.241     3.247     3.254     3.260     3.266     3.273     3.279     3.285     3.291     3.297     3.303     3.309     3.314     3.320     3.326     3.331     3.336     3.341     3.346     3.351     3.356     3.361     3.366     3.370     3.375     3.380     3.384     3.388     3.392     3.396     3.400     3.404     3.408     3.411     3.415     3.418     3.421     3.424     3.427     3.430     3.433     3.436     3.438     3.440     3.443     3.445     3.447     3.449     3.450     3.452     3.453     3.455     3.456     3.457     3.458     3.459     3.459     3.460     3.461     3.461     3.461     3.461     3.460     3.460     3.459     3.458     3.457     3.456     3.454     3.452     3.450     3.448     3.445     3.443     3.439     3.436     3.432     3.428     3.424     3.419     3.415     3.410     3.404     3.399     3.393     3.386     3.380     3.373     3.366     3.359     3.351     3.343     3.335     3.329     3.331     3.333     3.335     3.337     3.339     3.341     3.343     3.345     3.347     3.350     3.352     3.354     3.357     3.359     3.362     3.365     3.367     3.370     3.372     3.375     3.378     3.381     3.384     3.387     3.390     3.393     3.396     3.402     3.410     3.416     3.422     3.426     3.430     3.434     3.437     3.440     3.443     3.446     3.449     3.451     3.454     3.456     3.459     3.461     3.463     3.466     3.468     3.470     3.472     3.474     3.476     3.478     3.480     3.482     3.484     3.486     3.487     3.489     3.491     3.493     3.495     3.497     3.499     3.501     3.503     3.505     3.507     3.509     3.511     3.513     3.516     3.518     3.520     3.522     3.524     3.526     3.528     3.530     3.532     3.534     3.536     3.538     3.541     3.543     3.545     3.547     3.549     3.551     3.553     3.555     3.558     3.560     3.562     3.564     3.566     3.568     3.576     3.586     3.597     3.608     3.619     3.630     3.641     3.652     3.662     3.673     3.683     3.694     3.704     3.715     3.725     3.735     3.745     3.756     3.766     3.775     3.785     3.795     3.804     3.814     3.823     3.832     3.841     3.850     3.859     3.867     3.876     3.884     3.892     3.901     3.909     3.917     3.924     3.932     3.939     3.946     3.953     3.960     3.966     3.973     3.979     3.985     3.991     3.997     4.002     4.008     4.013     4.018     4.022     4.027     4.031     4.035     4.039     4.042     4.045     4.048     4.051     4.053     4.055     4.057     4.059     4.060     4.061     4.062     4.062     4.062     4.062     4.061     4.060     4.059     4.057     4.055     4.052     4.049     4.046     4.043     4.039     4.034     4.029     4.024     4.018     4.012     4.006     3.999     3.992     3.984     3.976     3.967     3.958     3.948     3.939     3.928     3.918     3.906     3.895     3.883     3.871     3.858     3.845     3.831     3.837     3.872     3.906     3.939     3.971     4.003     4.035     4.065     4.095     4.125     4.153     4.181     4.208     4.235     4.261     4.286     4.311     4.335     4.358     4.381     4.402     4.423     4.444     4.463     4.482     4.500     4.517     4.533     4.549     4.564     4.578     4.591     4.603     4.614     4.625     4.635     4.644     4.652     4.659     4.665     4.670     4.674     4.678     4.681     4.682     4.683     4.683     4.682     4.680     4.677     4.674     4.669     4.664     4.658     4.650     4.642     4.633     4.623     4.613     4.601     4.588     4.575     4.560     4.545     4.529     4.511     4.493     4.475     4.455     4.435     4.413     4.392     4.369     4.346     4.322     4.297     4.272     4.247     4.240     4.250     4.260     4.270     4.280     4.290     4.301     4.311     4.322     4.334     4.345     4.357     4.368     4.380     4.393     4.405     4.418     4.431     4.444     4.458     4.471     4.485     4.499     4.513     4.528     4.543     4.558     4.573     4.589     4.605     4.621     4.637     4.653     4.670     4.687     4.704     4.721     4.738     4.755     4.773     4.791     4.809     4.827     4.846     4.864     4.883     4.901     4.920     4.939     4.958     4.978     4.997     5.016     5.036     5.056     5.075     5.095     5.115     5.135     5.154     5.174     5.194     5.213     5.233     5.253     5.272     5.292     5.312     5.331     5.351     5.370     5.389     5.408     5.428     5.447     5.465     5.484     5.502     5.520     5.538     5.556     5.574     5.592     5.609     5.627     5.645     5.663     5.680     5.697     5.714     5.731     5.747     5.763     5.779     5.795     5.811     5.827     5.844     5.861     5.879     5.944     6.017     6.095     6.179     6.271     6.373     6.479     6.585     6.695     6.809     6.927     7.046     7.163     7.285     7.419     7.562     7.700     7.833     7.972     8.105     8.210     8.270     8.285     8.281     8.285     8.245     8.151     8.064     8.089     8.083     8.068     8.157     8.236     8.217     8.121     8.192     8.183     8.075     7.933     7.989     7.956     7.853     7.873     7.906     7.868     7.765     7.856     7.889     7.858     7.951     8.034     8.082     8.100     8.227     8.558     8.875     9.132     9.438     9.645     9.901    10.134    10.268    10.419    10.445    10.483    10.408    10.224    10.099     9.810     9.641     9.345     9.187     8.916     8.796     8.535     8.383     8.182     8.018     7.867     7.705     7.598     7.426     7.360     7.187     7.106     6.998     6.905     6.820     6.715     6.674     6.577     6.513     6.429     6.388     6.285     6.229     6.198     6.154     6.105     6.128     6.063     5.997     5.958     5.907     5.891     5.867     5.814     5.780     5.778     5.765     5.736     5.785     5.824     5.862     5.932     6.019     6.107     6.148     6.230     6.289     6.397     6.521     6.686     6.896     7.098     7.358     7.555     7.822     8.012     8.289     8.489     8.795     8.968     9.223     9.366     9.565     9.635     9.764     9.831     9.891     9.937     9.947     9.968     9.883     9.835     9.719     9.634     9.531     9.408     9.340     9.166     9.074     8.949     8.786     8.675     8.477     8.365     8.249     8.174     8.088     8.058     7.995     8.001     7.951     7.961     7.929     7.899     7.865     7.799     7.767     7.689     7.644     7.610     7.565     7.537     7.508     7.468     7.437     7.365     7.289     7.224     7.137     7.049     6.962     6.883     6.826     6.776     6.692     6.632     6.548     6.454     6.365     6.275     6.201     6.104     6.000     5.902     5.785     5.672     5.555     5.452     5.357     5.290     5.273     5.256     5.239     5.223     5.208     5.192     5.176     5.161     5.144     5.128     5.115     5.104     5.095     5.086     5.077     5.069     5.063     5.058     5.053     5.050     5.044     5.039     5.034     5.028     5.024     5.021     5.018     5.015     5.012     5.009     5.007     5.007     5.005     5.005     5.004     5.004     5.004     5.003     5.000     4.996     4.992     4.987     4.985     4.983     4.980     4.978     4.977     4.975     4.973     4.971     4.968     4.965     4.963     4.959     4.955     4.952     4.947     4.943     4.938     4.933     4.929     4.925     4.920     4.916     4.912     4.909     4.906     4.905     4.903     4.902     4.900     4.897     4.895     4.892     4.888     4.884     4.882     4.878     4.875     4.872     4.868     4.863     4.859     4.851     4.841     4.830     4.817     4.807     4.798     4.790     4.781     4.772     4.760     4.746     4.733     4.718     4.703     4.688     4.672     4.771     4.922     5.080     5.185     5.239     5.209     5.098     4.936     4.719     4.540     4.538     4.534     4.533     4.533     4.534     4.538     4.548     4.563     4.584     4.613     4.645     4.680     4.717     4.754     4.792     4.830     4.868     4.904     4.942     4.977     5.011     5.041     5.067     5.091     5.117     5.145     5.171     5.195     5.218     5.239     5.258     5.275     5.290     5.305     5.319     5.339     5.362     5.382     5.396     5.407     5.415     5.423     5.432     5.439     5.444     5.447     5.447     5.447     5.451     5.458     5.469     5.480     5.488     5.494     5.499     5.503     5.504     5.503     5.552     5.713     5.865     6.001     6.131     6.194     6.234     6.255     6.298     6.330     6.405     6.479     6.557     6.604     6.611     6.593     6.528     6.366     6.158     5.946     6.023     6.171     6.319     6.440     6.523     6.579     6.616     6.633     6.642     6.646     6.642     6.636     6.634     6.634     6.636     6.630     6.610     6.577     6.556     6.567     6.604     6.647     6.679     6.680     6.639     6.564     6.462     6.380     6.410     6.436     6.457     6.473     6.484     6.489     6.486     6.475     6.457     6.434     6.408     6.376     6.342     6.305     6.265     6.220     6.170     6.119     6.064     6.001     5.932     5.860     5.783     5.699     5.612     5.523     5.434     5.344     5.256     5.175     5.103     5.036     4.969     4.894     4.813     4.730     4.650     4.573     4.498     4.437     4.389     4.342     4.292     4.236     4.182     4.134     4.093     4.051     4.009     3.967     3.926     3.886     3.847     3.811     3.777     3.747     3.720     3.699     3.682     3.668     3.655     3.643     3.632     3.621     3.610     3.600     3.589     3.579     3.570     3.560     3.551     3.541     3.532     3.523     3.514     3.505     3.495     3.486     3.476     3.465     3.454     3.444     3.433     3.422     3.412     3.401     3.390     3.378     3.367     3.354     3.342     3.330     3.318     3.306     3.293     3.280     3.267     3.254     3.241     3.228     3.216     3.204     3.191     3.179     3.167     3.155     3.143     3.131     3.119     3.107     3.095     3.084     3.072     3.061     3.050     3.039     3.028     3.018     3.007     2.997     2.987     2.977     2.966     2.956     2.946     2.936     2.926     2.916     2.906     2.895     2.884     2.874     2.863     2.852     2.841     2.831     2.819     2.808     2.796     2.785     2.774     2.763     2.752     2.741     2.730     2.719     2.708     2.697     2.687     2.677     2.667     2.656     2.647     2.637     2.628     2.618     2.609     2.600     2.591     2.582     2.573     2.565     2.558     2.550     2.542     2.534     2.526     2.519     2.512     2.506     2.499     2.493     2.487     2.481     2.475     2.470     2.465     2.460     2.455     2.450     2.445     2.441     2.436     2.432     2.428     2.424     2.420     2.416     2.412     2.408     2.404     2.401     2.397     2.393     2.389     2.385     2.382     2.378     2.375     2.371     2.368     2.364     2.360     2.356     2.353     2.349     2.345     2.340     2.336     2.332     2.328     2.324     2.319     2.314     2.309     2.305     2.300     2.295     2.290     2.285     2.279     2.273     2.268     2.262     2.256     2.250     2.244     2.237     2.231     2.224     2.217     2.211     2.203     2.196     2.189     2.181     2.174     2.165     2.156     2.148     2.138     2.128     2.118     2.107     2.096     2.084     2.072     2.060     2.048     2.038     2.028     2.017     2.008     1.999     1.988     1.979     1.970     1.959     1.948     1.935     1.923     1.909     1.894     1.879
     2.405     2.415     2.424     2.434     2.443     2.453     2.462     2.471     2.480     2.489     2.497     2.506     2.525     2.523     2.553     2.539     2.579     2.556     2.601     2.571     2.618     2.587     2.630     2.602     2.638     2.616     2.641     2.630     2.638     2.644     2.651     2.658     2.664     2.671     2.677     2.684     2.690     2.697     2.703     2.709     2.715     2.721     2.727     2.733     2.739     2.745     2.751     2.756     2.762     2.768     2.773     2.779     2.784     2.790     2.795     2.800     2.806     2.811     2.816     2.820     2.826     2.830     2.835     2.839     2.845     2.849     2.854     2.858     2.863     2.867     2.872     2.876     2.881     2.885     2.889     2.895     2.898     2.904     2.907     2.912     2.916     2.921     2.924     2.928     2.932     2.936     2.940     2.943     2.947     2.951     2.955     2.958     2.962     2.966     2.970     2.974     2.977     2.981     2.984     2.988     2.991     2.995     2.998     3.003     3.006     3.009     3.013     3.016     3.020     3.024     3.026     3.030     3.033     3.037     3.040     3.043     3.047     3.050     3.053     3.057     3.060     3.063     3.066     3.069     3.073     3.076     3.079     3.082     3.085     3.088     3.091     3.095     3.098     3.101     3.104     3.107     3.109     3.113     3.115     3.118     3.121     3.124     3.127     3.129     3.132     3.135     3.138     3.140     3.143     3.145     3.148     3.150     3.153     3.155     3.158     3.160     3.162     3.165     3.167     3.169     3.172     3.174     3.176     3.178     3.180     3.182     3.184     3.186     3.187     3.189     3.191     3.192     3.194     3.196     3.197     3.198     3.200     3.201     3.202     3.203     3.204     3.206     3.206     3.207     3.208     3.209     3.210     3.210     3.211     3.212     3.212     3.213     3.213     3.213     3.213     3.214     3.214     3.214     3.214     3.214     3.214     3.213     3.213     3.213     3.212     3.212     3.211     3.210     3.210     3.209     3.208     3.208     3.207     3.206     3.205     3.204     3.203     3.201     3.200     3.199     3.197     3.196     3.195     3.193     3.191     3.190     3.188     3.186     3.184     3.182     3.180     3.178     3.176     3.173     3.171     3.169     3.166     3.164     3.161     3.159     3.156     3.154     3.151     3.148     3.145     3.142     3.139     3.136     3.132     3.129     3.125     3.122     3.119     3.115     3.111     3.108     3.104     3.100     3.096     3.092     3.088     3.084     3.079     3.075     3.071     3.066     3.062     3.057     3.052     3.048     3.043     3.038     3.033     3.028     3.022     3.017     3.012     3.007     3.001     2.996     2.990     2.984     2.979     2.973     2.967     2.962     2.956     2.950     2.943     2.938     2.931     2.925     2.919     2.913     2.906     2.900     2.894     2.887     2.881     2.874     2.868     2.861     2.855     2.848     2.842     2.835     2.829     2.822     2.816     2.809     2.802     2.796     2.789     2.782     2.775     2.769     2.762     2.755     2.749     2.749     2.749     2.750     2.750     2.750     2.751     2.751     2.752     2.752     2.752     2.752     2.753     2.753     2.754     2.754     2.754     2.755     2.755     2.755     2.755     2.756     2.756     2.756     2.757     2.757     2.758     2.758     2.758     2.759     2.759     2.760     2.760     2.761     2.761     2.761     2.762     2.762     2.762     2.763     2.763     2.764     2.764     2.765     2.766     2.766     2.766     2.767     2.767     2.768     2.768     2.769     2.769     2.770     2.771     2.771     2.771     2.772     2.773     2.773     2.774     2.774     2.775     2.776     2.776     2.777     2.777     2.778     2.779     2.779     2.780     2.780     2.781     2.781     2.782     2.783     2.783     2.784     2.784     2.785     2.786     2.786     2.787     2.788     2.788     2.789     2.789     2.790     2.791     2.791     2.792     2.793     2.793     2.794     2.795     2.796     2.796     2.797     2.798     2.798     2.799     2.800     2.801     2.801     2.802     2.803     2.804     2.805     2.805     2.806     2.807     2.808     2.808     2.809     2.810     2.811     2.812     2.812     2.813     2.814     2.815     2.816     2.816     2.817     2.818     2.819     2.820     2.820     2.821     2.822     2.823     2.824     2.825     2.826     2.827     2.828     2.828     2.829     2.830     2.831     2.832     2.833     2.834     2.835     2.836     2.837     2.838     2.839     2.840     2.841     2.842     2.843     2.844     2.845     2.846     2.847     2.848     2.849     2.850     2.852     2.853     2.854     2.855     2.856     2.857     2.858     2.859     2.860     2.861     2.862     2.864     2.865     2.866     2.867     2.868     2.870     2.871     2.872     2.873     2.875     2.876     2.877     2.878     2.880     2.881     2.882     2.884     2.885     2.886     2.888     2.889     2.890     2.891     2.893     2.894     2.896     2.897     2.898     2.899     2.901     2.902     2.903     2.905     2.906     2.907     2.909     2.910     2.911     2.913     2.914     2.916     2.917     2.918     2.920     2.921     2.922     2.924     2.925     2.927     2.928     2.930     2.931     2.933     2.934     2.935     2.937     2.938     2.940     2.942     2.943     2.945     2.946     2.948     2.949     2.951     2.952     2.953     2.955     2.957     2.958     2.960     2.961     2.963     2.964     2.966     2.968     2.969     2.971     2.972     2.974     2.976     2.977     2.979     2.980     2.982     2.984     2.986     2.987     2.989     2.991     2.992     2.994     2.996     2.997     2.999     3.001     3.003     3.004     3.006     3.008     3.010     3.011     3.013     3.015     3.017     3.019     3.020     3.022     3.024     3.026     3.027     3.029     3.031     3.033     3.035     3.036     3.038     3.040     3.042     3.044     3.046     3.047     3.049     3.051     3.053     3.055     3.057     3.059     3.061     3.062     3.064     3.066     3.068     3.070     3.072     3.074     3.076     3.083     3.090     3.098     3.105     3.113     3.120     3.127     3.135     3.142     3.149     3.156     3.163     3.170     3.177     3.184     3.191     3.198     3.205     3.212     3.218     3.225     3.231     3.238     3.244     3.250     3.257     3.263     3.269     3.275     3.281     3.287     3.292     3.298     3.304     3.309     3.314     3.320     3.325     3.330     3.335     3.340     3.344     3.349     3.354     3.358     3.363     3.367     3.371     3.375     3.379     3.383     3.387     3.390     3.394     3.397     3.401     3.404     3.407     3.410     3.412     3.415     3.418     3.420     3.422     3.425     3.427     3.429     3.430     3.432     3.433     3.435     3.436     3.437     3.438     3.439     3.440     3.441     3.441     3.441     3.442     3.442     3.441     3.441     3.440     3.440     3.439     3.438     3.436     3.435     3.433     3.431     3.428     3.426     3.423     3.419     3.416     3.412     3.408     3.404     3.399     3.395     3.389     3.384     3.378     3.372     3.366     3.359     3.352     3.345     3.337     3.330     3.322     3.322     3.325     3.327     3.329     3.331     3.333     3.335     3.336     3.338     3.341     3.343     3.345     3.348     3.350     3.353     3.355     3.358     3.360     3.363     3.366     3.368     3.371     3.374     3.377     3.380     3.383     3.386     3.389     3.392     3.397     3.406     3.413     3.419     3.424     3.428     3.432     3.435     3.439     3.442     3.445     3.447     3.450     3.452     3.455     3.457     3.460     3.462     3.464     3.466     3.468     3.471     3.473     3.474     3.476     3.478     3.480     3.482     3.484     3.486     3.488     3.490     3.492     3.494     3.496     3.498     3.500     3.502     3.504     3.506     3.508     3.510     3.512     3.514     3.516     3.518     3.520     3.522     3.524     3.526     3.528     3.530     3.532     3.534     3.536     3.539     3.541     3.543     3.545     3.547     3.549     3.551     3.554     3.556     3.558     3.560     3.562     3.564     3.566     3.571     3.582     3.593     3.604     3.615     3.626     3.637     3.647     3.658     3.669     3.679     3.690     3.700     3.711     3.721     3.731     3.741     3.751     3.761     3.771     3.781     3.790     3.800     3.809     3.819     3.828     3.837     3.846     3.855     3.863     3.872     3.880     3.888     3.896     3.904     3.912     3.920     3.927     3.935     3.942     3.949     3.956     3.962     3.969     3.975     3.981     3.987     3.993     3.998     4.004     4.009     4.014     4.019     4.023     4.027     4.031     4.035     4.038     4.042     4.045     4.047     4.050     4.052     4.054     4.056     4.057     4.058     4.059     4.059     4.059     4.059     4.058     4.057     4.056     4.055     4.053     4.050     4.047     4.044     4.041     4.037     4.033     4.028     4.023     4.017     4.011     4.005     3.998     3.991     3.983     3.975     3.967     3.958     3.948     3.939     3.928     3.918     3.907     3.895     3.883     3.871     3.858     3.845     3.832     3.826     3.851     3.885     3.919     3.951     3.984     4.015     4.046     4.076     4.106     4.135     4.163     4.190     4.217     4.243     4.269     4.294     4.318     4.341     4.364     4.386     4.407     4.427     4.447     4.466     4.484     4.501     4.518     4.534     4.549     4.563     4.576     4.589     4.601     4.611     4.621     4.630     4.639     4.646     4.652     4.658     4.662     4.666     4.669     4.671     4.672     4.672     4.671     4.670     4.667     4.664     4.660     4.655     4.648     4.641     4.634     4.625     4.615     4.605     4.593     4.581     4.567     4.553     4.538     4.522     4.505     4.487     4.468     4.448     4.428     4.407     4.385     4.362     4.339     4.315     4.291     4.266     4.240     4.238     4.247     4.257     4.267     4.277     4.287     4.298     4.309     4.319     4.331     4.342     4.353     4.365     4.377     4.389     4.402     4.414     4.427     4.440     4.454     4.467     4.481     4.495     4.509     4.524     4.538     4.553     4.568     4.584     4.600     4.616     4.632     4.648     4.664     4.681     4.698     4.715     4.732     4.750     4.767     4.785     4.803     4.821     4.840     4.858     4.877     4.895     4.914     4.933     4.952     4.971     4.991     5.010     5.030     5.049     5.069     5.089     5.108     5.128     5.148     5.168     5.187     5.207     5.227     5.246     5.266     5.286     5.305     5.325     5.344     5.364     5.383     5.402     5.421     5.440     5.459     5.478     5.496     5.514     5.532     5.550     5.568     5.586     5.604     5.621     5.639     5.656     5.674     5.691     5.709     5.725     5.742     5.758     5.774     5.790     5.806     5.822     5.839     5.856     5.873     5.921     5.992     6.066     6.145     6.233     6.330     6.436     6.546     6.656     6.768     6.885     7.005     7.128     7.249     7.373     7.510     7.656     7.797     7.928     8.058     8.185     8.286     8.344     8.355     8.330     8.310     8.271     8.188     8.081     8.100     8.157     8.190     8.238     8.310     8.298     8.225     8.203     8.195     8.099     7.948     7.963     7.951     7.878     7.845     7.886     7.859     7.774     7.837     7.867     7.889     7.962     8.028     8.051     8.112     8.339     8.545     8.824     9.154     9.345     9.682     9.900    10.089    10.257    10.410    10.585    10.619    10.605    10.552    10.365    10.201     9.975     9.793     9.495     9.356     9.072     8.910     8.646     8.499     8.306     8.121     7.973     7.777     7.672     7.498     7.404     7.247     7.150     7.029     6.924     6.839     6.740     6.662     6.572     6.491     6.451     6.333     6.285     6.292     6.216     6.207     6.157     6.116     6.080     6.011     5.988     5.935     5.872     5.867     5.828     5.797     5.747     5.819     5.764     5.804     5.828     5.889     5.896     5.990     6.033     6.122     6.202     6.282     6.437     6.555     6.756     6.939     7.155     7.390     7.591     7.856     8.067     8.339     8.570     8.850     9.046     9.304     9.461     9.637     9.758     9.882     9.938     9.989    10.066    10.082    10.125    10.032    10.004     9.909     9.797     9.758     9.602     9.531     9.386     9.283     9.214     9.022     8.910     8.733     8.578     8.449     8.400     8.289     8.281     8.193     8.203     8.169     8.156     8.147     8.082     8.056     7.968     7.887     7.845     7.774     7.725     7.680     7.651     7.638     7.567     7.527     7.465     7.382     7.320     7.210     7.114     7.050     6.977     6.885     6.829     6.745     6.665     6.574     6.472     6.397     6.285     6.182     6.083     5.975     5.862     5.743     5.633     5.516     5.400     5.312     5.291     5.274     5.257     5.241     5.226     5.210     5.194     5.177     5.160     5.144     5.132     5.122     5.113     5.104     5.095     5.088     5.083     5.078     5.074     5.069     5.064     5.058     5.052     5.046     5.042     5.039     5.036     5.033     5.031     5.029     5.027     5.027     5.026     5.025     5.024     5.023     5.021     5.019     5.015     5.010     5.006     5.002     5.000     4.997     4.995     4.992     4.990     4.988     4.985     4.983     4.979     4.975     4.971     4.967     4.963     4.959     4.954     4.949     4.944     4.938     4.933     4.929     4.924     4.919     4.916     4.912     4.910     4.908     4.906     4.904     4.902     4.900     4.897     4.894     4.890     4.887     4.884     4.880     4.877     4.874     4.870     4.865     4.860     4.851     4.841     4.829     4.817     4.808     4.801     4.793     4.786     4.776     4.762     4.748     4.733     4.718     4.702     4.687     4.671     4.755     4.926     5.080     5.232     5.301     5.301     5.223     5.070     4.873     4.659     4.535     4.529     4.524     4.521     4.518     4.518     4.523     4.533     4.551     4.577     4.608     4.643     4.679     4.716     4.754     4.793     4.831     4.868     4.905     4.939     4.971     4.998     5.023     5.049     5.078     5.106     5.133     5.159     5.183     5.205     5.225     5.243     5.259     5.275     5.293     5.315     5.337     5.355     5.367     5.376     5.384     5.392     5.400     5.405     5.408     5.409     5.409     5.411     5.417     5.427     5.438     5.448     5.455     5.460     5.466     5.470     5.473     5.477     5.479     5.495     5.694     5.921     6.092     6.228     6.311     6.391     6.443     6.518     6.582     6.659     6.714     6.777     6.809     6.838     6.774     6.655     6.460     6.243     6.295     6.428     6.563     6.673     6.759     6.819     6.850     6.860     6.899     6.906     6.863     6.803     6.732     6.745     6.769     6.776     6.758     6.718     6.677     6.662     6.679     6.712     6.743     6.762     6.748     6.702     6.626     6.520     6.459     6.473     6.482     6.484     6.482     6.473     6.456     6.430     6.394     6.354     6.311     6.265     6.216     6.167     6.112     6.057     5.998     5.937     5.873     5.800     5.722     5.643     5.560     5.472     5.383     5.293     5.206     5.121     5.037     4.962     4.898     4.839     4.777     4.707     4.630     4.552     4.482     4.422     4.365     4.318     4.276     4.234     4.192     4.147     4.103     4.062     4.024     3.985     3.947     3.908     3.870     3.832     3.795     3.760     3.727     3.698     3.672     3.649     3.629     3.613     3.598     3.585     3.572     3.560     3.549     3.538     3.528     3.518     3.509     3.500     3.491     3.482     3.474     3.466     3.458     3.449     3.441     3.432     3.424     3.414     3.405     3.396     3.386     3.377     3.368     3.358     3.348     3.338     3.328     3.317     3.306     3.295     3.284     3.273     3.261     3.249     3.237     3.225     3.213     3.201     3.189     3.178     3.167     3.155     3.144     3.132     3.121     3.110     3.098     3.087     3.076     3.065     3.053     3.043     3.032     3.021     3.011     3.001     2.991     2.981     2.971     2.961     2.951     2.941     2.931     2.921     2.912     2.901     2.891     2.881     2.870     2.860     2.849     2.839     2.828     2.817     2.806     2.795     2.784     2.773     2.762     2.751     2.740     2.729     2.718     2.707     2.697     2.686     2.675     2.665     2.655     2.645     2.635     2.626     2.617     2.608     2.598     2.589     2.580     2.571     2.563     2.554     2.546     2.539     2.531     2.523     2.516     2.508     2.501     2.495     2.488     2.482     2.476     2.470     2.465     2.460     2.455     2.450     2.445     2.440     2.435     2.431     2.427     2.422     2.418     2.414     2.410     2.406     2.402     2.398     2.395     2.391     2.387     2.383     2.379     2.376     2.372     2.369     2.365     2.362     2.358     2.355     2.351     2.347     2.343     2.340     2.336     2.331     2.327     2.323     2.319     2.315     2.310     2.305     2.300     2.296     2.291     2.286     2.281     2.275     2.270     2.265     2.259     2.253     2.247     2.241     2.235     2.229     2.222     2.215     2.208     2.202     2.195     2.187     2.180     2.173     2.165     2.157     2.148     2.139     2.129     2.119     2.109     2.098     2.086     2.075     2.063     2.051     2.039     2.028     2.018     2.008     1.999     1.991     1.980     1.971     1.962     1.952     1.941     1.929     1.916     1.903     1.889     1.875
     2.403     2.413     2.423     2.433     2.442     2.451     2.461     2.469     2.479     2.493     2.497     2.527     2.514     2.560     2.535     2.589     2.561     2.614     2.583     2.635     2.601     2.651     2.613     2.661     2.619     2.666     2.623     2.666     2.637     2.661     2.651     2.658     2.664     2.671     2.677     2.684     2.690     2.697     2.703     2.709     2.715     2.721     2.727     2.733     2.739     2.745     2.751     2.756     2.762     2.768     2.774     2.779     2.785     2.791     2.796     2.802     2.807     2.812     2.817     2.822     2.827     2.832     2.836     2.841     2.846     2.851     2.855     2.861     2.864     2.870     2.874     2.878     2.882     2.887     2.891     2.896     2.901     2.905     2.909     2.913     2.917     2.922     2.926     2.930     2.934     2.938     2.942     2.946     2.949     2.953     2.957     2.961     2.965     2.969     2.972     2.976     2.980     2.984     2.987     2.991     2.995     2.998     3.002     3.006     3.009     3.013     3.016     3.020     3.023     3.026     3.030     3.034     3.037     3.040     3.043     3.047     3.050     3.053     3.057     3.060     3.063     3.067     3.070     3.073     3.076     3.080     3.083     3.086     3.089     3.092     3.095     3.099     3.101     3.105     3.108     3.110     3.114     3.117     3.119     3.122     3.125     3.128     3.131     3.133     3.136     3.139     3.142     3.144     3.147     3.150     3.152     3.155     3.157     3.160     3.162     3.165     3.167     3.169     3.171     3.174     3.176     3.178     3.180     3.182     3.184     3.186     3.188     3.190     3.192     3.193     3.195     3.197     3.198     3.200     3.201     3.203     3.204     3.205     3.207     3.208     3.209     3.210     3.211     3.212     3.213     3.213     3.214     3.215     3.215     3.216     3.217     3.217     3.217     3.218     3.218     3.218     3.218     3.218     3.218     3.218     3.218     3.218     3.218     3.217     3.217     3.216     3.216     3.215     3.214     3.214     3.213     3.212     3.211     3.210     3.209     3.208     3.207     3.206     3.205     3.203     3.202     3.201     3.199     3.198     3.196     3.194     3.192     3.190     3.189     3.186     3.184     3.182     3.180     3.178     3.176     3.173     3.171     3.169     3.166     3.164     3.161     3.158     3.155     3.152     3.149     3.146     3.143     3.140     3.137     3.134     3.130     3.127     3.123     3.120     3.116     3.112     3.109     3.105     3.101     3.097     3.093     3.088     3.084     3.080     3.075     3.071     3.066     3.062     3.057     3.052     3.047     3.042     3.037     3.032     3.027     3.022     3.017     3.011     3.006     3.000     2.995     2.989     2.983     2.978     2.972     2.966     2.960     2.954     2.948     2.942     2.936     2.930     2.923     2.917     2.911     2.904     2.898     2.891     2.885     2.879     2.872     2.865     2.859     2.852     2.846     2.839     2.833     2.826     2.819     2.813     2.806     2.799     2.793     2.786     2.779     2.773     2.766     2.759     2.752     2.747     2.748     2.748     2.748     2.749     2.749     2.750     2.750     2.750     2.751     2.751     2.751     2.752     2.752     2.752     2.753     2.753     2.753     2.754     2.754     2.754     2.755     2.755     2.756     2.756     2.756     2.757     2.757     2.757     2.758     2.758     2.759     2.759     2.759     2.760     2.760     2.761     2.761     2.762     2.762     2.763     2.763     2.763     2.764     2.765     2.765     2.766     2.766     2.766     2.767     2.768     2.768     2.769     2.769     2.770     2.770     2.771     2.771     2.772     2.772     2.773     2.774     2.774     2.775     2.775     2.776     2.777     2.777     2.778     2.778     2.779     2.780     2.780     2.781     2.781     2.782     2.782     2.783     2.784     2.784     2.785     2.786     2.786     2.787     2.788     2.788     2.789     2.789     2.790     2.791     2.792     2.792     2.793     2.794     2.794     2.795     2.796     2.796     2.797     2.798     2.799     2.799     2.800     2.801     2.802     2.802     2.803     2.804     2.805     2.806     2.806     2.807     2.808     2.809     2.809     2.810     2.811     2.812     2.813     2.813     2.814     2.815     2.816     2.817     2.817     2.818     2.819     2.820     2.821     2.822     2.823     2.823     2.824     2.825     2.826     2.827     2.828     2.829     2.830     2.831     2.832     2.833     2.834     2.835     2.836     2.837     2.838     2.839     2.840     2.841     2.842     2.843     2.844     2.845     2.846     2.847     2.848     2.849     2.850     2.851     2.853     2.854     2.855     2.856     2.857     2.858     2.859     2.860     2.861     2.862     2.864     2.865     2.866     2.867     2.869     2.870     2.871     2.872     2.874     2.875     2.876     2.877     2.879     2.880     2.881     2.883     2.884     2.885     2.886     2.888     2.889     2.891     2.892     2.893     2.894     2.896     2.897     2.898     2.900     2.901     2.902     2.904     2.905     2.906     2.908     2.909     2.910     2.912     2.913     2.915     2.916     2.917     2.919     2.920     2.922     2.923     2.924     2.926     2.927     2.929     2.930     2.932     2.933     2.935     2.936     2.938     2.939     2.941     2.942     2.944     2.945     2.947     2.948     2.950     2.951     2.953     2.954     2.956     2.957     2.959     2.960     2.962     2.964     2.965     2.967     2.968     2.970     2.972     2.973     2.975     2.976     2.978     2.980     2.981     2.983     2.985     2.987     2.988     2.990     2.992     2.993     2.995     2.997     2.998     3.000     3.002     3.004     3.005     3.007     3.009     3.010     3.012     3.014     3.016     3.018     3.020     3.021     3.023     3.025     3.027     3.028     3.030     3.032     3.034     3.036     3.037     3.039     3.041     3.043     3.045     3.047     3.048     3.050     3.052     3.054     3.056     3.058     3.060     3.062     3.064     3.066     3.068     3.069     3.071     3.073     3.075     3.077     3.083     3.090     3.098     3.105     3.112     3.119     3.127     3.134     3.141     3.148     3.155     3.162     3.169     3.176     3.182     3.189     3.196     3.203     3.209     3.216     3.222     3.228     3.234     3.241     3.247     3.253     3.259     3.265     3.270     3.276     3.282     3.287     3.293     3.298     3.303     3.308     3.313     3.318     3.323     3.328     3.332     3.337     3.341     3.345     3.350     3.354     3.358     3.362     3.366     3.370     3.373     3.376     3.380     3.383     3.386     3.389     3.392     3.395     3.397     3.400     3.402     3.404     3.406     3.408     3.410     3.412     3.414     3.415     3.416     3.417     3.419     3.420     3.421     3.421     3.422     3.422     3.422     3.422     3.422     3.422     3.422     3.421     3.420     3.419     3.418     3.417     3.415     3.413     3.411     3.408     3.406     3.403     3.399     3.396     3.392     3.388     3.384     3.379     3.374     3.369     3.363     3.357     3.351     3.345     3.338     3.331     3.323     3.315     3.314     3.316     3.318     3.320     3.322     3.324     3.326     3.328     3.330     3.332     3.334     3.336     3.339     3.341     3.344     3.346     3.349     3.351     3.354     3.356     3.359     3.362     3.364     3.367     3.370     3.373     3.376     3.380     3.383     3.387     3.391     3.396     3.402     3.410     3.416     3.421     3.426     3.430     3.433     3.437     3.440     3.443     3.445     3.448     3.451     3.453     3.456     3.458     3.460     3.463     3.465     3.467     3.469     3.471     3.473     3.475     3.477     3.478     3.480     3.482     3.484     3.486     3.488     3.490     3.492     3.494     3.496     3.498     3.500     3.502     3.504     3.506     3.508     3.510     3.512     3.514     3.516     3.518     3.520     3.522     3.524     3.526     3.529     3.531     3.533     3.535     3.537     3.539     3.541     3.543     3.545     3.547     3.549     3.552     3.554     3.556     3.558     3.560     3.562     3.564     3.568     3.578     3.589     3.600     3.611     3.622     3.633     3.643     3.654     3.665     3.675     3.686     3.696     3.706     3.717     3.727     3.737     3.747     3.757     3.767     3.777     3.786     3.796     3.805     3.815     3.824     3.833     3.842     3.851     3.859     3.868     3.876     3.884     3.892     3.900     3.908     3.916     3.923     3.931     3.938     3.945     3.952     3.959     3.965     3.971     3.977     3.983     3.989     3.995     4.000     4.005     4.010     4.015     4.019     4.024     4.028     4.031     4.035     4.038     4.041     4.044     4.046     4.049     4.051     4.052     4.054     4.055     4.056     4.056     4.056     4.056     4.056     4.055     4.054     4.052     4.050     4.048     4.046     4.043     4.039     4.035     4.031     4.027     4.022     4.016     4.010     4.004     3.997     3.990     3.983     3.975     3.966     3.957     3.948     3.938     3.928     3.918     3.907     3.895     3.884     3.871     3.859     3.846     3.832     3.824     3.830     3.864     3.898     3.931     3.964     3.996     4.027     4.057     4.087     4.116     4.144     4.172     4.199     4.225     4.251     4.276     4.300     4.324     4.346     4.369     4.390     4.411     4.431     4.450     4.468     4.486     4.502     4.519     4.534     4.548     4.562     4.574     4.586     4.597     4.608     4.617     4.625     4.633     4.640     4.645     4.650     4.654     4.657     4.659     4.661     4.661     4.660     4.659     4.657     4.654     4.650     4.645     4.639     4.632     4.625     4.616     4.607     4.596     4.585     4.573     4.560     4.545     4.530     4.514     4.498     4.480     4.461     4.441     4.421     4.400     4.378     4.356     4.332     4.309     4.284     4.259     4.234     4.235     4.245     4.254     4.264     4.274     4.285     4.295     4.306     4.317     4.328     4.339     4.350     4.362     4.374     4.386     4.398     4.411     4.424     4.437     4.450     4.463     4.477     4.491     4.505     4.519     4.534     4.549     4.564     4.579     4.595     4.611     4.627     4.643     4.659     4.676     4.693     4.710     4.727     4.744     4.762     4.779     4.797     4.815     4.834     4.852     4.870     4.889     4.908     4.927     4.946     4.965     4.984     5.004     5.023     5.043     5.062     5.082     5.102     5.122     5.141     5.161     5.181     5.201     5.220     5.240     5.260     5.279     5.299     5.318     5.338     5.357     5.377     5.396     5.415     5.434     5.453     5.472     5.490     5.508     5.527     5.545     5.562     5.580     5.598     5.615     5.633     5.651     5.668     5.686     5.703     5.720     5.737     5.753     5.770     5.786     5.802     5.818     5.834     5.851     5.868     5.900     5.968     6.038     6.112     6.194     6.284     6.386     6.496     6.610     6.724     6.838     6.956     7.080     7.205     7.328     7.456     7.595     7.742     7.883     8.013     8.136     8.253     8.346     8.402     8.408     8.372     8.328     8.289     8.221     8.134     8.149     8.246     8.302     8.329     8.375     8.372     8.298     8.217     8.192     8.112     7.984     7.942     7.950     7.899     7.839     7.874     7.860     7.802     7.820     7.878     7.897     7.962     8.017     8.083     8.193     8.351     8.620     8.767     9.091     9.395     9.556     9.872    10.057    10.214    10.426    10.552    10.713    10.662    10.667    10.592    10.400    10.288    10.023     9.872     9.561     9.403     9.137     8.983     8.724     8.557     8.383     8.165     8.030     7.824     7.715     7.509     7.434     7.269     7.162     7.051     6.924     6.826     6.720     6.612     6.593     6.442     6.363     6.367     6.303     6.261     6.251     6.205     6.116     6.078     6.028     6.012     5.935     5.899     5.864     5.844     5.790     5.808     5.737     5.784     5.760     5.765     5.777     5.822     5.827     5.913     5.983     6.058     6.194     6.299     6.451     6.569     6.805     6.937     7.191     7.366     7.612     7.858     8.069     8.367     8.593     8.869     9.086     9.349     9.527     9.670     9.826     9.901    10.022    10.055    10.136    10.135    10.181    10.129    10.074    10.074     9.898     9.879     9.742     9.686     9.585     9.482     9.433     9.226     9.121     8.941     8.772     8.646     8.601     8.479     8.460     8.394     8.378     8.328     8.315     8.301     8.226     8.158     8.075     7.994     7.940     7.874     7.824     7.809     7.754     7.716     7.672     7.629     7.557     7.466     7.370     7.310     7.197     7.118     7.048     6.958     6.885     6.797     6.712     6.627     6.511     6.403     6.290     6.184     6.068     5.953     5.845     5.720     5.595     5.482     5.370     5.310     5.293     5.277     5.260     5.244     5.228     5.211     5.194     5.177     5.161     5.151     5.141     5.132     5.123     5.115     5.109     5.103     5.099     5.094     5.089     5.083     5.076     5.070     5.064     5.061     5.058     5.056     5.054     5.052     5.050     5.049     5.048     5.047     5.046     5.044     5.042     5.039     5.035     5.031     5.026     5.022     5.019     5.016     5.013     5.010     5.007     5.004     5.001     4.998     4.994     4.989     4.985     4.980     4.976     4.971     4.966     4.960     4.955     4.949     4.943     4.938     4.933     4.928     4.923     4.920     4.917     4.914     4.912     4.910     4.907     4.905     4.902     4.899     4.896     4.892     4.889     4.886     4.883     4.880     4.877     4.872     4.867     4.861     4.852     4.841     4.830     4.820     4.812     4.806     4.798     4.789     4.777     4.763     4.748     4.733     4.717     4.701     4.685     4.667     4.756     4.919     5.100     5.239     5.353     5.370     5.324     5.202     5.025     4.824     4.631     4.522     4.515     4.508     4.501     4.498     4.498     4.505     4.519     4.542     4.572     4.606     4.642     4.680     4.718     4.756     4.794     4.831     4.866     4.898     4.928     4.955     4.982     5.009     5.039     5.067     5.096     5.123     5.148     5.170     5.192     5.211     5.228     5.246     5.265     5.287     5.308     5.324     5.336     5.345     5.353     5.360     5.365     5.368     5.370     5.370     5.372     5.377     5.384     5.394     5.403     5.412     5.419     5.425     5.430     5.436     5.444     5.451     5.459     5.467     5.561     5.815     6.058     6.230     6.381     6.500     6.584     6.680     6.761     6.805     6.841     6.870     6.926     6.970     6.976     6.895     6.754     6.533     6.418     6.534     6.650     6.761     6.852     6.910     7.027     7.158     7.234     7.245     7.194     7.140     7.044     6.934     6.853     6.864     6.839     6.785     6.720     6.672     6.657     6.668     6.690     6.715     6.728     6.718     6.681     6.612     6.506     6.481     6.475     6.463     6.446     6.421     6.389     6.349     6.299     6.244     6.185     6.125     6.064     6.005     5.942     5.871     5.801     5.731     5.658     5.578     5.492     5.406     5.320     5.231     5.142     5.056     4.975     4.896     4.819     4.751     4.693     4.641     4.586     4.525     4.458     4.390     4.337     4.293     4.250     4.211     4.173     4.136     4.099     4.061     4.024     3.989     3.954     3.918     3.883     3.847     3.811     3.777     3.742     3.709     3.678     3.650     3.624     3.602     3.581     3.562     3.546     3.531     3.518     3.505     3.492     3.480     3.469     3.459     3.450     3.441     3.433     3.425     3.417     3.410     3.402     3.395     3.387     3.380     3.372     3.364     3.356     3.348     3.340     3.332     3.324     3.316     3.308     3.299     3.289     3.280     3.271     3.260     3.250     3.240     3.229     3.218     3.207     3.196     3.185     3.174     3.163     3.152     3.142     3.131     3.120     3.110     3.099     3.089     3.078     3.067     3.056     3.046     3.035     3.024     3.014     3.004     2.994     2.984     2.975     2.965     2.955     2.945     2.936     2.926     2.916     2.906     2.897     2.887     2.877     2.866     2.856     2.846     2.835     2.825     2.814     2.804     2.793     2.782     2.771     2.760     2.749     2.738     2.727     2.717     2.706     2.695     2.685     2.674     2.664     2.653     2.643     2.634     2.624     2.614     2.605     2.596     2.587     2.578     2.569     2.560     2.552     2.543     2.535     2.527     2.520     2.513     2.505     2.498     2.491     2.484     2.478     2.472     2.466     2.460     2.455     2.449     2.444     2.440     2.435     2.430     2.426     2.421     2.417     2.413     2.408     2.404     2.400     2.397     2.393     2.389     2.385     2.382     2.378     2.374     2.371     2.367     2.363     2.359     2.356     2.352     2.349     2.345     2.342     2.338     2.334     2.330     2.327     2.322     2.318     2.314     2.310     2.306     2.301     2.297     2.292     2.287     2.282     2.277     2.272     2.267     2.261     2.256     2.250     2.244     2.238     2.232     2.226     2.220     2.213     2.207     2.200     2.193     2.186     2.179     2.172     2.164     2.156     2.148     2.140     2.131     2.121     2.111     2.100     2.089     2.077     2.066     2.054     2.042     2.030     2.019     2.008     1.999     1.991     1.983     1.973     1.964     1.955     1.945     1.935     1.923     1.910     1.897     1.883     1.867
     2.402     2.412     2.422     2.432     2.441     2.451     2.460     2.469     2.487     2.487     2.526     2.508     2.561     2.542     2.594     2.572     2.622     2.598     2.647     2.618     2.666     2.634     2.680     2.643     2.688     2.647     2.690     2.644     2.687     2.643     2.679     2.657     2.667     2.671     2.678     2.684     2.690     2.697     2.703     2.709     2.716     2.722     2.728     2.734     2.740     2.746     2.751     2.757     2.763     2.768     2.774     2.780     2.786     2.792     2.797     2.803     2.808     2.814     2.818     2.824     2.828     2.833     2.838     2.843     2.848     2.853     2.858     2.862     2.867     2.871     2.875     2.880     2.884     2.889     2.893     2.898     2.902     2.907     2.911     2.915     2.919     2.924     2.928     2.932     2.936     2.940     2.944     2.948     2.952     2.956     2.960     2.964     2.968     2.971     2.976     2.979     2.983     2.987     2.990     2.994     2.998     3.001     3.005     3.009     3.013     3.016     3.019     3.023     3.026     3.030     3.034     3.037     3.041     3.044     3.047     3.050     3.054     3.057     3.060     3.064     3.067     3.070     3.074     3.077     3.080     3.083     3.087     3.090     3.093     3.096     3.099     3.102     3.105     3.109     3.112     3.115     3.118     3.120     3.123     3.126     3.129     3.132     3.135     3.138     3.140     3.143     3.146     3.149     3.151     3.154     3.156     3.159     3.161     3.164     3.166     3.169     3.171     3.173     3.176     3.178     3.180     3.182     3.184     3.187     3.188     3.190     3.192     3.194     3.196     3.198     3.199     3.201     3.203     3.204     3.206     3.207     3.208     3.210     3.211     3.212     3.213     3.214     3.215     3.216     3.217     3.218     3.219     3.219     3.220     3.220     3.221     3.222     3.222     3.222     3.222     3.223     3.223     3.223     3.223     3.223     3.222     3.222     3.222     3.221     3.221     3.220     3.220     3.219     3.219     3.218     3.217     3.217     3.216     3.215     3.214     3.213     3.211     3.210     3.209     3.208     3.207     3.205     3.204     3.202     3.200     3.198     3.197     3.195     3.193     3.191     3.189     3.187     3.185     3.182     3.180     3.178     3.176     3.173     3.170     3.168     3.165     3.162     3.160     3.157     3.154     3.151     3.148     3.145     3.141     3.138     3.135     3.131     3.128     3.124     3.120     3.117     3.113     3.109     3.105     3.101     3.097     3.093     3.089     3.084     3.080     3.075     3.071     3.066     3.062     3.057     3.052     3.047     3.042     3.037     3.032     3.026     3.021     3.016     3.010     3.005     2.999     2.994     2.988     2.982     2.976     2.970     2.964     2.958     2.953     2.946     2.940     2.934     2.928     2.921     2.915     2.909     2.902     2.896     2.889     2.883     2.876     2.870     2.863     2.856     2.850     2.843     2.837     2.830     2.823     2.817     2.810     2.803     2.797     2.790     2.783     2.776     2.769     2.763     2.756     2.749     2.746     2.747     2.747     2.747     2.748     2.748     2.749     2.749     2.749     2.750     2.750     2.750     2.751     2.751     2.751     2.752     2.752     2.752     2.753     2.753     2.753     2.754     2.754     2.754     2.755     2.755     2.756     2.756     2.756     2.757     2.757     2.758     2.758     2.759     2.759     2.759     2.760     2.760     2.761     2.761     2.762     2.762     2.763     2.763     2.764     2.764     2.765     2.765     2.766     2.766     2.767     2.767     2.768     2.768     2.769     2.770     2.770     2.771     2.771     2.772     2.772     2.773     2.773     2.774     2.775     2.775     2.776     2.776     2.777     2.778     2.778     2.779     2.779     2.780     2.781     2.781     2.782     2.782     2.783     2.784     2.784     2.785     2.786     2.786     2.787     2.788     2.788     2.789     2.790     2.790     2.791     2.792     2.792     2.793     2.794     2.795     2.795     2.796     2.797     2.797     2.798     2.799     2.800     2.800     2.801     2.802     2.803     2.804     2.804     2.805     2.806     2.807     2.807     2.808     2.809     2.810     2.811     2.812     2.812     2.813     2.814     2.815     2.815     2.816     2.817     2.818     2.819     2.820     2.820     2.821     2.822     2.823     2.824     2.825     2.826     2.827     2.828     2.829     2.830     2.831     2.832     2.833     2.834     2.835     2.836     2.837     2.838     2.839     2.840     2.841     2.842     2.843     2.844     2.845     2.846     2.847     2.848     2.849     2.850     2.851     2.852     2.854     2.855     2.856     2.857     2.858     2.859     2.860     2.862     2.863     2.864     2.865     2.866     2.868     2.869     2.870     2.871     2.873     2.874     2.875     2.876     2.878     2.879     2.880     2.882     2.883     2.884     2.885     2.887     2.888     2.889     2.891     2.892     2.893     2.895     2.896     2.897     2.899     2.900     2.901     2.903     2.904     2.905     2.907     2.908     2.910     2.911     2.912     2.914     2.915     2.916     2.918     2.919     2.921     2.922     2.924     2.925     2.927     2.928     2.929     2.931     2.932     2.934     2.936     2.937     2.938     2.940     2.942     2.943     2.944     2.946     2.947     2.949     2.950     2.952     2.953     2.955     2.956     2.958     2.960     2.961     2.963     2.964     2.966     2.968     2.969     2.971     2.972     2.974     2.976     2.977     2.979     2.981     2.982     2.984     2.986     2.987     2.989     2.991     2.993     2.994     2.996     2.998     2.999     3.001     3.003     3.005     3.006     3.008     3.010     3.012     3.014     3.015     3.017     3.019     3.021     3.022     3.024     3.026     3.028     3.029     3.031     3.033     3.035     3.037     3.038     3.040     3.042     3.044     3.046     3.048     3.050     3.052     3.053     3.055     3.057     3.059     3.061     3.063     3.065     3.067     3.069     3.071     3.073     3.074     3.076     3.078     3.082     3.090     3.097     3.104     3.111     3.119     3.126     3.133     3.140     3.147     3.153     3.160     3.167     3.174     3.180     3.187     3.193     3.200     3.206     3.213     3.219     3.225     3.231     3.237     3.243     3.248     3.254     3.260     3.265     3.271     3.276     3.281     3.287     3.292     3.297     3.302     3.306     3.311     3.315     3.320     3.324     3.328     3.333     3.337     3.341     3.345     3.348     3.352     3.355     3.359     3.362     3.365     3.368     3.371     3.374     3.377     3.379     3.382     3.384     3.386     3.388     3.390     3.392     3.394     3.395     3.396     3.398     3.399     3.400     3.401     3.402     3.402     3.403     3.403     3.403     3.403     3.403     3.403     3.402     3.401     3.401     3.400     3.398     3.397     3.395     3.393     3.391     3.389     3.386     3.383     3.379     3.376     3.372     3.368     3.364     3.359     3.354     3.349     3.343     3.337     3.331     3.324     3.317     3.310     3.306     3.308     3.310     3.312     3.315     3.317     3.319     3.321     3.323     3.325     3.327     3.329     3.331     3.333     3.335     3.338     3.340     3.342     3.345     3.347     3.350     3.353     3.355     3.358     3.361     3.364     3.367     3.370     3.373     3.377     3.380     3.384     3.388     3.393     3.399     3.406     3.412     3.418     3.423     3.427     3.431     3.435     3.438     3.441     3.444     3.446     3.449     3.452     3.454     3.456     3.459     3.461     3.463     3.465     3.467     3.469     3.471     3.473     3.475     3.477     3.479     3.481     3.483     3.485     3.487     3.489     3.491     3.493     3.495     3.497     3.499     3.501     3.503     3.505     3.507     3.509     3.511     3.513     3.515     3.517     3.519     3.521     3.523     3.525     3.527     3.529     3.531     3.533     3.535     3.537     3.539     3.541     3.543     3.545     3.548     3.550     3.552     3.554     3.556     3.558     3.560     3.562     3.565     3.575     3.585     3.596     3.607     3.618     3.629     3.639     3.650     3.661     3.671     3.682     3.692     3.702     3.713     3.723     3.733     3.743     3.753     3.763     3.773     3.782     3.792     3.801     3.810     3.820     3.829     3.838     3.847     3.855     3.864     3.872     3.880     3.888     3.896     3.904     3.912     3.919     3.927     3.934     3.941     3.948     3.955     3.961     3.967     3.974     3.979     3.985     3.991     3.996     4.001     4.006     4.011     4.015     4.020     4.024     4.028     4.031     4.035     4.038     4.041     4.043     4.045     4.047     4.049     4.051     4.052     4.053     4.053     4.053     4.053     4.053     4.052     4.051     4.050     4.048     4.046     4.043     4.041     4.037     4.034     4.030     4.025     4.020     4.015     4.009     4.003     3.997     3.990     3.982     3.974     3.966     3.957     3.948     3.938     3.928     3.918     3.907     3.896     3.884     3.872     3.859     3.846     3.833     3.823     3.826     3.843     3.877     3.911     3.944     3.976     4.007     4.038     4.068     4.097     4.126     4.154     4.181     4.207     4.233     4.258     4.283     4.306     4.329     4.352     4.373     4.394     4.414     4.433     4.452     4.470     4.487     4.503     4.518     4.533     4.547     4.560     4.572     4.583     4.593     4.603     4.612     4.620     4.626     4.632     4.637     4.642     4.645     4.647     4.649     4.649     4.649     4.648     4.646     4.643     4.639     4.635     4.629     4.623     4.615     4.607     4.598     4.588     4.576     4.564     4.551     4.538     4.523     4.507     4.490     4.472     4.454     4.435     4.414     4.393     4.371     4.349     4.325     4.302     4.277     4.252     4.227     4.233     4.242     4.252     4.262     4.272     4.282     4.292     4.303     4.314     4.325     4.336     4.347     4.359     4.371     4.383     4.395     4.407     4.420     4.433     4.446     4.460     4.473     4.487     4.501     4.515     4.530     4.544     4.559     4.575     4.590     4.606     4.622     4.638     4.654     4.671     4.687     4.704     4.721     4.739     4.756     4.774     4.792     4.810     4.828     4.846     4.864     4.883     4.902     4.921     4.940     4.959     4.978     4.997     5.017     5.036     5.056     5.076     5.095     5.115     5.135     5.155     5.175     5.194     5.214     5.234     5.253     5.273     5.293     5.312     5.332     5.351     5.370     5.390     5.409     5.428     5.447     5.466     5.484     5.502     5.521     5.539     5.557     5.574     5.592     5.610     5.627     5.645     5.662     5.680     5.697     5.714     5.731     5.748     5.765     5.781     5.797     5.814     5.830     5.846     5.863     5.880     5.944     6.012     6.082     6.157     6.240     6.333     6.438     6.554     6.672     6.789     6.906     7.026     7.151     7.278     7.403     7.534     7.674     7.818     7.958     8.088     8.207     8.311     8.394     8.439     8.436     8.398     8.344     8.299     8.250     8.207     8.232     8.331     8.401     8.416     8.433     8.418     8.355     8.252     8.189     8.108     8.014     7.941     7.947     7.919     7.871     7.866     7.853     7.831     7.846     7.967     8.002     8.043     8.124     8.166     8.343     8.482     8.607     8.856     9.087     9.287     9.605     9.811    10.061    10.212    10.356    10.543    10.619    10.709    10.682    10.649    10.586    10.372    10.306    10.014     9.846     9.555     9.414     9.144     8.975     8.766     8.574     8.387     8.185     8.050     7.830     7.719     7.507     7.431     7.250     7.152     6.996     6.875     6.758     6.700     6.542     6.445     6.385     6.320     6.263     6.286     6.239     6.149     6.121     6.078     6.039     5.986     5.959     5.891     5.886     5.823     5.791     5.763     5.737     5.696     5.707     5.717     5.728     5.739     5.752     5.765     5.851     5.951     6.080     6.223     6.318     6.468     6.588     6.792     6.943     7.178     7.388     7.633     7.840     8.096     8.351     8.603     8.864     9.112     9.325     9.503     9.633     9.781     9.892    10.025    10.074    10.174    10.177    10.197    10.158    10.086    10.070     9.906     9.895     9.809     9.763     9.751     9.637     9.610     9.430     9.314     9.158     8.949     8.803     8.778     8.648     8.625     8.555     8.506     8.495     8.425     8.372     8.306     8.232     8.145     8.078     8.027     7.972     7.908     7.885     7.835     7.810     7.754     7.690     7.618     7.577     7.424     7.348     7.267     7.182     7.095     7.002     6.949     6.856     6.754     6.647     6.525     6.419     6.298     6.180     6.068     5.940     5.818     5.689     5.571     5.466     5.346     5.313     5.297     5.280     5.263     5.246     5.229     5.212     5.196     5.182     5.171     5.162     5.153     5.144     5.136     5.130     5.125     5.120     5.115     5.109     5.102     5.095     5.088     5.083     5.080     5.078     5.077     5.076     5.074     5.072     5.071     5.069     5.068     5.066     5.064     5.061     5.057     5.054     5.050     5.045     5.041     5.037     5.034     5.030     5.026     5.022     5.019     5.015     5.010     5.005     5.000     4.995     4.990     4.985     4.979     4.974     4.967     4.961     4.955     4.948     4.943     4.937     4.932     4.928     4.924     4.921     4.918     4.916     4.913     4.911     4.908     4.905     4.902     4.899     4.895     4.892     4.889     4.886     4.883     4.880     4.876     4.870     4.862     4.853     4.843     4.833     4.825     4.818     4.810     4.801     4.790     4.778     4.763     4.748     4.732     4.716     4.699     4.682     4.664     4.751     4.922     5.086     5.271     5.375     5.436     5.415     5.328     5.168     4.999     4.794     4.622     4.504     4.494     4.484     4.478     4.475     4.478     4.489     4.509     4.538     4.571     4.606     4.643     4.681     4.719     4.757     4.792     4.824     4.855     4.884     4.911     4.939     4.968     4.998     5.027     5.058     5.085     5.109     5.133     5.156     5.175     5.194     5.212     5.233     5.255     5.275     5.291     5.302     5.311     5.318     5.324     5.327     5.329     5.331     5.333     5.337     5.342     5.350     5.358     5.366     5.374     5.381     5.388     5.394     5.404     5.415     5.427     5.438     5.450     5.463     5.743     6.001     6.220     6.415     6.549     6.691     6.792     6.869     6.896     6.902     6.894     6.968     7.015     7.081     7.090     7.016     6.865     6.626     6.747     6.882     6.996     7.092     7.162     7.206     7.222     7.215     7.177     7.126     7.083     7.002     6.970     6.991     6.989     6.948     6.870     6.774     6.684     6.620     6.589     6.584     6.598     6.627     6.648     6.652     6.623     6.555     6.459     6.432     6.403     6.371     6.331     6.286     6.234     6.173     6.105     6.034     5.963     5.891     5.821     5.748     5.670     5.590     5.512     5.431     5.343     5.250     5.160     5.074     4.989     4.905     4.828     4.754     4.683     4.614     4.551     4.495     4.449     4.406     4.358     4.305     4.254     4.216     4.182     4.146     4.111     4.078     4.044     4.011     3.978     3.946     3.914     3.883     3.851     3.818     3.785     3.752     3.720     3.689     3.658     3.629     3.602     3.578     3.555     3.534     3.515     3.497     3.481     3.466     3.453     3.440     3.427     3.415     3.404     3.395     3.386     3.377     3.370     3.362     3.355     3.348     3.341     3.334     3.328     3.321     3.315     3.308     3.302     3.295     3.288     3.281     3.274     3.267     3.259     3.251     3.243     3.235     3.226     3.216     3.207     3.197     3.187     3.177     3.167     3.157     3.147     3.137     3.127     3.117     3.107     3.097     3.087     3.077     3.067     3.057     3.047     3.037     3.026     3.016     3.006     2.996     2.987     2.977     2.967     2.958     2.948     2.939     2.929     2.920     2.910     2.901     2.891     2.882     2.872     2.862     2.852     2.842     2.832     2.822     2.811     2.801     2.790     2.780     2.769     2.758     2.748     2.737     2.726     2.715     2.705     2.694     2.684     2.673     2.663     2.653     2.642     2.632     2.622     2.613     2.603     2.594     2.585     2.576     2.568     2.559     2.549     2.541     2.533     2.525     2.517     2.509     2.502     2.495     2.488     2.481     2.474     2.468     2.462     2.456     2.450     2.445     2.439     2.434     2.430     2.425     2.421     2.416     2.412     2.407     2.403     2.399     2.395     2.391     2.387     2.383     2.380     2.376     2.372     2.369     2.365     2.362     2.358     2.354     2.350     2.347     2.343     2.340     2.336     2.333     2.329     2.325     2.321     2.318     2.314     2.309     2.305     2.301     2.296     2.292     2.288     2.283     2.278     2.273     2.268     2.263     2.258     2.253     2.247     2.242     2.236     2.230     2.224     2.218     2.211     2.205     2.198     2.192     2.185     2.178     2.171     2.163     2.156     2.148     2.140     2.132     2.122     2.113     2.102     2.092     2.080     2.069     2.057     2.045     2.033     2.021     2.010     1.999     1.990     1.983     1.975     1.966     1.957     1.948     1.938     1.928     1.917     1.905     1.891     1.878     1.863
     2.401     2.411     2.421     2.431     2.440     2.450     2.458     2.478     2.477     2.520     2.507     2.558     2.544     2.594     2.578     2.625     2.606     2.653     2.630     2.676     2.649     2.693     2.662     2.704     2.669     2.709     2.669     2.708     2.663     2.702     2.653     2.691     2.664     2.677     2.677     2.684     2.691     2.697     2.703     2.710     2.716     2.722     2.728     2.734     2.740     2.746     2.752     2.758     2.763     2.769     2.775     2.781     2.787     2.792     2.799     2.803     2.810     2.813     2.820     2.824     2.829     2.834     2.839     2.844     2.849     2.854     2.859     2.863     2.868     2.873     2.877     2.882     2.886     2.891     2.895     2.900     2.904     2.909     2.913     2.917     2.922     2.926     2.930     2.934     2.939     2.942     2.947     2.950     2.954     2.958     2.962     2.967     2.971     2.974     2.978     2.982     2.986     2.989     2.993     2.997     3.001     3.005     3.008     3.012     3.016     3.019     3.023     3.026     3.030     3.033     3.037     3.040     3.044     3.047     3.051     3.054     3.057     3.061     3.064     3.068     3.071     3.074     3.078     3.081     3.084     3.087     3.090     3.094     3.097     3.100     3.103     3.106     3.109     3.113     3.115     3.119     3.122     3.125     3.127     3.130     3.133     3.136     3.139     3.142     3.145     3.147     3.150     3.153     3.155     3.158     3.160     3.163     3.166     3.168     3.170     3.173     3.175     3.178     3.180     3.182     3.184     3.187     3.189     3.191     3.193     3.195     3.197     3.198     3.200     3.202     3.204     3.205     3.207     3.209     3.210     3.212     3.213     3.214     3.215     3.217     3.218     3.219     3.220     3.221     3.221     3.222     3.223     3.224     3.224     3.225     3.225     3.226     3.226     3.227     3.227     3.227     3.227     3.227     3.227     3.227     3.227     3.227     3.226     3.226     3.226     3.225     3.225     3.224     3.223     3.223     3.222     3.221     3.220     3.219     3.218     3.217     3.216     3.215     3.214     3.212     3.211     3.209     3.208     3.206     3.205     3.203     3.201     3.199     3.197     3.195     3.193     3.191     3.189     3.187     3.185     3.182     3.180     3.177     3.175     3.172     3.170     3.167     3.164     3.161     3.158     3.155     3.152     3.149     3.146     3.142     3.139     3.136     3.132     3.129     3.125     3.121     3.117     3.114     3.110     3.105     3.102     3.097     3.093     3.089     3.084     3.080     3.075     3.071     3.066     3.061     3.056     3.051     3.046     3.041     3.036     3.031     3.026     3.020     3.015     3.009     3.004     2.998     2.992     2.986     2.981     2.975     2.969     2.963     2.957     2.951     2.944     2.938     2.932     2.926     2.919     2.913     2.906     2.900     2.893     2.887     2.880     2.874     2.867     2.860     2.854     2.847     2.840     2.834     2.827     2.820     2.813     2.807     2.800     2.793     2.786     2.780     2.773     2.766     2.759     2.752     2.745     2.745     2.746     2.746     2.746     2.747     2.747     2.747     2.748     2.748     2.748     2.749     2.749     2.749     2.750     2.750     2.750     2.751     2.751     2.751     2.752     2.752     2.753     2.753     2.753     2.754     2.754     2.755     2.755     2.755     2.756     2.756     2.757     2.757     2.758     2.758     2.759     2.759     2.760     2.760     2.760     2.761     2.761     2.762     2.762     2.763     2.763     2.764     2.764     2.765     2.766     2.766     2.767     2.767     2.768     2.768     2.769     2.769     2.770     2.771     2.771     2.772     2.772     2.773     2.773     2.774     2.775     2.775     2.776     2.776     2.777     2.778     2.778     2.779     2.779     2.780     2.781     2.781     2.782     2.782     2.783     2.784     2.784     2.785     2.786     2.786     2.787     2.788     2.788     2.789     2.790     2.790     2.791     2.792     2.792     2.793     2.794     2.795     2.795     2.796     2.797     2.798     2.798     2.799     2.800     2.801     2.802     2.802     2.803     2.804     2.805     2.806     2.806     2.807     2.808     2.809     2.809     2.810     2.811     2.812     2.812     2.813     2.814     2.815     2.816     2.817     2.818     2.818     2.819     2.820     2.821     2.822     2.823     2.824     2.825     2.826     2.827     2.828     2.829     2.830     2.831     2.832     2.833     2.834     2.835     2.836     2.837     2.838     2.839     2.840     2.841     2.842     2.843     2.844     2.845     2.846     2.847     2.848     2.849     2.850     2.851     2.852     2.854     2.855     2.856     2.857     2.858     2.859     2.860     2.862     2.863     2.864     2.865     2.867     2.868     2.869     2.870     2.871     2.873     2.874     2.875     2.877     2.878     2.879     2.881     2.882     2.883     2.885     2.886     2.887     2.888     2.890     2.891     2.892     2.894     2.895     2.896     2.898     2.899     2.900     2.902     2.903     2.904     2.906     2.907     2.908     2.910     2.911     2.913     2.914     2.916     2.917     2.918     2.920     2.921     2.923     2.924     2.926     2.927     2.929     2.930     2.932     2.933     2.935     2.936     2.938     2.939     2.941     2.942     2.944     2.945     2.947     2.948     2.949     2.951     2.952     2.954     2.956     2.957     2.959     2.960     2.962     2.964     2.965     2.967     2.968     2.970     2.972     2.973     2.975     2.977     2.978     2.980     2.982     2.983     2.985     2.987     2.988     2.990     2.992     2.994     2.995     2.997     2.999     3.000     3.002     3.004     3.005     3.007     3.009     3.011     3.013     3.015     3.016     3.018     3.020     3.021     3.023     3.025     3.027     3.029     3.030     3.032     3.034     3.036     3.038     3.040     3.042     3.043     3.045     3.047     3.049     3.051     3.052     3.054     3.056     3.058     3.060     3.062     3.064     3.066     3.068     3.070     3.072     3.074     3.076     3.078     3.079     3.082     3.089     3.096     3.103     3.110     3.117     3.124     3.131     3.138     3.145     3.151     3.158     3.164     3.171     3.177     3.184     3.190     3.196     3.203     3.209     3.215     3.220     3.226     3.232     3.238     3.243     3.249     3.254     3.260     3.265     3.270     3.275     3.280     3.285     3.290     3.294     3.299     3.303     3.307     3.312     3.316     3.320     3.323     3.327     3.331     3.335     3.338     3.341     3.345     3.348     3.351     3.354     3.356     3.359     3.361     3.364     3.366     3.368     3.370     3.372     3.374     3.375     3.377     3.378     3.379     3.380     3.381     3.382     3.383     3.383     3.384     3.384     3.384     3.384     3.384     3.383     3.383     3.382     3.381     3.380     3.379     3.377     3.375     3.374     3.371     3.369     3.366     3.363     3.360     3.356     3.352     3.348     3.344     3.339     3.334     3.328     3.323     3.317     3.310     3.303     3.298     3.300     3.303     3.305     3.307     3.309     3.311     3.313     3.315     3.317     3.319     3.321     3.323     3.325     3.327     3.330     3.332     3.334     3.336     3.339     3.341     3.344     3.346     3.349     3.352     3.354     3.357     3.360     3.364     3.367     3.370     3.374     3.377     3.381     3.385     3.390     3.396     3.402     3.408     3.414     3.419     3.424     3.428     3.432     3.436     3.439     3.442     3.445     3.447     3.450     3.452     3.455     3.457     3.459     3.462     3.464     3.466     3.468     3.470     3.472     3.474     3.476     3.478     3.480     3.482     3.483     3.485     3.487     3.489     3.491     3.493     3.495     3.497     3.499     3.501     3.503     3.505     3.507     3.509     3.511     3.513     3.515     3.517     3.519     3.521     3.523     3.525     3.527     3.529     3.531     3.533     3.535     3.537     3.539     3.542     3.544     3.546     3.548     3.550     3.552     3.554     3.556     3.558     3.561     3.563     3.571     3.582     3.592     3.603     3.614     3.625     3.635     3.646     3.657     3.667     3.678     3.688     3.698     3.708     3.719     3.729     3.739     3.749     3.759     3.768     3.778     3.788     3.797     3.806     3.816     3.825     3.834     3.843     3.851     3.860     3.868     3.876     3.885     3.893     3.900     3.908     3.916     3.923     3.930     3.937     3.944     3.951     3.957     3.964     3.970     3.976     3.981     3.987     3.992     3.998     4.003     4.007     4.012     4.016     4.020     4.024     4.028     4.031     4.034     4.037     4.040     4.042     4.044     4.046     4.048     4.049     4.050     4.050     4.051     4.051     4.050     4.050     4.049     4.047     4.046     4.044     4.041     4.039     4.035     4.032     4.028     4.024     4.019     4.014     4.008     4.002     3.996     3.989     3.982     3.974     3.966     3.957     3.948     3.939     3.929     3.918     3.907     3.896     3.885     3.872     3.860     3.847     3.834     3.821     3.824     3.827     3.856     3.890     3.923     3.956     3.987     4.018     4.049     4.078     4.107     4.135     4.162     4.189     4.215     4.240     4.265     4.289     4.312     4.334     4.356     4.377     4.397     4.417     4.436     4.453     4.471     4.487     4.503     4.517     4.531     4.545     4.557     4.568     4.579     4.589     4.598     4.606     4.613     4.619     4.624     4.629     4.632     4.635     4.637     4.638     4.638     4.637     4.635     4.632     4.629     4.624     4.619     4.612     4.605     4.597     4.588     4.578     4.567     4.556     4.543     4.529     4.514     4.499     4.482     4.465     4.446     4.427     4.407     4.386     4.364     4.342     4.318     4.294     4.270     4.245     4.221     4.231     4.240     4.250     4.259     4.269     4.279     4.290     4.300     4.311     4.322     4.333     4.344     4.356     4.367     4.379     4.392     4.404     4.417     4.429     4.443     4.456     4.469     4.483     4.497     4.511     4.526     4.540     4.555     4.570     4.585     4.601     4.617     4.633     4.649     4.666     4.682     4.699     4.716     4.733     4.751     4.768     4.786     4.804     4.822     4.840     4.858     4.877     4.896     4.914     4.933     4.952     4.972     4.991     5.010     5.030     5.049     5.069     5.089     5.108     5.128     5.148     5.168     5.188     5.208     5.227     5.247     5.267     5.286     5.306     5.325     5.345     5.364     5.383     5.402     5.422     5.440     5.459     5.478     5.496     5.515     5.533     5.551     5.569     5.586     5.604     5.621     5.639     5.656     5.674     5.691     5.708     5.725     5.742     5.759     5.776     5.792     5.809     5.826     5.842     5.859     5.875     5.919     5.986     6.054     6.125     6.200     6.283     6.379     6.491     6.612     6.733     6.853     6.972     7.093     7.217     7.343     7.472     7.606     7.745     7.887     8.025     8.154     8.267     8.359     8.426     8.457     8.449     8.412     8.359     8.316     8.295     8.299     8.330     8.412     8.475     8.482     8.477     8.455     8.385     8.275     8.187     8.105     8.050     7.984     7.953     7.936     7.903     7.866     7.868     7.881     8.009     8.037     8.187     8.264     8.289     8.409     8.423     8.526     8.721     8.849     9.074     9.321     9.547     9.770    10.021    10.162    10.342    10.444    10.634    10.631    10.710    10.712    10.620    10.566    10.333    10.280     9.980     9.840     9.553     9.407     9.151     8.970     8.799     8.547     8.378     8.171     8.039     7.794     7.685     7.489     7.405     7.238     7.081     6.928     6.855     6.672     6.575     6.509     6.360     6.296     6.351     6.271     6.219     6.164     6.081     6.077     6.026     5.973     5.901     5.905     5.837     5.779     5.789     5.737     5.689     5.700     5.712     5.724     5.735     5.747     5.759     5.771     5.781     5.787     5.915     6.062     6.204     6.287     6.479     6.574     6.803     6.932     7.199     7.368     7.638     7.862     8.108     8.346     8.605     8.871     9.096     9.245     9.428     9.548     9.738     9.813     9.987    10.014    10.124    10.138    10.110    10.177    10.019    10.028     9.901     9.872     9.873     9.815     9.910     9.791     9.773     9.571     9.452     9.284     9.070     8.941     8.881     8.764     8.714     8.641     8.592     8.552     8.488     8.405     8.328     8.248     8.205     8.125     8.058     8.025     7.970     7.959     7.897     7.857     7.838     7.784     7.662     7.594     7.479     7.392     7.309     7.209     7.178     7.061     6.975     6.879     6.771     6.655     6.534     6.420     6.297     6.166     6.051     5.912     5.807     5.668     5.546     5.448     5.338     5.317     5.300     5.283     5.265     5.248     5.231     5.216     5.203     5.192     5.183     5.174     5.165     5.158     5.152     5.146     5.141     5.136     5.129     5.122     5.114     5.107     5.104     5.102     5.101     5.100     5.099     5.097     5.095     5.093     5.092     5.090     5.088     5.085     5.082     5.078     5.075     5.070     5.066     5.061     5.057     5.052     5.048     5.043     5.038     5.033     5.028     5.023     5.017     5.011     5.006     5.000     4.994     4.988     4.982     4.975     4.967     4.960     4.954     4.948     4.943     4.937     4.933     4.929     4.926     4.923     4.920     4.917     4.914     4.911     4.908     4.906     4.902     4.899     4.896     4.893     4.891     4.888     4.884     4.879     4.873     4.866     4.857     4.848     4.839     4.831     4.823     4.814     4.804     4.792     4.778     4.763     4.748     4.732     4.715     4.697     4.679     4.661     4.725     4.890     5.083     5.248     5.409     5.476     5.495     5.441     5.333     5.155     4.982     4.809     4.647     4.515     4.466     4.457     4.452     4.452     4.460     4.478     4.504     4.535     4.570     4.606     4.643     4.680     4.716     4.748     4.778     4.807     4.835     4.864     4.893     4.923     4.953     4.984     5.014     5.040     5.066     5.091     5.113     5.133     5.153     5.174     5.197     5.219     5.238     5.253     5.264     5.273     5.280     5.284     5.287     5.290     5.293     5.297     5.301     5.307     5.314     5.321     5.328     5.336     5.343     5.351     5.360     5.373     5.387     5.401     5.415     5.427     5.437     5.656     5.916     6.165     6.350     6.554     6.703     6.852     6.920     6.938     6.906     6.925     6.925     7.023     7.108     7.185     7.226     7.174     7.117     7.275     7.427     7.548     7.643     7.707     7.742     7.748     7.717     7.643     7.532     7.409     7.327     7.300     7.292     7.271     7.204     7.098     6.963     6.821     6.698     6.603     6.543     6.521     6.533     6.569     6.597     6.601     6.565     6.496     6.418     6.340     6.267     6.205     6.149     6.086     6.018     5.941     5.859     5.784     5.747     5.684     5.601     5.502     5.390     5.281     5.196     5.103     5.007     4.932     4.868     4.809     4.752     4.691     4.624     4.544     4.448     4.369     4.315     4.275     4.245     4.212     4.175     4.138     4.109     4.080     4.049     4.018     3.987     3.957     3.927     3.897     3.868     3.840     3.811     3.782     3.752     3.722     3.692     3.663     3.634     3.606     3.580     3.554     3.531     3.509     3.489     3.469     3.451     3.434     3.418     3.404     3.390     3.377     3.365     3.353     3.342     3.333     3.324     3.316     3.309     3.302     3.296     3.289     3.283     3.278     3.272     3.267     3.261     3.256     3.250     3.244     3.239     3.233     3.227     3.220     3.214     3.207     3.199     3.191     3.183     3.174     3.165     3.157     3.148     3.139     3.130     3.120     3.111     3.102     3.093     3.083     3.074     3.065     3.055     3.046     3.036     3.027     3.017     3.007     2.998     2.988     2.979     2.969     2.960     2.951     2.941     2.932     2.923     2.914     2.905     2.895     2.886     2.877     2.867     2.858     2.848     2.838     2.828     2.818     2.808     2.798     2.788     2.777     2.767     2.757     2.746     2.735     2.725     2.714     2.703     2.693     2.682     2.672     2.662     2.651     2.641     2.631     2.621     2.611     2.601     2.592     2.583     2.574     2.565     2.557     2.548     2.539     2.530     2.522     2.514     2.506     2.499     2.492     2.485     2.478     2.471     2.464     2.458     2.452     2.446     2.440     2.435     2.430     2.425     2.420     2.416     2.411     2.407     2.402     2.398     2.394     2.390     2.386     2.382     2.378     2.374     2.371     2.367     2.363     2.360     2.356     2.353     2.349     2.345     2.342     2.338     2.334     2.331     2.327     2.324     2.320     2.316     2.313     2.309     2.305     2.301     2.297     2.292     2.288     2.284     2.279     2.275     2.270     2.265     2.260     2.255     2.250     2.245     2.239     2.233     2.228     2.222     2.216     2.209     2.203     2.197     2.190     2.183     2.177     2.170     2.162     2.155     2.148     2.140     2.132     2.123     2.114     2.105     2.094     2.083     2.072     2.060     2.048     2.036     2.024     2.012     2.001     1.991     1.982     1.974     1.967     1.959     1.951     1.942     1.932     1.922     1.911     1.899     1.886     1.872     1.859
     2.400     2.410     2.420     2.429     2.439     2.448     2.466     2.467     2.510     2.502     2.551     2.542     2.590     2.578     2.628     2.610     2.663     2.637     2.691     2.658     2.711     2.674     2.723     2.684     2.726     2.688     2.724     2.684     2.720     2.676     2.711     2.664     2.699     2.671     2.683     2.684     2.691     2.697     2.703     2.710     2.716     2.723     2.729     2.735     2.741     2.747     2.753     2.759     2.764     2.771     2.776     2.782     2.787     2.794     2.799     2.805     2.810     2.816     2.820     2.825     2.830     2.835     2.840     2.846     2.851     2.855     2.860     2.865     2.870     2.874     2.879     2.884     2.888     2.892     2.897     2.902     2.906     2.911     2.915     2.920     2.924     2.929     2.932     2.937     2.941     2.945     2.949     2.953     2.957     2.961     2.965     2.970     2.973     2.978     2.981     2.985     2.989     2.993     2.996     3.000     3.004     3.008     3.011     3.015     3.019     3.023     3.026     3.030     3.033     3.037     3.041     3.044     3.047     3.051     3.054     3.058     3.061     3.065     3.068     3.071     3.075     3.078     3.081     3.085     3.088     3.091     3.094     3.098     3.101     3.104     3.107     3.110     3.113     3.117     3.120     3.123     3.126     3.129     3.132     3.135     3.137     3.140     3.143     3.146     3.149     3.152     3.154     3.157     3.160     3.162     3.165     3.167     3.170     3.172     3.175     3.177     3.180     3.182     3.184     3.187     3.189     3.191     3.193     3.195     3.197     3.199     3.201     3.203     3.205     3.206     3.208     3.210     3.211     3.213     3.214     3.216     3.217     3.219     3.220     3.221     3.222     3.223     3.224     3.225     3.226     3.227     3.227     3.228     3.229     3.229     3.230     3.230     3.230     3.231     3.231     3.231     3.231     3.231     3.231     3.231     3.231     3.231     3.231     3.230     3.230     3.229     3.229     3.228     3.228     3.227     3.226     3.225     3.224     3.224     3.222     3.221     3.220     3.219     3.218     3.217     3.215     3.214     3.212     3.211     3.209     3.207     3.205     3.204     3.202     3.200     3.198     3.196     3.193     3.191     3.189     3.187     3.184     3.182     3.179     3.177     3.174     3.171     3.168     3.166     3.163     3.160     3.156     3.153     3.150     3.147     3.143     3.140     3.136     3.133     3.129     3.125     3.122     3.118     3.114     3.110     3.106     3.102     3.097     3.093     3.089     3.084     3.079     3.075     3.070     3.065     3.061     3.056     3.051     3.046     3.040     3.035     3.030     3.024     3.019     3.013     3.008     3.002     2.996     2.991     2.985     2.979     2.973     2.967     2.961     2.955     2.948     2.942     2.936     2.929     2.923     2.917     2.910     2.903     2.897     2.890     2.884     2.877     2.871     2.864     2.857     2.851     2.844     2.837     2.831     2.824     2.817     2.810     2.804     2.797     2.790     2.783     2.776     2.769     2.763     2.756     2.749     2.744     2.744     2.745     2.745     2.745     2.746     2.746     2.746     2.747     2.747     2.747     2.748     2.748     2.748     2.749     2.749     2.750     2.750     2.750     2.750     2.751     2.751     2.752     2.752     2.752     2.753     2.753     2.754     2.754     2.754     2.755     2.755     2.756     2.756     2.757     2.757     2.758     2.758     2.759     2.759     2.760     2.760     2.760     2.761     2.761     2.762     2.763     2.763     2.764     2.764     2.765     2.765     2.766     2.766     2.767     2.768     2.768     2.769     2.769     2.770     2.770     2.771     2.771     2.772     2.773     2.773     2.774     2.774     2.775     2.776     2.776     2.777     2.777     2.778     2.779     2.779     2.780     2.781     2.781     2.782     2.782     2.783     2.784     2.785     2.785     2.786     2.786     2.787     2.788     2.788     2.789     2.790     2.791     2.791     2.792     2.793     2.793     2.794     2.795     2.796     2.796     2.797     2.798     2.799     2.799     2.800     2.801     2.802     2.803     2.803     2.804     2.805     2.806     2.807     2.807     2.808     2.809     2.810     2.811     2.811     2.812     2.813     2.814     2.815     2.816     2.816     2.817     2.818     2.819     2.820     2.821     2.822     2.823     2.824     2.825     2.826     2.827     2.828     2.828     2.830     2.831     2.832     2.833     2.833     2.834     2.836     2.837     2.838     2.839     2.840     2.841     2.842     2.843     2.844     2.845     2.846     2.847     2.848     2.849     2.850     2.851     2.853     2.854     2.855     2.856     2.857     2.858     2.859     2.861     2.862     2.863     2.864     2.865     2.867     2.868     2.869     2.870     2.872     2.873     2.875     2.876     2.877     2.878     2.880     2.881     2.882     2.883     2.885     2.886     2.887     2.889     2.890     2.891     2.893     2.894     2.895     2.897     2.898     2.899     2.901     2.902     2.903     2.905     2.906     2.907     2.909     2.910     2.912     2.913     2.915     2.916     2.917     2.919     2.920     2.922     2.923     2.925     2.926     2.928     2.929     2.931     2.932     2.934     2.935     2.937     2.938     2.940     2.941     2.943     2.944     2.946     2.947     2.949     2.950     2.952     2.953     2.955     2.956     2.958     2.960     2.961     2.963     2.964     2.966     2.968     2.969     2.971     2.973     2.974     2.976     2.978     2.979     2.981     2.983     2.984     2.986     2.988     2.989     2.991     2.993     2.994     2.996     2.998     3.000     3.001     3.003     3.005     3.006     3.008     3.010     3.012     3.014     3.015     3.017     3.019     3.021     3.023     3.024     3.026     3.028     3.030     3.031     3.033     3.035     3.037     3.039     3.041     3.043     3.044     3.046     3.048     3.050     3.052     3.054     3.056     3.057     3.059     3.061     3.063     3.065     3.067     3.069     3.071     3.073     3.075     3.077     3.079     3.081     3.083     3.088     3.095     3.102     3.108     3.115     3.122     3.129     3.135     3.142     3.149     3.155     3.161     3.168     3.174     3.180     3.187     3.193     3.198     3.204     3.210     3.216     3.221     3.227     3.232     3.238     3.243     3.248     3.253     3.258     3.263     3.268     3.273     3.277     3.282     3.286     3.290     3.295     3.299     3.302     3.306     3.310     3.314     3.317     3.321     3.324     3.327     3.330     3.333     3.336     3.339     3.341     3.343     3.346     3.348     3.350     3.352     3.354     3.355     3.357     3.358     3.359     3.361     3.362     3.363     3.363     3.364     3.364     3.365     3.365     3.365     3.365     3.364     3.364     3.363     3.363     3.362     3.360     3.359     3.357     3.356     3.354     3.352     3.349     3.346     3.343     3.340     3.336     3.332     3.328     3.324     3.319     3.314     3.308     3.303     3.297     3.290     3.292     3.295     3.297     3.299     3.301     3.303     3.305     3.307     3.310     3.312     3.314     3.316     3.318     3.320     3.322     3.324     3.326     3.328     3.331     3.333     3.335     3.338     3.340     3.343     3.346     3.348     3.351     3.354     3.357     3.360     3.364     3.367     3.371     3.374     3.378     3.382     3.387     3.392     3.398     3.403     3.409     3.415     3.420     3.425     3.429     3.433     3.436     3.439     3.442     3.445     3.448     3.450     3.453     3.455     3.458     3.460     3.462     3.464     3.466     3.468     3.470     3.472     3.474     3.476     3.478     3.480     3.482     3.484     3.486     3.488     3.490     3.492     3.494     3.496     3.497     3.499     3.501     3.503     3.505     3.507     3.509     3.511     3.513     3.515     3.517     3.519     3.521     3.523     3.525     3.527     3.529     3.531     3.534     3.536     3.538     3.540     3.542     3.544     3.546     3.548     3.550     3.552     3.555     3.557     3.559     3.561     3.567     3.578     3.589     3.599     3.610     3.621     3.632     3.642     3.653     3.663     3.674     3.684     3.694     3.704     3.715     3.725     3.735     3.745     3.755     3.764     3.774     3.784     3.793     3.802     3.812     3.821     3.830     3.839     3.847     3.856     3.864     3.873     3.881     3.889     3.897     3.904     3.912     3.919     3.926     3.933     3.940     3.947     3.954     3.960     3.966     3.972     3.978     3.983     3.989     3.994     3.999     4.004     4.008     4.013     4.017     4.021     4.024     4.028     4.031     4.034     4.036     4.039     4.041     4.043     4.044     4.046     4.047     4.047     4.048     4.048     4.048     4.047     4.046     4.045     4.043     4.041     4.039     4.036     4.034     4.030     4.026     4.022     4.017     4.013     4.007     4.001     3.995     3.988     3.981     3.973     3.965     3.957     3.948     3.939     3.929     3.918     3.908     3.897     3.885     3.873     3.861     3.848     3.835     3.821     3.822     3.825     3.835     3.869     3.903     3.935     3.967     3.999     4.029     4.059     4.088     4.116     4.144     4.171     4.197     4.223     4.247     4.271     4.295     4.317     4.339     4.360     4.381     4.400     4.419     4.437     4.455     4.471     4.487     4.502     4.516     4.529     4.542     4.553     4.564     4.574     4.583     4.591     4.599     4.605     4.611     4.616     4.619     4.622     4.624     4.625     4.625     4.625     4.623     4.621     4.617     4.613     4.608     4.602     4.595     4.587     4.578     4.569     4.558     4.547     4.534     4.520     4.506     4.490     4.474     4.457     4.438     4.419     4.399     4.378     4.357     4.334     4.311     4.287     4.263     4.238     4.219     4.228     4.238     4.247     4.257     4.267     4.277     4.287     4.297     4.308     4.319     4.330     4.341     4.353     4.364     4.376     4.388     4.401     4.413     4.426     4.439     4.452     4.466     4.479     4.493     4.507     4.521     4.536     4.551     4.566     4.581     4.596     4.612     4.628     4.644     4.661     4.677     4.694     4.711     4.728     4.745     4.763     4.780     4.798     4.816     4.834     4.852     4.871     4.890     4.908     4.927     4.946     4.965     4.984     5.004     5.023     5.043     5.062     5.082     5.102     5.122     5.141     5.161     5.181     5.201     5.221     5.241     5.260     5.280     5.299     5.319     5.338     5.358     5.377     5.396     5.415     5.434     5.453     5.472     5.490     5.509     5.527     5.545     5.563     5.581     5.598     5.616     5.633     5.650     5.668     5.685     5.702     5.719     5.736     5.753     5.770     5.787     5.804     5.821     5.837     5.854     5.871     5.892     5.958     6.026     6.095     6.166     6.242     6.325     6.426     6.545     6.671     6.795     6.916     7.034     7.154     7.277     7.404     7.536     7.672     7.811     7.951     8.087     8.211     8.316     8.397     8.448     8.464     8.451     8.417     8.375     8.349     8.355     8.379     8.414     8.477     8.519     8.536     8.509     8.467     8.390     8.297     8.183     8.119     8.074     8.006     7.971     7.950     7.916     7.879     7.847     7.974     8.079     8.165     8.242     8.343     8.428     8.466     8.567     8.599     8.707     8.958     9.062     9.305     9.533     9.733     9.969    10.136    10.322    10.512    10.510    10.642    10.668    10.692    10.646    10.558    10.479    10.286    10.214     9.890     9.801     9.516     9.371     9.162     8.972     8.739     8.523     8.390     8.118     8.009     7.771     7.671     7.501     7.345     7.160     7.055     6.871     6.726     6.669     6.475     6.398     6.391     6.320     6.301     6.218     6.141     6.093     6.037     5.992     5.948     5.890     5.871     5.792     5.818     5.704     5.692     5.694     5.706     5.718     5.731     5.743     5.755     5.766     5.777     5.785     5.790     5.795     5.877     6.022     6.154     6.272     6.445     6.559     6.786     6.928     7.180     7.347     7.640     7.828     8.083     8.319     8.600     8.772     9.032     9.145     9.344     9.450     9.664     9.743     9.918     9.963     9.992    10.074     9.996    10.021     9.912     9.915     9.831     9.859     9.882     9.866     9.985     9.872     9.841     9.680     9.512     9.398     9.141     8.998     8.955     8.843     8.756     8.727     8.642     8.575     8.483     8.389     8.359     8.251     8.198     8.147     8.098     8.066     7.994     7.962     7.986     7.913     7.858     7.786     7.689     7.599     7.504     7.427     7.356     7.274     7.189     7.090     7.005     6.883     6.768     6.671     6.525     6.400     6.274     6.138     6.043     5.890     5.776     5.647     5.534     5.449     5.353     5.321     5.303     5.286     5.268     5.252     5.238     5.225     5.214     5.205     5.196     5.188     5.180     5.174     5.169     5.163     5.157     5.149     5.141     5.134     5.129     5.127     5.126     5.125     5.124     5.123     5.121     5.119     5.118     5.116     5.115     5.112     5.109     5.105     5.101     5.097     5.093     5.087     5.082     5.076     5.071     5.065     5.059     5.054     5.048     5.042     5.036     5.029     5.023     5.017     5.011     5.004     4.997     4.990     4.982     4.974     4.967     4.961     4.955     4.949     4.943     4.939     4.935     4.931     4.928     4.925     4.922     4.919     4.916     4.914     4.911     4.907     4.904     4.902     4.899     4.896     4.893     4.889     4.884     4.878     4.871     4.863     4.854     4.845     4.837     4.827     4.817     4.806     4.793     4.779     4.764     4.748     4.731     4.713     4.695     4.678     4.661     4.701     4.852     5.026     5.228     5.381     5.498     5.549     5.551     5.452     5.321     5.180     5.001     4.839     4.676     4.537     4.436     4.429     4.428     4.433     4.448     4.471     4.500     4.532     4.566     4.601     4.636     4.668     4.697     4.725     4.753     4.782     4.811     4.841     4.872     4.902     4.933     4.962     4.990     5.016     5.041     5.064     5.086     5.108     5.131     5.154     5.175     5.194     5.209     5.220     5.229     5.236     5.241     5.246     5.250     5.254     5.259     5.264     5.270     5.277     5.284     5.291     5.299     5.307     5.317     5.330     5.344     5.359     5.374     5.387     5.398     5.404     5.505     5.779     6.000     6.236     6.444     6.677     6.846     6.952     6.950     6.930     6.913     6.939     7.004     7.196     7.385     7.562     7.725     7.888     8.039     8.188     8.310     8.400     8.450     8.446     8.389     8.277     8.139     7.997     7.871     7.793     7.749     7.716     7.667     7.581     7.448     7.284     7.099     6.918     6.762     6.640     6.562     6.537     6.553     6.585     6.599     6.580     6.528     6.460     6.389     6.314     6.237     6.156     6.071     5.996     5.921     5.854     5.807     5.754     5.685     5.597     5.497     5.393     5.289     5.190     5.097     5.008     4.925     4.850     4.780     4.713     4.647     4.577     4.498     4.403     4.290     4.165     4.132     4.109     4.086     4.060     4.033     4.008     3.983     3.956     3.928     3.900     3.873     3.845     3.818     3.791     3.765     3.739     3.713     3.686     3.659     3.632     3.605     3.579     3.554     3.530     3.506     3.484     3.463     3.444     3.425     3.407     3.390     3.373     3.358     3.344     3.330     3.317     3.305     3.294     3.283     3.274     3.266     3.258     3.252     3.246     3.239     3.234     3.229     3.224     3.220     3.215     3.211     3.206     3.202     3.197     3.192     3.187     3.182     3.176     3.170     3.164     3.157     3.150     3.142     3.134     3.126     3.118     3.110     3.102     3.094     3.085     3.077     3.068     3.059     3.051     3.043     3.034     3.024     3.015     3.006     2.997     2.988     2.979     2.970     2.961     2.952     2.943     2.934     2.925     2.916     2.907     2.898     2.889     2.880     2.871     2.862     2.853     2.843     2.834     2.824     2.814     2.805     2.795     2.785     2.775     2.764     2.754     2.744     2.734     2.723     2.713     2.702     2.692     2.681     2.671     2.661     2.651     2.640     2.630     2.620     2.610     2.600     2.591     2.581     2.572     2.563     2.555     2.546     2.538     2.529     2.521     2.512     2.504     2.496     2.489     2.481     2.475     2.468     2.462     2.455     2.448     2.442     2.436     2.431     2.425     2.420     2.415     2.411     2.406     2.402     2.397     2.393     2.389     2.385     2.381     2.377     2.373     2.369     2.365     2.362     2.358     2.355     2.351     2.347     2.344     2.341     2.337     2.333     2.329     2.326     2.322     2.319     2.315     2.311     2.308     2.304     2.300     2.296     2.292     2.288     2.284     2.279     2.275     2.271     2.266     2.262     2.257     2.252     2.247     2.242     2.236     2.231     2.225     2.219     2.214     2.208     2.201     2.195     2.188     2.182     2.175     2.168     2.162     2.154     2.147     2.140     2.132     2.124     2.116     2.106     2.097     2.086     2.075     2.064     2.052     2.040     2.027     2.015     2.004     1.993     1.983     1.974     1.966     1.959     1.952     1.944     1.936     1.926     1.916     1.905     1.893     1.881     1.867     1.852
     2.399     2.409     2.419     2.429     2.438     2.449     2.457     2.496     2.492     2.540     2.534     2.585     2.573     2.632     2.608     2.672     2.637     2.705     2.661     2.729     2.680     2.745     2.693     2.753     2.700     2.752     2.700     2.743     2.695     2.727     2.684     2.716     2.670     2.701     2.678     2.684     2.691     2.698     2.704     2.711     2.717     2.723     2.729     2.735     2.742     2.747     2.754     2.759     2.766     2.771     2.777     2.783     2.789     2.794     2.800     2.805     2.811     2.816     2.821     2.826     2.831     2.837     2.842     2.847     2.852     2.857     2.862     2.867     2.872     2.876     2.881     2.885     2.890     2.895     2.900     2.904     2.909     2.913     2.918     2.922     2.927     2.931     2.935     2.939     2.943     2.948     2.952     2.956     2.960     2.964     2.969     2.973     2.977     2.980     2.984     2.988     2.991     2.996     3.000     3.004     3.007     3.011     3.015     3.019     3.022     3.026     3.029     3.033     3.037     3.040     3.044     3.047     3.051     3.055     3.058     3.062     3.065     3.069     3.072     3.075     3.078     3.082     3.085     3.089     3.092     3.095     3.098     3.102     3.105     3.108     3.111     3.115     3.118     3.121     3.124     3.127     3.130     3.133     3.136     3.139     3.141     3.145     3.147     3.150     3.153     3.156     3.158     3.161     3.164     3.166     3.169     3.172     3.174     3.177     3.179     3.181     3.184     3.186     3.189     3.191     3.193     3.195     3.197     3.199     3.201     3.203     3.205     3.207     3.209     3.211     3.212     3.214     3.216     3.217     3.219     3.220     3.221     3.223     3.224     3.225     3.226     3.228     3.229     3.229     3.230     3.231     3.232     3.232     3.233     3.234     3.234     3.234     3.235     3.235     3.235     3.236     3.236     3.236     3.236     3.236     3.235     3.235     3.235     3.234     3.234     3.234     3.233     3.233     3.232     3.231     3.230     3.230     3.229     3.228     3.227     3.226     3.225     3.223     3.222     3.221     3.219     3.218     3.216     3.215     3.213     3.212     3.210     3.208     3.206     3.204     3.202     3.200     3.198     3.196     3.193     3.191     3.188     3.186     3.183     3.181     3.178     3.176     3.173     3.170     3.167     3.164     3.161     3.157     3.154     3.151     3.147     3.144     3.140     3.137     3.133     3.129     3.126     3.122     3.118     3.114     3.110     3.106     3.101     3.097     3.093     3.088     3.084     3.079     3.074     3.069     3.065     3.060     3.055     3.050     3.044     3.039     3.034     3.029     3.023     3.018     3.012     3.006     3.000     2.995     2.989     2.983     2.977     2.971     2.965     2.958     2.952     2.946     2.940     2.933     2.927     2.920     2.914     2.907     2.901     2.894     2.888     2.881     2.874     2.868     2.861     2.854     2.848     2.841     2.834     2.827     2.820     2.814     2.807     2.800     2.793     2.786     2.780     2.773     2.766     2.759     2.752     2.745     2.743     2.743     2.744     2.744     2.744     2.745     2.745     2.745     2.746     2.746     2.746     2.747     2.747     2.747     2.748     2.748     2.748     2.749     2.749     2.750     2.750     2.750     2.751     2.751     2.752     2.752     2.752     2.753     2.753     2.754     2.754     2.754     2.755     2.755     2.756     2.756     2.757     2.757     2.758     2.758     2.759     2.759     2.760     2.760     2.761     2.761     2.762     2.762     2.763     2.763     2.764     2.765     2.765     2.766     2.766     2.767     2.767     2.768     2.768     2.769     2.770     2.770     2.771     2.771     2.772     2.772     2.773     2.774     2.774     2.775     2.776     2.776     2.777     2.777     2.778     2.779     2.779     2.780     2.781     2.781     2.782     2.783     2.783     2.784     2.785     2.785     2.786     2.787     2.787     2.788     2.789     2.789     2.790     2.791     2.791     2.792     2.793     2.794     2.794     2.795     2.796     2.797     2.797     2.798     2.799     2.800     2.801     2.801     2.802     2.803     2.804     2.805     2.805     2.806     2.807     2.808     2.809     2.809     2.810     2.811     2.812     2.813     2.814     2.814     2.815     2.816     2.817     2.818     2.819     2.820     2.821     2.822     2.823     2.824     2.824     2.825     2.826     2.827     2.828     2.829     2.830     2.831     2.832     2.833     2.834     2.836     2.836     2.838     2.839     2.840     2.841     2.842     2.843     2.844     2.845     2.846     2.847     2.848     2.849     2.850     2.851     2.853     2.854     2.855     2.856     2.857     2.859     2.860     2.861     2.862     2.863     2.865     2.866     2.867     2.868     2.870     2.871     2.872     2.873     2.875     2.876     2.877     2.878     2.880     2.881     2.882     2.884     2.885     2.886     2.888     2.889     2.890     2.892     2.893     2.894     2.896     2.897     2.899     2.900     2.901     2.902     2.904     2.905     2.907     2.908     2.909     2.911     2.912     2.914     2.915     2.917     2.918     2.920     2.921     2.922     2.924     2.925     2.927     2.928     2.930     2.932     2.933     2.934     2.936     2.937     2.939     2.940     2.942     2.943     2.945     2.946     2.948     2.949     2.951     2.953     2.954     2.956     2.957     2.959     2.960     2.962     2.964     2.965     2.967     2.969     2.970     2.972     2.973     2.975     2.977     2.979     2.980     2.982     2.984     2.985     2.987     2.989     2.990     2.992     2.994     2.995     2.997     2.999     3.001     3.002     3.004     3.006     3.008     3.010     3.011     3.013     3.015     3.016     3.018     3.020     3.022     3.023     3.025     3.027     3.029     3.031     3.033     3.034     3.036     3.038     3.040     3.042     3.044     3.046     3.047     3.049     3.051     3.053     3.055     3.057     3.059     3.061     3.062     3.064     3.067     3.068     3.070     3.072     3.074     3.076     3.078     3.080     3.082     3.084     3.086     3.093     3.100     3.106     3.113     3.120     3.126     3.133     3.139     3.145     3.152     3.158     3.164     3.170     3.176     3.182     3.188     3.194     3.199     3.205     3.210     3.216     3.221     3.227     3.232     3.237     3.242     3.246     3.251     3.256     3.260     3.265     3.269     3.273     3.277     3.281     3.285     3.289     3.292     3.296     3.300     3.303     3.306     3.309     3.312     3.315     3.318     3.321     3.323     3.325     3.328     3.330     3.332     3.333     3.335     3.337     3.338     3.340     3.341     3.342     3.343     3.344     3.344     3.345     3.345     3.346     3.346     3.346     3.345     3.345     3.344     3.344     3.343     3.342     3.341     3.339     3.338     3.336     3.334     3.332     3.329     3.326     3.323     3.320     3.316     3.312     3.308     3.304     3.299     3.294     3.289     3.283     3.284     3.286     3.289     3.291     3.293     3.295     3.298     3.300     3.302     3.304     3.306     3.308     3.310     3.312     3.315     3.317     3.319     3.321     3.323     3.325     3.328     3.330     3.332     3.335     3.337     3.340     3.342     3.345     3.348     3.351     3.354     3.357     3.361     3.364     3.368     3.371     3.375     3.379     3.384     3.388     3.394     3.399     3.404     3.410     3.415     3.420     3.425     3.429     3.433     3.437     3.440     3.443     3.446     3.448     3.451     3.453     3.456     3.458     3.460     3.462     3.464     3.467     3.469     3.471     3.473     3.475     3.476     3.479     3.480     3.482     3.484     3.486     3.488     3.490     3.492     3.494     3.496     3.498     3.500     3.502     3.504     3.506     3.508     3.510     3.512     3.514     3.516     3.518     3.520     3.522     3.524     3.526     3.528     3.530     3.532     3.534     3.536     3.538     3.540     3.542     3.544     3.546     3.549     3.551     3.553     3.555     3.557     3.559     3.563     3.574     3.585     3.596     3.606     3.617     3.628     3.638     3.649     3.659     3.670     3.680     3.690     3.701     3.711     3.721     3.731     3.741     3.751     3.760     3.770     3.780     3.789     3.798     3.808     3.817     3.826     3.835     3.843     3.852     3.860     3.869     3.877     3.885     3.893     3.900     3.908     3.915     3.923     3.930     3.937     3.943     3.950     3.956     3.962     3.968     3.974     3.980     3.985     3.990     3.995     4.000     4.005     4.009     4.013     4.017     4.021     4.024     4.027     4.030     4.033     4.035     4.038     4.040     4.041     4.043     4.044     4.044     4.045     4.045     4.045     4.044     4.044     4.042     4.041     4.039     4.037     4.034     4.032     4.028     4.025     4.021     4.016     4.011     4.006     4.000     3.994     3.987     3.980     3.973     3.965     3.957     3.948     3.938     3.929     3.919     3.908     3.897     3.885     3.873     3.861     3.848     3.835     3.822     3.820     3.824     3.827     3.848     3.882     3.915     3.947     3.979     4.010     4.040     4.069     4.098     4.125     4.153     4.179     4.205     4.230     4.254     4.277     4.300     4.322     4.343     4.364     4.384     4.403     4.421     4.438     4.455     4.471     4.486     4.500     4.514     4.526     4.538     4.549     4.559     4.569     4.577     4.585     4.591     4.597     4.602     4.606     4.609     4.611     4.613     4.613     4.613     4.611     4.609     4.606     4.602     4.597     4.591     4.585     4.577     4.568     4.559     4.548     4.537     4.525     4.511     4.497     4.482     4.465     4.448     4.430     4.411     4.391     4.371     4.349     4.327     4.304     4.280     4.255     4.230     4.217     4.226     4.235     4.245     4.255     4.264     4.274     4.284     4.295     4.305     4.316     4.327     4.338     4.350     4.361     4.373     4.385     4.398     4.410     4.423     4.435     4.449     4.462     4.475     4.489     4.503     4.517     4.532     4.547     4.561     4.576     4.592     4.607     4.623     4.639     4.656     4.672     4.689     4.706     4.723     4.740     4.757     4.775     4.792     4.810     4.828     4.847     4.865     4.884     4.902     4.921     4.940     4.959     4.978     4.997     5.017     5.036     5.056     5.076     5.095     5.115     5.135     5.155     5.175     5.194     5.214     5.234     5.254     5.274     5.293     5.313     5.332     5.352     5.371     5.390     5.409     5.428     5.447     5.466     5.484     5.503     5.521     5.539     5.557     5.575     5.593     5.611     5.628     5.645     5.662     5.679     5.696     5.713     5.730     5.747     5.764     5.781     5.798     5.815     5.832     5.849     5.866     5.882     5.929     5.997     6.066     6.136     6.208     6.285     6.371     6.479     6.602     6.729     6.854     6.975     7.092     7.211     7.335     7.464     7.600     7.738     7.877     8.015     8.146     8.262     8.356     8.424     8.460     8.465     8.447     8.417     8.391     8.385     8.407     8.443     8.481     8.521     8.554     8.550     8.517     8.463     8.386     8.278     8.186     8.116     8.068     8.019     7.978     7.947     7.910     7.879     7.933     8.035     8.219     8.261     8.376     8.449     8.501     8.662     8.595     8.706     8.837     8.905     9.129     9.267     9.476     9.695     9.872    10.059    10.266    10.372    10.553    10.538    10.693    10.620    10.649    10.657    10.487    10.480    10.252    10.112     9.880     9.759     9.510     9.324     9.117     8.897     8.724     8.486     8.351     8.102     7.969     7.785     7.636     7.449     7.286     7.130     6.950     6.827     6.655     6.560     6.482     6.407     6.368     6.286     6.219     6.178     6.100     6.019     5.978     5.921     5.865     5.817     5.818     5.720     5.695     5.687     5.700     5.712     5.725     5.738     5.749     5.761     5.772     5.780     5.786     5.791     5.795     5.799     5.803     5.934     6.098     6.213     6.420     6.532     6.779     6.907     7.184     7.334     7.617     7.831     8.068     8.267     8.505     8.686     8.933     9.044     9.293     9.384     9.584     9.648     9.781     9.857     9.843     9.959     9.852     9.889     9.809     9.796     9.812     9.770     9.874     9.840     9.967     9.892     9.841     9.701     9.530     9.445     9.192     9.073     8.936     8.873     8.796     8.753     8.649     8.541     8.505     8.388     8.322     8.257     8.205     8.155     8.088     8.046     8.092     8.000     8.009     7.941     7.864     7.769     7.644     7.618     7.509     7.432     7.375     7.273     7.187     7.091     6.988     6.885     6.761     6.640     6.496     6.382     6.261     6.113     6.015     5.858     5.752     5.641     5.538     5.446     5.359     5.324     5.306     5.290     5.274     5.260     5.247     5.236     5.227     5.218     5.210     5.204     5.198     5.192     5.185     5.178     5.170     5.163     5.158     5.155     5.153     5.152     5.151     5.150     5.149     5.147     5.146     5.144     5.143     5.141     5.137     5.134     5.130     5.126     5.121     5.115     5.109     5.102     5.096     5.089     5.082     5.076     5.069     5.063     5.056     5.049     5.042     5.035     5.029     5.022     5.014     5.007     4.998     4.990     4.982     4.975     4.968     4.962     4.956     4.950     4.945     4.941     4.937     4.934     4.931     4.928     4.925     4.922     4.920     4.917     4.914     4.911     4.908     4.906     4.903     4.899     4.895     4.890     4.884     4.877     4.869     4.861     4.852     4.842     4.831     4.820     4.808     4.795     4.780     4.764     4.748     4.731     4.713     4.695     4.678     4.661     4.673     4.804     4.980     5.152     5.332     5.475     5.583     5.611     5.567     5.497     5.349     5.200     5.027     4.867     4.675     4.500     4.408     4.405     4.408     4.420     4.438     4.463     4.492     4.522     4.554     4.585     4.614     4.641     4.667     4.695     4.724     4.754     4.785     4.815     4.846     4.876     4.906     4.934     4.961     4.987     5.011     5.034     5.057     5.080     5.103     5.124     5.143     5.158     5.171     5.181     5.189     5.196     5.202     5.208     5.214     5.220     5.227     5.234     5.241     5.248     5.257     5.266     5.276     5.287     5.301     5.315     5.329     5.342     5.354     5.363     5.382     5.514     5.678     5.870     6.055     6.337     6.612     6.863     6.988     7.001     7.009     7.175     7.451     7.749     8.023     8.266     8.472     8.614     8.758     8.901     9.052     9.168     9.206     9.179     9.087     8.959     8.792     8.630     8.488     8.366     8.289     8.227     8.166     8.088     7.977     7.823     7.639     7.429     7.213     7.009     6.837     6.711     6.641     6.624     6.641     6.647     6.624     6.568     6.496     6.421     6.352     6.274     6.201     6.130     6.054     5.980     5.897     5.811     5.733     5.644     5.542     5.429     5.311     5.202     5.104     5.008     4.915     4.826     4.746     4.673     4.608     4.545     4.482     4.412     4.325     4.224     4.109     4.013     3.991     3.973     3.954     3.933     3.912     3.890     3.866     3.841     3.816     3.791     3.765     3.740     3.716     3.692     3.669     3.645     3.621     3.597     3.572     3.548     3.525     3.502     3.480     3.458     3.437     3.418     3.399     3.380     3.363     3.346     3.330     3.314     3.299     3.285     3.272     3.260     3.248     3.237     3.227     3.218     3.210     3.203     3.197     3.191     3.186     3.182     3.178     3.174     3.170     3.167     3.164     3.160     3.156     3.153     3.148     3.144     3.140     3.135     3.129     3.123     3.117     3.110     3.103     3.096     3.089     3.082     3.074     3.067     3.059     3.052     3.044     3.036     3.028     3.020     3.012     3.003     2.995     2.986     2.977     2.969     2.960     2.952     2.943     2.934     2.926     2.917     2.908     2.900     2.891     2.883     2.874     2.865     2.856     2.847     2.838     2.829     2.820     2.810     2.801     2.791     2.781     2.771     2.762     2.752     2.742     2.731     2.721     2.711     2.701     2.691     2.680     2.670     2.659     2.649     2.639     2.629     2.619     2.609     2.600     2.590     2.580     2.571     2.562     2.553     2.544     2.536     2.527     2.519     2.511     2.502     2.494     2.486     2.479     2.471     2.465     2.458     2.452     2.446     2.439     2.433     2.427     2.421     2.416     2.411     2.406     2.402     2.397     2.393     2.388     2.384     2.380     2.376     2.372     2.368     2.364     2.360     2.357     2.353     2.349     2.346     2.343     2.339     2.335     2.332     2.329     2.325     2.321     2.317     2.314     2.310     2.307     2.303     2.299     2.296     2.292     2.288     2.284     2.280     2.276     2.271     2.267     2.262     2.258     2.254     2.249     2.244     2.239     2.233     2.228     2.223     2.217     2.211     2.206     2.200     2.193     2.187     2.181     2.174     2.167     2.161     2.154     2.147     2.139     2.132     2.124     2.116     2.108     2.099     2.089     2.079     2.068     2.056     2.044     2.032     2.019     2.007     1.995     1.985     1.975     1.966     1.959     1.951     1.945     1.938     1.929     1.921     1.911     1.899     1.888     1.875     1.862     1.848
     2.399     2.409     2.418     2.428     2.437     2.447     2.478     2.478     2.525     2.523     2.579     2.564     2.630     2.601     2.675     2.633     2.712     2.659     2.741     2.681     2.761     2.697     2.773     2.706     2.776     2.709     2.771     2.707     2.758     2.699     2.738     2.686     2.716     2.671     2.700     2.684     2.692     2.698     2.705     2.711     2.718     2.724     2.730     2.736     2.742     2.749     2.755     2.760     2.766     2.772     2.778     2.783     2.789     2.795     2.801     2.806     2.812     2.817     2.822     2.828     2.833     2.838     2.843     2.848     2.853     2.859     2.863     2.868     2.873     2.878     2.883     2.888     2.892     2.897     2.901     2.906     2.911     2.916     2.920     2.924     2.929     2.933     2.938     2.941     2.946     2.950     2.954     2.959     2.963     2.967     2.972     2.975     2.980     2.983     2.987     2.991     2.995     2.999     3.003     3.006     3.011     3.014     3.018     3.022     3.026     3.030     3.033     3.037     3.041     3.044     3.048     3.051     3.055     3.058     3.062     3.065     3.069     3.072     3.076     3.079     3.082     3.086     3.089     3.093     3.096     3.099     3.102     3.105     3.109     3.112     3.115     3.119     3.121     3.125     3.128     3.131     3.134     3.137     3.140     3.143     3.146     3.149     3.151     3.155     3.157     3.160     3.163     3.165     3.168     3.171     3.173     3.176     3.178     3.181     3.183     3.186     3.188     3.191     3.193     3.195     3.197     3.200     3.202     3.204     3.206     3.208     3.210     3.211     3.213     3.215     3.217     3.218     3.220     3.222     3.223     3.224     3.226     3.227     3.229     3.230     3.231     3.232     3.233     3.234     3.234     3.235     3.236     3.237     3.237     3.238     3.238     3.239     3.239     3.239     3.240     3.240     3.240     3.240     3.240     3.240     3.240     3.239     3.239     3.239     3.238     3.238     3.237     3.237     3.236     3.235     3.235     3.234     3.233     3.232     3.231     3.230     3.229     3.227     3.226     3.225     3.224     3.222     3.221     3.219     3.217     3.216     3.214     3.212     3.210     3.208     3.206     3.204     3.202     3.200     3.197     3.195     3.193     3.190     3.188     3.185     3.182     3.180     3.177     3.174     3.171     3.168     3.165     3.162     3.158     3.155     3.152     3.148     3.145     3.141     3.137     3.134     3.130     3.126     3.122     3.118     3.114     3.110     3.105     3.101     3.097     3.092     3.088     3.083     3.078     3.073     3.069     3.064     3.059     3.054     3.048     3.043     3.038     3.032     3.027     3.021     3.016     3.010     3.004     2.999     2.993     2.987     2.981     2.974     2.969     2.962     2.956     2.950     2.943     2.937     2.930     2.924     2.917     2.911     2.904     2.898     2.891     2.884     2.878     2.871     2.864     2.858     2.851     2.844     2.837     2.831     2.824     2.817     2.810     2.803     2.796     2.789     2.783     2.776     2.769     2.762     2.755     2.748     2.741     2.742     2.742     2.743     2.743     2.743     2.744     2.744     2.744     2.745     2.745     2.745     2.746     2.746     2.746     2.747     2.747     2.747     2.748     2.748     2.749     2.749     2.749     2.750     2.750     2.751     2.751     2.751     2.752     2.752     2.753     2.753     2.754     2.754     2.755     2.755     2.756     2.756     2.756     2.757     2.757     2.758     2.758     2.759     2.759     2.760     2.760     2.761     2.762     2.762     2.763     2.763     2.764     2.764     2.765     2.766     2.766     2.767     2.767     2.768     2.768     2.769     2.769     2.770     2.771     2.771     2.772     2.772     2.773     2.774     2.774     2.775     2.776     2.776     2.777     2.777     2.778     2.779     2.779     2.780     2.781     2.781     2.782     2.783     2.783     2.784     2.785     2.785     2.786     2.787     2.787     2.788     2.789     2.790     2.790     2.791     2.792     2.792     2.793     2.794     2.795     2.796     2.796     2.797     2.798     2.799     2.799     2.800     2.801     2.802     2.802     2.803     2.804     2.805     2.806     2.807     2.807     2.808     2.809     2.810     2.811     2.812     2.812     2.813     2.814     2.815     2.816     2.817     2.818     2.819     2.820     2.821     2.822     2.822     2.823     2.824     2.825     2.826     2.827     2.828     2.829     2.830     2.831     2.832     2.833     2.834     2.835     2.836     2.838     2.839     2.840     2.841     2.842     2.843     2.844     2.845     2.846     2.847     2.848     2.849     2.850     2.852     2.853     2.854     2.855     2.856     2.857     2.859     2.860     2.861     2.862     2.864     2.865     2.866     2.867     2.869     2.870     2.871     2.872     2.874     2.875     2.876     2.877     2.879     2.880     2.881     2.883     2.884     2.885     2.887     2.888     2.889     2.891     2.892     2.893     2.895     2.896     2.897     2.899     2.900     2.902     2.903     2.904     2.906     2.907     2.909     2.910     2.911     2.913     2.914     2.916     2.917     2.919     2.920     2.922     2.923     2.925     2.926     2.928     2.929     2.931     2.932     2.934     2.935     2.937     2.938     2.939     2.941     2.942     2.944     2.945     2.947     2.948     2.950     2.952     2.953     2.955     2.956     2.958     2.960     2.961     2.963     2.964     2.966     2.968     2.969     2.971     2.973     2.974     2.976     2.978     2.979     2.981     2.983     2.984     2.986     2.988     2.989     2.991     2.993     2.995     2.996     2.998     3.000     3.002     3.003     3.005     3.007     3.009     3.010     3.012     3.014     3.016     3.017     3.019     3.021     3.023     3.025     3.026     3.028     3.030     3.032     3.034     3.036     3.038     3.039     3.041     3.043     3.045     3.047     3.048     3.050     3.052     3.054     3.056     3.058     3.060     3.062     3.064     3.066     3.068     3.070     3.072     3.074     3.075     3.078     3.080     3.082     3.083     3.085     3.087     3.091     3.097     3.104     3.110     3.116     3.123     3.129     3.136     3.142     3.148     3.154     3.160     3.166     3.172     3.177     3.183     3.188     3.194     3.199     3.205     3.210     3.215     3.220     3.225     3.230     3.234     3.239     3.243     3.248     3.252     3.256     3.260     3.264     3.268     3.272     3.275     3.279     3.282     3.285     3.288     3.292     3.294     3.297     3.300     3.303     3.305     3.307     3.309     3.312     3.313     3.315     3.317     3.318     3.320     3.321     3.322     3.323     3.324     3.325     3.325     3.326     3.326     3.326     3.326     3.326     3.326     3.326     3.325     3.324     3.323     3.322     3.321     3.320     3.318     3.316     3.314     3.312     3.309     3.307     3.303     3.300     3.296     3.292     3.288     3.284     3.279     3.274     3.276     3.278     3.281     3.283     3.285     3.287     3.290     3.292     3.294     3.296     3.299     3.301     3.303     3.305     3.307     3.309     3.311     3.314     3.316     3.318     3.320     3.322     3.324     3.327     3.329     3.332     3.334     3.337     3.339     3.342     3.345     3.348     3.351     3.354     3.357     3.361     3.365     3.368     3.372     3.376     3.380     3.385     3.390     3.395     3.400     3.405     3.410     3.415     3.420     3.425     3.429     3.433     3.437     3.440     3.443     3.446     3.448     3.451     3.453     3.456     3.458     3.460     3.463     3.465     3.467     3.469     3.471     3.473     3.475     3.477     3.479     3.481     3.483     3.484     3.487     3.488     3.490     3.492     3.494     3.496     3.498     3.500     3.502     3.504     3.506     3.508     3.510     3.512     3.514     3.516     3.518     3.520     3.522     3.524     3.526     3.528     3.530     3.532     3.534     3.536     3.538     3.540     3.542     3.545     3.547     3.549     3.551     3.553     3.555     3.557     3.560     3.570     3.581     3.592     3.603     3.613     3.624     3.635     3.645     3.656     3.666     3.676     3.687     3.697     3.707     3.717     3.727     3.737     3.747     3.756     3.766     3.776     3.785     3.795     3.804     3.813     3.822     3.831     3.840     3.848     3.857     3.865     3.873     3.881     3.889     3.897     3.904     3.912     3.919     3.926     3.933     3.940     3.946     3.953     3.959     3.965     3.971     3.976     3.982     3.987     3.992     3.997     4.001     4.006     4.010     4.014     4.017     4.021     4.024     4.027     4.030     4.032     4.034     4.036     4.038     4.039     4.041     4.041     4.042     4.042     4.042     4.042     4.041     4.040     4.039     4.037     4.035     4.032     4.030     4.026     4.023     4.019     4.015     4.010     4.005     3.999     3.993     3.987     3.980     3.972     3.964     3.956     3.948     3.938     3.929     3.919     3.908     3.897     3.886     3.874     3.862     3.849     3.836     3.823     3.818     3.822     3.825     3.829     3.861     3.894     3.927     3.959     3.990     4.020     4.050     4.079     4.107     4.134     4.161     4.187     4.212     4.236     4.260     4.283     4.305     4.326     4.347     4.367     4.386     4.404     4.422     4.439     4.455     4.470     4.485     4.498     4.511     4.523     4.534     4.544     4.554     4.562     4.570     4.577     4.583     4.588     4.592     4.596     4.598     4.600     4.601     4.600     4.599     4.597     4.594     4.591     4.586     4.580     4.574     4.566     4.558     4.549     4.538     4.527     4.515     4.502     4.487     4.472     4.456     4.440     4.422     4.403     4.383     4.362     4.341     4.319     4.296     4.272     4.248     4.223     4.215     4.224     4.233     4.243     4.252     4.262     4.272     4.282     4.292     4.303     4.314     4.325     4.336     4.347     4.358     4.370     4.382     4.394     4.407     4.419     4.432     4.445     4.458     4.472     4.485     4.499     4.514     4.528     4.542     4.557     4.572     4.587     4.603     4.619     4.634     4.651     4.667     4.684     4.700     4.717     4.734     4.752     4.769     4.787     4.805     4.823     4.841     4.859     4.878     4.896     4.915     4.934     4.953     4.972     4.991     5.010     5.030     5.049     5.069     5.089     5.108     5.128     5.148     5.168     5.188     5.208     5.228     5.247     5.267     5.287     5.306     5.326     5.345     5.365     5.384     5.403     5.422     5.441     5.459     5.478     5.497     5.515     5.533     5.552     5.570     5.587     5.605     5.623     5.640     5.657     5.674     5.691     5.707     5.724     5.741     5.758     5.775     5.792     5.809     5.826     5.843     5.860     5.877     5.898     5.966     6.035     6.107     6.180     6.254     6.331     6.421     6.532     6.657     6.786     6.911     7.030     7.148     7.268     7.394     7.528     7.667     7.807     7.946     8.080     8.203     8.307     8.389     8.444     8.468     8.463     8.437     8.414     8.405     8.416     8.447     8.487     8.522     8.546     8.557     8.543     8.510     8.441     8.346     8.241     8.143     8.082     8.051     8.023     8.000     7.959     7.915     7.906     8.045     8.130     8.194     8.402     8.411     8.494     8.612     8.649     8.763     8.789     8.840     8.992     9.070     9.258     9.418     9.560     9.816     9.945    10.159    10.318    10.387    10.551    10.523    10.656    10.658    10.600    10.567    10.453    10.400    10.147    10.121     9.857     9.728     9.456     9.281     9.099     8.850     8.665     8.447     8.308     8.095     7.932     7.753     7.573     7.427     7.248     7.089     6.878     6.751     6.646     6.602     6.515     6.400     6.335     6.263     6.198     6.134     6.082     5.984     5.961     5.890     5.834     5.773     5.750     5.680     5.692     5.705     5.717     5.730     5.742     5.754     5.764     5.774     5.781     5.786     5.791     5.795     5.800     5.805     5.809     5.878     6.032     6.178     6.365     6.509     6.732     6.888     7.147     7.336     7.584     7.768     8.032     8.205     8.463     8.609     8.840     8.972     9.168     9.262     9.424     9.547     9.614     9.749     9.686     9.764     9.692     9.718     9.709     9.695     9.723     9.681     9.801     9.801     9.913     9.856     9.803     9.722     9.520     9.443     9.233     9.096     8.920     8.854     8.796     8.709     8.675     8.523     8.458     8.376     8.331     8.245     8.167     8.129     8.141     8.055     8.075     8.044     7.984     7.926     7.823     7.783     7.668     7.592     7.497     7.439     7.355     7.258     7.186     7.066     6.957     6.851     6.716     6.626     6.472     6.343     6.230     6.083     5.981     5.843     5.741     5.630     5.537     5.452     5.354     5.328     5.311     5.296     5.282     5.269     5.258     5.249     5.241     5.234     5.227     5.221     5.215     5.208     5.201     5.194     5.188     5.184     5.182     5.180     5.179     5.178     5.177     5.176     5.175     5.174     5.172     5.170     5.168     5.164     5.160     5.156     5.150     5.144     5.138     5.130     5.123     5.115     5.107     5.100     5.092     5.085     5.077     5.070     5.063     5.055     5.048     5.041     5.033     5.025     5.016     5.008     4.999     4.991     4.983     4.976     4.970     4.963     4.958     4.953     4.948     4.944     4.941     4.938     4.935     4.933     4.930     4.927     4.925     4.922     4.919     4.916     4.913     4.910     4.907     4.902     4.897     4.891     4.884     4.876     4.867     4.858     4.847     4.835     4.822     4.809     4.796     4.781     4.764     4.748     4.730     4.713     4.695     4.678     4.661     4.659     4.772     4.902     5.074     5.259     5.436     5.580     5.654     5.690     5.620     5.520     5.373     5.211     5.006     4.812     4.603     4.440     4.384     4.385     4.393     4.406     4.426     4.449     4.474     4.501     4.528     4.554     4.579     4.605     4.633     4.663     4.693     4.723     4.753     4.784     4.815     4.844     4.873     4.900     4.926     4.951     4.976     4.999     5.023     5.045     5.066     5.085     5.101     5.115     5.127     5.137     5.146     5.156     5.164     5.173     5.181     5.189     5.197     5.205     5.215     5.225     5.235     5.247     5.259     5.273     5.286     5.300     5.459     5.619     5.775     5.928     6.085     6.262     6.451     6.636     6.795     6.926     7.052     7.176     7.308     7.542     7.814     8.088     8.378     8.659     8.963     9.349     9.740    10.049    10.233    10.302    10.251    10.123     9.915     9.675     9.449     9.244     9.100     8.976     8.864     8.778     8.687     8.586     8.475     8.333     8.158     7.955     7.733     7.498     7.269     7.071     6.913     6.808     6.760     6.745     6.735     6.693     6.621     6.529     6.441     6.362     6.287     6.211     6.146     6.073     5.983     5.887     5.781     5.671     5.565     5.450     5.322     5.188     5.061     4.954     4.856     4.759     4.664     4.581     4.513     4.456     4.406     4.357     4.300     4.231     4.147     4.051     3.943     3.888     3.871     3.855     3.838     3.820     3.800     3.779     3.757     3.733     3.710     3.687     3.665     3.643     3.621     3.599     3.578     3.557     3.535     3.513     3.492     3.470     3.450     3.430     3.410     3.391     3.372     3.354     3.337     3.320     3.304     3.287     3.272     3.257     3.242     3.229     3.217     3.205     3.194     3.183     3.174     3.165     3.158     3.151     3.145     3.140     3.136     3.133     3.130     3.127     3.124     3.122     3.119     3.117     3.114     3.111     3.107     3.103     3.099     3.095     3.090     3.085     3.079     3.073     3.067     3.060     3.054     3.047     3.041     3.034     3.027     3.020     3.012     3.005     2.997     2.990     2.982     2.974     2.966     2.958     2.950     2.942     2.933     2.925     2.917     2.909     2.900     2.892     2.884     2.875     2.867     2.858     2.850     2.841     2.832     2.824     2.815     2.806     2.796     2.787     2.778     2.768     2.758     2.749     2.739     2.729     2.719     2.709     2.699     2.689     2.679     2.669     2.658     2.648     2.638     2.628     2.618     2.609     2.599     2.589     2.579     2.570     2.561     2.551     2.542     2.534     2.525     2.517     2.509     2.501     2.493     2.485     2.476     2.469     2.462     2.455     2.448     2.442     2.436     2.430     2.424     2.418     2.412     2.407     2.402     2.397     2.393     2.388     2.384     2.380     2.375     2.372     2.368     2.364     2.360     2.356     2.352     2.348     2.345     2.341     2.338     2.334     2.331     2.327     2.324     2.320     2.317     2.313     2.309     2.306     2.302     2.298     2.295     2.291     2.288     2.284     2.280     2.276     2.272     2.268     2.264     2.259     2.255     2.250     2.245     2.241     2.236     2.231     2.226     2.220     2.215     2.209     2.204     2.198     2.192     2.186     2.179     2.173     2.166     2.160     2.153     2.146     2.139     2.132     2.125     2.117     2.109     2.100     2.091     2.081     2.071     2.060     2.048     2.036     2.024     2.011     1.999     1.987     1.977     1.967     1.959     1.952     1.945     1.938     1.931     1.923     1.915     1.905     1.894     1.883     1.870     1.857     1.844
     2.397     2.408     2.417     2.427     2.437     2.457     2.460     2.506     2.507     2.567     2.550     2.623     2.589     2.671     2.623     2.712     2.652     2.745     2.676     2.770     2.694     2.786     2.706     2.793     2.712     2.792     2.712     2.782     2.707     2.766     2.698     2.744     2.684     2.716     2.678     2.694     2.692     2.699     2.705     2.712     2.718     2.724     2.731     2.737     2.743     2.749     2.755     2.761     2.767     2.773     2.779     2.784     2.790     2.796     2.801     2.807     2.812     2.818     2.823     2.829     2.834     2.839     2.845     2.850     2.855     2.860     2.865     2.870     2.875     2.880     2.885     2.890     2.894     2.899     2.904     2.909     2.913     2.918     2.922     2.927     2.931     2.936     2.940     2.944     2.948     2.953     2.957     2.962     2.966     2.970     2.975     2.979     2.983     2.986     2.991     2.994     2.998     3.002     3.006     3.010     3.014     3.018     3.022     3.025     3.029     3.033     3.037     3.040     3.044     3.048     3.051     3.055     3.059     3.062     3.066     3.069     3.073     3.076     3.080     3.083     3.086     3.090     3.093     3.096     3.100     3.103     3.106     3.109     3.113     3.116     3.119     3.122     3.126     3.129     3.132     3.135     3.138     3.141     3.144     3.147     3.150     3.153     3.156     3.159     3.161     3.164     3.167     3.170     3.172     3.175     3.178     3.180     3.183     3.185     3.188     3.190     3.193     3.195     3.197     3.200     3.202     3.204     3.206     3.208     3.210     3.212     3.214     3.216     3.218     3.219     3.221     3.223     3.224     3.226     3.227     3.229     3.230     3.232     3.233     3.234     3.235     3.236     3.237     3.238     3.239     3.240     3.240     3.241     3.242     3.242     3.243     3.243     3.243     3.244     3.244     3.244     3.244     3.244     3.244     3.244     3.244     3.244     3.243     3.243     3.243     3.242     3.242     3.241     3.240     3.239     3.239     3.238     3.237     3.236     3.235     3.234     3.233     3.232     3.231     3.229     3.228     3.226     3.225     3.223     3.222     3.220     3.218     3.216     3.214     3.212     3.210     3.208     3.206     3.204     3.201     3.199     3.197     3.194     3.192     3.189     3.186     3.184     3.181     3.178     3.175     3.172     3.169     3.165     3.162     3.159     3.155     3.152     3.148     3.145     3.141     3.137     3.134     3.130     3.126     3.122     3.118     3.114     3.109     3.105     3.100     3.096     3.091     3.087     3.082     3.077     3.073     3.068     3.062     3.057     3.052     3.047     3.042     3.036     3.031     3.025     3.020     3.014     3.008     3.002     2.996     2.990     2.984     2.978     2.972     2.966     2.959     2.953     2.947     2.940     2.934     2.927     2.921     2.914     2.908     2.901     2.894     2.888     2.881     2.874     2.868     2.861     2.854     2.847     2.841     2.834     2.827     2.820     2.813     2.807     2.800     2.793     2.786     2.779     2.772     2.765     2.758     2.751     2.744     2.740     2.741     2.741     2.741     2.742     2.742     2.743     2.743     2.743     2.744     2.744     2.744     2.745     2.745     2.745     2.746     2.746     2.747     2.747     2.747     2.748     2.748     2.748     2.749     2.749     2.750     2.750     2.751     2.751     2.752     2.752     2.752     2.753     2.754     2.754     2.754     2.755     2.755     2.756     2.756     2.757     2.757     2.758     2.758     2.759     2.759     2.760     2.760     2.761     2.761     2.762     2.763     2.763     2.764     2.764     2.765     2.766     2.766     2.767     2.767     2.768     2.768     2.769     2.769     2.770     2.771     2.771     2.772     2.772     2.773     2.774     2.774     2.775     2.776     2.776     2.777     2.777     2.778     2.779     2.780     2.780     2.781     2.781     2.782     2.783     2.783     2.784     2.785     2.786     2.786     2.787     2.788     2.788     2.789     2.790     2.791     2.791     2.792     2.793     2.793     2.794     2.795     2.796     2.797     2.797     2.798     2.799     2.800     2.801     2.802     2.802     2.803     2.804     2.805     2.805     2.806     2.807     2.808     2.809     2.810     2.811     2.811     2.812     2.813     2.814     2.815     2.816     2.817     2.818     2.819     2.820     2.821     2.821     2.822     2.823     2.824     2.825     2.826     2.827     2.828     2.829     2.830     2.831     2.832     2.833     2.834     2.835     2.836     2.837     2.839     2.840     2.841     2.842     2.843     2.844     2.845     2.846     2.847     2.848     2.850     2.851     2.852     2.853     2.854     2.855     2.856     2.858     2.859     2.860     2.861     2.863     2.864     2.865     2.866     2.867     2.869     2.870     2.871     2.873     2.874     2.875     2.876     2.878     2.879     2.880     2.882     2.883     2.884     2.886     2.887     2.888     2.890     2.891     2.892     2.894     2.895     2.896     2.898     2.899     2.901     2.902     2.904     2.905     2.906     2.908     2.909     2.911     2.912     2.913     2.915     2.916     2.918     2.919     2.921     2.922     2.924     2.925     2.927     2.928     2.930     2.931     2.933     2.934     2.936     2.937     2.939     2.940     2.942     2.943     2.945     2.946     2.948     2.949     2.951     2.953     2.954     2.956     2.957     2.959     2.961     2.962     2.964     2.965     2.967     2.969     2.970     2.972     2.974     2.975     2.977     2.979     2.980     2.982     2.984     2.985     2.987     2.989     2.990     2.992     2.994     2.996     2.997     2.999     3.001     3.003     3.004     3.006     3.008     3.010     3.011     3.013     3.015     3.017     3.018     3.020     3.022     3.024     3.026     3.028     3.029     3.031     3.033     3.035     3.037     3.039     3.040     3.042     3.044     3.046     3.048     3.050     3.052     3.053     3.055     3.057     3.059     3.061     3.063     3.065     3.067     3.069     3.071     3.073     3.075     3.077     3.079     3.081     3.083     3.085     3.087     3.089     3.091     3.094     3.100     3.107     3.113     3.119     3.125     3.132     3.138     3.144     3.149     3.155     3.161     3.166     3.172     3.177     3.183     3.188     3.193     3.198     3.203     3.208     3.213     3.218     3.222     3.226     3.231     3.235     3.239     3.243     3.247     3.251     3.254     3.258     3.261     3.265     3.268     3.271     3.274     3.277     3.280     3.282     3.285     3.287     3.289     3.291     3.293     3.295     3.297     3.299     3.300     3.301     3.302     3.304     3.305     3.305     3.306     3.307     3.307     3.307     3.307     3.307     3.307     3.307     3.306     3.305     3.305     3.304     3.303     3.301     3.300     3.298     3.296     3.294     3.292     3.289     3.286     3.283     3.280     3.276     3.273     3.268     3.265     3.268     3.270     3.272     3.275     3.277     3.279     3.282     3.284     3.286     3.288     3.291     3.293     3.295     3.297     3.299     3.302     3.304     3.306     3.308     3.310     3.312     3.315     3.317     3.319     3.321     3.324     3.326     3.329     3.331     3.334     3.336     3.339     3.342     3.345     3.348     3.351     3.355     3.358     3.362     3.365     3.369     3.373     3.377     3.381     3.386     3.391     3.396     3.401     3.406     3.411     3.416     3.420     3.425     3.429     3.433     3.436     3.440     3.443     3.446     3.448     3.451     3.454     3.456     3.458     3.461     3.463     3.465     3.467     3.469     3.471     3.473     3.475     3.477     3.479     3.481     3.483     3.485     3.487     3.489     3.491     3.493     3.495     3.497     3.499     3.500     3.502     3.504     3.506     3.508     3.510     3.512     3.514     3.516     3.518     3.520     3.522     3.524     3.526     3.529     3.531     3.533     3.535     3.537     3.539     3.541     3.543     3.545     3.547     3.549     3.551     3.553     3.555     3.557     3.567     3.578     3.588     3.599     3.610     3.620     3.631     3.641     3.652     3.662     3.673     3.683     3.693     3.703     3.713     3.723     3.733     3.743     3.753     3.762     3.772     3.781     3.791     3.800     3.809     3.818     3.827     3.836     3.844     3.853     3.861     3.869     3.878     3.885     3.893     3.901     3.908     3.915     3.922     3.929     3.936     3.943     3.949     3.955     3.961     3.967     3.973     3.978     3.983     3.988     3.993     3.998     4.002     4.006     4.010     4.014     4.018     4.021     4.024     4.027     4.029     4.031     4.033     4.035     4.036     4.038     4.038     4.039     4.039     4.039     4.039     4.038     4.037     4.036     4.035     4.033     4.030     4.028     4.024     4.021     4.017     4.013     4.008     4.003     3.998     3.992     3.986     3.979     3.972     3.964     3.956     3.947     3.938     3.929     3.919     3.909     3.898     3.887     3.875     3.863     3.850     3.837     3.824     3.817     3.820     3.823     3.827     3.840     3.873     3.906     3.938     3.970     4.000     4.030     4.060     4.088     4.115     4.142     4.168     4.194     4.218     4.242     4.265     4.288     4.309     4.330     4.350     4.369     4.388     4.406     4.423     4.439     4.454     4.469     4.482     4.495     4.508     4.519     4.529     4.539     4.548     4.555     4.562     4.569     4.574     4.578     4.582     4.585     4.587     4.587     4.588     4.587     4.585     4.582     4.579     4.574     4.569     4.563     4.555     4.547     4.538     4.528     4.517     4.505     4.492     4.478     4.463     4.447     4.430     4.413     4.394     4.374     4.354     4.333     4.311     4.288     4.264     4.240     4.215     4.213     4.222     4.231     4.240     4.250     4.260     4.270     4.280     4.290     4.300     4.311     4.322     4.333     4.344     4.356     4.367     4.379     4.391     4.404     4.416     4.429     4.442     4.455     4.468     4.482     4.496     4.510     4.524     4.538     4.553     4.568     4.583     4.598     4.614     4.630     4.646     4.662     4.679     4.695     4.712     4.729     4.746     4.764     4.781     4.799     4.817     4.835     4.853     4.872     4.890     4.909     4.928     4.947     4.966     4.985     5.004     5.023     5.043     5.062     5.082     5.102     5.122     5.142     5.161     5.181     5.201     5.221     5.241     5.260     5.280     5.300     5.319     5.339     5.358     5.378     5.397     5.416     5.435     5.453     5.472     5.490     5.509     5.527     5.546     5.564     5.582     5.600     5.617     5.635     5.652     5.669     5.686     5.702     5.719     5.735     5.752     5.769     5.785     5.802     5.820     5.838     5.855     5.872     5.888     5.932     6.002     6.075     6.150     6.223     6.299     6.379     6.473     6.586     6.712     6.840     6.964     7.085     7.205     7.327     7.457     7.595     7.737     7.879     8.017     8.146     8.260     8.352     8.420     8.462     8.474     8.458     8.429     8.414     8.416     8.435     8.470     8.514     8.534     8.551     8.544     8.524     8.466     8.392     8.281     8.238     8.353     8.282     8.231     8.152     8.085     8.068     8.082     8.140     8.175     8.268     8.360     8.387     8.566     8.588     8.638     8.738     8.697     8.861     8.926     8.975     9.098     9.172     9.294     9.448     9.592     9.875     9.977    10.204    10.357    10.415    10.586    10.535    10.654    10.605    10.570    10.546    10.421    10.322    10.106    10.064     9.806     9.664     9.411     9.212     9.043     8.801     8.646     8.438     8.264     8.067     7.900     7.797     7.525     7.367     7.188     7.038     6.872     6.852     6.736     6.624     6.537     6.429     6.373     6.297     6.228     6.145     6.089     5.998     5.913     5.895     5.820     5.732     5.683     5.696     5.708     5.721     5.733     5.745     5.756     5.765     5.774     5.780     5.786     5.791     5.796     5.801     5.806     5.811     5.817     5.843     5.990     6.128     6.329     6.463     6.722     6.905     7.110     7.287     7.526     7.710     7.940     8.126     8.395     8.522     8.781     8.883     9.073     9.170     9.298     9.438     9.442     9.567     9.511     9.623     9.562     9.567     9.610     9.519     9.608     9.589     9.705     9.729     9.817     9.786     9.722     9.695     9.470     9.410     9.215     9.074     8.903     8.802     8.765     8.658     8.616     8.518     8.484     8.372     8.293     8.237     8.167     8.071     8.096     8.071     8.071     8.016     7.991     7.910     7.800     7.732     7.635     7.573     7.485     7.404     7.341     7.238     7.144     7.023     6.926     6.834     6.675     6.589     6.431     6.303     6.201     6.057     5.947     5.819     5.725     5.623     5.535     5.440     5.349     5.333     5.318     5.304     5.292     5.281     5.272     5.264     5.257     5.251     5.245     5.238     5.232     5.226     5.220     5.215     5.212     5.209     5.208     5.207     5.206     5.206     5.205     5.204     5.203     5.201     5.199     5.196     5.192     5.187     5.181     5.175     5.168     5.160     5.152     5.143     5.134     5.126     5.117     5.109     5.101     5.093     5.085     5.077     5.069     5.061     5.053     5.045     5.036     5.027     5.018     5.009     5.000     4.993     4.985     4.978     4.972     4.966     4.961     4.957     4.953     4.949     4.947     4.944     4.941     4.939     4.936     4.933     4.930     4.927     4.925     4.922     4.918     4.915     4.910     4.905     4.899     4.891     4.883     4.874     4.863     4.851     4.837     4.824     4.810     4.796     4.781     4.764     4.747     4.729     4.712     4.694     4.676     4.658     4.641     4.726     4.842     5.002     5.188     5.389     5.549     5.700     5.741     5.729     5.649     5.532     5.340     5.152     4.924     4.716     4.530     4.397     4.363     4.367     4.375     4.389     4.405     4.425     4.446     4.468     4.491     4.515     4.540     4.568     4.597     4.626     4.656     4.686     4.717     4.747     4.777     4.806     4.833     4.859     4.885     4.910     4.934     4.957     4.979     5.000     5.020     5.037     5.053     5.067     5.080     5.093     5.105     5.118     5.129     5.140     5.150     5.160     5.171     5.183     5.195     5.207     5.220     5.234     5.248     5.330     5.497     5.676     5.864     6.052     6.245     6.440     6.637     6.831     7.010     7.172     7.398     7.577     7.725     7.987     8.305     8.607     8.921     9.238     9.583     9.944    10.310    10.587    10.846    10.989    11.054    10.960    10.794    10.522    10.231     9.955     9.704     9.540     9.383     9.258     9.145     9.024     8.891     8.759     8.597     8.417     8.206     7.985     7.748     7.512     7.301     7.120     6.995     6.918     6.874     6.838     6.775     6.675     6.559     6.443     6.346     6.261     6.179     6.097     6.018     5.916     5.798     5.682     5.563     5.439     5.319     5.185     5.040     4.901     4.778     4.674     4.573     4.475     4.386     4.323     4.281     4.248     4.215     4.176     4.127     4.063     3.985     3.895     3.794     3.777     3.763     3.747     3.731     3.714     3.694     3.674     3.653     3.632     3.611     3.591     3.571     3.551     3.532     3.513     3.494     3.474     3.455     3.436     3.417     3.398     3.380     3.362     3.344     3.327     3.310     3.293     3.277     3.261     3.246     3.231     3.216     3.202     3.188     3.176     3.164     3.153     3.142     3.132     3.123     3.115     3.108     3.102     3.097     3.093     3.089     3.087     3.085     3.083     3.081     3.079     3.078     3.076     3.073     3.071     3.068     3.065     3.061     3.057     3.053     3.048     3.043     3.037     3.032     3.026     3.020     3.014     3.008     3.002     2.996     2.989     2.982     2.975     2.968     2.961     2.954     2.946     2.938     2.931     2.923     2.915     2.907     2.899     2.892     2.884     2.876     2.868     2.860     2.851     2.843     2.835     2.826     2.818     2.809     2.801     2.792     2.783     2.773     2.764     2.755     2.746     2.736     2.726     2.717     2.707     2.697     2.687     2.677     2.667     2.657     2.647     2.637     2.627     2.617     2.608     2.598     2.588     2.579     2.569     2.560     2.551     2.541     2.532     2.524     2.515     2.507     2.499     2.491     2.484     2.476     2.467     2.460     2.452     2.446     2.439     2.433     2.427     2.421     2.415     2.409     2.403     2.398     2.393     2.389     2.384     2.380     2.375     2.371     2.367     2.363     2.359     2.355     2.351     2.348     2.344     2.340     2.336     2.333     2.329     2.326     2.323     2.319     2.316     2.312     2.309     2.305     2.302     2.298     2.294     2.290     2.287     2.283     2.280     2.276     2.272     2.268     2.264     2.260     2.256     2.252     2.247     2.242     2.238     2.233     2.229     2.224     2.219     2.213     2.207     2.202     2.196     2.190     2.184     2.178     2.172     2.165     2.159     2.152     2.145     2.139     2.132     2.124     2.117     2.109     2.101     2.093     2.084     2.074     2.063     2.052     2.041     2.029     2.016     2.004     1.991     1.979     1.969     1.960     1.952     1.945     1.938     1.931     1.925     1.917     1.909     1.900     1.889     1.878     1.865     1.852     1.837
     2.397     2.407     2.417     2.426     2.436     2.446     2.484     2.487     2.549     2.532     2.609     2.573     2.661     2.609     2.706     2.640     2.743     2.665     2.771     2.685     2.792     2.700     2.803     2.709     2.805     2.712     2.800     2.710     2.787     2.703     2.767     2.692     2.743     2.677     2.713     2.686     2.693     2.699     2.706     2.712     2.718     2.725     2.731     2.738     2.744     2.750     2.756     2.762     2.768     2.774     2.780     2.786     2.792     2.797     2.803     2.808     2.814     2.819     2.825     2.830     2.835     2.841     2.846     2.852     2.857     2.862     2.867     2.872     2.877     2.882     2.887     2.892     2.897     2.901     2.906     2.911     2.916     2.920     2.925     2.930     2.934     2.938     2.942     2.947     2.951     2.955     2.960     2.964     2.969     2.973     2.977     2.982     2.986     2.990     2.994     2.998     3.002     3.005     3.009     3.013     3.017     3.021     3.025     3.029     3.033     3.036     3.040     3.044     3.047     3.052     3.055     3.059     3.062     3.066     3.070     3.073     3.076     3.080     3.083     3.087     3.090     3.094     3.097     3.100     3.104     3.107     3.110     3.114     3.117     3.120     3.123     3.127     3.130     3.133     3.136     3.139     3.142     3.145     3.148     3.151     3.154     3.157     3.160     3.163     3.166     3.169     3.171     3.174     3.177     3.179     3.182     3.185     3.187     3.190     3.192     3.194     3.197     3.199     3.201     3.204     3.206     3.208     3.210     3.212     3.214     3.216     3.218     3.220     3.222     3.223     3.225     3.227     3.229     3.230     3.231     3.233     3.234     3.236     3.237     3.238     3.239     3.240     3.241     3.242     3.243     3.244     3.245     3.245     3.246     3.246     3.247     3.247     3.247     3.248     3.248     3.248     3.248     3.248     3.248     3.248     3.248     3.248     3.247     3.247     3.247     3.246     3.246     3.245     3.244     3.244     3.243     3.242     3.241     3.240     3.239     3.238     3.237     3.236     3.235     3.233     3.232     3.230     3.229     3.227     3.226     3.224     3.222     3.220     3.218     3.216     3.214     3.212     3.210     3.208     3.205     3.203     3.200     3.198     3.195     3.193     3.190     3.187     3.185     3.182     3.179     3.176     3.172     3.169     3.166     3.163     3.159     3.156     3.152     3.149     3.145     3.141     3.137     3.133     3.130     3.125     3.121     3.117     3.113     3.109     3.104     3.100     3.095     3.090     3.086     3.081     3.076     3.071     3.066     3.061     3.056     3.051     3.045     3.040     3.034     3.029     3.023     3.017     3.012     3.006     3.000     2.994     2.988     2.982     2.976     2.969     2.963     2.957     2.950     2.944     2.937     2.931     2.924     2.918     2.911     2.904     2.898     2.891     2.884     2.878     2.871     2.864     2.857     2.851     2.844     2.837     2.830     2.823     2.816     2.809     2.803     2.796     2.789     2.782     2.775     2.767     2.761     2.754     2.746     2.739     2.739     2.740     2.740     2.740     2.741     2.741     2.742     2.742     2.742     2.743     2.743     2.743     2.744     2.744     2.744     2.745     2.745     2.746     2.746     2.746     2.747     2.747     2.748     2.748     2.749     2.749     2.749     2.750     2.750     2.751     2.751     2.752     2.752     2.753     2.753     2.754     2.754     2.754     2.755     2.755     2.756     2.756     2.757     2.757     2.758     2.759     2.759     2.760     2.760     2.761     2.761     2.762     2.762     2.763     2.764     2.764     2.765     2.765     2.766     2.767     2.767     2.768     2.768     2.769     2.769     2.770     2.771     2.771     2.772     2.773     2.773     2.774     2.775     2.775     2.776     2.776     2.777     2.778     2.778     2.779     2.779     2.780     2.781     2.782     2.782     2.783     2.784     2.784     2.785     2.786     2.786     2.787     2.788     2.789     2.789     2.790     2.791     2.792     2.792     2.793     2.794     2.795     2.796     2.796     2.797     2.798     2.799     2.799     2.800     2.801     2.802     2.803     2.803     2.804     2.805     2.806     2.807     2.808     2.808     2.809     2.810     2.811     2.812     2.813     2.814     2.815     2.816     2.817     2.818     2.818     2.819     2.820     2.821     2.822     2.823     2.824     2.825     2.826     2.827     2.828     2.829     2.830     2.831     2.832     2.833     2.834     2.835     2.836     2.837     2.839     2.840     2.841     2.842     2.843     2.844     2.845     2.846     2.847     2.848     2.850     2.851     2.852     2.853     2.854     2.855     2.857     2.858     2.859     2.860     2.861     2.863     2.864     2.865     2.866     2.868     2.869     2.870     2.872     2.873     2.874     2.875     2.877     2.878     2.879     2.881     2.882     2.883     2.885     2.886     2.887     2.889     2.890     2.891     2.893     2.894     2.896     2.897     2.898     2.900     2.901     2.903     2.904     2.905     2.907     2.908     2.910     2.911     2.913     2.914     2.916     2.917     2.919     2.920     2.921     2.923     2.924     2.926     2.927     2.929     2.930     2.932     2.933     2.935     2.936     2.938     2.939     2.941     2.942     2.944     2.945     2.947     2.949     2.950     2.952     2.953     2.955     2.956     2.958     2.960     2.961     2.963     2.964     2.966     2.968     2.969     2.971     2.973     2.974     2.976     2.978     2.979     2.981     2.983     2.984     2.986     2.988     2.990     2.991     2.993     2.995     2.996     2.998     3.000     3.002     3.004     3.005     3.007     3.009     3.010     3.012     3.014     3.016     3.018     3.020     3.021     3.023     3.025     3.027     3.029     3.031     3.032     3.034     3.036     3.038     3.040     3.041     3.043     3.045     3.047     3.049     3.051     3.053     3.055     3.057     3.059     3.060     3.062     3.064     3.066     3.068     3.070     3.072     3.074     3.076     3.078     3.080     3.082     3.084     3.086     3.088     3.090     3.092     3.094     3.097     3.103     3.109     3.115     3.121     3.127     3.133     3.139     3.144     3.150     3.156     3.161     3.166     3.171     3.176     3.181     3.186     3.191     3.196     3.201     3.205     3.210     3.214     3.218     3.222     3.226     3.230     3.234     3.237     3.240     3.244     3.247     3.250     3.253     3.256     3.259     3.262     3.264     3.267     3.269     3.271     3.273     3.275     3.277     3.279     3.280     3.282     3.283     3.284     3.285     3.286     3.287     3.287     3.288     3.288     3.288     3.288     3.288     3.288     3.287     3.287     3.286     3.285     3.284     3.283     3.281     3.280     3.278     3.276     3.274     3.272     3.269     3.266     3.264     3.260     3.257     3.257     3.259     3.262     3.264     3.266     3.269     3.271     3.274     3.276     3.278     3.281     3.283     3.285     3.287     3.289     3.292     3.294     3.296     3.298     3.301     3.303     3.305     3.307     3.309     3.312     3.314     3.316     3.318     3.321     3.323     3.326     3.328     3.331     3.334     3.336     3.339     3.342     3.345     3.348     3.352     3.355     3.359     3.362     3.366     3.370     3.374     3.378     3.382     3.387     3.392     3.396     3.401     3.406     3.411     3.416     3.420     3.425     3.429     3.433     3.436     3.440     3.443     3.446     3.448     3.451     3.453     3.456     3.458     3.461     3.463     3.465     3.467     3.469     3.471     3.473     3.475     3.477     3.479     3.481     3.483     3.485     3.487     3.489     3.491     3.493     3.495     3.497     3.499     3.501     3.503     3.505     3.507     3.509     3.511     3.513     3.515     3.517     3.519     3.521     3.523     3.525     3.527     3.529     3.531     3.533     3.535     3.537     3.539     3.541     3.543     3.545     3.547     3.549     3.552     3.554     3.556     3.563     3.574     3.585     3.595     3.606     3.617     3.627     3.638     3.648     3.659     3.669     3.679     3.689     3.699     3.709     3.719     3.729     3.739     3.749     3.758     3.768     3.778     3.787     3.796     3.805     3.814     3.823     3.832     3.841     3.849     3.858     3.866     3.874     3.882     3.890     3.897     3.905     3.912     3.919     3.926     3.933     3.939     3.946     3.952     3.958     3.964     3.969     3.975     3.980     3.985     3.990     3.995     3.999     4.003     4.007     4.011     4.014     4.018     4.021     4.023     4.026     4.028     4.030     4.032     4.033     4.035     4.036     4.036     4.037     4.037     4.036     4.036     4.035     4.034     4.032     4.030     4.028     4.026     4.023     4.019     4.016     4.011     4.007     4.002     3.997     3.991     3.985     3.978     3.971     3.964     3.956     3.947     3.938     3.929     3.919     3.909     3.898     3.887     3.876     3.864     3.851     3.838     3.825     3.815     3.818     3.822     3.825     3.828     3.853     3.886     3.918     3.950     3.981     4.011     4.040     4.069     4.097     4.124     4.150     4.176     4.201     4.225     4.248     4.270     4.292     4.313     4.333     4.353     4.371     4.389     4.406     4.423     4.438     4.453     4.467     4.480     4.492     4.503     4.514     4.524     4.533     4.541     4.548     4.554     4.560     4.564     4.568     4.571     4.573     4.574     4.574     4.574     4.572     4.570     4.567     4.562     4.557     4.551     4.544     4.536     4.527     4.517     4.506     4.495     4.482     4.468     4.453     4.438     4.421     4.403     4.385     4.366     4.345     4.324     4.302     4.280     4.256     4.232     4.207     4.211     4.220     4.229     4.238     4.248     4.257     4.267     4.277     4.287     4.298     4.308     4.319     4.330     4.341     4.353     4.364     4.376     4.388     4.400     4.413     4.425     4.438     4.451     4.465     4.478     4.492     4.506     4.520     4.534     4.549     4.564     4.579     4.594     4.609     4.625     4.641     4.657     4.674     4.690     4.707     4.724     4.741     4.758     4.776     4.794     4.812     4.830     4.848     4.866     4.884     4.903     4.922     4.940     4.959     4.979     4.998     5.017     5.036     5.056     5.076     5.095     5.115     5.135     5.155     5.175     5.195     5.214     5.234     5.254     5.274     5.293     5.313     5.332     5.352     5.371     5.390     5.410     5.428     5.447     5.466     5.484     5.503     5.521     5.540     5.558     5.576     5.594     5.612     5.630     5.647     5.664     5.681     5.697     5.714     5.730     5.747     5.763     5.780     5.796     5.814     5.831     5.849     5.867     5.884     5.900     5.966     6.038     6.114     6.190     6.267     6.346     6.429     6.526     6.639     6.765     6.893     7.019     7.143     7.265     7.390     7.525     7.668     7.811     7.952     8.088     8.212     8.316     8.396     8.451     8.479     8.478     8.455     8.422     8.411     8.418     8.440     8.485     8.522     8.537     8.529     8.523     8.473     8.405     8.339     8.318     8.543     8.643     8.747     8.679     8.614     8.504     8.453     8.432     8.348     8.437     8.493     8.468     8.569     8.571     8.677     8.729     8.756     8.844     8.816     8.963     8.996     9.050     9.164     9.233     9.347     9.491     9.649     9.900    10.059    10.203    10.364    10.423    10.580    10.527    10.610    10.570    10.540    10.493    10.344    10.270    10.045     9.998     9.755     9.605     9.351     9.169     8.988     8.778     8.599     8.408     8.228     8.178     7.892     7.717     7.548     7.327     7.168     7.146     7.039     6.916     6.789     6.696     6.608     6.534     6.398     6.326     6.264     6.171     6.080     6.087     5.930     5.882     5.773     5.707     5.699     5.711     5.723     5.735     5.746     5.756     5.765     5.773     5.779     5.785     5.790     5.796     5.801     5.807     5.813     5.819     5.824     5.830     5.962     6.111     6.311     6.484     6.692     6.852     7.077     7.258     7.513     7.660     7.925     8.075     8.315     8.458     8.670     8.795     8.959     9.111     9.142     9.307     9.315     9.443     9.390     9.432     9.405     9.401     9.423     9.360     9.484     9.465     9.593     9.626     9.677     9.681     9.605     9.600     9.401     9.368     9.168     9.018     8.838     8.733     8.707     8.638     8.605     8.512     8.439     8.431     8.286     8.202     8.123     8.080     8.079     8.044     8.091     8.011     7.953     7.835     7.756     7.677     7.606     7.559     7.476     7.387     7.303     7.183     7.123     6.993     6.866     6.779     6.634     6.543     6.389     6.261     6.131     6.016     5.916     5.798     5.703     5.601     5.500     5.409     5.355     5.340     5.327     5.315     5.304     5.295     5.288     5.282     5.276     5.269     5.263     5.257     5.252     5.247     5.243     5.240     5.238     5.237     5.236     5.235     5.235     5.234     5.234     5.232     5.230     5.227     5.224     5.219     5.213     5.207     5.199     5.191     5.182     5.173     5.163     5.153     5.144     5.135     5.126     5.117     5.109     5.100     5.092     5.084     5.075     5.066     5.057     5.048     5.038     5.029     5.019     5.011     5.002     4.995     4.988     4.982     4.976     4.971     4.966     4.962     4.959     4.957     4.954     4.952     4.949     4.946     4.943     4.940     4.937     4.934     4.931     4.928     4.923     4.919     4.913     4.906     4.899     4.890     4.880     4.868     4.854     4.840     4.825     4.811     4.796     4.780     4.763     4.745     4.728     4.710     4.690     4.670     4.651     4.635     4.683     4.788     4.947     5.161     5.346     5.562     5.704     5.796     5.816     5.760     5.642     5.472     5.258     5.037     4.818     4.639     4.478     4.342     4.342     4.346     4.353     4.363     4.375     4.391     4.408     4.428     4.450     4.474     4.500     4.527     4.555     4.584     4.614     4.644     4.675     4.704     4.733     4.760     4.786     4.811     4.836     4.860     4.883     4.905     4.926     4.947     4.967     4.985     5.003     5.019     5.035     5.051     5.067     5.083     5.096     5.109     5.122     5.137     5.152     5.166     5.180     5.196     5.211     5.295     5.418     5.552     5.698     5.859     6.029     6.219     6.429     6.654     6.892     7.162     7.443     7.744     8.179     8.685     9.139     9.478     9.754     9.924    10.060    10.129    10.218    10.337    10.467    10.649    10.840    10.948    10.972    10.871    10.680    10.474    10.234    10.009     9.856     9.640     9.488     9.324     9.176     9.025     8.892     8.732     8.564     8.365     8.160     7.935     7.710     7.500     7.316     7.173     7.072     7.001     6.932     6.849     6.720     6.570     6.421     6.297     6.189     6.086     5.981     5.876     5.766     5.637     5.510     5.394     5.274     5.150     5.021     4.877     4.731     4.597     4.481     4.380     4.281     4.193     4.134     4.101     4.082     4.065     4.044     4.014     3.970     3.911     3.838     3.754     3.689     3.675     3.661     3.646     3.630     3.612     3.594     3.575     3.556     3.538     3.519     3.502     3.484     3.466     3.449     3.432     3.415     3.398     3.381     3.364     3.347     3.330     3.314     3.298     3.282     3.266     3.250     3.235     3.220     3.205     3.191     3.176     3.162     3.149     3.137     3.125     3.114     3.103     3.093     3.083     3.075     3.067     3.061     3.056     3.051     3.048     3.046     3.044     3.043     3.042     3.041     3.040     3.039     3.037     3.035     3.033     3.031     3.028     3.025     3.021     3.017     3.013     3.009     3.004     2.999     2.994     2.989     2.983     2.978     2.972     2.966     2.960     2.953     2.947     2.940     2.933     2.926     2.919     2.912     2.905     2.897     2.890     2.882     2.875     2.867     2.859     2.852     2.844     2.836     2.828     2.820     2.812     2.803     2.795     2.787     2.778     2.769     2.760     2.751     2.742     2.733     2.723     2.714     2.704     2.695     2.685     2.676     2.666     2.656     2.646     2.636     2.627     2.617     2.607     2.597     2.588     2.578     2.569     2.559     2.550     2.541     2.532     2.523     2.514     2.506     2.497     2.489     2.482     2.474     2.466     2.459     2.451     2.443     2.436     2.430     2.424     2.418     2.412     2.406     2.401     2.395     2.390     2.385     2.380     2.376     2.371     2.367     2.363     2.359     2.355     2.351     2.347     2.343     2.340     2.336     2.332     2.328     2.325     2.322     2.318     2.315     2.311     2.308     2.304     2.301     2.297     2.294     2.290     2.287     2.283     2.279     2.275     2.272     2.268     2.264     2.260     2.256     2.252     2.248     2.244     2.240     2.235     2.230     2.225     2.221     2.216     2.211     2.206     2.200     2.194     2.189     2.183     2.177     2.171     2.164     2.158     2.151     2.145     2.138     2.131     2.124     2.117     2.110     2.102     2.094     2.086     2.076     2.066     2.056     2.045     2.033     2.021     2.009     1.996     1.984     1.972     1.962     1.952     1.945     1.939     1.932     1.925     1.919     1.911     1.904     1.895     1.884     1.873     1.861     1.847     1.833
     2.396     2.406     2.416     2.426     2.436     2.457     2.464     2.526     2.510     2.589     2.552     2.645     2.590     2.693     2.622     2.734     2.649     2.766     2.672     2.790     2.688     2.805     2.700     2.812     2.705     2.810     2.706     2.801     2.702     2.784     2.693     2.762     2.682     2.736     2.680     2.705     2.693     2.700     2.706     2.713     2.719     2.726     2.732     2.739     2.745     2.751     2.757     2.763     2.769     2.775     2.781     2.787     2.793     2.798     2.804     2.809     2.815     2.820     2.826     2.831     2.837     2.842     2.848     2.853     2.858     2.864     2.869     2.874     2.879     2.884     2.889     2.894     2.899     2.904     2.909     2.913     2.918     2.922     2.928     2.932     2.936     2.941     2.945     2.950     2.954     2.958     2.963     2.967     2.972     2.976     2.980     2.985     2.989     2.994     2.996     3.001     3.005     3.009     3.012     3.016     3.020     3.025     3.028     3.032     3.036     3.040     3.044     3.048     3.051     3.055     3.058     3.062     3.066     3.070     3.073     3.077     3.080     3.084     3.087     3.091     3.094     3.098     3.101     3.104     3.108     3.111     3.114     3.118     3.121     3.124     3.127     3.131     3.134     3.137     3.140     3.143     3.146     3.149     3.152     3.155     3.158     3.161     3.164     3.167     3.170     3.172     3.176     3.178     3.181     3.184     3.186     3.189     3.191     3.194     3.196     3.199     3.201     3.203     3.206     3.208     3.210     3.212     3.214     3.217     3.218     3.220     3.222     3.224     3.226     3.228     3.230     3.231     3.233     3.234     3.236     3.237     3.239     3.240     3.241     3.242     3.244     3.244     3.246     3.246     3.247     3.248     3.249     3.249     3.250     3.250     3.251     3.251     3.251     3.252     3.252     3.252     3.252     3.252     3.252     3.252     3.252     3.252     3.251     3.251     3.251     3.250     3.250     3.249     3.249     3.248     3.247     3.246     3.245     3.244     3.243     3.242     3.241     3.240     3.239     3.237     3.236     3.234     3.233     3.231     3.229     3.228     3.226     3.224     3.222     3.220     3.218     3.216     3.214     3.211     3.209     3.207     3.204     3.202     3.199     3.197     3.194     3.191     3.188     3.185     3.182     3.179     3.176     3.173     3.170     3.166     3.163     3.159     3.156     3.152     3.149     3.145     3.141     3.137     3.133     3.129     3.125     3.121     3.116     3.112     3.108     3.103     3.099     3.094     3.089     3.084     3.080     3.075     3.070     3.065     3.059     3.054     3.049     3.043     3.038     3.032     3.027     3.021     3.015     3.009     3.003     2.997     2.991     2.985     2.979     2.973     2.966     2.960     2.953     2.947     2.941     2.934     2.928     2.921     2.914     2.908     2.901     2.894     2.887     2.881     2.874     2.867     2.860     2.854     2.847     2.840     2.833     2.826     2.819     2.812     2.805     2.798     2.791     2.784     2.777     2.770     2.763     2.756     2.749     2.742     2.738     2.738     2.739     2.739     2.740     2.740     2.740     2.741     2.741     2.741     2.742     2.742     2.742     2.743     2.743     2.744     2.744     2.744     2.745     2.745     2.746     2.746     2.746     2.747     2.747     2.748     2.748     2.749     2.749     2.750     2.750     2.750     2.751     2.751     2.752     2.752     2.753     2.753     2.754     2.754     2.755     2.755     2.756     2.756     2.757     2.757     2.758     2.759     2.759     2.760     2.760     2.761     2.761     2.762     2.763     2.763     2.764     2.764     2.765     2.766     2.766     2.767     2.767     2.768     2.768     2.769     2.770     2.770     2.771     2.771     2.772     2.772     2.773     2.774     2.774     2.775     2.776     2.776     2.777     2.778     2.778     2.779     2.780     2.781     2.781     2.782     2.782     2.783     2.784     2.785     2.785     2.786     2.787     2.788     2.788     2.789     2.790     2.791     2.791     2.792     2.793     2.794     2.795     2.795     2.796     2.797     2.798     2.798     2.799     2.800     2.801     2.802     2.802     2.803     2.804     2.805     2.806     2.807     2.807     2.808     2.809     2.810     2.811     2.812     2.813     2.814     2.815     2.815     2.816     2.817     2.818     2.819     2.820     2.821     2.822     2.823     2.824     2.825     2.826     2.827     2.828     2.829     2.830     2.831     2.832     2.833     2.834     2.835     2.836     2.838     2.839     2.840     2.841     2.842     2.843     2.844     2.845     2.846     2.847     2.849     2.850     2.851     2.852     2.853     2.854     2.856     2.857     2.858     2.859     2.860     2.862     2.863     2.864     2.865     2.867     2.868     2.869     2.871     2.872     2.873     2.874     2.876     2.877     2.878     2.880     2.881     2.882     2.884     2.885     2.886     2.888     2.889     2.890     2.892     2.893     2.895     2.896     2.897     2.899     2.900     2.902     2.903     2.905     2.906     2.907     2.909     2.910     2.912     2.913     2.915     2.916     2.918     2.919     2.921     2.922     2.924     2.925     2.927     2.928     2.929     2.931     2.932     2.934     2.935     2.937     2.938     2.940     2.942     2.943     2.945     2.946     2.948     2.949     2.951     2.953     2.954     2.956     2.957     2.959     2.961     2.962     2.964     2.965     2.967     2.969     2.970     2.972     2.974     2.975     2.977     2.979     2.980     2.982     2.984     2.985     2.987     2.989     2.990     2.992     2.994     2.996     2.997     2.999     3.001     3.003     3.005     3.006     3.008     3.010     3.012     3.013     3.015     3.017     3.019     3.021     3.022     3.024     3.026     3.028     3.030     3.032     3.033     3.035     3.037     3.039     3.041     3.043     3.045     3.046     3.048     3.050     3.052     3.054     3.056     3.058     3.060     3.062     3.064     3.066     3.068     3.070     3.072     3.074     3.076     3.078     3.079     3.082     3.083     3.085     3.087     3.089     3.091     3.093     3.095     3.097     3.099     3.105     3.111     3.116     3.122     3.128     3.133     3.139     3.144     3.149     3.154     3.159     3.165     3.169     3.174     3.179     3.183     3.188     3.192     3.197     3.201     3.205     3.208     3.212     3.216     3.220     3.223     3.226     3.229     3.233     3.236     3.238     3.241     3.244     3.246     3.249     3.251     3.253     3.255     3.257     3.259     3.260     3.262     3.263     3.264     3.266     3.266     3.267     3.268     3.268     3.269     3.269     3.269     3.269     3.269     3.268     3.268     3.267     3.266     3.265     3.264     3.263     3.262     3.260     3.258     3.256     3.254     3.252     3.249     3.246     3.246     3.249     3.251     3.253     3.256     3.258     3.260     3.263     3.265     3.267     3.270     3.272     3.275     3.277     3.279     3.282     3.284     3.286     3.288     3.291     3.293     3.295     3.297     3.300     3.302     3.304     3.306     3.309     3.311     3.313     3.315     3.318     3.320     3.323     3.325     3.328     3.331     3.333     3.336     3.339     3.342     3.345     3.349     3.352     3.356     3.359     3.363     3.367     3.371     3.375     3.379     3.383     3.388     3.392     3.397     3.402     3.407     3.411     3.416     3.420     3.424     3.428     3.432     3.436     3.439     3.442     3.445     3.448     3.451     3.453     3.456     3.458     3.460     3.463     3.465     3.467     3.469     3.471     3.473     3.475     3.477     3.479     3.482     3.483     3.485     3.487     3.489     3.491     3.493     3.495     3.497     3.499     3.501     3.503     3.505     3.507     3.509     3.511     3.513     3.515     3.517     3.519     3.521     3.523     3.525     3.527     3.529     3.531     3.533     3.535     3.537     3.539     3.542     3.544     3.546     3.548     3.550     3.552     3.554     3.560     3.570     3.581     3.592     3.602     3.613     3.623     3.634     3.644     3.655     3.665     3.675     3.686     3.696     3.706     3.716     3.726     3.735     3.745     3.755     3.764     3.774     3.783     3.792     3.802     3.811     3.819     3.828     3.837     3.845     3.854     3.862     3.870     3.878     3.886     3.894     3.901     3.908     3.916     3.922     3.929     3.936     3.942     3.949     3.955     3.960     3.966     3.972     3.977     3.982     3.987     3.991     3.996     4.000     4.004     4.008     4.011     4.015     4.018     4.020     4.023     4.025     4.027     4.029     4.031     4.032     4.033     4.034     4.034     4.034     4.034     4.033     4.033     4.031     4.030     4.028     4.026     4.023     4.021     4.017     4.014     4.010     4.005     4.001     3.995     3.990     3.984     3.977     3.970     3.963     3.955     3.947     3.938     3.929     3.919     3.909     3.899     3.888     3.876     3.864     3.852     3.839     3.826     3.813     3.816     3.820     3.823     3.827     3.832     3.865     3.898     3.930     3.961     3.991     4.021     4.050     4.078     4.105     4.132     4.158     4.183     4.207     4.230     4.253     4.275     4.296     4.316     4.336     4.355     4.373     4.390     4.406     4.422     4.437     4.451     4.464     4.476     4.488     4.499     4.509     4.518     4.526     4.533     4.540     4.545     4.550     4.554     4.557     4.559     4.561     4.561     4.561     4.559     4.557     4.554     4.550     4.545     4.539     4.532     4.524     4.516     4.506     4.495     4.484     4.471     4.458     4.443     4.427     4.411     4.394     4.375     4.356     4.336     4.315     4.293     4.271     4.248     4.224     4.200     4.209     4.218     4.227     4.236     4.245     4.255     4.265     4.275     4.285     4.295     4.306     4.317     4.328     4.339     4.350     4.362     4.373     4.385     4.397     4.410     4.422     4.435     4.448     4.461     4.475     4.488     4.502     4.516     4.531     4.545     4.560     4.575     4.590     4.605     4.621     4.637     4.653     4.669     4.685     4.702     4.719     4.736     4.753     4.771     4.788     4.806     4.824     4.842     4.860     4.878     4.897     4.916     4.934     4.953     4.972     4.991     5.011     5.030     5.050     5.069     5.089     5.109     5.128     5.148     5.168     5.188     5.208     5.228     5.248     5.267     5.287     5.306     5.326     5.345     5.365     5.384     5.403     5.422     5.441     5.460     5.478     5.497     5.515     5.534     5.552     5.571     5.589     5.607     5.624     5.642     5.659     5.676     5.693     5.709     5.726     5.742     5.758     5.774     5.791     5.808     5.825     5.843     5.861     5.878     5.895     5.925     5.997     6.072     6.151     6.231     6.311     6.393     6.481     6.580     6.693     6.817     6.946     7.076     7.203     7.328     7.457     7.597     7.742     7.885     8.025     8.158     8.275     8.370     8.438     8.480     8.494     8.481     8.450     8.414     8.404     8.412     8.444     8.490     8.516     8.515     8.496     8.482     8.401     8.327     8.266     8.521     8.832     8.897     8.963     9.006     8.936     8.852     8.865     8.741     8.728     8.687     8.663     8.688     8.667     8.755     8.726     8.796     8.847     8.831     8.948     9.022     8.991     9.052     9.123     9.187     9.268     9.370     9.597     9.702     9.959    10.084    10.231    10.385    10.438    10.581    10.499    10.562    10.543    10.472    10.416    10.242    10.208     9.989     9.934     9.692     9.563     9.311     9.137     8.932     8.735     8.560     8.491     8.232     8.049     7.937     7.699     7.510     7.419     7.290     7.209     7.076     6.987     6.906     6.776     6.675     6.587     6.483     6.412     6.301     6.289     6.138     6.080     5.944     5.861     5.760     5.707     5.713     5.724     5.735     5.746     5.755     5.764     5.772     5.778     5.784     5.790     5.796     5.802     5.808     5.814     5.821     5.827     5.833     5.838     5.926     6.107     6.289     6.472     6.654     6.846     7.060     7.246     7.458     7.630     7.874     8.027     8.248     8.387     8.549     8.717     8.834     9.030     9.038     9.224     9.196     9.257     9.267     9.272     9.269     9.160     9.269     9.223     9.357     9.365     9.464     9.500     9.511     9.566     9.429     9.428     9.320     9.196     9.084     8.905     8.789     8.764     8.704     8.617     8.581     8.630     8.494     8.435     8.311     8.189     8.136     8.045     8.095     8.030     7.999     7.933     7.847     7.765     7.688     7.672     7.584     7.502     7.432     7.327     7.273     7.128     7.071     6.929     6.804     6.721     6.591     6.470     6.325     6.211     6.092     5.980     5.896     5.764     5.687     5.561     5.454     5.377     5.363     5.350     5.338     5.328     5.319     5.313     5.307     5.301     5.295     5.290     5.285     5.280     5.275     5.271     5.269     5.267     5.265     5.265     5.264     5.264     5.264     5.263     5.262     5.259     5.256     5.252     5.246     5.239     5.232     5.223     5.214     5.204     5.193     5.183     5.173     5.162     5.152     5.143     5.134     5.125     5.116     5.107     5.099     5.090     5.080     5.071     5.060     5.050     5.040     5.030     5.022     5.013     5.006     4.999     4.992     4.987     4.981     4.977     4.973     4.971     4.968     4.966     4.963     4.960     4.957     4.954     4.951     4.948     4.945     4.941     4.937     4.933     4.927     4.921     4.914     4.906     4.897     4.886     4.873     4.858     4.841     4.826     4.811     4.795     4.778     4.761     4.743     4.725     4.705     4.684     4.663     4.644     4.627     4.632     4.741     4.926     5.118     5.349     5.543     5.715     5.826     5.865     5.834     5.718     5.541     5.324     5.110     4.908     4.714     4.547     4.389     4.318     4.319     4.320     4.323     4.329     4.338     4.350     4.365     4.384     4.404     4.427     4.451     4.478     4.506     4.536     4.566     4.596     4.626     4.653     4.680     4.705     4.730     4.755     4.778     4.801     4.823     4.845     4.867     4.890     4.912     4.932     4.951     4.971     4.991     5.012     5.032     5.049     5.065     5.082     5.100     5.118     5.135     5.153     5.171     5.189     5.258     5.364     5.493     5.637     5.796     5.965     6.147     6.342     6.541     6.768     7.067     7.474     7.981     8.502     8.927     9.252     9.429     9.563     9.613     9.606     9.540     9.516     9.528     9.606     9.728     9.925    10.072    10.215    10.248    10.218    10.154    10.041     9.923     9.787     9.584     9.431     9.256     9.111     8.980     8.865     8.734     8.594     8.420     8.240     8.035     7.826     7.626     7.445     7.293     7.174     7.082     6.987     6.879     6.726     6.541     6.360     6.196     6.059     5.928     5.798     5.668     5.545     5.420     5.293     5.180     5.072     4.955     4.834     4.703     4.557     4.420     4.300     4.199     4.106     4.023     3.962     3.931     3.919     3.914     3.908     3.895     3.869     3.828     3.774     3.705     3.624     3.591     3.578     3.564     3.549     3.533     3.517     3.500     3.483     3.467     3.451     3.435     3.419     3.403     3.388     3.373     3.358     3.343     3.328     3.312     3.297     3.282     3.267     3.252     3.237     3.223     3.208     3.194     3.180     3.166     3.152     3.138     3.125     3.112     3.099     3.087     3.076     3.066     3.056     3.046     3.037     3.029     3.022     3.017     3.012     3.009     3.006     3.005     3.004     3.003     3.003     3.003     3.003     3.002     3.001     2.999     2.998     2.996     2.993     2.991     2.988     2.984     2.980     2.976     2.972     2.968     2.963     2.958     2.953     2.948     2.943     2.937     2.932     2.926     2.919     2.913     2.907     2.900     2.893     2.886     2.879     2.872     2.865     2.858     2.851     2.843     2.836     2.828     2.821     2.813     2.805     2.797     2.789     2.781     2.773     2.764     2.756     2.747     2.738     2.729     2.720     2.711     2.702     2.692     2.683     2.673     2.664     2.654     2.645     2.635     2.626     2.616     2.606     2.596     2.587     2.577     2.568     2.559     2.549     2.540     2.531     2.522     2.513     2.505     2.496     2.488     2.480     2.472     2.465     2.457     2.450     2.442     2.435     2.428     2.421     2.415     2.409     2.403     2.398     2.392     2.387     2.382     2.376     2.372     2.367     2.363     2.359     2.355     2.351     2.347     2.343     2.339     2.336     2.332     2.328     2.324     2.321     2.317     2.314     2.310     2.307     2.303     2.300     2.297     2.293     2.290     2.286     2.283     2.279     2.275     2.272     2.268     2.264     2.261     2.257     2.253     2.249     2.245     2.241     2.236     2.232     2.228     2.223     2.218     2.213     2.209     2.204     2.199     2.193     2.187     2.181     2.176     2.170     2.163     2.157     2.151     2.144     2.138     2.131     2.124     2.117     2.110     2.103     2.095     2.087     2.079     2.069     2.059     2.049     2.038     2.026     2.014     2.002     1.989     1.977     1.965     1.955     1.945     1.938     1.932     1.926     1.920     1.913     1.906     1.898     1.889     1.879     1.868     1.856     1.843     1.830
     2.396     2.406     2.416     2.426     2.436     2.445     2.498     2.485     2.564     2.529     2.623     2.567     2.675     2.601     2.719     2.629     2.754     2.653     2.781     2.671     2.800     2.685     2.811     2.693     2.813     2.697     2.807     2.695     2.795     2.690     2.776     2.681     2.752     2.673     2.724     2.687     2.694     2.700     2.707     2.713     2.720     2.726     2.733     2.739     2.746     2.752     2.758     2.764     2.770     2.777     2.782     2.788     2.794     2.800     2.805     2.811     2.817     2.822     2.828     2.833     2.839     2.844     2.849     2.855     2.860     2.865     2.871     2.876     2.881     2.886     2.891     2.896     2.901     2.906     2.911     2.916     2.921     2.925     2.930     2.934     2.939     2.943     2.948     2.952     2.957     2.961     2.966     2.970     2.975     2.979     2.984     2.988     2.992     2.996     3.000     3.004     3.008     3.012     3.016     3.020     3.024     3.028     3.032     3.036     3.039     3.043     3.047     3.051     3.055     3.059     3.062     3.066     3.069     3.073     3.077     3.081     3.084     3.088     3.091     3.095     3.098     3.102     3.105     3.108     3.112     3.115     3.118     3.122     3.125     3.128     3.132     3.135     3.138     3.141     3.145     3.148     3.151     3.154     3.157     3.160     3.163     3.166     3.168     3.172     3.174     3.177     3.180     3.182     3.185     3.188     3.191     3.193     3.196     3.198     3.201     3.203     3.205     3.208     3.210     3.212     3.215     3.217     3.219     3.221     3.223     3.225     3.226     3.228     3.230     3.232     3.234     3.235     3.237     3.239     3.240     3.241     3.243     3.244     3.245     3.246     3.248     3.249     3.250     3.250     3.251     3.252     3.253     3.253     3.254     3.254     3.255     3.255     3.255     3.256     3.256     3.256     3.256     3.256     3.256     3.256     3.256     3.256     3.256     3.255     3.255     3.254     3.254     3.253     3.253     3.252     3.251     3.250     3.249     3.248     3.247     3.246     3.245     3.244     3.242     3.241     3.240     3.238     3.237     3.235     3.233     3.232     3.230     3.228     3.226     3.224     3.222     3.220     3.217     3.215     3.213     3.210     3.208     3.206     3.203     3.200     3.198     3.195     3.192     3.189     3.186     3.183     3.180     3.177     3.173     3.170     3.166     3.163     3.159     3.156     3.152     3.148     3.144     3.141     3.137     3.132     3.128     3.124     3.120     3.115     3.111     3.107     3.102     3.097     3.093     3.088     3.083     3.078     3.073     3.068     3.063     3.057     3.052     3.047     3.041     3.036     3.030     3.024     3.018     3.013     3.007     3.001     2.995     2.988     2.982     2.976     2.970     2.963     2.957     2.950     2.944     2.937     2.931     2.924     2.917     2.911     2.904     2.897     2.890     2.884     2.877     2.870     2.863     2.856     2.849     2.843     2.836     2.829     2.822     2.815     2.808     2.801     2.794     2.787     2.780     2.773     2.766     2.759     2.751     2.744     2.737     2.737     2.737     2.738     2.738     2.738     2.739     2.739     2.740     2.740     2.740     2.741     2.741     2.741     2.742     2.742     2.743     2.743     2.743     2.744     2.744     2.745     2.745     2.745     2.746     2.746     2.747     2.747     2.748     2.748     2.749     2.749     2.750     2.750     2.750     2.751     2.751     2.752     2.752     2.753     2.753     2.754     2.754     2.755     2.755     2.756     2.757     2.757     2.758     2.758     2.759     2.759     2.760     2.761     2.761     2.762     2.763     2.763     2.764     2.764     2.765     2.765     2.766     2.766     2.767     2.768     2.768     2.769     2.770     2.770     2.771     2.771     2.772     2.773     2.773     2.774     2.775     2.775     2.776     2.776     2.777     2.778     2.779     2.779     2.780     2.781     2.781     2.782     2.783     2.783     2.784     2.785     2.786     2.786     2.787     2.788     2.789     2.790     2.790     2.791     2.792     2.792     2.793     2.794     2.795     2.796     2.797     2.797     2.798     2.799     2.800     2.801     2.801     2.802     2.803     2.804     2.805     2.806     2.806     2.807     2.808     2.809     2.810     2.811     2.812     2.812     2.813     2.814     2.815     2.816     2.817     2.818     2.819     2.820     2.821     2.822     2.823     2.824     2.825     2.826     2.827     2.828     2.829     2.830     2.831     2.832     2.833     2.834     2.835     2.836     2.838     2.839     2.840     2.841     2.842     2.843     2.844     2.845     2.846     2.847     2.849     2.850     2.851     2.852     2.853     2.855     2.856     2.857     2.858     2.860     2.861     2.862     2.863     2.865     2.866     2.867     2.868     2.870     2.871     2.872     2.874     2.875     2.876     2.878     2.879     2.880     2.882     2.883     2.884     2.885     2.887     2.888     2.890     2.891     2.892     2.894     2.895     2.897     2.898     2.899     2.901     2.902     2.904     2.905     2.907     2.908     2.910     2.911     2.912     2.914     2.915     2.917     2.918     2.920     2.921     2.923     2.924     2.926     2.927     2.929     2.930     2.932     2.933     2.935     2.936     2.938     2.939     2.941     2.943     2.944     2.945     2.947     2.948     2.950     2.952     2.953     2.955     2.956     2.958     2.960     2.961     2.963     2.965     2.966     2.968     2.969     2.971     2.973     2.974     2.976     2.978     2.980     2.981     2.983     2.985     2.986     2.988     2.990     2.992     2.993     2.995     2.997     2.999     3.000     3.002     3.004     3.006     3.007     3.009     3.011     3.013     3.015     3.016     3.018     3.020     3.022     3.023     3.025     3.027     3.029     3.031     3.033     3.035     3.036     3.038     3.040     3.042     3.044     3.046     3.048     3.050     3.051     3.053     3.055     3.057     3.059     3.061     3.063     3.065     3.067     3.069     3.071     3.073     3.075     3.077     3.079     3.081     3.083     3.085     3.087     3.089     3.090     3.092     3.094     3.096     3.098     3.100     3.102     3.106     3.111     3.117     3.122     3.127     3.133     3.138     3.143     3.148     3.152     3.157     3.162     3.166     3.171     3.175     3.179     3.183     3.187     3.191     3.195     3.199     3.202     3.206     3.209     3.212     3.215     3.218     3.221     3.223     3.226     3.229     3.231     3.233     3.235     3.237     3.239     3.240     3.242     3.243     3.245     3.246     3.247     3.248     3.249     3.249     3.249     3.250     3.250     3.250     3.250     3.250     3.249     3.249     3.248     3.247     3.246     3.245     3.243     3.242     3.240     3.238     3.236     3.234     3.236     3.238     3.240     3.243     3.245     3.248     3.250     3.252     3.255     3.257     3.259     3.262     3.264     3.266     3.269     3.271     3.274     3.276     3.278     3.281     3.283     3.285     3.287     3.290     3.292     3.294     3.297     3.299     3.301     3.303     3.306     3.308     3.310     3.313     3.315     3.317     3.320     3.323     3.325     3.328     3.331     3.333     3.336     3.339     3.343     3.346     3.349     3.353     3.356     3.360     3.364     3.367     3.371     3.375     3.380     3.384     3.388     3.393     3.398     3.402     3.407     3.411     3.416     3.420     3.424     3.428     3.432     3.435     3.439     3.442     3.445     3.448     3.451     3.453     3.456     3.458     3.460     3.463     3.465     3.467     3.469     3.471     3.473     3.476     3.478     3.480     3.482     3.483     3.485     3.487     3.489     3.491     3.493     3.495     3.497     3.499     3.501     3.503     3.505     3.507     3.509     3.511     3.513     3.515     3.517     3.519     3.521     3.523     3.526     3.528     3.530     3.532     3.534     3.536     3.538     3.540     3.542     3.544     3.546     3.548     3.550     3.552     3.556     3.567     3.578     3.588     3.599     3.609     3.620     3.630     3.641     3.651     3.661     3.672     3.682     3.692     3.702     3.712     3.722     3.732     3.742     3.751     3.761     3.770     3.779     3.789     3.798     3.807     3.816     3.825     3.833     3.842     3.850     3.859     3.867     3.875     3.883     3.890     3.898     3.905     3.912     3.919     3.926     3.932     3.939     3.945     3.951     3.957     3.963     3.968     3.974     3.979     3.984     3.988     3.993     3.997     4.001     4.005     4.008     4.012     4.015     4.017     4.020     4.022     4.024     4.026     4.028     4.029     4.030     4.031     4.031     4.031     4.031     4.031     4.030     4.029     4.028     4.026     4.024     4.021     4.019     4.015     4.012     4.008     4.004     3.999     3.994     3.989     3.983     3.976     3.970     3.963     3.955     3.947     3.938     3.929     3.920     3.910     3.899     3.888     3.877     3.865     3.853     3.840     3.827     3.814     3.815     3.818     3.821     3.825     3.828     3.844     3.877     3.909     3.941     3.971     4.001     4.031     4.059     4.086     4.113     4.139     4.165     4.189     4.213     4.235     4.257     4.279     4.299     4.319     4.338     4.356     4.373     4.390     4.406     4.421     4.435     4.448     4.461     4.472     4.483     4.493     4.503     4.511     4.518     4.525     4.531     4.536     4.540     4.543     4.545     4.547     4.548     4.547     4.546     4.544     4.541     4.537     4.533     4.527     4.520     4.513     4.504     4.495     4.484     4.473     4.460     4.447     4.433     4.417     4.401     4.384     4.366     4.346     4.327     4.306     4.284     4.262     4.239     4.215     4.198     4.207     4.216     4.225     4.234     4.243     4.253     4.263     4.273     4.283     4.293     4.304     4.314     4.325     4.336     4.347     4.359     4.371     4.382     4.394     4.407     4.419     4.432     4.445     4.458     4.471     4.485     4.499     4.513     4.527     4.541     4.556     4.571     4.586     4.601     4.616     4.632     4.648     4.664     4.680     4.697     4.714     4.731     4.748     4.765     4.783     4.801     4.818     4.836     4.855     4.873     4.891     4.910     4.928     4.947     4.966     4.985     5.005     5.024     5.043     5.063     5.082     5.102     5.122     5.142     5.162     5.182     5.201     5.221     5.241     5.261     5.280     5.300     5.320     5.339     5.358     5.378     5.397     5.416     5.435     5.454     5.473     5.491     5.510     5.528     5.546     5.565     5.583     5.601     5.619     5.637     5.654     5.671     5.688     5.705     5.721     5.738     5.754     5.770     5.786     5.802     5.819     5.837     5.855     5.872     5.889     5.906     5.952     6.026     6.104     6.186     6.269     6.354     6.442     6.535     6.635     6.747     6.869     6.999     7.132     7.263     7.391     7.524     7.667     7.812     7.954     8.092     8.220     8.330     8.415     8.474     8.503     8.502     8.479     8.439     8.401     8.391     8.408     8.448     8.485     8.508     8.484     8.461     8.408     8.321     8.265     8.363     8.771     8.920     9.066     9.142     9.207     9.182     9.175     9.122     9.142     8.989     9.005     8.909     8.886     8.910     8.850     8.921     8.870     8.887     8.927     8.951     9.041     9.010     9.052     9.155     9.133     9.265     9.321     9.465     9.688     9.754    10.006    10.146    10.281    10.425    10.459    10.570    10.477    10.542    10.477    10.386    10.371    10.185    10.160     9.956     9.856     9.609     9.524     9.300     9.112     8.897     8.795     8.579     8.409     8.321     8.047     7.911     7.695     7.559     7.475     7.335     7.277     7.138     7.049     6.924     6.810     6.692     6.650     6.549     6.493     6.384     6.338     6.205     6.086     5.979     5.894     5.798     5.724     5.724     5.735     5.745     5.754     5.762     5.770     5.777     5.783     5.790     5.796     5.802     5.809     5.816     5.823     5.830     5.836     5.841     5.845     5.954     6.096     6.303     6.450     6.660     6.828     7.050     7.228     7.451     7.618     7.847     8.000     8.204     8.340     8.458     8.662     8.738     8.913     8.938     9.060     9.043     9.109     9.110     9.050     9.097     9.017     9.133     9.125     9.240     9.265     9.311     9.367     9.330     9.394     9.297     9.262     9.174     9.030     8.992     8.893     8.754     8.668     8.650     8.720     8.617     8.635     8.569     8.462     8.284     8.143     8.098     8.032     7.985     7.929     7.908     7.832     7.763     7.731     7.672     7.622     7.532     7.475     7.390     7.262     7.195     7.062     6.994     6.866     6.738     6.638     6.508     6.398     6.268     6.150     6.051     5.928     5.855     5.721     5.632     5.497     5.400     5.386     5.373     5.362     5.352     5.344     5.338     5.333     5.328     5.323     5.318     5.313     5.308     5.304     5.300     5.298     5.296     5.294     5.294     5.294     5.294     5.294     5.293     5.291     5.288     5.284     5.279     5.273     5.265     5.256     5.246     5.236     5.225     5.213     5.202     5.192     5.181     5.170     5.160     5.151     5.142     5.133     5.124     5.114     5.105     5.095     5.085     5.074     5.063     5.052     5.042     5.034     5.026     5.018     5.011     5.005     4.999     4.993     4.989     4.986     4.984     4.981     4.979     4.976     4.973     4.970     4.966     4.963     4.960     4.956     4.952     4.947     4.942     4.936     4.930     4.922     4.914     4.904     4.892     4.878     4.860     4.842     4.825     4.809     4.792     4.776     4.758     4.740     4.720     4.698     4.676     4.654     4.635     4.618     4.602     4.731     4.881     5.109     5.331     5.524     5.702     5.825     5.889     5.860     5.744     5.566     5.370     5.170     4.962     4.800     4.604     4.419     4.297     4.293     4.289     4.287     4.288     4.290     4.294     4.303     4.315     4.330     4.348     4.370     4.395     4.423     4.453     4.483     4.513     4.541     4.567     4.592     4.617     4.642     4.665     4.688     4.710     4.732     4.755     4.780     4.806     4.831     4.854     4.876     4.900     4.926     4.951     4.974     4.994     5.014     5.036     5.057     5.077     5.098     5.119     5.141     5.161     5.180     5.198     5.215     5.231     5.301     5.428     5.559     5.700     5.864     6.077     6.372     6.732     7.137     7.516     7.823     8.042     8.152     8.225     8.291     8.323     8.318     8.329     8.330     8.372     8.447     8.578     8.758     8.954     9.122     9.269     9.347     9.370     9.388     9.283     9.162     9.055     8.936     8.831     8.757     8.677     8.596     8.486     8.348     8.194     8.013     7.820     7.633     7.459     7.301     7.172     7.067     6.958     6.829     6.667     6.452     6.236     6.040     5.873     5.716     5.566     5.423     5.291     5.169     5.051     4.943     4.848     4.748     4.639     4.522     4.389     4.258     4.141     4.042     3.956     3.875     3.813     3.779     3.768     3.768     3.772     3.772     3.762     3.737     3.699     3.646     3.579     3.512     3.499     3.486     3.472     3.458     3.443     3.428     3.414     3.399     3.385     3.371     3.357     3.343     3.329     3.315     3.302     3.289     3.275     3.262     3.248     3.234     3.220     3.207     3.193     3.180     3.167     3.153     3.140     3.127     3.114     3.101     3.088     3.075     3.063     3.051     3.040     3.030     3.020     3.010     3.001     2.993     2.986     2.980     2.975     2.971     2.968     2.967     2.966     2.966     2.967     2.967     2.967     2.967     2.967     2.966     2.965     2.964     2.963     2.961     2.958     2.956     2.953     2.949     2.946     2.942     2.938     2.934     2.930     2.925     2.920     2.915     2.910     2.905     2.899     2.893     2.887     2.881     2.875     2.868     2.861     2.855     2.848     2.841     2.834     2.827     2.820     2.813     2.805     2.798     2.790     2.783     2.775     2.767     2.759     2.751     2.742     2.734     2.725     2.716     2.708     2.699     2.690     2.680     2.671     2.662     2.653     2.643     2.634     2.624     2.615     2.605     2.596     2.586     2.577     2.567     2.558     2.549     2.539     2.531     2.522     2.513     2.504     2.495     2.487     2.479     2.471     2.463     2.456     2.448     2.441     2.434     2.427     2.420     2.413     2.406     2.401     2.395     2.390     2.384     2.379     2.374     2.369     2.364     2.359     2.355     2.351     2.347     2.343     2.339     2.335     2.332     2.328     2.324     2.321     2.317     2.313     2.310     2.306     2.303     2.299     2.296     2.293     2.289     2.286     2.283     2.279     2.276     2.272     2.268     2.264     2.261     2.257     2.253     2.250     2.246     2.242     2.238     2.234     2.229     2.225     2.221     2.216     2.211     2.206     2.201     2.196     2.191     2.186     2.180     2.175     2.169     2.163     2.156     2.150     2.144     2.137     2.131     2.124     2.117     2.110     2.104     2.096     2.088     2.080     2.072     2.062     2.053     2.042     2.031     2.019     2.007     1.995     1.982     1.970     1.958     1.948     1.939     1.932     1.926     1.920     1.914     1.908     1.901     1.893     1.884     1.874     1.863     1.851     1.838     1.823
     2.396     2.406     2.415     2.426     2.435     2.466     2.458     2.535     2.502     2.597     2.541     2.651     2.576     2.698     2.605     2.736     2.631     2.766     2.651     2.789     2.665     2.802     2.675     2.809     2.681     2.807     2.683     2.798     2.680     2.782     2.674     2.762     2.666     2.737     2.681     2.709     2.694     2.701     2.708     2.714     2.721     2.727     2.734     2.740     2.746     2.753     2.759     2.765     2.771     2.777     2.784     2.790     2.795     2.801     2.807     2.813     2.818     2.824     2.829     2.835     2.840     2.846     2.851     2.856     2.862     2.867     2.872     2.878     2.883     2.888     2.893     2.898     2.903     2.909     2.913     2.918     2.923     2.928     2.933     2.937     2.942     2.946     2.951     2.955     2.959     2.964     2.969     2.973     2.978     2.982     2.987     2.991     2.996     2.999     3.004     3.007     3.011     3.015     3.019     3.023     3.027     3.031     3.035     3.039     3.043     3.047     3.051     3.054     3.058     3.062     3.066     3.069     3.073     3.077     3.081     3.084     3.088     3.092     3.095     3.099     3.102     3.106     3.109     3.113     3.116     3.119     3.123     3.126     3.129     3.133     3.136     3.139     3.143     3.145     3.149     3.152     3.155     3.158     3.161     3.164     3.167     3.170     3.173     3.176     3.178     3.182     3.184     3.187     3.190     3.192     3.195     3.197     3.200     3.203     3.205     3.208     3.209     3.212     3.214     3.217     3.219     3.221     3.223     3.225     3.227     3.229     3.231     3.233     3.234     3.236     3.238     3.240     3.241     3.243     3.244     3.245     3.247     3.248     3.249     3.251     3.252     3.253     3.254     3.254     3.255     3.256     3.257     3.257     3.258     3.258     3.259     3.259     3.260     3.260     3.260     3.260     3.260     3.260     3.260     3.260     3.260     3.260     3.259     3.259     3.259     3.258     3.258     3.257     3.256     3.256     3.255     3.254     3.253     3.252     3.251     3.250     3.249     3.247     3.246     3.245     3.243     3.242     3.240     3.239     3.237     3.235     3.233     3.231     3.230     3.227     3.225     3.223     3.221     3.219     3.216     3.214     3.212     3.209     3.207     3.204     3.201     3.198     3.195     3.192     3.189     3.186     3.183     3.180     3.177     3.173     3.170     3.166     3.163     3.159     3.155     3.152     3.148     3.144     3.140     3.136     3.132     3.127     3.123     3.119     3.114     3.110     3.105     3.101     3.096     3.091     3.086     3.081     3.076     3.071     3.066     3.061     3.055     3.050     3.044     3.039     3.033     3.027     3.022     3.016     3.010     3.004     2.998     2.992     2.985     2.979     2.973     2.966     2.960     2.953     2.947     2.940     2.933     2.927     2.920     2.914     2.907     2.900     2.893     2.886     2.880     2.873     2.866     2.859     2.852     2.845     2.838     2.831     2.824     2.818     2.810     2.803     2.796     2.789     2.782     2.775     2.768     2.761     2.753     2.746     2.739     2.736     2.736     2.737     2.737     2.737     2.738     2.738     2.738     2.739     2.739     2.739     2.740     2.740     2.741     2.741     2.741     2.742     2.742     2.742     2.743     2.743     2.744     2.744     2.745     2.745     2.746     2.746     2.746     2.747     2.747     2.748     2.748     2.749     2.749     2.750     2.750     2.751     2.751     2.752     2.752     2.753     2.753     2.754     2.754     2.755     2.755     2.756     2.756     2.757     2.758     2.758     2.759     2.760     2.760     2.761     2.761     2.762     2.762     2.763     2.764     2.764     2.765     2.765     2.766     2.766     2.767     2.768     2.768     2.769     2.770     2.770     2.771     2.772     2.772     2.773     2.773     2.774     2.775     2.775     2.776     2.777     2.778     2.778     2.779     2.780     2.780     2.781     2.782     2.782     2.783     2.784     2.785     2.785     2.786     2.787     2.788     2.789     2.789     2.790     2.791     2.792     2.792     2.793     2.794     2.795     2.796     2.796     2.797     2.798     2.799     2.799     2.800     2.801     2.802     2.803     2.803     2.804     2.805     2.806     2.807     2.808     2.809     2.810     2.811     2.812     2.812     2.813     2.814     2.815     2.816     2.817     2.818     2.819     2.820     2.821     2.822     2.823     2.824     2.825     2.826     2.827     2.828     2.829     2.830     2.831     2.832     2.833     2.834     2.835     2.837     2.838     2.839     2.840     2.841     2.842     2.843     2.844     2.845     2.846     2.848     2.849     2.850     2.851     2.852     2.854     2.855     2.856     2.857     2.859     2.860     2.861     2.862     2.864     2.865     2.866     2.867     2.869     2.870     2.871     2.873     2.874     2.875     2.877     2.878     2.879     2.881     2.882     2.883     2.885     2.886     2.887     2.889     2.890     2.891     2.893     2.894     2.896     2.897     2.899     2.900     2.901     2.903     2.904     2.906     2.907     2.909     2.910     2.912     2.913     2.914     2.916     2.917     2.919     2.920     2.922     2.923     2.925     2.926     2.928     2.929     2.931     2.932     2.934     2.935     2.937     2.938     2.940     2.942     2.943     2.944     2.946     2.948     2.949     2.951     2.953     2.954     2.956     2.957     2.959     2.961     2.962     2.964     2.965     2.967     2.969     2.970     2.972     2.974     2.975     2.977     2.979     2.980     2.982     2.984     2.986     2.987     2.989     2.991     2.993     2.994     2.996     2.998     3.000     3.001     3.003     3.005     3.007     3.008     3.010     3.012     3.014     3.016     3.017     3.019     3.021     3.023     3.025     3.026     3.028     3.030     3.032     3.034     3.036     3.038     3.040     3.041     3.043     3.045     3.047     3.049     3.051     3.053     3.055     3.057     3.059     3.061     3.062     3.064     3.067     3.068     3.070     3.072     3.074     3.076     3.078     3.080     3.082     3.084     3.086     3.088     3.090     3.092     3.094     3.096     3.098     3.099     3.101     3.104     3.105     3.107     3.110     3.116     3.121     3.126     3.131     3.135     3.140     3.145     3.149     3.154     3.158     3.162     3.166     3.170     3.174     3.178     3.181     3.185     3.188     3.191     3.194     3.197     3.200     3.203     3.206     3.208     3.210     3.213     3.215     3.217     3.219     3.220     3.222     3.224     3.225     3.226     3.227     3.228     3.229     3.230     3.230     3.231     3.231     3.231     3.231     3.231     3.230     3.230     3.229     3.228     3.228     3.226     3.225     3.224     3.222     3.224     3.226     3.228     3.230     3.232     3.234     3.237     3.239     3.242     3.244     3.246     3.249     3.251     3.253     3.256     3.258     3.260     3.263     3.265     3.268     3.270     3.272     3.275     3.277     3.279     3.282     3.284     3.286     3.289     3.291     3.293     3.296     3.298     3.300     3.303     3.305     3.307     3.310     3.312     3.315     3.317     3.320     3.322     3.325     3.328     3.331     3.334     3.337     3.340     3.343     3.346     3.350     3.353     3.357     3.360     3.364     3.368     3.372     3.376     3.380     3.385     3.389     3.393     3.398     3.402     3.407     3.411     3.416     3.420     3.424     3.428     3.431     3.435     3.438     3.442     3.444     3.447     3.450     3.453     3.455     3.458     3.460     3.463     3.465     3.467     3.469     3.471     3.473     3.475     3.477     3.479     3.481     3.483     3.485     3.487     3.490     3.492     3.494     3.496     3.498     3.500     3.502     3.504     3.506     3.508     3.510     3.512     3.514     3.516     3.518     3.520     3.522     3.524     3.526     3.528     3.530     3.532     3.534     3.536     3.538     3.540     3.542     3.544     3.546     3.548     3.550     3.553     3.563     3.574     3.585     3.595     3.606     3.616     3.627     3.637     3.648     3.658     3.668     3.678     3.688     3.698     3.708     3.718     3.728     3.738     3.748     3.757     3.767     3.776     3.785     3.794     3.803     3.812     3.821     3.830     3.838     3.847     3.855     3.863     3.871     3.879     3.887     3.894     3.902     3.909     3.916     3.923     3.929     3.936     3.942     3.948     3.954     3.960     3.965     3.971     3.976     3.980     3.985     3.990     3.994     3.998     4.002     4.005     4.009     4.012     4.015     4.017     4.019     4.021     4.023     4.025     4.026     4.027     4.028     4.029     4.029     4.029     4.028     4.028     4.027     4.025     4.024     4.022     4.019     4.017     4.014     4.010     4.006     4.002     3.998     3.993     3.987     3.982     3.975     3.969     3.962     3.954     3.946     3.938     3.929     3.920     3.910     3.900     3.889     3.878     3.866     3.854     3.841     3.828     3.815     3.813     3.816     3.820     3.823     3.827     3.830     3.856     3.889     3.921     3.952     3.982     4.011     4.040     4.068     4.095     4.121     4.146     4.171     4.195     4.218     4.240     4.261     4.282     4.302     4.321     4.339     4.357     4.373     4.389     4.404     4.419     4.432     4.445     4.457     4.468     4.478     4.487     4.496     4.503     4.510     4.516     4.521     4.526     4.529     4.532     4.533     4.534     4.534     4.533     4.531     4.528     4.525     4.520     4.514     4.508     4.501     4.492     4.483     4.473     4.461     4.449     4.436     4.422     4.407     4.390     4.373     4.355     4.337     4.317     4.296     4.275     4.253     4.230     4.206     4.196     4.205     4.214     4.223     4.232     4.241     4.251     4.260     4.270     4.280     4.291     4.301     4.312     4.323     4.334     4.345     4.356     4.368     4.380     4.392     4.404     4.416     4.429     4.442     4.455     4.468     4.481     4.495     4.509     4.523     4.537     4.552     4.567     4.582     4.597     4.612     4.628     4.643     4.659     4.676     4.692     4.709     4.726     4.743     4.760     4.778     4.795     4.813     4.831     4.849     4.867     4.885     4.904     4.923     4.941     4.960     4.979     4.998     5.018     5.037     5.056     5.076     5.096     5.115     5.135     5.155     5.175     5.195     5.215     5.235     5.254     5.274     5.294     5.313     5.333     5.352     5.371     5.391     5.410     5.429     5.448     5.466     5.485     5.504     5.522     5.541     5.559     5.577     5.596     5.614     5.632     5.649     5.667     5.684     5.701     5.717     5.733     5.749     5.765     5.781     5.797     5.813     5.830     5.848     5.866     5.883     5.900     5.917     5.976     6.052     6.133     6.217     6.305     6.397     6.491     6.589     6.689     6.797     6.916     7.048     7.185     7.318     7.450     7.588     7.731     7.877     8.019     8.153     8.274     8.374     8.450     8.498     8.513     8.501     8.470     8.426     8.389     8.383     8.411     8.448     8.482     8.478     8.440     8.412     8.344     8.254     8.211     8.474     8.818     9.052     9.167     9.240     9.377     9.407     9.389     9.414     9.353     9.365     9.289     9.180     9.187     9.075     9.077     8.991     9.055     9.023     9.000     9.033     8.987     9.016     9.070     9.116     9.214     9.213     9.379     9.437     9.568     9.720     9.821    10.088    10.120    10.284    10.457    10.404    10.545    10.410    10.470    10.344    10.333    10.240    10.109    10.057     9.869     9.789     9.595     9.466     9.266     9.129     8.934     8.774     8.642     8.406     8.287     8.066     7.932     7.743     7.614     7.532     7.416     7.348     7.255     7.101     6.994     6.936     6.827     6.709     6.668     6.581     6.470     6.364     6.254     6.110     6.027     5.933     5.852     5.753     5.733     5.743     5.752     5.760     5.768     5.775     5.782     5.789     5.796     5.803     5.810     5.818     5.825     5.833     5.840     5.845     5.848     5.851     5.974     6.143     6.305     6.491     6.690     6.847     7.051     7.217     7.450     7.631     7.822     7.994     8.112     8.306     8.401     8.622     8.681     8.845     8.870     8.962     8.935     8.916     8.976     8.881     8.949     8.893     9.010     8.997     9.067     9.108     9.132     9.205     9.189     9.165     9.108     9.072     9.100     8.966     8.890     8.831     8.787     8.724     8.651     8.731     8.730     8.722     8.593     8.446     8.217     8.050     7.971     7.929     7.892     7.859     7.836     7.760     7.708     7.683     7.609     7.618     7.478     7.402     7.313     7.186     7.115     7.002     6.906     6.765     6.660     6.556     6.435     6.330     6.205     6.101     6.008     5.875     5.799     5.650     5.550     5.422     5.409     5.397     5.386     5.376     5.369     5.365     5.360     5.356     5.351     5.346     5.341     5.337     5.332     5.329     5.326     5.325     5.323     5.322     5.322     5.323     5.323     5.321     5.319     5.315     5.311     5.305     5.299     5.290     5.279     5.269     5.258     5.246     5.234     5.222     5.210     5.199     5.188     5.178     5.169     5.160     5.151     5.141     5.131     5.121     5.111     5.099     5.087     5.075     5.065     5.055     5.047     5.039     5.032     5.025     5.018     5.012     5.007     5.003     5.001     4.998     4.996     4.994     4.991     4.987     4.983     4.979     4.976     4.972     4.968     4.963     4.958     4.952     4.945     4.938     4.930     4.921     4.911     4.898     4.882     4.860     4.839     4.822     4.806     4.789     4.772     4.754     4.735     4.713     4.689     4.666     4.644     4.625     4.607     4.589     4.675     4.859     5.075     5.293     5.477     5.652     5.788     5.857     5.830     5.728     5.591     5.415     5.213     5.042     4.832     4.640     4.463     4.305     4.271     4.263     4.257     4.252     4.246     4.241     4.241     4.245     4.252     4.264     4.282     4.307     4.335     4.365     4.395     4.424     4.451     4.475     4.498     4.522     4.545     4.568     4.589     4.610     4.632     4.657     4.686     4.714     4.742     4.768     4.793     4.822     4.851     4.879     4.905     4.929     4.953     4.977     4.999     5.022     5.047     5.072     5.095     5.118     5.138     5.157     5.174     5.192     5.210     5.228     5.248     5.271     5.301     5.333     5.361     5.385     5.503     5.757     6.025     6.261     6.424     6.557     6.699     6.822     6.914     6.957     6.975     6.990     7.059     7.167     7.355     7.586     7.841     8.089     8.285     8.431     8.533     8.521     8.518     8.464     8.431     8.385     8.372     8.329     8.297     8.211     8.108     7.978     7.823     7.648     7.477     7.315     7.160     7.034     6.929     6.822     6.689     6.524     6.301     6.060     5.842     5.647     5.475     5.315     5.168     5.033     4.914     4.806     4.706     4.623     4.542     4.449     4.348     4.235     4.117     4.006     3.910     3.827     3.750     3.687     3.648     3.632     3.632     3.640     3.649     3.650     3.639     3.616     3.577     3.523     3.459     3.424     3.412     3.399     3.387     3.374     3.360     3.347     3.334     3.321     3.309     3.297     3.284     3.272     3.260     3.248     3.236     3.224     3.213     3.200     3.187     3.175     3.163     3.150     3.138     3.126     3.113     3.101     3.089     3.076     3.064     3.052     3.040     3.028     3.017     3.006     2.995     2.986     2.976     2.967     2.959     2.952     2.945     2.940     2.936     2.933     2.931     2.930     2.931     2.931     2.932     2.933     2.934     2.934     2.934     2.934     2.933     2.933     2.931     2.930     2.928     2.926     2.923     2.920     2.917     2.913     2.910     2.906     2.902     2.898     2.894     2.889     2.884     2.879     2.873     2.868     2.862     2.856     2.850     2.844     2.838     2.831     2.825     2.818     2.811     2.804     2.797     2.790     2.783     2.776     2.768     2.761     2.753     2.745     2.737     2.729     2.721     2.712     2.704     2.695     2.686     2.678     2.669     2.660     2.651     2.641     2.632     2.623     2.614     2.604     2.595     2.586     2.576     2.567     2.557     2.548     2.539     2.530     2.521     2.512     2.504     2.495     2.486     2.478     2.470     2.462     2.454     2.447     2.440     2.432     2.425     2.418     2.411     2.405     2.398     2.392     2.387     2.381     2.376     2.371     2.366     2.361     2.356     2.352     2.348     2.343     2.339     2.336     2.332     2.328     2.324     2.320     2.317     2.314     2.310     2.306     2.303     2.299     2.296     2.292     2.289     2.285     2.282     2.279     2.275     2.272     2.269     2.265     2.261     2.258     2.254     2.250     2.246     2.242     2.239     2.235     2.231     2.227     2.222     2.218     2.214     2.209     2.204     2.199     2.194     2.189     2.184     2.179     2.174     2.168     2.162     2.156     2.150     2.143     2.137     2.130     2.124     2.117     2.111     2.104     2.097     2.090     2.082     2.074     2.065     2.056     2.046     2.035     2.024     2.012     2.000     1.988     1.975     1.963     1.951     1.941     1.932     1.926     1.920     1.914     1.909     1.903     1.896     1.888     1.879     1.869     1.858     1.847     1.834     1.820
     2.396     2.405     2.417     2.425     2.436     2.444     2.502     2.474     2.566     2.514     2.623     2.553     2.672     2.588     2.713     2.616     2.746     2.638     2.771     2.654     2.788     2.664     2.797     2.668     2.799     2.666     2.794     2.665     2.782     2.662     2.765     2.659     2.743     2.674     2.718     2.688     2.695     2.702     2.709     2.715     2.722     2.728     2.735     2.741     2.748     2.754     2.761     2.767     2.773     2.779     2.785     2.791     2.797     2.803     2.808     2.814     2.820     2.825     2.831     2.836     2.842     2.847     2.853     2.858     2.864     2.869     2.874     2.880     2.885     2.890     2.896     2.900     2.906     2.911     2.916     2.921     2.926     2.931     2.935     2.940     2.944     2.949     2.953     2.958     2.962     2.967     2.971     2.976     2.980     2.985     2.990     2.994     2.998     3.002     3.007     3.010     3.015     3.018     3.022     3.026     3.031     3.035     3.039     3.043     3.047     3.050     3.054     3.058     3.062     3.066     3.070     3.073     3.077     3.081     3.085     3.088     3.092     3.095     3.099     3.102     3.106     3.109     3.113     3.116     3.120     3.123     3.127     3.130     3.133     3.137     3.140     3.144     3.147     3.150     3.153     3.156     3.159     3.162     3.165     3.168     3.171     3.174     3.177     3.180     3.183     3.186     3.188     3.191     3.194     3.197     3.199     3.202     3.205     3.207     3.210     3.212     3.214     3.217     3.219     3.221     3.223     3.225     3.227     3.229     3.231     3.233     3.235     3.237     3.239     3.240     3.242     3.244     3.245     3.247     3.248     3.250     3.251     3.252     3.253     3.255     3.256     3.257     3.257     3.259     3.259     3.260     3.261     3.261     3.262     3.262     3.263     3.263     3.264     3.264     3.264     3.264     3.264     3.264     3.264     3.264     3.264     3.264     3.263     3.263     3.262     3.262     3.261     3.261     3.260     3.259     3.259     3.258     3.257     3.256     3.255     3.254     3.252     3.251     3.250     3.249     3.247     3.245     3.244     3.242     3.241     3.239     3.237     3.235     3.233     3.231     3.229     3.227     3.225     3.223     3.220     3.218     3.215     3.213     3.210     3.207     3.204     3.202     3.199     3.196     3.193     3.190     3.186     3.183     3.180     3.176     3.173     3.170     3.166     3.162     3.159     3.155     3.151     3.147     3.143     3.139     3.135     3.131     3.126     3.122     3.118     3.113     3.109     3.104     3.099     3.094     3.089     3.085     3.079     3.074     3.069     3.064     3.058     3.053     3.047     3.042     3.036     3.030     3.025     3.019     3.013     3.007     3.001     2.995     2.989     2.982     2.976     2.969     2.963     2.956     2.950     2.943     2.936     2.930     2.923     2.916     2.910     2.903     2.896     2.889     2.882     2.875     2.868     2.862     2.855     2.848     2.841     2.834     2.827     2.820     2.813     2.806     2.799     2.791     2.784     2.777     2.770     2.763     2.755     2.748     2.741     2.734     2.735     2.735     2.736     2.736     2.736     2.737     2.737     2.737     2.738     2.738     2.739     2.739     2.739     2.740     2.740     2.740     2.741     2.741     2.742     2.742     2.743     2.743     2.744     2.744     2.744     2.745     2.745     2.746     2.746     2.747     2.747     2.748     2.748     2.749     2.749     2.749     2.750     2.750     2.751     2.752     2.752     2.753     2.753     2.754     2.754     2.755     2.755     2.756     2.757     2.757     2.758     2.758     2.759     2.760     2.760     2.761     2.761     2.762     2.762     2.763     2.764     2.764     2.765     2.765     2.766     2.766     2.767     2.768     2.769     2.769     2.770     2.770     2.771     2.772     2.772     2.773     2.774     2.774     2.775     2.776     2.776     2.777     2.778     2.778     2.779     2.780     2.781     2.781     2.782     2.783     2.783     2.784     2.785     2.786     2.787     2.787     2.788     2.789     2.790     2.790     2.791     2.792     2.793     2.793     2.794     2.795     2.796     2.797     2.797     2.798     2.799     2.800     2.801     2.801     2.802     2.803     2.804     2.805     2.806     2.807     2.808     2.809     2.810     2.810     2.811     2.812     2.813     2.814     2.815     2.816     2.817     2.818     2.819     2.820     2.821     2.822     2.823     2.824     2.825     2.826     2.827     2.828     2.829     2.830     2.831     2.832     2.833     2.834     2.835     2.836     2.838     2.839     2.840     2.841     2.842     2.843     2.844     2.845     2.847     2.848     2.849     2.850     2.851     2.853     2.854     2.855     2.856     2.858     2.859     2.860     2.861     2.862     2.864     2.865     2.866     2.868     2.869     2.870     2.872     2.873     2.874     2.876     2.877     2.878     2.880     2.881     2.882     2.884     2.885     2.886     2.888     2.889     2.891     2.892     2.894     2.895     2.896     2.898     2.899     2.901     2.902     2.903     2.905     2.906     2.908     2.909     2.911     2.912     2.914     2.915     2.917     2.918     2.920     2.921     2.923     2.924     2.926     2.927     2.929     2.930     2.932     2.933     2.935     2.936     2.938     2.939     2.941     2.942     2.944     2.945     2.947     2.948     2.950     2.952     2.953     2.955     2.957     2.958     2.960     2.961     2.963     2.965     2.966     2.968     2.970     2.971     2.973     2.975     2.976     2.978     2.980     2.982     2.983     2.985     2.986     2.988     2.990     2.992     2.994     2.995     2.997     2.999     3.001     3.002     3.004     3.006     3.008     3.010     3.011     3.013     3.015     3.017     3.018     3.020     3.022     3.024     3.026     3.028     3.030     3.031     3.033     3.035     3.037     3.039     3.041     3.043     3.045     3.046     3.048     3.050     3.052     3.054     3.056     3.058     3.060     3.062     3.064     3.066     3.068     3.070     3.072     3.073     3.075     3.077     3.079     3.081     3.083     3.085     3.087     3.089     3.091     3.093     3.095     3.097     3.099     3.101     3.103     3.105     3.107     3.109     3.111     3.113     3.115     3.118     3.123     3.128     3.132     3.136     3.141     3.145     3.149     3.153     3.157     3.160     3.164     3.167     3.171     3.174     3.177     3.180     3.183     3.185     3.188     3.190     3.193     3.195     3.197     3.199     3.201     3.202     3.204     3.205     3.207     3.208     3.209     3.210     3.210     3.211     3.212     3.212     3.212     3.212     3.212     3.212     3.211     3.211     3.210     3.209     3.209     3.212     3.214     3.216     3.218     3.220     3.222     3.224     3.227     3.229     3.231     3.233     3.236     3.238     3.240     3.243     3.245     3.248     3.250     3.252     3.255     3.257     3.259     3.262     3.264     3.267     3.269     3.271     3.274     3.276     3.279     3.281     3.283     3.286     3.288     3.290     3.293     3.295     3.297     3.300     3.302     3.305     3.307     3.309     3.312     3.314     3.317     3.320     3.322     3.325     3.328     3.331     3.334     3.337     3.340     3.343     3.347     3.350     3.354     3.357     3.361     3.365     3.369     3.373     3.377     3.381     3.385     3.389     3.394     3.398     3.403     3.407     3.411     3.415     3.420     3.423     3.427     3.431     3.434     3.438     3.441     3.444     3.447     3.450     3.452     3.455     3.458     3.460     3.462     3.465     3.467     3.469     3.471     3.473     3.475     3.477     3.479     3.481     3.484     3.486     3.488     3.490     3.492     3.494     3.496     3.498     3.500     3.502     3.504     3.506     3.508     3.510     3.512     3.514     3.516     3.518     3.520     3.522     3.524     3.526     3.528     3.530     3.532     3.534     3.536     3.538     3.540     3.543     3.545     3.547     3.549     3.551     3.560     3.571     3.581     3.592     3.602     3.613     3.623     3.634     3.644     3.654     3.665     3.675     3.685     3.695     3.705     3.715     3.725     3.734     3.744     3.754     3.763     3.772     3.782     3.791     3.800     3.809     3.818     3.826     3.835     3.843     3.852     3.860     3.868     3.876     3.883     3.891     3.898     3.906     3.913     3.919     3.926     3.933     3.939     3.945     3.951     3.957     3.962     3.967     3.973     3.978     3.982     3.987     3.991     3.995     3.999     4.002     4.006     4.009     4.012     4.014     4.017     4.019     4.021     4.022     4.024     4.025     4.026     4.026     4.026     4.026     4.026     4.025     4.024     4.023     4.021     4.019     4.017     4.015     4.012     4.008     4.005     4.001     3.996     3.991     3.986     3.981     3.975     3.968     3.961     3.954     3.946     3.938     3.929     3.920     3.910     3.900     3.889     3.878     3.867     3.855     3.842     3.830     3.816     3.811     3.815     3.818     3.821     3.825     3.829     3.836     3.868     3.901     3.932     3.962     3.992     4.021     4.049     4.076     4.102     4.128     4.153     4.177     4.200     4.222     4.244     4.265     4.285     4.304     4.322     4.340     4.357     4.373     4.388     4.402     4.416     4.429     4.441     4.452     4.462     4.472     4.480     4.488     4.495     4.501     4.507     4.511     4.515     4.517     4.519     4.520     4.520     4.520     4.518     4.515     4.512     4.507     4.502     4.496     4.488     4.480     4.471     4.461     4.450     4.438     4.425     4.411     4.396     4.380     4.363     4.345     4.326     4.307     4.287     4.265     4.243     4.221     4.197     4.194     4.203     4.212     4.221     4.230     4.239     4.249     4.258     4.268     4.278     4.288     4.299     4.309     4.320     4.331     4.342     4.354     4.365     4.377     4.389     4.401     4.413     4.426     4.439     4.451     4.465     4.478     4.492     4.505     4.519     4.534     4.548     4.563     4.578     4.593     4.608     4.623     4.639     4.655     4.671     4.687     4.704     4.721     4.738     4.755     4.772     4.790     4.807     4.825     4.843     4.862     4.880     4.898     4.917     4.935     4.954     4.973     4.992     5.011     5.031     5.050     5.070     5.089     5.109     5.129     5.149     5.168     5.188     5.208     5.228     5.248     5.268     5.287     5.307     5.326     5.346     5.365     5.384     5.403     5.423     5.442     5.460     5.479     5.498     5.516     5.535     5.553     5.572     5.590     5.608     5.626     5.644     5.662     5.679     5.696     5.713     5.729     5.745     5.761     5.777     5.792     5.808     5.825     5.841     5.859     5.876     5.893     5.910     5.927     5.997     6.074     6.157     6.245     6.339     6.437     6.537     6.638     6.738     6.840     6.956     7.088     7.228     7.367     7.506     7.647     7.792     7.937     8.077     8.205     8.316     8.406     8.471     8.505     8.507     8.489     8.454     8.412     8.382     8.383     8.408     8.443     8.458     8.441     8.402     8.368     8.290     8.205     8.159     8.513     8.861     9.041     9.215     9.344     9.422     9.537     9.599     9.619     9.681     9.565     9.595     9.476     9.363     9.327     9.220     9.219     9.111     9.164     9.138     9.111     9.077     9.028     9.144     9.146     9.165     9.270     9.291     9.484     9.522     9.642     9.795     9.905    10.124    10.157    10.324    10.384    10.370    10.442    10.340    10.370    10.288    10.240    10.172    10.041    10.005     9.847     9.713     9.541     9.389     9.312     9.094     8.965     8.757     8.614     8.421     8.268     8.068     7.937     7.791     7.672     7.613     7.500     7.405     7.278     7.177     7.061     6.963     6.961     6.822     6.757     6.635     6.555     6.405     6.320     6.198     6.110     6.003     5.876     5.821     5.754     5.749     5.757     5.766     5.774     5.781     5.788     5.796     5.803     5.811     5.820     5.828     5.836     5.843     5.848     5.851     5.853     5.873     6.013     6.186     6.351     6.542     6.727     6.905     7.084     7.263     7.443     7.651     7.793     7.985     8.074     8.297     8.366     8.557     8.592     8.711     8.744     8.794     8.839     8.756     8.815     8.734     8.754     8.749     8.820     8.840     8.904     8.958     8.980     8.998     8.994     8.950     9.061     8.944     8.922     8.934     8.867     8.767     8.698     8.667     8.717     8.778     8.774     8.718     8.480     8.273     8.088     7.965     7.889     7.823     7.840     7.773     7.737     7.690     7.657     7.661     7.551     7.540     7.387     7.312     7.233     7.122     7.035     6.921     6.833     6.703     6.584     6.507     6.347     6.275     6.142     6.041     5.933     5.807     5.712     5.553     5.452     5.432     5.421     5.411     5.402     5.397     5.393     5.389     5.385     5.380     5.374     5.370     5.365     5.361     5.357     5.355     5.353     5.351     5.351     5.351     5.351     5.350     5.348     5.346     5.342     5.337     5.331     5.324     5.314     5.303     5.291     5.279     5.267     5.255     5.242     5.229     5.217     5.207     5.197     5.188     5.179     5.169     5.159     5.149     5.138     5.127     5.114     5.101     5.089     5.079     5.070     5.062     5.054     5.047     5.040     5.033     5.027     5.023     5.020     5.017     5.015     5.013     5.010     5.006     5.002     4.998     4.994     4.989     4.985     4.980     4.975     4.969     4.962     4.954     4.947     4.938     4.928     4.917     4.902     4.881     4.857     4.834     4.816     4.800     4.784     4.767     4.749     4.727     4.704     4.679     4.656     4.634     4.616     4.597     4.576     4.636     4.798     4.991     5.191     5.378     5.558     5.680     5.750     5.733     5.676     5.578     5.432     5.262     5.047     4.868     4.661     4.472     4.316     4.251     4.238     4.227     4.215     4.202     4.190     4.181     4.173     4.170     4.174     4.189     4.214     4.243     4.272     4.301     4.329     4.353     4.376     4.398     4.420     4.441     4.462     4.481     4.501     4.524     4.553     4.585     4.616     4.645     4.673     4.703     4.735     4.767     4.797     4.824     4.848     4.873     4.897     4.921     4.948     4.975     5.002     5.026     5.049     5.070     5.088     5.105     5.121     5.137     5.152     5.168     5.188     5.212     5.237     5.260     5.279     5.297     5.319     5.342     5.361     5.373     5.376     5.377     5.426     5.556     5.626     5.668     5.713     5.799     5.934     6.131     6.382     6.676     6.957     7.204     7.443     7.581     7.672     7.743     7.774     7.801     7.823     7.850     7.840     7.840     7.774     7.696     7.587     7.457     7.305     7.154     7.010     6.872     6.765     6.675     6.586     6.467     6.315     6.096     5.843     5.611     5.404     5.225     5.063     4.920     4.787     4.672     4.573     4.485     4.411     4.347     4.272     4.187     4.095     3.992     3.892     3.799     3.719     3.645     3.582     3.543     3.521     3.510     3.517     3.529     3.538     3.537     3.526     3.501     3.460     3.406     3.354     3.342     3.331     3.319     3.308     3.296     3.284     3.272     3.261     3.250     3.239     3.228     3.217     3.207     3.196     3.186     3.175     3.164     3.153     3.142     3.131     3.119     3.108     3.097     3.086     3.074     3.063     3.052     3.040     3.029     3.017     3.006     2.994     2.983     2.973     2.962     2.953     2.944     2.935     2.927     2.920     2.913     2.907     2.903     2.899     2.897     2.896     2.896     2.897     2.899     2.900     2.902     2.903     2.903     2.904     2.904     2.903     2.903     2.902     2.901     2.899     2.897     2.895     2.892     2.889     2.886     2.883     2.880     2.876     2.872     2.868     2.863     2.859     2.854     2.849     2.843     2.838     2.832     2.827     2.821     2.814     2.808     2.802     2.796     2.789     2.782     2.775     2.769     2.762     2.754     2.747     2.739     2.732     2.724     2.716     2.708     2.700     2.691     2.683     2.674     2.666     2.657     2.648     2.639     2.630     2.621     2.612     2.603     2.594     2.585     2.575     2.566     2.557     2.548     2.539     2.530     2.521     2.512     2.503     2.495     2.486     2.478     2.469     2.461     2.453     2.445     2.438     2.431     2.424     2.417     2.411     2.404     2.397     2.391     2.384     2.379     2.374     2.369     2.364     2.359     2.354     2.349     2.345     2.340     2.336     2.332     2.328     2.325     2.321     2.317     2.313     2.310     2.306     2.303     2.299     2.296     2.292     2.289     2.285     2.282     2.279     2.275     2.272     2.268     2.265     2.262     2.258     2.255     2.251     2.247     2.243     2.239     2.236     2.232     2.228     2.224     2.220     2.216     2.211     2.207     2.202     2.198     2.193     2.188     2.183     2.178     2.172     2.167     2.161     2.155     2.149     2.143     2.137     2.130     2.124     2.117     2.111     2.104     2.097     2.090     2.083     2.075     2.067     2.059     2.049     2.039     2.029     2.018     2.006     1.994     1.981     1.968     1.956     1.945     1.935     1.926     1.920     1.914     1.909     1.903     1.898     1.891     1.883     1.875     1.865     1.854     1.842     1.829     1.817
     2.395     2.406     2.415     2.426     2.435     2.465     2.453     2.531     2.490     2.590     2.531     2.641     2.567     2.684     2.597     2.720     2.621     2.747     2.639     2.767     2.651     2.779     2.657     2.785     2.659     2.783     2.655     2.775     2.647     2.762     2.652     2.744     2.667     2.722     2.681     2.697     2.695     2.703     2.710     2.717     2.723     2.729     2.736     2.742     2.749     2.755     2.762     2.768     2.774     2.780     2.786     2.792     2.798     2.804     2.810     2.816     2.821     2.827     2.833     2.838     2.844     2.849     2.855     2.860     2.866     2.871     2.876     2.882     2.887     2.893     2.898     2.903     2.908     2.913     2.919     2.923     2.929     2.933     2.938     2.943     2.947     2.952     2.956     2.961     2.965     2.970     2.975     2.979     2.984     2.988     2.992     2.997     3.001     3.006     3.009     3.014     3.018     3.022     3.026     3.030     3.034     3.038     3.042     3.046     3.050     3.054     3.058     3.062     3.066     3.070     3.073     3.077     3.081     3.085     3.088     3.092     3.096     3.099     3.103     3.107     3.110     3.114     3.117     3.121     3.124     3.127     3.131     3.134     3.138     3.141     3.144     3.148     3.151     3.154     3.157     3.160     3.164     3.166     3.170     3.172     3.176     3.178     3.182     3.184     3.187     3.190     3.192     3.196     3.198     3.201     3.203     3.207     3.209     3.211     3.214     3.216     3.219     3.220     3.223     3.225     3.227     3.229     3.231     3.233     3.235     3.237     3.239     3.241     3.243     3.245     3.246     3.248     3.249     3.251     3.252     3.254     3.255     3.256     3.257     3.259     3.260     3.261     3.261     3.262     3.263     3.264     3.265     3.265     3.266     3.266     3.267     3.267     3.267     3.268     3.268     3.268     3.268     3.268     3.268     3.268     3.268     3.267     3.267     3.267     3.266     3.266     3.265     3.265     3.264     3.263     3.262     3.261     3.260     3.259     3.258     3.257     3.256     3.255     3.253     3.252     3.250     3.249     3.247     3.246     3.244     3.242     3.240     3.239     3.237     3.235     3.232     3.230     3.228     3.226     3.224     3.221     3.219     3.216     3.213     3.210     3.208     3.205     3.202     3.199     3.196     3.193     3.189     3.186     3.183     3.179     3.176     3.173     3.169     3.165     3.162     3.158     3.154     3.150     3.146     3.142     3.138     3.134     3.129     3.125     3.121     3.116     3.112     3.107     3.102     3.097     3.092     3.088     3.083     3.077     3.072     3.067     3.061     3.056     3.050     3.045     3.039     3.033     3.027     3.022     3.016     3.010     3.004     2.997     2.991     2.985     2.978     2.972     2.965     2.959     2.952     2.946     2.939     2.932     2.926     2.919     2.912     2.905     2.898     2.891     2.885     2.878     2.871     2.864     2.857     2.850     2.843     2.836     2.829     2.822     2.815     2.808     2.801     2.793     2.786     2.779     2.772     2.765     2.757     2.750     2.743     2.735     2.734     2.734     2.734     2.735     2.735     2.735     2.736     2.736     2.736     2.737     2.737     2.738     2.738     2.738     2.739     2.739     2.740     2.740     2.741     2.741     2.741     2.742     2.742     2.743     2.743     2.744     2.744     2.745     2.745     2.745     2.746     2.746     2.747     2.747     2.748     2.748     2.749     2.749     2.750     2.750     2.751     2.751     2.752     2.752     2.753     2.754     2.754     2.755     2.755     2.756     2.756     2.757     2.758     2.758     2.759     2.759     2.760     2.761     2.761     2.762     2.762     2.763     2.764     2.764     2.765     2.765     2.766     2.767     2.767     2.768     2.769     2.769     2.770     2.771     2.771     2.772     2.772     2.773     2.774     2.774     2.775     2.776     2.777     2.777     2.778     2.779     2.779     2.780     2.781     2.781     2.782     2.783     2.784     2.785     2.786     2.786     2.787     2.788     2.788     2.789     2.790     2.791     2.792     2.792     2.793     2.794     2.795     2.795     2.796     2.797     2.798     2.799     2.800     2.800     2.801     2.802     2.803     2.804     2.805     2.806     2.807     2.808     2.809     2.809     2.810     2.811     2.812     2.813     2.814     2.815     2.816     2.817     2.818     2.819     2.820     2.821     2.822     2.823     2.824     2.825     2.826     2.827     2.828     2.829     2.830     2.831     2.832     2.833     2.834     2.835     2.837     2.838     2.839     2.840     2.841     2.842     2.843     2.844     2.846     2.847     2.848     2.849     2.850     2.852     2.853     2.854     2.855     2.856     2.858     2.859     2.860     2.862     2.863     2.864     2.865     2.867     2.868     2.869     2.871     2.872     2.873     2.875     2.876     2.877     2.879     2.880     2.881     2.883     2.884     2.885     2.887     2.888     2.890     2.891     2.893     2.894     2.896     2.897     2.898     2.900     2.901     2.903     2.904     2.906     2.907     2.909     2.910     2.911     2.913     2.914     2.916     2.917     2.919     2.920     2.922     2.923     2.925     2.926     2.928     2.929     2.931     2.932     2.934     2.935     2.937     2.938     2.940     2.941     2.943     2.944     2.946     2.948     2.949     2.951     2.953     2.954     2.956     2.957     2.959     2.961     2.962     2.964     2.965     2.967     2.969     2.971     2.972     2.974     2.976     2.977     2.979     2.981     2.982     2.984     2.986     2.988     2.989     2.991     2.993     2.995     2.996     2.998     3.000     3.002     3.004     3.005     3.007     3.009     3.011     3.012     3.014     3.016     3.018     3.020     3.022     3.023     3.025     3.027     3.029     3.031     3.033     3.034     3.036     3.038     3.040     3.042     3.044     3.046     3.048     3.050     3.052     3.053     3.055     3.057     3.059     3.061     3.063     3.065     3.067     3.069     3.071     3.073     3.075     3.077     3.079     3.081     3.083     3.084     3.086     3.088     3.090     3.092     3.094     3.096     3.098     3.100     3.102     3.104     3.106     3.108     3.110     3.112     3.114     3.116     3.118     3.120     3.122     3.124     3.127     3.131     3.135     3.139     3.143     3.146     3.150     3.153     3.156     3.159     3.162     3.165     3.168     3.170     3.172     3.175     3.177     3.179     3.181     3.182     3.184     3.186     3.187     3.188     3.189     3.190     3.191     3.192     3.192     3.193     3.193     3.193     3.193     3.194     3.196     3.198     3.200     3.202     3.204     3.206     3.208     3.210     3.212     3.215     3.217     3.219     3.221     3.223     3.226     3.228     3.230     3.232     3.235     3.237     3.239     3.242     3.244     3.246     3.249     3.251     3.254     3.256     3.258     3.261     3.263     3.266     3.268     3.270     3.273     3.275     3.278     3.280     3.282     3.285     3.287     3.290     3.292     3.294     3.297     3.299     3.302     3.304     3.306     3.309     3.311     3.314     3.317     3.319     3.322     3.325     3.328     3.331     3.334     3.337     3.340     3.344     3.347     3.351     3.354     3.358     3.362     3.365     3.369     3.373     3.377     3.381     3.385     3.390     3.394     3.398     3.403     3.407     3.411     3.415     3.419     3.423     3.427     3.430     3.434     3.437     3.440     3.443     3.446     3.449     3.452     3.455     3.457     3.459     3.462     3.464     3.466     3.469     3.471     3.473     3.475     3.477     3.479     3.482     3.484     3.486     3.488     3.490     3.492     3.494     3.496     3.498     3.500     3.502     3.504     3.506     3.508     3.510     3.512     3.514     3.516     3.518     3.520     3.522     3.524     3.527     3.529     3.531     3.533     3.535     3.537     3.539     3.541     3.543     3.545     3.547     3.549     3.556     3.567     3.578     3.588     3.599     3.609     3.620     3.630     3.641     3.651     3.661     3.671     3.681     3.691     3.701     3.711     3.721     3.731     3.740     3.750     3.760     3.769     3.778     3.787     3.796     3.805     3.814     3.823     3.831     3.840     3.848     3.856     3.865     3.872     3.880     3.888     3.895     3.902     3.909     3.916     3.923     3.929     3.936     3.942     3.948     3.954     3.959     3.964     3.970     3.975     3.979     3.984     3.988     3.992     3.996     4.000     4.003     4.006     4.009     4.012     4.014     4.016     4.018     4.020     4.021     4.022     4.023     4.024     4.024     4.024     4.023     4.023     4.022     4.021     4.019     4.017     4.015     4.013     4.010     4.006     4.003     3.999     3.995     3.990     3.985     3.979     3.974     3.967     3.960     3.953     3.945     3.937     3.929     3.920     3.910     3.900     3.890     3.879     3.868     3.856     3.844     3.831     3.818     3.809     3.813     3.816     3.820     3.823     3.827     3.831     3.848     3.880     3.912     3.942     3.972     4.001     4.030     4.057     4.084     4.110     4.135     4.159     4.182     4.205     4.227     4.247     4.268     4.287     4.305     4.323     4.340     4.356     4.372     4.386     4.400     4.413     4.425     4.436     4.447     4.456     4.465     4.473     4.480     4.487     4.492     4.496     4.500     4.503     4.505     4.506     4.507     4.506     4.505     4.502     4.499     4.495     4.489     4.483     4.476     4.468     4.459     4.449     4.438     4.426     4.413     4.399     4.385     4.369     4.352     4.334     4.316     4.297     4.276     4.255     4.234     4.211     4.188     4.192     4.201     4.210     4.219     4.228     4.237     4.247     4.256     4.266     4.276     4.286     4.296     4.307     4.318     4.329     4.340     4.351     4.363     4.374     4.386     4.398     4.410     4.423     4.436     4.448     4.461     4.475     4.488     4.502     4.516     4.530     4.544     4.559     4.574     4.589     4.604     4.619     4.635     4.651     4.667     4.683     4.699     4.716     4.733     4.750     4.767     4.784     4.802     4.820     4.838     4.856     4.874     4.893     4.911     4.930     4.948     4.967     4.986     5.005     5.024     5.044     5.063     5.083     5.102     5.122     5.142     5.162     5.182     5.202     5.222     5.241     5.261     5.281     5.300     5.320     5.339     5.359     5.378     5.397     5.416     5.435     5.454     5.473     5.492     5.511     5.529     5.548     5.566     5.585     5.603     5.621     5.639     5.657     5.675     5.692     5.708     5.725     5.741     5.757     5.772     5.788     5.803     5.819     5.835     5.852     5.869     5.886     5.903     5.920     5.937     6.012     6.091     6.177     6.269     6.369     6.472     6.576     6.680     6.779     6.876     6.988     7.121     7.265     7.411     7.556     7.701     7.846     7.990     8.125     8.246     8.345     8.423     8.474     8.497     8.493     8.470     8.437     8.401     8.376     8.381     8.397     8.420     8.417     8.388     8.360     8.321     8.243     8.188     8.143     8.509     8.802     9.036     9.204     9.354     9.561     9.661     9.765     9.839     9.830     9.840     9.747     9.681     9.585     9.488     9.470     9.329     9.398     9.326     9.237     9.223     9.163     9.161     9.108     9.203     9.206     9.240     9.367     9.381     9.534     9.583     9.708     9.879     9.905    10.093    10.161    10.251    10.311    10.278    10.376    10.259    10.306    10.194    10.181    10.115    10.022     9.914     9.795     9.648     9.650     9.388     9.220     9.143     8.933     8.769     8.622     8.426     8.309     8.141     7.993     7.837     7.726     7.599     7.521     7.411     7.331     7.209     7.195     7.033     6.995     6.914     6.796     6.693     6.613     6.472     6.414     6.296     6.184     6.077     5.979     5.922     5.824     5.807     5.763     5.771     5.779     5.787     5.796     5.804     5.813     5.822     5.831     5.839     5.845     5.850     5.853     5.856     5.859     5.929     6.078     6.266     6.406     6.633     6.782     6.978     7.137     7.340     7.480     7.690     7.795     8.017     8.073     8.279     8.353     8.512     8.557     8.662     8.701     8.679     8.725     8.634     8.663     8.575     8.602     8.609     8.638     8.694     8.732     8.791     8.784     8.800     8.929     8.822     8.838     8.885     8.838     8.826     8.788     8.677     8.637     8.598     8.605     8.732     8.640     8.533     8.332     8.205     8.027     7.936     7.865     7.814     7.765     7.692     7.691     7.640     7.591     7.589     7.477     7.451     7.318     7.229     7.134     7.036     6.951     6.850     6.764     6.628     6.516     6.421     6.267     6.194     6.044     5.948     5.829     5.701     5.599     5.469     5.457     5.446     5.437     5.430     5.426     5.422     5.418     5.413     5.408     5.403     5.398     5.393     5.388     5.385     5.382     5.380     5.378     5.378     5.377     5.377     5.376     5.374     5.371     5.368     5.363     5.357     5.349     5.338     5.325     5.312     5.300     5.289     5.275     5.261     5.248     5.236     5.225     5.217     5.208     5.198     5.188     5.177     5.167     5.155     5.142     5.128     5.115     5.104     5.094     5.086     5.078     5.071     5.064     5.057     5.050     5.044     5.041     5.038     5.036     5.034     5.030     5.027     5.023     5.018     5.014     5.009     5.004     4.998     4.993     4.986     4.979     4.971     4.963     4.954     4.945     4.933     4.919     4.900     4.876     4.850     4.826     4.810     4.796     4.780     4.763     4.742     4.719     4.694     4.670     4.648     4.627     4.607     4.588     4.567     4.573     4.722     4.897     5.082     5.277     5.423     5.540     5.613     5.648     5.611     5.552     5.431     5.244     5.061     4.852     4.648     4.456     4.281     4.226     4.209     4.193     4.174     4.155     4.139     4.122     4.101     4.085     4.081     4.095     4.120     4.147     4.175     4.202     4.227     4.250     4.271     4.292     4.312     4.330     4.348     4.367     4.388     4.414     4.445     4.478     4.509     4.539     4.569     4.602     4.636     4.668     4.698     4.723     4.745     4.769     4.793     4.819     4.848     4.876     4.902     4.927     4.949     4.969     4.986     5.002     5.015     5.026     5.038     5.050     5.065     5.084     5.104     5.121     5.137     5.152     5.170     5.187     5.199     5.203     5.200     5.195     5.191     5.184     5.175     5.165     5.160     5.157     5.155     5.212     5.460     5.730     5.995     6.261     6.507     6.687     6.842     6.944     7.040     7.112     7.186     7.235     7.260     7.271     7.224     7.175     7.088     6.983     6.856     6.728     6.607     6.493     6.408     6.341     6.276     6.181     6.047     5.843     5.594     5.356     5.149     4.974     4.822     4.685     4.560     4.450     4.360     4.282     4.218     4.166     4.107     4.039     3.964     3.880     3.792     3.706     3.628     3.557     3.498     3.474     3.452     3.433     3.415     3.415     3.427     3.434     3.431     3.418     3.389     3.347     3.294     3.277     3.266     3.255     3.245     3.234     3.224     3.213     3.203     3.193     3.184     3.174     3.165     3.155     3.146     3.137     3.127     3.118     3.108     3.098     3.088     3.077     3.067     3.057     3.047     3.036     3.026     3.015     3.004     2.994     2.983     2.972     2.962     2.951     2.941     2.931     2.921     2.913     2.904     2.896     2.889     2.882     2.876     2.871     2.867     2.865     2.863     2.863     2.864     2.866     2.868     2.870     2.872     2.873     2.874     2.875     2.875     2.875     2.875     2.874     2.873     2.872     2.870     2.868     2.866     2.863     2.861     2.858     2.855     2.851     2.847     2.843     2.839     2.835     2.830     2.825     2.820     2.815     2.809     2.804     2.798     2.792     2.786     2.780     2.774     2.767     2.761     2.754     2.747     2.740     2.733     2.726     2.719     2.711     2.703     2.695     2.687     2.679     2.671     2.663     2.654     2.646     2.637     2.628     2.620     2.611     2.602     2.593     2.584     2.575     2.566     2.557     2.548     2.539     2.529     2.520     2.512     2.503     2.494     2.486     2.478     2.469     2.461     2.453     2.445     2.437     2.430     2.423     2.416     2.409     2.403     2.396     2.390     2.383     2.377     2.371     2.366     2.361     2.356     2.352     2.347     2.342     2.338     2.333     2.329     2.325     2.321     2.318     2.314     2.310     2.307     2.303     2.300     2.296     2.293     2.289     2.286     2.282     2.279     2.275     2.272     2.269     2.265     2.262     2.259     2.255     2.252     2.248     2.244     2.241     2.237     2.233     2.229     2.225     2.221     2.217     2.213     2.209     2.205     2.200     2.196     2.191     2.186     2.181     2.176     2.171     2.166     2.160     2.155     2.149     2.143     2.137     2.130     2.124     2.117     2.111     2.105     2.098     2.091     2.084     2.077     2.069     2.061     2.052     2.043     2.033     2.022     2.011     1.999     1.987     1.975     1.962     1.950     1.939     1.929     1.920     1.914     1.909     1.903     1.898     1.893     1.886     1.879     1.870     1.860     1.850     1.838     1.825     1.810
[truncated: 22,285,239 more chars]
