# Supplementary material for: The near-field tsunami generated by the 15 January 2022 eruption of the Hunga Tonga-Hunga Ha’apai volcano and its impact on Tongatapu, Tonga
Source: Sci Rep. 2022 Sep 7;12:15187. doi: 10.1038/s41598-022-19486-w (PMC9452557; doi:10.1038/s41598-022-19486-w)
Supplement: Supplementary file 3 — Supplementary Information 3. [file 41598_2022_19486_MOESM3_ESM.zip › Z550R3max.asc]

ncols                      1800
nrows                      1260
xllcorner              -175.500
yllcorner               -21.300
cellsize      0.000277777784504
NODATA_value  -9999
     2.569     2.572     2.573     2.577     2.577     2.581     2.580     2.586     2.584     2.592     2.590     2.598     2.595     2.605     2.600     2.612     2.606     2.619     2.612     2.627     2.620     2.634     2.638     2.645     2.656     2.664     2.670     2.682     2.688     2.695     2.706     2.712     2.718     2.729     2.735     2.741     2.752     2.758     2.764     2.774     2.780     2.786     2.796     2.802     2.807     2.817     2.823     2.828     2.838     2.843     2.849     2.858     2.864     2.869     2.878     2.883     2.888     2.897     2.902     2.908     2.916     2.921     2.926     2.935     2.940     2.945     2.953     2.958     2.963     2.971     2.976     2.981     2.989     2.994     2.999     3.006     3.011     3.016     3.024     3.028     3.033     3.041     3.045     3.050     3.057     3.062     3.066     3.074     3.078     3.082     3.090     3.095     3.099     3.106     3.111     3.115     3.122     3.127     3.131     3.138     3.143     3.147     3.154     3.159     3.163     3.170     3.174     3.179     3.186     3.190     3.194     3.202     3.206     3.210     3.218     3.221     3.226     3.233     3.237     3.241     3.248     3.252     3.257     3.264     3.268     3.272     3.279     3.283     3.287     3.294     3.298     3.302     3.309     3.313     3.317     3.324     3.328     3.332     3.339     3.343     3.346     3.353     3.357     3.360     3.367     3.371     3.374     3.381     3.384     3.388     3.394     3.398     3.401     3.407     3.411     3.414     3.420     3.423     3.426     3.432     3.435     3.438     3.444     3.447     3.450     3.455     3.458     3.461     3.466     3.469     3.471     3.476     3.479     3.481     3.486     3.488     3.491     3.495     3.497     3.499     3.503     3.505     3.507     3.511     3.512     3.514     3.518     3.519     3.521     3.524     3.525     3.527     3.529     3.531     3.532     3.534     3.535     3.536     3.538     3.539     3.540     3.541     3.542     3.542     3.543     3.544     3.544     3.545     3.545     3.545     3.545     3.545     3.545     3.545     3.545     3.545     3.545     3.544     3.544     3.543     3.543     3.542     3.541     3.540     3.540     3.538     3.537     3.536     3.535     3.534     3.533     3.530     3.529     3.528     3.525     3.523     3.522     3.519     3.517     3.515     3.512     3.510     3.508     3.504     3.502     3.500     3.495     3.493     3.490     3.486     3.483     3.480     3.476     3.473     3.470     3.464     3.461     3.458     3.452     3.449     3.446     3.440     3.436     3.432     3.426     3.422     3.418     3.411     3.407     3.403     3.395     3.391     3.386     3.379     3.374     3.370     3.361     3.357     3.352     3.343     3.339     3.333     3.325     3.319     3.314     3.305     3.300     3.294     3.285     3.279     3.274     3.265     3.259     3.253     3.243     3.237     3.232     3.222     3.216     3.210     3.200     3.194     3.188     3.178     3.172     3.166     3.155     3.149     3.143     3.133     3.126     3.120     3.110     3.104     3.098     3.087     3.081     3.075     3.064     3.058     3.057     3.057     3.058     3.058     3.058     3.058     3.059     3.059     3.059     3.060     3.060     3.060     3.060     3.061     3.061     3.061     3.061     3.062     3.062     3.062     3.062     3.063     3.063     3.063     3.064     3.064     3.065     3.065     3.065     3.065     3.066     3.066     3.066     3.067     3.067     3.068     3.068     3.069     3.069     3.069     3.070     3.070     3.071     3.071     3.072     3.072     3.073     3.073     3.073     3.074     3.074     3.075     3.075     3.076     3.076     3.077     3.077     3.078     3.078     3.079     3.079     3.080     3.080     3.081     3.082     3.082     3.083     3.083     3.084     3.084     3.085     3.085     3.086     3.087     3.087     3.088     3.089     3.089     3.090     3.090     3.091     3.092     3.092     3.093     3.093     3.094     3.095     3.095     3.096     3.097     3.097     3.098     3.099     3.099     3.101     3.101     3.102     3.103     3.103     3.104     3.105     3.105     3.106     3.107     3.107     3.108     3.109     3.110     3.111     3.112     3.112     3.113     3.114     3.115     3.116     3.117     3.118     3.118     3.120     3.120     3.121     3.122     3.123     3.123     3.125     3.125     3.126     3.127     3.128     3.129     3.130     3.131     3.132     3.133     3.134     3.134     3.136     3.136     3.137     3.138     3.139     3.140     3.141     3.142     3.143     3.144     3.145     3.146     3.147     3.148     3.149     3.151     3.152     3.152     3.154     3.155     3.156     3.157     3.158     3.159     3.161     3.162     3.163     3.164     3.165     3.166     3.168     3.169     3.170     3.172     3.173     3.174     3.175     3.176     3.177     3.179     3.180     3.181     3.183     3.184     3.185     3.187     3.188     3.189     3.191     3.192     3.193     3.195     3.196     3.197     3.199     3.200     3.201     3.203     3.204     3.205     3.207     3.208     3.209     3.211     3.212     3.213     3.215     3.216     3.218     3.220     3.221     3.222     3.224     3.225     3.226     3.228     3.229     3.231     3.233     3.234     3.235     3.237     3.239     3.240     3.242     3.243     3.244     3.246     3.248     3.249     3.251     3.252     3.253     3.255     3.257     3.258     3.260     3.262     3.263     3.265     3.266     3.268     3.270     3.271     3.273     3.275     3.276     3.278     3.280     3.282     3.283     3.285     3.287     3.288     3.291     3.292     3.294     3.296     3.297     3.299     3.301     3.303     3.304     3.307     3.308     3.310     3.312     3.314     3.315     3.318     3.319     3.321     3.323     3.325     3.326     3.329     3.331     3.332     3.335     3.336     3.338     3.341     3.342     3.344     3.346     3.348     3.349     3.352     3.354     3.355     3.358     3.360     3.361     3.364     3.366     3.367     3.370     3.372     3.374     3.377     3.378     3.380     3.392     3.399     3.405     3.417     3.424     3.431     3.442     3.449     3.456     3.467     3.474     3.480     3.492     3.498     3.505     3.516     3.522     3.529     3.540     3.546     3.553     3.564     3.570     3.576     3.587     3.593     3.599     3.610     3.616     3.622     3.632     3.638     3.644     3.654     3.660     3.665     3.675     3.681     3.686     3.696     3.701     3.706     3.715     3.721     3.726     3.734     3.739     3.744     3.752     3.757     3.762     3.770     3.774     3.779     3.786     3.790     3.794     3.801     3.805     3.809     3.816     3.820     3.823     3.829     3.833     3.836     3.842     3.845     3.848     3.853     3.856     3.858     3.863     3.866     3.868     3.872     3.875     3.877     3.881     3.883     3.885     3.888     3.889     3.891     3.893     3.895     3.896     3.897     3.898     3.899     3.900     3.901     3.901     3.901     3.901     3.901     3.901     3.900     3.899     3.898     3.896     3.895     3.892     3.891     3.889     3.885     3.883     3.881     3.876     3.873     3.869     3.864     3.860     3.856     3.850     3.846     3.841     3.834     3.829     3.824     3.815     3.810     3.805     3.798     3.793     3.788     3.779     3.773     3.767     3.757     3.751     3.744     3.733     3.725     3.718     3.719     3.721     3.723     3.728     3.731     3.733     3.738     3.741     3.744     3.749     3.751     3.754     3.758     3.760     3.762     3.766     3.768     3.769     3.773     3.775     3.777     3.780     3.783     3.785     3.789     3.791     3.793     3.797     3.799     3.801     3.805     3.807     3.810     3.813     3.815     3.817     3.821     3.823     3.825     3.828     3.830     3.832     3.835     3.836     3.838     3.841     3.843     3.845     3.848     3.850     3.852     3.855     3.857     3.858     3.862     3.863     3.865     3.869     3.870     3.872     3.876     3.877     3.879     3.883     3.885     3.886     3.890     3.892     3.894     3.897     3.899     3.901     3.904     3.906     3.908     3.911     3.913     3.915     3.919     3.921     3.923     3.936     3.946     3.956     3.974     3.984     3.994     4.012     4.022     4.031     4.049     4.059     4.068     4.085     4.095     4.105     4.122     4.131     4.141     4.157     4.166     4.176     4.192     4.201     4.210     4.226     4.235     4.243     4.259     4.268     4.276     4.291     4.299     4.307     4.321     4.329     4.337     4.351     4.358     4.366     4.379     4.386     4.393     4.405     4.412     4.419     4.431     4.437     4.443     4.454     4.460     4.465     4.475     4.481     4.486     4.495     4.500     4.504     4.512     4.517     4.521     4.527     4.531     4.534     4.540     4.543     4.546     4.550     4.552     4.554     4.557     4.559     4.560     4.562     4.562     4.562     4.563     4.562     4.562     4.561     4.559     4.558     4.555     4.553     4.550     4.545     4.542     4.538     4.532     4.528     4.523     4.515     4.510     4.504     4.494     4.487     4.480     4.468     4.461     4.452     4.439     4.430     4.420     4.405     4.395     4.384     4.367     4.356     4.344     4.325     4.313     4.300     4.279     4.266     4.260     4.311     4.340     4.368     4.416     4.444     4.470     4.516     4.541     4.566     4.609     4.633     4.656     4.696     4.718     4.739     4.775     4.796     4.815     4.848     4.866     4.884     4.913     4.929     4.945     4.971     4.985     4.998     5.020     5.032     5.043     5.061     5.070     5.079     5.093     5.100     5.107     5.117     5.121     5.125     5.131     5.133     5.135     5.136     5.136     5.135     5.132     5.130     5.126     5.119     5.114     5.108     5.097     5.089     5.081     5.066     5.057     5.046     5.028     5.016     5.003     4.981     4.967     4.952     4.927     4.911     4.895     4.867     4.850     4.831     4.800     4.781     4.761     4.728     4.708     4.687     4.669     4.678     4.686     4.702     4.711     4.720     4.736     4.746     4.756     4.773     4.783     4.793     4.812     4.823     4.833     4.853     4.864     4.876     4.896     4.908     4.921     4.942     4.955     4.968     4.991     5.004     5.018     5.041     5.055     5.070     5.094     5.109     5.124     5.149     5.164     5.180     5.206     5.222     5.237     5.264     5.281     5.297     5.325     5.341     5.358     5.386     5.403     5.420     5.450     5.467     5.484     5.514     5.531     5.548     5.578     5.596     5.613     5.643     5.661     5.678     5.708     5.726     5.743     5.773     5.791     5.808     5.838     5.856     5.873     5.902     5.920     5.936     5.966     5.983     5.999     6.028     6.044     6.061     6.089     6.105     6.121     6.149     6.165     6.180     6.207     6.223     6.238     6.264     6.279     6.293     6.319     6.334     6.349     6.378     6.394     6.411     6.439     6.455     6.470     6.498     6.513     6.527     6.552     6.567     6.601     6.713     6.783     6.849     6.988     7.074     7.153     7.310     7.406     7.493     7.647     7.724     7.787     7.936     8.018     8.059     8.086     8.107     8.180     8.269     8.249     8.099     8.172     8.195     8.102     8.147     8.217     8.200     8.350     8.189     8.222     8.630     8.543     8.086     8.582     8.549     8.116     8.734     8.669     8.106     9.245     9.176     8.487     9.762     9.660     9.036    10.051     9.880     9.088     9.928     9.728     8.805     9.498     9.262     8.284     9.044     8.891     7.921     8.721     8.628     7.721     8.546     8.466     7.574     8.391     8.322     7.439     8.257     8.211     7.344     8.144     8.095     7.257     8.044     7.992     7.154     7.871     7.807     6.996     7.714     7.653     6.864     7.564     7.522     6.764     7.429     7.377     6.624     7.254     7.203     6.458     7.044     7.015     6.301     6.918     7.058     6.197     7.041     7.210     6.252     7.261     7.409     6.504     7.607     7.765     6.888     8.067     8.212     7.368     8.577     8.665     7.855     9.050     9.065     8.308     9.475     9.452     8.732     9.823     9.756     9.063    10.012     9.895     9.203     9.987     9.849     9.191     9.873     9.731     9.094     9.612     9.443     8.890     9.350     9.188     8.685     9.079     8.925     8.467     8.851     8.706     8.262     8.617     8.455     8.016     8.335     8.161     7.735     8.199     8.043     7.633     8.085     7.944     7.567     7.975     7.826     7.463     7.890     7.762     7.407     7.830     7.719     7.397     7.780     7.664     7.343     7.710     7.591     7.274     7.570     7.442     7.135     7.442     7.323     7.038     7.274     7.139     6.869     7.091     6.958     6.688     6.911     6.773     6.479     6.652     6.501     6.197     6.369     6.201     5.846     6.025     5.891     5.652     5.757     5.625     5.611     5.596     5.584     5.571     5.553     5.541     5.527     5.508     5.496     5.484     5.469     5.459     5.448     5.436     5.428     5.419     5.411     5.405     5.398     5.394     5.390     5.385     5.383     5.380     5.376     5.374     5.371     5.368     5.367     5.366     5.363     5.364     5.363     5.362     5.364     5.364     5.363     5.366     5.366     5.365     5.368     5.368     5.367     5.370     5.370     5.370     5.373     5.373     5.373     5.376     5.376     5.376     5.378     5.379     5.377     5.379     5.379     5.377     5.378     5.377     5.374     5.374     5.372     5.368     5.367     5.365     5.362     5.361     5.359     5.356     5.356     5.354     5.351     5.351     5.349     5.346     5.345     5.342     5.337     5.332     5.328     5.321     5.313     5.307     5.298     5.286     5.278     5.267     5.252     5.242     5.230     5.214     5.203     5.190     5.173     5.160     5.145     5.368     5.440     5.148     5.501     5.472     5.045     5.032     5.014     5.002     4.992     4.988     4.987     5.000     5.012     5.029     5.077     5.109     5.145     5.216     5.257     5.296     5.369     5.407     5.444     5.509     5.544     5.576     5.634     5.664     5.692     5.744     5.771     5.796     5.844     5.867     5.888     5.931     5.950     5.965     6.000     6.014     6.024     6.053     6.063     6.069     6.098     6.108     6.115     6.148     6.158     6.164     6.198     6.206     6.209     6.241     6.246     6.242     6.267     6.268     6.259     6.280     6.278     6.267     6.325     6.292     6.281     6.305     6.304     6.286     6.291     6.276     6.241     6.223     6.201     6.165     6.147     6.130     6.105     6.103     6.098     6.086     6.097     6.102     6.095     6.104     6.103     6.088     6.070     6.051     6.011     5.944     5.894     5.828     5.736     5.686     5.636     5.582     5.554     5.524     5.495     5.477     5.455     5.436     5.425     5.409     5.400     5.396     5.386     5.383     5.398     5.456     5.551     5.612     5.672     5.763     5.826     5.882     5.954     6.009     6.059     6.118     6.172     6.226     6.292     6.356     6.418     6.476     6.538     6.594     6.632     6.681     6.719     6.726     6.749     6.761     6.735     6.734     6.727     6.689     6.673     6.657     6.616     6.598     6.577     6.536     6.514     6.486     6.429     6.398     6.356     6.272     6.232     6.181     6.078     6.036     5.982     5.862     5.815     5.755     5.625     5.573     5.509     5.387     5.343     5.291     5.197     5.157     5.108     5.021     4.985     4.941     4.873     4.847     4.817     4.775     4.757     4.734     4.701     4.688     4.669     4.643     4.632     4.616     4.591     4.580     4.564     4.537     4.525     4.507     4.481     4.468     4.449     4.422     4.409     4.388     4.359     4.344     4.322     4.291     4.275     4.253     4.220     4.203     4.181     4.150     4.133     4.110     4.079     4.062     4.041     4.009     3.993     3.971     3.940     3.923     3.903     3.873     3.857     3.837     3.807     3.792     3.773     3.745     3.730     3.712     3.685     3.672     3.655     3.630     3.617     3.601     3.578     3.567     3.552     3.531     3.521     3.508     3.489     3.479     3.467     3.449     3.440     3.428     3.409     3.400     3.388     3.369     3.359     3.347     3.328     3.318     3.305     3.286     3.276     3.263     3.243     3.233     3.220     3.199     3.189     3.176     3.156     3.146     3.134     3.115     3.106     3.093     3.076     3.067     3.056     3.040     3.032     3.022     3.006     2.998     2.988     2.974     2.966     2.956     2.942     2.935     2.926     2.913     2.906     2.897     2.885     2.879     2.871     2.860     2.854     2.847     2.836     2.831     2.824     2.815     2.810     2.803     2.795     2.791     2.785     2.776     2.773     2.768     2.760     2.756     2.751     2.744     2.741     2.736     2.730     2.727     2.722     2.716     2.713     2.709     2.702     2.699     2.695     2.689     2.686     2.682     2.676     2.673     2.668     2.662     2.659     2.654     2.647     2.644     2.639     2.632     2.629     2.624     2.617     2.613     2.607     2.600     2.596     2.591     2.583     2.579     2.574     2.565     2.561     2.555     2.546     2.542     2.536     2.526     2.521     2.515     2.505     2.500     2.493     2.482     2.477     2.469     2.458     2.451     2.443     2.430     2.423     2.414     2.400     2.392     2.382     2.367     2.359     2.349     2.333     2.324     2.314     2.297     2.288     2.277     2.259     2.248     2.236     2.216     2.202     2.184
     2.569     2.571     2.576     2.576     2.583     2.580     2.590     2.587     2.599     2.594     2.609     2.602     2.619     2.610     2.630     2.618     2.642     2.626     2.655     2.634     2.667     2.641     2.676     2.647     2.682     2.663     2.686     2.680     2.687     2.696     2.704     2.712     2.719     2.728     2.735     2.743     2.751     2.758     2.766     2.773     2.780     2.787     2.795     2.801     2.809     2.816     2.823     2.830     2.837     2.844     2.850     2.858     2.864     2.871     2.878     2.884     2.890     2.897     2.903     2.909     2.916     2.922     2.928     2.935     2.941     2.947     2.954     2.960     2.966     2.972     2.978     2.984     2.990     2.996     3.001     3.008     3.013     3.019     3.025     3.031     3.036     3.042     3.048     3.053     3.059     3.064     3.070     3.076     3.081     3.086     3.092     3.098     3.103     3.109     3.114     3.119     3.125     3.130     3.135     3.141     3.146     3.151     3.157     3.162     3.167     3.173     3.178     3.183     3.189     3.194     3.199     3.205     3.210     3.215     3.221     3.225     3.231     3.236     3.241     3.246     3.251     3.257     3.262     3.267     3.272     3.277     3.283     3.288     3.292     3.298     3.303     3.307     3.313     3.318     3.323     3.328     3.333     3.337     3.342     3.347     3.352     3.357     3.361     3.366     3.371     3.375     3.380     3.385     3.389     3.393     3.398     3.403     3.407     3.411     3.416     3.419     3.424     3.428     3.432     3.436     3.440     3.444     3.448     3.452     3.455     3.459     3.463     3.466     3.470     3.474     3.477     3.481     3.484     3.487     3.490     3.493     3.496     3.499     3.502     3.505     3.508     3.510     3.513     3.515     3.518     3.520     3.522     3.524     3.526     3.529     3.530     3.532     3.534     3.536     3.537     3.539     3.540     3.542     3.543     3.544     3.545     3.546     3.547     3.547     3.548     3.549     3.549     3.550     3.550     3.550     3.551     3.551     3.551     3.551     3.550     3.550     3.550     3.550     3.549     3.549     3.548     3.547     3.547     3.546     3.545     3.544     3.543     3.542     3.540     3.539     3.538     3.536     3.534     3.532     3.531     3.529     3.527     3.525     3.522     3.520     3.518     3.515     3.513     3.510     3.507     3.505     3.501     3.498     3.495     3.492     3.489     3.485     3.482     3.478     3.475     3.470     3.467     3.463     3.458     3.454     3.450     3.446     3.441     3.437     3.432     3.427     3.422     3.417     3.412     3.407     3.402     3.396     3.391     3.385     3.380     3.374     3.368     3.362     3.356     3.350     3.344     3.338     3.331     3.325     3.318     3.311     3.305     3.299     3.291     3.285     3.278     3.271     3.264     3.257     3.249     3.242     3.236     3.228     3.221     3.214     3.206     3.199     3.192     3.184     3.177     3.169     3.161     3.154     3.147     3.138     3.131     3.124     3.115     3.108     3.101     3.093     3.085     3.078     3.069     3.062     3.055     3.056     3.056     3.056     3.056     3.057     3.057     3.057     3.057     3.058     3.058     3.058     3.059     3.059     3.059     3.059     3.060     3.060     3.060     3.061     3.061     3.061     3.062     3.062     3.062     3.062     3.063     3.063     3.063     3.064     3.064     3.064     3.065     3.065     3.065     3.066     3.067     3.067     3.067     3.068     3.068     3.069     3.069     3.069     3.070     3.070     3.071     3.071     3.072     3.072     3.073     3.073     3.073     3.074     3.074     3.075     3.076     3.076     3.077     3.077     3.078     3.078     3.079     3.079     3.080     3.081     3.081     3.082     3.082     3.083     3.083     3.084     3.084     3.085     3.086     3.086     3.087     3.087     3.088     3.089     3.089     3.090     3.091     3.091     3.092     3.093     3.093     3.094     3.095     3.095     3.096     3.097     3.097     3.098     3.099     3.100     3.100     3.101     3.102     3.103     3.103     3.104     3.104     3.105     3.106     3.107     3.108     3.109     3.109     3.110     3.111     3.112     3.113     3.114     3.115     3.115     3.116     3.117     3.118     3.119     3.120     3.120     3.121     3.122     3.123     3.124     3.125     3.126     3.127     3.127     3.129     3.130     3.130     3.131     3.132     3.133     3.134     3.135     3.136     3.137     3.138     3.139     3.140     3.141     3.142     3.143     3.144     3.145     3.146     3.147     3.148     3.149     3.150     3.151     3.152     3.154     3.155     3.156     3.157     3.158     3.159     3.160     3.161     3.163     3.164     3.165     3.166     3.168     3.169     3.170     3.171     3.173     3.174     3.175     3.176     3.178     3.179     3.180     3.181     3.183     3.184     3.185     3.187     3.188     3.189     3.191     3.192     3.193     3.195     3.196     3.197     3.199     3.200     3.201     3.203     3.204     3.206     3.207     3.208     3.210     3.211     3.213     3.214     3.216     3.217     3.218     3.220     3.221     3.223     3.224     3.225     3.227     3.228     3.230     3.232     3.233     3.234     3.236     3.238     3.239     3.241     3.242     3.243     3.245     3.246     3.248     3.250     3.251     3.253     3.254     3.256     3.257     3.259     3.261     3.262     3.264     3.265     3.267     3.269     3.270     3.272     3.274     3.275     3.277     3.279     3.281     3.282     3.284     3.286     3.287     3.290     3.291     3.293     3.295     3.297     3.298     3.300     3.302     3.304     3.306     3.307     3.309     3.311     3.313     3.315     3.317     3.318     3.320     3.322     3.324     3.326     3.328     3.330     3.331     3.334     3.335     3.337     3.339     3.341     3.343     3.345     3.347     3.349     3.351     3.353     3.355     3.357     3.359     3.361     3.363     3.365     3.367     3.369     3.371     3.373     3.375     3.378     3.379     3.385     3.393     3.401     3.410     3.418     3.426     3.435     3.443     3.451     3.459     3.467     3.475     3.484     3.491     3.499     3.508     3.515     3.523     3.532     3.539     3.547     3.555     3.563     3.570     3.578     3.585     3.593     3.601     3.608     3.615     3.623     3.630     3.636     3.644     3.651     3.657     3.665     3.671     3.678     3.685     3.691     3.698     3.704     3.710     3.716     3.723     3.729     3.734     3.740     3.746     3.752     3.758     3.763     3.768     3.773     3.778     3.783     3.788     3.793     3.797     3.802     3.806     3.811     3.815     3.819     3.823     3.827     3.831     3.834     3.838     3.841     3.844     3.848     3.851     3.853     3.856     3.859     3.861     3.864     3.866     3.868     3.870     3.872     3.874     3.876     3.877     3.878     3.879     3.880     3.881     3.881     3.881     3.882     3.881     3.881     3.881     3.880     3.879     3.878     3.877     3.875     3.873     3.871     3.868     3.866     3.863     3.860     3.856     3.852     3.848     3.844     3.839     3.834     3.829     3.824     3.818     3.813     3.806     3.800     3.794     3.787     3.780     3.774     3.767     3.760     3.754     3.746     3.739     3.731     3.722     3.714     3.705     3.706     3.709     3.712     3.715     3.718     3.721     3.725     3.728     3.731     3.735     3.738     3.742     3.746     3.749     3.752     3.756     3.759     3.761     3.764     3.767     3.769     3.772     3.774     3.777     3.780     3.783     3.785     3.789     3.791     3.794     3.797     3.800     3.802     3.805     3.808     3.810     3.813     3.816     3.818     3.821     3.823     3.825     3.828     3.830     3.832     3.835     3.837     3.839     3.841     3.843     3.845     3.848     3.850     3.852     3.855     3.857     3.859     3.862     3.864     3.866     3.868     3.871     3.873     3.875     3.878     3.880     3.883     3.885     3.887     3.890     3.892     3.894     3.897     3.899     3.901     3.904     3.906     3.909     3.911     3.914     3.916     3.919     3.921     3.928     3.942     3.954     3.966     3.980     3.992     4.004     4.017     4.029     4.041     4.054     4.066     4.077     4.090     4.102     4.114     4.126     4.138     4.149     4.162     4.173     4.184     4.196     4.207     4.218     4.230     4.240     4.251     4.263     4.273     4.283     4.294     4.304     4.314     4.324     4.334     4.343     4.354     4.363     4.372     4.381     4.390     4.398     4.408     4.416     4.424     4.432     4.440     4.447     4.455     4.462     4.469     4.476     4.482     4.489     4.495     4.501     4.506     4.512     4.517     4.522     4.527     4.531     4.535     4.539     4.542     4.545     4.548     4.551     4.553     4.555     4.557     4.558     4.559     4.559     4.560     4.559     4.559     4.558     4.556     4.555     4.553     4.550     4.547     4.544     4.540     4.536     4.531     4.526     4.520     4.515     4.508     4.501     4.494     4.486     4.478     4.469     4.459     4.450     4.440     4.429     4.418     4.407     4.394     4.382     4.370     4.355     4.342     4.328     4.313     4.298     4.283     4.266     4.250     4.280     4.320     4.354     4.388     4.425     4.457     4.488     4.523     4.553     4.583     4.615     4.643     4.671     4.701     4.727     4.752     4.779     4.803     4.826     4.851     4.872     4.892     4.914     4.933     4.951     4.971     4.987     5.002     5.019     5.032     5.044     5.058     5.069     5.078     5.089     5.096     5.103     5.111     5.115     5.119     5.123     5.125     5.126     5.127     5.126     5.124     5.121     5.117     5.112     5.106     5.099     5.091     5.082     5.072     5.061     5.049     5.037     5.023     5.008     4.993     4.977     4.960     4.942     4.924     4.904     4.884     4.864     4.842     4.820     4.797     4.773     4.749     4.725     4.699     4.673     4.663     4.675     4.685     4.696     4.708     4.719     4.730     4.743     4.754     4.766     4.780     4.792     4.804     4.819     4.832     4.845     4.860     4.874     4.888     4.904     4.919     4.933     4.950     4.966     4.981     4.999     5.015     5.032     5.050     5.067     5.084     5.104     5.121     5.139     5.159     5.177     5.195     5.216     5.235     5.253     5.275     5.294     5.313     5.335     5.355     5.375     5.397     5.417     5.437     5.461     5.481     5.501     5.525     5.545     5.566     5.590     5.610     5.631     5.655     5.675     5.696     5.720     5.741     5.761     5.785     5.806     5.826     5.850     5.870     5.891     5.914     5.934     5.954     5.977     5.997     6.017     6.039     6.058     6.078     6.100     6.119     6.138     6.160     6.179     6.197     6.218     6.237     6.254     6.275     6.292     6.309     6.329     6.347     6.366     6.388     6.408     6.427     6.450     6.469     6.488     6.510     6.528     6.546     6.576     6.654     6.732     6.827     6.917     7.008     7.121     7.231     7.340     7.464     7.583     7.704     7.827     7.917     7.998     8.115     8.212     8.256     8.239     8.251     8.346     8.387     8.334     8.177     8.293     8.316     8.224     8.318     8.418     8.409     8.408     8.370     8.460     8.630     8.518     8.316     8.631     8.633     8.187     8.529     8.593     8.160     8.444     8.755     8.388     9.243     9.507     9.278    10.033    10.052     9.743    10.309    10.057     9.687    10.033     9.567     9.140     9.444     8.993     8.563     8.923     8.611     8.189     8.613     8.385     7.936     8.369     8.208     7.741     8.180     8.098     7.639     8.057     7.993     7.540     7.949     7.907     7.423     7.780     7.735     7.279     7.613     7.593     7.136     7.463     7.444     7.006     7.307     7.298     6.838     7.106     7.098     6.658     6.888     6.950     6.471     6.713     6.978     6.418     6.770     7.073     6.547     6.950     7.245     6.777     7.260     7.585     7.129     7.692     8.009     7.605     8.240     8.480     8.128     8.806     8.974     8.681     9.372     9.444     9.209     9.866     9.835     9.639    10.185    10.027     9.846    10.251     9.991     9.825    10.126     9.823     9.657     9.868     9.548     9.389     9.521     9.211     9.090     9.205     8.915     8.803     8.934     8.678     8.553     8.662     8.412     8.293     8.435     8.195     8.106     8.302     8.076     7.972     8.154     7.960     7.904     8.057     7.833     7.769     7.936     7.733     7.684     7.853     7.681     7.664     7.832     7.650     7.612     7.746     7.564     7.498     7.595     7.397     7.312     7.416     7.266     7.198     7.257     7.095     7.036     7.090     6.913     6.841     6.890     6.712     6.624     6.657     6.455     6.338     6.360     6.139     5.990     6.022     5.848     5.728     5.777     5.648     5.633     5.619     5.605     5.590     5.574     5.560     5.544     5.529     5.515     5.501     5.488     5.477     5.465     5.454     5.445     5.435     5.427     5.421     5.414     5.410     5.406     5.401     5.398     5.395     5.391     5.389     5.386     5.383     5.382     5.381     5.378     5.378     5.378     5.377     5.377     5.378     5.377     5.378     5.379     5.378     5.380     5.380     5.379     5.381     5.381     5.381     5.382     5.383     5.382     5.384     5.384     5.384     5.385     5.385     5.384     5.384     5.384     5.382     5.382     5.380     5.377     5.376     5.374     5.370     5.369     5.366     5.363     5.361     5.359     5.356     5.356     5.354     5.351     5.351     5.349     5.345     5.344     5.340     5.335     5.331     5.326     5.318     5.312     5.304     5.294     5.285     5.275     5.263     5.251     5.240     5.226     5.214     5.202     5.187     5.173     5.158     5.140     5.248     5.351     5.289     5.506     5.494     5.203     5.164     5.029     4.993     4.985     4.980     4.980     4.988     5.001     5.021     5.054     5.088     5.128     5.180     5.225     5.271     5.325     5.370     5.413     5.463     5.503     5.542     5.587     5.622     5.657     5.698     5.731     5.763     5.801     5.831     5.857     5.891     5.914     5.934     5.961     5.979     5.993     6.015     6.028     6.039     6.060     6.073     6.085     6.109     6.124     6.136     6.160     6.173     6.183     6.205     6.215     6.220     6.238     6.243     6.243     6.257     6.260     6.261     6.284     6.285     6.287     6.377     6.307     6.301     6.303     6.289     6.262     6.244     6.220     6.194     6.182     6.169     6.157     6.160     6.163     6.163     6.174     6.181     6.180     6.184     6.181     6.166     6.148     6.120     6.072     6.008     5.936     5.855     5.781     5.725     5.676     5.640     5.614     5.587     5.564     5.545     5.523     5.505     5.492     5.479     5.472     5.469     5.541     5.617     5.692     5.767     5.843     5.919     5.995     6.067     6.143     6.215     6.275     6.341     6.403     6.455     6.517     6.581     6.637     6.707     6.777     6.833     6.902     6.964     7.005     7.056     7.096     7.107     7.123     7.128     7.104     7.090     7.069     7.029     7.113     7.112     7.043     6.935     6.847     6.795     6.753     6.704     6.636     6.578     6.509     6.420     6.346     6.263     6.161     6.080     5.994     5.889     5.806     5.714     5.595     5.498     5.397     5.286     5.209     5.133     5.054     5.000     4.945     4.880     4.834     4.789     4.744     4.720     4.697     4.670     4.654     4.636     4.614     4.598     4.582     4.562     4.548     4.532     4.514     4.500     4.482     4.464     4.449     4.432     4.412     4.397     4.379     4.358     4.342     4.323     4.301     4.283     4.262     4.239     4.219     4.197     4.173     4.153     4.130     4.107     4.087     4.065     4.040     4.020     3.998     3.974     3.954     3.932     3.908     3.888     3.867     3.844     3.825     3.804     3.781     3.762     3.743     3.722     3.704     3.685     3.664     3.647     3.630     3.611     3.596     3.579     3.560     3.546     3.531     3.514     3.501     3.488     3.473     3.461     3.447     3.432     3.421     3.408     3.394     3.382     3.369     3.354     3.342     3.328     3.313     3.301     3.287     3.272     3.259     3.245     3.229     3.216     3.202     3.186     3.173     3.159     3.143     3.131     3.118     3.102     3.090     3.078     3.063     3.052     3.041     3.028     3.017     3.006     2.994     2.984     2.973     2.961     2.952     2.941     2.930     2.921     2.911     2.900     2.892     2.883     2.873     2.865     2.857     2.847     2.840     2.833     2.824     2.817     2.810     2.803     2.797     2.790     2.783     2.777     2.771     2.765     2.760     2.754     2.748     2.744     2.738     2.732     2.728     2.723     2.718     2.714     2.709     2.704     2.700     2.696     2.691     2.687     2.682     2.677     2.674     2.669     2.664     2.660     2.656     2.650     2.646     2.641     2.636     2.632     2.627     2.621     2.616     2.611     2.606     2.601     2.595     2.589     2.584     2.579     2.572     2.567     2.561     2.555     2.549     2.542     2.535     2.530     2.523     2.516     2.509     2.502     2.494     2.488     2.481     2.472     2.465     2.456     2.447     2.439     2.430     2.419     2.409     2.399     2.388     2.378     2.366     2.354     2.344     2.333     2.320     2.310     2.299     2.286     2.275     2.263     2.249     2.236     2.222     2.206     2.190     2.171
     2.568     2.573     2.574     2.582     2.580     2.591     2.586     2.601     2.595     2.614     2.605     2.627     2.616     2.642     2.626     2.657     2.636     2.675     2.646     2.692     2.656     2.706     2.665     2.717     2.671     2.723     2.675     2.724     2.688     2.720     2.704     2.713     2.720     2.729     2.735     2.744     2.750     2.759     2.766     2.774     2.780     2.788     2.795     2.802     2.810     2.816     2.824     2.830     2.838     2.845     2.852     2.858     2.865     2.872     2.878     2.885     2.891     2.898     2.904     2.911     2.917     2.924     2.930     2.937     2.943     2.949     2.955     2.961     2.968     2.974     2.980     2.986     2.992     2.998     3.004     3.010     3.016     3.021     3.027     3.033     3.039     3.045     3.050     3.056     3.062     3.067     3.073     3.078     3.084     3.089     3.095     3.101     3.106     3.112     3.117     3.122     3.128     3.133     3.139     3.144     3.150     3.155     3.161     3.166     3.172     3.176     3.182     3.187     3.192     3.198     3.203     3.209     3.214     3.219     3.225     3.230     3.235     3.240     3.245     3.251     3.256     3.261     3.266     3.271     3.277     3.282     3.287     3.292     3.297     3.302     3.307     3.312     3.317     3.322     3.327     3.332     3.338     3.342     3.347     3.352     3.357     3.361     3.366     3.371     3.376     3.380     3.385     3.389     3.394     3.398     3.403     3.407     3.412     3.416     3.420     3.425     3.429     3.433     3.437     3.441     3.445     3.449     3.453     3.457     3.461     3.464     3.468     3.472     3.475     3.479     3.482     3.486     3.489     3.492     3.495     3.498     3.501     3.504     3.507     3.510     3.513     3.515     3.518     3.521     3.523     3.525     3.527     3.529     3.532     3.533     3.535     3.537     3.539     3.541     3.542     3.544     3.545     3.547     3.548     3.549     3.550     3.551     3.552     3.553     3.553     3.554     3.555     3.555     3.555     3.556     3.556     3.556     3.556     3.556     3.556     3.556     3.555     3.555     3.555     3.554     3.553     3.553     3.552     3.551     3.550     3.549     3.548     3.547     3.546     3.544     3.543     3.541     3.540     3.538     3.536     3.534     3.532     3.530     3.528     3.526     3.523     3.521     3.518     3.515     3.513     3.510     3.507     3.504     3.501     3.497     3.494     3.491     3.487     3.484     3.480     3.476     3.472     3.468     3.464     3.460     3.455     3.451     3.447     3.442     3.437     3.432     3.428     3.422     3.418     3.412     3.407     3.402     3.396     3.391     3.385     3.379     3.373     3.367     3.361     3.355     3.349     3.343     3.336     3.330     3.323     3.317     3.310     3.303     3.297     3.290     3.283     3.276     3.269     3.262     3.255     3.247     3.240     3.233     3.225     3.218     3.211     3.203     3.196     3.189     3.181     3.174     3.166     3.159     3.151     3.143     3.135     3.128     3.120     3.113     3.105     3.097     3.089     3.082     3.074     3.066     3.058     3.054     3.054     3.054     3.055     3.055     3.055     3.055     3.056     3.056     3.056     3.057     3.057     3.057     3.057     3.057     3.058     3.058     3.058     3.059     3.059     3.059     3.060     3.060     3.060     3.061     3.061     3.061     3.062     3.062     3.062     3.063     3.063     3.064     3.064     3.064     3.065     3.065     3.066     3.066     3.067     3.067     3.067     3.068     3.068     3.069     3.069     3.069     3.070     3.070     3.071     3.071     3.072     3.072     3.073     3.073     3.074     3.074     3.075     3.076     3.076     3.077     3.077     3.078     3.078     3.079     3.079     3.080     3.080     3.081     3.082     3.082     3.083     3.083     3.084     3.085     3.085     3.086     3.087     3.087     3.088     3.089     3.089     3.090     3.091     3.091     3.092     3.093     3.093     3.094     3.094     3.095     3.096     3.097     3.097     3.098     3.099     3.099     3.100     3.101     3.102     3.102     3.103     3.104     3.104     3.105     3.106     3.107     3.108     3.109     3.109     3.110     3.111     3.112     3.113     3.114     3.115     3.116     3.116     3.117     3.118     3.119     3.120     3.121     3.122     3.122     3.123     3.124     3.125     3.126     3.127     3.128     3.129     3.130     3.131     3.132     3.133     3.134     3.135     3.135     3.136     3.137     3.138     3.139     3.140     3.141     3.142     3.143     3.145     3.146     3.147     3.148     3.149     3.150     3.151     3.152     3.153     3.154     3.156     3.157     3.158     3.159     3.160     3.161     3.163     3.164     3.165     3.166     3.167     3.169     3.170     3.171     3.172     3.174     3.175     3.176     3.177     3.179     3.180     3.181     3.183     3.184     3.185     3.187     3.188     3.189     3.191     3.192     3.193     3.195     3.196     3.198     3.199     3.200     3.202     3.203     3.205     3.206     3.207     3.209     3.210     3.212     3.213     3.214     3.216     3.217     3.219     3.220     3.222     3.223     3.224     3.226     3.227     3.229     3.230     3.232     3.233     3.235     3.236     3.238     3.239     3.241     3.242     3.244     3.245     3.247     3.248     3.250     3.251     3.253     3.255     3.256     3.258     3.260     3.261     3.263     3.265     3.266     3.268     3.269     3.271     3.273     3.275     3.276     3.278     3.280     3.281     3.283     3.285     3.287     3.289     3.290     3.292     3.294     3.296     3.297     3.299     3.301     3.303     3.305     3.307     3.308     3.310     3.312     3.314     3.316     3.318     3.319     3.321     3.323     3.325     3.327     3.329     3.331     3.333     3.335     3.337     3.338     3.340     3.342     3.344     3.346     3.348     3.350     3.352     3.354     3.356     3.358     3.360     3.362     3.364     3.366     3.368     3.370     3.373     3.375     3.377     3.379     3.381     3.387     3.395     3.403     3.411     3.420     3.428     3.436     3.444     3.452     3.460     3.468     3.476     3.484     3.492     3.500     3.508     3.516     3.524     3.531     3.539     3.547     3.555     3.562     3.570     3.577     3.585     3.592     3.599     3.606     3.614     3.621     3.628     3.635     3.641     3.648     3.655     3.662     3.668     3.675     3.681     3.687     3.694     3.700     3.706     3.712     3.718     3.724     3.729     3.735     3.740     3.746     3.751     3.756     3.761     3.766     3.771     3.775     3.780     3.784     3.789     3.793     3.797     3.801     3.805     3.809     3.813     3.816     3.820     3.823     3.826     3.829     3.832     3.835     3.838     3.840     3.843     3.845     3.847     3.849     3.851     3.853     3.855     3.856     3.857     3.859     3.860     3.860     3.861     3.862     3.862     3.862     3.862     3.862     3.861     3.860     3.859     3.858     3.857     3.855     3.853     3.851     3.848     3.845     3.842     3.839     3.836     3.832     3.828     3.823     3.818     3.813     3.808     3.803     3.797     3.791     3.785     3.778     3.771     3.764     3.757     3.750     3.742     3.734     3.727     3.719     3.712     3.703     3.695     3.695     3.698     3.700     3.703     3.706     3.709     3.712     3.715     3.718     3.721     3.725     3.728     3.731     3.735     3.739     3.742     3.746     3.750     3.753     3.756     3.759     3.761     3.764     3.767     3.770     3.773     3.777     3.779     3.783     3.786     3.789     3.792     3.795     3.797     3.800     3.803     3.806     3.809     3.811     3.814     3.816     3.819     3.822     3.824     3.826     3.828     3.830     3.833     3.835     3.837     3.839     3.841     3.844     3.846     3.848     3.850     3.853     3.855     3.857     3.859     3.862     3.864     3.866     3.868     3.871     3.873     3.875     3.878     3.880     3.882     3.885     3.887     3.890     3.892     3.894     3.897     3.899     3.902     3.904     3.906     3.909     3.911     3.914     3.916     3.918     3.924     3.937     3.949     3.962     3.974     3.987     3.999     4.012     4.024     4.036     4.048     4.061     4.073     4.085     4.097     4.109     4.121     4.133     4.144     4.156     4.168     4.179     4.190     4.202     4.213     4.224     4.235     4.246     4.257     4.268     4.278     4.289     4.299     4.309     4.319     4.329     4.339     4.348     4.358     4.367     4.376     4.385     4.394     4.402     4.411     4.419     4.427     4.435     4.443     4.450     4.457     4.464     4.471     4.478     4.484     4.490     4.496     4.502     4.507     4.513     4.517     4.522     4.527     4.531     4.534     4.538     4.541     4.544     4.547     4.549     4.551     4.553     4.554     4.555     4.556     4.556     4.556     4.556     4.555     4.554     4.552     4.550     4.547     4.545     4.542     4.538     4.534     4.529     4.524     4.519     4.513     4.506     4.500     4.493     4.485     4.477     4.468     4.459     4.449     4.439     4.429     4.418     4.407     4.395     4.382     4.369     4.356     4.342     4.328     4.314     4.299     4.284     4.268     4.251     4.260     4.296     4.333     4.368     4.402     4.436     4.469     4.502     4.534     4.565     4.595     4.624     4.653     4.681     4.708     4.735     4.760     4.786     4.810     4.833     4.855     4.877     4.897     4.917     4.936     4.954     4.972     4.988     5.003     5.018     5.031     5.044     5.055     5.066     5.076     5.084     5.092     5.099     5.104     5.109     5.112     5.115     5.117     5.117     5.116     5.115     5.112     5.108     5.104     5.098     5.091     5.084     5.075     5.065     5.054     5.043     5.030     5.016     5.002     4.986     4.970     4.953     4.935     4.917     4.898     4.877     4.856     4.835     4.812     4.789     4.766     4.741     4.716     4.691     4.664     4.661     4.671     4.682     4.693     4.704     4.715     4.727     4.739     4.751     4.763     4.775     4.788     4.801     4.814     4.828     4.841     4.855     4.870     4.884     4.899     4.914     4.929     4.945     4.961     4.977     4.993     5.010     5.027     5.044     5.061     5.079     5.097     5.115     5.133     5.152     5.171     5.190     5.209     5.228     5.248     5.267     5.287     5.307     5.328     5.348     5.369     5.389     5.410     5.431     5.452     5.474     5.495     5.517     5.538     5.560     5.581     5.603     5.625     5.646     5.668     5.690     5.712     5.734     5.755     5.777     5.799     5.820     5.842     5.863     5.885     5.906     5.928     5.949     5.970     5.991     6.011     6.031     6.052     6.072     6.092     6.113     6.133     6.153     6.173     6.193     6.212     6.231     6.250     6.268     6.287     6.305     6.323     6.341     6.360     6.379     6.398     6.418     6.439     6.459     6.479     6.499     6.517     6.536     6.571     6.647     6.740     6.843     6.930     7.033     7.143     7.234     7.352     7.484     7.588     7.723     7.876     7.978     8.081     8.180     8.265     8.375     8.441     8.367     8.311     8.439     8.430     8.396     8.290     8.353     8.394     8.356     8.387     8.518     8.541     8.442     8.469     8.568     8.595     8.479     8.396     8.577     8.594     8.240     8.498     8.612     8.231     8.489     8.586     8.197     8.595     8.923     8.939     9.456     9.656     9.568     9.886     9.853     9.692     9.875     9.632     9.337     9.434     9.118     8.802     8.901     8.635     8.331     8.497     8.295     8.019     8.179     8.055     7.772     7.926     7.869     7.625     7.735     7.731     7.483     7.612     7.610     7.348     7.435     7.449     7.199     7.272     7.288     7.052     7.128     7.133     6.906     6.951     6.970     6.729     6.736     6.757     6.521     6.514     6.539     6.329     6.321     6.414     6.196     6.211     6.450     6.284     6.340     6.626     6.481     6.626     6.933     6.820     6.994     7.330     7.229     7.504     7.818     7.757     8.085     8.391     8.331     8.725     8.951     8.936     9.309     9.466     9.420     9.774     9.792     9.766    10.005     9.903     9.841     9.986     9.806     9.765     9.852     9.617     9.561     9.551     9.313     9.279     9.232     8.989     8.964     8.926     8.694     8.666     8.631     8.419     8.376     8.348     8.182     8.158     8.219     8.047     8.007     8.064     7.933     7.940     7.974     7.810     7.804     7.839     7.697     7.711     7.761     7.659     7.712     7.756     7.638     7.667     7.678     7.548     7.549     7.521     7.350     7.344     7.338     7.216     7.208     7.191     7.074     7.059     7.020     6.883     6.858     6.811     6.682     6.646     6.580     6.421     6.358     6.288     6.102     6.009     5.957     5.805     5.734     5.710     5.673     5.664     5.637     5.627     5.617     5.589     5.579     5.569     5.542     5.533     5.525     5.500     5.494     5.487     5.464     5.459     5.456     5.438     5.439     5.438     5.423     5.424     5.425     5.410     5.412     5.414     5.401     5.404     5.406     5.394     5.398     5.401     5.390     5.394     5.398     5.388     5.393     5.398     5.390     5.395     5.399     5.390     5.395     5.398     5.389     5.393     5.397     5.388     5.393     5.398     5.389     5.394     5.398     5.389     5.394     5.397     5.387     5.391     5.394     5.382     5.385     5.386     5.374     5.376     5.378     5.365     5.368     5.370     5.357     5.361     5.365     5.353     5.357     5.361     5.348     5.351     5.354     5.339     5.341     5.343     5.326     5.327     5.327     5.308     5.306     5.303     5.281     5.276     5.271     5.246     5.241     5.238     5.212     5.204     5.197     5.166     5.156     5.149     5.118     5.200     5.252     5.392     5.413     5.267     5.156     5.016     4.999     4.974     4.976     4.987     4.977     4.995     5.023     5.033     5.070     5.116     5.144     5.195     5.248     5.281     5.332     5.385     5.414     5.462     5.511     5.536     5.581     5.628     5.650     5.694     5.739     5.758     5.798     5.837     5.848     5.881     5.914     5.917     5.945     5.973     5.971     5.994     6.017     6.013     6.037     6.063     6.063     6.091     6.118     6.117     6.142     6.166     6.162     6.184     6.205     6.196     6.213     6.229     6.217     6.232     6.250     6.242     6.262     6.282     6.273     6.289     6.299     6.313     6.270     6.259     6.216     6.208     6.206     6.179     6.188     6.199     6.186     6.206     6.226     6.216     6.230     6.236     6.208     6.205     6.195     6.145     6.116     6.070     5.969     5.904     5.849     5.769     5.744     5.729     5.688     5.682     5.673     5.632     5.619     5.606     5.568     5.562     5.563     5.610     5.693     5.779     5.842     5.923     6.009     6.071     6.152     6.240     6.299     6.380     6.466     6.522     6.595     6.671     6.720     6.785     6.857     6.903     6.969     7.044     7.090     7.151     7.217     7.249     7.287     7.327     7.331     7.335     7.335     7.304     7.278     7.256     7.206     7.167     7.134     7.079     7.031     6.986     6.919     6.856     6.799     6.721     6.648     6.566     6.472     6.381     6.285     6.178     6.077     5.977     5.874     5.779     5.677     5.559     5.444     5.328     5.213     5.119     5.035     4.954     4.891     4.834     4.773     4.717     4.667     4.626     4.601     4.583     4.566     4.552     4.538     4.523     4.508     4.493     4.477     4.463     4.447     4.430     4.416     4.402     4.385     4.370     4.357     4.340     4.323     4.310     4.292     4.274     4.258     4.240     4.220     4.203     4.182     4.162     4.143     4.121     4.102     4.083     4.060     4.040     4.021     3.999     3.977     3.958     3.937     3.915     3.896     3.874     3.853     3.834     3.813     3.792     3.775     3.754     3.734     3.716     3.696     3.678     3.661     3.641     3.623     3.607     3.590     3.574     3.559     3.542     3.526     3.511     3.496     3.482     3.469     3.455     3.442     3.430     3.416     3.402     3.391     3.377     3.364     3.352     3.338     3.324     3.312     3.298     3.284     3.271     3.257     3.242     3.229     3.215     3.201     3.187     3.172     3.158     3.145     3.130     3.116     3.104     3.090     3.076     3.064     3.051     3.038     3.026     3.014     3.003     2.992     2.980     2.969     2.960     2.948     2.937     2.928     2.917     2.906     2.897     2.887     2.878     2.870     2.860     2.851     2.844     2.835     2.826     2.819     2.812     2.804     2.797     2.790     2.783     2.778     2.771     2.764     2.759     2.753     2.747     2.742     2.736     2.731     2.726     2.721     2.715     2.711     2.706     2.701     2.697     2.692     2.688     2.684     2.679     2.674     2.670     2.666     2.661     2.657     2.652     2.648     2.644     2.639     2.634     2.630     2.624     2.619     2.615     2.610     2.604     2.599     2.594     2.589     2.584     2.578     2.572     2.567     2.561     2.555     2.549     2.543     2.537     2.531     2.524     2.517     2.511     2.504     2.498     2.491     2.483     2.476     2.469     2.461     2.453     2.445     2.436     2.427     2.418     2.408     2.397     2.386     2.375     2.364     2.353     2.341     2.330     2.319     2.307     2.296     2.286     2.274     2.263     2.252     2.239     2.226     2.211     2.196     2.179     2.163
     2.568     2.571     2.579     2.579     2.590     2.585     2.600     2.594     2.613     2.605     2.630     2.618     2.648     2.630     2.667     2.642     2.685     2.654     2.709     2.667     2.729     2.679     2.745     2.688     2.755     2.694     2.760     2.695     2.757     2.696     2.748     2.712     2.733     2.728     2.737     2.744     2.752     2.759     2.767     2.774     2.781     2.789     2.795     2.803     2.810     2.817     2.824     2.831     2.838     2.845     2.852     2.859     2.866     2.873     2.879     2.886     2.893     2.899     2.906     2.912     2.919     2.925     2.931     2.938     2.944     2.951     2.957     2.963     2.969     2.976     2.982     2.988     2.994     3.000     3.006     3.012     3.018     3.024     3.030     3.036     3.041     3.047     3.053     3.059     3.064     3.070     3.076     3.081     3.087     3.092     3.098     3.104     3.109     3.115     3.120     3.126     3.131     3.137     3.142     3.148     3.153     3.159     3.164     3.170     3.175     3.180     3.186     3.191     3.196     3.202     3.207     3.213     3.218     3.223     3.229     3.234     3.239     3.244     3.250     3.255     3.260     3.265     3.271     3.276     3.281     3.286     3.291     3.296     3.302     3.307     3.312     3.317     3.322     3.327     3.332     3.337     3.342     3.347     3.352     3.356     3.361     3.366     3.371     3.376     3.380     3.385     3.390     3.394     3.399     3.403     3.408     3.412     3.417     3.421     3.425     3.430     3.434     3.438     3.442     3.446     3.450     3.454     3.458     3.462     3.465     3.469     3.473     3.477     3.480     3.484     3.487     3.491     3.494     3.497     3.500     3.503     3.506     3.509     3.512     3.515     3.518     3.520     3.523     3.525     3.528     3.530     3.532     3.534     3.537     3.539     3.541     3.542     3.544     3.546     3.548     3.549     3.551     3.552     3.553     3.554     3.555     3.556     3.557     3.558     3.559     3.559     3.560     3.560     3.561     3.561     3.561     3.561     3.561     3.561     3.561     3.561     3.561     3.560     3.560     3.559     3.558     3.558     3.557     3.557     3.556     3.555     3.554     3.552     3.551     3.550     3.548     3.547     3.545     3.543     3.541     3.539     3.537     3.535     3.533     3.531     3.529     3.526     3.523     3.521     3.518     3.515     3.512     3.509     3.506     3.503     3.499     3.496     3.492     3.489     3.485     3.481     3.477     3.473     3.469     3.465     3.461     3.456     3.452     3.447     3.443     3.438     3.433     3.428     3.423     3.418     3.412     3.407     3.401     3.396     3.390     3.384     3.378     3.372     3.366     3.360     3.354     3.348     3.342     3.335     3.328     3.322     3.315     3.309     3.302     3.295     3.288     3.281     3.274     3.267     3.259     3.252     3.245     3.238     3.230     3.223     3.215     3.208     3.201     3.193     3.186     3.178     3.170     3.163     3.155     3.148     3.140     3.132     3.125     3.117     3.109     3.101     3.094     3.086     3.078     3.070     3.062     3.054     3.053     3.053     3.053     3.053     3.053     3.054     3.054     3.054     3.055     3.055     3.055     3.055     3.056     3.056     3.056     3.056     3.057     3.057     3.057     3.058     3.058     3.058     3.059     3.059     3.059     3.060     3.060     3.060     3.061     3.061     3.062     3.062     3.062     3.063     3.063     3.063     3.064     3.064     3.065     3.065     3.066     3.066     3.067     3.067     3.067     3.068     3.068     3.069     3.069     3.070     3.070     3.071     3.071     3.072     3.072     3.073     3.073     3.074     3.074     3.075     3.076     3.076     3.077     3.078     3.078     3.078     3.079     3.080     3.080     3.081     3.081     3.082     3.082     3.083     3.084     3.084     3.085     3.086     3.086     3.087     3.088     3.088     3.089     3.090     3.090     3.091     3.092     3.092     3.093     3.094     3.094     3.095     3.096     3.097     3.097     3.098     3.099     3.099     3.100     3.101     3.102     3.102     3.103     3.104     3.105     3.105     3.106     3.107     3.108     3.109     3.110     3.111     3.111     3.112     3.113     3.114     3.115     3.116     3.116     3.117     3.118     3.119     3.120     3.121     3.122     3.123     3.124     3.125     3.126     3.127     3.127     3.129     3.129     3.130     3.131     3.132     3.133     3.134     3.135     3.136     3.137     3.138     3.139     3.140     3.141     3.142     3.143     3.144     3.146     3.146     3.148     3.149     3.150     3.151     3.152     3.153     3.154     3.155     3.157     3.158     3.159     3.160     3.161     3.163     3.164     3.165     3.166     3.167     3.169     3.170     3.171     3.172     3.174     3.175     3.176     3.178     3.179     3.180     3.182     3.183     3.184     3.186     3.187     3.188     3.190     3.191     3.192     3.194     3.195     3.196     3.198     3.199     3.201     3.202     3.203     3.205     3.206     3.208     3.209     3.210     3.212     3.214     3.215     3.216     3.218     3.219     3.220     3.222     3.223     3.225     3.226     3.228     3.229     3.231     3.233     3.234     3.235     3.237     3.238     3.240     3.241     3.243     3.244     3.246     3.248     3.249     3.250     3.252     3.254     3.255     3.257     3.259     3.260     3.262     3.264     3.265     3.267     3.268     3.270     3.272     3.274     3.275     3.277     3.279     3.280     3.282     3.284     3.286     3.288     3.289     3.291     3.293     3.295     3.297     3.298     3.300     3.302     3.304     3.306     3.307     3.309     3.311     3.313     3.315     3.317     3.318     3.320     3.322     3.324     3.326     3.328     3.330     3.332     3.334     3.336     3.338     3.339     3.341     3.343     3.345     3.347     3.349     3.351     3.353     3.355     3.357     3.359     3.361     3.363     3.365     3.367     3.370     3.372     3.374     3.376     3.378     3.380     3.382     3.389     3.397     3.405     3.413     3.421     3.429     3.437     3.446     3.453     3.461     3.469     3.477     3.485     3.493     3.501     3.508     3.516     3.524     3.531     3.539     3.547     3.554     3.562     3.569     3.576     3.583     3.591     3.598     3.605     3.612     3.619     3.625     3.632     3.639     3.645     3.652     3.658     3.665     3.671     3.677     3.683     3.689     3.695     3.701     3.707     3.712     3.718     3.723     3.729     3.734     3.739     3.744     3.749     3.753     3.758     3.762     3.767     3.771     3.775     3.779     3.783     3.787     3.791     3.795     3.798     3.802     3.805     3.808     3.811     3.814     3.816     3.819     3.822     3.824     3.826     3.828     3.830     3.832     3.834     3.835     3.837     3.838     3.839     3.840     3.841     3.842     3.842     3.842     3.842     3.842     3.842     3.841     3.840     3.839     3.838     3.837     3.835     3.833     3.830     3.828     3.825     3.822     3.819     3.815     3.811     3.807     3.802     3.798     3.792     3.787     3.781     3.776     3.770     3.763     3.756     3.749     3.742     3.735     3.727     3.719     3.710     3.701     3.693     3.685     3.684     3.687     3.689     3.692     3.695     3.697     3.700     3.703     3.706     3.708     3.712     3.715     3.718     3.721     3.724     3.728     3.731     3.735     3.739     3.743     3.747     3.750     3.753     3.756     3.759     3.762     3.766     3.769     3.773     3.776     3.780     3.783     3.786     3.789     3.792     3.796     3.798     3.801     3.804     3.807     3.809     3.812     3.815     3.817     3.820     3.822     3.825     3.827     3.829     3.831     3.833     3.835     3.837     3.839     3.842     3.844     3.846     3.848     3.851     3.853     3.855     3.857     3.860     3.862     3.864     3.866     3.869     3.871     3.873     3.876     3.878     3.880     3.883     3.885     3.887     3.890     3.892     3.895     3.897     3.899     3.902     3.904     3.907     3.909     3.911     3.914     3.916     3.919     3.932     3.945     3.957     3.970     3.982     3.995     4.007     4.019     4.031     4.044     4.056     4.068     4.080     4.092     4.104     4.116     4.128     4.139     4.151     4.163     4.174     4.186     4.197     4.208     4.219     4.230     4.241     4.252     4.263     4.273     4.284     4.294     4.304     4.314     4.324     4.334     4.343     4.353     4.362     4.371     4.380     4.389     4.397     4.406     4.414     4.422     4.430     4.438     4.445     4.453     4.460     4.466     4.473     4.479     4.486     4.492     4.497     4.503     4.508     4.513     4.518     4.522     4.526     4.530     4.534     4.537     4.540     4.543     4.545     4.547     4.549     4.551     4.552     4.552     4.553     4.553     4.553     4.552     4.551     4.549     4.547     4.545     4.542     4.539     4.536     4.532     4.527     4.522     4.517     4.511     4.505     4.498     4.491     4.484     4.476     4.467     4.458     4.449     4.439     4.428     4.418     4.406     4.395     4.382     4.370     4.356     4.343     4.329     4.314     4.299     4.284     4.268     4.252     4.237     4.274     4.311     4.346     4.381     4.416     4.449     4.482     4.514     4.545     4.575     4.605     4.634     4.662     4.690     4.717     4.743     4.768     4.792     4.815     4.838     4.860     4.881     4.901     4.920     4.939     4.956     4.973     4.988     5.003     5.017     5.030     5.042     5.053     5.063     5.072     5.080     5.087     5.093     5.097     5.101     5.104     5.106     5.107     5.107     5.105     5.103     5.099     5.095     5.089     5.083     5.075     5.067     5.057     5.047     5.035     5.023     5.009     4.995     4.979     4.963     4.946     4.928     4.909     4.890     4.870     4.848     4.827     4.805     4.781     4.758     4.733     4.708     4.682     4.656     4.658     4.668     4.679     4.690     4.701     4.712     4.723     4.735     4.747     4.759     4.772     4.784     4.797     4.810     4.823     4.837     4.851     4.865     4.879     4.894     4.909     4.924     4.940     4.956     4.971     4.988     5.005     5.021     5.038     5.056     5.073     5.091     5.109     5.127     5.146     5.165     5.183     5.202     5.222     5.241     5.261     5.281     5.301     5.321     5.341     5.362     5.382     5.403     5.424     5.445     5.467     5.488     5.510     5.531     5.553     5.574     5.596     5.618     5.639     5.661     5.683     5.705     5.726     5.748     5.770     5.792     5.813     5.835     5.856     5.878     5.899     5.921     5.942     5.963     5.984     6.005     6.025     6.046     6.066     6.086     6.106     6.126     6.146     6.166     6.186     6.206     6.225     6.244     6.263     6.282     6.300     6.318     6.336     6.353     6.372     6.390     6.409     6.429     6.450     6.469     6.489     6.508     6.526     6.552     6.648     6.735     6.833     6.941     7.039     7.145     7.255     7.355     7.477     7.611     7.724     7.861     8.018     8.139     8.243     8.328     8.410     8.508     8.557     8.491     8.368     8.473     8.488     8.455     8.342     8.409     8.456     8.412     8.453     8.583     8.591     8.470     8.499     8.583     8.557     8.404     8.415     8.516     8.504     8.259     8.452     8.562     8.312     8.468     8.633     8.394     8.476     8.541     8.696     8.941     9.385     9.479     9.592     9.793     9.702     9.706     9.715     9.389     9.307     9.187     8.839     8.830     8.627     8.374     8.376     8.240     8.021     8.043     7.954     7.723     7.732     7.703     7.521     7.523     7.513     7.365     7.351     7.360     7.203     7.158     7.199     7.039     7.009     7.023     6.907     6.855     6.877     6.739     6.680     6.672     6.548     6.453     6.457     6.325     6.240     6.236     6.148     6.147     6.160     6.175     6.173     6.186     6.201     6.201     6.215     6.230     6.232     6.432     6.512     6.536     6.785     6.864     6.950     7.240     7.332     7.488     7.835     7.917     8.167     8.448     8.552     8.800     9.037     9.108     9.347     9.498     9.525     9.704     9.736     9.678     9.799     9.738     9.730     9.768     9.644     9.596     9.572     9.420     9.344     9.273     9.104     9.030     8.938     8.762     8.715     8.633     8.457     8.400     8.315     8.186     8.145     8.138     8.008     7.984     7.996     7.907     7.899     7.907     7.803     7.781     7.779     7.681     7.677     7.712     7.661     7.688     7.703     7.639     7.637     7.634     7.549     7.525     7.457     7.353     7.326     7.274     7.179     7.176     7.143     7.048     7.018     6.963     6.861     6.823     6.765     6.655     6.599     6.524     6.399     6.329     6.233     6.075     5.984     5.904     5.766     5.731     5.707     5.695     5.683     5.659     5.646     5.634     5.610     5.597     5.585     5.561     5.549     5.539     5.517     5.508     5.500     5.480     5.474     5.471     5.457     5.455     5.455     5.442     5.441     5.441     5.429     5.429     5.429     5.420     5.420     5.422     5.412     5.413     5.415     5.407     5.409     5.412     5.405     5.408     5.412     5.407     5.410     5.413     5.406     5.407     5.410     5.402     5.404     5.407     5.400     5.403     5.407     5.400     5.403     5.406     5.399     5.401     5.403     5.395     5.396     5.397     5.387     5.387     5.388     5.377     5.377     5.378     5.368     5.368     5.370     5.360     5.362     5.365     5.357     5.359     5.361     5.351     5.352     5.352     5.341     5.341     5.341     5.329     5.327     5.325     5.310     5.306     5.301     5.282     5.274     5.268     5.248     5.240     5.235     5.213     5.202     5.192     5.167     5.155     5.146     5.122     5.108     5.171     5.289     5.341     5.277     5.163     5.035     4.991     4.973     4.972     4.980     4.975     4.988     5.009     5.020     5.049     5.087     5.116     5.160     5.208     5.243     5.291     5.340     5.373     5.419     5.465     5.495     5.538     5.584     5.612     5.654     5.698     5.723     5.760     5.796     5.813     5.843     5.873     5.883     5.908     5.933     5.937     5.956     5.977     5.979     5.999     6.024     6.032     6.057     6.083     6.089     6.109     6.130     6.133     6.151     6.170     6.168     6.180     6.192     6.187     6.199     6.216     6.215     6.233     6.251     6.250     6.262     6.271     6.316     6.311     6.295     6.251     6.191     6.197     6.188     6.201     6.219     6.219     6.239     6.260     6.257     6.262     6.258     6.225     6.205     6.181     6.129     6.091     6.044     5.962     5.897     5.847     5.796     5.787     5.787     5.765     5.760     5.752     5.716     5.696     5.678     5.645     5.647     5.732     5.802     5.882     5.965     6.032     6.110     6.193     6.260     6.340     6.423     6.488     6.568     6.653     6.719     6.793     6.870     6.928     6.991     7.056     7.106     7.164     7.227     7.275     7.326     7.377     7.408     7.435     7.458     7.457     7.451     7.440     7.411     7.376     7.340     7.291     7.243     7.193     7.130     7.069     7.007     6.932     6.856     6.784     6.700     6.617     6.529     6.432     6.333     6.230     6.121     6.012     5.905     5.802     5.702     5.597     5.481     5.360     5.240     5.134     5.041     4.951     4.871     4.809     4.752     4.691     4.631     4.576     4.531     4.500     4.479     4.464     4.452     4.441     4.428     4.416     4.403     4.389     4.375     4.361     4.346     4.332     4.318     4.305     4.291     4.278     4.264     4.250     4.236     4.220     4.205     4.190     4.173     4.157     4.140     4.121     4.103     4.085     4.067     4.048     4.031     4.012     3.992     3.973     3.954     3.935     3.916     3.895     3.876     3.857     3.837     3.817     3.799     3.779     3.760     3.742     3.724     3.706     3.688     3.669     3.651     3.635     3.617     3.600     3.584     3.567     3.551     3.537     3.522     3.507     3.492     3.476     3.463     3.450     3.436     3.423     3.411     3.398     3.385     3.372     3.359     3.347     3.334     3.321     3.307     3.295     3.281     3.267     3.254     3.241     3.227     3.213     3.198     3.185     3.171     3.157     3.142     3.129     3.116     3.101     3.088     3.075     3.062     3.049     3.036     3.024     3.012     3.000     2.989     2.978     2.966     2.955     2.945     2.934     2.923     2.913     2.903     2.893     2.883     2.873     2.864     2.856     2.847     2.838     2.829     2.822     2.814     2.806     2.798     2.791     2.784     2.777     2.770     2.764     2.759     2.752     2.746     2.740     2.735     2.730     2.724     2.718     2.714     2.709     2.704     2.699     2.694     2.689     2.685     2.680     2.676     2.671     2.667     2.662     2.658     2.654     2.649     2.645     2.640     2.636     2.631     2.627     2.622     2.618     2.612     2.608     2.603     2.598     2.593     2.588     2.582     2.577     2.572     2.567     2.561     2.555     2.549     2.544     2.538     2.531     2.525     2.519     2.513     2.506     2.499     2.493     2.486     2.479     2.472     2.465     2.457     2.449     2.441     2.433     2.424     2.415     2.405     2.396     2.385     2.374     2.362     2.350     2.339     2.327     2.316     2.305     2.294     2.283     2.273     2.263     2.252     2.240     2.228     2.216     2.201     2.186     2.169     2.151
     2.566     2.574     2.576     2.587     2.584     2.599     2.591     2.610     2.602     2.628     2.616     2.648     2.631     2.670     2.645     2.692     2.659     2.716     2.672     2.742     2.687     2.764     2.700     2.780     2.708     2.789     2.712     2.790     2.711     2.783     2.706     2.768     2.721     2.747     2.737     2.745     2.752     2.759     2.767     2.774     2.782     2.789     2.796     2.803     2.810     2.818     2.825     2.832     2.839     2.846     2.853     2.860     2.867     2.874     2.880     2.887     2.894     2.900     2.907     2.913     2.920     2.926     2.933     2.939     2.946     2.952     2.959     2.965     2.971     2.978     2.983     2.990     2.996     3.002     3.008     3.014     3.020     3.026     3.032     3.038     3.044     3.050     3.056     3.062     3.067     3.073     3.078     3.084     3.090     3.096     3.101     3.107     3.113     3.118     3.124     3.129     3.135     3.140     3.146     3.151     3.157     3.163     3.168     3.173     3.179     3.184     3.189     3.195     3.200     3.206     3.211     3.217     3.222     3.227     3.233     3.238     3.244     3.249     3.254     3.259     3.264     3.270     3.275     3.280     3.286     3.290     3.296     3.301     3.306     3.311     3.316     3.321     3.327     3.332     3.337     3.342     3.347     3.352     3.356     3.362     3.366     3.371     3.376     3.381     3.385     3.390     3.395     3.399     3.404     3.408     3.413     3.417     3.422     3.426     3.430     3.435     3.439     3.443     3.447     3.451     3.455     3.459     3.463     3.467     3.471     3.474     3.478     3.482     3.485     3.489     3.492     3.496     3.499     3.502     3.505     3.509     3.511     3.515     3.517     3.520     3.523     3.526     3.528     3.530     3.533     3.535     3.537     3.540     3.542     3.544     3.546     3.547     3.549     3.551     3.553     3.554     3.556     3.557     3.558     3.559     3.560     3.561     3.562     3.563     3.564     3.564     3.565     3.565     3.566     3.566     3.566     3.566     3.566     3.566     3.566     3.566     3.566     3.565     3.565     3.564     3.564     3.563     3.562     3.562     3.561     3.560     3.559     3.557     3.556     3.555     3.553     3.552     3.550     3.548     3.547     3.545     3.543     3.541     3.538     3.536     3.533     3.531     3.529     3.526     3.523     3.520     3.517     3.514     3.511     3.508     3.504     3.501     3.497     3.494     3.490     3.486     3.482     3.478     3.474     3.470     3.466     3.462     3.457     3.452     3.448     3.443     3.438     3.433     3.428     3.423     3.417     3.412     3.406     3.401     3.395     3.390     3.384     3.378     3.372     3.365     3.359     3.353     3.347     3.340     3.334     3.327     3.320     3.313     3.307     3.300     3.293     3.286     3.279     3.271     3.264     3.257     3.250     3.242     3.235     3.227     3.220     3.213     3.205     3.198     3.190     3.182     3.175     3.167     3.160     3.152     3.144     3.136     3.129     3.121     3.113     3.105     3.098     3.090     3.082     3.074     3.066     3.058     3.051     3.051     3.051     3.052     3.052     3.052     3.052     3.053     3.053     3.053     3.053     3.054     3.054     3.054     3.055     3.055     3.055     3.055     3.056     3.056     3.056     3.057     3.057     3.057     3.058     3.058     3.058     3.059     3.059     3.059     3.060     3.060     3.061     3.061     3.061     3.062     3.062     3.063     3.063     3.063     3.064     3.064     3.065     3.065     3.066     3.066     3.067     3.067     3.068     3.068     3.069     3.069     3.070     3.070     3.071     3.071     3.072     3.072     3.073     3.073     3.074     3.075     3.075     3.076     3.076     3.077     3.077     3.078     3.078     3.079     3.080     3.080     3.081     3.082     3.082     3.083     3.083     3.084     3.085     3.085     3.086     3.087     3.087     3.088     3.089     3.090     3.090     3.091     3.092     3.092     3.093     3.094     3.094     3.095     3.096     3.097     3.097     3.098     3.099     3.099     3.100     3.101     3.102     3.103     3.103     3.104     3.105     3.106     3.107     3.108     3.108     3.109     3.110     3.111     3.112     3.113     3.113     3.114     3.115     3.116     3.117     3.118     3.119     3.120     3.120     3.121     3.122     3.123     3.124     3.125     3.126     3.127     3.128     3.129     3.130     3.131     3.132     3.133     3.134     3.135     3.136     3.137     3.138     3.139     3.140     3.141     3.142     3.143     3.144     3.145     3.146     3.147     3.149     3.150     3.151     3.152     3.153     3.154     3.155     3.156     3.158     3.159     3.160     3.161     3.163     3.164     3.165     3.166     3.168     3.169     3.170     3.171     3.173     3.174     3.175     3.177     3.178     3.179     3.180     3.182     3.183     3.184     3.186     3.187     3.188     3.190     3.191     3.193     3.194     3.195     3.197     3.198     3.200     3.201     3.202     3.204     3.205     3.207     3.208     3.210     3.211     3.212     3.214     3.215     3.217     3.218     3.219     3.221     3.222     3.224     3.225     3.227     3.228     3.230     3.231     3.233     3.234     3.236     3.237     3.239     3.240     3.242     3.243     3.245     3.246     3.248     3.250     3.251     3.253     3.254     3.256     3.258     3.259     3.261     3.263     3.264     3.266     3.267     3.269     3.271     3.273     3.274     3.276     3.278     3.280     3.281     3.283     3.285     3.287     3.288     3.291     3.292     3.294     3.296     3.298     3.299     3.301     3.303     3.305     3.307     3.308     3.310     3.312     3.314     3.316     3.318     3.320     3.321     3.323     3.325     3.327     3.329     3.331     3.333     3.335     3.337     3.339     3.341     3.342     3.344     3.347     3.349     3.351     3.352     3.354     3.356     3.359     3.361     3.363     3.365     3.367     3.369     3.371     3.373     3.375     3.377     3.379     3.381     3.383     3.390     3.398     3.406     3.414     3.422     3.430     3.438     3.446     3.454     3.462     3.470     3.478     3.485     3.493     3.501     3.508     3.516     3.523     3.531     3.538     3.546     3.553     3.560     3.567     3.574     3.581     3.589     3.595     3.602     3.609     3.616     3.622     3.629     3.635     3.642     3.648     3.654     3.660     3.666     3.672     3.678     3.684     3.690     3.695     3.701     3.706     3.711     3.716     3.721     3.726     3.731     3.736     3.740     3.745     3.749     3.753     3.757     3.761     3.765     3.769     3.773     3.776     3.780     3.783     3.786     3.789     3.792     3.795     3.798     3.800     3.803     3.805     3.807     3.809     3.811     3.813     3.815     3.816     3.817     3.819     3.820     3.821     3.821     3.822     3.822     3.823     3.823     3.822     3.822     3.821     3.820     3.819     3.818     3.817     3.815     3.813     3.810     3.808     3.805     3.802     3.798     3.795     3.791     3.786     3.782     3.777     3.772     3.766     3.760     3.755     3.748     3.742     3.735     3.728     3.720     3.713     3.704     3.696     3.688     3.679     3.675     3.677     3.679     3.682     3.684     3.687     3.689     3.692     3.695     3.697     3.700     3.703     3.706     3.708     3.712     3.715     3.718     3.721     3.724     3.728     3.731     3.735     3.739     3.743     3.747     3.750     3.753     3.756     3.760     3.764     3.768     3.773     3.777     3.780     3.784     3.787     3.790     3.793     3.796     3.799     3.802     3.805     3.807     3.810     3.813     3.815     3.818     3.821     3.823     3.825     3.827     3.829     3.831     3.833     3.836     3.838     3.840     3.842     3.844     3.846     3.849     3.851     3.853     3.855     3.858     3.860     3.862     3.864     3.867     3.869     3.871     3.874     3.876     3.878     3.880     3.883     3.885     3.888     3.890     3.892     3.895     3.897     3.900     3.902     3.904     3.907     3.909     3.911     3.914     3.916     3.927     3.940     3.952     3.965     3.977     3.990     4.002     4.014     4.027     4.039     4.051     4.063     4.075     4.087     4.099     4.111     4.123     4.134     4.146     4.158     4.169     4.181     4.192     4.203     4.214     4.225     4.236     4.247     4.258     4.268     4.279     4.289     4.299     4.309     4.319     4.329     4.339     4.348     4.357     4.366     4.375     4.384     4.393     4.401     4.409     4.417     4.425     4.433     4.441     4.448     4.455     4.462     4.468     4.475     4.481     4.487     4.493     4.498     4.503     4.508     4.513     4.518     4.522     4.526     4.530     4.533     4.536     4.539     4.541     4.544     4.545     4.547     4.548     4.549     4.549     4.550     4.549     4.549     4.548     4.546     4.544     4.542     4.540     4.537     4.533     4.529     4.525     4.521     4.515     4.510     4.503     4.497     4.490     4.482     4.474     4.466     4.457     4.448     4.438     4.428     4.417     4.406     4.394     4.382     4.370     4.357     4.343     4.329     4.315     4.300     4.285     4.269     4.253     4.236     4.252     4.289     4.325     4.360     4.394     4.428     4.461     4.493     4.525     4.556     4.586     4.615     4.643     4.671     4.698     4.724     4.750     4.774     4.798     4.821     4.843     4.864     4.884     4.904     4.922     4.940     4.957     4.973     4.988     5.002     5.016     5.028     5.039     5.049     5.059     5.067     5.074     5.081     5.086     5.090     5.093     5.095     5.096     5.096     5.095     5.093     5.090     5.086     5.080     5.074     5.067     5.058     5.049     5.039     5.027     5.015     5.001     4.987     4.972     4.956     4.938     4.921     4.902     4.882     4.862     4.841     4.819     4.796     4.773     4.749     4.725     4.699     4.673     4.647     4.655     4.665     4.676     4.687     4.698     4.709     4.720     4.732     4.743     4.756     4.768     4.780     4.793     4.806     4.819     4.833     4.847     4.861     4.875     4.890     4.904     4.920     4.935     4.950     4.966     4.983     4.999     5.016     5.033     5.050     5.068     5.085     5.103     5.121     5.140     5.158     5.177     5.196     5.215     5.235     5.254     5.274     5.294     5.314     5.334     5.355     5.375     5.396     5.417     5.438     5.459     5.481     5.502     5.524     5.545     5.567     5.589     5.611     5.632     5.654     5.676     5.697     5.719     5.741     5.763     5.785     5.806     5.828     5.849     5.871     5.892     5.914     5.935     5.957     5.978     5.999     6.019     6.039     6.060     6.080     6.100     6.120     6.140     6.160     6.180     6.199     6.219     6.239     6.257     6.276     6.294     6.312     6.330     6.348     6.365     6.383     6.401     6.420     6.440     6.460     6.480     6.500     6.519     6.538     6.628     6.729     6.825     6.928     7.038     7.144     7.253     7.365     7.475     7.601     7.736     7.858     7.996     8.156     8.292     8.398     8.471     8.535     8.616     8.652     8.594     8.467     8.501     8.527     8.490     8.369     8.447     8.500     8.462     8.500     8.619     8.620     8.499     8.489     8.553     8.510     8.356     8.396     8.460     8.420     8.262     8.405     8.470     8.349     8.442     8.593     8.502     8.478     8.608     8.939     9.253     9.664     9.892     9.977    10.205    10.194    10.227    10.227     9.999     9.823     9.701     9.357     9.149     8.966     8.697     8.493     8.410     8.206     8.069     8.007     7.841     7.704     7.714     7.560     7.478     7.458     7.375     7.280     7.266     7.182     7.081     7.086     6.996     6.915     6.892     6.845     6.737     6.731     6.656     6.563     6.515     6.440     6.337     6.342     6.282     6.264     6.243     6.220     6.168     6.161     6.173     6.176     6.187     6.200     6.205     6.216     6.229     6.268     6.352     6.464     6.512     6.628     6.761     6.803     6.998     7.131     7.272     7.510     7.724     7.882     8.170     8.328     8.539     8.781     8.934     9.108     9.340     9.414     9.576     9.623     9.654     9.668     9.722     9.698     9.727     9.699     9.613     9.607     9.471     9.379     9.321     9.171     9.071     8.986     8.839     8.758     8.667     8.513     8.435     8.330     8.174     8.099     8.059     7.988     7.942     7.930     7.875     7.854     7.851     7.781     7.745     7.730     7.659     7.657     7.681     7.644     7.650     7.663     7.607     7.600     7.602     7.526     7.472     7.437     7.340     7.273     7.232     7.158     7.135     7.085     7.003     6.976     6.919     6.832     6.787     6.708     6.596     6.547     6.476     6.364     6.286     6.180     6.045     5.946     5.844     5.765     5.752     5.731     5.716     5.702     5.681     5.665     5.651     5.630     5.615     5.601     5.580     5.565     5.553     5.534     5.524     5.515     5.499     5.492     5.488     5.478     5.473     5.471     5.463     5.459     5.458     5.449     5.446     5.445     5.439     5.437     5.437     5.431     5.430     5.430     5.425     5.425     5.427     5.423     5.424     5.428     5.425     5.426     5.427     5.421     5.420     5.421     5.416     5.416     5.417     5.413     5.414     5.416     5.411     5.412     5.413     5.409     5.408     5.409     5.403     5.401     5.400     5.393     5.390     5.389     5.381     5.379     5.378     5.371     5.369     5.369     5.363     5.363     5.366     5.361     5.360     5.361     5.354     5.352     5.351     5.343     5.341     5.340     5.331     5.327     5.324     5.313     5.306     5.300     5.284     5.273     5.265     5.249     5.240     5.232     5.214     5.201     5.189     5.169     5.155     5.144     5.124     5.108     5.092     5.199     5.281     5.269     5.195     5.080     4.985     4.973     4.970     4.975     4.974     4.982     4.996     5.007     5.028     5.058     5.085     5.123     5.167     5.204     5.248     5.294     5.332     5.374     5.419     5.454     5.495     5.539     5.573     5.614     5.656     5.685     5.718     5.752     5.774     5.802     5.831     5.847     5.869     5.891     5.901     5.918     5.937     5.945     5.962     5.986     6.001     6.024     6.049     6.060     6.076     6.095     6.103     6.118     6.133     6.136     6.144     6.153     6.153     6.163     6.178     6.185     6.199     6.215     6.219     6.228     6.235     6.279     6.337     6.363     6.353     6.302     6.238     6.193     6.209     6.229     6.241     6.261     6.281     6.282     6.277     6.259     6.219     6.183     6.145     6.093     6.054     6.020     5.963     5.906     5.862     5.847     5.853     5.859     5.849     5.843     5.831     5.800     5.774     5.752     5.740     5.820     5.904     5.977     6.055     6.134     6.204     6.280     6.360     6.432     6.509     6.588     6.658     6.732     6.812     6.884     6.957     7.028     7.087     7.148     7.207     7.254     7.302     7.351     7.390     7.430     7.466     7.488     7.504     7.514     7.508     7.491     7.468     7.435     7.395     7.349     7.293     7.235     7.172     7.100     7.023     6.944     6.855     6.763     6.676     6.590     6.504     6.413     6.315     6.212     6.107     5.998     5.885     5.773     5.670     5.572     5.471     5.362     5.245     5.126     5.031     4.954     4.874     4.798     4.736     4.681     4.623     4.562     4.506     4.458     4.420     4.393     4.373     4.359     4.347     4.337     4.325     4.313     4.301     4.288     4.275     4.262     4.249     4.236     4.223     4.211     4.199     4.187     4.174     4.162     4.148     4.135     4.121     4.106     4.091     4.076     4.060     4.043     4.027     4.011     3.994     3.978     3.961     3.943     3.926     3.908     3.891     3.873     3.854     3.836     3.818     3.799     3.781     3.763     3.745     3.727     3.710     3.693     3.676     3.660     3.642     3.625     3.608     3.592     3.576     3.560     3.544     3.528     3.514     3.500     3.487     3.472     3.457     3.443     3.430     3.417     3.405     3.392     3.380     3.368     3.354     3.341     3.329     3.317     3.304     3.290     3.277     3.265     3.251     3.238     3.224     3.211     3.197     3.183     3.169     3.155     3.142     3.128     3.114     3.101     3.087     3.074     3.060     3.048     3.035     3.022     3.010     2.998     2.987     2.975     2.964     2.953     2.942     2.931     2.920     2.910     2.899     2.889     2.880     2.870     2.860     2.850     2.842     2.834     2.825     2.816     2.808     2.800     2.793     2.785     2.778     2.771     2.765     2.758     2.751     2.746     2.740     2.734     2.728     2.722     2.717     2.712     2.707     2.701     2.696     2.692     2.687     2.682     2.677     2.673     2.668     2.664     2.659     2.655     2.650     2.646     2.642     2.638     2.633     2.629     2.624     2.620     2.615     2.610     2.606     2.601     2.596     2.591     2.586     2.581     2.577     2.571     2.565     2.560     2.555     2.550     2.544     2.538     2.532     2.526     2.520     2.514     2.508     2.501     2.495     2.488     2.481     2.474     2.468     2.461     2.454     2.446     2.438     2.430     2.422     2.413     2.404     2.394     2.384     2.373     2.362     2.350     2.338     2.325     2.314     2.302     2.291     2.281     2.270     2.261     2.251     2.241     2.230     2.218     2.206     2.192     2.177     2.161     2.144
     2.568     2.572     2.581     2.582     2.595     2.591     2.608     2.596     2.621     2.611     2.642     2.627     2.666     2.643     2.692     2.660     2.718     2.675     2.750     2.689     2.777     2.706     2.796     2.718     2.810     2.725     2.816     2.727     2.812     2.723     2.800     2.715     2.780     2.729     2.753     2.745     2.752     2.760     2.767     2.774     2.782     2.789     2.797     2.804     2.811     2.818     2.825     2.833     2.840     2.847     2.854     2.861     2.868     2.875     2.882     2.889     2.895     2.902     2.908     2.915     2.922     2.928     2.935     2.941     2.948     2.954     2.960     2.967     2.973     2.980     2.986     2.992     2.998     3.004     3.010     3.016     3.023     3.029     3.035     3.041     3.047     3.052     3.059     3.064     3.070     3.076     3.082     3.087     3.093     3.099     3.104     3.110     3.116     3.122     3.127     3.133     3.138     3.144     3.149     3.155     3.161     3.166     3.172     3.177     3.182     3.188     3.193     3.199     3.204     3.210     3.215     3.221     3.226     3.232     3.237     3.242     3.248     3.253     3.258     3.263     3.269     3.274     3.279     3.285     3.290     3.295     3.300     3.306     3.311     3.316     3.321     3.326     3.331     3.336     3.341     3.347     3.351     3.356     3.361     3.366     3.371     3.376     3.381     3.386     3.390     3.395     3.400     3.404     3.409     3.413     3.418     3.422     3.427     3.431     3.435     3.440     3.444     3.448     3.452     3.456     3.460     3.464     3.468     3.472     3.476     3.479     3.483     3.487     3.490     3.494     3.497     3.501     3.504     3.507     3.510     3.514     3.516     3.520     3.522     3.525     3.528     3.531     3.533     3.536     3.538     3.540     3.542     3.545     3.547     3.549     3.551     3.553     3.554     3.556     3.558     3.559     3.561     3.562     3.563     3.564     3.565     3.566     3.567     3.568     3.569     3.569     3.570     3.570     3.571     3.571     3.571     3.572     3.571     3.571     3.571     3.571     3.571     3.570     3.570     3.569     3.569     3.568     3.568     3.567     3.566     3.565     3.564     3.562     3.561     3.560     3.558     3.557     3.555     3.553     3.552     3.549     3.548     3.546     3.543     3.541     3.539     3.536     3.534     3.531     3.528     3.525     3.522     3.519     3.516     3.513     3.510     3.506     3.502     3.499     3.495     3.491     3.487     3.483     3.479     3.475     3.471     3.467     3.462     3.457     3.453     3.448     3.443     3.438     3.433     3.428     3.422     3.417     3.411     3.406     3.400     3.394     3.389     3.382     3.376     3.370     3.364     3.358     3.351     3.345     3.339     3.332     3.325     3.318     3.311     3.304     3.297     3.290     3.283     3.276     3.269     3.261     3.254     3.247     3.239     3.232     3.224     3.217     3.209     3.202     3.194     3.187     3.179     3.171     3.164     3.156     3.148     3.140     3.133     3.125     3.117     3.109     3.101     3.093     3.085     3.078     3.070     3.062     3.054     3.049     3.050     3.050     3.050     3.051     3.051     3.051     3.051     3.052     3.052     3.052     3.052     3.053     3.053     3.053     3.053     3.054     3.054     3.055     3.055     3.055     3.056     3.056     3.056     3.057     3.057     3.057     3.057     3.058     3.058     3.059     3.059     3.059     3.060     3.060     3.061     3.061     3.062     3.062     3.062     3.063     3.063     3.064     3.064     3.065     3.065     3.066     3.066     3.067     3.067     3.068     3.068     3.069     3.069     3.070     3.070     3.071     3.071     3.072     3.073     3.073     3.074     3.074     3.075     3.075     3.076     3.076     3.077     3.078     3.078     3.079     3.079     3.080     3.081     3.081     3.082     3.083     3.083     3.084     3.085     3.085     3.086     3.087     3.087     3.088     3.089     3.089     3.090     3.091     3.092     3.092     3.093     3.094     3.094     3.095     3.096     3.096     3.097     3.098     3.099     3.100     3.100     3.101     3.102     3.103     3.104     3.104     3.105     3.106     3.107     3.108     3.109     3.109     3.110     3.111     3.112     3.113     3.114     3.115     3.115     3.116     3.117     3.118     3.119     3.120     3.121     3.122     3.123     3.124     3.125     3.126     3.127     3.128     3.129     3.130     3.130     3.131     3.132     3.133     3.134     3.135     3.136     3.137     3.139     3.140     3.141     3.142     3.143     3.144     3.145     3.146     3.147     3.148     3.150     3.151     3.152     3.153     3.154     3.155     3.156     3.158     3.159     3.160     3.161     3.162     3.164     3.165     3.166     3.168     3.169     3.170     3.172     3.173     3.174     3.175     3.177     3.178     3.179     3.181     3.182     3.183     3.185     3.186     3.187     3.189     3.190     3.192     3.193     3.194     3.196     3.197     3.198     3.200     3.201     3.203     3.204     3.206     3.207     3.208     3.210     3.211     3.213     3.214     3.215     3.217     3.218     3.220     3.221     3.223     3.224     3.226     3.227     3.229     3.230     3.232     3.233     3.235     3.236     3.238     3.239     3.241     3.242     3.244     3.245     3.247     3.248     3.250     3.252     3.253     3.255     3.257     3.258     3.260     3.261     3.263     3.265     3.266     3.268     3.270     3.272     3.273     3.275     3.277     3.279     3.280     3.282     3.284     3.286     3.288     3.290     3.291     3.293     3.295     3.297     3.299     3.300     3.302     3.304     3.306     3.307     3.309     3.311     3.313     3.315     3.317     3.319     3.320     3.322     3.324     3.326     3.328     3.330     3.332     3.334     3.336     3.338     3.340     3.342     3.344     3.346     3.348     3.350     3.352     3.354     3.356     3.358     3.360     3.362     3.364     3.366     3.368     3.370     3.372     3.374     3.376     3.378     3.380     3.382     3.385     3.391     3.399     3.407     3.415     3.423     3.431     3.439     3.447     3.454     3.462     3.470     3.477     3.485     3.493     3.500     3.508     3.515     3.522     3.530     3.537     3.544     3.551     3.558     3.565     3.572     3.579     3.586     3.593     3.599     3.606     3.612     3.619     3.625     3.631     3.637     3.644     3.649     3.655     3.661     3.667     3.672     3.678     3.683     3.689     3.694     3.699     3.704     3.709     3.714     3.718     3.723     3.727     3.731     3.736     3.740     3.744     3.747     3.751     3.755     3.758     3.762     3.765     3.768     3.771     3.774     3.777     3.779     3.782     3.784     3.786     3.788     3.790     3.792     3.794     3.795     3.797     3.798     3.799     3.800     3.801     3.802     3.802     3.802     3.802     3.803     3.802     3.802     3.801     3.800     3.799     3.798     3.796     3.795     3.792     3.790     3.787     3.785     3.781     3.778     3.774     3.770     3.766     3.761     3.756     3.751     3.746     3.740     3.734     3.727     3.721     3.714     3.706     3.699     3.691     3.683     3.674     3.666     3.668     3.671     3.673     3.675     3.677     3.680     3.682     3.684     3.687     3.689     3.692     3.695     3.697     3.700     3.703     3.706     3.709     3.711     3.714     3.718     3.721     3.724     3.728     3.731     3.735     3.739     3.743     3.747     3.750     3.754     3.759     3.764     3.769     3.773     3.777     3.781     3.785     3.788     3.791     3.794     3.797     3.800     3.803     3.806     3.808     3.811     3.814     3.816     3.819     3.821     3.824     3.826     3.828     3.830     3.832     3.834     3.836     3.838     3.840     3.842     3.845     3.847     3.849     3.851     3.853     3.856     3.858     3.860     3.862     3.865     3.867     3.869     3.871     3.874     3.876     3.878     3.881     3.883     3.885     3.888     3.890     3.893     3.895     3.897     3.900     3.902     3.904     3.907     3.909     3.911     3.914     3.923     3.935     3.948     3.960     3.973     3.985     3.997     4.010     4.022     4.034     4.046     4.058     4.070     4.082     4.094     4.106     4.118     4.130     4.141     4.153     4.164     4.176     4.187     4.198     4.209     4.220     4.231     4.242     4.253     4.263     4.274     4.284     4.294     4.305     4.314     4.324     4.334     4.343     4.353     4.362     4.371     4.379     4.388     4.396     4.404     4.413     4.420     4.428     4.436     4.443     4.450     4.457     4.464     4.470     4.477     4.483     4.488     4.494     4.499     4.504     4.509     4.513     4.518     4.522     4.525     4.529     4.532     4.535     4.537     4.540     4.542     4.543     4.545     4.545     4.546     4.546     4.546     4.546     4.545     4.543     4.542     4.540     4.537     4.534     4.531     4.527     4.523     4.519     4.514     4.508     4.502     4.496     4.489     4.481     4.473     4.465     4.456     4.447     4.438     4.427     4.417     4.406     4.394     4.382     4.370     4.357     4.343     4.330     4.315     4.301     4.285     4.270     4.254     4.237     4.230     4.267     4.303     4.338     4.373     4.407     4.440     4.473     4.505     4.536     4.566     4.595     4.624     4.652     4.679     4.706     4.731     4.756     4.780     4.803     4.825     4.847     4.867     4.887     4.906     4.924     4.941     4.957     4.973     4.987     5.001     5.013     5.025     5.035     5.045     5.054     5.061     5.068     5.073     5.078     5.081     5.084     5.085     5.085     5.085     5.083     5.080     5.076     5.071     5.065     5.058     5.050     5.040     5.030     5.019     5.007     4.993     4.979     4.964     4.948     4.931     4.913     4.894     4.875     4.854     4.833     4.811     4.788     4.765     4.741     4.716     4.691     4.664     4.642     4.652     4.662     4.673     4.683     4.694     4.705     4.717     4.728     4.740     4.752     4.764     4.777     4.789     4.802     4.815     4.829     4.842     4.856     4.871     4.885     4.900     4.915     4.930     4.946     4.961     4.978     4.994     5.011     5.027     5.044     5.062     5.080     5.097     5.115     5.134     5.152     5.171     5.190     5.209     5.228     5.248     5.268     5.287     5.307     5.328     5.348     5.369     5.389     5.410     5.431     5.452     5.474     5.495     5.517     5.538     5.560     5.582     5.603     5.625     5.647     5.669     5.690     5.712     5.734     5.756     5.778     5.799     5.821     5.843     5.864     5.886     5.907     5.928     5.950     5.971     5.992     6.013     6.033     6.053     6.074     6.094     6.113     6.133     6.153     6.173     6.193     6.213     6.232     6.251     6.270     6.289     6.307     6.325     6.342     6.360     6.377     6.395     6.413     6.432     6.452     6.472     6.491     6.511     6.530     6.608     6.705     6.810     6.914     7.021     7.133     7.245     7.359     7.474     7.589     7.720     7.857     7.986     8.126     8.288     8.432     8.541     8.608     8.642     8.701     8.728     8.676     8.550     8.516     8.549     8.505     8.385     8.480     8.549     8.523     8.533     8.645     8.646     8.531     8.464     8.524     8.468     8.316     8.374     8.422     8.375     8.237     8.360     8.414     8.350     8.401     8.537     8.553     8.560     8.789     9.125     9.445     9.766    10.096    10.282    10.418    10.590    10.641    10.685    10.549    10.462    10.257    10.055     9.736     9.517     9.275     9.031     8.861     8.671     8.522     8.390     8.216     8.098     7.959     7.849     7.738     7.677     7.570     7.479     7.420     7.313     7.254     7.155     7.113     7.007     6.958     6.905     6.869     6.810     6.788     6.732     6.748     6.665     6.579     6.578     6.553     6.473     6.438     6.395     6.361     6.321     6.334     6.292     6.269     6.273     6.254     6.265     6.295     6.327     6.412     6.473     6.589     6.649     6.754     6.821     6.909     7.031     7.214     7.383     7.632     7.814     8.060     8.275     8.455     8.697     8.931     9.114     9.336     9.530     9.632     9.747     9.793     9.848     9.903     9.913     9.946     9.916     9.906     9.837     9.709     9.628     9.525     9.388     9.271     9.165     9.035     8.922     8.809     8.693     8.578     8.446     8.298     8.183     8.068     8.013     7.949     7.915     7.891     7.862     7.857     7.827     7.790     7.747     7.707     7.696     7.672     7.649     7.646     7.625     7.605     7.601     7.560     7.502     7.485     7.436     7.328     7.271     7.210     7.150     7.098     7.031     6.985     6.940     6.886     6.823     6.748     6.650     6.569     6.504     6.435     6.345     6.248     6.151     6.024     5.899     5.804     5.788     5.774     5.755     5.737     5.721     5.701     5.684     5.669     5.649     5.633     5.618     5.598     5.582     5.568     5.552     5.541     5.532     5.519     5.512     5.507     5.498     5.493     5.490     5.483     5.479     5.476     5.468     5.464     5.463     5.458     5.455     5.454     5.449     5.447     5.446     5.443     5.443     5.444     5.441     5.442     5.445     5.444     5.443     5.441     5.436     5.434     5.433     5.429     5.428     5.428     5.425     5.425     5.426     5.423     5.422     5.422     5.418     5.416     5.415     5.409     5.406     5.404     5.398     5.394     5.391     5.385     5.381     5.379     5.374     5.371     5.370     5.367     5.366     5.367     5.364     5.362     5.361     5.356     5.353     5.351     5.345     5.342     5.340     5.333     5.328     5.324     5.315     5.308     5.299     5.284     5.272     5.262     5.250     5.240     5.230     5.215     5.201     5.189     5.172     5.157     5.144     5.126     5.108     5.089     5.127     5.236     5.278     5.255     5.153     4.989     4.974     4.971     4.973     4.972     4.976     4.985     4.993     5.007     5.029     5.053     5.086     5.125     5.163     5.205     5.249     5.288     5.330     5.374     5.412     5.453     5.496     5.533     5.573     5.613     5.644     5.675     5.706     5.731     5.759     5.787     5.807     5.829     5.851     5.864     5.881     5.898     5.910     5.928     5.952     5.972     5.995     6.016     6.029     6.043     6.059     6.070     6.083     6.096     6.100     6.105     6.111     6.115     6.126     6.141     6.151     6.164     6.176     6.183     6.190     6.194     6.197     6.322     6.385     6.394     6.390     6.345     6.286     6.212     6.231     6.249     6.269     6.287     6.286     6.271     6.239     6.191     6.145     6.097     6.045     6.015     5.998     5.972     5.928     5.907     5.919     5.929     5.935     5.930     5.923     5.908     5.907     5.973     6.031     6.085     6.126     6.138     6.146     6.222     6.301     6.372     6.445     6.522     6.597     6.671     6.745     6.816     6.887     6.959     7.027     7.094     7.158     7.214     7.267     7.317     7.359     7.394     7.426     7.450     7.472     7.491     7.502     7.502     7.496     7.480     7.456     7.424     7.384     7.334     7.280     7.218     7.151     7.072     6.987     6.898     6.805     6.704     6.600     6.501     6.408     6.322     6.233     6.137     6.034     5.927     5.818     5.706     5.592     5.491     5.402     5.312     5.216     5.111     5.007     4.926     4.863     4.798     4.730     4.668     4.612     4.558     4.502     4.446     4.396     4.355     4.322     4.298     4.278     4.264     4.251     4.239     4.227     4.215     4.203     4.190     4.178     4.166     4.154     4.143     4.132     4.121     4.110     4.099     4.087     4.076     4.064     4.051     4.039     4.025     4.012     3.998     3.983     3.968     3.954     3.940     3.925     3.909     3.894     3.878     3.862     3.846     3.830     3.813     3.795     3.778     3.761     3.744     3.728     3.711     3.694     3.678     3.661     3.646     3.631     3.615     3.599     3.582     3.566     3.552     3.537     3.521     3.506     3.491     3.478     3.465     3.452     3.439     3.425     3.411     3.398     3.386     3.374     3.361     3.349     3.337     3.324     3.311     3.299     3.286     3.274     3.261     3.248     3.234     3.221     3.208     3.195     3.181     3.168     3.154     3.140     3.126     3.113     3.100     3.086     3.072     3.060     3.047     3.033     3.021     3.009     2.996     2.984     2.973     2.961     2.950     2.938     2.928     2.917     2.906     2.896     2.886     2.876     2.866     2.856     2.847     2.837     2.828     2.820     2.812     2.803     2.795     2.787     2.780     2.772     2.765     2.758     2.752     2.746     2.739     2.733     2.727     2.722     2.716     2.710     2.705     2.700     2.695     2.689     2.684     2.680     2.675     2.670     2.665     2.661     2.656     2.652     2.647     2.643     2.639     2.634     2.630     2.626     2.621     2.617     2.613     2.608     2.603     2.599     2.594     2.589     2.584     2.580     2.575     2.570     2.565     2.560     2.555     2.549     2.544     2.539     2.533     2.528     2.521     2.515     2.509     2.503     2.497     2.490     2.484     2.477     2.470     2.463     2.456     2.449     2.443     2.435     2.427     2.419     2.411     2.402     2.393     2.383     2.372     2.361     2.349     2.338     2.326     2.313     2.300     2.289     2.279     2.268     2.258     2.249     2.240     2.230     2.220     2.209     2.197     2.183     2.169     2.153     2.138
     2.565     2.574     2.579     2.589     2.590     2.604     2.597     2.618     2.603     2.633     2.620     2.657     2.638     2.684     2.656     2.718     2.675     2.756     2.695     2.790     2.712     2.817     2.725     2.835     2.732     2.841     2.737     2.836     2.736     2.826     2.729     2.809     2.722     2.782     2.737     2.750     2.752     2.760     2.767     2.775     2.782     2.789     2.797     2.804     2.812     2.819     2.826     2.833     2.841     2.848     2.855     2.862     2.869     2.876     2.883     2.890     2.896     2.903     2.910     2.917     2.923     2.930     2.936     2.943     2.949     2.956     2.962     2.968     2.975     2.981     2.988     2.994     3.000     3.006     3.013     3.019     3.025     3.032     3.037     3.044     3.049     3.056     3.062     3.067     3.073     3.078     3.085     3.090     3.097     3.102     3.108     3.113     3.119     3.125     3.130     3.136     3.142     3.147     3.153     3.159     3.164     3.170     3.176     3.181     3.186     3.192     3.197     3.203     3.208     3.214     3.219     3.225     3.230     3.236     3.241     3.247     3.252     3.257     3.262     3.268     3.273     3.278     3.284     3.289     3.294     3.299     3.305     3.310     3.315     3.320     3.326     3.331     3.336     3.341     3.346     3.351     3.356     3.361     3.366     3.371     3.376     3.381     3.386     3.391     3.395     3.400     3.405     3.409     3.414     3.418     3.423     3.427     3.432     3.436     3.440     3.445     3.449     3.453     3.457     3.461     3.465     3.469     3.473     3.477     3.480     3.484     3.488     3.492     3.495     3.499     3.503     3.505     3.509     3.512     3.516     3.519     3.522     3.525     3.527     3.530     3.533     3.536     3.538     3.541     3.543     3.545     3.548     3.550     3.552     3.554     3.556     3.558     3.559     3.561     3.563     3.564     3.566     3.567     3.568     3.569     3.570     3.571     3.572     3.573     3.574     3.574     3.575     3.575     3.576     3.576     3.576     3.576     3.577     3.576     3.576     3.576     3.576     3.575     3.575     3.575     3.574     3.573     3.573     3.572     3.571     3.570     3.568     3.567     3.566     3.565     3.563     3.562     3.560     3.558     3.556     3.555     3.552     3.550     3.548     3.546     3.544     3.541     3.538     3.536     3.533     3.530     3.527     3.524     3.521     3.518     3.514     3.511     3.507     3.504     3.500     3.496     3.493     3.488     3.484     3.480     3.476     3.471     3.467     3.462     3.458     3.453     3.448     3.443     3.438     3.433     3.427     3.422     3.416     3.411     3.405     3.399     3.393     3.387     3.381     3.375     3.369     3.363     3.356     3.350     3.343     3.336     3.330     3.323     3.316     3.309     3.302     3.295     3.288     3.281     3.273     3.266     3.259     3.251     3.244     3.236     3.229     3.221     3.214     3.206     3.198     3.191     3.183     3.175     3.168     3.160     3.152     3.144     3.136     3.129     3.121     3.113     3.105     3.097     3.089     3.081     3.073     3.065     3.057     3.049     3.048     3.048     3.049     3.049     3.049     3.049     3.050     3.050     3.050     3.050     3.051     3.051     3.051     3.052     3.052     3.052     3.053     3.053     3.053     3.054     3.054     3.054     3.055     3.055     3.055     3.056     3.056     3.056     3.057     3.057     3.057     3.058     3.058     3.059     3.059     3.059     3.060     3.060     3.061     3.061     3.062     3.062     3.063     3.063     3.064     3.064     3.065     3.065     3.066     3.066     3.067     3.067     3.068     3.068     3.069     3.069     3.070     3.070     3.071     3.072     3.072     3.073     3.073     3.074     3.074     3.075     3.076     3.076     3.077     3.077     3.078     3.079     3.079     3.080     3.081     3.081     3.082     3.083     3.083     3.084     3.085     3.085     3.086     3.087     3.087     3.088     3.089     3.089     3.090     3.091     3.091     3.092     3.093     3.094     3.094     3.095     3.096     3.097     3.097     3.098     3.099     3.100     3.100     3.101     3.102     3.103     3.104     3.105     3.105     3.106     3.107     3.108     3.109     3.110     3.111     3.111     3.112     3.113     3.114     3.115     3.116     3.117     3.118     3.119     3.120     3.121     3.122     3.122     3.124     3.124     3.125     3.126     3.127     3.128     3.129     3.130     3.131     3.132     3.133     3.134     3.135     3.136     3.137     3.138     3.139     3.140     3.142     3.143     3.144     3.145     3.146     3.147     3.148     3.149     3.151     3.151     3.153     3.154     3.155     3.156     3.158     3.159     3.160     3.161     3.163     3.164     3.165     3.166     3.167     3.169     3.170     3.172     3.173     3.174     3.176     3.177     3.178     3.179     3.181     3.182     3.183     3.185     3.186     3.188     3.189     3.190     3.192     3.193     3.194     3.196     3.197     3.199     3.200     3.202     3.203     3.204     3.206     3.207     3.209     3.210     3.212     3.213     3.214     3.216     3.217     3.219     3.220     3.222     3.223     3.225     3.226     3.228     3.229     3.231     3.232     3.234     3.235     3.237     3.238     3.240     3.241     3.243     3.244     3.246     3.247     3.249     3.251     3.252     3.254     3.256     3.257     3.259     3.260     3.262     3.264     3.266     3.267     3.269     3.271     3.273     3.274     3.276     3.278     3.280     3.281     3.283     3.285     3.287     3.289     3.291     3.292     3.294     3.296     3.298     3.300     3.301     3.303     3.305     3.307     3.309     3.310     3.312     3.314     3.316     3.318     3.319     3.321     3.323     3.325     3.327     3.329     3.331     3.333     3.335     3.337     3.339     3.341     3.343     3.345     3.347     3.349     3.351     3.353     3.355     3.357     3.359     3.361     3.363     3.365     3.367     3.369     3.371     3.373     3.375     3.377     3.380     3.382     3.384     3.386     3.392     3.400     3.408     3.416     3.423     3.431     3.439     3.447     3.454     3.462     3.469     3.477     3.484     3.492     3.499     3.507     3.514     3.521     3.528     3.535     3.542     3.549     3.556     3.563     3.569     3.576     3.583     3.589     3.596     3.602     3.608     3.614     3.621     3.627     3.633     3.638     3.644     3.650     3.655     3.661     3.666     3.671     3.677     3.682     3.687     3.691     3.696     3.701     3.705     3.709     3.714     3.718     3.722     3.726     3.729     3.733     3.736     3.740     3.743     3.746     3.750     3.752     3.755     3.758     3.760     3.763     3.765     3.767     3.769     3.771     3.773     3.774     3.776     3.777     3.778     3.780     3.780     3.781     3.782     3.782     3.782     3.782     3.782     3.782     3.782     3.781     3.780     3.779     3.778     3.776     3.774     3.772     3.770     3.767     3.764     3.761     3.757     3.754     3.750     3.745     3.741     3.736     3.731     3.725     3.719     3.713     3.706     3.699     3.692     3.685     3.677     3.669     3.661     3.660     3.662     3.664     3.666     3.669     3.671     3.673     3.675     3.677     3.680     3.682     3.685     3.687     3.690     3.692     3.695     3.698     3.700     3.703     3.706     3.709     3.712     3.715     3.718     3.721     3.724     3.727     3.731     3.735     3.739     3.743     3.746     3.752     3.759     3.765     3.770     3.774     3.778     3.782     3.786     3.789     3.792     3.795     3.798     3.801     3.804     3.807     3.809     3.812     3.814     3.817     3.820     3.822     3.824     3.826     3.828     3.830     3.832     3.834     3.836     3.839     3.841     3.843     3.845     3.847     3.849     3.852     3.854     3.856     3.858     3.861     3.863     3.865     3.867     3.870     3.872     3.874     3.876     3.879     3.881     3.883     3.886     3.888     3.890     3.893     3.895     3.898     3.900     3.902     3.905     3.907     3.909     3.912     3.918     3.931     3.943     3.956     3.968     3.980     3.993     4.005     4.017     4.029     4.042     4.054     4.066     4.078     4.090     4.101     4.113     4.125     4.136     4.148     4.159     4.171     4.182     4.193     4.204     4.215     4.226     4.237     4.248     4.258     4.269     4.279     4.290     4.300     4.310     4.319     4.329     4.339     4.348     4.357     4.366     4.375     4.383     4.392     4.400     4.408     4.416     4.424     4.431     4.439     4.446     4.453     4.459     4.466     4.472     4.478     4.484     4.490     4.495     4.500     4.505     4.509     4.513     4.518     4.521     4.525     4.528     4.531     4.534     4.536     4.538     4.540     4.541     4.542     4.543     4.543     4.543     4.543     4.542     4.541     4.539     4.537     4.535     4.532     4.529     4.525     4.521     4.517     4.512     4.506     4.501     4.494     4.487     4.480     4.472     4.464     4.456     4.446     4.437     4.427     4.416     4.405     4.394     4.382     4.370     4.357     4.344     4.330     4.316     4.301     4.286     4.271     4.255     4.238     4.224     4.244     4.281     4.317     4.351     4.386     4.419     4.452     4.484     4.515     4.546     4.575     4.604     4.633     4.660     4.687     4.712     4.737     4.762     4.785     4.807     4.829     4.850     4.870     4.889     4.907     4.925     4.941     4.957     4.971     4.985     4.998     5.010     5.021     5.031     5.040     5.048     5.055     5.060     5.065     5.069     5.072     5.074     5.074     5.074     5.072     5.070     5.066     5.061     5.056     5.048     5.040     5.031     5.021     5.010     4.998     4.985     4.971     4.956     4.940     4.923     4.905     4.886     4.867     4.846     4.825     4.803     4.780     4.756     4.732     4.707     4.682     4.655     4.639     4.649     4.660     4.670     4.680     4.691     4.702     4.714     4.725     4.737     4.749     4.761     4.773     4.786     4.798     4.812     4.825     4.838     4.852     4.866     4.881     4.895     4.910     4.925     4.941     4.957     4.973     4.989     5.005     5.022     5.039     5.056     5.074     5.092     5.109     5.128     5.146     5.165     5.184     5.203     5.222     5.241     5.261     5.281     5.301     5.321     5.341     5.362     5.382     5.403     5.424     5.445     5.466     5.488     5.509     5.531     5.553     5.574     5.596     5.618     5.640     5.661     5.683     5.705     5.727     5.749     5.770     5.792     5.814     5.836     5.857     5.879     5.900     5.922     5.943     5.964     5.985     6.006     6.027     6.047     6.067     6.087     6.107     6.127     6.147     6.167     6.186     6.206     6.226     6.245     6.264     6.283     6.301     6.319     6.337     6.354     6.372     6.389     6.407     6.425     6.444     6.464     6.484     6.503     6.522     6.585     6.677     6.779     6.889     6.998     7.109     7.224     7.342     7.459     7.575     7.695     7.829     7.971     8.109     8.250     8.409     8.557     8.668     8.731     8.743     8.766     8.784     8.734     8.610     8.516     8.551     8.514     8.431     8.525     8.618     8.608     8.553     8.661     8.662     8.554     8.414     8.481     8.444     8.328     8.344     8.379     8.332     8.216     8.317     8.351     8.324     8.384     8.500     8.556     8.687     8.909     9.165     9.492     9.914    10.149    10.323    10.584    10.710    10.865    10.918    10.973    10.832    10.802    10.550    10.300    10.027     9.801     9.505     9.346     9.202     8.952     8.786     8.622     8.431     8.308     8.168     8.059     7.897     7.808     7.694     7.596     7.487     7.383     7.307     7.224     7.131     7.104     7.072     7.017     7.043     6.993     6.981     6.913     6.833     6.850     6.747     6.698     6.630     6.552     6.533     6.482     6.484     6.432     6.389     6.380     6.354     6.324     6.342     6.370     6.373     6.447     6.520     6.588     6.713     6.723     6.785     6.823     6.981     7.078     7.326     7.491     7.760     7.935     8.210     8.386     8.616     8.825     9.066     9.307     9.528     9.673     9.814     9.900    10.017    10.084    10.146    10.153    10.220    10.210    10.137    10.108    10.008     9.870     9.767     9.657     9.535     9.406     9.273     9.169     9.084     8.892     8.760     8.623     8.481     8.398     8.223     8.096     8.043     8.017     8.003     7.993     8.001     7.944     7.912     7.911     7.843     7.801     7.784     7.735     7.713     7.718     7.679     7.647     7.628     7.602     7.518     7.460     7.376     7.307     7.224     7.134     7.089     7.018     6.968     6.938     6.853     6.753     6.680     6.577     6.503     6.436     6.337     6.256     6.150     6.021     5.903     5.829     5.812     5.796     5.776     5.758     5.740     5.721     5.703     5.687     5.669     5.652     5.636     5.617     5.599     5.584     5.571     5.561     5.552     5.540     5.532     5.526     5.519     5.513     5.510     5.504     5.499     5.494     5.488     5.483     5.481     5.477     5.473     5.471     5.467     5.465     5.464     5.463     5.462     5.462     5.461     5.462     5.464     5.462     5.459     5.455     5.450     5.447     5.446     5.443     5.441     5.440     5.438     5.438     5.437     5.434     5.432     5.431     5.427     5.424     5.421     5.416     5.412     5.408     5.402     5.398     5.394     5.389     5.384     5.381     5.376     5.373     5.373     5.370     5.370     5.370     5.367     5.364     5.362     5.357     5.353     5.351     5.346     5.343     5.340     5.335     5.330     5.326     5.318     5.309     5.298     5.283     5.271     5.261     5.250     5.241     5.231     5.218     5.204     5.191     5.174     5.159     5.144     5.126     5.106     5.085     5.092     5.228     5.323     5.329     5.253     5.112     4.975     4.972     4.972     4.970     4.971     4.974     4.978     4.986     5.001     5.021     5.048     5.083     5.121     5.161     5.204     5.245     5.287     5.330     5.370     5.411     5.454     5.493     5.533     5.570     5.601     5.630     5.659     5.687     5.716     5.744     5.767     5.790     5.811     5.827     5.844     5.861     5.876     5.896     5.922     5.945     5.967     5.985     5.997     6.010     6.025     6.036     6.047     6.057     6.060     6.063     6.068     6.076     6.088     6.104     6.116     6.127     6.136     6.144     6.148     6.149     6.142     6.237     6.336     6.386     6.430     6.420     6.395     6.348     6.345     6.360     6.410     6.477     6.519     6.507     6.448     6.341     6.200     6.051     6.007     5.992     5.996     5.995     5.983     5.986     6.071     6.138     6.195     6.254     6.310     6.361     6.410     6.455     6.488     6.504     6.500     6.468     6.407     6.391     6.466     6.538     6.610     6.684     6.756     6.826     6.896     6.963     7.029     7.095     7.156     7.212     7.265     7.315     7.358     7.396     7.424     7.447     7.461     7.466     7.468     7.465     7.456     7.443     7.421     7.388     7.351     7.309     7.263     7.203     7.136     7.067     6.990     6.901     6.804     6.704     6.601     6.492     6.382     6.279     6.183     6.096     6.009     5.915     5.814     5.708     5.601     5.492     5.380     5.288     5.217     5.145     5.067     4.981     4.897     4.829     4.774     4.718     4.659     4.601     4.546     4.493     4.440     4.389     4.340     4.297     4.262     4.233     4.210     4.191     4.174     4.160     4.146     4.133     4.121     4.109     4.097     4.085     4.074     4.064     4.053     4.043     4.034     4.024     4.014     4.004     3.993     3.982     3.971     3.959     3.947     3.935     3.922     3.910     3.897     3.885     3.871     3.857     3.844     3.830     3.815     3.801     3.786     3.771     3.755     3.739     3.723     3.707     3.692     3.676     3.661     3.645     3.630     3.615     3.601     3.587     3.572     3.557     3.541     3.526     3.513     3.498     3.484     3.469     3.456     3.443     3.431     3.419     3.406     3.392     3.379     3.366     3.355     3.343     3.331     3.319     3.307     3.294     3.281     3.268     3.256     3.244     3.231     3.218     3.205     3.192     3.179     3.165     3.152     3.139     3.125     3.111     3.098     3.085     3.072     3.058     3.045     3.033     3.020     3.007     2.995     2.983     2.971     2.959     2.948     2.936     2.925     2.914     2.903     2.893     2.882     2.872     2.862     2.852     2.843     2.833     2.824     2.815     2.806     2.798     2.790     2.783     2.774     2.767     2.759     2.753     2.746     2.739     2.733     2.727     2.721     2.715     2.709     2.704     2.699     2.693     2.688     2.683     2.678     2.673     2.668     2.663     2.659     2.654     2.649     2.644     2.640     2.636     2.631     2.627     2.622     2.618     2.614     2.610     2.605     2.601     2.596     2.592     2.587     2.582     2.578     2.573     2.568     2.563     2.558     2.554     2.549     2.544     2.538     2.533     2.527     2.522     2.517     2.511     2.504     2.498     2.492     2.486     2.479     2.473     2.466     2.459     2.452     2.445     2.438     2.431     2.424     2.417     2.408     2.400     2.391     2.381     2.371     2.361     2.349     2.337     2.326     2.313     2.301     2.288     2.276     2.266     2.256     2.246     2.238     2.229     2.220     2.211     2.200     2.188     2.175     2.161     2.145     2.128
     2.565     2.574     2.581     2.589     2.598     2.599     2.613     2.605     2.628     2.610     2.643     2.629     2.671     2.648     2.706     2.671     2.750     2.694     2.790     2.715     2.824     2.731     2.850     2.743     2.864     2.748     2.866     2.746     2.855     2.740     2.832     2.730     2.808     2.729     2.777     2.744     2.752     2.760     2.767     2.775     2.783     2.790     2.798     2.804     2.812     2.819     2.827     2.834     2.842     2.849     2.856     2.863     2.870     2.877     2.884     2.891     2.898     2.905     2.911     2.918     2.925     2.932     2.938     2.945     2.951     2.958     2.964     2.971     2.977     2.983     2.990     2.996     3.003     3.009     3.015     3.021     3.028     3.034     3.040     3.047     3.052     3.059     3.064     3.071     3.076     3.082     3.088     3.094     3.099     3.105     3.111     3.117     3.123     3.128     3.134     3.140     3.145     3.151     3.157     3.162     3.168     3.174     3.179     3.185     3.190     3.196     3.201     3.207     3.212     3.218     3.223     3.229     3.234     3.240     3.245     3.251     3.256     3.261     3.267     3.272     3.277     3.283     3.288     3.294     3.299     3.304     3.310     3.314     3.320     3.325     3.330     3.336     3.341     3.346     3.351     3.356     3.361     3.366     3.371     3.376     3.381     3.386     3.391     3.396     3.400     3.405     3.410     3.414     3.419     3.423     3.428     3.432     3.437     3.441     3.445     3.450     3.454     3.458     3.462     3.466     3.470     3.474     3.478     3.482     3.486     3.490     3.493     3.497     3.500     3.504     3.507     3.511     3.514     3.518     3.521     3.524     3.527     3.530     3.533     3.535     3.538     3.541     3.543     3.546     3.548     3.550     3.553     3.555     3.557     3.559     3.561     3.563     3.564     3.566     3.568     3.569     3.570     3.572     3.573     3.574     3.575     3.576     3.577     3.578     3.579     3.579     3.580     3.580     3.581     3.581     3.581     3.581     3.581     3.581     3.581     3.581     3.581     3.580     3.580     3.579     3.579     3.578     3.577     3.577     3.575     3.575     3.573     3.572     3.571     3.570     3.568     3.567     3.565     3.563     3.561     3.560     3.557     3.555     3.553     3.551     3.548     3.546     3.543     3.541     3.538     3.535     3.532     3.529     3.526     3.522     3.519     3.516     3.512     3.509     3.505     3.501     3.497     3.493     3.489     3.485     3.480     3.476     3.472     3.467     3.462     3.457     3.453     3.448     3.442     3.437     3.432     3.427     3.421     3.415     3.410     3.404     3.398     3.392     3.386     3.380     3.374     3.367     3.361     3.354     3.348     3.341     3.334     3.327     3.321     3.313     3.306     3.299     3.292     3.285     3.278     3.270     3.263     3.255     3.248     3.240     3.233     3.225     3.218     3.210     3.203     3.195     3.187     3.179     3.172     3.164     3.156     3.148     3.140     3.132     3.124     3.117     3.109     3.101     3.093     3.085     3.076     3.068     3.060     3.052     3.047     3.047     3.047     3.047     3.047     3.048     3.048     3.048     3.049     3.049     3.049     3.049     3.050     3.050     3.050     3.051     3.051     3.051     3.052     3.052     3.052     3.053     3.053     3.053     3.054     3.054     3.054     3.055     3.055     3.056     3.056     3.056     3.057     3.057     3.058     3.058     3.058     3.059     3.059     3.060     3.060     3.061     3.061     3.062     3.062     3.063     3.063     3.064     3.064     3.065     3.065     3.066     3.066     3.067     3.067     3.068     3.068     3.069     3.070     3.070     3.071     3.071     3.072     3.072     3.073     3.073     3.074     3.075     3.075     3.076     3.077     3.077     3.078     3.078     3.079     3.080     3.080     3.081     3.082     3.082     3.083     3.084     3.084     3.085     3.086     3.087     3.087     3.088     3.089     3.089     3.090     3.091     3.091     3.092     3.093     3.094     3.094     3.095     3.096     3.097     3.098     3.098     3.099     3.100     3.101     3.102     3.102     3.103     3.104     3.105     3.106     3.107     3.107     3.108     3.109     3.110     3.111     3.112     3.113     3.114     3.115     3.116     3.117     3.117     3.118     3.119     3.120     3.121     3.122     3.123     3.124     3.125     3.126     3.127     3.128     3.129     3.130     3.131     3.132     3.133     3.134     3.135     3.136     3.137     3.138     3.139     3.140     3.141     3.142     3.143     3.145     3.146     3.147     3.148     3.149     3.150     3.151     3.153     3.154     3.155     3.156     3.158     3.159     3.160     3.161     3.162     3.164     3.165     3.166     3.168     3.169     3.171     3.172     3.173     3.174     3.176     3.177     3.178     3.180     3.181     3.182     3.184     3.185     3.186     3.188     3.189     3.191     3.192     3.193     3.195     3.196     3.198     3.199     3.201     3.202     3.203     3.205     3.206     3.208     3.209     3.211     3.212     3.214     3.215     3.216     3.218     3.219     3.221     3.222     3.224     3.225     3.227     3.228     3.230     3.231     3.233     3.234     3.236     3.237     3.239     3.240     3.242     3.243     3.245     3.247     3.248     3.250     3.251     3.253     3.255     3.256     3.258     3.259     3.261     3.263     3.265     3.266     3.268     3.270     3.271     3.273     3.275     3.277     3.279     3.281     3.282     3.284     3.286     3.288     3.290     3.292     3.293     3.295     3.297     3.299     3.301     3.302     3.304     3.306     3.308     3.310     3.311     3.313     3.315     3.317     3.319     3.321     3.323     3.324     3.326     3.328     3.330     3.332     3.334     3.336     3.338     3.340     3.342     3.344     3.346     3.348     3.350     3.352     3.354     3.356     3.358     3.360     3.362     3.365     3.366     3.369     3.371     3.373     3.375     3.377     3.379     3.381     3.383     3.385     3.387     3.392     3.400     3.408     3.416     3.423     3.431     3.439     3.446     3.454     3.461     3.469     3.476     3.483     3.490     3.498     3.505     3.512     3.519     3.526     3.533     3.540     3.546     3.553     3.560     3.566     3.572     3.579     3.585     3.591     3.598     3.603     3.609     3.615     3.621     3.627     3.633     3.638     3.643     3.649     3.654     3.659     3.664     3.669     3.674     3.678     3.683     3.687     3.692     3.696     3.700     3.704     3.708     3.711     3.715     3.718     3.722     3.725     3.728     3.731     3.734     3.737     3.739     3.742     3.744     3.746     3.748     3.750     3.752     3.754     3.755     3.756     3.758     3.759     3.760     3.761     3.761     3.762     3.762     3.762     3.762     3.762     3.762     3.761     3.761     3.760     3.759     3.757     3.756     3.754     3.752     3.749     3.747     3.744     3.741     3.737     3.733     3.729     3.725     3.720     3.715     3.710     3.704     3.698     3.692     3.686     3.679     3.672     3.664     3.656     3.651     3.653     3.655     3.658     3.660     3.662     3.665     3.667     3.669     3.671     3.673     3.675     3.678     3.680     3.682     3.685     3.688     3.690     3.693     3.695     3.698     3.701     3.704     3.707     3.709     3.712     3.715     3.718     3.721     3.725     3.728     3.731     3.735     3.738     3.744     3.753     3.760     3.766     3.771     3.776     3.780     3.784     3.787     3.791     3.794     3.797     3.799     3.802     3.805     3.808     3.810     3.813     3.815     3.818     3.820     3.823     3.825     3.827     3.829     3.831     3.833     3.835     3.837     3.839     3.841     3.843     3.845     3.848     3.850     3.852     3.854     3.856     3.859     3.861     3.863     3.865     3.868     3.870     3.872     3.874     3.877     3.879     3.881     3.884     3.886     3.888     3.891     3.893     3.896     3.898     3.900     3.903     3.905     3.907     3.910     3.914     3.926     3.939     3.951     3.964     3.976     3.988     4.000     4.013     4.025     4.037     4.049     4.061     4.073     4.085     4.097     4.108     4.120     4.132     4.143     4.155     4.166     4.177     4.189     4.200     4.211     4.222     4.232     4.243     4.254     4.264     4.275     4.285     4.295     4.305     4.315     4.324     4.334     4.343     4.352     4.361     4.370     4.379     4.387     4.395     4.403     4.411     4.419     4.427     4.434     4.441     4.448     4.455     4.461     4.468     4.474     4.480     4.485     4.491     4.496     4.500     4.505     4.509     4.513     4.517     4.521     4.524     4.527     4.530     4.532     4.534     4.536     4.537     4.538     4.539     4.540     4.540     4.539     4.539     4.538     4.536     4.534     4.532     4.529     4.526     4.523     4.519     4.515     4.510     4.505     4.499     4.493     4.486     4.479     4.471     4.463     4.455     4.446     4.436     4.426     4.416     4.405     4.394     4.382     4.370     4.357     4.344     4.330     4.316     4.302     4.287     4.271     4.256     4.239     4.222     4.226     4.258     4.294     4.330     4.364     4.398     4.431     4.463     4.495     4.525     4.555     4.585     4.613     4.641     4.667     4.693     4.719     4.743     4.767     4.789     4.811     4.832     4.853     4.872     4.891     4.908     4.925     4.941     4.956     4.970     4.983     4.995     5.006     5.016     5.025     5.034     5.041     5.047     5.052     5.057     5.060     5.062     5.063     5.063     5.061     5.059     5.056     5.051     5.045     5.039     5.031     5.022     5.012     5.001     4.989     4.976     4.962     4.947     4.931     4.914     4.896     4.878     4.858     4.838     4.816     4.794     4.772     4.748     4.724     4.699     4.673     4.646     4.637     4.647     4.657     4.667     4.678     4.688     4.699     4.710     4.722     4.733     4.745     4.757     4.770     4.782     4.795     4.808     4.821     4.834     4.848     4.862     4.877     4.891     4.906     4.921     4.936     4.952     4.968     4.984     5.000     5.017     5.034     5.051     5.068     5.086     5.104     5.122     5.140     5.159     5.177     5.196     5.216     5.235     5.255     5.274     5.294     5.314     5.334     5.355     5.375     5.396     5.417     5.438     5.459     5.481     5.502     5.524     5.545     5.567     5.589     5.611     5.632     5.654     5.676     5.698     5.720     5.741     5.763     5.785     5.807     5.828     5.850     5.872     5.893     5.915     5.936     5.957     5.979     5.999     6.020     6.040     6.061     6.081     6.101     6.121     6.140     6.160     6.180     6.199     6.219     6.238     6.258     6.277     6.295     6.314     6.332     6.349     6.367     6.384     6.401     6.419     6.437     6.457     6.476     6.495     6.514     6.556     6.645     6.742     6.850     6.964     7.078     7.192     7.310     7.430     7.550     7.669     7.792     7.930     8.080     8.225     8.365     8.515     8.661     8.773     8.834     8.839     8.819     8.817     8.768     8.653     8.506     8.542     8.540     8.518     8.601     8.707     8.705     8.613     8.670     8.685     8.587     8.409     8.453     8.428     8.331     8.312     8.361     8.336     8.206     8.289     8.328     8.302     8.435     8.466     8.601     8.759     8.993     9.243     9.593     9.765    10.141    10.416    10.611    10.757    10.829    11.070    11.116    11.210    11.042    10.905    10.716    10.447    10.209     9.944     9.811     9.540     9.348     9.125     8.969     8.753     8.594     8.471     8.295     8.166     8.002     7.879     7.745     7.661     7.543     7.424     7.330     7.291     7.193     7.157     7.154     7.107     7.056     7.082     6.991     7.009     6.873     6.921     6.779     6.726     6.666     6.596     6.576     6.524     6.494     6.436     6.402     6.388     6.335     6.349     6.341     6.406     6.387     6.479     6.552     6.591     6.699     6.711     6.749     6.883     6.999     7.165     7.380     7.538     7.808     8.010     8.230     8.467     8.686     8.872     9.214     9.401     9.633     9.796    10.000    10.074    10.173    10.223    10.324    10.391    10.386    10.468    10.385    10.299    10.220    10.126    10.019     9.903     9.783     9.665     9.608     9.436     9.320     9.162     9.004     8.925     8.704     8.590     8.453     8.316     8.243     8.209     8.221     8.190     8.176     8.184     8.146     8.081     8.037     7.977     7.924     7.925     7.870     7.818     7.819     7.799     7.725     7.699     7.623     7.568     7.467     7.364     7.294     7.205     7.143     7.112     7.034     6.942     6.879     6.766     6.681     6.591     6.496     6.421     6.313     6.206     6.083     5.960     5.852     5.835     5.817     5.797     5.778     5.759     5.740     5.723     5.706     5.688     5.671     5.654     5.635     5.617     5.602     5.591     5.581     5.571     5.560     5.552     5.546     5.539     5.535     5.531     5.525     5.519     5.514     5.507     5.502     5.499     5.496     5.492     5.490     5.486     5.484     5.484     5.483     5.483     5.483     5.482     5.483     5.483     5.479     5.474     5.469     5.465     5.462     5.460     5.457     5.455     5.454     5.452     5.451     5.449     5.446     5.443     5.440     5.436     5.432     5.428     5.423     5.418     5.413     5.407     5.402     5.398     5.392     5.388     5.384     5.380     5.377     5.376     5.374     5.373     5.372     5.368     5.365     5.363     5.359     5.355     5.352     5.348     5.345     5.342     5.337     5.333     5.328     5.320     5.309     5.296     5.282     5.271     5.262     5.253     5.244     5.235     5.222     5.207     5.192     5.176     5.159     5.143     5.125     5.104     5.082     5.081     5.245     5.380     5.412     5.367     5.229     5.055     4.975     4.972     4.967     4.965     4.964     4.963     4.966     4.974     4.988     5.011     5.042     5.079     5.118     5.160     5.202     5.244     5.288     5.329     5.371     5.413     5.453     5.492     5.526     5.555     5.582     5.612     5.644     5.674     5.702     5.727     5.751     5.773     5.791     5.809     5.827     5.844     5.868     5.895     5.920     5.938     5.952     5.964     5.976     5.989     6.000     6.009     6.014     6.017     6.019     6.026     6.037     6.052     6.067     6.079     6.088     6.097     6.103     6.107     6.108     6.105     6.095     6.185     6.326     6.414     6.480     6.481     6.494     6.507     6.547     6.605     6.691     6.741     6.750     6.722     6.661     6.560     6.405     6.215     6.050     6.033     6.208     6.379     6.514     6.616     6.688     6.734     6.764     6.784     6.797     6.796     6.784     6.768     6.744     6.716     6.680     6.632     6.579     6.631     6.700     6.769     6.839     6.907     6.972     7.036     7.099     7.159     7.215     7.267     7.314     7.356     7.391     7.423     7.449     7.462     7.464     7.457     7.445     7.424     7.398     7.369     7.334     7.295     7.249     7.194     7.139     7.079     7.010     6.933     6.852     6.767     6.673     6.569     6.460     6.349     6.236     6.124     6.022     5.932     5.849     5.766     5.673     5.573     5.469     5.368     5.269     5.174     5.099     5.043     4.987     4.924     4.857     4.791     4.733     4.684     4.634     4.582     4.530     4.479     4.428     4.377     4.330     4.285     4.243     4.206     4.176     4.150     4.127     4.108     4.090     4.074     4.059     4.045     4.032     4.020     4.008     3.997     3.987     3.977     3.968     3.959     3.950     3.941     3.932     3.923     3.914     3.904     3.894     3.883     3.873     3.862     3.851     3.841     3.830     3.818     3.806     3.794     3.781     3.769     3.756     3.742     3.728     3.714     3.700     3.685     3.670     3.656     3.642     3.627     3.613     3.599     3.585     3.571     3.558     3.545     3.531     3.516     3.502     3.488     3.475     3.461     3.447     3.434     3.421     3.409     3.398     3.386     3.374     3.361     3.347     3.335     3.324     3.313     3.301     3.289     3.277     3.264     3.251     3.239     3.227     3.214     3.202     3.189     3.176     3.163     3.150     3.137     3.124     3.110     3.097     3.083     3.070     3.057     3.044     3.031     3.018     3.006     2.993     2.981     2.969     2.957     2.945     2.934     2.923     2.911     2.901     2.890     2.879     2.869     2.859     2.849     2.839     2.829     2.820     2.811     2.802     2.794     2.785     2.777     2.770     2.762     2.754     2.747     2.740     2.733     2.727     2.720     2.715     2.709     2.703     2.697     2.692     2.687     2.682     2.676     2.671     2.666     2.661     2.656     2.651     2.647     2.642     2.638     2.633     2.628     2.624     2.620     2.616     2.611     2.607     2.602     2.598     2.594     2.590     2.585     2.581     2.576     2.571     2.567     2.562     2.557     2.552     2.547     2.542     2.538     2.533     2.528     2.522     2.516     2.510     2.505     2.500     2.494     2.488     2.481     2.474     2.468     2.462     2.455     2.448     2.442     2.435     2.427     2.420     2.413     2.406     2.398     2.390     2.380     2.370     2.360     2.350     2.338     2.326     2.314     2.301     2.288     2.276     2.264     2.253     2.244     2.235     2.227     2.219     2.211     2.201     2.191     2.180     2.167     2.153     2.138     2.122
     2.565     2.574     2.585     2.590     2.601     2.606     2.610     2.622     2.612     2.638     2.617     2.653     2.636     2.684     2.660     2.731     2.686     2.776     2.710     2.817     2.731     2.850     2.748     2.873     2.755     2.883     2.758     2.880     2.752     2.863     2.740     2.833     2.725     2.799     2.736     2.764     2.752     2.761     2.767     2.776     2.783     2.791     2.798     2.806     2.813     2.821     2.828     2.835     2.843     2.850     2.857     2.864     2.871     2.878     2.885     2.892     2.899     2.906     2.913     2.920     2.927     2.933     2.940     2.947     2.953     2.960     2.966     2.973     2.979     2.986     2.992     2.999     3.005     3.011     3.018     3.024     3.031     3.036     3.043     3.049     3.056     3.061     3.068     3.074     3.079     3.085     3.091     3.097     3.103     3.109     3.115     3.120     3.126     3.132     3.138     3.143     3.149     3.155     3.161     3.166     3.172     3.177     3.183     3.189     3.195     3.200     3.206     3.211     3.217     3.222     3.228     3.233     3.239     3.244     3.250     3.255     3.261     3.266     3.271     3.277     3.282     3.287     3.293     3.298     3.303     3.309     3.314     3.319     3.325     3.330     3.335     3.340     3.345     3.351     3.356     3.361     3.366     3.371     3.376     3.381     3.386     3.391     3.396     3.401     3.405     3.410     3.415     3.419     3.424     3.428     3.433     3.437     3.442     3.446     3.450     3.454     3.459     3.463     3.467     3.471     3.475     3.479     3.483     3.487     3.491     3.495     3.498     3.502     3.505     3.509     3.513     3.516     3.519     3.523     3.526     3.529     3.532     3.535     3.538     3.540     3.543     3.546     3.548     3.551     3.553     3.555     3.558     3.560     3.562     3.564     3.566     3.568     3.569     3.571     3.573     3.574     3.575     3.577     3.578     3.579     3.580     3.581     3.582     3.583     3.583     3.584     3.585     3.585     3.586     3.586     3.586     3.586     3.586     3.586     3.586     3.586     3.586     3.585     3.585     3.584     3.584     3.583     3.582     3.581     3.580     3.579     3.578     3.577     3.576     3.574     3.573     3.571     3.570     3.568     3.566     3.564     3.562     3.560     3.558     3.555     3.553     3.551     3.548     3.545     3.542     3.540     3.537     3.534     3.530     3.527     3.524     3.520     3.517     3.513     3.509     3.506     3.502     3.498     3.494     3.489     3.485     3.481     3.476     3.471     3.467     3.462     3.457     3.452     3.447     3.442     3.436     3.431     3.426     3.420     3.414     3.408     3.402     3.396     3.390     3.384     3.378     3.372     3.365     3.359     3.352     3.345     3.339     3.332     3.325     3.318     3.311     3.304     3.296     3.289     3.282     3.274     3.267     3.259     3.252     3.244     3.237     3.229     3.221     3.214     3.206     3.199     3.191     3.183     3.175     3.167     3.160     3.152     3.144     3.136     3.128     3.120     3.112     3.104     3.096     3.088     3.080     3.072     3.064     3.056     3.047     3.045     3.045     3.046     3.046     3.046     3.046     3.047     3.047     3.047     3.048     3.048     3.048     3.049     3.049     3.049     3.049     3.050     3.050     3.050     3.051     3.051     3.051     3.052     3.052     3.053     3.053     3.053     3.054     3.054     3.054     3.055     3.055     3.056     3.056     3.056     3.057     3.057     3.058     3.058     3.059     3.059     3.060     3.060     3.061     3.061     3.062     3.062     3.063     3.063     3.064     3.064     3.065     3.065     3.066     3.066     3.067     3.068     3.068     3.069     3.069     3.070     3.070     3.071     3.072     3.072     3.073     3.073     3.074     3.074     3.075     3.076     3.076     3.077     3.078     3.078     3.079     3.079     3.080     3.081     3.082     3.082     3.083     3.084     3.084     3.085     3.086     3.087     3.087     3.088     3.089     3.089     3.090     3.091     3.091     3.092     3.093     3.094     3.095     3.095     3.096     3.097     3.098     3.099     3.099     3.100     3.101     3.102     3.103     3.104     3.104     3.105     3.106     3.107     3.108     3.109     3.110     3.110     3.111     3.112     3.113     3.114     3.115     3.116     3.117     3.118     3.119     3.120     3.121     3.122     3.123     3.124     3.125     3.125     3.126     3.127     3.128     3.129     3.130     3.131     3.133     3.134     3.135     3.136     3.137     3.138     3.139     3.140     3.141     3.142     3.143     3.145     3.146     3.147     3.148     3.149     3.150     3.151     3.153     3.154     3.155     3.156     3.158     3.159     3.160     3.161     3.163     3.164     3.165     3.167     3.168     3.169     3.171     3.172     3.173     3.175     3.176     3.177     3.178     3.180     3.181     3.182     3.184     3.185     3.187     3.188     3.189     3.191     3.192     3.194     3.195     3.197     3.198     3.200     3.201     3.202     3.204     3.205     3.207     3.208     3.210     3.211     3.212     3.214     3.215     3.217     3.218     3.220     3.221     3.223     3.224     3.226     3.227     3.229     3.230     3.232     3.233     3.235     3.236     3.238     3.239     3.241     3.242     3.244     3.245     3.247     3.249     3.250     3.252     3.254     3.255     3.257     3.259     3.260     3.262     3.264     3.266     3.267     3.269     3.271     3.272     3.274     3.276     3.278     3.280     3.281     3.283     3.285     3.287     3.289     3.291     3.292     3.294     3.296     3.298     3.300     3.301     3.303     3.305     3.307     3.308     3.310     3.312     3.314     3.316     3.318     3.320     3.322     3.324     3.326     3.328     3.329     3.331     3.333     3.335     3.337     3.339     3.341     3.343     3.345     3.348     3.349     3.351     3.354     3.356     3.358     3.360     3.362     3.364     3.366     3.368     3.370     3.372     3.374     3.376     3.378     3.380     3.382     3.384     3.386     3.388     3.392     3.400     3.408     3.415     3.423     3.430     3.438     3.445     3.453     3.460     3.467     3.474     3.481     3.489     3.496     3.503     3.509     3.516     3.523     3.530     3.536     3.543     3.549     3.556     3.562     3.568     3.574     3.581     3.587     3.593     3.598     3.604     3.610     3.615     3.621     3.626     3.631     3.636     3.642     3.647     3.651     3.656     3.661     3.665     3.670     3.674     3.678     3.682     3.686     3.690     3.693     3.697     3.700     3.703     3.706     3.709     3.712     3.715     3.718     3.720     3.723     3.725     3.727     3.729     3.731     3.733     3.734     3.736     3.737     3.738     3.739     3.740     3.741     3.741     3.742     3.742     3.742     3.742     3.742     3.742     3.741     3.740     3.739     3.738     3.737     3.735     3.733     3.731     3.729     3.726     3.723     3.720     3.716     3.713     3.708     3.704     3.699     3.694     3.689     3.683     3.677     3.671     3.664     3.657     3.650     3.642     3.643     3.646     3.648     3.651     3.653     3.655     3.658     3.660     3.662     3.664     3.667     3.669     3.671     3.673     3.675     3.678     3.680     3.683     3.685     3.688     3.691     3.694     3.696     3.699     3.702     3.705     3.708     3.711     3.714     3.717     3.720     3.723     3.727     3.730     3.734     3.739     3.748     3.757     3.764     3.769     3.774     3.778     3.782     3.785     3.789     3.792     3.795     3.798     3.801     3.803     3.806     3.808     3.811     3.814     3.816     3.818     3.821     3.823     3.825     3.827     3.829     3.831     3.833     3.835     3.837     3.839     3.842     3.844     3.846     3.848     3.850     3.852     3.855     3.857     3.859     3.861     3.864     3.866     3.868     3.870     3.873     3.875     3.877     3.880     3.882     3.884     3.886     3.889     3.891     3.893     3.896     3.898     3.900     3.903     3.905     3.907     3.910     3.922     3.935     3.947     3.959     3.971     3.984     3.996     4.008     4.020     4.032     4.044     4.056     4.068     4.080     4.092     4.104     4.116     4.127     4.139     4.150     4.161     4.173     4.184     4.195     4.206     4.217     4.228     4.239     4.249     4.260     4.270     4.280     4.290     4.300     4.310     4.320     4.329     4.338     4.348     4.357     4.365     4.374     4.383     4.391     4.399     4.407     4.414     4.422     4.429     4.437     4.444     4.450     4.457     4.463     4.469     4.475     4.481     4.486     4.491     4.496     4.501     4.505     4.509     4.513     4.517     4.520     4.523     4.526     4.528     4.530     4.532     4.534     4.535     4.536     4.536     4.536     4.536     4.536     4.535     4.533     4.532     4.530     4.527     4.524     4.521     4.517     4.513     4.508     4.503     4.497     4.491     4.485     4.478     4.470     4.462     4.454     4.445     4.436     4.426     4.415     4.405     4.394     4.382     4.370     4.357     4.344     4.331     4.317     4.302     4.287     4.272     4.256     4.240     4.223     4.224     4.236     4.272     4.308     4.342     4.376     4.410     4.442     4.474     4.505     4.535     4.565     4.593     4.621     4.648     4.674     4.700     4.724     4.748     4.771     4.793     4.814     4.835     4.854     4.873     4.891     4.908     4.924     4.939     4.953     4.967     4.979     4.991     5.001     5.011     5.019     5.027     5.033     5.039     5.043     5.047     5.049     5.050     5.051     5.050     5.048     5.045     5.040     5.035     5.029     5.021     5.013     5.003     4.992     4.980     4.967     4.953     4.938     4.922     4.905     4.887     4.869     4.849     4.829     4.808     4.786     4.763     4.739     4.715     4.690     4.664     4.637     4.634     4.644     4.654     4.664     4.675     4.685     4.696     4.707     4.719     4.730     4.742     4.754     4.766     4.779     4.791     4.804     4.817     4.831     4.844     4.858     4.872     4.887     4.901     4.916     4.932     4.947     4.963     4.979     4.995     5.012     5.029     5.046     5.063     5.080     5.098     5.116     5.134     5.153     5.171     5.190     5.209     5.229     5.248     5.268     5.288     5.308     5.328     5.348     5.369     5.389     5.410     5.431     5.452     5.474     5.495     5.516     5.538     5.560     5.581     5.603     5.625     5.647     5.669     5.691     5.713     5.734     5.756     5.778     5.800     5.821     5.843     5.865     5.886     5.908     5.929     5.950     5.972     5.993     6.013     6.034     6.054     6.074     6.094     6.114     6.134     6.154     6.173     6.193     6.212     6.232     6.251     6.270     6.289     6.308     6.326     6.344     6.362     6.379     6.396     6.414     6.432     6.450     6.469     6.488     6.507     6.528     6.611     6.703     6.805     6.918     7.035     7.152     7.268     7.387     7.510     7.634     7.756     7.882     8.025     8.181     8.330     8.468     8.607     8.746     8.856     8.917     8.919     8.872     8.836     8.788     8.685     8.539     8.540     8.606     8.644     8.689     8.790     8.794     8.722     8.675     8.682     8.592     8.443     8.421     8.416     8.358     8.298     8.340     8.314     8.328     8.384     8.483     8.500     8.511     8.672     8.680     8.896     9.055     9.190     9.532     9.800     9.999    10.315    10.600    10.720    10.907    11.034    11.216    11.287    11.263    11.169    10.940    10.730    10.545    10.389    10.071     9.889     9.651     9.507     9.238     9.031     8.879     8.695     8.532     8.343     8.194     8.038     7.967     7.758     7.683     7.517     7.435     7.322     7.307     7.244     7.187     7.122     7.164     7.055     7.002     6.986     6.969     6.930     6.876     6.790     6.706     6.637     6.619     6.577     6.505     6.453     6.439     6.375     6.338     6.333     6.352     6.303     6.379     6.391     6.448     6.498     6.526     6.570     6.704     6.760     6.886     7.034     7.189     7.397     7.564     7.777     8.007     8.239     8.433     8.757     8.913     9.242     9.421     9.724     9.880    10.055    10.114    10.273    10.372    10.401    10.535    10.555    10.523    10.497    10.449    10.360    10.278    10.207    10.110    10.060     9.890     9.820     9.692     9.591     9.485     9.234     9.108     8.952     8.811     8.672     8.516     8.471     8.415     8.402     8.430     8.376     8.371     8.326     8.247     8.172     8.196     8.072     8.025     8.020     7.982     7.934     7.891     7.851     7.826     7.733     7.656     7.565     7.457     7.393     7.334     7.238     7.165     7.107     6.999     6.924     6.810     6.712     6.620     6.509     6.403     6.300     6.174     6.053     5.953     5.857     5.838     5.818     5.798     5.779     5.761     5.743     5.725     5.708     5.690     5.671     5.652     5.634     5.620     5.610     5.600     5.590     5.580     5.572     5.566     5.561     5.556     5.552     5.546     5.539     5.532     5.526     5.521     5.518     5.515     5.512     5.510     5.508     5.506     5.506     5.505     5.505     5.504     5.503     5.501     5.499     5.494     5.489     5.485     5.481     5.478     5.476     5.473     5.471     5.469     5.466     5.464     5.461     5.457     5.453     5.449     5.444     5.440     5.435     5.430     5.424     5.418     5.412     5.407     5.402     5.396     5.391     5.388     5.384     5.381     5.380     5.377     5.375     5.373     5.370     5.368     5.365     5.360     5.357     5.354     5.350     5.347     5.344     5.340     5.335     5.329     5.320     5.308     5.295     5.282     5.273     5.265     5.257     5.249     5.239     5.224     5.209     5.193     5.176     5.158     5.141     5.123     5.102     5.079     5.083     5.282     5.417     5.488     5.466     5.370     5.197     4.999     4.970     4.963     4.957     4.952     4.947     4.945     4.947     4.956     4.974     5.002     5.038     5.077     5.119     5.161     5.203     5.247     5.290     5.332     5.374     5.413     5.448     5.479     5.508     5.537     5.570     5.602     5.633     5.663     5.690     5.714     5.737     5.758     5.777     5.795     5.816     5.843     5.869     5.891     5.906     5.919     5.930     5.942     5.953     5.961     5.967     5.969     5.971     5.976     5.986     5.999     6.015     6.029     6.039     6.048     6.057     6.063     6.069     6.074     6.076     6.076     6.091     6.207     6.376     6.501     6.567     6.628     6.681     6.736     6.807     6.878     6.914     6.935     6.947     6.931     6.867     6.741     6.567     6.389     6.344     6.489     6.642     6.781     6.888     6.963     7.010     7.031     7.101     7.120     7.117     7.046     6.985     6.898     6.825     6.816     6.788     6.740     6.794     6.860     6.924     6.988     7.049     7.109     7.166     7.220     7.271     7.320     7.361     7.395     7.423     7.444     7.459     7.466     7.466     7.450     7.419     7.382     7.344     7.295     7.246     7.191     7.130     7.066     7.001     6.933     6.860     6.778     6.688     6.596     6.500     6.398     6.291     6.178     6.068     5.957     5.846     5.749     5.667     5.593     5.516     5.428     5.332     5.234     5.146     5.070     4.997     4.940     4.891     4.842     4.792     4.738     4.686     4.637     4.592     4.548     4.501     4.454     4.408     4.361     4.314     4.268     4.227     4.188     4.153     4.121     4.094     4.069     4.048     4.028     4.009     3.992     3.976     3.961     3.948     3.935     3.924     3.913     3.904     3.895     3.886     3.878     3.870     3.862     3.854     3.846     3.838     3.829     3.821     3.812     3.802     3.793     3.785     3.775     3.765     3.755     3.745     3.734     3.722     3.711     3.699     3.686     3.673     3.660     3.647     3.634     3.620     3.607     3.594     3.581     3.568     3.555     3.542     3.529     3.517     3.504     3.491     3.478     3.464     3.450     3.438     3.425     3.412     3.399     3.387     3.376     3.366     3.354     3.342     3.329     3.317     3.305     3.294     3.283     3.271     3.259     3.247     3.235     3.222     3.210     3.197     3.185     3.173     3.160     3.147     3.134     3.121     3.108     3.095     3.082     3.069     3.056     3.042     3.030     3.017     3.004     2.992     2.979     2.967     2.955     2.943     2.932     2.921     2.909     2.898     2.887     2.877     2.866     2.856     2.846     2.836     2.826     2.817     2.807     2.798     2.789     2.781     2.772     2.764     2.756     2.749     2.742     2.735     2.728     2.721     2.715     2.708     2.702     2.697     2.691     2.685     2.680     2.675     2.670     2.665     2.659     2.654     2.649     2.645     2.640     2.635     2.631     2.626     2.622     2.617     2.613     2.608     2.604     2.600     2.596     2.591     2.587     2.583     2.578     2.574     2.570     2.565     2.560     2.556     2.551     2.546     2.541     2.536     2.531     2.527     2.522     2.517     2.512     2.506     2.500     2.494     2.489     2.483     2.477     2.471     2.464     2.457     2.451     2.445     2.438     2.431     2.424     2.417     2.410     2.402     2.395     2.388     2.379     2.370     2.360     2.350     2.339     2.327     2.315     2.302     2.289     2.276     2.264     2.253     2.242     2.232     2.224     2.217     2.209     2.201     2.192     2.183     2.172     2.159     2.146     2.132     2.117
     2.563     2.577     2.583     2.599     2.600     2.615     2.614     2.622     2.630     2.621     2.646     2.623     2.661     2.644     2.701     2.671     2.750     2.698     2.796     2.726     2.836     2.749     2.869     2.762     2.896     2.762     2.895     2.762     2.883     2.753     2.860     2.738     2.825     2.729     2.783     2.745     2.754     2.761     2.769     2.776     2.784     2.792     2.799     2.807     2.814     2.822     2.829     2.836     2.844     2.851     2.858     2.865     2.872     2.880     2.887     2.894     2.901     2.908     2.914     2.921     2.929     2.935     2.942     2.948     2.955     2.962     2.969     2.975     2.982     2.989     2.994     3.001     3.007     3.014     3.020     3.027     3.033     3.040     3.046     3.052     3.058     3.064     3.070     3.076     3.082     3.088     3.094     3.100     3.106     3.112     3.118     3.124     3.130     3.135     3.141     3.147     3.153     3.159     3.164     3.170     3.176     3.181     3.187     3.193     3.198     3.204     3.210     3.215     3.221     3.226     3.232     3.237     3.243     3.248     3.254     3.260     3.265     3.270     3.276     3.281     3.287     3.292     3.297     3.303     3.308     3.313     3.319     3.324     3.329     3.334     3.340     3.345     3.350     3.355     3.361     3.366     3.371     3.376     3.381     3.386     3.391     3.396     3.401     3.406     3.410     3.415     3.420     3.424     3.429     3.433     3.438     3.442     3.447     3.451     3.455     3.460     3.464     3.468     3.472     3.476     3.480     3.484     3.488     3.492     3.496     3.500     3.503     3.507     3.511     3.514     3.518     3.521     3.524     3.528     3.531     3.534     3.537     3.540     3.543     3.545     3.548     3.551     3.553     3.556     3.558     3.560     3.563     3.565     3.567     3.569     3.570     3.572     3.574     3.576     3.577     3.579     3.580     3.582     3.583     3.584     3.585     3.586     3.587     3.588     3.588     3.589     3.589     3.590     3.590     3.591     3.591     3.591     3.591     3.591     3.591     3.591     3.590     3.590     3.589     3.589     3.588     3.588     3.587     3.586     3.585     3.584     3.583     3.582     3.580     3.579     3.578     3.576     3.574     3.573     3.571     3.569     3.567     3.565     3.562     3.560     3.558     3.555     3.552     3.550     3.547     3.544     3.541     3.538     3.535     3.532     3.528     3.525     3.521     3.518     3.514     3.510     3.506     3.502     3.498     3.494     3.489     3.485     3.480     3.476     3.471     3.466     3.462     3.457     3.451     3.446     3.441     3.435     3.430     3.424     3.418     3.413     3.407     3.401     3.395     3.389     3.382     3.376     3.369     3.363     3.356     3.350     3.343     3.336     3.329     3.322     3.315     3.308     3.301     3.293     3.286     3.278     3.271     3.263     3.256     3.248     3.241     3.233     3.225     3.218     3.210     3.202     3.194     3.187     3.179     3.171     3.163     3.155     3.147     3.140     3.131     3.123     3.115     3.107     3.099     3.091     3.083     3.075     3.067     3.058     3.050     3.044     3.044     3.044     3.044     3.045     3.045     3.045     3.046     3.046     3.046     3.046     3.047     3.047     3.047     3.048     3.048     3.048     3.049     3.049     3.049     3.050     3.050     3.050     3.051     3.051     3.052     3.052     3.052     3.052     3.053     3.053     3.054     3.054     3.055     3.055     3.056     3.056     3.056     3.057     3.057     3.058     3.058     3.059     3.059     3.060     3.060     3.061     3.061     3.062     3.062     3.063     3.063     3.064     3.064     3.065     3.065     3.066     3.067     3.067     3.068     3.068     3.069     3.069     3.070     3.071     3.071     3.072     3.072     3.073     3.074     3.074     3.075     3.076     3.076     3.077     3.077     3.078     3.079     3.080     3.080     3.081     3.082     3.082     3.083     3.084     3.085     3.085     3.086     3.087     3.087     3.088     3.089     3.089     3.090     3.091     3.092     3.093     3.093     3.094     3.095     3.096     3.096     3.097     3.098     3.099     3.100     3.101     3.101     3.102     3.103     3.104     3.105     3.106     3.107     3.107     3.108     3.109     3.110     3.111     3.112     3.113     3.114     3.115     3.116     3.117     3.118     3.119     3.120     3.120     3.121     3.122     3.123     3.124     3.125     3.126     3.127     3.128     3.129     3.130     3.131     3.132     3.133     3.134     3.135     3.136     3.138     3.139     3.140     3.141     3.142     3.143     3.145     3.146     3.147     3.148     3.149     3.150     3.152     3.153     3.154     3.155     3.156     3.158     3.159     3.160     3.162     3.163     3.164     3.166     3.167     3.168     3.169     3.171     3.172     3.173     3.175     3.176     3.177     3.179     3.180     3.182     3.183     3.184     3.185     3.187     3.188     3.190     3.191     3.193     3.194     3.195     3.197     3.198     3.200     3.202     3.203     3.204     3.206     3.207     3.208     3.210     3.211     3.213     3.214     3.216     3.217     3.219     3.220     3.222     3.223     3.225     3.226     3.228     3.229     3.231     3.232     3.234     3.235     3.237     3.238     3.240     3.241     3.243     3.245     3.246     3.248     3.250     3.251     3.253     3.254     3.256     3.258     3.259     3.261     3.263     3.264     3.266     3.268     3.270     3.272     3.273     3.275     3.277     3.279     3.281     3.282     3.284     3.286     3.288     3.290     3.292     3.293     3.295     3.297     3.299     3.301     3.302     3.304     3.306     3.308     3.309     3.311     3.313     3.315     3.317     3.319     3.321     3.323     3.325     3.327     3.329     3.331     3.333     3.335     3.337     3.339     3.341     3.343     3.345     3.347     3.349     3.351     3.353     3.355     3.357     3.359     3.361     3.363     3.365     3.367     3.369     3.371     3.373     3.375     3.377     3.379     3.381     3.383     3.385     3.388     3.390     3.392     3.399     3.407     3.414     3.422     3.429     3.437     3.444     3.451     3.458     3.465     3.472     3.479     3.486     3.493     3.500     3.506     3.513     3.520     3.526     3.533     3.539     3.545     3.551     3.557     3.563     3.570     3.575     3.581     3.587     3.593     3.598     3.603     3.609     3.614     3.619     3.624     3.629     3.634     3.638     3.643     3.648     3.652     3.656     3.660     3.664     3.668     3.671     3.675     3.678     3.682     3.685     3.688     3.691     3.694     3.696     3.699     3.702     3.704     3.706     3.708     3.710     3.712     3.713     3.715     3.716     3.717     3.719     3.720     3.720     3.721     3.722     3.722     3.722     3.722     3.722     3.722     3.721     3.721     3.720     3.719     3.717     3.716     3.714     3.712     3.710     3.708     3.705     3.702     3.699     3.695     3.692     3.688     3.683     3.678     3.673     3.667     3.662     3.656     3.649     3.642     3.635     3.634     3.637     3.639     3.641     3.643     3.646     3.648     3.651     3.653     3.655     3.657     3.659     3.661     3.664     3.666     3.668     3.670     3.673     3.676     3.678     3.681     3.684     3.687     3.689     3.692     3.695     3.698     3.701     3.703     3.706     3.710     3.713     3.716     3.720     3.723     3.727     3.732     3.738     3.745     3.754     3.761     3.767     3.771     3.776     3.780     3.783     3.787     3.790     3.793     3.796     3.799     3.802     3.804     3.807     3.809     3.812     3.814     3.817     3.819     3.821     3.823     3.825     3.827     3.829     3.831     3.833     3.836     3.838     3.840     3.842     3.844     3.846     3.848     3.851     3.853     3.855     3.857     3.859     3.862     3.864     3.866     3.868     3.871     3.873     3.875     3.878     3.880     3.882     3.884     3.887     3.889     3.891     3.894     3.896     3.898     3.901     3.903     3.905     3.908     3.918     3.930     3.943     3.955     3.967     3.979     3.991     4.004     4.016     4.028     4.040     4.052     4.064     4.076     4.088     4.099     4.111     4.122     4.134     4.145     4.157     4.168     4.179     4.190     4.201     4.212     4.223     4.234     4.244     4.255     4.265     4.276     4.286     4.296     4.306     4.315     4.325     4.334     4.343     4.352     4.361     4.370     4.378     4.386     4.394     4.402     4.410     4.418     4.425     4.432     4.439     4.446     4.452     4.459     4.465     4.471     4.477     4.482     4.487     4.492     4.497     4.501     4.505     4.509     4.513     4.516     4.519     4.522     4.524     4.526     4.528     4.530     4.531     4.532     4.533     4.533     4.533     4.533     4.532     4.531     4.529     4.527     4.525     4.522     4.519     4.515     4.511     4.506     4.501     4.496     4.490     4.484     4.477     4.469     4.461     4.453     4.444     4.435     4.425     4.415     4.405     4.393     4.382     4.370     4.357     4.344     4.331     4.317     4.303     4.288     4.273     4.257     4.241     4.224     4.222     4.225     4.250     4.285     4.321     4.355     4.388     4.421     4.453     4.484     4.515     4.544     4.573     4.601     4.628     4.655     4.681     4.705     4.729     4.752     4.775     4.796     4.817     4.837     4.856     4.874     4.891     4.907     4.922     4.937     4.950     4.963     4.975     4.986     4.995     5.004     5.012     5.019     5.025     5.030     5.033     5.036     5.038     5.038     5.038     5.036     5.033     5.029     5.024     5.018     5.011     5.002     4.993     4.982     4.970     4.958     4.944     4.929     4.913     4.896     4.879     4.860     4.840     4.820     4.799     4.777     4.754     4.730     4.706     4.681     4.655     4.628     4.632     4.641     4.651     4.662     4.672     4.683     4.693     4.704     4.716     4.727     4.739     4.751     4.763     4.775     4.788     4.801     4.814     4.827     4.841     4.854     4.868     4.883     4.897     4.912     4.927     4.943     4.958     4.974     4.990     5.007     5.023     5.040     5.057     5.075     5.093     5.110     5.128     5.147     5.165     5.184     5.203     5.222     5.242     5.261     5.281     5.301     5.321     5.341     5.362     5.382     5.403     5.424     5.445     5.466     5.488     5.509     5.531     5.552     5.574     5.596     5.618     5.640     5.662     5.684     5.705     5.727     5.749     5.771     5.793     5.814     5.836     5.858     5.879     5.901     5.922     5.943     5.965     5.986     6.007     6.027     6.048     6.068     6.088     6.108     6.128     6.147     6.167     6.186     6.206     6.225     6.244     6.264     6.283     6.302     6.320     6.338     6.356     6.374     6.392     6.409     6.427     6.445     6.463     6.482     6.500     6.519     6.579     6.664     6.757     6.864     6.981     7.101     7.220     7.338     7.458     7.584     7.711     7.836     7.967     8.114     8.271     8.422     8.559     8.689     8.816     8.918     8.977     8.975     8.918     8.850     8.797     8.713     8.599     8.586     8.704     8.777     8.800     8.861     8.871     8.798     8.694     8.691     8.606     8.481     8.407     8.437     8.397     8.317     8.341     8.486     8.509     8.694     8.704     8.698     8.759     8.746     8.814     8.953     9.043     9.295     9.545     9.713    10.049    10.234    10.488    10.694    10.894    10.988    11.227    11.262    11.261    11.228    11.118    10.981    10.891    10.588    10.389    10.105    10.009     9.675     9.451     9.259     9.072     8.899     8.690     8.530     8.361     8.273     8.007     7.900     7.747     7.622     7.522     7.426     7.274     7.248     7.176     7.201     7.106     7.030     7.043     7.034     6.953     6.890     6.818     6.776     6.674     6.666     6.629     6.554     6.494     6.477     6.401     6.357     6.314     6.288     6.265     6.260     6.254     6.294     6.275     6.322     6.352     6.457     6.523     6.697     6.752     6.919     7.026     7.197     7.363     7.563     7.778     7.964     8.270     8.426     8.715     8.913     9.253     9.495     9.707     9.864    10.024    10.197    10.281    10.466    10.492    10.549    10.586    10.549    10.541    10.472    10.464    10.421    10.370    10.228    10.184    10.104    10.089     9.941     9.784     9.621     9.434     9.330     9.147     8.982     8.841     8.682     8.630     8.667     8.602     8.602     8.576     8.503     8.423     8.443     8.305     8.242     8.242     8.133     8.102     8.079     8.041     8.053     7.934     7.912     7.819     7.725     7.670     7.585     7.467     7.411     7.326     7.243     7.181     7.051     6.972     6.858     6.732     6.624     6.521     6.400     6.298     6.181     6.026     5.905     5.859     5.839     5.819     5.800     5.781     5.763     5.745     5.727     5.708     5.689     5.669     5.652     5.640     5.630     5.620     5.610     5.601     5.594     5.588     5.583     5.579     5.573     5.566     5.559     5.551     5.545     5.541     5.538     5.536     5.534     5.532     5.531     5.529     5.529     5.528     5.527     5.525     5.523     5.520     5.516     5.512     5.507     5.502     5.499     5.496     5.493     5.490     5.487     5.484     5.481     5.477     5.473     5.468     5.463     5.458     5.453     5.448     5.443     5.437     5.430     5.424     5.418     5.412     5.406     5.400     5.396     5.392     5.388     5.385     5.383     5.381     5.378     5.376     5.373     5.370     5.367     5.363     5.359     5.356     5.353     5.350     5.346     5.342     5.337     5.330     5.320     5.308     5.295     5.285     5.277     5.270     5.263     5.253     5.240     5.225     5.209     5.192     5.175     5.157     5.139     5.119     5.098     5.076     5.098     5.287     5.444     5.541     5.550     5.497     5.357     5.187     5.001     4.957     4.948     4.939     4.930     4.924     4.922     4.925     4.939     4.964     4.999     5.038     5.079     5.121     5.164     5.208     5.251     5.293     5.332     5.369     5.403     5.434     5.464     5.495     5.529     5.562     5.594     5.625     5.653     5.678     5.702     5.725     5.744     5.765     5.787     5.814     5.838     5.858     5.873     5.885     5.896     5.906     5.914     5.919     5.922     5.925     5.929     5.935     5.947     5.960     5.974     5.986     5.996     6.005     6.014     6.022     6.032     6.042     6.050     6.061     6.079     6.100     6.329     6.500     6.666     6.762     6.856     6.935     7.010     7.057     7.067     7.079     7.101     7.126     7.111     7.040     6.884     6.691     6.489     6.584     6.700     6.814     6.910     6.989     7.143     7.273     7.356     7.380     7.393     7.324     7.265     7.147     7.026     6.906     6.845     6.891     6.954     7.015     7.073     7.129     7.182     7.232     7.280     7.324     7.364     7.399     7.430     7.450     7.460     7.464     7.460     7.448     7.424     7.393     7.344     7.284     7.223     7.155     7.086     7.018     6.943     6.862     6.780     6.702     6.616     6.519     6.416     6.311     6.205     6.098     5.989     5.880     5.775     5.671     5.568     5.476     5.402     5.335     5.267     5.190     5.105     5.020     4.954     4.900     4.845     4.798     4.755     4.712     4.668     4.625     4.582     4.540     4.500     4.459     4.418     4.375     4.334     4.291     4.249     4.207     4.167     4.131     4.098     4.068     4.039     4.014     3.991     3.970     3.950     3.931     3.913     3.897     3.882     3.868     3.855     3.844     3.834     3.825     3.816     3.809     3.801     3.794     3.787     3.780     3.773     3.766     3.759     3.751     3.744     3.736     3.729     3.722     3.713     3.705     3.696     3.686     3.676     3.666     3.656     3.644     3.633     3.621     3.609     3.597     3.585     3.572     3.560     3.548     3.536     3.524     3.513     3.501     3.489     3.477     3.466     3.453     3.440     3.427     3.414     3.402     3.390     3.378     3.366     3.355     3.344     3.334     3.323     3.311     3.299     3.286     3.275     3.264     3.253     3.242     3.230     3.218     3.205     3.193     3.181     3.169     3.157     3.144     3.131     3.119     3.106     3.093     3.080     3.067     3.055     3.042     3.028     3.016     3.003     2.991     2.978     2.966     2.954     2.942     2.930     2.919     2.907     2.896     2.885     2.874     2.864     2.853     2.843     2.833     2.823     2.813     2.804     2.794     2.786     2.777     2.768     2.760     2.752     2.744     2.737     2.730     2.723     2.716     2.709     2.703     2.697     2.691     2.685     2.679     2.674     2.668     2.663     2.658     2.653     2.648     2.643     2.638     2.633     2.629     2.624     2.620     2.615     2.611     2.606     2.602     2.597     2.593     2.589     2.585     2.580     2.576     2.572     2.567     2.563     2.559     2.554     2.550     2.545     2.540     2.535     2.530     2.526     2.521     2.516     2.511     2.506     2.501     2.496     2.490     2.484     2.478     2.473     2.467     2.461     2.454     2.447     2.440     2.434     2.427     2.421     2.414     2.407     2.400     2.392     2.385     2.377     2.369     2.360     2.350     2.340     2.328     2.316     2.304     2.291     2.278     2.265     2.252     2.241     2.231     2.221     2.213     2.207     2.200     2.192     2.184     2.175     2.164     2.152     2.139     2.124     2.107
     2.565     2.574     2.593     2.594     2.615     2.611     2.631     2.624     2.636     2.638     2.632     2.654     2.629     2.669     2.651     2.713     2.679     2.762     2.708     2.809     2.739     2.848     2.758     2.890     2.765     2.907     2.764     2.895     2.760     2.875     2.749     2.847     2.731     2.807     2.738     2.760     2.754     2.762     2.770     2.777     2.785     2.792     2.800     2.807     2.815     2.822     2.830     2.837     2.845     2.852     2.859     2.866     2.874     2.881     2.888     2.895     2.902     2.909     2.916     2.923     2.930     2.937     2.944     2.950     2.957     2.964     2.971     2.977     2.984     2.990     2.997     3.004     3.010     3.017     3.023     3.029     3.035     3.042     3.048     3.055     3.061     3.067     3.073     3.079     3.085     3.091     3.098     3.104     3.109     3.115     3.121     3.127     3.133     3.139     3.145     3.151     3.156     3.162     3.168     3.174     3.180     3.185     3.191     3.197     3.202     3.208     3.214     3.219     3.225     3.231     3.236     3.242     3.247     3.253     3.259     3.264     3.269     3.275     3.280     3.286     3.291     3.297     3.302     3.307     3.313     3.318     3.323     3.329     3.334     3.339     3.345     3.350     3.355     3.360     3.365     3.371     3.376     3.381     3.386     3.391     3.396     3.401     3.406     3.410     3.415     3.420     3.425     3.429     3.434     3.438     3.443     3.447     3.452     3.456     3.460     3.465     3.469     3.473     3.477     3.481     3.485     3.489     3.493     3.497     3.501     3.505     3.508     3.512     3.516     3.519     3.523     3.526     3.529     3.533     3.536     3.539     3.542     3.545     3.547     3.550     3.553     3.556     3.558     3.561     3.563     3.565     3.568     3.570     3.572     3.574     3.575     3.577     3.579     3.581     3.582     3.584     3.585     3.586     3.587     3.589     3.590     3.591     3.591     3.592     3.593     3.594     3.594     3.594     3.595     3.595     3.595     3.596     3.596     3.596     3.595     3.595     3.595     3.594     3.594     3.594     3.593     3.592     3.592     3.591     3.590     3.589     3.588     3.586     3.585     3.583     3.582     3.580     3.579     3.577     3.575     3.573     3.571     3.569     3.567     3.564     3.562     3.560     3.557     3.554     3.552     3.549     3.546     3.542     3.539     3.536     3.533     3.529     3.526     3.522     3.518     3.514     3.510     3.507     3.502     3.498     3.494     3.489     3.485     3.480     3.476     3.471     3.466     3.461     3.456     3.450     3.445     3.440     3.434     3.428     3.423     3.417     3.411     3.405     3.399     3.393     3.386     3.380     3.374     3.367     3.360     3.354     3.347     3.340     3.333     3.326     3.319     3.312     3.304     3.297     3.290     3.282     3.275     3.267     3.260     3.252     3.244     3.237     3.229     3.221     3.214     3.206     3.198     3.190     3.182     3.174     3.167     3.159     3.151     3.143     3.135     3.127     3.118     3.110     3.102     3.094     3.086     3.078     3.070     3.062     3.053     3.045     3.042     3.043     3.043     3.043     3.043     3.044     3.044     3.044     3.044     3.045     3.045     3.046     3.046     3.046     3.046     3.047     3.047     3.047     3.048     3.048     3.048     3.049     3.049     3.049     3.050     3.050     3.051     3.051     3.051     3.052     3.052     3.053     3.053     3.053     3.054     3.054     3.055     3.055     3.056     3.056     3.057     3.057     3.057     3.058     3.059     3.059     3.060     3.060     3.061     3.061     3.062     3.062     3.063     3.063     3.064     3.065     3.065     3.066     3.066     3.067     3.068     3.068     3.069     3.069     3.070     3.070     3.071     3.072     3.072     3.073     3.073     3.074     3.075     3.075     3.076     3.077     3.078     3.078     3.079     3.080     3.080     3.081     3.082     3.083     3.083     3.084     3.085     3.085     3.086     3.087     3.087     3.088     3.089     3.089     3.090     3.091     3.092     3.093     3.094     3.094     3.095     3.096     3.097     3.098     3.098     3.099     3.100     3.101     3.102     3.103     3.104     3.104     3.105     3.106     3.107     3.108     3.109     3.110     3.111     3.111     3.112     3.113     3.114     3.115     3.116     3.117     3.118     3.119     3.120     3.121     3.122     3.123     3.124     3.125     3.126     3.127     3.128     3.129     3.130     3.131     3.132     3.133     3.134     3.135     3.136     3.138     3.139     3.140     3.141     3.142     3.143     3.145     3.146     3.147     3.148     3.149     3.151     3.152     3.153     3.154     3.155     3.157     3.158     3.159     3.160     3.162     3.163     3.165     3.166     3.167     3.168     3.170     3.171     3.172     3.174     3.175     3.176     3.177     3.179     3.180     3.182     3.183     3.184     3.186     3.187     3.188     3.190     3.191     3.193     3.194     3.196     3.198     3.199     3.200     3.202     3.203     3.205     3.206     3.208     3.209     3.210     3.212     3.213     3.215     3.216     3.218     3.219     3.221     3.222     3.224     3.225     3.227     3.228     3.230     3.231     3.233     3.234     3.236     3.237     3.239     3.240     3.242     3.244     3.245     3.247     3.249     3.250     3.252     3.254     3.255     3.257     3.259     3.260     3.262     3.264     3.265     3.267     3.269     3.271     3.272     3.274     3.276     3.278     3.280     3.282     3.283     3.285     3.287     3.289     3.290     3.292     3.294     3.296     3.298     3.300     3.301     3.303     3.305     3.307     3.309     3.310     3.312     3.314     3.316     3.318     3.320     3.322     3.324     3.326     3.328     3.330     3.332     3.334     3.336     3.338     3.340     3.342     3.344     3.346     3.348     3.350     3.352     3.354     3.356     3.358     3.360     3.362     3.364     3.366     3.368     3.370     3.372     3.374     3.376     3.378     3.380     3.382     3.385     3.387     3.389     3.391     3.393     3.398     3.406     3.413     3.420     3.428     3.435     3.442     3.449     3.456     3.463     3.470     3.477     3.483     3.490     3.496     3.503     3.510     3.516     3.522     3.528     3.535     3.541     3.547     3.552     3.558     3.564     3.570     3.575     3.581     3.586     3.591     3.596     3.601     3.606     3.611     3.616     3.621     3.625     3.630     3.634     3.638     3.642     3.646     3.650     3.653     3.657     3.660     3.663     3.667     3.669     3.672     3.675     3.678     3.680     3.683     3.685     3.687     3.689     3.691     3.693     3.694     3.696     3.697     3.698     3.699     3.700     3.701     3.701     3.702     3.702     3.702     3.702     3.702     3.702     3.701     3.700     3.699     3.698     3.697     3.695     3.693     3.692     3.689     3.687     3.684     3.681     3.678     3.674     3.671     3.666     3.662     3.657     3.652     3.646     3.641     3.634     3.628     3.625     3.628     3.630     3.632     3.635     3.637     3.639     3.642     3.644     3.646     3.649     3.651     3.653     3.655     3.658     3.660     3.662     3.664     3.667     3.669     3.672     3.674     3.677     3.680     3.682     3.685     3.688     3.691     3.694     3.697     3.700     3.703     3.706     3.709     3.713     3.717     3.721     3.725     3.730     3.735     3.742     3.749     3.757     3.763     3.769     3.773     3.777     3.781     3.785     3.788     3.791     3.794     3.797     3.800     3.803     3.805     3.808     3.810     3.813     3.815     3.817     3.819     3.822     3.824     3.826     3.828     3.830     3.832     3.834     3.836     3.838     3.840     3.843     3.845     3.847     3.849     3.851     3.853     3.856     3.858     3.860     3.862     3.864     3.867     3.869     3.871     3.874     3.876     3.878     3.880     3.882     3.885     3.887     3.889     3.892     3.894     3.896     3.899     3.901     3.903     3.906     3.914     3.926     3.938     3.951     3.963     3.975     3.987     3.999     4.011     4.024     4.036     4.047     4.059     4.071     4.083     4.095     4.106     4.118     4.129     4.141     4.152     4.164     4.175     4.186     4.197     4.208     4.219     4.229     4.240     4.251     4.261     4.271     4.281     4.291     4.301     4.311     4.320     4.329     4.339     4.348     4.356     4.365     4.374     4.382     4.390     4.398     4.406     4.413     4.421     4.428     4.435     4.442     4.448     4.454     4.461     4.467     4.472     4.478     4.483     4.488     4.493     4.497     4.501     4.505     4.509     4.512     4.515     4.518     4.521     4.523     4.525     4.526     4.528     4.529     4.529     4.530     4.530     4.529     4.529     4.528     4.526     4.524     4.522     4.519     4.516     4.513     4.509     4.504     4.499     4.494     4.488     4.482     4.475     4.468     4.461     4.452     4.444     4.435     4.425     4.415     4.404     4.393     4.382     4.370     4.357     4.345     4.331     4.317     4.303     4.288     4.273     4.258     4.242     4.225     4.220     4.223     4.227     4.263     4.298     4.333     4.367     4.400     4.432     4.464     4.494     4.524     4.553     4.581     4.609     4.635     4.661     4.686     4.710     4.734     4.756     4.778     4.799     4.819     4.838     4.856     4.873     4.890     4.905     4.920     4.934     4.947     4.959     4.970     4.980     4.989     4.997     5.004     5.010     5.015     5.020     5.023     5.025     5.025     5.025     5.024     5.021     5.018     5.013     5.007     5.000     4.992     4.982     4.972     4.961     4.948     4.934     4.920     4.904     4.887     4.869     4.851     4.831     4.811     4.789     4.767     4.745     4.721     4.696     4.671     4.645     4.619     4.629     4.639     4.649     4.659     4.669     4.680     4.690     4.701     4.713     4.724     4.736     4.747     4.760     4.772     4.784     4.797     4.810     4.823     4.837     4.850     4.864     4.879     4.893     4.908     4.923     4.938     4.954     4.969     4.985     5.002     5.018     5.035     5.052     5.069     5.087     5.105     5.123     5.141     5.159     5.178     5.197     5.216     5.235     5.255     5.275     5.295     5.315     5.335     5.355     5.376     5.396     5.417     5.438     5.459     5.481     5.502     5.524     5.545     5.567     5.589     5.610     5.632     5.654     5.676     5.698     5.720     5.742     5.764     5.785     5.807     5.829     5.850     5.872     5.894     5.915     5.936     5.958     5.979     6.000     6.020     6.041     6.061     6.081     6.101     6.121     6.141     6.160     6.180     6.199     6.219     6.238     6.257     6.276     6.295     6.314     6.333     6.351     6.369     6.387     6.404     6.422     6.440     6.458     6.476     6.494     6.512     6.550     6.628     6.712     6.807     6.917     7.038     7.162     7.285     7.405     7.527     7.654     7.783     7.911     8.046     8.194     8.349     8.500     8.638     8.763     8.874     8.964     9.010     8.999     8.942     8.862     8.799     8.739     8.681     8.684     8.802     8.889     8.908     8.924     8.922     8.867     8.759     8.685     8.619     8.518     8.434     8.446     8.433     8.366     8.482     8.683     8.783     8.778     8.888     8.941     8.928     8.954     8.985     9.073     9.261     9.304     9.542     9.810    10.014    10.313    10.420    10.732    10.835    11.099    11.159    11.250    11.222    11.211    11.168    11.203    10.961    10.801    10.561    10.449    10.119     9.891     9.654     9.472     9.271     9.051     8.875     8.668     8.585     8.320     8.173     7.989     7.842     7.749     7.613     7.470     7.357     7.264     7.189     7.157     7.073     7.093     6.970     6.968     6.897     6.831     6.797     6.708     6.680     6.638     6.572     6.514     6.457     6.450     6.388     6.331     6.262     6.250     6.236     6.248     6.259     6.271     6.284     6.298     6.312     6.324     6.415     6.501     6.661     6.725     6.893     6.980     7.164     7.339     7.523     7.761     7.933     8.207     8.382     8.691     8.952     9.229     9.422     9.620     9.836     9.991    10.200    10.270    10.336    10.463    10.542    10.566    10.540    10.513    10.561    10.474    10.421    10.372    10.265    10.365    10.205    10.202    10.099     9.972     9.847     9.650     9.507     9.308     9.129     8.953     8.886     8.769     8.793     8.743     8.708     8.649     8.647     8.512     8.430     8.437     8.299     8.275     8.204     8.204     8.172     8.105     8.098     8.030     7.945     7.921     7.822     7.687     7.660     7.544     7.473     7.391     7.297     7.228     7.099     6.981     6.867     6.751     6.628     6.544     6.402     6.273     6.149     6.037     5.881     5.860     5.840     5.822     5.803     5.784     5.766     5.747     5.727     5.708     5.690     5.675     5.663     5.652     5.642     5.633     5.624     5.617     5.611     5.606     5.601     5.595     5.587     5.578     5.570     5.565     5.562     5.560     5.559     5.557     5.556     5.554     5.553     5.552     5.551     5.549     5.547     5.544     5.540     5.537     5.532     5.527     5.523     5.519     5.515     5.512     5.507     5.503     5.500     5.495     5.491     5.486     5.480     5.474     5.469     5.463     5.457     5.451     5.444     5.437     5.430     5.423     5.417     5.411     5.405     5.400     5.396     5.392     5.389     5.387     5.384     5.382     5.379     5.376     5.373     5.369     5.365     5.362     5.359     5.356     5.353     5.350     5.345     5.339     5.331     5.321     5.310     5.299     5.291     5.283     5.276     5.266     5.255     5.241     5.226     5.209     5.192     5.174     5.155     5.135     5.115     5.095     5.075     5.082     5.278     5.465     5.566     5.637     5.610     5.525     5.375     5.209     5.021     4.937     4.925     4.912     4.902     4.897     4.896     4.906     4.928     4.961     5.000     5.041     5.083     5.126     5.169     5.212     5.252     5.288     5.323     5.356     5.387     5.418     5.452     5.486     5.519     5.554     5.585     5.612     5.639     5.665     5.687     5.708     5.730     5.754     5.781     5.805     5.824     5.837     5.848     5.858     5.866     5.872     5.875     5.878     5.882     5.888     5.895     5.906     5.918     5.930     5.941     5.951     5.960     5.970     5.982     5.996     6.011     6.026     6.041     6.058     6.073     6.275     6.533     6.715     6.881     6.996     7.100     7.170     7.186     7.170     7.153     7.168     7.213     7.268     7.268     7.186     7.031     6.802     6.816     6.987     7.055     7.065     7.075     7.118     7.134     7.166     7.200     7.216     7.161     7.117     6.995     6.881     6.931     6.993     7.052     7.108     7.161     7.210     7.256     7.298     7.337     7.372     7.403     7.430     7.450     7.463     7.466     7.457     7.439     7.417     7.384     7.342     7.288     7.228     7.148     7.066     6.982     6.901     6.818     6.733     6.638     6.542     6.448     6.351     6.240     6.124     6.010     5.900     5.791     5.687     5.588     5.491     5.397     5.305     5.218     5.145     5.085     5.031     4.971     4.905     4.842     4.795     4.754     4.710     4.669     4.630     4.591     4.553     4.515     4.479     4.442     4.406     4.370     4.332     4.294     4.257     4.219     4.181     4.143     4.107     4.073     4.042     4.013     3.986     3.960     3.937     3.915     3.894     3.874     3.856     3.838     3.821     3.806     3.792     3.780     3.768     3.758     3.750     3.742     3.735     3.728     3.721     3.715     3.710     3.704     3.698     3.692     3.686     3.680     3.675     3.669     3.662     3.655     3.647     3.639     3.631     3.622     3.612     3.603     3.592     3.582     3.571     3.561     3.549     3.538     3.527     3.516     3.505     3.494     3.483     3.472     3.461     3.450     3.439     3.428     3.416     3.404     3.391     3.379     3.368     3.357     3.345     3.334     3.323     3.313     3.303     3.293     3.281     3.269     3.257     3.246     3.235     3.224     3.213     3.201     3.189     3.177     3.164     3.152     3.140     3.128     3.116     3.103     3.091     3.078     3.066     3.053     3.040     3.028     3.015     3.002     2.989     2.977     2.965     2.953     2.941     2.929     2.917     2.906     2.894     2.883     2.872     2.861     2.851     2.840     2.830     2.820     2.810     2.801     2.791     2.782     2.773     2.765     2.756     2.748     2.740     2.732     2.724     2.717     2.711     2.704     2.698     2.691     2.685     2.679     2.674     2.668     2.662     2.657     2.652     2.647     2.642     2.637     2.632     2.627     2.622     2.618     2.613     2.609     2.604     2.600     2.596     2.591     2.587     2.582     2.578     2.574     2.570     2.565     2.561     2.557     2.552     2.548     2.544     2.539     2.534     2.530     2.525     2.520     2.515     2.510     2.505     2.500     2.495     2.490     2.485     2.480     2.474     2.468     2.462     2.456     2.450     2.444     2.437     2.430     2.424     2.417     2.410     2.404     2.397     2.390     2.383     2.375     2.367     2.359     2.350     2.340     2.330     2.318     2.306     2.293     2.280     2.267     2.254     2.241     2.230     2.220     2.211     2.203     2.197     2.190     2.184     2.176     2.167     2.157     2.144     2.132     2.118     2.102
     2.562     2.582     2.585     2.611     2.606     2.634     2.623     2.648     2.634     2.651     2.644     2.644     2.660     2.636     2.675     2.656     2.719     2.684     2.769     2.716     2.813     2.742     2.852     2.757     2.889     2.758     2.897     2.760     2.878     2.753     2.858     2.739     2.825     2.732     2.781     2.747     2.754     2.763     2.770     2.778     2.786     2.793     2.801     2.808     2.816     2.823     2.831     2.838     2.846     2.853     2.861     2.868     2.875     2.882     2.890     2.897     2.904     2.911     2.918     2.925     2.932     2.939     2.946     2.953     2.959     2.966     2.973     2.980     2.986     2.993     3.000     3.006     3.013     3.019     3.025     3.032     3.038     3.045     3.051     3.057     3.064     3.070     3.076     3.082     3.089     3.095     3.101     3.107     3.113     3.119     3.125     3.131     3.137     3.143     3.149     3.155     3.161     3.166     3.172     3.178     3.184     3.189     3.195     3.201     3.207     3.212     3.218     3.224     3.229     3.235     3.240     3.246     3.252     3.257     3.263     3.268     3.274     3.280     3.285     3.291     3.296     3.301     3.307     3.312     3.318     3.323     3.328     3.334     3.339     3.344     3.349     3.355     3.360     3.365     3.370     3.375     3.380     3.386     3.391     3.396     3.401     3.405     3.411     3.415     3.420     3.425     3.430     3.434     3.439     3.443     3.448     3.452     3.457     3.461     3.465     3.470     3.474     3.478     3.482     3.486     3.490     3.494     3.498     3.502     3.506     3.510     3.513     3.517     3.521     3.524     3.528     3.531     3.534     3.537     3.541     3.544     3.547     3.550     3.552     3.555     3.558     3.561     3.563     3.565     3.568     3.570     3.572     3.574     3.576     3.578     3.580     3.582     3.584     3.585     3.587     3.588     3.590     3.591     3.592     3.593     3.594     3.595     3.596     3.597     3.597     3.598     3.599     3.599     3.600     3.600     3.600     3.600     3.600     3.600     3.600     3.600     3.599     3.599     3.599     3.598     3.598     3.597     3.596     3.595     3.594     3.593     3.592     3.591     3.589     3.588     3.586     3.585     3.583     3.581     3.579     3.578     3.575     3.573     3.571     3.569     3.566     3.564     3.561     3.559     3.556     3.553     3.550     3.547     3.544     3.540     3.537     3.534     3.530     3.526     3.523     3.518     3.515     3.511     3.507     3.502     3.498     3.494     3.489     3.484     3.480     3.475     3.470     3.465     3.460     3.455     3.449     3.444     3.438     3.433     3.427     3.421     3.415     3.409     3.403     3.397     3.390     3.384     3.378     3.371     3.364     3.357     3.351     3.344     3.337     3.330     3.323     3.315     3.308     3.301     3.293     3.286     3.278     3.271     3.263     3.255     3.248     3.240     3.233     3.225     3.217     3.209     3.202     3.194     3.186     3.178     3.170     3.162     3.154     3.146     3.138     3.130     3.122     3.113     3.105     3.097     3.089     3.081     3.073     3.064     3.056     3.048     3.041     3.041     3.041     3.041     3.042     3.042     3.042     3.043     3.043     3.043     3.043     3.044     3.044     3.044     3.045     3.045     3.046     3.046     3.046     3.047     3.047     3.047     3.048     3.048     3.048     3.049     3.049     3.050     3.050     3.050     3.051     3.051     3.052     3.052     3.052     3.053     3.054     3.054     3.054     3.055     3.055     3.056     3.056     3.057     3.057     3.058     3.058     3.059     3.059     3.060     3.060     3.061     3.062     3.062     3.063     3.063     3.064     3.064     3.065     3.066     3.066     3.067     3.067     3.068     3.068     3.069     3.070     3.070     3.071     3.072     3.072     3.073     3.073     3.074     3.075     3.075     3.076     3.077     3.078     3.078     3.079     3.080     3.080     3.081     3.082     3.082     3.083     3.084     3.085     3.085     3.086     3.087     3.088     3.088     3.089     3.090     3.091     3.091     3.092     3.093     3.094     3.095     3.095     3.096     3.097     3.098     3.099     3.100     3.100     3.101     3.102     3.103     3.104     3.105     3.106     3.107     3.107     3.108     3.109     3.110     3.111     3.112     3.113     3.114     3.115     3.116     3.117     3.118     3.119     3.120     3.121     3.122     3.123     3.124     3.125     3.126     3.127     3.128     3.129     3.130     3.131     3.132     3.133     3.134     3.135     3.136     3.137     3.139     3.140     3.141     3.142     3.143     3.145     3.146     3.147     3.148     3.149     3.151     3.152     3.153     3.154     3.155     3.157     3.158     3.159     3.161     3.162     3.163     3.165     3.166     3.167     3.168     3.170     3.171     3.172     3.174     3.175     3.176     3.178     3.179     3.181     3.182     3.183     3.185     3.186     3.188     3.189     3.191     3.192     3.193     3.195     3.196     3.198     3.199     3.201     3.202     3.203     3.205     3.207     3.208     3.209     3.211     3.212     3.214     3.215     3.217     3.218     3.219     3.221     3.223     3.224     3.226     3.227     3.229     3.230     3.232     3.233     3.235     3.236     3.238     3.240     3.241     3.243     3.244     3.246     3.248     3.249     3.251     3.253     3.254     3.256     3.257     3.259     3.261     3.263     3.264     3.266     3.268     3.270     3.271     3.273     3.275     3.277     3.279     3.281     3.282     3.284     3.286     3.288     3.289     3.291     3.293     3.295     3.297     3.299     3.300     3.302     3.304     3.306     3.308     3.310     3.312     3.313     3.316     3.317     3.319     3.321     3.323     3.325     3.327     3.329     3.331     3.333     3.335     3.337     3.339     3.341     3.343     3.345     3.347     3.349     3.351     3.353     3.355     3.357     3.359     3.361     3.363     3.365     3.367     3.369     3.371     3.374     3.375     3.378     3.380     3.382     3.384     3.386     3.388     3.390     3.392     3.394     3.397     3.404     3.411     3.418     3.425     3.433     3.439     3.446     3.453     3.460     3.467     3.473     3.480     3.486     3.493     3.499     3.505     3.511     3.518     3.524     3.530     3.535     3.541     3.547     3.552     3.558     3.563     3.568     3.574     3.579     3.584     3.589     3.594     3.598     3.603     3.607     3.612     3.616     3.620     3.624     3.628     3.631     3.635     3.639     3.642     3.645     3.648     3.651     3.654     3.656     3.659     3.661     3.664     3.666     3.668     3.670     3.672     3.673     3.675     3.676     3.677     3.678     3.679     3.680     3.681     3.681     3.682     3.682     3.682     3.682     3.682     3.681     3.681     3.680     3.679     3.677     3.676     3.674     3.673     3.671     3.668     3.666     3.663     3.660     3.657     3.653     3.650     3.645     3.641     3.636     3.631     3.625     3.620     3.616     3.619     3.621     3.624     3.626     3.628     3.631     3.633     3.635     3.638     3.640     3.642     3.645     3.647     3.649     3.652     3.654     3.656     3.659     3.661     3.663     3.665     3.668     3.670     3.673     3.676     3.679     3.681     3.684     3.687     3.690     3.693     3.696     3.699     3.702     3.706     3.710     3.713     3.717     3.722     3.727     3.732     3.738     3.745     3.752     3.758     3.765     3.770     3.775     3.779     3.782     3.786     3.789     3.792     3.795     3.798     3.801     3.803     3.806     3.808     3.811     3.813     3.816     3.818     3.820     3.822     3.824     3.826     3.828     3.830     3.833     3.835     3.837     3.839     3.841     3.843     3.845     3.847     3.849     3.852     3.854     3.856     3.858     3.860     3.863     3.865     3.867     3.869     3.872     3.874     3.876     3.878     3.880     3.883     3.885     3.887     3.890     3.892     3.894     3.897     3.899     3.901     3.904     3.910     3.922     3.934     3.947     3.959     3.971     3.983     3.995     4.007     4.019     4.031     4.043     4.055     4.067     4.079     4.090     4.102     4.114     4.125     4.136     4.148     4.159     4.170     4.181     4.193     4.203     4.214     4.225     4.236     4.246     4.256     4.266     4.277     4.287     4.296     4.306     4.316     4.325     4.334     4.343     4.352     4.361     4.369     4.378     4.386     4.394     4.402     4.409     4.416     4.424     4.431     4.437     4.444     4.450     4.457     4.462     4.468     4.474     4.479     4.484     4.489     4.493     4.497     4.501     4.505     4.509     4.512     4.514     4.517     4.519     4.521     4.523     4.524     4.525     4.526     4.526     4.526     4.526     4.526     4.525     4.523     4.522     4.520     4.517     4.514     4.510     4.507     4.502     4.498     4.492     4.487     4.481     4.474     4.467     4.460     4.452     4.443     4.434     4.424     4.415     4.404     4.393     4.382     4.370     4.358     4.345     4.332     4.318     4.304     4.289     4.274     4.259     4.243     4.226     4.218     4.221     4.225     4.241     4.276     4.311     4.345     4.379     4.411     4.443     4.474     4.504     4.533     4.561     4.589     4.616     4.642     4.667     4.691     4.715     4.737     4.759     4.780     4.800     4.820     4.838     4.855     4.872     4.888     4.903     4.917     4.930     4.942     4.953     4.964     4.973     4.981     4.989     4.995     5.001     5.005     5.009     5.011     5.012     5.012     5.011     5.009     5.005     5.001     4.995     4.989     4.981     4.972     4.961     4.950     4.938     4.924     4.910     4.894     4.878     4.860     4.841     4.822     4.801     4.780     4.758     4.735     4.711     4.687     4.662     4.636     4.617     4.626     4.636     4.646     4.656     4.667     4.677     4.688     4.699     4.710     4.721     4.733     4.744     4.756     4.769     4.781     4.794     4.807     4.820     4.833     4.847     4.861     4.875     4.889     4.904     4.919     4.934     4.949     4.965     4.981     4.997     5.013     5.030     5.047     5.064     5.082     5.099     5.117     5.135     5.154     5.172     5.191     5.210     5.229     5.249     5.268     5.288     5.308     5.328     5.348     5.369     5.390     5.410     5.431     5.452     5.474     5.495     5.516     5.538     5.560     5.581     5.603     5.625     5.647     5.669     5.691     5.713     5.735     5.756     5.778     5.800     5.822     5.843     5.865     5.886     5.908     5.929     5.950     5.972     5.993     6.013     6.034     6.054     6.075     6.095     6.115     6.135     6.154     6.174     6.193     6.212     6.231     6.250     6.270     6.289     6.307     6.326     6.345     6.363     6.381     6.399     6.417     6.435     6.454     6.471     6.489     6.506     6.523     6.595     6.673     6.757     6.853     6.968     7.095     7.223     7.348     7.470     7.593     7.720     7.849     7.980     8.120     8.267     8.419     8.567     8.705     8.824     8.921     8.990     9.019     9.002     8.948     8.871     8.809     8.785     8.784     8.808     8.893     8.976     8.990     8.980     8.981     8.922     8.830     8.700     8.631     8.560     8.510     8.467     8.465     8.445     8.686     8.850     8.872     8.993     8.959     9.016     9.056     9.105     9.147     9.243     9.267     9.415     9.548     9.790    10.057    10.188    10.544    10.672    10.965    11.033    11.143    11.221    11.236    11.256    11.271    11.182    11.123    10.936    10.892    10.511    10.309    10.079     9.887     9.664     9.440     9.240     9.019     8.901     8.660     8.485     8.274     8.075     8.028     7.820     7.698     7.526     7.389     7.260     7.213     7.118     7.137     6.979     6.997     6.906     6.846     6.845     6.735     6.656     6.628     6.549     6.537     6.452     6.445     6.373     6.342     6.261     6.246     6.229     6.242     6.254     6.267     6.280     6.293     6.307     6.320     6.330     6.337     6.376     6.460     6.628     6.710     6.828     6.947     7.130     7.327     7.503     7.732     7.907     8.184     8.397     8.669     8.887     9.141     9.397     9.563     9.814     9.927    10.016    10.197    10.269    10.384    10.423    10.482    10.545    10.472    10.443    10.394    10.314    10.370    10.252    10.312    10.290    10.316    10.253    10.090     9.927     9.743     9.605     9.389     9.203     9.116     8.970     8.887     8.837     8.810     8.813     8.679     8.605     8.605     8.435     8.413     8.364     8.318     8.286     8.219     8.212     8.148     8.134     8.131     8.018     7.919     7.860     7.733     7.690     7.581     7.506     7.447     7.330     7.215     7.112     6.988     6.868     6.801     6.623     6.503     6.394     6.270     6.121     6.014     5.883     5.863     5.844     5.825     5.806     5.787     5.767     5.748     5.729     5.712     5.698     5.686     5.675     5.665     5.656     5.648     5.641     5.635     5.629     5.623     5.615     5.607     5.598     5.590     5.586     5.585     5.584     5.583     5.582     5.581     5.579     5.577     5.576     5.575     5.573     5.570     5.567     5.563     5.559     5.555     5.550     5.545     5.540     5.536     5.531     5.525     5.520     5.515     5.510     5.505     5.498     5.492     5.486     5.480     5.473     5.467     5.460     5.452     5.444     5.436     5.429     5.422     5.416     5.410     5.405     5.401     5.397     5.394     5.391     5.388     5.385     5.382     5.379     5.376     5.373     5.369     5.366     5.363     5.361     5.358     5.354     5.349     5.343     5.335     5.326     5.316     5.306     5.298     5.289     5.280     5.269     5.257     5.242     5.226     5.209     5.191     5.172     5.152     5.132     5.112     5.093     5.076     5.062     5.264     5.439     5.612     5.682     5.722     5.674     5.570     5.406     5.236     5.032     4.908     4.893     4.881     4.872     4.869     4.875     4.895     4.925     4.962     5.002     5.043     5.086     5.128     5.169     5.205     5.239     5.272     5.304     5.336     5.369     5.403     5.438     5.473     5.507     5.537     5.566     5.595     5.620     5.643     5.666     5.690     5.717     5.743     5.766     5.784     5.797     5.808     5.817     5.823     5.828     5.832     5.836     5.841     5.847     5.855     5.864     5.875     5.885     5.895     5.905     5.915     5.928     5.945     5.962     5.980     5.998     6.015     6.029     6.038     6.258     6.510     6.746     6.915     7.080     7.191     7.253     7.253     7.206     7.174     7.182     7.236     7.332     7.402     7.421     7.336     7.182     7.166     7.283     7.390     7.466     7.522     7.553     7.558     7.540     7.488     7.396     7.261     7.124     7.045     7.037     7.097     7.151     7.201     7.248     7.290     7.327     7.360     7.389     7.413     7.432     7.447     7.456     7.460     7.456     7.436     7.405     7.364     7.320     7.271     7.214     7.143     7.063     6.976     6.879     6.780     6.685     6.594     6.495     6.391     6.283     6.176     6.068     5.951     5.825     5.708     5.600     5.497     5.402     5.314     5.231     5.148     5.065     4.985     4.912     4.861     4.823     4.782     4.736     4.692     4.656     4.622     4.585     4.548     4.513     4.477     4.443     4.410     4.378     4.345     4.313     4.281     4.247     4.213     4.179     4.145     4.111     4.078     4.046     4.014     3.985     3.958     3.932     3.908     3.884     3.862     3.841     3.821     3.801     3.783     3.765     3.749     3.734     3.721     3.708     3.697     3.687     3.679     3.671     3.664     3.658     3.653     3.648     3.644     3.639     3.635     3.630     3.626     3.621     3.617     3.611     3.606     3.599     3.593     3.586     3.578     3.570     3.561     3.552     3.543     3.534     3.524     3.514     3.504     3.494     3.484     3.474     3.464     3.454     3.443     3.433     3.423     3.413     3.403     3.392     3.380     3.368     3.357     3.346     3.335     3.324     3.313     3.302     3.292     3.283     3.273     3.263     3.251     3.239     3.228     3.216     3.206     3.195     3.184     3.173     3.161     3.148     3.136     3.124     3.112     3.100     3.088     3.076     3.063     3.051     3.038     3.026     3.013     3.001     2.988     2.976     2.963     2.951     2.939     2.928     2.916     2.904     2.893     2.881     2.870     2.859     2.849     2.838     2.828     2.817     2.807     2.798     2.788     2.779     2.770     2.761     2.752     2.744     2.736     2.728     2.720     2.713     2.705     2.699     2.693     2.686     2.680     2.674     2.668     2.662     2.657     2.651     2.646     2.641     2.636     2.630     2.626     2.621     2.617     2.612     2.607     2.602     2.598     2.594     2.589     2.585     2.581     2.576     2.572     2.567     2.563     2.559     2.555     2.550     2.546     2.542     2.537     2.533     2.529     2.524     2.519     2.514     2.510     2.505     2.500     2.495     2.490     2.485     2.480     2.475     2.470     2.464     2.458     2.452     2.446     2.440     2.434     2.428     2.421     2.414     2.407     2.400     2.394     2.387     2.380     2.373     2.365     2.357     2.349     2.340     2.330     2.320     2.308     2.296     2.283     2.269     2.256     2.243     2.230     2.219     2.209     2.201     2.194     2.187     2.181     2.175     2.168     2.159     2.149     2.138     2.125     2.111     2.097
     2.563     2.573     2.601     2.597     2.632     2.618     2.654     2.634     2.666     2.645     2.667     2.650     2.658     2.664     2.643     2.679     2.656     2.718     2.684     2.767     2.715     2.810     2.736     2.843     2.745     2.868     2.752     2.867     2.750     2.857     2.741     2.833     2.725     2.796     2.741     2.750     2.756     2.764     2.772     2.779     2.787     2.794     2.802     2.810     2.818     2.825     2.833     2.840     2.848     2.854     2.862     2.869     2.877     2.884     2.891     2.899     2.906     2.913     2.920     2.927     2.934     2.941     2.948     2.955     2.961     2.968     2.975     2.982     2.989     2.995     3.002     3.008     3.015     3.021     3.028     3.035     3.041     3.047     3.054     3.060     3.067     3.073     3.079     3.086     3.092     3.098     3.104     3.110     3.116     3.122     3.129     3.135     3.141     3.146     3.152     3.158     3.164     3.170     3.176     3.182     3.188     3.193     3.199     3.205     3.211     3.216     3.222     3.228     3.234     3.239     3.245     3.251     3.256     3.262     3.267     3.273     3.279     3.284     3.290     3.295     3.301     3.306     3.311     3.317     3.322     3.328     3.333     3.338     3.344     3.349     3.354     3.359     3.365     3.370     3.375     3.380     3.385     3.390     3.396     3.401     3.406     3.411     3.415     3.420     3.425     3.430     3.435     3.439     3.444     3.448     3.453     3.457     3.462     3.466     3.470     3.475     3.479     3.483     3.487     3.491     3.495     3.499     3.503     3.507     3.511     3.515     3.518     3.522     3.526     3.529     3.533     3.536     3.539     3.542     3.546     3.549     3.552     3.554     3.557     3.560     3.563     3.565     3.568     3.570     3.573     3.575     3.577     3.579     3.581     3.583     3.585     3.587     3.588     3.590     3.591     3.593     3.594     3.595     3.597     3.598     3.599     3.600     3.601     3.601     3.602     3.603     3.603     3.604     3.604     3.604     3.604     3.605     3.605     3.605     3.604     3.604     3.604     3.604     3.603     3.603     3.602     3.601     3.600     3.599     3.598     3.597     3.596     3.595     3.594     3.592     3.591     3.589     3.587     3.586     3.584     3.582     3.580     3.578     3.575     3.573     3.571     3.568     3.565     3.563     3.560     3.557     3.554     3.551     3.548     3.544     3.541     3.537     3.534     3.530     3.527     3.523     3.519     3.515     3.511     3.506     3.502     3.498     3.493     3.488     3.484     3.479     3.474     3.469     3.464     3.458     3.453     3.448     3.442     3.437     3.431     3.425     3.419     3.413     3.407     3.401     3.394     3.388     3.381     3.375     3.368     3.361     3.354     3.348     3.341     3.333     3.326     3.319     3.312     3.305     3.297     3.289     3.282     3.274     3.267     3.259     3.251     3.244     3.236     3.228     3.220     3.212     3.205     3.197     3.189     3.181     3.173     3.165     3.157     3.149     3.141     3.133     3.125     3.116     3.108     3.100     3.092     3.083     3.075     3.067     3.059     3.050     3.042     3.039     3.040     3.040     3.040     3.041     3.041     3.041     3.042     3.042     3.042     3.042     3.043     3.043     3.043     3.044     3.044     3.044     3.045     3.045     3.045     3.046     3.046     3.047     3.047     3.047     3.048     3.048     3.048     3.049     3.049     3.050     3.050     3.051     3.051     3.052     3.052     3.052     3.053     3.053     3.054     3.054     3.055     3.055     3.056     3.056     3.057     3.057     3.058     3.058     3.059     3.060     3.060     3.061     3.061     3.062     3.062     3.063     3.063     3.064     3.065     3.065     3.066     3.067     3.067     3.068     3.068     3.069     3.070     3.070     3.071     3.071     3.072     3.073     3.073     3.074     3.075     3.075     3.076     3.077     3.078     3.078     3.079     3.080     3.080     3.081     3.082     3.083     3.083     3.084     3.085     3.085     3.086     3.087     3.088     3.089     3.089     3.090     3.091     3.092     3.093     3.093     3.094     3.095     3.096     3.097     3.098     3.098     3.099     3.100     3.101     3.102     3.103     3.104     3.104     3.105     3.106     3.107     3.108     3.109     3.110     3.111     3.112     3.113     3.114     3.115     3.115     3.117     3.118     3.118     3.120     3.120     3.121     3.122     3.123     3.124     3.125     3.126     3.128     3.129     3.130     3.131     3.132     3.133     3.134     3.135     3.136     3.137     3.139     3.140     3.141     3.142     3.143     3.145     3.146     3.147     3.148     3.149     3.151     3.152     3.153     3.154     3.156     3.157     3.158     3.160     3.161     3.162     3.163     3.165     3.166     3.167     3.169     3.170     3.171     3.173     3.174     3.175     3.177     3.178     3.179     3.181     3.182     3.184     3.185     3.187     3.188     3.189     3.191     3.192     3.194     3.195     3.197     3.198     3.200     3.201     3.202     3.204     3.205     3.207     3.208     3.210     3.211     3.213     3.214     3.216     3.217     3.219     3.220     3.222     3.223     3.225     3.226     3.228     3.229     3.231     3.232     3.234     3.235     3.237     3.239     3.240     3.242     3.243     3.245     3.247     3.248     3.250     3.252     3.253     3.255     3.257     3.258     3.260     3.262     3.264     3.265     3.267     3.269     3.271     3.272     3.274     3.276     3.278     3.280     3.281     3.283     3.285     3.287     3.289     3.290     3.292     3.294     3.296     3.298     3.299     3.301     3.303     3.305     3.307     3.309     3.311     3.313     3.315     3.317     3.318     3.320     3.322     3.324     3.326     3.328     3.330     3.332     3.334     3.336     3.338     3.340     3.342     3.344     3.346     3.348     3.350     3.352     3.354     3.356     3.358     3.361     3.363     3.365     3.367     3.369     3.371     3.373     3.375     3.377     3.379     3.381     3.383     3.385     3.387     3.389     3.391     3.394     3.396     3.398     3.402     3.409     3.416     3.423     3.430     3.437     3.443     3.450     3.456     3.463     3.469     3.476     3.482     3.488     3.495     3.500     3.506     3.512     3.518     3.524     3.529     3.535     3.540     3.546     3.551     3.556     3.561     3.566     3.571     3.576     3.580     3.585     3.589     3.594     3.598     3.602     3.606     3.609     3.613     3.617     3.620     3.623     3.626     3.629     3.632     3.635     3.638     3.640     3.642     3.645     3.647     3.649     3.651     3.652     3.654     3.655     3.657     3.658     3.659     3.660     3.660     3.661     3.661     3.662     3.662     3.662     3.662     3.661     3.661     3.660     3.659     3.658     3.657     3.655     3.654     3.652     3.650     3.647     3.645     3.642     3.639     3.636     3.632     3.629     3.624     3.620     3.615     3.610     3.607     3.609     3.612     3.615     3.617     3.620     3.622     3.624     3.627     3.629     3.631     3.634     3.636     3.638     3.641     3.643     3.646     3.648     3.650     3.653     3.655     3.657     3.659     3.662     3.664     3.667     3.669     3.672     3.675     3.678     3.680     3.683     3.686     3.689     3.693     3.696     3.699     3.703     3.706     3.710     3.714     3.719     3.724     3.729     3.734     3.740     3.747     3.753     3.760     3.765     3.771     3.775     3.779     3.783     3.787     3.790     3.793     3.796     3.799     3.801     3.804     3.807     3.809     3.811     3.814     3.816     3.818     3.820     3.823     3.825     3.827     3.829     3.831     3.833     3.835     3.837     3.839     3.841     3.844     3.846     3.848     3.850     3.852     3.854     3.857     3.859     3.861     3.863     3.865     3.867     3.870     3.872     3.874     3.876     3.879     3.881     3.883     3.885     3.888     3.890     3.892     3.895     3.897     3.899     3.902     3.906     3.918     3.930     3.943     3.955     3.967     3.979     3.991     4.003     4.015     4.027     4.039     4.051     4.062     4.074     4.086     4.098     4.109     4.121     4.132     4.143     4.155     4.166     4.177     4.188     4.199     4.210     4.221     4.231     4.242     4.252     4.262     4.272     4.282     4.292     4.302     4.311     4.321     4.330     4.339     4.348     4.357     4.365     4.373     4.382     4.390     4.397     4.405     4.412     4.419     4.426     4.433     4.440     4.446     4.452     4.458     4.464     4.470     4.475     4.480     4.485     4.489     4.494     4.498     4.501     4.505     4.508     4.511     4.513     4.516     4.518     4.519     4.521     4.522     4.523     4.523     4.523     4.523     4.523     4.522     4.521     4.519     4.517     4.514     4.512     4.508     4.504     4.500     4.496     4.491     4.485     4.479     4.473     4.466     4.459     4.451     4.442     4.434     4.424     4.414     4.404     4.393     4.382     4.370     4.358     4.345     4.332     4.318     4.304     4.290     4.275     4.259     4.243     4.227     4.215     4.219     4.223     4.227     4.254     4.289     4.324     4.357     4.390     4.422     4.453     4.483     4.513     4.541     4.569     4.596     4.622     4.648     4.672     4.696     4.718     4.740     4.761     4.782     4.801     4.820     4.837     4.854     4.870     4.885     4.899     4.913     4.925     4.937     4.947     4.957     4.966     4.973     4.980     4.986     4.990     4.994     4.997     4.998     4.998     4.998     4.996     4.993     4.989     4.983     4.977     4.969     4.960     4.950     4.939     4.927     4.914     4.899     4.884     4.868     4.850     4.832     4.812     4.792     4.771     4.749     4.726     4.702     4.677     4.652     4.626     4.614     4.624     4.634     4.644     4.654     4.664     4.674     4.685     4.696     4.707     4.718     4.730     4.741     4.753     4.765     4.778     4.790     4.803     4.816     4.830     4.843     4.857     4.871     4.885     4.900     4.914     4.929     4.945     4.960     4.976     4.992     5.008     5.025     5.042     5.059     5.076     5.094     5.112     5.130     5.148     5.166     5.185     5.204     5.223     5.242     5.262     5.282     5.302     5.322     5.342     5.362     5.383     5.403     5.424     5.445     5.466     5.488     5.509     5.531     5.552     5.574     5.596     5.618     5.640     5.662     5.684     5.705     5.727     5.749     5.771     5.793     5.814     5.836     5.858     5.879     5.901     5.922     5.943     5.965     5.986     6.006     6.027     6.048     6.068     6.088     6.108     6.128     6.148     6.167     6.186     6.206     6.225     6.244     6.263     6.282     6.301     6.319     6.338     6.357     6.375     6.394     6.412     6.430     6.448     6.466     6.483     6.500     6.517     6.563     6.639     6.716     6.799     6.899     7.021     7.152     7.283     7.410     7.533     7.655     7.781     7.911     8.047     8.189     8.336     8.485     8.631     8.764     8.873     8.955     9.003     9.015     8.992     8.941     8.881     8.843     8.849     8.876     8.910     8.975     9.033     9.054     9.035     9.014     8.960     8.847     8.738     8.649     8.606     8.545     8.518     8.464     8.651     8.717     8.896     9.030     9.033     9.148     9.146     9.219     9.223     9.257     9.347     9.398     9.487     9.664     9.832     9.993    10.223    10.497    10.684    10.855    10.980    11.113    11.144    11.161    11.270    11.270    11.229    11.132    11.140    10.855    10.696    10.485    10.305    10.054     9.848     9.628     9.418     9.245     8.985     8.842     8.595     8.372     8.317     8.070     7.960     7.773     7.622     7.450     7.381     7.255     7.191     7.067     7.066     6.960     6.913     6.853     6.796     6.696     6.653     6.599     6.523     6.469     6.458     6.341     6.316     6.273     6.226     6.223     6.235     6.249     6.262     6.276     6.289     6.302     6.315     6.327     6.335     6.341     6.345     6.349     6.423     6.502     6.652     6.798     6.907     7.096     7.261     7.449     7.700     7.911     8.142     8.347     8.589     8.894     9.096     9.358     9.492     9.636     9.819     9.902    10.078    10.133    10.254    10.402    10.359    10.384    10.336    10.252    10.358    10.154    10.224    10.287    10.337    10.356    10.343    10.284    10.108     9.987     9.814     9.667     9.501     9.253     9.191     8.981     8.960     8.962     8.855     8.776     8.744     8.582     8.508     8.454     8.463     8.346     8.321     8.275     8.242     8.264     8.268     8.168     8.124     8.034     7.931     7.889     7.758     7.714     7.613     7.522     7.438     7.329     7.205     7.121     7.003     6.855     6.733     6.633     6.480     6.361     6.241     6.083     5.992     5.886     5.867     5.848     5.829     5.809     5.789     5.770     5.752     5.736     5.721     5.709     5.699     5.689     5.680     5.672     5.665     5.659     5.653     5.645     5.637     5.628     5.619     5.614     5.612     5.611     5.611     5.610     5.609     5.607     5.605     5.604     5.603     5.601     5.599     5.596     5.592     5.588     5.584     5.579     5.574     5.568     5.562     5.556     5.550     5.544     5.537     5.531     5.525     5.518     5.512     5.505     5.498     5.491     5.484     5.476     5.468     5.459     5.451     5.443     5.436     5.429     5.422     5.416     5.411     5.407     5.403     5.399     5.396     5.393     5.390     5.387     5.384     5.381     5.378     5.375     5.372     5.369     5.366     5.363     5.359     5.354     5.348     5.341     5.332     5.323     5.314     5.304     5.295     5.284     5.272     5.259     5.243     5.227     5.209     5.191     5.171     5.151     5.131     5.113     5.096     5.081     5.068     5.197     5.432     5.590     5.738     5.813     5.816     5.730     5.611     5.421     5.211     4.983     4.872     4.858     4.848     4.843     4.847     4.863     4.890     4.924     4.962     5.001     5.041     5.081     5.118     5.150     5.182     5.214     5.246     5.280     5.314     5.349     5.384     5.419     5.452     5.484     5.514     5.543     5.569     5.595     5.620     5.646     5.673     5.698     5.720     5.738     5.751     5.762     5.771     5.777     5.783     5.788     5.794     5.800     5.806     5.814     5.823     5.832     5.842     5.852     5.862     5.875     5.891     5.909     5.928     5.947     5.965     5.981     5.991     5.993     6.173     6.443     6.657     6.873     7.062     7.214     7.288     7.278     7.219     7.185     7.187     7.253     7.357     7.497     7.595     7.651     7.774     7.927     8.049     8.159     8.229     8.271     8.282     8.246     8.167     8.042     7.887     7.718     7.563     7.460     7.400     7.356     7.295     7.326     7.360     7.389     7.410     7.428     7.440     7.446     7.446     7.441     7.430     7.417     7.393     7.354     7.298     7.239     7.177     7.109     7.037     6.957     6.864     6.764     6.660     6.552     6.443     6.339     6.234     6.122     6.006     5.893     5.781     5.664     5.540     5.424     5.320     5.226     5.143     5.069     4.999     4.927     4.854     4.783     4.720     4.677     4.647     4.620     4.588     4.556     4.527     4.498     4.466     4.434     4.402     4.369     4.338     4.308     4.279     4.250     4.221     4.192     4.162     4.131     4.101     4.071     4.041     4.012     3.983     3.954     3.927     3.902     3.878     3.855     3.832     3.810     3.789     3.769     3.749     3.730     3.713     3.696     3.680     3.665     3.652     3.640     3.629     3.619     3.611     3.604     3.598     3.593     3.589     3.585     3.582     3.578     3.575     3.572     3.569     3.565     3.561     3.557     3.552     3.547     3.541     3.534     3.527     3.520     3.513     3.505     3.497     3.488     3.479     3.471     3.461     3.452     3.443     3.434     3.424     3.415     3.405     3.396     3.386     3.377     3.367     3.356     3.346     3.334     3.323     3.313     3.303     3.293     3.282     3.272     3.262     3.253     3.243     3.233     3.222     3.210     3.199     3.188     3.177     3.167     3.156     3.144     3.132     3.120     3.108     3.096     3.084     3.073     3.061     3.049     3.036     3.024     3.012     3.000     2.987     2.975     2.963     2.950     2.938     2.926     2.915     2.903     2.891     2.880     2.869     2.858     2.847     2.836     2.826     2.815     2.805     2.795     2.786     2.776     2.767     2.758     2.749     2.741     2.732     2.724     2.716     2.709     2.701     2.694     2.687     2.681     2.675     2.669     2.663     2.657     2.651     2.646     2.640     2.635     2.630     2.625     2.620     2.615     2.610     2.606     2.601     2.597     2.592     2.587     2.583     2.579     2.574     2.570     2.566     2.562     2.557     2.553     2.548     2.544     2.540     2.536     2.531     2.527     2.523     2.518     2.514     2.509     2.505     2.500     2.495     2.490     2.485     2.480     2.475     2.470     2.465     2.460     2.454     2.449     2.443     2.436     2.430     2.424     2.418     2.411     2.405     2.397     2.390     2.384     2.377     2.370     2.363     2.356     2.348     2.339     2.330     2.320     2.310     2.298     2.286     2.273     2.260     2.246     2.232     2.220     2.208     2.199     2.191     2.185     2.179     2.173     2.167     2.160     2.152     2.142     2.131     2.118     2.104     2.088
     2.561     2.585     2.586     2.623     2.610     2.654     2.631     2.676     2.646     2.686     2.655     2.684     2.659     2.672     2.667     2.652     2.681     2.654     2.711     2.681     2.759     2.705     2.798     2.724     2.827     2.736     2.842     2.740     2.842     2.737     2.828     2.726     2.800     2.736     2.762     2.751     2.761     2.766     2.776     2.782     2.790     2.797     2.805     2.812     2.820     2.827     2.835     2.842     2.849     2.856     2.864     2.871     2.879     2.885     2.893     2.900     2.908     2.915     2.922     2.929     2.937     2.943     2.950     2.957     2.964     2.971     2.977     2.984     2.991     2.998     3.004     3.011     3.018     3.024     3.031     3.037     3.044     3.050     3.057     3.063     3.070     3.076     3.083     3.089     3.095     3.101     3.108     3.114     3.120     3.126     3.132     3.138     3.144     3.150     3.156     3.162     3.168     3.174     3.180     3.186     3.192     3.198     3.203     3.209     3.215     3.221     3.227     3.232     3.238     3.244     3.249     3.255     3.261     3.266     3.272     3.277     3.283     3.289     3.294     3.300     3.305     3.311     3.316     3.322     3.327     3.332     3.338     3.343     3.349     3.354     3.359     3.364     3.370     3.375     3.380     3.385     3.390     3.395     3.401     3.405     3.411     3.416     3.420     3.425     3.430     3.435     3.440     3.444     3.449     3.453     3.458     3.463     3.467     3.471     3.475     3.480     3.484     3.488     3.492     3.496     3.500     3.504     3.508     3.512     3.516     3.520     3.523     3.527     3.531     3.534     3.537     3.541     3.544     3.547     3.550     3.553     3.557     3.559     3.562     3.565     3.568     3.570     3.573     3.575     3.577     3.579     3.582     3.584     3.586     3.588     3.589     3.591     3.593     3.595     3.596     3.597     3.599     3.600     3.601     3.602     3.603     3.604     3.605     3.606     3.606     3.607     3.608     3.608     3.609     3.609     3.609     3.609     3.609     3.609     3.609     3.609     3.608     3.608     3.607     3.607     3.606     3.605     3.605     3.604     3.603     3.602     3.601     3.599     3.598     3.596     3.595     3.593     3.592     3.590     3.588     3.586     3.584     3.582     3.579     3.577     3.574     3.572     3.569     3.567     3.564     3.561     3.558     3.555     3.552     3.548     3.545     3.542     3.538     3.534     3.531     3.527     3.523     3.519     3.515     3.510     3.506     3.501     3.497     3.492     3.488     3.483     3.478     3.473     3.468     3.462     3.457     3.451     3.446     3.440     3.435     3.429     3.423     3.417     3.411     3.404     3.398     3.392     3.385     3.378     3.372     3.365     3.358     3.351     3.344     3.337     3.330     3.323     3.315     3.308     3.300     3.293     3.285     3.278     3.270     3.262     3.255     3.247     3.239     3.231     3.223     3.216     3.208     3.200     3.192     3.184     3.176     3.168     3.160     3.152     3.144     3.135     3.127     3.119     3.111     3.103     3.094     3.086     3.078     3.069     3.061     3.053     3.044     3.038     3.038     3.038     3.039     3.039     3.039     3.040     3.040     3.040     3.041     3.041     3.041     3.041     3.042     3.042     3.042     3.043     3.043     3.044     3.044     3.044     3.045     3.045     3.046     3.046     3.046     3.047     3.047     3.047     3.048     3.048     3.049     3.049     3.050     3.050     3.050     3.051     3.052     3.052     3.052     3.053     3.053     3.054     3.054     3.055     3.055     3.056     3.056     3.057     3.058     3.058     3.059     3.059     3.060     3.060     3.061     3.062     3.062     3.063     3.063     3.064     3.065     3.065     3.066     3.066     3.067     3.068     3.068     3.069     3.069     3.070     3.071     3.071     3.072     3.073     3.073     3.074     3.075     3.076     3.076     3.077     3.078     3.078     3.079     3.080     3.081     3.081     3.082     3.083     3.083     3.084     3.085     3.086     3.086     3.087     3.088     3.089     3.090     3.090     3.091     3.092     3.093     3.094     3.095     3.095     3.096     3.097     3.098     3.099     3.100     3.101     3.101     3.102     3.103     3.104     3.105     3.106     3.107     3.108     3.109     3.109     3.110     3.111     3.112     3.113     3.114     3.115     3.116     3.117     3.118     3.119     3.120     3.121     3.122     3.123     3.124     3.125     3.126     3.128     3.129     3.130     3.131     3.132     3.133     3.134     3.135     3.136     3.138     3.139     3.140     3.141     3.142     3.144     3.145     3.146     3.147     3.148     3.150     3.151     3.152     3.153     3.155     3.156     3.157     3.158     3.160     3.161     3.162     3.163     3.165     3.166     3.167     3.169     3.170     3.172     3.173     3.174     3.176     3.177     3.178     3.180     3.181     3.183     3.184     3.186     3.187     3.188     3.190     3.191     3.193     3.194     3.196     3.197     3.199     3.200     3.202     3.203     3.204     3.206     3.207     3.209     3.210     3.212     3.213     3.215     3.216     3.218     3.219     3.221     3.222     3.224     3.225     3.227     3.228     3.230     3.231     3.233     3.234     3.236     3.238     3.239     3.241     3.243     3.244     3.246     3.247     3.249     3.251     3.252     3.254     3.256     3.257     3.259     3.261     3.263     3.265     3.266     3.268     3.270     3.271     3.273     3.275     3.277     3.279     3.281     3.282     3.284     3.286     3.288     3.290     3.291     3.293     3.295     3.297     3.299     3.301     3.302     3.304     3.306     3.308     3.310     3.312     3.314     3.316     3.318     3.320     3.322     3.324     3.326     3.327     3.329     3.331     3.333     3.335     3.337     3.339     3.341     3.344     3.345     3.348     3.350     3.352     3.354     3.356     3.358     3.360     3.362     3.364     3.366     3.368     3.370     3.372     3.374     3.376     3.378     3.380     3.382     3.384     3.386     3.389     3.391     3.393     3.395     3.397     3.399     3.401     3.406     3.413     3.420     3.427     3.433     3.440     3.446     3.453     3.459     3.465     3.471     3.477     3.483     3.489     3.495     3.501     3.506     3.512     3.517     3.523     3.528     3.533     3.538     3.543     3.548     3.553     3.558     3.562     3.567     3.571     3.575     3.580     3.584     3.587     3.591     3.595     3.598     3.602     3.605     3.608     3.611     3.614     3.616     3.619     3.621     3.624     3.626     3.628     3.630     3.631     3.633     3.635     3.636     3.637     3.638     3.639     3.640     3.640     3.641     3.641     3.642     3.642     3.642     3.641     3.641     3.640     3.639     3.638     3.637     3.636     3.635     3.633     3.631     3.629     3.626     3.624     3.621     3.618     3.615     3.611     3.607     3.603     3.599     3.598     3.600     3.603     3.605     3.608     3.610     3.613     3.615     3.618     3.620     3.623     3.625     3.628     3.630     3.632     3.635     3.637     3.639     3.642     3.644     3.647     3.649     3.651     3.654     3.656     3.658     3.661     3.663     3.666     3.668     3.671     3.674     3.677     3.680     3.683     3.686     3.689     3.692     3.696     3.699     3.703     3.707     3.711     3.715     3.720     3.725     3.730     3.736     3.742     3.748     3.754     3.760     3.766     3.771     3.775     3.780     3.783     3.787     3.790     3.793     3.796     3.799     3.802     3.805     3.807     3.810     3.812     3.814     3.816     3.819     3.821     3.823     3.825     3.827     3.829     3.832     3.834     3.836     3.838     3.840     3.842     3.844     3.846     3.848     3.850     3.853     3.855     3.857     3.859     3.861     3.863     3.866     3.868     3.870     3.872     3.874     3.877     3.879     3.881     3.883     3.886     3.888     3.890     3.893     3.895     3.897     3.900     3.902     3.914     3.927     3.939     3.951     3.963     3.975     3.987     3.999     4.011     4.023     4.035     4.047     4.058     4.070     4.082     4.093     4.105     4.116     4.128     4.139     4.151     4.162     4.173     4.184     4.195     4.206     4.216     4.227     4.237     4.247     4.258     4.268     4.278     4.288     4.297     4.307     4.316     4.326     4.335     4.344     4.352     4.361     4.369     4.378     4.385     4.393     4.401     4.408     4.415     4.422     4.429     4.436     4.442     4.448     4.454     4.460     4.466     4.471     4.476     4.481     4.485     4.490     4.494     4.497     4.501     4.504     4.507     4.510     4.512     4.514     4.516     4.517     4.518     4.519     4.520     4.520     4.520     4.520     4.519     4.518     4.516     4.514     4.512     4.509     4.506     4.502     4.498     4.494     4.489     4.484     4.478     4.472     4.465     4.458     4.450     4.442     4.433     4.424     4.414     4.404     4.393     4.382     4.370     4.358     4.346     4.333     4.319     4.305     4.291     4.276     4.260     4.244     4.228     4.213     4.217     4.221     4.225     4.232     4.267     4.302     4.336     4.369     4.401     4.432     4.463     4.492     4.521     4.549     4.576     4.603     4.628     4.653     4.676     4.699     4.721     4.743     4.763     4.783     4.801     4.819     4.836     4.852     4.868     4.882     4.895     4.908     4.920     4.931     4.940     4.949     4.957     4.964     4.970     4.975     4.979     4.982     4.984     4.984     4.984     4.982     4.980     4.976     4.971     4.964     4.957     4.948     4.939     4.928     4.916     4.903     4.889     4.873     4.857     4.840     4.821     4.802     4.782     4.761     4.739     4.716     4.692     4.667     4.642     4.616     4.612     4.622     4.631     4.641     4.651     4.661     4.672     4.682     4.693     4.704     4.715     4.727     4.738     4.750     4.762     4.775     4.787     4.800     4.813     4.826     4.839     4.853     4.867     4.881     4.896     4.910     4.925     4.940     4.956     4.972     4.988     5.004     5.020     5.037     5.054     5.071     5.089     5.106     5.124     5.142     5.161     5.179     5.198     5.217     5.236     5.256     5.276     5.295     5.315     5.335     5.356     5.376     5.397     5.417     5.438     5.460     5.481     5.502     5.523     5.545     5.567     5.589     5.610     5.632     5.654     5.676     5.698     5.720     5.742     5.764     5.786     5.807     5.829     5.851     5.872     5.894     5.915     5.936     5.957     5.978     5.999     6.020     6.041     6.061     6.082     6.102     6.122     6.142     6.161     6.180     6.200     6.219     6.238     6.256     6.275     6.294     6.313     6.331     6.350     6.368     6.387     6.406     6.424     6.443     6.461     6.478     6.495     6.512     6.530     6.606     6.682     6.760     6.845     6.951     7.077     7.210     7.343     7.470     7.593     7.715     7.842     7.975     8.116     8.261     8.408     8.556     8.696     8.818     8.914     8.979     9.009     9.007     8.976     8.933     8.896     8.885     8.907     8.950     8.994     9.037     9.076     9.085     9.075     9.040     8.962     8.857     8.737     8.670     8.624     8.598     8.560     8.684     8.708     8.863     8.942     9.033     9.173     9.191     9.242     9.277     9.247     9.436     9.428     9.456     9.592     9.659     9.824     9.974    10.212    10.392    10.673    10.764    10.921    11.045    11.098    11.130    11.317    11.272    11.224    11.321    11.040    10.958    10.798    10.675    10.465    10.267    10.022     9.824     9.637     9.390     9.180     8.949     8.710     8.636     8.352     8.249     8.039     7.902     7.728     7.624     7.482     7.340     7.265     7.230     7.083     7.037     6.917     6.854     6.776     6.739     6.674     6.593     6.507     6.464     6.381     6.307     6.285     6.220     6.216     6.228     6.242     6.256     6.270     6.284     6.297     6.309     6.321     6.331     6.338     6.342     6.346     6.350     6.354     6.359     6.446     6.546     6.782     6.899     7.062     7.261     7.470     7.688     7.879     8.103     8.357     8.541     8.855     9.018     9.204     9.365     9.502     9.654     9.754     9.892    10.118    10.102    10.217    10.206    10.181    10.262    10.109    10.121    10.103    10.197    10.224    10.281    10.316    10.287    10.228    10.088    10.068     9.859     9.680     9.549     9.321     9.167     9.070     8.968     8.937     8.860     8.715     8.648     8.568     8.556     8.420     8.403     8.338     8.292     8.332     8.314     8.241     8.271     8.155     8.101     8.019     7.915     7.882     7.778     7.672     7.611     7.516     7.399     7.355     7.191     7.076     6.968     6.865     6.691     6.602     6.453     6.327     6.209     6.059     5.975     5.891     5.871     5.851     5.831     5.811     5.793     5.775     5.759     5.745     5.733     5.722     5.713     5.704     5.697     5.690     5.684     5.676     5.668     5.659     5.651     5.645     5.642     5.640     5.640     5.639     5.638     5.637     5.635     5.634     5.633     5.632     5.630     5.627     5.624     5.620     5.615     5.610     5.604     5.597     5.590     5.583     5.576     5.569     5.561     5.554     5.547     5.540     5.533     5.525     5.518     5.511     5.503     5.495     5.486     5.477     5.468     5.459     5.451     5.443     5.436     5.429     5.423     5.418     5.413     5.409     5.405     5.402     5.399     5.396     5.393     5.391     5.388     5.385     5.382     5.379     5.376     5.373     5.370     5.366     5.361     5.355     5.348     5.340     5.331     5.321     5.311     5.299     5.287     5.274     5.260     5.244     5.227     5.209     5.190     5.171     5.151     5.132     5.114     5.099     5.085     5.071     5.142     5.348     5.568     5.758     5.887     5.927     5.893     5.772     5.599     5.374     5.137     4.901     4.836     4.825     4.819     4.821     4.833     4.856     4.885     4.918     4.954     4.990     5.026     5.059     5.089     5.119     5.150     5.184     5.218     5.253     5.288     5.323     5.358     5.392     5.424     5.455     5.485     5.513     5.540     5.567     5.594     5.621     5.645     5.667     5.685     5.699     5.711     5.721     5.729     5.736     5.744     5.751     5.758     5.766     5.774     5.783     5.792     5.802     5.813     5.825     5.839     5.855     5.873     5.891     5.909     5.926     5.938     5.943     5.940     6.008     6.265     6.508     6.753     6.994     7.204     7.327     7.329     7.282     7.342     7.428     7.648     7.902     8.124     8.317     8.487     8.632     8.798     8.925     9.049     9.110     9.117     9.056     8.930     8.768     8.571     8.381     8.209     8.067     7.962     7.879     7.809     7.715     7.589     7.429     7.441     7.444     7.443     7.438     7.425     7.403     7.376     7.347     7.312     7.271     7.214     7.142     7.064     6.990     6.907     6.822     6.732     6.632     6.520     6.408     6.294     6.178     6.064     5.955     5.840     5.725     5.614     5.506     5.396     5.281     5.168     5.069     4.984     4.914     4.853     4.795     4.735     4.674     4.615     4.565     4.526     4.498     4.477     4.454     4.430     4.406     4.380     4.353     4.324     4.294     4.265     4.236     4.208     4.182     4.156     4.130     4.104     4.078     4.051     4.024     3.997     3.971     3.946     3.920     3.894     3.870     3.846     3.823     3.801     3.780     3.759     3.738     3.718     3.699     3.680     3.662     3.645     3.629     3.614     3.599     3.586     3.575     3.564     3.555     3.547     3.540     3.535     3.532     3.528     3.526     3.524     3.522     3.519     3.518     3.515     3.513     3.509     3.506     3.502     3.497     3.492     3.486     3.480     3.473     3.467     3.460     3.452     3.445     3.437     3.429     3.420     3.412     3.404     3.395     3.386     3.378     3.369     3.360     3.351     3.342     3.332     3.323     3.312     3.302     3.291     3.282     3.272     3.262     3.252     3.242     3.233     3.224     3.214     3.204     3.193     3.182     3.170     3.160     3.149     3.139     3.128     3.117     3.105     3.093     3.081     3.069     3.057     3.046     3.034     3.022     3.010     2.998     2.986     2.973     2.962     2.949     2.937     2.925     2.913     2.902     2.890     2.879     2.867     2.856     2.845     2.834     2.824     2.813     2.803     2.793     2.783     2.774     2.764     2.755     2.746     2.738     2.729     2.721     2.713     2.705     2.697     2.690     2.683     2.676     2.670     2.664     2.658     2.652     2.646     2.640     2.635     2.630     2.625     2.620     2.615     2.609     2.605     2.600     2.595     2.591     2.587     2.582     2.577     2.573     2.569     2.564     2.560     2.556     2.551     2.547     2.543     2.538     2.534     2.530     2.526     2.521     2.517     2.512     2.508     2.504     2.499     2.495     2.490     2.485     2.480     2.475     2.470     2.465     2.460     2.455     2.450     2.445     2.439     2.433     2.427     2.421     2.414     2.408     2.402     2.395     2.388     2.381     2.374     2.368     2.361     2.354     2.346     2.339     2.330     2.321     2.311     2.300     2.289     2.277     2.264     2.250     2.236     2.222     2.209     2.198     2.189     2.182     2.176     2.171     2.165     2.159     2.152     2.145     2.135     2.124     2.112     2.098     2.083
     2.564     2.572     2.608     2.599     2.647     2.623     2.678     2.643     2.698     2.657     2.706     2.665     2.702     2.668     2.688     2.667     2.666     2.681     2.648     2.698     2.674     2.743     2.696     2.779     2.713     2.803     2.723     2.814     2.725     2.811     2.719     2.793     2.730     2.764     2.745     2.758     2.761     2.772     2.776     2.786     2.791     2.801     2.806     2.815     2.821     2.830     2.836     2.844     2.850     2.859     2.865     2.874     2.880     2.888     2.895     2.902     2.909     2.917     2.924     2.931     2.938     2.945     2.952     2.959     2.966     2.973     2.980     2.987     2.993     3.000     3.007     3.014     3.020     3.027     3.034     3.040     3.047     3.053     3.060     3.066     3.073     3.079     3.086     3.092     3.098     3.105     3.111     3.117     3.124     3.130     3.136     3.142     3.148     3.154     3.160     3.166     3.172     3.178     3.184     3.190     3.196     3.202     3.208     3.214     3.219     3.225     3.231     3.237     3.242     3.248     3.254     3.260     3.265     3.271     3.276     3.282     3.288     3.293     3.299     3.304     3.310     3.316     3.321     3.326     3.332     3.337     3.342     3.348     3.353     3.359     3.364     3.369     3.374     3.380     3.385     3.390     3.395     3.400     3.406     3.411     3.416     3.420     3.425     3.430     3.435     3.440     3.444     3.449     3.454     3.458     3.463     3.467     3.472     3.476     3.481     3.485     3.489     3.493     3.497     3.501     3.505     3.509     3.513     3.517     3.521     3.525     3.528     3.532     3.535     3.539     3.542     3.546     3.549     3.552     3.555     3.558     3.561     3.564     3.567     3.570     3.572     3.575     3.577     3.580     3.582     3.584     3.586     3.589     3.591     3.592     3.594     3.596     3.598     3.599     3.601     3.602     3.603     3.605     3.606     3.607     3.608     3.609     3.610     3.610     3.611     3.611     3.612     3.612     3.613     3.613     3.613     3.613     3.613     3.613     3.613     3.613     3.613     3.612     3.612     3.611     3.610     3.610     3.609     3.608     3.607     3.606     3.605     3.603     3.602     3.600     3.599     3.597     3.595     3.594     3.592     3.590     3.588     3.585     3.583     3.581     3.578     3.576     3.573     3.571     3.568     3.565     3.562     3.559     3.555     3.552     3.549     3.545     3.542     3.538     3.534     3.530     3.526     3.522     3.518     3.514     3.510     3.505     3.500     3.496     3.491     3.486     3.481     3.476     3.471     3.466     3.461     3.455     3.450     3.444     3.438     3.432     3.427     3.421     3.414     3.408     3.402     3.395     3.389     3.382     3.375     3.368     3.361     3.355     3.348     3.340     3.333     3.326     3.318     3.311     3.304     3.296     3.289     3.281     3.273     3.266     3.258     3.250     3.242     3.234     3.227     3.219     3.211     3.203     3.195     3.187     3.179     3.171     3.162     3.154     3.146     3.138     3.130     3.121     3.113     3.105     3.097     3.088     3.080     3.072     3.063     3.055     3.046     3.038     3.036     3.037     3.037     3.037     3.038     3.038     3.038     3.039     3.039     3.039     3.040     3.040     3.040     3.041     3.041     3.042     3.042     3.042     3.042     3.043     3.043     3.044     3.044     3.044     3.045     3.045     3.046     3.046     3.046     3.047     3.047     3.048     3.048     3.049     3.049     3.050     3.050     3.051     3.051     3.051     3.052     3.052     3.053     3.054     3.054     3.055     3.055     3.056     3.056     3.057     3.057     3.058     3.059     3.059     3.060     3.060     3.061     3.062     3.062     3.063     3.063     3.064     3.064     3.065     3.066     3.066     3.067     3.068     3.068     3.069     3.069     3.070     3.071     3.071     3.072     3.073     3.074     3.074     3.075     3.076     3.076     3.077     3.078     3.078     3.079     3.080     3.081     3.081     3.082     3.083     3.084     3.084     3.085     3.086     3.087     3.088     3.089     3.089     3.090     3.091     3.092     3.093     3.093     3.094     3.095     3.096     3.097     3.098     3.099     3.099     3.100     3.101     3.102     3.103     3.104     3.105     3.105     3.106     3.107     3.108     3.109     3.110     3.111     3.112     3.113     3.114     3.115     3.116     3.117     3.118     3.119     3.120     3.121     3.122     3.123     3.124     3.125     3.126     3.127     3.129     3.130     3.131     3.132     3.133     3.134     3.135     3.136     3.138     3.139     3.140     3.141     3.142     3.143     3.145     3.146     3.147     3.148     3.150     3.151     3.152     3.153     3.155     3.156     3.157     3.158     3.160     3.161     3.162     3.164     3.165     3.166     3.168     3.169     3.170     3.172     3.173     3.174     3.176     3.177     3.179     3.180     3.182     3.183     3.185     3.186     3.187     3.189     3.190     3.192     3.193     3.195     3.196     3.198     3.199     3.200     3.202     3.203     3.205     3.206     3.208     3.209     3.211     3.212     3.214     3.215     3.217     3.218     3.220     3.221     3.223     3.224     3.226     3.228     3.229     3.231     3.232     3.234     3.235     3.237     3.238     3.240     3.242     3.243     3.245     3.246     3.248     3.250     3.251     3.253     3.255     3.256     3.258     3.260     3.262     3.264     3.265     3.267     3.269     3.271     3.272     3.274     3.276     3.278     3.280     3.281     3.283     3.285     3.287     3.289     3.290     3.292     3.294     3.296     3.298     3.300     3.302     3.303     3.305     3.307     3.309     3.311     3.313     3.315     3.317     3.319     3.321     3.323     3.325     3.327     3.329     3.331     3.333     3.335     3.337     3.339     3.341     3.343     3.345     3.347     3.349     3.351     3.353     3.355     3.357     3.359     3.361     3.363     3.365     3.367     3.369     3.371     3.373     3.375     3.377     3.379     3.381     3.384     3.386     3.388     3.390     3.392     3.394     3.396     3.398     3.400     3.402     3.405     3.410     3.416     3.423     3.429     3.435     3.442     3.448     3.454     3.460     3.466     3.472     3.478     3.483     3.489     3.495     3.500     3.505     3.511     3.516     3.521     3.526     3.531     3.535     3.540     3.544     3.549     3.553     3.557     3.561     3.565     3.569     3.573     3.576     3.580     3.583     3.586     3.589     3.592     3.595     3.598     3.600     3.603     3.605     3.607     3.609     3.611     3.612     3.614     3.615     3.617     3.618     3.619     3.619     3.620     3.621     3.621     3.621     3.621     3.621     3.621     3.621     3.620     3.620     3.619     3.618     3.617     3.615     3.614     3.612     3.610     3.608     3.606     3.603     3.600     3.597     3.594     3.590     3.586     3.588     3.591     3.594     3.596     3.599     3.601     3.604     3.606     3.609     3.611     3.614     3.617     3.619     3.621     3.624     3.626     3.628     3.631     3.633     3.636     3.638     3.641     3.643     3.645     3.648     3.650     3.652     3.655     3.657     3.660     3.662     3.665     3.668     3.671     3.674     3.677     3.680     3.683     3.686     3.689     3.693     3.696     3.700     3.704     3.708     3.712     3.717     3.722     3.727     3.732     3.737     3.743     3.749     3.755     3.761     3.766     3.771     3.776     3.780     3.783     3.787     3.790     3.794     3.797     3.799     3.802     3.805     3.807     3.810     3.812     3.815     3.817     3.819     3.821     3.823     3.826     3.828     3.830     3.832     3.834     3.836     3.838     3.840     3.842     3.844     3.847     3.849     3.851     3.853     3.855     3.857     3.859     3.862     3.864     3.866     3.868     3.870     3.873     3.875     3.877     3.879     3.882     3.884     3.886     3.888     3.891     3.893     3.895     3.898     3.900     3.911     3.923     3.935     3.947     3.959     3.971     3.983     3.995     4.007     4.019     4.031     4.042     4.054     4.066     4.077     4.089     4.101     4.112     4.124     4.135     4.146     4.158     4.169     4.180     4.191     4.201     4.212     4.222     4.233     4.243     4.253     4.263     4.273     4.283     4.293     4.303     4.312     4.321     4.331     4.339     4.348     4.357     4.365     4.373     4.381     4.389     4.397     4.404     4.411     4.419     4.425     4.432     4.438     4.445     4.450     4.456     4.462     4.467     4.472     4.477     4.482     4.486     4.490     4.494     4.497     4.501     4.504     4.506     4.509     4.511     4.513     4.514     4.515     4.516     4.517     4.517     4.517     4.517     4.516     4.515     4.513     4.511     4.509     4.506     4.503     4.500     4.496     4.492     4.487     4.482     4.476     4.470     4.464     4.457     4.449     4.441     4.432     4.423     4.414     4.404     4.393     4.382     4.371     4.359     4.346     4.333     4.320     4.306     4.291     4.277     4.261     4.245     4.229     4.213     4.215     4.219     4.222     4.226     4.245     4.280     4.314     4.347     4.380     4.411     4.442     4.472     4.501     4.529     4.556     4.583     4.608     4.633     4.657     4.680     4.702     4.724     4.744     4.764     4.783     4.801     4.818     4.834     4.850     4.864     4.878     4.891     4.903     4.914     4.924     4.933     4.941     4.948     4.954     4.960     4.964     4.967     4.969     4.970     4.970     4.969     4.966     4.962     4.957     4.951     4.944     4.936     4.926     4.916     4.904     4.891     4.877     4.862     4.846     4.829     4.811     4.792     4.772     4.751     4.729     4.706     4.682     4.658     4.632     4.606     4.610     4.619     4.629     4.639     4.649     4.659     4.669     4.680     4.691     4.701     4.713     4.724     4.735     4.747     4.759     4.771     4.784     4.797     4.810     4.823     4.836     4.849     4.863     4.877     4.892     4.906     4.921     4.936     4.952     4.967     4.983     4.999     5.016     5.032     5.049     5.066     5.083     5.101     5.119     5.137     5.155     5.173     5.192     5.211     5.230     5.250     5.269     5.289     5.309     5.329     5.349     5.369     5.390     5.411     5.432     5.453     5.474     5.495     5.516     5.538     5.559     5.581     5.603     5.625     5.647     5.669     5.691     5.713     5.735     5.757     5.778     5.800     5.822     5.844     5.865     5.887     5.908     5.929     5.950     5.971     5.992     6.013     6.034     6.054     6.075     6.095     6.115     6.135     6.155     6.174     6.194     6.213     6.232     6.250     6.269     6.288     6.306     6.324     6.343     6.361     6.380     6.399     6.418     6.437     6.455     6.473     6.491     6.507     6.523     6.572     6.651     6.729     6.806     6.895     7.004     7.132     7.267     7.401     7.529     7.653     7.777     7.907     8.046     8.191     8.339     8.487     8.631     8.762     8.870     8.950     8.999     9.015     9.000     8.963     8.931     8.914     8.920     8.955     9.010     9.048     9.078     9.101     9.107     9.082     9.041     8.936     9.039     9.145     8.999     8.976     8.888     8.860     8.829     8.998     8.971     9.045     9.154     9.173     9.317     9.309     9.353     9.427     9.393     9.482     9.556     9.637     9.697     9.787     9.960    10.108    10.367    10.486    10.710    10.844    10.991    11.053    11.221    11.273    11.207    11.227    11.183    11.110    11.000    10.937    10.766    10.615    10.419    10.179    10.013     9.810     9.576     9.312     9.098     8.977     8.703     8.591     8.333     8.245     8.029     7.921     7.743     7.587     7.541     7.429     7.302     7.202     7.079     7.020     6.904     6.853     6.758     6.719     6.644     6.561     6.473     6.404     6.358     6.248     6.235     6.221     6.234     6.248     6.262     6.276     6.290     6.302     6.314     6.324     6.332     6.337     6.342     6.347     6.351     6.356     6.361     6.366     6.420     6.491     6.686     6.821     7.072     7.240     7.445     7.626     7.882     8.084     8.326     8.536     8.705     8.924     9.085     9.254     9.362     9.529     9.772     9.805     9.927     9.958    10.044    10.091    10.008    10.003    10.013    10.003    10.014    10.098    10.108    10.180    10.237    10.187    10.241    10.060     9.996     9.837     9.676     9.487     9.426     9.158     9.059     8.938     8.856     8.734     8.654     8.654     8.494     8.503     8.381     8.330     8.367     8.323     8.279     8.336     8.240     8.233     8.119     8.072     8.000     7.890     7.818     7.742     7.643     7.596     7.532     7.383     7.270     7.182     7.052     6.929     6.825     6.653     6.576     6.415     6.289     6.178     6.038     5.963     5.894     5.874     5.854     5.834     5.816     5.799     5.783     5.769     5.757     5.746     5.737     5.729     5.722     5.715     5.708     5.701     5.693     5.685     5.679     5.674     5.671     5.670     5.669     5.668     5.668     5.667     5.666     5.665     5.664     5.663     5.660     5.657     5.653     5.648     5.642     5.636     5.629     5.621     5.613     5.604     5.596     5.587     5.579     5.571     5.563     5.556     5.548     5.540     5.532     5.524     5.515     5.506     5.497     5.487     5.477     5.468     5.460     5.452     5.444     5.437     5.431     5.425     5.420     5.416     5.413     5.409     5.407     5.404     5.401     5.399     5.396     5.393     5.390     5.387     5.384     5.381     5.378     5.374     5.369     5.363     5.356     5.348     5.338     5.328     5.316     5.303     5.290     5.276     5.261     5.245     5.227     5.209     5.190     5.171     5.152     5.133     5.115     5.099     5.085     5.069     5.053     5.275     5.522     5.753     5.922     6.013     5.989     5.900     5.743     5.518     5.278     5.047     4.830     4.805     4.798     4.798     4.806     4.822     4.845     4.872     4.902     4.933     4.964     4.994     5.022     5.051     5.083     5.117     5.152     5.187     5.221     5.257     5.292     5.326     5.359     5.391     5.421     5.450     5.478     5.506     5.533     5.559     5.584     5.606     5.625     5.641     5.654     5.666     5.677     5.687     5.697     5.707     5.716     5.726     5.735     5.745     5.755     5.767     5.779     5.792     5.807     5.823     5.839     5.855     5.870     5.882     5.890     5.980     6.166     6.359     6.555     6.738     6.904     7.055     7.230     7.428     7.498     7.627     7.816     8.107     8.391     8.677     8.933     9.153     9.436     9.745     9.978    10.096    10.158    10.122    10.015     9.815     9.578     9.330     9.102     8.906     8.738     8.593     8.469     8.362     8.257     8.140     7.992     7.812     7.604     7.414     7.394     7.370     7.338     7.297     7.250     7.201     7.149     7.092     7.024     6.938     6.846     6.761     6.672     6.576     6.476     6.367     6.247     6.127     6.013     5.898     5.783     5.673     5.563     5.454     5.350     5.252     5.152     5.048     4.943     4.849     4.774     4.716     4.667     4.620     4.570     4.520     4.473     4.431     4.395     4.368     4.348     4.330     4.310     4.290     4.268     4.243     4.217     4.191     4.164     4.138     4.113     4.089     4.065     4.043     4.019     3.996     3.973     3.949     3.925     3.902     3.879     3.857     3.834     3.812     3.789     3.768     3.748     3.728     3.708     3.688     3.668     3.649     3.631     3.613     3.596     3.580     3.565     3.550     3.537     3.524     3.513     3.503     3.494     3.487     3.481     3.477     3.474     3.472     3.471     3.470     3.468     3.468     3.467     3.465     3.463     3.460     3.457     3.454     3.449     3.445     3.440     3.435     3.429     3.423     3.417     3.410     3.404     3.397     3.389     3.382     3.374     3.366     3.358     3.350     3.342     3.334     3.325     3.317     3.308     3.299     3.290     3.280     3.270     3.260     3.251     3.241     3.232     3.222     3.213     3.204     3.195     3.186     3.176     3.165     3.154     3.143     3.132     3.122     3.111     3.100     3.089     3.078     3.066     3.054     3.042     3.031     3.019     3.008     2.996     2.984     2.972     2.960     2.948     2.936     2.924     2.912     2.901     2.889     2.878     2.866     2.855     2.844     2.833     2.822     2.812     2.801     2.791     2.781     2.771     2.762     2.753     2.744     2.735     2.726     2.718     2.709     2.701     2.694     2.686     2.679     2.672     2.665     2.659     2.653     2.647     2.642     2.636     2.630     2.624     2.619     2.614     2.609     2.604     2.599     2.594     2.590     2.585     2.581     2.577     2.572     2.568     2.563     2.559     2.554     2.550     2.546     2.542     2.537     2.533     2.529     2.524     2.520     2.516     2.512     2.507     2.503     2.498     2.494     2.490     2.485     2.480     2.476     2.471     2.466     2.461     2.456     2.451     2.446     2.440     2.435     2.430     2.424     2.418     2.411     2.405     2.398     2.392     2.386     2.379     2.372     2.365     2.358     2.352     2.345     2.337     2.329     2.321     2.312     2.302     2.291     2.279     2.267     2.254     2.241     2.227     2.212     2.200     2.189     2.180     2.172     2.167     2.163     2.158     2.152     2.145     2.138     2.129     2.118     2.106     2.092     2.078
     2.563     2.587     2.587     2.634     2.614     2.673     2.636     2.702     2.654     2.720     2.667     2.726     2.674     2.720     2.676     2.704     2.672     2.680     2.677     2.653     2.687     2.664     2.720     2.684     2.753     2.698     2.774     2.706     2.781     2.709     2.775     2.724     2.755     2.740     2.754     2.755     2.768     2.770     2.782     2.785     2.796     2.800     2.810     2.815     2.825     2.830     2.839     2.845     2.853     2.860     2.868     2.875     2.882     2.890     2.897     2.904     2.911     2.919     2.926     2.933     2.941     2.947     2.954     2.962     2.969     2.975     2.983     2.989     2.996     3.003     3.010     3.017     3.023     3.030     3.036     3.043     3.050     3.056     3.063     3.069     3.076     3.083     3.089     3.095     3.101     3.108     3.114     3.121     3.127     3.133     3.140     3.146     3.152     3.158     3.164     3.170     3.176     3.182     3.188     3.194     3.200     3.206     3.212     3.218     3.224     3.229     3.235     3.241     3.247     3.253     3.258     3.264     3.270     3.275     3.281     3.287     3.292     3.298     3.304     3.309     3.315     3.320     3.326     3.331     3.337     3.342     3.347     3.353     3.358     3.364     3.369     3.374     3.380     3.385     3.390     3.395     3.400     3.405     3.410     3.415     3.420     3.425     3.430     3.435     3.440     3.445     3.449     3.454     3.459     3.463     3.468     3.472     3.477     3.481     3.486     3.490     3.494     3.498     3.502     3.506     3.510     3.514     3.518     3.522     3.526     3.529     3.533     3.537     3.540     3.544     3.547     3.551     3.553     3.557     3.560     3.563     3.566     3.569     3.572     3.574     3.577     3.579     3.582     3.584     3.587     3.589     3.591     3.593     3.595     3.597     3.599     3.600     3.602     3.604     3.605     3.606     3.608     3.609     3.610     3.611     3.612     3.613     3.614     3.615     3.615     3.616     3.616     3.617     3.617     3.617     3.618     3.617     3.618     3.617     3.617     3.617     3.617     3.616     3.616     3.615     3.614     3.614     3.613     3.612     3.611     3.610     3.609     3.607     3.606     3.604     3.603     3.601     3.599     3.598     3.596     3.594     3.591     3.589     3.587     3.585     3.582     3.580     3.577     3.574     3.571     3.569     3.565     3.562     3.559     3.556     3.552     3.549     3.545     3.542     3.538     3.534     3.530     3.526     3.522     3.518     3.513     3.509     3.504     3.499     3.495     3.490     3.485     3.480     3.475     3.469     3.464     3.459     3.453     3.447     3.442     3.436     3.430     3.424     3.418     3.411     3.405     3.399     3.392     3.385     3.379     3.372     3.365     3.358     3.351     3.344     3.336     3.329     3.322     3.314     3.307     3.299     3.292     3.284     3.276     3.268     3.261     3.253     3.245     3.237     3.229     3.221     3.214     3.206     3.197     3.189     3.181     3.173     3.165     3.157     3.149     3.140     3.132     3.124     3.115     3.107     3.099     3.090     3.082     3.074     3.065     3.057     3.048     3.040     3.035     3.035     3.036     3.036     3.036     3.037     3.037     3.037     3.038     3.038     3.038     3.039     3.039     3.039     3.040     3.040     3.040     3.041     3.041     3.041     3.042     3.042     3.043     3.043     3.043     3.044     3.044     3.045     3.045     3.046     3.046     3.046     3.047     3.047     3.048     3.048     3.049     3.049     3.050     3.050     3.051     3.051     3.052     3.052     3.053     3.053     3.054     3.054     3.055     3.055     3.056     3.057     3.057     3.058     3.058     3.059     3.060     3.060     3.061     3.061     3.062     3.062     3.063     3.064     3.064     3.065     3.066     3.066     3.067     3.068     3.068     3.069     3.069     3.070     3.071     3.072     3.072     3.073     3.074     3.074     3.075     3.076     3.077     3.077     3.078     3.079     3.079     3.080     3.081     3.082     3.082     3.083     3.084     3.085     3.086     3.086     3.087     3.088     3.089     3.090     3.090     3.091     3.092     3.093     3.094     3.095     3.096     3.096     3.097     3.098     3.099     3.100     3.101     3.101     3.102     3.103     3.104     3.105     3.106     3.107     3.108     3.109     3.110     3.111     3.112     3.113     3.114     3.115     3.116     3.117     3.118     3.119     3.120     3.121     3.122     3.123     3.124     3.125     3.126     3.127     3.128     3.130     3.130     3.132     3.133     3.134     3.135     3.136     3.138     3.139     3.140     3.141     3.142     3.144     3.145     3.146     3.147     3.148     3.150     3.151     3.152     3.154     3.155     3.156     3.157     3.159     3.160     3.161     3.163     3.164     3.165     3.167     3.168     3.169     3.171     3.172     3.173     3.175     3.176     3.178     3.179     3.180     3.182     3.183     3.185     3.186     3.188     3.189     3.191     3.192     3.193     3.195     3.197     3.198     3.199     3.201     3.202     3.204     3.206     3.207     3.208     3.210     3.211     3.213     3.214     3.216     3.217     3.219     3.220     3.222     3.223     3.225     3.226     3.228     3.229     3.231     3.233     3.234     3.236     3.238     3.239     3.241     3.242     3.244     3.246     3.247     3.249     3.250     3.252     3.254     3.256     3.257     3.259     3.261     3.263     3.264     3.266     3.268     3.270     3.271     3.273     3.275     3.277     3.279     3.281     3.282     3.284     3.286     3.288     3.290     3.292     3.293     3.295     3.297     3.299     3.301     3.303     3.305     3.307     3.308     3.310     3.312     3.314     3.316     3.318     3.320     3.322     3.324     3.326     3.328     3.330     3.332     3.334     3.336     3.338     3.340     3.342     3.344     3.346     3.348     3.350     3.352     3.354     3.356     3.358     3.360     3.362     3.364     3.366     3.368     3.370     3.372     3.374     3.376     3.379     3.381     3.383     3.385     3.387     3.389     3.391     3.393     3.395     3.397     3.400     3.402     3.404     3.406     3.408     3.412     3.418     3.425     3.431     3.437     3.443     3.449     3.455     3.460     3.466     3.472     3.477     3.483     3.488     3.493     3.498     3.503     3.508     3.513     3.517     3.522     3.526     3.531     3.535     3.539     3.543     3.547     3.551     3.554     3.558     3.561     3.565     3.568     3.571     3.574     3.576     3.579     3.581     3.584     3.586     3.588     3.590     3.591     3.593     3.594     3.596     3.597     3.598     3.599     3.600     3.600     3.601     3.601     3.601     3.601     3.601     3.601     3.601     3.600     3.599     3.598     3.597     3.596     3.595     3.593     3.591     3.589     3.587     3.584     3.582     3.579     3.576     3.577     3.579     3.582     3.584     3.587     3.589     3.592     3.595     3.597     3.600     3.602     3.605     3.607     3.610     3.613     3.615     3.617     3.620     3.622     3.625     3.627     3.630     3.632     3.634     3.637     3.639     3.642     3.644     3.647     3.649     3.652     3.654     3.657     3.659     3.662     3.665     3.667     3.670     3.673     3.676     3.679     3.683     3.686     3.689     3.693     3.696     3.700     3.704     3.709     3.713     3.718     3.723     3.728     3.733     3.739     3.744     3.750     3.755     3.761     3.766     3.771     3.775     3.779     3.783     3.787     3.790     3.793     3.797     3.799     3.802     3.805     3.807     3.810     3.812     3.815     3.817     3.819     3.821     3.824     3.826     3.828     3.830     3.832     3.834     3.836     3.839     3.841     3.843     3.845     3.847     3.849     3.851     3.853     3.855     3.858     3.860     3.862     3.864     3.866     3.869     3.871     3.873     3.875     3.877     3.880     3.882     3.884     3.886     3.889     3.891     3.893     3.896     3.898     3.907     3.919     3.931     3.943     3.955     3.967     3.979     3.991     4.003     4.015     4.026     4.038     4.050     4.062     4.073     4.085     4.096     4.108     4.120     4.131     4.142     4.153     4.164     4.176     4.186     4.197     4.208     4.218     4.229     4.239     4.249     4.259     4.269     4.279     4.289     4.298     4.308     4.317     4.326     4.335     4.344     4.353     4.361     4.369     4.377     4.385     4.393     4.400     4.408     4.415     4.421     4.428     4.434     4.441     4.447     4.452     4.458     4.463     4.468     4.473     4.478     4.482     4.486     4.490     4.494     4.497     4.500     4.503     4.505     4.507     4.509     4.511     4.512     4.513     4.514     4.514     4.514     4.514     4.513     4.512     4.510     4.509     4.507     4.504     4.501     4.498     4.494     4.490     4.485     4.480     4.475     4.469     4.462     4.456     4.448     4.440     4.432     4.423     4.414     4.404     4.393     4.382     4.371     4.359     4.347     4.334     4.320     4.307     4.292     4.278     4.262     4.247     4.230     4.214     4.213     4.217     4.220     4.224     4.228     4.258     4.292     4.326     4.359     4.390     4.421     4.451     4.480     4.509     4.536     4.563     4.589     4.614     4.638     4.661     4.683     4.705     4.726     4.745     4.764     4.782     4.800     4.816     4.832     4.846     4.860     4.873     4.885     4.896     4.907     4.916     4.924     4.932     4.938     4.944     4.948     4.951     4.954     4.955     4.955     4.954     4.952     4.948     4.944     4.938     4.931     4.923     4.914     4.904     4.892     4.879     4.866     4.851     4.835     4.818     4.800     4.781     4.761     4.740     4.718     4.696     4.672     4.648     4.622     4.598     4.608     4.617     4.627     4.636     4.646     4.656     4.667     4.677     4.688     4.699     4.710     4.721     4.733     4.744     4.756     4.768     4.781     4.793     4.806     4.819     4.833     4.846     4.860     4.874     4.888     4.903     4.917     4.932     4.947     4.963     4.979     4.995     5.011     5.027     5.044     5.061     5.078     5.096     5.113     5.131     5.149     5.168     5.186     5.205     5.224     5.243     5.263     5.283     5.302     5.322     5.343     5.363     5.383     5.404     5.425     5.446     5.467     5.488     5.509     5.531     5.552     5.574     5.596     5.617     5.639     5.661     5.683     5.705     5.727     5.749     5.771     5.793     5.815     5.836     5.858     5.880     5.901     5.922     5.943     5.965     5.985     6.006     6.027     6.047     6.068     6.088     6.109     6.129     6.149     6.168     6.188     6.207     6.226     6.245     6.263     6.282     6.300     6.318     6.336     6.355     6.373     6.392     6.411     6.430     6.449     6.468     6.486     6.503     6.519     6.536     6.614     6.694     6.774     6.856     6.947     7.058     7.187     7.323     7.458     7.589     7.717     7.845     7.979     8.123     8.272     8.422     8.570     8.708     8.828     8.922     8.987     9.021     9.024     8.999     8.960     8.936     8.930     8.950     8.996     9.049     9.078     9.100     9.114     9.111     9.068     9.012     9.271     9.512     9.537     9.576     9.435     9.335     9.229     9.241     9.128     9.213     9.214     9.254     9.249     9.341     9.450     9.503     9.449     9.525     9.498     9.621     9.639     9.685     9.859     9.923    10.122    10.179    10.323    10.498    10.699    10.836    11.045    11.077    11.217    11.185    11.285    11.198    11.130    11.088    10.974    10.875    10.685    10.522    10.313    10.219     9.975     9.745     9.517     9.326     9.046     8.954     8.679     8.552     8.381     8.197     8.043     7.869     7.904     7.721     7.599     7.446     7.309     7.247     7.125     7.042     6.939     6.866     6.797     6.684     6.643     6.534     6.472     6.380     6.342     6.224     6.225     6.239     6.253     6.267     6.280     6.293     6.305     6.315     6.324     6.331     6.337     6.342     6.347     6.352     6.358     6.363     6.369     6.375     6.380     6.459     6.678     6.855     7.034     7.197     7.446     7.606     7.827     8.048     8.225     8.458     8.633     8.818     8.957     9.089     9.367     9.421     9.592     9.646     9.783     9.829     9.852     9.822     9.832     9.908     9.828     9.867     9.880     9.935     9.974    10.061    10.246    10.089    10.105     9.988     9.854     9.746     9.713     9.434     9.318     9.089     8.962     8.869     8.796     8.760     8.619     8.572     8.466     8.395     8.396     8.300     8.290     8.316     8.294     8.325     8.219     8.190     8.103     7.985     7.929     7.846     7.748     7.747     7.623     7.542     7.454     7.383     7.214     7.132     7.019     6.872     6.772     6.610     6.531     6.375     6.259     6.157     6.023     5.958     5.897     5.877     5.858     5.840     5.823     5.807     5.794     5.782     5.771     5.763     5.755     5.748     5.741     5.734     5.727     5.720     5.713     5.708     5.704     5.702     5.700     5.700     5.699     5.699     5.699     5.698     5.697     5.696     5.694     5.691     5.687     5.682     5.676     5.670     5.662     5.653     5.644     5.635     5.625     5.616     5.606     5.597     5.588     5.580     5.572     5.563     5.554     5.546     5.537     5.528     5.518     5.508     5.497     5.487     5.478     5.469     5.461     5.453     5.446     5.439     5.434     5.429     5.425     5.421     5.418     5.416     5.413     5.411     5.408     5.405     5.402     5.399     5.396     5.394     5.391     5.387     5.383     5.378     5.372     5.364     5.356     5.346     5.334     5.321     5.307     5.292     5.277     5.262     5.245     5.227     5.208     5.189     5.171     5.151     5.131     5.112     5.095     5.080     5.064     5.048     5.232     5.472     5.719     5.922     6.034     6.051     5.992     5.846     5.637     5.409     5.186     4.954     4.786     4.778     4.776     4.780     4.790     4.806     4.826     4.848     4.873     4.898     4.925     4.952     4.981     5.014     5.047     5.080     5.115     5.149     5.185     5.220     5.255     5.288     5.319     5.350     5.380     5.408     5.436     5.464     5.490     5.514     5.537     5.557     5.576     5.592     5.607     5.621     5.635     5.649     5.662     5.674     5.686     5.697     5.709     5.722     5.735     5.748     5.763     5.779     5.794     5.808     5.822     5.835     5.844     5.849     5.964     6.186     6.405     6.623     6.903     7.165     7.397     7.603     7.786     8.033     8.245     8.492     8.769     9.091     9.430     9.822    10.205    10.589    10.839    11.060    11.133    11.152    11.018    10.852    10.554    10.252     9.925     9.647     9.420     9.245     9.088     8.948     8.812     8.671     8.530     8.356     8.160     7.943     7.714     7.482     7.264     7.183     7.126     7.064     7.000     6.936     6.867     6.786     6.691     6.593     6.500     6.406     6.300     6.191     6.075     5.953     5.832     5.724     5.615     5.508     5.402     5.301     5.200     5.108     5.020     4.931     4.840     4.746     4.659     4.593     4.545     4.505     4.467     4.426     4.385     4.346     4.309     4.277     4.251     4.232     4.214     4.197     4.179     4.160     4.137     4.114     4.090     4.066     4.043     4.020     3.999     3.978     3.957     3.937     3.916     3.896     3.875     3.854     3.834     3.814     3.794     3.774     3.754     3.733     3.714     3.695     3.676     3.657     3.638     3.620     3.601     3.583     3.566     3.550     3.534     3.518     3.504     3.490     3.477     3.465     3.455     3.445     3.437     3.430     3.425     3.422     3.420     3.419     3.419     3.419     3.419     3.419     3.418     3.417     3.416     3.414     3.411     3.408     3.405     3.401     3.397     3.392     3.387     3.382     3.377     3.371     3.365     3.358     3.351     3.344     3.337     3.330     3.323     3.315     3.308     3.300     3.292     3.284     3.276     3.267     3.258     3.249     3.239     3.230     3.221     3.212     3.203     3.193     3.185     3.176     3.167     3.158     3.148     3.137     3.126     3.115     3.105     3.095     3.084     3.074     3.062     3.051     3.039     3.027     3.016     3.005     2.993     2.982     2.970     2.958     2.947     2.935     2.923     2.911     2.900     2.888     2.877     2.865     2.854     2.843     2.832     2.821     2.811     2.800     2.790     2.780     2.770     2.760     2.751     2.741     2.732     2.723     2.715     2.707     2.698     2.691     2.683     2.676     2.668     2.661     2.655     2.649     2.642     2.636     2.631     2.626     2.620     2.615     2.609     2.604     2.599     2.594     2.589     2.585     2.580     2.575     2.571     2.566     2.562     2.558     2.554     2.549     2.545     2.540     2.536     2.532     2.528     2.524     2.519     2.515     2.511     2.506     2.502     2.498     2.493     2.489     2.484     2.480     2.476     2.471     2.467     2.462     2.457     2.452     2.447     2.442     2.436     2.431     2.426     2.420     2.414     2.409     2.402     2.396     2.389     2.383     2.376     2.370     2.363     2.357     2.350     2.343     2.336     2.328     2.321     2.312     2.303     2.293     2.282     2.270     2.257     2.244     2.231     2.217     2.203     2.190     2.179     2.171     2.164     2.159     2.155     2.150     2.145     2.138     2.131     2.122     2.111     2.099     2.086     2.070
     2.564     2.576     2.614     2.603     2.661     2.631     2.699     2.652     2.727     2.665     2.742     2.677     2.745     2.682     2.737     2.682     2.720     2.678     2.695     2.672     2.666     2.680     2.657     2.693     2.674     2.722     2.689     2.740     2.705     2.744     2.721     2.738     2.736     2.751     2.750     2.764     2.765     2.778     2.780     2.792     2.795     2.805     2.810     2.819     2.824     2.833     2.839     2.847     2.854     2.861     2.869     2.876     2.884     2.891     2.899     2.906     2.913     2.921     2.928     2.935     2.943     2.950     2.957     2.964     2.971     2.978     2.985     2.992     2.999     3.006     3.012     3.019     3.026     3.033     3.040     3.046     3.053     3.059     3.066     3.072     3.079     3.085     3.093     3.099     3.105     3.112     3.118     3.125     3.131     3.137     3.143     3.150     3.156     3.162     3.168     3.174     3.180     3.186     3.192     3.198     3.204     3.210     3.216     3.222     3.228     3.234     3.240     3.245     3.251     3.257     3.263     3.268     3.274     3.280     3.286     3.291     3.297     3.302     3.308     3.314     3.319     3.325     3.330     3.336     3.342     3.346     3.352     3.357     3.363     3.368     3.374     3.379     3.384     3.389     3.395     3.400     3.405     3.410     3.415     3.420     3.425     3.430     3.435     3.440     3.445     3.450     3.454     3.459     3.464     3.468     3.473     3.477     3.482     3.486     3.490     3.495     3.499     3.503     3.507     3.511     3.515     3.519     3.523     3.527     3.531     3.534     3.538     3.542     3.545     3.548     3.552     3.555     3.558     3.562     3.565     3.568     3.571     3.573     3.576     3.579     3.581     3.584     3.586     3.589     3.591     3.593     3.596     3.598     3.599     3.601     3.603     3.605     3.606     3.608     3.609     3.611     3.612     3.613     3.615     3.615     3.616     3.617     3.618     3.619     3.619     3.620     3.620     3.621     3.621     3.621     3.622     3.622     3.622     3.621     3.621     3.621     3.621     3.620     3.620     3.619     3.619     3.618     3.617     3.616     3.615     3.614     3.612     3.611     3.610     3.608     3.607     3.605     3.603     3.601     3.599     3.597     3.595     3.593     3.591     3.588     3.586     3.583     3.580     3.578     3.575     3.572     3.569     3.566     3.563     3.559     3.556     3.552     3.549     3.545     3.541     3.537     3.533     3.529     3.525     3.521     3.517     3.512     3.507     3.503     3.498     3.493     3.488     3.483     3.478     3.473     3.467     3.462     3.456     3.451     3.445     3.439     3.433     3.427     3.421     3.415     3.408     3.402     3.395     3.389     3.382     3.375     3.368     3.361     3.354     3.347     3.339     3.332     3.325     3.317     3.310     3.302     3.294     3.287     3.279     3.271     3.263     3.255     3.248     3.240     3.232     3.224     3.216     3.208     3.200     3.192     3.184     3.176     3.167     3.159     3.151     3.143     3.134     3.126     3.118     3.109     3.101     3.092     3.084     3.075     3.067     3.059     3.050     3.042     3.034     3.034     3.034     3.035     3.035     3.035     3.036     3.036     3.036     3.036     3.037     3.037     3.037     3.038     3.038     3.039     3.039     3.039     3.040     3.040     3.041     3.041     3.041     3.042     3.042     3.043     3.043     3.043     3.044     3.044     3.045     3.045     3.046     3.046     3.047     3.047     3.047     3.048     3.048     3.049     3.049     3.050     3.051     3.051     3.051     3.052     3.052     3.053     3.054     3.054     3.055     3.055     3.056     3.057     3.057     3.058     3.058     3.059     3.059     3.060     3.061     3.061     3.062     3.062     3.063     3.064     3.064     3.065     3.066     3.066     3.067     3.068     3.068     3.069     3.070     3.070     3.071     3.072     3.072     3.073     3.074     3.074     3.075     3.076     3.077     3.078     3.078     3.079     3.080     3.080     3.081     3.082     3.083     3.084     3.084     3.085     3.086     3.087     3.088     3.088     3.089     3.090     3.091     3.092     3.093     3.093     3.094     3.095     3.096     3.097     3.098     3.099     3.099     3.100     3.101     3.102     3.103     3.104     3.105     3.106     3.107     3.108     3.109     3.110     3.111     3.112     3.112     3.114     3.115     3.115     3.117     3.118     3.119     3.120     3.121     3.122     3.123     3.124     3.125     3.126     3.127     3.128     3.129     3.130     3.132     3.133     3.134     3.135     3.136     3.138     3.139     3.140     3.141     3.142     3.144     3.145     3.146     3.147     3.149     3.150     3.151     3.152     3.154     3.155     3.156     3.158     3.159     3.160     3.161     3.163     3.164     3.166     3.167     3.168     3.170     3.171     3.172     3.174     3.175     3.177     3.178     3.179     3.181     3.182     3.184     3.185     3.187     3.188     3.190     3.191     3.193     3.194     3.195     3.197     3.198     3.200     3.201     3.203     3.204     3.206     3.207     3.209     3.210     3.212     3.213     3.215     3.216     3.218     3.219     3.221     3.222     3.224     3.226     3.227     3.229     3.230     3.232     3.234     3.235     3.237     3.238     3.240     3.241     3.243     3.245     3.246     3.248     3.250     3.251     3.253     3.255     3.256     3.258     3.260     3.262     3.263     3.265     3.267     3.269     3.271     3.272     3.274     3.276     3.278     3.280     3.281     3.283     3.285     3.287     3.289     3.291     3.292     3.294     3.296     3.298     3.300     3.302     3.304     3.306     3.308     3.310     3.312     3.313     3.315     3.317     3.319     3.321     3.323     3.325     3.327     3.329     3.331     3.333     3.335     3.337     3.339     3.341     3.343     3.345     3.347     3.349     3.351     3.353     3.355     3.357     3.359     3.361     3.363     3.365     3.367     3.370     3.371     3.374     3.376     3.378     3.380     3.382     3.384     3.386     3.388     3.391     3.392     3.395     3.397     3.399     3.401     3.403     3.405     3.408     3.410     3.412     3.414     3.420     3.426     3.431     3.437     3.443     3.449     3.454     3.460     3.465     3.470     3.475     3.480     3.485     3.490     3.495     3.499     3.504     3.508     3.512     3.517     3.521     3.525     3.529     3.532     3.536     3.539     3.543     3.546     3.549     3.552     3.555     3.558     3.560     3.562     3.565     3.567     3.569     3.571     3.572     3.574     3.575     3.577     3.578     3.579     3.579     3.580     3.581     3.581     3.581     3.581     3.581     3.581     3.581     3.580     3.580     3.579     3.578     3.577     3.575     3.574     3.572     3.570     3.568     3.566     3.563     3.565     3.568     3.570     3.573     3.575     3.578     3.580     3.583     3.585     3.588     3.591     3.593     3.596     3.598     3.601     3.604     3.606     3.609     3.611     3.614     3.616     3.619     3.621     3.624     3.626     3.628     3.631     3.633     3.636     3.638     3.641     3.643     3.646     3.648     3.651     3.653     3.656     3.659     3.661     3.664     3.667     3.670     3.673     3.676     3.679     3.683     3.686     3.690     3.693     3.697     3.701     3.705     3.710     3.714     3.719     3.724     3.729     3.734     3.740     3.745     3.750     3.756     3.761     3.766     3.771     3.775     3.779     3.783     3.787     3.790     3.793     3.796     3.799     3.802     3.805     3.807     3.810     3.812     3.815     3.817     3.819     3.822     3.824     3.826     3.828     3.830     3.833     3.835     3.837     3.839     3.841     3.843     3.845     3.847     3.849     3.851     3.854     3.856     3.858     3.860     3.862     3.865     3.867     3.869     3.871     3.873     3.876     3.878     3.880     3.882     3.885     3.887     3.889     3.891     3.894     3.896     3.903     3.915     3.927     3.939     3.951     3.963     3.975     3.987     3.999     4.011     4.022     4.034     4.046     4.058     4.069     4.081     4.092     4.104     4.115     4.127     4.138     4.149     4.160     4.171     4.182     4.193     4.203     4.214     4.225     4.235     4.245     4.255     4.265     4.275     4.285     4.294     4.304     4.313     4.322     4.331     4.340     4.349     4.357     4.365     4.373     4.381     4.389     4.396     4.404     4.411     4.418     4.424     4.431     4.437     4.443     4.449     4.454     4.460     4.465     4.469     4.474     4.478     4.482     4.486     4.490     4.493     4.496     4.499     4.502     4.504     4.506     4.508     4.509     4.510     4.511     4.511     4.511     4.511     4.510     4.509     4.508     4.506     4.504     4.501     4.499     4.495     4.492     4.488     4.483     4.478     4.473     4.467     4.461     4.454     4.447     4.439     4.431     4.422     4.413     4.403     4.393     4.383     4.371     4.359     4.347     4.334     4.321     4.307     4.293     4.279     4.263     4.248     4.232     4.215     4.211     4.215     4.219     4.222     4.226     4.236     4.270     4.304     4.337     4.369     4.400     4.431     4.460     4.489     4.516     4.543     4.569     4.594     4.618     4.642     4.664     4.686     4.707     4.727     4.746     4.764     4.781     4.798     4.814     4.828     4.842     4.855     4.868     4.879     4.889     4.899     4.907     4.915     4.922     4.927     4.932     4.936     4.938     4.940     4.940     4.939     4.937     4.934     4.930     4.924     4.918     4.910     4.901     4.891     4.879     4.867     4.853     4.839     4.823     4.807     4.789     4.770     4.750     4.730     4.708     4.685     4.662     4.637     4.612     4.596     4.605     4.615     4.624     4.634     4.644     4.654     4.664     4.675     4.685     4.696     4.707     4.718     4.730     4.741     4.753     4.765     4.778     4.790     4.803     4.816     4.829     4.843     4.856     4.870     4.884     4.899     4.913     4.928     4.943     4.959     4.974     4.990     5.006     5.023     5.039     5.056     5.073     5.091     5.108     5.126     5.144     5.162     5.181     5.199     5.218     5.237     5.257     5.276     5.296     5.316     5.336     5.356     5.377     5.397     5.418     5.439     5.460     5.481     5.502     5.523     5.545     5.567     5.588     5.610     5.632     5.654     5.676     5.698     5.720     5.742     5.764     5.786     5.807     5.829     5.851     5.872     5.894     5.915     5.937     5.958     5.979     5.999     6.020     6.041     6.061     6.082     6.102     6.122     6.142     6.162     6.182     6.201     6.221     6.239     6.258     6.276     6.295     6.313     6.331     6.349     6.367     6.385     6.404     6.423     6.443     6.462     6.480     6.498     6.515     6.532     6.570     6.653     6.737     6.821     6.907     7.002     7.114     7.243     7.380     7.518     7.653     7.785     7.916     8.056     8.206     8.357     8.508     8.653     8.785     8.894     8.974     9.024     9.046     9.037     9.004     8.960     8.938     8.942     8.970     9.022     9.065     9.091     9.110     9.115     9.059     9.034     9.255     9.558     9.857     9.927     9.879     9.858     9.756     9.659     9.528     9.528     9.412     9.405     9.410     9.422     9.495     9.437     9.558     9.615     9.568     9.616     9.681     9.705     9.662     9.802     9.911     9.991    10.093    10.169    10.342    10.554    10.720    10.870    11.075    11.097    11.320    11.195    11.162    11.189    11.101    11.039    10.885    10.783    10.585    10.529    10.285    10.090     9.873     9.717     9.465     9.299     9.067     8.938     8.700     8.524     8.367     8.232     8.187     7.960     7.905     7.763     7.634     7.563     7.404     7.310     7.183     7.097     7.002     6.898     6.852     6.754     6.659     6.569     6.492     6.364     6.332     6.229     6.243     6.257     6.270     6.283     6.295     6.306     6.315     6.324     6.331     6.336     6.342     6.347     6.353     6.359     6.365     6.372     6.378     6.383     6.388     6.471     6.659     6.787     7.024     7.194     7.390     7.624     7.801     7.990     8.152     8.363     8.522     8.714     8.959     9.021     9.187     9.302     9.477     9.520     9.627     9.645     9.626     9.713     9.675     9.661     9.648     9.686     9.744     9.748     9.980     9.936    10.030     9.959     9.916     9.864     9.787     9.635     9.567     9.318     9.244     9.032     8.897     8.840     8.753     8.705     8.600     8.557     8.515     8.368     8.337     8.280     8.288     8.303     8.255     8.261     8.145     8.075     8.027     7.936     7.862     7.869     7.715     7.657     7.604     7.516     7.390     7.329     7.149     7.073     6.938     6.793     6.713     6.558     6.471     6.329     6.221     6.126     5.995     5.928     5.900     5.881     5.863     5.847     5.832     5.818     5.807     5.797     5.789     5.782     5.775     5.768     5.761     5.755     5.748     5.743     5.738     5.735     5.733     5.732     5.731     5.731     5.731     5.731     5.731     5.730     5.729     5.726     5.723     5.718     5.712     5.705     5.696     5.687     5.677     5.667     5.656     5.646     5.636     5.625     5.615     5.606     5.597     5.588     5.579     5.570     5.561     5.551     5.541     5.530     5.519     5.509     5.498     5.488     5.479     5.471     5.463     5.456     5.449     5.444     5.439     5.435     5.432     5.429     5.426     5.424     5.421     5.419     5.416     5.413     5.410     5.407     5.404     5.401     5.397     5.392     5.387     5.380     5.372     5.363     5.353     5.340     5.325     5.309     5.294     5.278     5.262     5.244     5.226     5.207     5.188     5.169     5.148     5.126     5.105     5.088     5.073     5.056     5.039     5.210     5.458     5.688     5.901     6.046     6.096     6.041     5.933     5.745     5.525     5.302     5.076     4.850     4.760     4.756     4.756     4.761     4.769     4.781     4.795     4.812     4.833     4.856     4.882     4.910     4.940     4.971     5.004     5.037     5.072     5.107     5.143     5.177     5.210     5.241     5.272     5.301     5.330     5.358     5.385     5.411     5.436     5.460     5.483     5.504     5.523     5.542     5.560     5.580     5.599     5.616     5.631     5.645     5.660     5.675     5.692     5.707     5.723     5.740     5.756     5.772     5.787     5.801     5.814     5.898     6.084     6.288     6.517     6.759     7.013     7.281     7.558     7.851     8.188     8.710     9.179     9.557     9.837    10.087    10.261    10.419    10.559    10.733    10.916    11.126    11.299    11.463    11.490    11.452    11.275    11.054    10.780    10.492    10.225     9.961     9.739     9.513     9.326     9.149     8.981     8.834     8.649     8.453     8.238     8.006     7.772     7.545     7.340     7.149     6.996     6.891     6.832     6.751     6.637     6.482     6.310     6.210     6.113     6.002     5.886     5.771     5.655     5.543     5.441     5.344     5.248     5.152     5.061     4.971     4.888     4.810     4.734     4.656     4.576     4.501     4.442     4.399     4.365     4.333     4.299     4.264     4.230     4.198     4.168     4.143     4.123     4.106     4.090     4.074     4.056     4.036     4.015     3.994     3.972     3.952     3.932     3.912     3.894     3.875     3.857     3.839     3.821     3.803     3.785     3.768     3.749     3.731     3.714     3.696     3.678     3.660     3.642     3.624     3.607     3.589     3.572     3.554     3.537     3.520     3.504     3.489     3.474     3.459     3.446     3.433     3.420     3.409     3.399     3.391     3.383     3.377     3.373     3.371     3.370     3.370     3.371     3.372     3.372     3.373     3.373     3.372     3.371     3.370     3.368     3.365     3.363     3.359     3.356     3.352     3.347     3.343     3.338     3.333     3.327     3.321     3.315     3.309     3.302     3.296     3.289     3.282     3.274     3.267     3.260     3.252     3.244     3.236     3.228     3.219     3.210     3.201     3.192     3.183     3.174     3.165     3.157     3.149     3.140     3.131     3.121     3.110     3.099     3.088     3.078     3.068     3.058     3.047     3.036     3.025     3.013     3.002     2.990     2.979     2.968     2.957     2.945     2.933     2.922     2.910     2.899     2.887     2.876     2.865     2.853     2.842     2.831     2.820     2.810     2.799     2.789     2.778     2.768     2.758     2.749     2.739     2.730     2.721     2.712     2.704     2.696     2.688     2.680     2.672     2.665     2.658     2.651     2.645     2.638     2.632     2.626     2.621     2.615     2.610     2.605     2.600     2.594     2.589     2.585     2.580     2.575     2.570     2.566     2.561     2.557     2.553     2.549     2.544     2.540     2.535     2.531     2.527     2.523     2.518     2.514     2.510     2.506     2.501     2.497     2.493     2.488     2.484     2.480     2.475     2.471     2.466     2.462     2.458     2.453     2.448     2.443     2.438     2.433     2.427     2.422     2.417     2.411     2.405     2.400     2.394     2.387     2.381     2.374     2.367     2.361     2.355     2.348     2.341     2.334     2.327     2.320     2.312     2.304     2.294     2.284     2.273     2.261     2.249     2.235     2.222     2.208     2.194     2.182     2.170     2.162     2.155     2.151     2.147     2.143     2.138     2.132     2.125     2.116     2.105     2.093     2.080     2.065
     2.565     2.591     2.591     2.645     2.621     2.691     2.648     2.726     2.668     2.751     2.680     2.764     2.685     2.764     2.688     2.754     2.688     2.734     2.682     2.709     2.673     2.680     2.678     2.670     2.693     2.686     2.707     2.701     2.721     2.717     2.735     2.732     2.748     2.746     2.760     2.761     2.773     2.775     2.787     2.790     2.800     2.804     2.814     2.819     2.827     2.833     2.841     2.848     2.855     2.863     2.870     2.878     2.886     2.893     2.901     2.908     2.915     2.923     2.930     2.937     2.945     2.952     2.959     2.966     2.973     2.980     2.988     2.995     3.002     3.009     3.015     3.022     3.029     3.036     3.042     3.049     3.056     3.062     3.069     3.076     3.082     3.089     3.096     3.102     3.109     3.115     3.121     3.128     3.134     3.141     3.147     3.153     3.160     3.166     3.172     3.178     3.184     3.190     3.196     3.202     3.208     3.214     3.220     3.226     3.232     3.238     3.244     3.250     3.256     3.261     3.267     3.273     3.279     3.284     3.290     3.296     3.302     3.307     3.313     3.318     3.324     3.329     3.335     3.340     3.346     3.352     3.357     3.362     3.368     3.373     3.379     3.384     3.389     3.394     3.400     3.405     3.410     3.415     3.420     3.425     3.430     3.435     3.440     3.445     3.450     3.454     3.459     3.464     3.469     3.473     3.478     3.482     3.487     3.491     3.495     3.500     3.504     3.508     3.512     3.516     3.520     3.524     3.528     3.532     3.535     3.539     3.543     3.547     3.550     3.553     3.557     3.560     3.563     3.566     3.569     3.572     3.575     3.578     3.581     3.583     3.586     3.589     3.591     3.594     3.596     3.598     3.600     3.602     3.604     3.606     3.608     3.609     3.611     3.612     3.614     3.615     3.616     3.617     3.619     3.620     3.621     3.621     3.622     3.623     3.624     3.624     3.624     3.625     3.625     3.625     3.625     3.626     3.625     3.625     3.625     3.625     3.625     3.624     3.624     3.623     3.622     3.621     3.621     3.620     3.619     3.617     3.616     3.615     3.613     3.612     3.610     3.609     3.607     3.605     3.603     3.601     3.599     3.597     3.594     3.592     3.589     3.587     3.584     3.581     3.578     3.575     3.572     3.569     3.566     3.563     3.559     3.556     3.552     3.548     3.545     3.541     3.537     3.533     3.528     3.524     3.520     3.515     3.511     3.506     3.501     3.496     3.491     3.486     3.481     3.476     3.470     3.465     3.459     3.454     3.448     3.442     3.436     3.430     3.424     3.417     3.411     3.405     3.398     3.391     3.385     3.378     3.371     3.364     3.357     3.349     3.342     3.335     3.328     3.320     3.312     3.305     3.297     3.289     3.282     3.274     3.266     3.258     3.250     3.242     3.234     3.226     3.218     3.210     3.202     3.194     3.186     3.178     3.170     3.161     3.153     3.145     3.136     3.128     3.119     3.111     3.103     3.094     3.086     3.077     3.069     3.060     3.052     3.043     3.035     3.033     3.033     3.033     3.033     3.034     3.034     3.034     3.035     3.035     3.035     3.036     3.036     3.037     3.037     3.037     3.038     3.038     3.038     3.039     3.039     3.039     3.040     3.040     3.041     3.041     3.042     3.042     3.042     3.043     3.043     3.044     3.044     3.045     3.045     3.046     3.046     3.047     3.047     3.047     3.048     3.049     3.049     3.050     3.050     3.051     3.051     3.052     3.052     3.053     3.053     3.054     3.055     3.055     3.056     3.057     3.057     3.057     3.058     3.059     3.059     3.060     3.061     3.061     3.062     3.062     3.063     3.064     3.064     3.065     3.066     3.066     3.067     3.068     3.068     3.069     3.070     3.070     3.071     3.072     3.073     3.073     3.074     3.075     3.076     3.076     3.077     3.078     3.078     3.079     3.080     3.081     3.082     3.082     3.083     3.084     3.085     3.086     3.086     3.087     3.088     3.089     3.090     3.091     3.091     3.092     3.093     3.094     3.095     3.096     3.096     3.097     3.098     3.099     3.100     3.101     3.102     3.103     3.104     3.105     3.106     3.107     3.107     3.108     3.109     3.110     3.111     3.112     3.113     3.114     3.115     3.116     3.117     3.119     3.119     3.120     3.122     3.123     3.124     3.125     3.126     3.127     3.128     3.129     3.131     3.132     3.133     3.134     3.135     3.136     3.138     3.139     3.140     3.141     3.142     3.144     3.145     3.146     3.147     3.149     3.150     3.151     3.153     3.154     3.155     3.156     3.158     3.159     3.160     3.162     3.163     3.164     3.166     3.167     3.169     3.170     3.171     3.173     3.174     3.175     3.177     3.178     3.180     3.181     3.183     3.184     3.186     3.187     3.189     3.190     3.192     3.193     3.195     3.196     3.198     3.199     3.200     3.202     3.203     3.205     3.206     3.208     3.209     3.211     3.212     3.214     3.215     3.217     3.219     3.220     3.222     3.223     3.225     3.226     3.228     3.229     3.231     3.233     3.234     3.236     3.237     3.239     3.240     3.242     3.244     3.245     3.247     3.249     3.250     3.252     3.254     3.255     3.257     3.259     3.261     3.263     3.264     3.266     3.268     3.270     3.272     3.273     3.275     3.277     3.279     3.281     3.282     3.284     3.286     3.288     3.290     3.292     3.294     3.296     3.297     3.299     3.301     3.303     3.305     3.307     3.309     3.311     3.313     3.315     3.317     3.319     3.320     3.322     3.324     3.326     3.328     3.330     3.332     3.334     3.336     3.339     3.341     3.343     3.344     3.346     3.349     3.350     3.352     3.354     3.356     3.359     3.361     3.363     3.365     3.367     3.369     3.371     3.373     3.375     3.377     3.379     3.381     3.383     3.385     3.387     3.390     3.392     3.394     3.396     3.398     3.400     3.402     3.405     3.407     3.409     3.411     3.413     3.416     3.418     3.420     3.426     3.431     3.437     3.442     3.447     3.453     3.458     3.462     3.467     3.472     3.477     3.481     3.486     3.490     3.495     3.499     3.503     3.506     3.510     3.514     3.517     3.521     3.524     3.527     3.530     3.533     3.536     3.539     3.541     3.544     3.546     3.548     3.550     3.552     3.553     3.555     3.556     3.557     3.558     3.559     3.560     3.561     3.561     3.561     3.561     3.561     3.561     3.561     3.561     3.560     3.559     3.558     3.557     3.556     3.555     3.553     3.551     3.552     3.554     3.556     3.559     3.561     3.564     3.566     3.569     3.571     3.574     3.576     3.579     3.581     3.584     3.587     3.589     3.592     3.594     3.597     3.600     3.602     3.605     3.607     3.610     3.612     3.615     3.617     3.620     3.622     3.625     3.627     3.630     3.632     3.635     3.637     3.640     3.642     3.645     3.647     3.650     3.653     3.655     3.658     3.661     3.664     3.667     3.670     3.673     3.676     3.680     3.683     3.686     3.690     3.694     3.698     3.702     3.706     3.711     3.715     3.720     3.725     3.730     3.735     3.740     3.746     3.751     3.756     3.761     3.766     3.771     3.775     3.779     3.783     3.786     3.790     3.793     3.796     3.799     3.802     3.805     3.807     3.810     3.812     3.815     3.817     3.820     3.822     3.824     3.826     3.828     3.831     3.833     3.835     3.837     3.839     3.841     3.843     3.845     3.847     3.849     3.852     3.854     3.856     3.858     3.861     3.863     3.865     3.867     3.869     3.872     3.874     3.876     3.878     3.880     3.883     3.885     3.887     3.889     3.892     3.894     3.899     3.911     3.923     3.935     3.947     3.959     3.971     3.983     3.995     4.007     4.018     4.030     4.042     4.054     4.065     4.077     4.088     4.100     4.111     4.123     4.134     4.145     4.156     4.167     4.178     4.189     4.199     4.210     4.220     4.231     4.241     4.251     4.261     4.271     4.281     4.290     4.300     4.309     4.318     4.327     4.336     4.345     4.353     4.361     4.369     4.377     4.385     4.393     4.400     4.407     4.414     4.421     4.427     4.433     4.439     4.445     4.451     4.456     4.461     4.466     4.470     4.475     4.479     4.483     4.486     4.490     4.493     4.496     4.498     4.501     4.503     4.505     4.506     4.507     4.508     4.508     4.508     4.508     4.507     4.506     4.505     4.503     4.501     4.499     4.496     4.493     4.490     4.486     4.481     4.477     4.471     4.466     4.460     4.453     4.446     4.438     4.430     4.422     4.413     4.403     4.393     4.383     4.372     4.360     4.348     4.335     4.322     4.308     4.294     4.280     4.265     4.249     4.233     4.217     4.209     4.213     4.217     4.220     4.224     4.228     4.248     4.282     4.315     4.348     4.379     4.410     4.439     4.468     4.496     4.523     4.549     4.574     4.599     4.622     4.645     4.667     4.688     4.708     4.727     4.745     4.763     4.780     4.796     4.810     4.825     4.838     4.850     4.862     4.872     4.882     4.890     4.898     4.905     4.911     4.916     4.919     4.922     4.924     4.924     4.924     4.922     4.919     4.915     4.910     4.904     4.896     4.887     4.877     4.866     4.854     4.841     4.826     4.811     4.795     4.777     4.759     4.739     4.718     4.697     4.674     4.651     4.627     4.602     4.594     4.603     4.613     4.622     4.632     4.642     4.652     4.662     4.672     4.683     4.694     4.705     4.716     4.727     4.739     4.750     4.762     4.775     4.787     4.800     4.813     4.826     4.839     4.853     4.867     4.881     4.895     4.909     4.924     4.939     4.955     4.970     4.986     5.002     5.018     5.035     5.051     5.068     5.086     5.103     5.121     5.139     5.157     5.175     5.194     5.213     5.232     5.251     5.270     5.290     5.310     5.330     5.350     5.370     5.391     5.411     5.432     5.453     5.474     5.495     5.516     5.538     5.559     5.581     5.603     5.625     5.647     5.669     5.691     5.713     5.735     5.757     5.778     5.800     5.822     5.844     5.865     5.887     5.908     5.929     5.951     5.972     5.993     6.013     6.034     6.054     6.075     6.095     6.116     6.136     6.156     6.176     6.195     6.215     6.234     6.253     6.271     6.289     6.307     6.325     6.343     6.361     6.379     6.397     6.417     6.436     6.456     6.475     6.493     6.510     6.527     6.543     6.604     6.691     6.780     6.869     6.961     7.059     7.171     7.299     7.438     7.580     7.720     7.855     7.991     8.138     8.290     8.442     8.591     8.732     8.856     8.954     9.022     9.061     9.068     9.046     9.003     8.955     8.935     8.941     8.980     9.036     9.078     9.089     9.093     9.050     9.004     9.028     9.562     9.967    10.159    10.154    10.135    10.168    10.144     9.988     9.971     9.862     9.783     9.688     9.649     9.610     9.565     9.668     9.629     9.621     9.734     9.668     9.747     9.714     9.822     9.781     9.987     9.963    10.025    10.079    10.217    10.370    10.689    10.796    10.897    11.172    11.064    11.159    11.164    11.184    11.161    11.046    10.990    10.802    10.831    10.531    10.461    10.223    10.022     9.910     9.659     9.458     9.294     9.077     8.878     8.737     8.499     8.427     8.287     8.192     8.107     7.950     7.828     7.704     7.588     7.516     7.364     7.266     7.154     7.115     6.984     6.913     6.827     6.716     6.594     6.512     6.391     6.326     6.246     6.259     6.272     6.284     6.295     6.305     6.314     6.323     6.330     6.336     6.342     6.348     6.354     6.361     6.368     6.374     6.381     6.387     6.392     6.396     6.434     6.649     6.803     6.970     7.210     7.368     7.550     7.730     7.940     8.065     8.275     8.537     8.645     8.826     8.936     9.168     9.222     9.341     9.397     9.446     9.532     9.522     9.502     9.443     9.461     9.489     9.496     9.637     9.618     9.780     9.764     9.791     9.865     9.761     9.701     9.646     9.483     9.405     9.226     9.089     8.974     8.825     8.805     8.732     8.742     8.712     8.546     8.525     8.364     8.323     8.255     8.249     8.254     8.197     8.105     8.056     7.967     7.973     7.910     7.819     7.745     7.734     7.599     7.546     7.442     7.306     7.251     7.092     6.992     6.863     6.739     6.658     6.500     6.429     6.289     6.188     6.089     5.959     5.923     5.905     5.887     5.871     5.857     5.844     5.832     5.823     5.816     5.809     5.803     5.796     5.790     5.784     5.779     5.774     5.770     5.767     5.765     5.763     5.763     5.763     5.764     5.765     5.764     5.763     5.761     5.758     5.754     5.748     5.741     5.732     5.723     5.712     5.701     5.690     5.678     5.667     5.655     5.644     5.634     5.624     5.615     5.605     5.596     5.586     5.576     5.566     5.555     5.544     5.532     5.520     5.510     5.500     5.490     5.482     5.474     5.467     5.461     5.455     5.450     5.446     5.444     5.441     5.439     5.436     5.434     5.431     5.428     5.424     5.422     5.419     5.416     5.412     5.408     5.402     5.396     5.389     5.381     5.371     5.359     5.345     5.328     5.311     5.294     5.278     5.261     5.242     5.224     5.205     5.185     5.164     5.141     5.118     5.097     5.080     5.063     5.046     5.025     5.209     5.435     5.650     5.842     6.011     6.080     6.080     5.984     5.819     5.616     5.378     5.156     4.948     4.743     4.736     4.733     4.734     4.736     4.740     4.747     4.756     4.769     4.788     4.809     4.834     4.861     4.889     4.921     4.954     4.988     5.024     5.059     5.093     5.125     5.155     5.185     5.214     5.243     5.271     5.298     5.323     5.348     5.375     5.401     5.426     5.449     5.472     5.495     5.520     5.544     5.567     5.586     5.603     5.623     5.643     5.662     5.681     5.701     5.721     5.741     5.760     5.779     5.797     5.813     5.971     6.149     6.348     6.569     6.789     7.028     7.329     7.764     8.301     8.879     9.430     9.868    10.158    10.304    10.366    10.345    10.295    10.222    10.265    10.322    10.524    10.706    10.926    11.046    11.120    11.058    10.980    10.836    10.679    10.494    10.269    10.057     9.798     9.578     9.366     9.176     9.030     8.842     8.657     8.455     8.232     8.005     7.773     7.574     7.372     7.200     7.073     6.987     6.893     6.755     6.571     6.365     6.167     5.988     5.827     5.668     5.525     5.400     5.287     5.183     5.096     5.014     4.937     4.855     4.769     4.693     4.625     4.560     4.497     4.432     4.368     4.314     4.273     4.241     4.212     4.183     4.154     4.124     4.095     4.067     4.043     4.022     4.004     3.989     3.973     3.957     3.939     3.921     3.902     3.883     3.865     3.847     3.830     3.813     3.797     3.781     3.765     3.750     3.734     3.718     3.703     3.686     3.670     3.655     3.639     3.623     3.606     3.590     3.573     3.557     3.541     3.525     3.508     3.492     3.476     3.460     3.445     3.431     3.417     3.403     3.390     3.378     3.367     3.356     3.347     3.339     3.333     3.328     3.324     3.323     3.323     3.324     3.326     3.327     3.329     3.329     3.330     3.330     3.329     3.328     3.327     3.325     3.323     3.320     3.317     3.314     3.310     3.306     3.302     3.297     3.292     3.286     3.281     3.275     3.269     3.263     3.256     3.249     3.243     3.236     3.229     3.222     3.214     3.206     3.198     3.189     3.181     3.172     3.164     3.155     3.147     3.138     3.130     3.122     3.113     3.104     3.094     3.083     3.073     3.062     3.052     3.042     3.032     3.021     3.010     2.999     2.987     2.976     2.965     2.954     2.943     2.932     2.921     2.909     2.898     2.886     2.875     2.864     2.853     2.841     2.830     2.819     2.809     2.798     2.788     2.777     2.767     2.757     2.747     2.738     2.729     2.719     2.711     2.702     2.693     2.685     2.677     2.670     2.662     2.655     2.648     2.641     2.635     2.628     2.622     2.617     2.611     2.605     2.600     2.595     2.590     2.585     2.580     2.575     2.570     2.566     2.561     2.556     2.552     2.548     2.543     2.539     2.535     2.531     2.527     2.522     2.518     2.514     2.509     2.505     2.501     2.497     2.492     2.488     2.484     2.479     2.475     2.471     2.466     2.462     2.457     2.453     2.449     2.444     2.439     2.434     2.429     2.424     2.419     2.413     2.408     2.402     2.397     2.391     2.385     2.379     2.372     2.366     2.359     2.352     2.346     2.340     2.333     2.326     2.319     2.311     2.303     2.295     2.286     2.276     2.265     2.253     2.240     2.227     2.213     2.199     2.185     2.173     2.162     2.154     2.147     2.144     2.140     2.136     2.132     2.126     2.119     2.110     2.099     2.088     2.075     2.061
     2.571     2.581     2.624     2.607     2.676     2.639     2.722     2.665     2.755     2.684     2.774     2.693     2.782     2.695     2.780     2.693     2.768     2.691     2.748     2.684     2.722     2.675     2.694     2.690     2.682     2.704     2.697     2.718     2.712     2.731     2.728     2.744     2.742     2.756     2.756     2.769     2.771     2.782     2.785     2.795     2.799     2.808     2.813     2.821     2.827     2.835     2.842     2.849     2.857     2.865     2.872     2.880     2.887     2.895     2.903     2.910     2.917     2.925     2.932     2.940     2.947     2.954     2.962     2.969     2.976     2.983     2.990     2.997     3.004     3.011     3.018     3.025     3.032     3.039     3.046     3.052     3.059     3.066     3.072     3.079     3.086     3.092     3.099     3.105     3.112     3.118     3.125     3.131     3.138     3.144     3.151     3.157     3.163     3.170     3.176     3.182     3.188     3.194     3.201     3.207     3.213     3.219     3.225     3.231     3.237     3.242     3.248     3.254     3.260     3.266     3.272     3.278     3.283     3.289     3.295     3.301     3.306     3.312     3.318     3.323     3.329     3.334     3.340     3.345     3.351     3.356     3.362     3.367     3.373     3.378     3.383     3.389     3.394     3.399     3.405     3.410     3.415     3.420     3.425     3.430     3.435     3.440     3.445     3.450     3.454     3.459     3.464     3.469     3.474     3.478     3.483     3.487     3.492     3.496     3.500     3.504     3.509     3.513     3.517     3.521     3.525     3.529     3.533     3.536     3.540     3.544     3.547     3.551     3.554     3.558     3.561     3.565     3.568     3.571     3.574     3.577     3.580     3.583     3.585     3.588     3.591     3.593     3.595     3.598     3.600     3.602     3.604     3.606     3.608     3.610     3.612     3.613     3.615     3.616     3.618     3.619     3.620     3.622     3.623     3.624     3.625     3.625     3.626     3.627     3.627     3.628     3.628     3.629     3.629     3.629     3.629     3.630     3.629     3.629     3.629     3.629     3.628     3.628     3.627     3.627     3.626     3.625     3.624     3.623     3.622     3.621     3.620     3.618     3.617     3.615     3.614     3.612     3.610     3.608     3.606     3.604     3.602     3.600     3.597     3.595     3.593     3.590     3.587     3.584     3.582     3.579     3.576     3.572     3.569     3.566     3.562     3.559     3.555     3.551     3.548     3.544     3.540     3.536     3.531     3.527     3.523     3.518     3.514     3.509     3.504     3.499     3.494     3.489     3.484     3.479     3.473     3.468     3.463     3.457     3.451     3.445     3.439     3.433     3.427     3.420     3.414     3.407     3.401     3.394     3.387     3.380     3.374     3.366     3.359     3.352     3.345     3.337     3.330     3.323     3.315     3.307     3.300     3.292     3.284     3.276     3.268     3.260     3.252     3.245     3.236     3.229     3.220     3.212     3.204     3.196     3.188     3.180     3.172     3.163     3.155     3.146     3.138     3.130     3.121     3.113     3.104     3.096     3.087     3.079     3.070     3.062     3.053     3.045     3.036     3.031     3.031     3.032     3.032     3.032     3.033     3.033     3.033     3.034     3.034     3.034     3.035     3.035     3.036     3.036     3.036     3.036     3.037     3.037     3.038     3.038     3.039     3.039     3.039     3.040     3.040     3.041     3.041     3.042     3.042     3.043     3.043     3.043     3.044     3.044     3.045     3.045     3.046     3.046     3.047     3.047     3.048     3.048     3.049     3.049     3.050     3.051     3.051     3.052     3.052     3.053     3.053     3.054     3.055     3.055     3.056     3.056     3.057     3.058     3.058     3.059     3.059     3.060     3.061     3.061     3.062     3.062     3.063     3.064     3.064     3.065     3.066     3.066     3.067     3.068     3.069     3.069     3.070     3.071     3.071     3.072     3.073     3.073     3.074     3.075     3.076     3.077     3.077     3.078     3.079     3.080     3.080     3.081     3.082     3.083     3.084     3.084     3.085     3.086     3.087     3.088     3.088     3.089     3.090     3.091     3.092     3.093     3.094     3.094     3.095     3.096     3.097     3.098     3.099     3.100     3.101     3.102     3.103     3.103     3.104     3.105     3.106     3.107     3.108     3.109     3.110     3.111     3.112     3.113     3.114     3.115     3.116     3.117     3.118     3.119     3.120     3.121     3.122     3.124     3.125     3.126     3.127     3.128     3.129     3.130     3.132     3.133     3.134     3.135     3.136     3.138     3.139     3.140     3.141     3.143     3.144     3.145     3.146     3.148     3.149     3.150     3.151     3.153     3.154     3.155     3.157     3.158     3.159     3.161     3.162     3.163     3.165     3.166     3.167     3.169     3.170     3.172     3.173     3.174     3.176     3.177     3.179     3.180     3.182     3.183     3.185     3.186     3.188     3.189     3.191     3.192     3.194     3.195     3.196     3.198     3.199     3.201     3.203     3.204     3.205     3.207     3.208     3.210     3.212     3.213     3.215     3.216     3.218     3.219     3.221     3.222     3.224     3.225     3.227     3.228     3.230     3.231     3.233     3.235     3.236     3.238     3.240     3.241     3.243     3.244     3.246     3.248     3.250     3.251     3.253     3.255     3.256     3.258     3.260     3.262     3.264     3.265     3.267     3.269     3.271     3.273     3.274     3.276     3.278     3.280     3.281     3.284     3.285     3.287     3.289     3.291     3.293     3.295     3.297     3.299     3.300     3.302     3.304     3.306     3.308     3.310     3.312     3.314     3.316     3.318     3.320     3.322     3.324     3.326     3.328     3.330     3.332     3.334     3.336     3.338     3.340     3.342     3.344     3.346     3.348     3.349     3.351     3.354     3.356     3.358     3.360     3.362     3.364     3.366     3.368     3.370     3.372     3.374     3.376     3.378     3.380     3.382     3.385     3.387     3.389     3.391     3.393     3.395     3.397     3.400     3.402     3.404     3.406     3.408     3.410     3.413     3.415     3.417     3.419     3.421     3.423     3.426     3.429     3.435     3.440     3.445     3.449     3.454     3.459     3.463     3.468     3.472     3.476     3.480     3.484     3.488     3.492     3.495     3.499     3.502     3.505     3.509     3.512     3.515     3.517     3.520     3.522     3.525     3.527     3.529     3.531     3.532     3.534     3.535     3.537     3.538     3.539     3.539     3.540     3.541     3.541     3.542     3.541     3.542     3.541     3.541     3.540     3.540     3.539     3.538     3.537     3.538     3.541     3.543     3.545     3.548     3.550     3.553     3.555     3.557     3.560     3.563     3.565     3.568     3.570     3.573     3.575     3.578     3.580     3.583     3.585     3.588     3.591     3.593     3.596     3.598     3.601     3.603     3.606     3.609     3.611     3.614     3.616     3.619     3.621     3.624     3.626     3.629     3.631     3.634     3.636     3.639     3.642     3.644     3.647     3.650     3.652     3.655     3.658     3.661     3.664     3.667     3.670     3.673     3.677     3.680     3.683     3.687     3.691     3.695     3.699     3.703     3.707     3.712     3.716     3.721     3.726     3.731     3.736     3.741     3.746     3.751     3.756     3.761     3.766     3.770     3.775     3.779     3.782     3.786     3.789     3.793     3.796     3.799     3.802     3.805     3.807     3.810     3.812     3.815     3.817     3.819     3.822     3.824     3.826     3.829     3.831     3.833     3.835     3.837     3.839     3.841     3.843     3.846     3.848     3.850     3.852     3.854     3.857     3.859     3.861     3.863     3.865     3.867     3.870     3.872     3.874     3.876     3.879     3.881     3.883     3.885     3.888     3.890     3.892     3.896     3.908     3.920     3.932     3.944     3.955     3.967     3.979     3.991     4.003     4.015     4.026     4.038     4.050     4.061     4.073     4.084     4.096     4.107     4.119     4.130     4.141     4.152     4.163     4.174     4.185     4.195     4.206     4.216     4.227     4.237     4.247     4.257     4.267     4.277     4.286     4.296     4.305     4.314     4.323     4.332     4.341     4.349     4.357     4.366     4.373     4.381     4.389     4.396     4.403     4.410     4.417     4.423     4.430     4.436     4.442     4.447     4.452     4.457     4.462     4.467     4.471     4.475     4.479     4.483     4.487     4.490     4.493     4.495     4.497     4.500     4.501     4.503     4.504     4.505     4.505     4.505     4.505     4.505     4.504     4.502     4.501     4.499     4.497     4.494     4.491     4.487     4.483     4.479     4.475     4.470     4.464     4.458     4.452     4.445     4.437     4.430     4.421     4.412     4.403     4.393     4.383     4.372     4.360     4.348     4.336     4.323     4.309     4.295     4.281     4.266     4.251     4.235     4.218     4.207     4.211     4.215     4.219     4.222     4.226     4.230     4.260     4.294     4.326     4.358     4.389     4.419     4.448     4.476     4.503     4.529     4.555     4.579     4.603     4.626     4.648     4.669     4.689     4.708     4.727     4.745     4.761     4.777     4.792     4.807     4.820     4.832     4.844     4.855     4.864     4.873     4.881     4.888     4.894     4.899     4.903     4.906     4.908     4.909     4.908     4.907     4.904     4.900     4.895     4.889     4.882     4.873     4.864     4.853     4.841     4.828     4.814     4.799     4.782     4.765     4.747     4.727     4.707     4.686     4.663     4.640     4.616     4.591     4.592     4.601     4.610     4.620     4.630     4.639     4.649     4.659     4.670     4.680     4.691     4.702     4.713     4.725     4.736     4.748     4.760     4.772     4.784     4.797     4.810     4.823     4.836     4.849     4.863     4.877     4.891     4.906     4.920     4.935     4.951     4.966     4.982     4.997     5.014     5.030     5.047     5.064     5.081     5.098     5.115     5.133     5.151     5.170     5.188     5.207     5.226     5.245     5.264     5.284     5.303     5.323     5.344     5.364     5.384     5.405     5.425     5.446     5.467     5.488     5.509     5.531     5.552     5.574     5.596     5.617     5.639     5.661     5.683     5.705     5.727     5.749     5.771     5.793     5.815     5.836     5.858     5.879     5.901     5.922     5.944     5.965     5.986     6.007     6.027     6.048     6.068     6.089     6.109     6.129     6.150     6.170     6.190     6.209     6.228     6.247     6.266     6.284     6.303     6.320     6.338     6.356     6.373     6.391     6.410     6.429     6.449     6.468     6.487     6.505     6.522     6.539     6.554     6.635     6.727     6.822     6.917     7.016     7.118     7.230     7.356     7.496     7.642     7.785     7.924     8.066     8.216     8.370     8.522     8.669     8.804     8.917     9.005     9.062     9.087     9.079     9.046     8.993     8.944     8.924     8.944     8.999     9.055     9.086     9.074     9.052     9.005     8.965     9.456     9.841    10.086    10.319    10.336    10.452    10.411    10.390    10.421    10.228    10.244    10.061     9.982     9.930     9.791     9.919     9.753     9.747     9.764     9.775     9.780     9.716     9.803     9.803     9.907     9.923     9.925     9.980    10.066    10.181    10.409    10.459    10.644    10.787    10.955    11.068    11.068    11.207    11.127    11.146    11.083    11.004    10.950    10.755    10.719    10.501    10.309    10.270     9.981     9.850     9.638     9.456     9.263     9.124     8.905     8.773     8.564     8.511     8.356     8.284     8.105     8.046     7.911     7.845     7.706     7.577     7.462     7.365     7.230     7.143     7.064     6.947     6.893     6.762     6.632     6.549     6.398     6.356     6.271     6.272     6.283     6.294     6.304     6.313     6.321     6.328     6.335     6.342     6.348     6.355     6.362     6.370     6.377     6.385     6.391     6.397     6.401     6.403     6.484     6.614     6.860     7.012     7.191     7.354     7.541     7.701     7.877     8.163     8.257     8.435     8.569     8.811     8.865     9.036     9.123     9.189     9.322     9.326     9.372     9.290     9.289     9.255     9.281     9.356     9.362     9.471     9.497     9.529     9.696     9.601     9.650     9.577     9.500     9.450     9.340     9.203     9.156     8.979     8.939     8.798     8.841     8.848     8.736     8.758     8.599     8.511     8.323     8.256     8.193     8.125     8.115     8.063     7.974     8.017     7.923     7.881     7.840     7.811     7.687     7.657     7.513     7.452     7.347     7.215     7.171     7.002     6.897     6.812     6.676     6.606     6.442     6.376     6.240     6.149     6.030     5.946     5.928     5.912     5.896     5.882     5.869     5.858     5.849     5.843     5.837     5.832     5.826     5.820     5.815     5.810     5.805     5.801     5.798     5.797     5.796     5.795     5.796     5.797     5.798     5.797     5.796     5.793     5.789     5.784     5.777     5.769     5.759     5.748     5.737     5.725     5.712     5.700     5.687     5.675     5.663     5.653     5.643     5.633     5.623     5.613     5.603     5.593     5.582     5.570     5.557     5.545     5.533     5.522     5.512     5.503     5.495     5.487     5.480     5.474     5.468     5.463     5.460     5.458     5.456     5.453     5.451     5.448     5.444     5.441     5.437     5.434     5.431     5.428     5.423     5.418     5.412     5.406     5.398     5.389     5.378     5.366     5.351     5.331     5.311     5.293     5.276     5.258     5.240     5.221     5.202     5.180     5.157     5.133     5.109     5.088     5.070     5.052     5.032     5.005     5.191     5.413     5.596     5.782     5.941     6.056     6.067     6.000     5.861     5.649     5.445     5.228     4.970     4.750     4.718     4.713     4.710     4.706     4.704     4.705     4.706     4.710     4.720     4.735     4.753     4.775     4.801     4.831     4.864     4.899     4.934     4.969     5.003     5.033     5.062     5.091     5.120     5.148     5.175     5.201     5.226     5.253     5.282     5.313     5.342     5.369     5.396     5.425     5.456     5.485     5.512     5.535     5.558     5.583     5.607     5.630     5.654     5.679     5.705     5.729     5.753     5.777     5.799     5.820     5.842     5.867     5.974     6.140     6.350     6.630     7.010     7.449     7.899     8.332     8.720     9.031     9.216     9.287     9.301     9.278     9.251     9.211     9.223     9.273     9.388     9.561     9.745     9.959    10.098    10.226    10.287    10.321    10.312    10.234    10.120     9.956     9.769     9.590     9.402     9.241     9.108     8.929     8.758     8.568     8.355     8.135     7.907     7.711     7.509     7.327     7.184     7.073     6.976     6.817     6.611     6.377     6.152     5.942     5.752     5.567     5.394     5.244     5.114     5.005     4.909     4.832     4.769     4.699     4.623     4.541     4.465     4.411     4.359     4.306     4.251     4.202     4.163     4.132     4.105     4.078     4.052     4.025     3.998     3.972     3.949     3.927     3.909     3.893     3.878     3.863     3.847     3.831     3.814     3.798     3.782     3.766     3.751     3.736     3.722     3.708     3.694     3.681     3.667     3.654     3.640     3.625     3.611     3.597     3.583     3.568     3.554     3.539     3.524     3.509     3.494     3.478     3.463     3.448     3.433     3.418     3.403     3.389     3.376     3.362     3.350     3.337     3.326     3.316     3.306     3.298     3.291     3.285     3.281     3.278     3.278     3.279     3.281     3.284     3.286     3.287     3.289     3.289     3.290     3.290     3.289     3.288     3.287     3.285     3.283     3.280     3.278     3.274     3.271     3.267     3.263     3.258     3.253     3.248     3.242     3.237     3.231     3.225     3.219     3.212     3.206     3.199     3.192     3.185     3.177     3.169     3.161     3.153     3.145     3.136     3.128     3.120     3.111     3.103     3.095     3.087     3.077     3.067     3.057     3.046     3.036     3.026     3.017     3.006     2.996     2.985     2.974     2.962     2.951     2.941     2.930     2.919     2.908     2.897     2.885     2.874     2.863     2.852     2.841     2.830     2.819     2.808     2.797     2.787     2.777     2.766     2.756     2.746     2.737     2.727     2.718     2.709     2.700     2.692     2.683     2.675     2.667     2.660     2.652     2.645     2.638     2.631     2.625     2.619     2.613     2.607     2.601     2.596     2.591     2.586     2.581     2.576     2.571     2.566     2.561     2.557     2.552     2.547     2.543     2.539     2.534     2.530     2.526     2.522     2.518     2.513     2.509     2.505     2.501     2.496     2.492     2.488     2.484     2.479     2.475     2.471     2.466     2.462     2.458     2.453     2.449     2.444     2.440     2.435     2.431     2.426     2.421     2.416     2.410     2.405     2.400     2.394     2.388     2.382     2.376     2.370     2.364     2.357     2.350     2.344     2.337     2.331     2.325     2.318     2.311     2.303     2.295     2.287     2.278     2.268     2.257     2.245     2.232     2.218     2.204     2.190     2.176     2.164     2.154     2.146     2.139     2.136     2.133     2.129     2.125     2.119     2.113     2.104     2.093     2.082     2.068     2.053
     2.568     2.607     2.599     2.662     2.627     2.708     2.657     2.752     2.681     2.782     2.698     2.798     2.705     2.800     2.706     2.795     2.699     2.780     2.693     2.759     2.686     2.734     2.687     2.706     2.701     2.693     2.714     2.708     2.728     2.723     2.740     2.737     2.752     2.751     2.764     2.765     2.777     2.779     2.789     2.793     2.802     2.807     2.815     2.821     2.828     2.836     2.843     2.851     2.858     2.866     2.874     2.882     2.890     2.897     2.905     2.912     2.920     2.927     2.935     2.942     2.949     2.957     2.964     2.972     2.978     2.986     2.993     3.000     3.007     3.014     3.021     3.028     3.035     3.042     3.049     3.056     3.062     3.069     3.076     3.082     3.089     3.096     3.102     3.109     3.116     3.122     3.129     3.135     3.142     3.148     3.155     3.161     3.167     3.174     3.180     3.186     3.192     3.199     3.205     3.211     3.217     3.223     3.229     3.235     3.241     3.247     3.253     3.259     3.265     3.271     3.277     3.282     3.288     3.294     3.300     3.305     3.311     3.317     3.322     3.328     3.333     3.339     3.345     3.350     3.356     3.361     3.367     3.372     3.378     3.383     3.388     3.394     3.399     3.404     3.410     3.415     3.420     3.425     3.430     3.435     3.440     3.445     3.450     3.455     3.459     3.464     3.469     3.474     3.478     3.483     3.487     3.492     3.496     3.501     3.505     3.509     3.514     3.518     3.522     3.526     3.530     3.534     3.537     3.541     3.545     3.549     3.552     3.556     3.559     3.562     3.566     3.569     3.572     3.575     3.578     3.581     3.584     3.587     3.590     3.592     3.595     3.597     3.600     3.602     3.604     3.607     3.609     3.611     3.612     3.614     3.616     3.618     3.619     3.621     3.622     3.623     3.625     3.626     3.627     3.628     3.629     3.629     3.630     3.631     3.631     3.632     3.632     3.633     3.633     3.633     3.633     3.633     3.633     3.633     3.633     3.632     3.632     3.631     3.631     3.630     3.630     3.629     3.628     3.627     3.626     3.625     3.623     3.622     3.620     3.619     3.617     3.615     3.614     3.612     3.610     3.608     3.605     3.603     3.601     3.598     3.596     3.593     3.591     3.588     3.585     3.582     3.579     3.576     3.572     3.569     3.565     3.562     3.558     3.554     3.551     3.547     3.543     3.539     3.535     3.530     3.526     3.521     3.516     3.512     3.507     3.502     3.497     3.492     3.487     3.482     3.476     3.471     3.465     3.459     3.454     3.448     3.442     3.436     3.429     3.423     3.417     3.410     3.403     3.397     3.390     3.383     3.376     3.369     3.362     3.354     3.347     3.340     3.332     3.325     3.317     3.309     3.302     3.294     3.286     3.278     3.270     3.263     3.254     3.247     3.238     3.230     3.222     3.214     3.206     3.198     3.190     3.182     3.173     3.165     3.156     3.148     3.140     3.131     3.123     3.114     3.106     3.097     3.089     3.080     3.072     3.063     3.054     3.046     3.037     3.030     3.030     3.030     3.031     3.031     3.031     3.032     3.032     3.032     3.033     3.033     3.033     3.034     3.034     3.035     3.035     3.035     3.036     3.036     3.036     3.037     3.037     3.038     3.038     3.038     3.039     3.039     3.040     3.040     3.041     3.041     3.042     3.042     3.043     3.043     3.044     3.044     3.044     3.045     3.046     3.046     3.047     3.047     3.048     3.048     3.049     3.049     3.050     3.050     3.051     3.052     3.052     3.053     3.053     3.054     3.054     3.055     3.056     3.056     3.057     3.058     3.058     3.059     3.059     3.060     3.061     3.061     3.062     3.062     3.063     3.064     3.065     3.065     3.066     3.067     3.067     3.068     3.069     3.069     3.070     3.071     3.072     3.072     3.073     3.074     3.075     3.075     3.076     3.077     3.078     3.078     3.079     3.080     3.081     3.082     3.082     3.083     3.084     3.085     3.086     3.086     3.087     3.088     3.089     3.090     3.091     3.091     3.092     3.093     3.094     3.095     3.096     3.097     3.098     3.099     3.099     3.100     3.101     3.102     3.103     3.104     3.105     3.106     3.107     3.108     3.109     3.110     3.111     3.112     3.113     3.114     3.115     3.116     3.117     3.118     3.119     3.120     3.121     3.122     3.124     3.125     3.126     3.127     3.128     3.129     3.130     3.132     3.133     3.134     3.135     3.136     3.138     3.139     3.140     3.141     3.143     3.144     3.145     3.147     3.148     3.149     3.150     3.152     3.153     3.154     3.156     3.157     3.158     3.160     3.161     3.162     3.164     3.165     3.166     3.168     3.169     3.171     3.172     3.173     3.175     3.176     3.178     3.179     3.181     3.182     3.184     3.185     3.187     3.188     3.190     3.191     3.193     3.194     3.195     3.197     3.198     3.200     3.201     3.203     3.205     3.206     3.208     3.209     3.211     3.212     3.214     3.215     3.217     3.218     3.220     3.221     3.223     3.224     3.226     3.227     3.229     3.231     3.232     3.234     3.235     3.237     3.239     3.240     3.242     3.243     3.245     3.247     3.249     3.250     3.252     3.254     3.256     3.257     3.259     3.261     3.263     3.264     3.266     3.268     3.270     3.272     3.274     3.275     3.277     3.279     3.281     3.283     3.285     3.286     3.288     3.290     3.292     3.294     3.296     3.298     3.300     3.302     3.303     3.305     3.307     3.309     3.311     3.313     3.315     3.317     3.319     3.321     3.323     3.325     3.327     3.329     3.331     3.333     3.335     3.337     3.339     3.341     3.343     3.345     3.347     3.349     3.351     3.353     3.355     3.357     3.359     3.361     3.363     3.365     3.367     3.369     3.371     3.373     3.375     3.377     3.380     3.382     3.384     3.386     3.388     3.390     3.392     3.395     3.397     3.399     3.401     3.403     3.405     3.407     3.410     3.412     3.414     3.416     3.418     3.420     3.423     3.425     3.427     3.429     3.431     3.433     3.436     3.441     3.445     3.450     3.454     3.458     3.462     3.466     3.470     3.473     3.477     3.480     3.484     3.487     3.490     3.493     3.496     3.498     3.501     3.503     3.505     3.508     3.510     3.511     3.513     3.515     3.516     3.517     3.518     3.519     3.520     3.521     3.521     3.521     3.522     3.522     3.521     3.521     3.521     3.523     3.525     3.528     3.530     3.532     3.535     3.537     3.539     3.542     3.544     3.547     3.549     3.551     3.554     3.556     3.559     3.561     3.564     3.566     3.569     3.571     3.574     3.576     3.579     3.581     3.584     3.587     3.589     3.592     3.595     3.597     3.600     3.602     3.605     3.607     3.610     3.612     3.615     3.618     3.620     3.623     3.625     3.628     3.630     3.633     3.636     3.638     3.641     3.644     3.646     3.649     3.652     3.655     3.658     3.661     3.664     3.667     3.670     3.673     3.677     3.680     3.684     3.688     3.691     3.695     3.700     3.704     3.708     3.713     3.717     3.722     3.727     3.732     3.736     3.741     3.746     3.751     3.756     3.761     3.766     3.770     3.774     3.778     3.782     3.785     3.789     3.792     3.795     3.798     3.801     3.804     3.807     3.810     3.812     3.815     3.817     3.819     3.822     3.824     3.826     3.828     3.831     3.833     3.835     3.837     3.839     3.841     3.844     3.846     3.848     3.850     3.852     3.855     3.857     3.859     3.861     3.863     3.866     3.868     3.870     3.872     3.875     3.877     3.879     3.881     3.883     3.886     3.888     3.890     3.893     3.904     3.916     3.928     3.940     3.952     3.964     3.975     3.987     3.999     4.011     4.023     4.034     4.046     4.057     4.069     4.081     4.092     4.103     4.115     4.126     4.137     4.148     4.159     4.170     4.181     4.191     4.202     4.212     4.223     4.233     4.243     4.253     4.263     4.273     4.282     4.292     4.301     4.310     4.319     4.328     4.337     4.345     4.354     4.362     4.370     4.378     4.385     4.392     4.400     4.406     4.413     4.420     4.426     4.432     4.438     4.444     4.449     4.454     4.459     4.464     4.468     4.472     4.476     4.480     4.483     4.486     4.489     4.492     4.494     4.497     4.498     4.500     4.501     4.502     4.502     4.503     4.502     4.502     4.501     4.500     4.498     4.496     4.494     4.492     4.489     4.485     4.481     4.477     4.473     4.468     4.462     4.457     4.450     4.444     4.436     4.429     4.421     4.412     4.403     4.393     4.383     4.372     4.361     4.349     4.336     4.324     4.310     4.296     4.282     4.267     4.252     4.236     4.220     4.205     4.209     4.213     4.217     4.221     4.224     4.228     4.238     4.272     4.305     4.337     4.368     4.398     4.427     4.456     4.483     4.510     4.535     4.560     4.584     4.607     4.629     4.650     4.670     4.690     4.708     4.726     4.743     4.759     4.774     4.789     4.802     4.815     4.826     4.837     4.847     4.856     4.864     4.871     4.877     4.882     4.886     4.890     4.892     4.893     4.892     4.891     4.889     4.885     4.880     4.874     4.867     4.859     4.850     4.839     4.827     4.814     4.801     4.785     4.770     4.752     4.734     4.715     4.695     4.674     4.652     4.629     4.605     4.581     4.590     4.599     4.608     4.618     4.627     4.637     4.647     4.657     4.667     4.678     4.689     4.700     4.711     4.722     4.733     4.745     4.757     4.769     4.781     4.794     4.806     4.819     4.833     4.846     4.860     4.874     4.888     4.902     4.917     4.932     4.947     4.962     4.977     4.993     5.009     5.026     5.042     5.059     5.076     5.093     5.110     5.128     5.146     5.164     5.183     5.201     5.220     5.239     5.258     5.278     5.297     5.317     5.337     5.357     5.378     5.398     5.419     5.440     5.460     5.481     5.503     5.524     5.545     5.567     5.588     5.610     5.632     5.654     5.676     5.698     5.720     5.742     5.764     5.786     5.807     5.829     5.851     5.872     5.894     5.915     5.936     5.958     5.979     6.000     6.021     6.041     6.062     6.082     6.103     6.123     6.143     6.164     6.184     6.203     6.223     6.242     6.261     6.279     6.298     6.316     6.333     6.351     6.368     6.386     6.404     6.422     6.441     6.461     6.480     6.498     6.516     6.533     6.549     6.571     6.662     6.759     6.862     6.966     7.072     7.178     7.286     7.408     7.548     7.698     7.844     7.988     8.135     8.289     8.445     8.597     8.740     8.864     8.967     9.043     9.088     9.097     9.077     9.035     8.981     8.935     8.924     8.963     9.019     9.075     9.079     9.058     9.023     8.945     9.124     9.566     9.934    10.276    10.379    10.518    10.517    10.590    10.634    10.569    10.618    10.452    10.370    10.286    10.196    10.181    10.009     9.974     9.914     9.928     9.882     9.806     9.798     9.807     9.879     9.888     9.874     9.905     9.998    10.013    10.164    10.262    10.415    10.519    10.795    10.864    10.969    11.039    11.098    11.114    11.069    11.009    10.943    10.861    10.796    10.685    10.566    10.510    10.240    10.209     9.964     9.824     9.650     9.460     9.273     9.128     8.880     8.750     8.597     8.468     8.342     8.287     8.192     8.096     7.988     7.874     7.758     7.647     7.543     7.423     7.335     7.232     7.175     7.023     6.951     6.820     6.698     6.607     6.495     6.396     6.366     6.282     6.292     6.302     6.311     6.319     6.327     6.334     6.341     6.349     6.356     6.364     6.372     6.380     6.389     6.396     6.401     6.405     6.407     6.409     6.569     6.699     6.835     7.024     7.178     7.329     7.526     7.779     7.902     8.093     8.226     8.468     8.542     8.718     8.830     8.942     9.056     9.120     9.194     9.182     9.156     9.151     9.142     9.158     9.157     9.241     9.218     9.226     9.383     9.343     9.454     9.430     9.415     9.380     9.317     9.246     9.223     9.126     9.086     8.951     8.885     8.845     8.813     8.940     8.854     8.820     8.560     8.398     8.205     8.097     8.073     8.036     7.970     8.025     7.892     7.896     7.905     7.844     7.791     7.771     7.609     7.555     7.421     7.350     7.254     7.123     7.075     6.903     6.825     6.741     6.606     6.541     6.383     6.301     6.161     6.069     5.969     5.952     5.936     5.921     5.907     5.895     5.885     5.877     5.872     5.868     5.863     5.857     5.852     5.846     5.841     5.837     5.833     5.830     5.829     5.827     5.827     5.828     5.829     5.830     5.829     5.827     5.824     5.819     5.813     5.806     5.796     5.785     5.773     5.760     5.747     5.734     5.721     5.708     5.695     5.683     5.673     5.663     5.653     5.643     5.632     5.621     5.610     5.599     5.586     5.572     5.559     5.546     5.536     5.526     5.518     5.510     5.502     5.495     5.488     5.483     5.479     5.476     5.474     5.472     5.469     5.466     5.463     5.459     5.455     5.452     5.448     5.444     5.440     5.435     5.429     5.422     5.415     5.407     5.397     5.386     5.373     5.355     5.332     5.309     5.290     5.272     5.254     5.236     5.217     5.196     5.172     5.147     5.122     5.098     5.077     5.058     5.037     5.014     4.985     5.165     5.352     5.524     5.686     5.877     5.982     6.024     5.982     5.848     5.696     5.476     5.243     5.010     4.747     4.704     4.697     4.689     4.681     4.675     4.670     4.663     4.656     4.654     4.658     4.668     4.683     4.705     4.735     4.769     4.804     4.839     4.874     4.905     4.933     4.961     4.989     5.016     5.043     5.069     5.094     5.119     5.149     5.183     5.217     5.251     5.283     5.314     5.348     5.384     5.418     5.449     5.477     5.505     5.533     5.560     5.588     5.619     5.650     5.680     5.709     5.737     5.762     5.787     5.811     5.836     5.861     5.890     5.925     5.967     6.013     6.055     6.116     6.408     6.695     6.997     7.288     7.498     7.627     7.710     7.806     7.877     7.938     7.945     7.991     8.042     8.176     8.333     8.562     8.776     9.015     9.212     9.381     9.499     9.536     9.548     9.470     9.404     9.310     9.203     9.113     9.005     8.860     8.708     8.532     8.335     8.125     7.901     7.710     7.513     7.329     7.185     7.066     6.967     6.811     6.591     6.337     6.090     5.862     5.648     5.449     5.260     5.091     4.945     4.826     4.728     4.648     4.591     4.535     4.472     4.404     4.336     4.282     4.238     4.192     4.145     4.102     4.065     4.034     4.007     3.983     3.958     3.933     3.908     3.884     3.860     3.839     3.820     3.804     3.789     3.775     3.761     3.746     3.732     3.717     3.703     3.689     3.676     3.663     3.650     3.638     3.626     3.615     3.603     3.591     3.579     3.566     3.553     3.541     3.528     3.515     3.502     3.489     3.475     3.461     3.447     3.433     3.419     3.405     3.391     3.376     3.363     3.349     3.336     3.323     3.311     3.299     3.288     3.277     3.268     3.259     3.252     3.245     3.240     3.237     3.235     3.236     3.238     3.241     3.244     3.247     3.249     3.250     3.252     3.253     3.253     3.253     3.252     3.251     3.250     3.248     3.246     3.243     3.241     3.238     3.234     3.230     3.226     3.221     3.216     3.211     3.206     3.200     3.195     3.189     3.183     3.177     3.170     3.164     3.157     3.149     3.141     3.133     3.125     3.118     3.110     3.102     3.094     3.085     3.077     3.069     3.061     3.051     3.042     3.031     3.021     3.011     3.001     2.992     2.981     2.971     2.960     2.949     2.938     2.927     2.916     2.906     2.895     2.884     2.873     2.862     2.851     2.840     2.829     2.818     2.808     2.797     2.786     2.776     2.766     2.756     2.745     2.736     2.726     2.717     2.708     2.699     2.690     2.681     2.673     2.665     2.657     2.650     2.642     2.635     2.628     2.622     2.616     2.609     2.604     2.598     2.592     2.587     2.582     2.577     2.572     2.567     2.562     2.557     2.552     2.548     2.543     2.539     2.534     2.530     2.526     2.521     2.517     2.513     2.509     2.505     2.501     2.496     2.492     2.488     2.484     2.480     2.475     2.471     2.467     2.462     2.458     2.453     2.449     2.445     2.440     2.436     2.432     2.427     2.422     2.418     2.413     2.407     2.402     2.397     2.391     2.386     2.380     2.374     2.368     2.362     2.356     2.349     2.342     2.336     2.329     2.323     2.316     2.310     2.303     2.296     2.288     2.279     2.270     2.259     2.248     2.236     2.224     2.210     2.196     2.182     2.168     2.156     2.146     2.138     2.132     2.129     2.126     2.123     2.119     2.113     2.107     2.098     2.088     2.076     2.063     2.049
     2.579     2.587     2.645     2.619     2.703     2.646     2.749     2.673     2.800     2.696     2.831     2.710     2.824     2.716     2.818     2.714     2.806     2.707     2.790     2.694     2.768     2.686     2.743     2.698     2.717     2.711     2.703     2.724     2.718     2.736     2.732     2.748     2.746     2.760     2.760     2.772     2.773     2.784     2.787     2.796     2.801     2.809     2.814     2.822     2.829     2.837     2.844     2.853     2.860     2.868     2.875     2.884     2.891     2.899     2.907     2.915     2.922     2.929     2.937     2.944     2.952     2.959     2.967     2.974     2.981     2.988     2.996     3.003     3.010     3.017     3.024     3.031     3.038     3.045     3.052     3.059     3.066     3.072     3.079     3.086     3.092     3.099     3.106     3.113     3.119     3.126     3.132     3.139     3.145     3.152     3.158     3.165     3.171     3.177     3.184     3.190     3.197     3.203     3.209     3.215     3.221     3.227     3.234     3.239     3.246     3.251     3.258     3.263     3.269     3.275     3.281     3.287     3.293     3.298     3.304     3.310     3.316     3.321     3.327     3.333     3.338     3.344     3.349     3.355     3.361     3.366     3.371     3.377     3.382     3.388     3.393     3.399     3.404     3.409     3.414     3.420     3.425     3.430     3.435     3.440     3.445     3.450     3.455     3.459     3.464     3.469     3.474     3.478     3.483     3.488     3.492     3.497     3.501     3.506     3.510     3.514     3.518     3.523     3.526     3.531     3.535     3.539     3.542     3.546     3.550     3.553     3.557     3.560     3.564     3.567     3.571     3.574     3.577     3.580     3.583     3.586     3.589     3.591     3.594     3.597     3.599     3.602     3.604     3.606     3.609     3.610     3.613     3.614     3.617     3.618     3.620     3.622     3.623     3.625     3.626     3.627     3.628     3.630     3.631     3.632     3.632     3.633     3.634     3.635     3.635     3.635     3.636     3.636     3.636     3.637     3.637     3.637     3.637     3.636     3.636     3.636     3.635     3.635     3.634     3.634     3.633     3.632     3.631     3.630     3.629     3.628     3.627     3.625     3.624     3.622     3.620     3.619     3.617     3.615     3.613     3.611     3.609     3.606     3.604     3.601     3.599     3.596     3.593     3.591     3.588     3.585     3.582     3.578     3.575     3.572     3.568     3.565     3.561     3.557     3.553     3.550     3.546     3.541     3.537     3.533     3.528     3.524     3.519     3.515     3.510     3.505     3.500     3.495     3.489     3.484     3.479     3.473     3.468     3.462     3.456     3.450     3.444     3.438     3.432     3.425     3.419     3.412     3.406     3.399     3.392     3.385     3.378     3.371     3.364     3.357     3.349     3.342     3.334     3.327     3.319     3.312     3.304     3.296     3.288     3.280     3.272     3.264     3.256     3.248     3.240     3.232     3.224     3.216     3.208     3.200     3.191     3.183     3.175     3.166     3.158     3.150     3.141     3.133     3.124     3.116     3.107     3.099     3.090     3.081     3.073     3.064     3.056     3.047     3.038     3.030     3.029     3.029     3.029     3.030     3.030     3.030     3.031     3.031     3.031     3.032     3.032     3.032     3.033     3.033     3.033     3.034     3.034     3.035     3.035     3.036     3.036     3.036     3.037     3.037     3.038     3.038     3.038     3.039     3.039     3.040     3.040     3.041     3.041     3.042     3.042     3.043     3.043     3.044     3.044     3.045     3.045     3.046     3.047     3.047     3.047     3.048     3.049     3.049     3.050     3.050     3.051     3.052     3.052     3.053     3.053     3.054     3.054     3.055     3.056     3.056     3.057     3.057     3.058     3.059     3.059     3.060     3.061     3.061     3.062     3.063     3.063     3.064     3.065     3.065     3.066     3.067     3.068     3.068     3.069     3.070     3.070     3.071     3.072     3.073     3.073     3.074     3.075     3.076     3.077     3.077     3.078     3.079     3.080     3.080     3.081     3.082     3.083     3.084     3.084     3.085     3.086     3.087     3.088     3.089     3.089     3.090     3.091     3.092     3.093     3.094     3.094     3.096     3.096     3.097     3.098     3.099     3.100     3.101     3.102     3.103     3.104     3.105     3.106     3.107     3.108     3.109     3.110     3.111     3.112     3.113     3.114     3.115     3.116     3.117     3.118     3.119     3.120     3.121     3.122     3.124     3.125     3.126     3.127     3.128     3.129     3.130     3.132     3.133     3.134     3.135     3.136     3.138     3.139     3.140     3.141     3.143     3.144     3.146     3.147     3.148     3.149     3.151     3.152     3.153     3.155     3.156     3.157     3.158     3.160     3.161     3.163     3.164     3.165     3.167     3.168     3.170     3.171     3.172     3.174     3.175     3.177     3.178     3.180     3.181     3.183     3.184     3.186     3.187     3.188     3.190     3.191     3.193     3.195     3.196     3.198     3.199     3.201     3.202     3.203     3.205     3.207     3.208     3.210     3.211     3.213     3.214     3.216     3.217     3.219     3.220     3.222     3.223     3.225     3.226     3.228     3.229     3.231     3.233     3.234     3.236     3.238     3.239     3.241     3.243     3.244     3.246     3.248     3.250     3.251     3.253     3.255     3.257     3.258     3.260     3.262     3.264     3.266     3.267     3.269     3.271     3.273     3.275     3.276     3.278     3.280     3.282     3.284     3.286     3.288     3.289     3.291     3.293     3.295     3.297     3.299     3.301     3.303     3.305     3.307     3.308     3.310     3.312     3.314     3.316     3.318     3.320     3.322     3.324     3.326     3.328     3.330     3.332     3.334     3.336     3.338     3.340     3.342     3.344     3.346     3.348     3.350     3.352     3.354     3.356     3.358     3.360     3.362     3.364     3.366     3.368     3.370     3.372     3.375     3.377     3.379     3.381     3.383     3.385     3.387     3.389     3.392     3.394     3.396     3.398     3.400     3.402     3.404     3.407     3.409     3.411     3.413     3.415     3.417     3.420     3.422     3.424     3.426     3.428     3.430     3.432     3.435     3.437     3.439     3.442     3.444     3.446     3.448     3.451     3.455     3.458     3.462     3.465     3.468     3.471     3.474     3.477     3.479     3.482     3.484     3.487     3.489     3.490     3.492     3.494     3.495     3.497     3.498     3.499     3.500     3.500     3.501     3.504     3.506     3.508     3.510     3.513     3.515     3.517     3.519     3.522     3.524     3.526     3.529     3.531     3.533     3.536     3.538     3.541     3.543     3.545     3.548     3.550     3.553     3.555     3.557     3.560     3.562     3.565     3.567     3.570     3.572     3.575     3.578     3.580     3.583     3.585     3.588     3.591     3.593     3.596     3.598     3.601     3.604     3.606     3.609     3.611     3.614     3.617     3.619     3.622     3.624     3.627     3.630     3.632     3.635     3.638     3.640     3.643     3.646     3.649     3.652     3.655     3.657     3.661     3.664     3.667     3.670     3.674     3.677     3.681     3.684     3.688     3.692     3.696     3.700     3.705     3.709     3.714     3.718     3.723     3.727     3.732     3.737     3.742     3.746     3.751     3.756     3.761     3.765     3.769     3.774     3.777     3.781     3.785     3.788     3.792     3.795     3.798     3.801     3.804     3.807     3.809     3.812     3.814     3.817     3.819     3.821     3.824     3.826     3.828     3.831     3.833     3.835     3.837     3.839     3.842     3.844     3.846     3.848     3.851     3.853     3.855     3.857     3.859     3.862     3.864     3.866     3.868     3.871     3.873     3.875     3.877     3.879     3.882     3.884     3.886     3.888     3.891     3.900     3.912     3.924     3.936     3.948     3.960     3.972     3.983     3.995     4.007     4.019     4.030     4.042     4.054     4.065     4.077     4.088     4.099     4.111     4.122     4.133     4.144     4.155     4.166     4.177     4.187     4.198     4.209     4.219     4.229     4.239     4.249     4.259     4.269     4.279     4.288     4.297     4.306     4.315     4.324     4.333     4.342     4.350     4.358     4.366     4.374     4.381     4.389     4.396     4.403     4.410     4.416     4.423     4.429     4.435     4.440     4.446     4.451     4.456     4.460     4.465     4.469     4.473     4.477     4.480     4.483     4.486     4.489     4.491     4.493     4.495     4.497     4.498     4.499     4.499     4.500     4.500     4.499     4.498     4.497     4.496     4.494     4.492     4.489     4.486     4.483     4.479     4.475     4.471     4.466     4.461     4.455     4.449     4.442     4.435     4.428     4.420     4.411     4.402     4.393     4.383     4.372     4.361     4.349     4.337     4.324     4.311     4.298     4.283     4.269     4.253     4.238     4.222     4.205     4.207     4.211     4.215     4.219     4.223     4.227     4.231     4.250     4.283     4.315     4.347     4.377     4.407     4.435     4.463     4.490     4.515     4.540     4.564     4.587     4.609     4.631     4.651     4.671     4.690     4.708     4.725     4.741     4.756     4.771     4.784     4.797     4.809     4.820     4.830     4.839     4.847     4.854     4.860     4.866     4.870     4.873     4.875     4.876     4.876     4.875     4.873     4.870     4.865     4.859     4.852     4.844     4.835     4.825     4.813     4.801     4.787     4.772     4.756     4.740     4.722     4.703     4.683     4.662     4.640     4.617     4.593     4.579     4.588     4.597     4.606     4.616     4.625     4.635     4.645     4.655     4.665     4.676     4.686     4.697     4.708     4.719     4.731     4.742     4.754     4.766     4.778     4.791     4.803     4.816     4.830     4.843     4.857     4.870     4.884     4.899     4.913     4.928     4.943     4.958     4.973     4.989     5.005     5.021     5.038     5.054     5.071     5.088     5.105     5.123     5.141     5.159     5.177     5.196     5.214     5.233     5.253     5.272     5.291     5.311     5.331     5.351     5.371     5.392     5.412     5.433     5.454     5.475     5.496     5.517     5.538     5.560     5.581     5.603     5.625     5.647     5.669     5.691     5.713     5.735     5.757     5.779     5.800     5.822     5.844     5.865     5.887     5.908     5.929     5.951     5.972     5.993     6.014     6.035     6.055     6.076     6.096     6.117     6.137     6.157     6.177     6.197     6.217     6.237     6.256     6.274     6.293     6.311     6.329     6.346     6.363     6.381     6.398     6.416     6.434     6.453     6.472     6.491     6.509     6.527     6.544     6.559     6.590     6.685     6.790     6.899     7.012     7.124     7.232     7.337     7.453     7.592     7.743     7.895     8.046     8.199     8.356     8.513     8.664     8.799     8.912     9.002     9.066     9.095     9.089     9.062     9.017     8.967     8.932     8.940     8.977     9.036     9.072     9.058     9.029     8.982     8.912     9.153     9.675    10.035    10.302    10.449    10.511    10.613    10.650    10.755    10.799    10.774    10.733    10.600    10.614    10.499    10.368    10.310    10.149    10.151    10.078    10.050     9.983     9.984     9.861     9.928     9.900     9.887     9.921     9.974    10.034    10.203    10.264    10.361    10.572    10.566    10.726    10.807    10.952    11.051    10.998    11.011    10.940    11.018    10.887    10.773    10.694    10.692    10.479    10.423    10.240    10.132     9.948     9.814     9.618     9.482     9.284     9.104     8.910     8.793     8.575     8.513     8.386     8.306     8.232     8.157     8.023     7.908     7.819     7.678     7.600     7.495     7.449     7.323     7.238     7.097     7.018     6.877     6.768     6.638     6.595     6.448     6.434     6.329     6.299     6.308     6.317     6.325     6.333     6.340     6.349     6.357     6.365     6.375     6.384     6.393     6.400     6.405     6.408     6.410     6.413     6.435     6.571     6.734     6.903     7.052     7.207     7.453     7.569     7.771     7.926     8.171     8.242     8.420     8.541     8.662     8.805     8.892     8.967     8.994     9.031     9.005     9.073     9.016     8.964     9.008     8.954     8.967     9.134     9.081     9.183     9.185     9.250     9.230     9.211     9.186     9.182     9.092     9.184     9.011     9.046     8.888     8.843     8.887     8.888     8.982     8.796     8.666     8.378     8.210     8.098     7.994     7.990     8.006     7.908     7.867     7.907     7.833     7.849     7.768     7.709     7.651     7.505     7.452     7.321     7.261     7.170     7.036     6.987     6.828     6.778     6.655     6.533     6.447     6.296     6.224     6.073     5.992     5.976     5.961     5.946     5.933     5.922     5.913     5.908     5.903     5.899     5.895     5.889     5.883     5.878     5.873     5.868     5.864     5.861     5.860     5.858     5.858     5.859     5.860     5.860     5.859     5.857     5.853     5.848     5.842     5.834     5.823     5.810     5.797     5.784     5.771     5.757     5.743     5.729     5.715     5.704     5.694     5.684     5.674     5.663     5.652     5.641     5.629     5.616     5.601     5.586     5.573     5.561     5.551     5.542     5.534     5.526     5.518     5.511     5.505     5.500     5.497     5.494     5.492     5.490     5.487     5.483     5.479     5.475     5.471     5.467     5.463     5.458     5.453     5.447     5.440     5.432     5.424     5.415     5.405     5.393     5.376     5.354     5.328     5.303     5.283     5.266     5.249     5.231     5.211     5.188     5.163     5.136     5.110     5.087     5.066     5.046     5.024     4.998     4.969     5.057     5.231     5.384     5.565     5.720     5.862     5.914     5.881     5.838     5.688     5.493     5.256     4.989     4.757     4.696     4.685     4.671     4.658     4.647     4.635     4.619     4.605     4.592     4.581     4.577     4.584     4.603     4.634     4.668     4.703     4.738     4.771     4.799     4.826     4.853     4.879     4.905     4.929     4.953     4.977     5.005     5.039     5.077     5.115     5.152     5.186     5.223     5.264     5.303     5.340     5.374     5.403     5.433     5.464     5.495     5.528     5.564     5.599     5.632     5.663     5.692     5.719     5.744     5.768     5.791     5.814     5.840     5.871     5.908     5.947     5.983     6.015     6.046     6.083     6.123     6.157     6.182     6.197     6.207     6.337     6.491     6.594     6.640     6.673     6.727     6.827     6.997     7.212     7.480     7.760     8.033     8.288     8.480     8.629     8.720     8.758     8.791     8.789     8.758     8.751     8.674     8.573     8.449     8.297     8.127     7.938     7.731     7.551     7.369     7.198     7.064     6.961     6.871     6.732     6.513     6.249     5.987     5.747     5.523     5.318     5.124     4.946     4.790     4.662     4.560     4.478     4.422     4.376     4.324     4.270     4.218     4.167     4.128     4.089     4.048     4.010     3.975     3.945     3.919     3.895     3.871     3.848     3.824     3.801     3.778     3.757     3.738     3.721     3.706     3.692     3.679     3.666     3.653     3.641     3.628     3.616     3.605     3.593     3.582     3.572     3.561     3.551     3.541     3.530     3.520     3.508     3.497     3.486     3.475     3.464     3.452     3.440     3.428     3.415     3.402     3.389     3.376     3.363     3.349     3.336     3.323     3.310     3.297     3.285     3.273     3.262     3.251     3.240     3.231     3.222     3.215     3.208     3.203     3.198     3.196     3.195     3.197     3.201     3.204     3.207     3.210     3.213     3.215     3.216     3.217     3.218     3.218     3.218     3.217     3.216     3.215     3.213     3.211     3.209     3.206     3.203     3.199     3.195     3.191     3.186     3.181     3.176     3.171     3.166     3.160     3.155     3.149     3.143     3.136     3.129     3.122     3.114     3.107     3.099     3.091     3.084     3.076     3.068     3.060     3.052     3.044     3.035     3.026     3.016     3.006     2.996     2.986     2.977     2.967     2.957     2.946     2.936     2.925     2.914     2.903     2.893     2.882     2.872     2.861     2.850     2.839     2.829     2.818     2.807     2.797     2.786     2.775     2.765     2.755     2.745     2.735     2.725     2.716     2.707     2.698     2.689     2.680     2.672     2.663     2.655     2.648     2.640     2.633     2.626     2.619     2.613     2.606     2.600     2.595     2.589     2.583     2.578     2.573     2.568     2.563     2.558     2.554     2.549     2.544     2.539     2.535     2.530     2.526     2.522     2.517     2.513     2.509     2.505     2.501     2.497     2.493     2.488     2.484     2.480     2.476     2.471     2.467     2.463     2.458     2.454     2.450     2.445     2.441     2.437     2.432     2.428     2.423     2.419     2.414     2.410     2.405     2.399     2.394     2.389     2.383     2.378     2.372     2.366     2.360     2.354     2.347     2.341     2.335     2.328     2.321     2.315     2.309     2.302     2.295     2.288     2.280     2.271     2.262     2.252     2.241     2.229     2.216     2.202     2.188     2.174     2.160     2.148     2.138     2.131     2.125     2.122     2.120     2.117     2.112     2.107     2.101     2.092     2.082     2.071     2.058     2.045
     2.570     2.620     2.606     2.686     2.639     2.744     2.666     2.832     2.689     2.893     2.716     2.916     2.719     2.903     2.723     2.857     2.721     2.818     2.712     2.797     2.700     2.775     2.695     2.750     2.708     2.725     2.720     2.713     2.732     2.726     2.743     2.740     2.755     2.754     2.767     2.767     2.778     2.781     2.790     2.794     2.802     2.807     2.815     2.823     2.831     2.839     2.847     2.855     2.863     2.870     2.878     2.886     2.894     2.902     2.909     2.917     2.924     2.932     2.940     2.947     2.955     2.962     2.969     2.977     2.984     2.991     2.999     3.006     3.013     3.020     3.027     3.034     3.042     3.048     3.055     3.062     3.069     3.076     3.083     3.089     3.096     3.103     3.109     3.116     3.123     3.129     3.136     3.142     3.149     3.156     3.162     3.169     3.175     3.182     3.188     3.194     3.201     3.207     3.213     3.219     3.225     3.232     3.238     3.244     3.250     3.256     3.262     3.268     3.274     3.280     3.285     3.292     3.297     3.303     3.309     3.315     3.320     3.326     3.332     3.338     3.343     3.349     3.354     3.360     3.365     3.371     3.376     3.382     3.387     3.392     3.398     3.403     3.409     3.414     3.419     3.424     3.430     3.435     3.440     3.445     3.450     3.455     3.460     3.464     3.469     3.474     3.479     3.483     3.488     3.492     3.497     3.501     3.506     3.510     3.515     3.519     3.523     3.527     3.531     3.535     3.539     3.543     3.547     3.551     3.554     3.558     3.562     3.565     3.569     3.572     3.575     3.578     3.581     3.584     3.587     3.590     3.593     3.596     3.598     3.601     3.604     3.606     3.608     3.611     3.613     3.615     3.617     3.618     3.621     3.622     3.624     3.625     3.627     3.629     3.630     3.631     3.632     3.633     3.635     3.635     3.636     3.637     3.638     3.638     3.639     3.639     3.640     3.640     3.640     3.640     3.640     3.640     3.640     3.640     3.640     3.639     3.639     3.638     3.638     3.637     3.636     3.636     3.635     3.634     3.632     3.631     3.630     3.629     3.627     3.625     3.624     3.622     3.620     3.618     3.616     3.614     3.612     3.609     3.607     3.604     3.602     3.599     3.596     3.594     3.591     3.588     3.584     3.581     3.578     3.574     3.571     3.568     3.564     3.560     3.556     3.552     3.548     3.544     3.540     3.535     3.531     3.526     3.522     3.517     3.512     3.507     3.502     3.497     3.492     3.487     3.481     3.475     3.470     3.464     3.458     3.452     3.446     3.440     3.434     3.427     3.421     3.415     3.408     3.401     3.394     3.387     3.380     3.373     3.366     3.359     3.351     3.344     3.336     3.329     3.321     3.313     3.306     3.298     3.290     3.282     3.274     3.266     3.258     3.250     3.242     3.234     3.226     3.218     3.209     3.201     3.193     3.185     3.176     3.168     3.160     3.151     3.143     3.134     3.125     3.117     3.108     3.100     3.091     3.082     3.074     3.065     3.056     3.048     3.039     3.030     3.027     3.027     3.028     3.028     3.029     3.029     3.029     3.030     3.030     3.030     3.031     3.031     3.031     3.032     3.032     3.033     3.033     3.033     3.034     3.034     3.035     3.035     3.036     3.036     3.036     3.037     3.037     3.038     3.038     3.039     3.039     3.040     3.040     3.041     3.041     3.042     3.042     3.042     3.043     3.043     3.044     3.045     3.045     3.046     3.046     3.047     3.047     3.048     3.048     3.049     3.050     3.050     3.051     3.051     3.052     3.052     3.053     3.054     3.054     3.055     3.056     3.056     3.057     3.057     3.058     3.059     3.059     3.060     3.061     3.062     3.062     3.063     3.063     3.064     3.065     3.065     3.066     3.067     3.068     3.068     3.069     3.070     3.071     3.071     3.072     3.073     3.074     3.075     3.075     3.076     3.077     3.078     3.078     3.079     3.080     3.081     3.082     3.082     3.083     3.084     3.085     3.086     3.086     3.087     3.088     3.089     3.090     3.091     3.092     3.093     3.093     3.094     3.095     3.096     3.097     3.098     3.099     3.100     3.101     3.102     3.103     3.104     3.104     3.105     3.107     3.107     3.109     3.109     3.110     3.111     3.113     3.114     3.115     3.116     3.117     3.118     3.119     3.120     3.121     3.122     3.124     3.125     3.126     3.127     3.128     3.129     3.131     3.132     3.133     3.134     3.135     3.137     3.138     3.139     3.140     3.142     3.143     3.144     3.146     3.147     3.148     3.149     3.151     3.152     3.153     3.155     3.156     3.157     3.159     3.160     3.161     3.163     3.164     3.166     3.167     3.169     3.170     3.171     3.173     3.174     3.176     3.177     3.179     3.180     3.182     3.183     3.185     3.186     3.188     3.189     3.191     3.192     3.193     3.195     3.197     3.198     3.200     3.201     3.203     3.204     3.206     3.207     3.209     3.210     3.212     3.213     3.215     3.216     3.218     3.219     3.221     3.222     3.224     3.226     3.227     3.229     3.230     3.232     3.234     3.235     3.237     3.238     3.240     3.242     3.243     3.245     3.247     3.249     3.250     3.252     3.254     3.256     3.257     3.259     3.261     3.263     3.265     3.266     3.268     3.270     3.272     3.274     3.276     3.277     3.279     3.281     3.283     3.285     3.287     3.289     3.291     3.292     3.294     3.296     3.298     3.300     3.302     3.304     3.306     3.308     3.309     3.312     3.313     3.315     3.317     3.319     3.321     3.323     3.325     3.327     3.329     3.331     3.333     3.335     3.337     3.339     3.341     3.343     3.345     3.347     3.349     3.351     3.353     3.355     3.357     3.359     3.361     3.363     3.365     3.367     3.370     3.372     3.374     3.376     3.378     3.380     3.382     3.384     3.387     3.389     3.391     3.393     3.395     3.397     3.399     3.401     3.404     3.406     3.408     3.410     3.412     3.415     3.417     3.419     3.421     3.423     3.425     3.427     3.430     3.432     3.434     3.436     3.438     3.441     3.443     3.445     3.447     3.449     3.452     3.454     3.456     3.458     3.460     3.463     3.465     3.467     3.469     3.471     3.474     3.476     3.478     3.480     3.483     3.485     3.487     3.489     3.491     3.494     3.496     3.498     3.500     3.503     3.505     3.507     3.509     3.511     3.514     3.516     3.518     3.521     3.523     3.525     3.528     3.530     3.532     3.535     3.537     3.539     3.542     3.544     3.547     3.549     3.551     3.554     3.556     3.559     3.561     3.564     3.566     3.569     3.571     3.574     3.576     3.579     3.582     3.584     3.587     3.589     3.592     3.595     3.597     3.600     3.603     3.605     3.608     3.610     3.613     3.616     3.618     3.621     3.624     3.626     3.629     3.632     3.634     3.637     3.640     3.643     3.645     3.648     3.651     3.654     3.657     3.660     3.664     3.667     3.670     3.674     3.677     3.681     3.685     3.689     3.693     3.697     3.701     3.705     3.710     3.714     3.719     3.723     3.728     3.733     3.737     3.742     3.747     3.751     3.756     3.760     3.765     3.769     3.773     3.777     3.781     3.784     3.788     3.791     3.794     3.797     3.800     3.803     3.806     3.809     3.811     3.814     3.816     3.819     3.821     3.823     3.826     3.828     3.831     3.833     3.835     3.837     3.840     3.842     3.844     3.846     3.849     3.851     3.853     3.855     3.857     3.860     3.862     3.864     3.866     3.869     3.871     3.873     3.875     3.878     3.880     3.882     3.884     3.887     3.889     3.897     3.909     3.920     3.932     3.944     3.956     3.968     3.980     3.992     4.003     4.015     4.027     4.038     4.050     4.061     4.073     4.084     4.095     4.107     4.118     4.129     4.140     4.151     4.162     4.173     4.183     4.194     4.205     4.215     4.225     4.235     4.245     4.255     4.265     4.275     4.284     4.294     4.303     4.312     4.321     4.329     4.338     4.346     4.354     4.362     4.370     4.378     4.385     4.392     4.399     4.406     4.413     4.419     4.425     4.431     4.437     4.442     4.447     4.452     4.457     4.461     4.466     4.470     4.474     4.477     4.480     4.483     4.486     4.488     4.490     4.492     4.494     4.495     4.496     4.497     4.497     4.497     4.496     4.496     4.495     4.493     4.492     4.489     4.487     4.484     4.481     4.477     4.473     4.469     4.464     4.459     4.453     4.447     4.441     4.434     4.427     4.419     4.411     4.402     4.392     4.383     4.372     4.361     4.350     4.338     4.325     4.312     4.299     4.285     4.270     4.255     4.239     4.223     4.207     4.205     4.209     4.213     4.217     4.221     4.225     4.229     4.233     4.261     4.294     4.325     4.356     4.386     4.415     4.443     4.469     4.496     4.521     4.545     4.568     4.590     4.612     4.632     4.652     4.671     4.689     4.706     4.723     4.738     4.753     4.766     4.779     4.791     4.802     4.812     4.821     4.830     4.837     4.843     4.849     4.853     4.857     4.859     4.860     4.860     4.859     4.857     4.854     4.850     4.844     4.837     4.830     4.821     4.810     4.799     4.787     4.773     4.759     4.743     4.726     4.709     4.690     4.670     4.649     4.628     4.605     4.582     4.577     4.586     4.595     4.604     4.613     4.623     4.633     4.643     4.653     4.663     4.673     4.684     4.695     4.706     4.717     4.728     4.740     4.751     4.763     4.776     4.788     4.800     4.813     4.826     4.840     4.853     4.867     4.881     4.895     4.910     4.924     4.939     4.954     4.970     4.985     5.001     5.017     5.033     5.050     5.066     5.083     5.101     5.118     5.136     5.154     5.172     5.190     5.209     5.228     5.247     5.266     5.285     5.305     5.325     5.345     5.365     5.385     5.406     5.426     5.447     5.468     5.489     5.510     5.531     5.553     5.574     5.596     5.617     5.639     5.661     5.683     5.705     5.727     5.749     5.771     5.793     5.815     5.837     5.858     5.880     5.901     5.922     5.944     5.965     5.986     6.007     6.028     6.049     6.069     6.090     6.110     6.131     6.151     6.171     6.191     6.211     6.231     6.250     6.269     6.288     6.306     6.324     6.341     6.358     6.376     6.393     6.410     6.428     6.446     6.464     6.483     6.501     6.519     6.536     6.552     6.566     6.606     6.705     6.815     6.932     7.051     7.167     7.276     7.377     7.490     7.626     7.779     7.938     8.097     8.255     8.413     8.571     8.718     8.845     8.947     9.022     9.070     9.084     9.071     9.038     8.997     8.958     8.940     8.955     8.981     9.025     9.043     9.017     9.007     8.934     8.866     9.194     9.527     9.905    10.130    10.382    10.567    10.587    10.757    10.848    10.870    10.886    10.939    10.887    10.795    10.689    10.551    10.452    10.441    10.327    10.297    10.125    10.173    10.056    10.067     9.968     9.935     9.899     9.960    10.006    10.129    10.124    10.253    10.321    10.411    10.541    10.600    10.771    10.847    10.941    10.962    10.937    11.035    10.871    10.920    10.797    10.756    10.693    10.615    10.459    10.431    10.233    10.060     9.953     9.753     9.662     9.471     9.289     9.108     8.970     8.781     8.621     8.489     8.441     8.362     8.271     8.150     8.079     7.919     7.803     7.750     7.663     7.554     7.462     7.333     7.298     7.120     7.061     6.938     6.846     6.726     6.678     6.530     6.498     6.373     6.345     6.315     6.323     6.331     6.340     6.349     6.358     6.368     6.378     6.388     6.396     6.403     6.407     6.410     6.413     6.416     6.420     6.483     6.649     6.790     6.952     7.163     7.290     7.488     7.630     7.866     7.994     8.157     8.295     8.411     8.547     8.660     8.775     8.821     8.890     8.887     8.999     8.956     8.903     8.876     8.798     8.767     8.888     8.816     8.962     8.935     9.028     9.016     9.026     9.057     9.061     9.008     9.098     8.991     9.032     8.919     8.955     8.823     8.766     8.820     8.757     8.792     8.634     8.454     8.293     8.146     8.078     7.981     7.942     7.908     7.893     7.789     7.832     7.742     7.740     7.675     7.589     7.543     7.407     7.360     7.243     7.188     7.094     6.957     6.901     6.763     6.685     6.561     6.429     6.347     6.179     6.095     6.017     6.001     5.986     5.973     5.960     5.951     5.944     5.939     5.936     5.931     5.926     5.920     5.915     5.909     5.903     5.898     5.894     5.892     5.890     5.889     5.888     5.889     5.889     5.889     5.888     5.885     5.882     5.877     5.871     5.862     5.850     5.835     5.820     5.807     5.795     5.779     5.763     5.749     5.736     5.724     5.715     5.705     5.695     5.683     5.672     5.660     5.647     5.632     5.616     5.602     5.589     5.578     5.568     5.560     5.552     5.544     5.537     5.530     5.523     5.519     5.517     5.515     5.513     5.510     5.506     5.502     5.497     5.493     5.488     5.483     5.478     5.472     5.465     5.458     5.450     5.441     5.432     5.422     5.410     5.395     5.374     5.348     5.319     5.293     5.277     5.261     5.245     5.226     5.204     5.180     5.152     5.126     5.101     5.079     5.058     5.037     5.014     4.989     4.961     4.955     5.085     5.254     5.408     5.574     5.710     5.766     5.805     5.759     5.678     5.471     5.221     4.994     4.726     4.684     4.668     4.648     4.631     4.614     4.593     4.572     4.554     4.532     4.506     4.485     4.481     4.499     4.531     4.563     4.597     4.630     4.660     4.687     4.713     4.738     4.762     4.785     4.806     4.829     4.854     4.886     4.925     4.964     5.004     5.042     5.080     5.122     5.164     5.205     5.243     5.275     5.303     5.334     5.366     5.401     5.439     5.477     5.513     5.547     5.579     5.608     5.634     5.659     5.680     5.699     5.718     5.739     5.764     5.795     5.828     5.858     5.885     5.912     5.943     5.974     5.998     6.013     6.019     6.022     6.024     6.023     6.017     6.009     6.004     6.004     6.007     6.009     6.113     6.379     6.653     6.940     7.222     7.455     7.659     7.798     7.925     8.025     8.095     8.138     8.186     8.142     8.088     8.001     7.887     7.750     7.595     7.415     7.259     7.102     6.957     6.848     6.766     6.694     6.582     6.375     6.111     5.845     5.603     5.379     5.177     4.989     4.808     4.648     4.514     4.409     4.327     4.282     4.235     4.188     4.143     4.102     4.064     4.029     3.994     3.959     3.924     3.892     3.863     3.837     3.813     3.790     3.768     3.746     3.723     3.702     3.681     3.662     3.645     3.629     3.615     3.603     3.591     3.580     3.568     3.557     3.547     3.537     3.527     3.517     3.508     3.499     3.490     3.481     3.472     3.463     3.453     3.443     3.433     3.423     3.413     3.403     3.392     3.381     3.370     3.358     3.346     3.334     3.322     3.309     3.297     3.284     3.272     3.260     3.248     3.237     3.226     3.215     3.205     3.196     3.187     3.180     3.173     3.167     3.162     3.159     3.157     3.157     3.161     3.166     3.170     3.173     3.176     3.179     3.181     3.183     3.184     3.185     3.186     3.186     3.185     3.185     3.184     3.182     3.181     3.179     3.176     3.173     3.169     3.166     3.162     3.157     3.153     3.148     3.143     3.138     3.133     3.127     3.122     3.116     3.109     3.103     3.095     3.088     3.081     3.073     3.066     3.058     3.051     3.043     3.035     3.027     3.019     3.011     3.001     2.992     2.982     2.972     2.962     2.953     2.943     2.933     2.923     2.912     2.902     2.891     2.880     2.870     2.859     2.849     2.838     2.828     2.817     2.807     2.796     2.786     2.775     2.765     2.755     2.745     2.735     2.725     2.715     2.706     2.697     2.688     2.679     2.671     2.662     2.654     2.646     2.639     2.631     2.624     2.617     2.610     2.604     2.598     2.592     2.586     2.580     2.575     2.570     2.564     2.559     2.555     2.550     2.545     2.541     2.536     2.531     2.527     2.522     2.518     2.514     2.509     2.505     2.501     2.497     2.493     2.489     2.485     2.480     2.476     2.472     2.468     2.464     2.459     2.455     2.451     2.446     2.442     2.437     2.433     2.429     2.424     2.420     2.416     2.411     2.406     2.402     2.397     2.392     2.387     2.381     2.376     2.370     2.364     2.358     2.352     2.346     2.340     2.333     2.327     2.320     2.314     2.307     2.301     2.294     2.288     2.280     2.273     2.264     2.254     2.244     2.233     2.221     2.208     2.194     2.181     2.166     2.152     2.140     2.131     2.124     2.119     2.116     2.113     2.111     2.106     2.101     2.095     2.087     2.077     2.066     2.052     2.037
[truncated: 22,285,239 more chars]
