# Supplementary material for: The near-field tsunami generated by the 15 January 2022 eruption of the Hunga Tonga-Hunga Ha’apai volcano and its impact on Tongatapu, Tonga
Source: Sci Rep. 2022 Sep 7;12:15187. doi: 10.1038/s41598-022-19486-w (PMC9452557; doi:10.1038/s41598-022-19486-w)
Supplement: Supplementary file 3 — Supplementary Information 3. [file 41598_2022_19486_MOESM3_ESM.zip › Z600R3max.asc]

ncols                      1800
nrows                      1260
xllcorner              -175.500
yllcorner               -21.300
cellsize      0.000277777784504
NODATA_value  -9999
     2.729     2.732     2.733     2.737     2.741     2.741     2.748     2.746     2.753     2.749     2.758     2.752     2.761     2.755     2.763     2.757     2.764     2.758     2.764     2.770     2.777     2.789     2.796     2.802     2.814     2.820     2.827     2.838     2.845     2.851     2.862     2.868     2.875     2.885     2.891     2.897     2.908     2.913     2.919     2.929     2.935     2.941     2.951     2.956     2.962     2.971     2.977     2.982     2.992     2.997     3.002     3.011     3.016     3.021     3.030     3.035     3.040     3.049     3.054     3.059     3.068     3.072     3.077     3.086     3.090     3.095     3.103     3.107     3.112     3.120     3.125     3.129     3.137     3.142     3.146     3.154     3.158     3.163     3.171     3.175     3.179     3.187     3.191     3.195     3.203     3.207     3.211     3.218     3.223     3.227     3.234     3.238     3.242     3.249     3.253     3.257     3.264     3.269     3.272     3.279     3.284     3.288     3.295     3.298     3.302     3.310     3.313     3.318     3.324     3.328     3.332     3.339     3.343     3.347     3.353     3.357     3.361     3.368     3.372     3.376     3.383     3.387     3.390     3.397     3.401     3.404     3.411     3.415     3.419     3.425     3.429     3.432     3.439     3.443     3.447     3.453     3.457     3.461     3.467     3.471     3.474     3.480     3.484     3.487     3.493     3.497     3.500     3.506     3.510     3.513     3.518     3.521     3.525     3.530     3.533     3.536     3.542     3.545     3.548     3.553     3.556     3.559     3.564     3.567     3.570     3.574     3.577     3.580     3.584     3.587     3.589     3.593     3.596     3.598     3.602     3.604     3.606     3.610     3.612     3.614     3.617     3.619     3.621     3.624     3.625     3.627     3.630     3.631     3.632     3.634     3.636     3.637     3.639     3.640     3.641     3.642     3.643     3.644     3.645     3.646     3.646     3.647     3.648     3.648     3.648     3.649     3.649     3.649     3.649     3.649     3.649     3.649     3.649     3.648     3.648     3.647     3.646     3.646     3.645     3.644     3.643     3.642     3.641     3.640     3.639     3.637     3.636     3.635     3.633     3.631     3.630     3.627     3.626     3.624     3.621     3.620     3.618     3.615     3.613     3.611     3.607     3.605     3.602     3.598     3.596     3.593     3.589     3.586     3.584     3.579     3.576     3.573     3.568     3.565     3.561     3.556     3.552     3.549     3.543     3.539     3.536     3.529     3.526     3.522     3.515     3.511     3.507     3.500     3.495     3.491     3.484     3.479     3.474     3.466     3.462     3.457     3.449     3.444     3.439     3.430     3.425     3.420     3.411     3.406     3.400     3.391     3.385     3.380     3.370     3.365     3.359     3.349     3.344     3.338     3.328     3.322     3.316     3.306     3.300     3.294     3.284     3.278     3.272     3.261     3.255     3.249     3.238     3.232     3.229     3.229     3.229     3.229     3.230     3.230     3.230     3.230     3.230     3.231     3.231     3.231     3.231     3.232     3.232     3.232     3.232     3.233     3.233     3.233     3.233     3.233     3.234     3.234     3.234     3.235     3.235     3.235     3.235     3.235     3.236     3.236     3.236     3.236     3.237     3.237     3.237     3.238     3.238     3.238     3.239     3.239     3.239     3.240     3.240     3.240     3.241     3.241     3.241     3.242     3.242     3.242     3.243     3.243     3.243     3.244     3.244     3.245     3.245     3.246     3.246     3.247     3.247     3.247     3.248     3.248     3.248     3.249     3.249     3.250     3.250     3.251     3.251     3.252     3.252     3.253     3.254     3.254     3.255     3.255     3.256     3.256     3.257     3.258     3.258     3.259     3.259     3.260     3.260     3.261     3.261     3.262     3.263     3.263     3.264     3.265     3.265     3.266     3.267     3.267     3.268     3.269     3.269     3.270     3.271     3.271     3.273     3.273     3.274     3.275     3.276     3.276     3.277     3.278     3.278     3.279     3.280     3.280     3.281     3.282     3.283     3.284     3.284     3.285     3.286     3.287     3.287     3.289     3.289     3.290     3.291     3.292     3.292     3.293     3.294     3.295     3.296     3.297     3.297     3.299     3.299     3.300     3.301     3.302     3.303     3.304     3.305     3.305     3.307     3.307     3.308     3.310     3.311     3.311     3.313     3.314     3.315     3.316     3.317     3.318     3.319     3.320     3.321     3.323     3.324     3.324     3.326     3.327     3.328     3.329     3.330     3.331     3.333     3.334     3.335     3.336     3.338     3.338     3.340     3.341     3.342     3.344     3.345     3.346     3.347     3.349     3.349     3.351     3.352     3.353     3.355     3.356     3.357     3.359     3.360     3.361     3.363     3.364     3.365     3.367     3.368     3.369     3.371     3.372     3.374     3.375     3.377     3.378     3.380     3.381     3.382     3.384     3.385     3.386     3.388     3.390     3.391     3.393     3.394     3.395     3.397     3.398     3.400     3.402     3.403     3.404     3.406     3.407     3.408     3.411     3.412     3.413     3.415     3.417     3.418     3.420     3.421     3.423     3.425     3.426     3.428     3.430     3.431     3.433     3.435     3.436     3.438     3.440     3.441     3.443     3.445     3.447     3.448     3.450     3.452     3.453     3.456     3.457     3.458     3.461     3.462     3.464     3.466     3.468     3.469     3.472     3.473     3.475     3.477     3.479     3.480     3.483     3.484     3.486     3.489     3.490     3.492     3.495     3.496     3.498     3.500     3.502     3.504     3.506     3.508     3.509     3.512     3.514     3.516     3.518     3.520     3.521     3.524     3.526     3.527     3.530     3.532     3.534     3.536     3.538     3.540     3.543     3.545     3.546     3.549     3.551     3.552     3.556     3.557     3.559     3.562     3.564     3.566     3.569     3.571     3.572     3.575     3.577     3.579     3.582     3.584     3.586     3.589     3.590     3.592     3.595     3.597     3.599     3.602     3.604     3.606     3.609     3.611     3.612     3.616     3.618     3.620     3.623     3.625     3.627     3.630     3.632     3.634     3.637     3.639     3.641     3.644     3.646     3.647     3.651     3.653     3.655     3.658     3.660     3.662     3.665     3.667     3.669     3.673     3.675     3.677     3.680     3.682     3.684     3.688     3.690     3.692     3.695     3.697     3.699     3.703     3.705     3.707     3.711     3.713     3.715     3.719     3.721     3.723     3.727     3.729     3.731     3.735     3.737     3.739     3.742     3.745     3.747     3.751     3.753     3.755     3.759     3.761     3.764     3.767     3.770     3.772     3.776     3.778     3.780     3.785     3.787     3.789     3.793     3.796     3.798     3.802     3.804     3.807     3.811     3.813     3.815     3.819     3.822     3.824     3.828     3.830     3.832     3.836     3.839     3.841     3.844     3.847     3.849     3.853     3.855     3.857     3.860     3.862     3.864     3.868     3.870     3.872     3.876     3.878     3.880     3.885     3.887     3.889     3.893     3.896     3.898     3.902     3.905     3.907     3.912     3.914     3.917     3.922     3.925     3.927     3.933     3.936     3.939     3.944     3.946     3.949     3.953     3.956     3.957     3.961     3.963     3.964     3.968     3.970     3.972     3.976     3.978     3.981     3.985     3.987     3.990     3.994     3.996     3.998     4.003     4.005     4.007     4.011     4.013     4.015     4.019     4.021     4.023     4.027     4.028     4.030     4.034     4.035     4.037     4.041     4.042     4.044     4.048     4.049     4.051     4.055     4.057     4.058     4.062     4.064     4.066     4.074     4.085     4.095     4.113     4.124     4.134     4.153     4.164     4.174     4.193     4.204     4.214     4.233     4.244     4.255     4.274     4.284     4.295     4.314     4.325     4.335     4.354     4.365     4.375     4.394     4.405     4.416     4.434     4.445     4.455     4.474     4.484     4.494     4.512     4.523     4.533     4.551     4.561     4.571     4.589     4.599     4.609     4.626     4.635     4.645     4.662     4.671     4.681     4.697     4.706     4.715     4.731     4.740     4.749     4.764     4.773     4.781     4.796     4.804     4.812     4.826     4.834     4.841     4.854     4.862     4.869     4.882     4.889     4.895     4.907     4.914     4.920     4.931     4.937     4.942     4.952     4.958     4.962     4.971     4.976     4.981     4.988     4.992     4.996     5.003     5.006     5.009     5.015     5.017     5.020     5.024     5.026     5.027     5.030     5.031     5.031     5.033     5.033     5.032     5.032     5.031     5.030     5.028     5.026     5.024     5.020     5.017     5.013     5.008     5.004     4.999     4.992     4.987     4.981     4.971     4.965     4.958     4.947     4.939     4.931     4.918     4.909     4.900     4.884     4.874     4.864     4.846     4.835     4.824     4.804     4.792     4.779     4.758     4.745     4.731     4.708     4.693     4.679     4.654     4.638     4.622     4.596     4.579     4.562     4.533     4.515     4.497     4.517     4.541     4.565     4.604     4.627     4.648     4.684     4.704     4.724     4.756     4.775     4.792     4.821     4.837     4.851     4.876     4.890     4.903     4.924     4.935     4.945     4.962     4.971     4.978     4.991     4.997     5.002     5.010     5.014     5.017     5.020     5.021     5.021     5.021     5.019     5.016     5.011     5.007     5.002     4.992     4.986     4.978     4.964     4.955     4.945     4.928     4.916     4.904     4.883     4.869     4.854     4.830     4.814     4.797     4.790     4.797     4.805     4.817     4.825     4.832     4.846     4.854     4.862     4.876     4.885     4.893     4.908     4.917     4.926     4.943     4.952     4.962     4.979     4.989     4.999     5.017     5.028     5.039     5.058     5.069     5.081     5.101     5.113     5.125     5.147     5.159     5.172     5.195     5.208     5.222     5.246     5.260     5.274     5.299     5.314     5.329     5.355     5.370     5.386     5.413     5.429     5.445     5.472     5.489     5.505     5.534     5.551     5.568     5.597     5.614     5.632     5.662     5.680     5.697     5.728     5.746     5.764     5.796     5.814     5.832     5.864     5.882     5.901     5.932     5.951     5.969     6.001     6.019     6.037     6.069     6.088     6.106     6.137     6.155     6.173     6.205     6.223     6.241     6.272     6.289     6.307     6.337     6.354     6.371     6.401     6.418     6.434     6.464     6.481     6.497     6.525     6.542     6.557     6.585     6.600     6.615     6.643     6.658     6.674     6.704     6.721     6.738     6.768     6.785     6.800     6.829     6.845     6.859     6.885     6.900     6.914     6.942     6.957     6.971     6.998     7.012     7.023     7.046     7.056     7.077     7.242     7.324     7.384     7.541     7.636     7.688     7.728     7.807     7.916     8.052     8.051     7.853     7.972     8.051     7.908     8.009     8.109     8.057     8.577     8.582     8.016     8.890     9.003     8.217     9.089     8.955     8.157     9.506     9.521     7.852     9.763     9.856     8.429    10.133    10.215     8.972    10.433    10.537     9.183    10.289    10.367     8.909     9.781     9.767     8.253     9.200     9.232     7.779     8.786     8.874     7.483     8.476     8.548     7.298     8.277     8.333     7.138     8.120     8.190     7.038     8.007     8.070     6.926     7.925     7.990     6.797     7.811     7.872     6.645     7.704     7.755     6.561     7.629     7.697     6.537     7.609     7.691     6.532     7.586     7.670     6.530     7.513     7.611     6.521     7.569     7.693     6.623     7.676     7.832     6.790     7.895     8.035     7.052     8.212     8.341     7.395     8.630     8.752     7.840     9.105     9.172     8.306     9.560     9.556     8.734     9.948     9.896     9.133    10.266    10.184     9.437    10.434    10.315     9.580    10.411    10.263     9.560    10.291    10.155     9.478    10.057     9.883     9.292     9.765     9.588     9.062     9.526     9.365     8.886     9.318     9.157     8.693     9.085     8.914     8.439     8.799     8.628     8.177     8.552     8.399     7.968     8.278     8.112     7.700     7.995     7.829     7.417     7.746     7.607     7.201     7.572     7.472     7.135     7.537     7.431     7.105     7.444     7.320     6.987     7.289     7.165     6.847     7.127     7.009     6.713     6.953     6.822     6.536     6.748     6.612     6.321     6.516     6.374     6.079     6.211     6.049     6.025     6.002     5.987     5.971     5.949     5.936     5.921     5.904     5.892     5.879     5.863     5.851     5.837     5.818     5.805     5.790     5.771     5.758     5.745     5.729     5.719     5.707     5.695     5.687     5.677     5.668     5.662     5.655     5.650     5.647     5.642     5.639     5.636     5.632     5.630     5.628     5.624     5.623     5.622     5.619     5.620     5.619     5.618     5.620     5.620     5.619     5.622     5.622     5.621     5.624     5.625     5.624     5.627     5.627     5.626     5.629     5.630     5.629     5.633     5.633     5.632     5.636     5.636     5.635     5.636     5.636     5.634     5.635     5.634     5.631     5.630     5.628     5.625     5.623     5.621     5.618     5.617     5.615     5.612     5.612     5.610     5.607     5.607     5.606     5.602     5.601     5.598     5.593     5.589     5.584     5.577     5.569     5.562     5.553     5.541     5.532     5.520     5.505     5.494     5.481     5.465     5.453     5.440     5.421     5.408     5.392     5.369     5.368     5.338     5.316     5.302     5.286     5.265     5.252     5.239     5.226     5.222     5.219     5.231     5.243     5.260     5.309     5.343     5.380     5.456     5.498     5.540     5.616     5.657     5.696     5.765     5.802     5.835     5.896     5.928     5.957     6.012     6.041     6.068     6.120     6.145     6.168     6.214     6.235     6.251     6.290     6.305     6.317     6.349     6.360     6.369     6.402     6.413     6.421     6.458     6.470     6.478     6.518     6.529     6.532     6.569     6.576     6.573     6.603     6.604     6.593     6.619     6.617     6.604     6.632     6.633     6.620     6.649     6.648     6.626     6.632     6.616     6.578     6.558     6.531     6.489     6.471     6.450     6.419     6.413     6.406     6.390     6.400     6.403     6.394     6.402     6.401     6.384     6.367     6.347     6.304     6.233     6.179     6.109     6.010     5.955     5.899     5.839     5.808     5.773     5.739     5.718     5.692     5.669     5.655     5.637     5.625     5.618     5.606     5.600     5.650     5.716     5.817     5.886     5.953     6.053     6.122     6.186     6.262     6.322     6.376     6.438     6.497     6.557     6.629     6.701     6.772     6.838     6.911     6.975     7.019     7.078     7.125     7.137     7.165     7.184     7.160     7.160     7.155     7.114     7.101     7.086     7.044     7.025     7.007     6.968     6.949     6.924     6.868     6.839     6.797     6.709     6.669     6.615     6.502     6.457     6.400     6.272     6.223     6.157     6.010     5.954     5.884     5.746     5.698     5.643     5.540     5.499     5.448     5.354     5.315     5.266     5.192     5.166     5.133     5.087     5.069     5.044     5.008     4.994     4.974     4.945     4.934     4.917     4.891     4.880     4.862     4.835     4.822     4.802     4.777     4.765     4.745     4.715     4.702     4.681     4.650     4.634     4.611     4.578     4.561     4.537     4.503     4.486     4.462     4.427     4.409     4.385     4.351     4.333     4.309     4.275     4.257     4.234     4.200     4.183     4.160     4.126     4.109     4.087     4.055     4.038     4.017     3.986     3.971     3.951     3.922     3.907     3.888     3.861     3.847     3.829     3.803     3.791     3.776     3.752     3.740     3.726     3.705     3.695     3.681     3.661     3.652     3.639     3.619     3.608     3.595     3.575     3.565     3.551     3.530     3.520     3.506     3.484     3.474     3.460     3.438     3.427     3.413     3.391     3.380     3.366     3.344     3.333     3.320     3.299     3.289     3.276     3.256     3.247     3.235     3.216     3.208     3.196     3.180     3.171     3.160     3.144     3.136     3.126     3.111     3.103     3.092     3.078     3.070     3.061     3.047     3.040     3.031     3.019     3.013     3.005     2.993     2.987     2.979     2.969     2.963     2.956     2.946     2.942     2.935     2.926     2.922     2.916     2.907     2.903     2.898     2.890     2.886     2.881     2.874     2.870     2.865     2.858     2.855     2.850     2.843     2.840     2.835     2.829     2.826     2.821     2.814     2.811     2.806     2.799     2.796     2.791     2.784     2.780     2.775     2.768     2.764     2.759     2.751     2.747     2.742     2.734     2.730     2.725     2.717     2.713     2.707     2.699     2.695     2.689     2.680     2.676     2.669     2.660     2.655     2.649     2.639     2.634     2.627     2.616     2.611     2.604     2.592     2.586     2.578     2.565     2.558     2.549     2.535     2.527     2.517     2.502     2.493     2.484     2.468     2.459     2.449     2.432     2.423     2.412     2.393     2.383     2.370     2.350     2.336     2.317
     2.729     2.732     2.736     2.743     2.743     2.756     2.750     2.766     2.757     2.773     2.764     2.777     2.767     2.779     2.766     2.778     2.766     2.776     2.765     2.773     2.777     2.787     2.795     2.803     2.812     2.820     2.828     2.836     2.844     2.852     2.861     2.868     2.875     2.884     2.891     2.898     2.907     2.914     2.921     2.929     2.935     2.942     2.950     2.957     2.964     2.971     2.978     2.984     2.991     2.998     3.004     3.011     3.017     3.024     3.031     3.036     3.043     3.049     3.055     3.061     3.068     3.074     3.080     3.086     3.092     3.098     3.104     3.109     3.115     3.121     3.127     3.132     3.139     3.144     3.150     3.156     3.161     3.167     3.172     3.178     3.183     3.189     3.194     3.199     3.205     3.210     3.215     3.221     3.226     3.230     3.236     3.241     3.246     3.252     3.257     3.262     3.267     3.272     3.277     3.282     3.287     3.292     3.297     3.302     3.307     3.313     3.318     3.322     3.328     3.332     3.337     3.342     3.347     3.352     3.357     3.362     3.367     3.372     3.377     3.381     3.386     3.391     3.396     3.401     3.405     3.410     3.415     3.420     3.424     3.429     3.434     3.438     3.443     3.448     3.452     3.457     3.462     3.466     3.471     3.476     3.480     3.485     3.489     3.493     3.498     3.502     3.506     3.511     3.515     3.519     3.523     3.527     3.531     3.535     3.539     3.542     3.547     3.550     3.554     3.558     3.561     3.565     3.569     3.572     3.576     3.579     3.583     3.586     3.589     3.592     3.595     3.598     3.601     3.604     3.607     3.610     3.612     3.615     3.618     3.620     3.623     3.625     3.627     3.629     3.631     3.633     3.635     3.636     3.638     3.640     3.641     3.643     3.644     3.646     3.647     3.648     3.649     3.650     3.651     3.651     3.652     3.653     3.653     3.654     3.654     3.654     3.655     3.655     3.655     3.655     3.655     3.655     3.655     3.654     3.654     3.653     3.652     3.652     3.651     3.650     3.649     3.648     3.647     3.646     3.645     3.643     3.642     3.641     3.639     3.637     3.635     3.633     3.632     3.630     3.628     3.626     3.623     3.621     3.619     3.616     3.613     3.610     3.608     3.605     3.602     3.599     3.595     3.592     3.589     3.585     3.582     3.578     3.574     3.571     3.567     3.562     3.558     3.554     3.550     3.545     3.541     3.536     3.531     3.527     3.522     3.517     3.512     3.506     3.501     3.496     3.490     3.485     3.479     3.473     3.467     3.462     3.455     3.450     3.444     3.437     3.431     3.425     3.417     3.411     3.405     3.397     3.391     3.384     3.377     3.370     3.364     3.356     3.349     3.342     3.334     3.328     3.320     3.313     3.305     3.298     3.290     3.283     3.276     3.268     3.260     3.253     3.245     3.237     3.230     3.227     3.227     3.227     3.228     3.228     3.228     3.228     3.229     3.229     3.229     3.229     3.230     3.230     3.230     3.230     3.230     3.231     3.231     3.231     3.231     3.232     3.232     3.232     3.233     3.233     3.233     3.233     3.234     3.234     3.234     3.234     3.234     3.235     3.235     3.235     3.236     3.236     3.236     3.236     3.237     3.237     3.237     3.238     3.238     3.238     3.239     3.239     3.240     3.240     3.240     3.240     3.241     3.241     3.242     3.242     3.242     3.243     3.243     3.244     3.244     3.245     3.245     3.245     3.246     3.246     3.247     3.247     3.248     3.248     3.249     3.249     3.250     3.250     3.251     3.251     3.252     3.252     3.253     3.254     3.254     3.255     3.255     3.256     3.256     3.257     3.258     3.258     3.259     3.259     3.260     3.261     3.261     3.262     3.262     3.263     3.264     3.264     3.265     3.266     3.266     3.267     3.268     3.269     3.269     3.270     3.271     3.272     3.272     3.273     3.274     3.274     3.275     3.276     3.277     3.278     3.278     3.279     3.280     3.281     3.281     3.282     3.283     3.284     3.284     3.285     3.286     3.287     3.288     3.288     3.289     3.290     3.291     3.292     3.293     3.293     3.294     3.295     3.296     3.297     3.298     3.299     3.300     3.300     3.301     3.302     3.303     3.304     3.305     3.306     3.307     3.308     3.309     3.310     3.311     3.312     3.313     3.314     3.315     3.316     3.318     3.319     3.320     3.321     3.322     3.323     3.324     3.325     3.326     3.328     3.329     3.330     3.331     3.333     3.334     3.335     3.336     3.337     3.339     3.340     3.341     3.342     3.343     3.344     3.346     3.347     3.348     3.350     3.351     3.352     3.354     3.355     3.356     3.357     3.359     3.360     3.361     3.363     3.364     3.365     3.367     3.368     3.370     3.371     3.372     3.374     3.375     3.377     3.378     3.380     3.381     3.382     3.384     3.385     3.387     3.388     3.390     3.391     3.393     3.394     3.396     3.397     3.399     3.400     3.402     3.403     3.405     3.406     3.408     3.409     3.411     3.412     3.414     3.415     3.417     3.419     3.420     3.422     3.424     3.425     3.427     3.429     3.430     3.432     3.434     3.435     3.437     3.439     3.441     3.442     3.444     3.446     3.447     3.449     3.451     3.452     3.454     3.456     3.458     3.460     3.461     3.463     3.465     3.467     3.468     3.470     3.472     3.474     3.476     3.478     3.480     3.482     3.484     3.485     3.487     3.489     3.491     3.493     3.495     3.497     3.499     3.501     3.503     3.505     3.507     3.509     3.511     3.513     3.515     3.517     3.519     3.521     3.523     3.525     3.527     3.529     3.531     3.533     3.535     3.537     3.539     3.542     3.544     3.546     3.548     3.550     3.552     3.555     3.557     3.559     3.561     3.563     3.565     3.568     3.570     3.572     3.574     3.576     3.578     3.581     3.583     3.585     3.588     3.590     3.592     3.594     3.596     3.598     3.601     3.603     3.605     3.608     3.610     3.612     3.615     3.617     3.619     3.622     3.624     3.626     3.629     3.631     3.633     3.636     3.638     3.640     3.643     3.645     3.647     3.650     3.652     3.654     3.657     3.659     3.661     3.664     3.667     3.669     3.672     3.674     3.676     3.679     3.681     3.684     3.686     3.689     3.691     3.694     3.696     3.699     3.701     3.704     3.706     3.709     3.712     3.714     3.717     3.720     3.722     3.725     3.727     3.730     3.733     3.735     3.738     3.741     3.743     3.746     3.749     3.752     3.754     3.757     3.760     3.762     3.766     3.768     3.771     3.774     3.777     3.779     3.783     3.785     3.788     3.791     3.794     3.797     3.800     3.803     3.805     3.809     3.811     3.814     3.817     3.820     3.822     3.826     3.828     3.831     3.834     3.836     3.839     3.842     3.844     3.847     3.850     3.853     3.855     3.858     3.860     3.863     3.865     3.868     3.870     3.873     3.876     3.878     3.882     3.884     3.887     3.890     3.893     3.896     3.899     3.902     3.905     3.908     3.911     3.914     3.918     3.922     3.925     3.929     3.933     3.936     3.941     3.944     3.947     3.951     3.954     3.956     3.960     3.962     3.964     3.967     3.970     3.972     3.976     3.978     3.981     3.985     3.987     3.990     3.994     3.996     3.999     4.003     4.005     4.008     4.011     4.013     4.016     4.019     4.022     4.024     4.026     4.029     4.031     4.033     4.036     4.038     4.040     4.043     4.045     4.047     4.050     4.052     4.055     4.057     4.059     4.062     4.064     4.068     4.081     4.094     4.106     4.120     4.133     4.146     4.160     4.173     4.185     4.200     4.213     4.225     4.240     4.253     4.266     4.280     4.293     4.306     4.320     4.333     4.346     4.360     4.373     4.386     4.400     4.413     4.426     4.440     4.453     4.465     4.479     4.492     4.504     4.518     4.530     4.543     4.556     4.568     4.580     4.594     4.606     4.617     4.630     4.642     4.653     4.666     4.678     4.689     4.701     4.712     4.723     4.735     4.746     4.756     4.768     4.778     4.788     4.799     4.808     4.818     4.829     4.838     4.847     4.857     4.866     4.874     4.884     4.892     4.900     4.909     4.916     4.924     4.932     4.939     4.945     4.953     4.959     4.965     4.971     4.977     4.982     4.988     4.993     4.997     5.002     5.006     5.009     5.013     5.016     5.019     5.022     5.024     5.025     5.027     5.028     5.029     5.029     5.029     5.029     5.028     5.027     5.025     5.023     5.020     5.018     5.014     5.010     5.006     5.001     4.996     4.991     4.985     4.978     4.971     4.963     4.956     4.948     4.938     4.929     4.919     4.908     4.897     4.886     4.873     4.861     4.849     4.835     4.821     4.807     4.792     4.777     4.762     4.744     4.729     4.712     4.694     4.676     4.659     4.639     4.620     4.601     4.580     4.560     4.539     4.516     4.495     4.490     4.523     4.552     4.579     4.609     4.635     4.660     4.688     4.711     4.734     4.759     4.780     4.800     4.821     4.840     4.857     4.876     4.891     4.906     4.921     4.934     4.946     4.958     4.968     4.976     4.985     4.992     4.998     5.003     5.007     5.009     5.012     5.012     5.011     5.010     5.007     5.003     4.998     4.993     4.986     4.977     4.968     4.958     4.947     4.935     4.923     4.908     4.894     4.878     4.861     4.844     4.826     4.806     4.786     4.786     4.795     4.804     4.812     4.823     4.831     4.841     4.851     4.861     4.870     4.882     4.892     4.902     4.915     4.925     4.936     4.949     4.960     4.972     4.986     4.998     5.010     5.024     5.037     5.050     5.065     5.079     5.093     5.109     5.124     5.138     5.155     5.170     5.186     5.204     5.220     5.236     5.255     5.272     5.289     5.309     5.326     5.344     5.365     5.383     5.401     5.423     5.442     5.461     5.483     5.502     5.522     5.544     5.565     5.585     5.608     5.629     5.649     5.673     5.694     5.716     5.740     5.761     5.783     5.807     5.829     5.851     5.876     5.898     5.919     5.944     5.966     5.988     6.012     6.034     6.056     6.081     6.103     6.125     6.149     6.171     6.193     6.217     6.238     6.260     6.284     6.304     6.325     6.348     6.369     6.389     6.412     6.432     6.452     6.475     6.495     6.515     6.537     6.556     6.575     6.596     6.614     6.632     6.653     6.672     6.691     6.714     6.735     6.755     6.779     6.799     6.818     6.841     6.861     6.879     6.901     6.920     6.938     6.960     6.978     6.995     7.016     7.032     7.046     7.062     7.164     7.293     7.428     7.524     7.599     7.723     7.837     7.898     7.894     7.905     8.042     8.116     8.076     7.866     8.035     8.122     8.026     8.087     8.282     8.309     8.540     8.477     8.302     8.776     8.873     8.158     8.565     8.765     8.312     8.248     8.715     8.156     8.273     9.067     8.348     9.055     9.801     9.229    10.073    10.546     9.816    10.553    10.599     9.748    10.352    10.043     9.145     9.720     9.426     8.484     9.113     8.955     8.021     8.633     8.565     7.709     8.325     8.355     7.492     8.075     8.179     7.378     7.902     8.068     7.289     7.803     7.990     7.246     7.696     7.881     7.151     7.593     7.787     7.082     7.500     7.723     7.054     7.467     7.711     7.030     7.430     7.661     7.001     7.353     7.585     6.955     7.351     7.622     7.035     7.409     7.718     7.147     7.571     7.894     7.373     7.882     8.193     7.700     8.279     8.587     8.136     8.787     9.061     8.634     9.345     9.504     9.151     9.863     9.907     9.647    10.330    10.292    10.053    10.635    10.461    10.267    10.708    10.430    10.237    10.567    10.268    10.086    10.311     9.981     9.829     9.973     9.636     9.495     9.637     9.365     9.255     9.391     9.118     9.017     9.141     8.857     8.740     8.849     8.582     8.449     8.555     8.310     8.211     8.301     8.047     7.937     8.013     7.750     7.644     7.735     7.496     7.398     7.586     7.445     7.411     7.574     7.406     7.362     7.490     7.301     7.207     7.288     7.103     7.024     7.105     6.936     6.868     6.938     6.774     6.689     6.737     6.556     6.457     6.496     6.308     6.190     6.206     6.066     6.047     6.029     6.013     5.995     5.978     5.963     5.947     5.932     5.917     5.902     5.887     5.873     5.856     5.840     5.825     5.808     5.792     5.778     5.763     5.749     5.737     5.725     5.714     5.704     5.694     5.686     5.679     5.672     5.667     5.663     5.658     5.655     5.652     5.648     5.646     5.643     5.640     5.639     5.637     5.635     5.635     5.634     5.633     5.634     5.634     5.634     5.635     5.636     5.635     5.636     5.637     5.636     5.638     5.638     5.637     5.639     5.640     5.639     5.641     5.642     5.641     5.642     5.643     5.641     5.642     5.641     5.639     5.639     5.637     5.634     5.633     5.630     5.627     5.625     5.622     5.619     5.618     5.615     5.612     5.612     5.610     5.607     5.607     5.605     5.601     5.600     5.596     5.591     5.587     5.581     5.574     5.567     5.559     5.549     5.539     5.529     5.516     5.504     5.492     5.478     5.465     5.452     5.437     5.422     5.406     5.388     5.370     5.352     5.333     5.315     5.297     5.278     5.260     5.244     5.229     5.219     5.214     5.212     5.220     5.233     5.252     5.286     5.322     5.364     5.418     5.466     5.515     5.571     5.618     5.664     5.717     5.759     5.799     5.847     5.885     5.921     5.965     6.000     6.033     6.075     6.106     6.135     6.171     6.197     6.219     6.248     6.267     6.283     6.307     6.322     6.335     6.359     6.374     6.388     6.414     6.431     6.446     6.475     6.492     6.503     6.529     6.541     6.549     6.570     6.577     6.578     6.594     6.598     6.599     6.619     6.627     6.630     6.649     6.653     6.648     6.650     6.634     6.604     6.585     6.558     6.526     6.511     6.496     6.480     6.481     6.480     6.478     6.489     6.495     6.493     6.496     6.493     6.477     6.459     6.430     6.378     6.310     6.232     6.143     6.062     5.999     5.943     5.902     5.871     5.840     5.814     5.790     5.765     5.743     5.727     5.710     5.699     5.740     5.823     5.906     5.991     6.075     6.157     6.243     6.327     6.408     6.492     6.571     6.636     6.708     6.776     6.832     6.901     6.973     7.036     7.116     7.197     7.263     7.342     7.416     7.465     7.525     7.574     7.591     7.615     7.622     7.597     7.585     7.566     7.521     7.594     7.598     7.522     7.410     7.341     7.289     7.249     7.201     7.134     7.075     7.006     6.913     6.835     6.747     6.638     6.549     6.453     6.340     6.248     6.145     6.014     5.906     5.793     5.663     5.572     5.487     5.394     5.332     5.270     5.197     5.147     5.098     5.046     5.018     4.995     4.968     4.951     4.933     4.909     4.892     4.874     4.854     4.839     4.822     4.803     4.789     4.771     4.751     4.737     4.718     4.698     4.683     4.665     4.645     4.627     4.606     4.584     4.566     4.544     4.518     4.498     4.475     4.449     4.428     4.405     4.379     4.357     4.333     4.307     4.286     4.262     4.236     4.214     4.191     4.165     4.144     4.121     4.095     4.073     4.051     4.026     4.006     3.984     3.961     3.942     3.921     3.899     3.881     3.861     3.839     3.822     3.804     3.784     3.768     3.752     3.734     3.720     3.703     3.687     3.674     3.660     3.644     3.631     3.618     3.602     3.589     3.574     3.558     3.546     3.531     3.514     3.501     3.486     3.469     3.455     3.440     3.424     3.409     3.393     3.376     3.363     3.348     3.331     3.317     3.302     3.285     3.273     3.258     3.243     3.231     3.218     3.204     3.192     3.179     3.166     3.156     3.144     3.130     3.120     3.109     3.097     3.087     3.076     3.064     3.055     3.045     3.034     3.025     3.016     3.006     2.998     2.989     2.980     2.972     2.964     2.955     2.949     2.941     2.933     2.927     2.920     2.913     2.907     2.901     2.894     2.889     2.883     2.877     2.872     2.867     2.861     2.857     2.851     2.845     2.841     2.836     2.831     2.827     2.821     2.816     2.812     2.807     2.801     2.797     2.792     2.787     2.783     2.777     2.771     2.766     2.761     2.756     2.751     2.745     2.739     2.734     2.728     2.722     2.717     2.711     2.705     2.699     2.694     2.687     2.681     2.675     2.668     2.662     2.656     2.648     2.641     2.635     2.627     2.620     2.613     2.605     2.598     2.590     2.580     2.572     2.563     2.553     2.544     2.533     2.521     2.511     2.500     2.488     2.477     2.466     2.454     2.443     2.432     2.420     2.409     2.397     2.382     2.370     2.355     2.339     2.322     2.303
     2.728     2.733     2.741     2.743     2.759     2.754     2.774     2.776     2.784     2.790     2.791     2.797     2.794     2.796     2.794     2.790     2.791     2.779     2.785     2.769     2.779     2.786     2.794     2.802     2.811     2.819     2.828     2.836     2.844     2.852     2.860     2.868     2.876     2.884     2.891     2.899     2.906     2.914     2.921     2.929     2.936     2.943     2.950     2.957     2.964     2.971     2.978     2.985     2.992     2.998     3.005     3.012     3.018     3.025     3.031     3.038     3.044     3.051     3.057     3.063     3.069     3.075     3.082     3.088     3.094     3.100     3.106     3.112     3.117     3.123     3.129     3.135     3.141     3.146     3.152     3.158     3.164     3.169     3.175     3.180     3.186     3.191     3.197     3.202     3.208     3.213     3.218     3.224     3.229     3.234     3.239     3.245     3.250     3.255     3.260     3.265     3.271     3.276     3.281     3.286     3.291     3.296     3.301     3.307     3.311     3.317     3.322     3.327     3.332     3.337     3.341     3.347     3.351     3.356     3.361     3.367     3.371     3.377     3.381     3.386     3.391     3.396     3.401     3.406     3.410     3.415     3.420     3.425     3.429     3.434     3.439     3.444     3.448     3.453     3.458     3.462     3.467     3.472     3.476     3.481     3.485     3.490     3.494     3.499     3.503     3.507     3.511     3.516     3.520     3.524     3.528     3.532     3.536     3.540     3.544     3.548     3.552     3.556     3.559     3.563     3.567     3.571     3.574     3.578     3.581     3.585     3.588     3.591     3.595     3.598     3.601     3.604     3.607     3.610     3.613     3.615     3.618     3.621     3.623     3.626     3.628     3.630     3.633     3.635     3.637     3.638     3.641     3.642     3.644     3.645     3.647     3.648     3.650     3.651     3.652     3.653     3.655     3.656     3.656     3.657     3.658     3.659     3.659     3.660     3.660     3.660     3.660     3.660     3.661     3.661     3.661     3.660     3.660     3.660     3.660     3.659     3.658     3.658     3.657     3.656     3.655     3.654     3.653     3.652     3.651     3.649     3.648     3.646     3.645     3.643     3.641     3.639     3.637     3.635     3.633     3.631     3.629     3.627     3.624     3.622     3.619     3.616     3.614     3.611     3.608     3.605     3.601     3.598     3.595     3.591     3.588     3.584     3.580     3.576     3.572     3.568     3.564     3.560     3.556     3.551     3.547     3.542     3.537     3.532     3.528     3.523     3.517     3.512     3.507     3.502     3.496     3.491     3.485     3.479     3.473     3.467     3.461     3.455     3.449     3.443     3.437     3.430     3.423     3.417     3.410     3.403     3.396     3.390     3.383     3.376     3.369     3.362     3.354     3.347     3.340     3.333     3.325     3.318     3.311     3.303     3.296     3.288     3.281     3.273     3.265     3.258     3.250     3.242     3.234     3.227     3.225     3.225     3.226     3.226     3.226     3.227     3.227     3.227     3.227     3.227     3.228     3.228     3.228     3.229     3.229     3.229     3.229     3.229     3.230     3.230     3.230     3.230     3.231     3.231     3.231     3.231     3.232     3.232     3.232     3.232     3.233     3.233     3.233     3.234     3.234     3.234     3.234     3.235     3.235     3.235     3.236     3.236     3.236     3.237     3.237     3.237     3.238     3.238     3.239     3.239     3.239     3.240     3.240     3.240     3.241     3.241     3.242     3.242     3.243     3.243     3.243     3.244     3.244     3.245     3.245     3.246     3.246     3.247     3.247     3.248     3.248     3.249     3.249     3.250     3.250     3.251     3.251     3.252     3.253     3.253     3.254     3.254     3.255     3.255     3.256     3.256     3.257     3.258     3.258     3.259     3.260     3.260     3.261     3.261     3.262     3.263     3.263     3.264     3.265     3.266     3.266     3.267     3.268     3.268     3.269     3.270     3.271     3.271     3.272     3.273     3.274     3.274     3.275     3.276     3.277     3.277     3.278     3.279     3.280     3.281     3.281     3.282     3.283     3.284     3.285     3.285     3.286     3.287     3.288     3.288     3.289     3.290     3.291     3.292     3.293     3.294     3.294     3.295     3.296     3.297     3.298     3.299     3.300     3.301     3.302     3.303     3.304     3.305     3.306     3.307     3.308     3.309     3.310     3.311     3.312     3.313     3.314     3.315     3.316     3.317     3.319     3.320     3.321     3.322     3.323     3.324     3.325     3.326     3.328     3.329     3.330     3.331     3.332     3.333     3.335     3.336     3.337     3.338     3.339     3.341     3.342     3.343     3.344     3.346     3.347     3.348     3.350     3.351     3.352     3.354     3.355     3.356     3.357     3.359     3.360     3.361     3.363     3.364     3.365     3.367     3.368     3.370     3.371     3.373     3.374     3.376     3.377     3.378     3.380     3.381     3.383     3.384     3.386     3.387     3.389     3.390     3.392     3.393     3.395     3.396     3.398     3.399     3.400     3.402     3.403     3.405     3.406     3.408     3.410     3.411     3.413     3.415     3.416     3.418     3.419     3.421     3.422     3.424     3.426     3.428     3.429     3.431     3.433     3.434     3.436     3.438     3.439     3.441     3.443     3.445     3.446     3.448     3.450     3.452     3.453     3.455     3.457     3.459     3.460     3.462     3.464     3.466     3.468     3.469     3.471     3.473     3.475     3.477     3.479     3.481     3.483     3.485     3.487     3.489     3.490     3.492     3.494     3.496     3.498     3.500     3.502     3.504     3.506     3.508     3.510     3.512     3.514     3.516     3.518     3.520     3.522     3.524     3.526     3.528     3.530     3.532     3.534     3.536     3.539     3.541     3.543     3.545     3.547     3.549     3.551     3.554     3.556     3.558     3.560     3.562     3.565     3.567     3.569     3.571     3.573     3.575     3.578     3.580     3.582     3.584     3.587     3.589     3.591     3.593     3.595     3.598     3.600     3.602     3.604     3.607     3.609     3.611     3.614     3.616     3.619     3.621     3.623     3.625     3.628     3.630     3.632     3.635     3.637     3.639     3.641     3.644     3.646     3.649     3.651     3.653     3.656     3.658     3.661     3.663     3.665     3.668     3.670     3.673     3.675     3.678     3.680     3.683     3.685     3.688     3.690     3.693     3.695     3.698     3.700     3.703     3.705     3.708     3.710     3.713     3.716     3.718     3.721     3.724     3.726     3.729     3.732     3.734     3.737     3.739     3.742     3.745     3.748     3.750     3.753     3.756     3.758     3.761     3.764     3.767     3.770     3.773     3.775     3.778     3.781     3.784     3.787     3.790     3.793     3.796     3.798     3.801     3.804     3.807     3.810     3.812     3.815     3.818     3.821     3.824     3.826     3.829     3.832     3.834     3.837     3.840     3.843     3.845     3.848     3.850     3.853     3.856     3.858     3.861     3.863     3.865     3.868     3.870     3.873     3.876     3.879     3.882     3.884     3.887     3.890     3.893     3.896     3.899     3.902     3.905     3.908     3.911     3.914     3.918     3.921     3.925     3.929     3.933     3.937     3.941     3.944     3.948     3.951     3.954     3.956     3.959     3.962     3.965     3.969     3.972     3.975     3.978     3.982     3.985     3.988     3.991     3.994     3.997     4.000     4.003     4.006     4.009     4.011     4.014     4.017     4.020     4.023     4.025     4.027     4.029     4.031     4.034     4.036     4.038     4.041     4.043     4.045     4.048     4.050     4.052     4.055     4.057     4.060     4.062     4.065     4.077     4.090     4.103     4.116     4.129     4.142     4.155     4.169     4.182     4.195     4.208     4.222     4.235     4.248     4.262     4.275     4.289     4.302     4.315     4.328     4.341     4.355     4.368     4.381     4.394     4.408     4.421     4.434     4.447     4.460     4.473     4.487     4.499     4.512     4.525     4.538     4.550     4.563     4.576     4.588     4.600     4.613     4.625     4.637     4.649     4.660     4.672     4.684     4.695     4.707     4.718     4.729     4.741     4.751     4.762     4.773     4.783     4.793     4.803     4.813     4.823     4.833     4.842     4.851     4.860     4.869     4.878     4.887     4.895     4.903     4.911     4.919     4.926     4.934     4.940     4.947     4.954     4.960     4.966     4.972     4.978     4.983     4.988     4.993     4.997     5.001     5.005     5.009     5.012     5.015     5.017     5.020     5.022     5.023     5.024     5.025     5.025     5.026     5.025     5.024     5.023     5.022     5.020     5.018     5.015     5.012     5.008     5.004     4.999     4.994     4.989     4.983     4.977     4.970     4.962     4.954     4.946     4.937     4.928     4.918     4.908     4.897     4.885     4.874     4.861     4.848     4.835     4.821     4.807     4.792     4.777     4.762     4.746     4.729     4.712     4.695     4.677     4.659     4.641     4.621     4.602     4.582     4.561     4.540     4.519     4.497     4.481     4.502     4.532     4.561     4.589     4.617     4.643     4.668     4.693     4.717     4.740     4.763     4.784     4.804     4.824     4.842     4.859     4.876     4.892     4.906     4.920     4.933     4.944     4.955     4.964     4.973     4.980     4.987     4.992     4.996     4.999     5.001     5.002     5.002     5.000     4.998     4.994     4.990     4.984     4.977     4.969     4.960     4.950     4.939     4.927     4.915     4.901     4.886     4.870     4.854     4.836     4.817     4.798     4.778     4.784     4.792     4.801     4.810     4.819     4.829     4.838     4.848     4.858     4.868     4.878     4.889     4.900     4.911     4.922     4.933     4.945     4.957     4.969     4.981     4.994     5.007     5.020     5.033     5.047     5.061     5.075     5.089     5.104     5.119     5.134     5.150     5.165     5.181     5.198     5.214     5.232     5.249     5.266     5.284     5.302     5.320     5.339     5.358     5.377     5.396     5.415     5.435     5.455     5.475     5.496     5.516     5.537     5.558     5.579     5.600     5.622     5.643     5.665     5.687     5.709     5.731     5.754     5.776     5.799     5.822     5.844     5.867     5.890     5.913     5.936     5.959     5.981     6.004     6.027     6.050     6.073     6.096     6.118     6.141     6.164     6.186     6.209     6.231     6.254     6.276     6.298     6.319     6.341     6.362     6.383     6.405     6.426     6.447     6.468     6.489     6.510     6.530     6.550     6.570     6.590     6.609     6.628     6.647     6.666     6.685     6.705     6.725     6.746     6.768     6.788     6.809     6.830     6.848     6.868     6.891     6.909     6.932     6.954     6.971     6.992     7.013     7.024     7.041     7.064     7.168     7.305     7.469     7.584     7.695     7.790     7.876     8.004     8.093     8.036     7.939     8.074     8.101     8.088     8.017     8.028     8.139     8.114     8.108     8.341     8.413     8.442     8.342     8.405     8.604     8.664     8.099     8.379     8.595     8.263     8.211     8.380     8.189     8.172     8.332     8.014     8.394     8.737     8.754     9.234     9.566     9.408     9.664     9.968     9.499     9.639     9.743     9.088     9.240     9.190     8.535     8.715     8.635     8.078     8.204     8.234     7.712     7.879     7.922     7.463     7.606     7.697     7.288     7.412     7.533     7.162     7.244     7.447     7.078     7.117     7.330     7.004     7.044     7.249     6.936     6.945     7.194     6.884     6.913     7.143     6.874     6.860     7.083     6.805     6.785     7.012     6.754     6.754     7.002     6.797     6.794     7.045     6.875     6.914     7.223     7.077     7.202     7.522     7.378     7.549     7.884     7.751     8.013     8.349     8.228     8.582     8.881     8.805     9.184     9.408     9.355     9.755     9.883     9.839    10.180    10.209    10.173    10.430    10.314    10.233    10.424    10.245    10.170    10.275    10.042     9.994    10.008     9.737     9.687     9.679     9.432     9.392     9.378     9.140     9.116     9.091     8.857     8.836     8.805     8.563     8.514     8.492     8.291     8.275     8.241     8.046     8.017     7.959     7.749     7.703     7.656     7.459     7.434     7.514     7.416     7.448     7.504     7.394     7.412     7.432     7.280     7.243     7.218     7.071     7.040     7.023     6.898     6.886     6.867     6.745     6.719     6.671     6.523     6.476     6.420     6.267     6.208     6.135     6.093     6.082     6.051     6.041     6.030     6.000     5.990     5.981     5.953     5.944     5.934     5.905     5.896     5.885     5.855     5.845     5.835     5.806     5.797     5.788     5.761     5.755     5.748     5.723     5.718     5.715     5.697     5.697     5.697     5.681     5.682     5.683     5.668     5.670     5.672     5.658     5.661     5.664     5.651     5.655     5.658     5.647     5.651     5.655     5.645     5.651     5.656     5.647     5.652     5.657     5.647     5.652     5.656     5.646     5.651     5.655     5.645     5.651     5.656     5.646     5.652     5.656     5.647     5.652     5.656     5.645     5.649     5.652     5.639     5.642     5.644     5.630     5.633     5.635     5.621     5.624     5.627     5.613     5.617     5.621     5.608     5.613     5.618     5.604     5.607     5.610     5.595     5.598     5.599     5.582     5.583     5.583     5.563     5.561     5.558     5.534     5.529     5.525     5.498     5.493     5.490     5.462     5.454     5.447     5.414     5.404     5.397     5.365     5.354     5.346     5.309     5.295     5.285     5.248     5.238     5.236     5.208     5.209     5.220     5.209     5.227     5.256     5.265     5.304     5.352     5.381     5.434     5.491     5.525     5.579     5.635     5.665     5.716     5.768     5.794     5.842     5.892     5.914     5.961     6.009     6.029     6.072     6.114     6.126     6.162     6.197     6.201     6.232     6.261     6.259     6.285     6.311     6.308     6.334     6.363     6.364     6.395     6.426     6.427     6.456     6.483     6.481     6.507     6.530     6.523     6.543     6.561     6.548     6.567     6.587     6.579     6.601     6.623     6.614     6.634     6.647     6.620     6.615     6.601     6.555     6.546     6.542     6.509     6.516     6.527     6.511     6.529     6.549     6.537     6.552     6.559     6.528     6.525     6.514     6.460     6.430     6.380     6.272     6.201     6.139     6.049     6.019     5.999     5.953     5.944     5.933     5.888     5.871     5.854     5.810     5.800     5.825     5.899     5.990     6.084     6.153     6.243     6.338     6.408     6.498     6.594     6.661     6.749     6.844     6.905     6.985     7.071     7.126     7.200     7.282     7.337     7.414     7.501     7.558     7.630     7.708     7.748     7.796     7.843     7.849     7.856     7.861     7.831     7.804     7.780     7.730     7.691     7.658     7.601     7.553     7.511     7.446     7.383     7.327     7.245     7.171     7.087     6.989     6.893     6.791     6.677     6.568     6.457     6.343     6.239     6.126     5.993     5.861     5.730     5.602     5.494     5.393     5.299     5.228     5.160     5.088     5.023     4.965     4.919     4.890     4.866     4.848     4.835     4.821     4.806     4.791     4.774     4.757     4.743     4.727     4.709     4.695     4.680     4.663     4.647     4.634     4.618     4.599     4.585     4.568     4.551     4.535     4.513     4.494     4.477     4.455     4.433     4.414     4.391     4.369     4.349     4.326     4.305     4.284     4.260     4.238     4.217     4.193     4.170     4.150     4.126     4.104     4.083     4.060     4.038     4.017     3.995     3.974     3.955     3.933     3.913     3.894     3.874     3.854     3.837     3.817     3.798     3.781     3.764     3.746     3.730     3.714     3.699     3.685     3.668     3.653     3.641     3.626     3.612     3.599     3.584     3.570     3.557     3.541     3.526     3.513     3.498     3.482     3.468     3.453     3.438     3.423     3.407     3.392     3.378     3.361     3.345     3.332     3.316     3.301     3.287     3.271     3.256     3.244     3.229     3.215     3.203     3.189     3.177     3.165     3.152     3.140     3.129     3.116     3.104     3.094     3.083     3.072     3.062     3.050     3.039     3.030     3.020     3.010     3.001     2.992     2.983     2.975     2.966     2.958     2.950     2.942     2.934     2.928     2.920     2.913     2.907     2.900     2.893     2.888     2.881     2.876     2.870     2.864     2.859     2.854     2.848     2.843     2.839     2.832     2.827     2.822     2.817     2.813     2.809     2.803     2.798     2.794     2.789     2.783     2.779     2.773     2.769     2.764     2.759     2.753     2.748     2.742     2.738     2.733     2.727     2.721     2.715     2.709     2.704     2.698     2.692     2.686     2.681     2.674     2.668     2.662     2.655     2.649     2.643     2.636     2.629     2.622     2.614     2.607     2.600     2.592     2.584     2.577     2.568     2.559     2.550     2.540     2.530     2.519     2.508     2.496     2.485     2.473     2.461     2.450     2.439     2.428     2.417     2.406     2.395     2.384     2.371     2.358     2.343     2.327     2.311     2.294
     2.727     2.734     2.740     2.757     2.758     2.778     2.790     2.794     2.813     2.804     2.825     2.809     2.828     2.810     2.821     2.806     2.809     2.800     2.791     2.792     2.776     2.785     2.793     2.802     2.810     2.819     2.827     2.836     2.844     2.852     2.860     2.868     2.876     2.883     2.891     2.899     2.907     2.914     2.921     2.929     2.936     2.944     2.951     2.958     2.965     2.972     2.979     2.986     2.993     2.999     3.006     3.013     3.020     3.026     3.033     3.039     3.046     3.052     3.058     3.065     3.071     3.077     3.083     3.090     3.096     3.102     3.108     3.114     3.120     3.125     3.131     3.137     3.143     3.149     3.155     3.161     3.166     3.172     3.177     3.183     3.189     3.194     3.200     3.205     3.211     3.216     3.221     3.227     3.232     3.238     3.243     3.248     3.253     3.259     3.264     3.269     3.274     3.280     3.285     3.290     3.295     3.300     3.305     3.311     3.315     3.321     3.326     3.331     3.336     3.341     3.346     3.351     3.356     3.361     3.366     3.371     3.376     3.381     3.386     3.391     3.396     3.401     3.405     3.410     3.415     3.420     3.425     3.429     3.434     3.439     3.444     3.448     3.453     3.458     3.463     3.467     3.472     3.477     3.481     3.486     3.490     3.495     3.499     3.504     3.508     3.513     3.517     3.521     3.525     3.529     3.533     3.538     3.542     3.546     3.550     3.553     3.557     3.561     3.565     3.569     3.573     3.576     3.580     3.583     3.587     3.590     3.594     3.597     3.600     3.603     3.606     3.610     3.612     3.615     3.618     3.621     3.624     3.626     3.629     3.631     3.634     3.636     3.638     3.640     3.642     3.644     3.646     3.648     3.649     3.651     3.653     3.654     3.655     3.657     3.658     3.659     3.660     3.661     3.662     3.663     3.664     3.664     3.665     3.665     3.665     3.666     3.666     3.666     3.666     3.666     3.666     3.666     3.666     3.666     3.665     3.665     3.664     3.663     3.663     3.662     3.661     3.660     3.659     3.657     3.656     3.655     3.653     3.652     3.650     3.649     3.647     3.645     3.643     3.641     3.639     3.637     3.635     3.633     3.630     3.627     3.625     3.622     3.619     3.616     3.613     3.610     3.607     3.604     3.600     3.597     3.593     3.590     3.586     3.582     3.578     3.574     3.570     3.566     3.561     3.557     3.552     3.548     3.543     3.538     3.533     3.528     3.523     3.518     3.513     3.507     3.502     3.496     3.490     3.485     3.479     3.473     3.467     3.461     3.454     3.448     3.442     3.435     3.429     3.422     3.415     3.409     3.402     3.395     3.388     3.381     3.374     3.367     3.360     3.353     3.345     3.338     3.330     3.323     3.316     3.308     3.301     3.293     3.286     3.278     3.270     3.262     3.255     3.247     3.239     3.232     3.224     3.224     3.224     3.224     3.224     3.225     3.225     3.225     3.225     3.226     3.226     3.226     3.226     3.226     3.227     3.227     3.227     3.228     3.228     3.228     3.228     3.229     3.229     3.229     3.229     3.230     3.230     3.230     3.230     3.231     3.231     3.231     3.231     3.232     3.232     3.232     3.233     3.233     3.233     3.234     3.234     3.234     3.235     3.235     3.235     3.236     3.236     3.237     3.237     3.237     3.238     3.238     3.238     3.239     3.239     3.240     3.240     3.240     3.241     3.241     3.242     3.242     3.243     3.243     3.243     3.244     3.244     3.245     3.245     3.246     3.246     3.247     3.247     3.248     3.249     3.249     3.250     3.250     3.251     3.251     3.252     3.253     3.253     3.254     3.254     3.255     3.255     3.256     3.257     3.257     3.258     3.258     3.259     3.260     3.260     3.261     3.262     3.263     3.263     3.264     3.265     3.265     3.266     3.267     3.268     3.268     3.269     3.270     3.271     3.271     3.272     3.273     3.274     3.275     3.275     3.276     3.277     3.277     3.278     3.279     3.280     3.281     3.281     3.282     3.283     3.284     3.285     3.285     3.286     3.287     3.288     3.289     3.289     3.290     3.291     3.292     3.293     3.294     3.295     3.296     3.297     3.297     3.298     3.299     3.300     3.301     3.302     3.303     3.304     3.305     3.306     3.307     3.308     3.310     3.311     3.312     3.313     3.314     3.315     3.316     3.317     3.318     3.319     3.320     3.322     3.323     3.324     3.325     3.326     3.327     3.329     3.330     3.331     3.332     3.333     3.334     3.336     3.337     3.338     3.339     3.341     3.342     3.343     3.344     3.346     3.347     3.348     3.350     3.351     3.352     3.354     3.355     3.356     3.358     3.359     3.360     3.362     3.363     3.364     3.366     3.367     3.369     3.370     3.372     3.373     3.374     3.376     3.377     3.379     3.380     3.382     3.383     3.385     3.386     3.388     3.389     3.391     3.392     3.393     3.395     3.396     3.398     3.400     3.401     3.402     3.404     3.405     3.407     3.408     3.410     3.412     3.413     3.415     3.417     3.418     3.420     3.422     3.423     3.425     3.427     3.428     3.430     3.432     3.433     3.435     3.437     3.438     3.440     3.442     3.443     3.445     3.447     3.449     3.450     3.452     3.454     3.456     3.458     3.460     3.461     3.463     3.465     3.467     3.469     3.470     3.472     3.474     3.476     3.478     3.480     3.482     3.484     3.486     3.487     3.489     3.491     3.493     3.495     3.497     3.499     3.501     3.503     3.505     3.507     3.509     3.511     3.513     3.515     3.517     3.519     3.521     3.523     3.525     3.527     3.529     3.531     3.533     3.536     3.538     3.540     3.542     3.544     3.546     3.548     3.551     3.553     3.555     3.557     3.559     3.562     3.564     3.566     3.568     3.570     3.572     3.575     3.577     3.579     3.582     3.584     3.586     3.588     3.590     3.592     3.595     3.597     3.599     3.601     3.604     3.606     3.608     3.611     3.613     3.615     3.618     3.620     3.622     3.625     3.627     3.629     3.631     3.634     3.636     3.638     3.641     3.643     3.645     3.648     3.650     3.652     3.655     3.657     3.660     3.662     3.664     3.667     3.669     3.672     3.674     3.677     3.679     3.682     3.684     3.687     3.689     3.692     3.694     3.697     3.699     3.702     3.704     3.707     3.709     3.712     3.715     3.717     3.720     3.722     3.725     3.728     3.730     3.733     3.736     3.738     3.741     3.743     3.746     3.749     3.752     3.754     3.757     3.760     3.763     3.766     3.768     3.771     3.774     3.777     3.779     3.782     3.785     3.788     3.791     3.794     3.797     3.800     3.802     3.805     3.808     3.811     3.813     3.816     3.819     3.822     3.825     3.827     3.830     3.833     3.835     3.838     3.841     3.843     3.846     3.848     3.851     3.853     3.856     3.859     3.861     3.863     3.866     3.868     3.870     3.873     3.876     3.879     3.882     3.884     3.887     3.890     3.893     3.896     3.898     3.901     3.904     3.908     3.911     3.914     3.918     3.921     3.925     3.929     3.933     3.937     3.941     3.944     3.948     3.951     3.953     3.957     3.960     3.964     3.968     3.972     3.975     3.979     3.982     3.986     3.989     3.992     3.995     3.998     4.001     4.004     4.007     4.010     4.012     4.015     4.018     4.021     4.023     4.025     4.027     4.030     4.032     4.034     4.036     4.039     4.041     4.043     4.046     4.048     4.050     4.053     4.055     4.057     4.060     4.062     4.074     4.087     4.100     4.113     4.125     4.139     4.152     4.165     4.178     4.191     4.204     4.217     4.230     4.244     4.257     4.270     4.284     4.297     4.310     4.324     4.337     4.350     4.363     4.376     4.390     4.403     4.416     4.429     4.442     4.455     4.468     4.481     4.494     4.507     4.520     4.532     4.545     4.558     4.570     4.583     4.595     4.607     4.619     4.631     4.643     4.655     4.667     4.679     4.690     4.702     4.713     4.724     4.735     4.746     4.757     4.767     4.778     4.788     4.798     4.808     4.818     4.827     4.837     4.846     4.855     4.864     4.873     4.881     4.890     4.898     4.906     4.914     4.921     4.928     4.936     4.942     4.949     4.955     4.961     4.967     4.973     4.978     4.983     4.988     4.992     4.997     5.001     5.004     5.007     5.010     5.013     5.016     5.018     5.019     5.021     5.021     5.022     5.022     5.022     5.021     5.020     5.019     5.017     5.015     5.012     5.009     5.006     5.002     4.997     4.992     4.987     4.981     4.975     4.968     4.961     4.953     4.945     4.936     4.927     4.917     4.907     4.896     4.885     4.873     4.861     4.848     4.835     4.821     4.807     4.793     4.778     4.762     4.746     4.730     4.713     4.696     4.678     4.660     4.641     4.623     4.603     4.583     4.563     4.542     4.521     4.499     4.479     4.483     4.513     4.542     4.570     4.598     4.624     4.650     4.675     4.699     4.722     4.745     4.766     4.787     4.807     4.826     4.844     4.860     4.876     4.891     4.905     4.918     4.930     4.941     4.951     4.960     4.968     4.974     4.980     4.985     4.988     4.990     4.991     4.991     4.990     4.988     4.985     4.980     4.975     4.968     4.960     4.951     4.941     4.931     4.919     4.906     4.892     4.878     4.862     4.845     4.828     4.809     4.790     4.773     4.781     4.790     4.799     4.807     4.817     4.826     4.835     4.845     4.855     4.865     4.875     4.886     4.897     4.908     4.919     4.930     4.942     4.953     4.965     4.978     4.990     5.003     5.016     5.029     5.042     5.056     5.070     5.085     5.099     5.114     5.129     5.145     5.160     5.176     5.193     5.209     5.226     5.243     5.261     5.278     5.296     5.314     5.333     5.352     5.371     5.390     5.409     5.429     5.448     5.469     5.489     5.509     5.530     5.551     5.572     5.593     5.614     5.636     5.658     5.680     5.702     5.724     5.746     5.769     5.791     5.814     5.837     5.860     5.882     5.905     5.928     5.951     5.974     5.997     6.020     6.042     6.065     6.088     6.111     6.134     6.156     6.179     6.202     6.224     6.246     6.269     6.291     6.313     6.334     6.356     6.377     6.398     6.419     6.440     6.461     6.482     6.503     6.524     6.544     6.564     6.584     6.603     6.622     6.641     6.660     6.679     6.698     6.717     6.737     6.757     6.779     6.799     6.819     6.839     6.857     6.879     6.902     6.921     6.944     6.967     6.985     7.005     7.024     7.036     7.054     7.191     7.306     7.446     7.614     7.749     7.864     7.948     8.022     8.138     8.210     8.165     8.057     8.094     8.145     8.145     8.065     8.053     8.140     8.138     8.128     8.344     8.408     8.353     8.228     8.386     8.459     8.432     8.085     8.232     8.355     8.099     8.148     8.286     8.072     8.155     8.345     8.243     8.331     8.729     9.178     9.388     9.844    10.098    10.111    10.455    10.402    10.242    10.366     9.991     9.632     9.695     9.242     8.955     8.895     8.630     8.290     8.364     8.089     7.839     7.888     7.698     7.508     7.591     7.443     7.286     7.389     7.278     7.116     7.257     7.163     7.039     7.137     7.064     6.908     7.014     6.935     6.808     6.930     6.856     6.748     6.848     6.818     6.685     6.773     6.715     6.597     6.689     6.649     6.538     6.630     6.619     6.535     6.624     6.672     6.601     6.756     6.814     6.790     7.004     7.071     7.082     7.318     7.376     7.448     7.728     7.828     7.967     8.296     8.404     8.595     8.909     8.967     9.207     9.438     9.519     9.725     9.903     9.912    10.107    10.124    10.084    10.212    10.132    10.113    10.175    10.047    10.023     9.991     9.797     9.766     9.702     9.497     9.469     9.388     9.206     9.164     9.083     8.909     8.861     8.758     8.558     8.522     8.446     8.290     8.260     8.203     8.054     8.000     7.919     7.752     7.689     7.609     7.435     7.414     7.453     7.388     7.420     7.448     7.378     7.381     7.363     7.250     7.221     7.164     7.041     7.010     6.963     6.864     6.844     6.802     6.712     6.681     6.613     6.495     6.437     6.359     6.236     6.168     6.131     6.119     6.107     6.080     6.066     6.054     6.028     6.015     6.004     5.979     5.967     5.955     5.929     5.916     5.903     5.877     5.863     5.851     5.826     5.813     5.802     5.779     5.770     5.762     5.740     5.734     5.731     5.717     5.715     5.714     5.701     5.700     5.700     5.688     5.687     5.688     5.677     5.678     5.680     5.670     5.671     5.673     5.665     5.667     5.670     5.663     5.666     5.671     5.665     5.668     5.672     5.664     5.666     5.668     5.660     5.662     5.665     5.658     5.661     5.665     5.658     5.661     5.664     5.657     5.659     5.662     5.653     5.654     5.655     5.645     5.645     5.645     5.634     5.634     5.635     5.624     5.624     5.626     5.616     5.618     5.622     5.613     5.615     5.618     5.607     5.608     5.609     5.597     5.597     5.598     5.584     5.583     5.581     5.566     5.561     5.556     5.536     5.528     5.521     5.500     5.492     5.487     5.464     5.452     5.442     5.415     5.403     5.394     5.368     5.354     5.341     5.310     5.291     5.276     5.246     5.232     5.227     5.207     5.205     5.213     5.208     5.220     5.242     5.253     5.283     5.322     5.352     5.398     5.450     5.486     5.536     5.588     5.623     5.671     5.720     5.751     5.797     5.845     5.875     5.919     5.966     5.992     6.031     6.071     6.088     6.121     6.154     6.165     6.191     6.218     6.223     6.244     6.267     6.270     6.292     6.320     6.330     6.357     6.387     6.395     6.418     6.444     6.449     6.470     6.492     6.491     6.506     6.521     6.515     6.530     6.550     6.550     6.569     6.590     6.589     6.604     6.617     6.599     6.588     6.572     6.533     6.528     6.533     6.519     6.530     6.548     6.548     6.569     6.591     6.586     6.591     6.587     6.551     6.530     6.505     6.448     6.407     6.356     6.267     6.195     6.137     6.078     6.066     6.062     6.036     6.029     6.019     5.979     5.954     5.931     5.892     5.933     6.026     6.103     6.190     6.281     6.355     6.440     6.531     6.605     6.693     6.786     6.859     6.947     7.041     7.115     7.199     7.285     7.352     7.426     7.503     7.563     7.633     7.709     7.766     7.828     7.892     7.931     7.967     7.998     8.003     7.999     7.988     7.957     7.923     7.889     7.837     7.787     7.739     7.679     7.616     7.552     7.476     7.397     7.318     7.233     7.150     7.059     6.957     6.850     6.738     6.620     6.502     6.384     6.269     6.161     6.045     5.915     5.777     5.639     5.518     5.414     5.312     5.219     5.145     5.080     5.010     4.939     4.874     4.819     4.783     4.759     4.737     4.722     4.711     4.699     4.688     4.674     4.659     4.644     4.630     4.615     4.600     4.586     4.572     4.558     4.545     4.532     4.517     4.502     4.486     4.472     4.458     4.440     4.422     4.405     4.387     4.368     4.349     4.329     4.310     4.291     4.270     4.250     4.231     4.210     4.189     4.169     4.148     4.127     4.106     4.085     4.064     4.044     4.023     4.002     3.983     3.962     3.941     3.923     3.903     3.884     3.866     3.847     3.828     3.811     3.793     3.775     3.757     3.741     3.725     3.709     3.692     3.677     3.664     3.649     3.634     3.620     3.606     3.593     3.579     3.565     3.551     3.538     3.524     3.508     3.494     3.479     3.465     3.450     3.435     3.421     3.406     3.390     3.375     3.361     3.346     3.330     3.314     3.300     3.286     3.271     3.256     3.241     3.227     3.214     3.201     3.187     3.174     3.162     3.150     3.137     3.125     3.113     3.102     3.090     3.079     3.067     3.057     3.047     3.036     3.025     3.015     3.005     2.995     2.986     2.977     2.968     2.960     2.951     2.944     2.936     2.928     2.920     2.913     2.906     2.900     2.893     2.886     2.880     2.874     2.868     2.862     2.857     2.851     2.845     2.840     2.835     2.829     2.825     2.820     2.815     2.809     2.804     2.799     2.795     2.790     2.785     2.780     2.775     2.771     2.766     2.760     2.755     2.751     2.746     2.741     2.735     2.729     2.724     2.720     2.714     2.709     2.703     2.697     2.691     2.686     2.680     2.674     2.668     2.662     2.656     2.649     2.643     2.636     2.630     2.623     2.616     2.609     2.602     2.594     2.587     2.580     2.572     2.564     2.555     2.546     2.537     2.527     2.516     2.505     2.494     2.482     2.470     2.457     2.446     2.435     2.423     2.413     2.403     2.393     2.382     2.371     2.359     2.347     2.332     2.316     2.300     2.281
     2.727     2.734     2.751     2.752     2.777     2.796     2.799     2.829     2.814     2.850     2.824     2.858     2.826     2.854     2.823     2.842     2.816     2.822     2.807     2.798     2.795     2.784     2.793     2.802     2.810     2.818     2.827     2.835     2.843     2.852     2.860     2.868     2.876     2.884     2.892     2.899     2.907     2.914     2.922     2.929     2.937     2.944     2.951     2.959     2.966     2.973     2.980     2.987     2.994     3.001     3.007     3.014     3.021     3.027     3.034     3.041     3.047     3.054     3.060     3.066     3.073     3.079     3.085     3.092     3.098     3.104     3.110     3.116     3.122     3.128     3.134     3.140     3.146     3.151     3.157     3.163     3.169     3.175     3.180     3.186     3.192     3.197     3.203     3.208     3.214     3.219     3.225     3.230     3.235     3.241     3.246     3.251     3.257     3.262     3.267     3.273     3.278     3.284     3.288     3.294     3.299     3.304     3.310     3.315     3.320     3.325     3.330     3.335     3.340     3.345     3.350     3.355     3.360     3.366     3.371     3.375     3.381     3.386     3.391     3.396     3.401     3.405     3.410     3.415     3.420     3.425     3.430     3.434     3.439     3.444     3.449     3.453     3.458     3.463     3.468     3.473     3.477     3.482     3.487     3.491     3.495     3.500     3.505     3.509     3.513     3.518     3.522     3.526     3.531     3.535     3.539     3.543     3.547     3.551     3.555     3.559     3.563     3.567     3.571     3.574     3.578     3.582     3.585     3.589     3.592     3.596     3.599     3.603     3.606     3.609     3.612     3.615     3.618     3.621     3.624     3.627     3.629     3.632     3.635     3.637     3.639     3.641     3.644     3.646     3.648     3.650     3.652     3.653     3.655     3.657     3.658     3.660     3.661     3.662     3.664     3.665     3.666     3.667     3.668     3.669     3.669     3.670     3.670     3.671     3.671     3.672     3.672     3.672     3.672     3.672     3.672     3.672     3.672     3.671     3.671     3.670     3.670     3.669     3.668     3.667     3.666     3.665     3.664     3.663     3.662     3.660     3.659     3.658     3.656     3.654     3.652     3.651     3.649     3.647     3.645     3.643     3.640     3.638     3.635     3.633     3.630     3.628     3.625     3.622     3.619     3.616     3.613     3.609     3.606     3.602     3.599     3.595     3.591     3.588     3.584     3.579     3.575     3.571     3.567     3.562     3.558     3.553     3.549     3.544     3.539     3.534     3.529     3.523     3.518     3.513     3.507     3.502     3.496     3.490     3.484     3.478     3.472     3.466     3.460     3.454     3.447     3.441     3.434     3.428     3.421     3.414     3.407     3.400     3.393     3.386     3.379     3.372     3.365     3.358     3.350     3.343     3.335     3.328     3.321     3.313     3.305     3.298     3.290     3.282     3.275     3.267     3.259     3.251     3.244     3.236     3.228     3.222     3.222     3.222     3.223     3.223     3.223     3.223     3.224     3.224     3.224     3.224     3.224     3.225     3.225     3.225     3.225     3.226     3.226     3.226     3.227     3.227     3.227     3.228     3.228     3.228     3.228     3.228     3.229     3.229     3.229     3.229     3.230     3.230     3.230     3.231     3.231     3.231     3.232     3.232     3.232     3.233     3.233     3.233     3.234     3.234     3.234     3.235     3.235     3.236     3.236     3.236     3.237     3.237     3.238     3.238     3.238     3.239     3.239     3.240     3.240     3.241     3.241     3.241     3.242     3.242     3.243     3.243     3.244     3.244     3.245     3.245     3.246     3.246     3.247     3.248     3.248     3.249     3.249     3.250     3.251     3.251     3.252     3.252     3.253     3.253     3.254     3.255     3.255     3.256     3.256     3.257     3.258     3.258     3.259     3.260     3.260     3.261     3.262     3.262     3.263     3.264     3.265     3.265     3.266     3.267     3.268     3.268     3.269     3.270     3.271     3.271     3.272     3.273     3.274     3.274     3.275     3.276     3.277     3.277     3.278     3.279     3.280     3.281     3.281     3.282     3.283     3.284     3.285     3.285     3.286     3.287     3.288     3.289     3.290     3.291     3.292     3.292     3.293     3.294     3.295     3.296     3.297     3.298     3.299     3.300     3.301     3.302     3.303     3.304     3.305     3.306     3.307     3.308     3.309     3.310     3.311     3.312     3.314     3.315     3.316     3.317     3.318     3.319     3.320     3.321     3.323     3.324     3.325     3.326     3.327     3.328     3.329     3.331     3.332     3.333     3.334     3.336     3.337     3.338     3.339     3.341     3.342     3.343     3.344     3.346     3.347     3.348     3.350     3.351     3.352     3.354     3.355     3.356     3.358     3.359     3.360     3.362     3.363     3.365     3.366     3.367     3.369     3.370     3.372     3.373     3.375     3.376     3.378     3.379     3.380     3.382     3.383     3.385     3.386     3.388     3.389     3.391     3.392     3.394     3.395     3.397     3.398     3.400     3.401     3.403     3.404     3.406     3.408     3.409     3.411     3.412     3.414     3.416     3.417     3.419     3.421     3.422     3.424     3.426     3.427     3.429     3.431     3.432     3.434     3.436     3.438     3.439     3.441     3.443     3.444     3.446     3.448     3.449     3.451     3.453     3.455     3.457     3.459     3.460     3.462     3.464     3.466     3.468     3.469     3.471     3.473     3.475     3.477     3.479     3.481     3.483     3.485     3.487     3.489     3.490     3.492     3.494     3.496     3.498     3.500     3.502     3.504     3.506     3.508     3.510     3.512     3.514     3.516     3.518     3.520     3.522     3.525     3.526     3.529     3.530     3.533     3.535     3.537     3.539     3.541     3.543     3.545     3.547     3.550     3.552     3.554     3.556     3.559     3.561     3.563     3.565     3.567     3.569     3.572     3.574     3.576     3.578     3.581     3.583     3.585     3.587     3.589     3.592     3.594     3.596     3.598     3.600     3.603     3.605     3.607     3.610     3.612     3.615     3.617     3.619     3.621     3.624     3.626     3.628     3.630     3.633     3.635     3.637     3.640     3.642     3.644     3.647     3.649     3.651     3.654     3.656     3.659     3.661     3.664     3.666     3.668     3.671     3.673     3.676     3.678     3.681     3.683     3.686     3.688     3.691     3.693     3.696     3.698     3.701     3.703     3.706     3.708     3.711     3.714     3.716     3.719     3.721     3.724     3.726     3.729     3.732     3.734     3.737     3.740     3.742     3.745     3.748     3.750     3.753     3.756     3.758     3.761     3.764     3.767     3.770     3.772     3.775     3.778     3.781     3.784     3.787     3.789     3.792     3.795     3.798     3.801     3.804     3.806     3.809     3.812     3.815     3.817     3.820     3.823     3.825     3.828     3.831     3.833     3.836     3.839     3.841     3.844     3.846     3.849     3.851     3.854     3.856     3.859     3.861     3.864     3.866     3.868     3.871     3.874     3.876     3.879     3.881     3.884     3.887     3.890     3.892     3.895     3.898     3.901     3.904     3.907     3.910     3.914     3.917     3.921     3.925     3.929     3.933     3.937     3.941     3.944     3.947     3.950     3.954     3.959     3.963     3.968     3.972     3.976     3.980     3.983     3.987     3.990     3.993     3.996     3.999     4.002     4.005     4.008     4.011     4.013     4.016     4.019     4.021     4.024     4.026     4.028     4.030     4.032     4.034     4.037     4.039     4.041     4.044     4.046     4.048     4.051     4.053     4.055     4.058     4.060     4.071     4.084     4.096     4.109     4.122     4.135     4.148     4.161     4.174     4.187     4.200     4.213     4.226     4.239     4.253     4.266     4.279     4.293     4.306     4.319     4.332     4.345     4.359     4.372     4.385     4.398     4.411     4.424     4.437     4.450     4.463     4.476     4.489     4.502     4.515     4.527     4.540     4.552     4.565     4.577     4.590     4.602     4.614     4.626     4.638     4.650     4.662     4.674     4.685     4.696     4.708     4.719     4.730     4.741     4.752     4.762     4.773     4.783     4.793     4.803     4.813     4.822     4.832     4.841     4.850     4.859     4.868     4.876     4.885     4.893     4.901     4.909     4.916     4.923     4.930     4.937     4.944     4.951     4.957     4.963     4.968     4.974     4.979     4.984     4.988     4.992     4.996     5.000     5.003     5.006     5.009     5.011     5.013     5.015     5.017     5.018     5.018     5.019     5.019     5.018     5.017     5.016     5.014     5.012     5.009     5.006     5.003     4.999     4.995     4.990     4.985     4.979     4.973     4.966     4.959     4.952     4.943     4.935     4.926     4.916     4.906     4.896     4.885     4.873     4.861     4.848     4.835     4.822     4.808     4.793     4.778     4.763     4.747     4.731     4.714     4.697     4.679     4.661     4.642     4.624     4.604     4.584     4.564     4.543     4.522     4.501     4.479     4.481     4.493     4.522     4.551     4.578     4.605     4.631     4.656     4.681     4.704     4.727     4.749     4.770     4.790     4.809     4.827     4.844     4.861     4.876     4.890     4.904     4.916     4.927     4.938     4.947     4.955     4.962     4.968     4.973     4.977     4.979     4.981     4.981     4.980     4.978     4.975     4.970     4.965     4.959     4.951     4.942     4.933     4.922     4.910     4.897     4.884     4.869     4.854     4.837     4.819     4.801     4.781     4.770     4.779     4.787     4.796     4.805     4.814     4.823     4.833     4.842     4.852     4.862     4.872     4.883     4.893     4.904     4.915     4.927     4.938     4.950     4.962     4.974     4.986     4.999     5.012     5.025     5.039     5.052     5.066     5.080     5.095     5.110     5.125     5.140     5.155     5.171     5.187     5.204     5.221     5.238     5.255     5.273     5.290     5.308     5.327     5.345     5.364     5.383     5.402     5.422     5.442     5.462     5.482     5.502     5.523     5.544     5.565     5.586     5.607     5.629     5.650     5.672     5.694     5.716     5.739     5.761     5.784     5.806     5.829     5.852     5.875     5.898     5.921     5.943     5.966     5.989     6.012     6.035     6.058     6.081     6.103     6.126     6.149     6.172     6.194     6.217     6.239     6.262     6.284     6.306     6.327     6.349     6.370     6.391     6.412     6.434     6.454     6.475     6.496     6.517     6.538     6.558     6.578     6.597     6.617     6.635     6.654     6.673     6.691     6.709     6.729     6.748     6.769     6.790     6.810     6.830     6.850     6.869     6.891     6.913     6.934     6.957     6.979     6.998     7.017     7.035     7.051     7.180     7.317     7.442     7.585     7.756     7.906     8.024     8.101     8.151     8.245     8.303     8.268     8.158     8.111     8.174     8.171     8.080     8.080     8.173     8.172     8.121     8.301     8.350     8.267     8.149     8.292     8.310     8.228     8.200     8.276     8.326     8.495     8.420     8.389     8.410     8.518     8.495     8.751     8.835     9.128     9.465     9.747    10.222    10.509    10.582    10.787    10.999    10.924    10.948    10.801    10.679    10.484    10.175     9.868     9.736     9.396     9.214     9.020     8.861     8.603     8.476     8.375     8.135     8.120     7.973     7.820     7.804     7.780     7.608     7.613     7.596     7.452     7.454     7.429     7.320     7.317     7.255     7.189     7.208     7.183     7.092     7.087     7.115     7.025     6.997     6.966     6.881     6.859     6.866     6.769     6.796     6.754     6.753     6.728     6.743     6.753     6.778     6.834     6.857     6.950     7.043     7.099     7.229     7.316     7.389     7.500     7.670     7.784     8.025     8.222     8.379     8.645     8.821     8.976     9.229     9.378     9.533     9.748     9.856     9.969    10.071    10.070    10.122    10.127    10.116    10.115    10.109    10.044     9.988     9.911     9.807     9.712     9.598     9.499     9.428     9.280     9.198     9.114     8.969     8.853     8.760     8.606     8.505     8.420     8.281     8.227     8.167     8.035     7.996     7.903     7.755     7.680     7.567     7.443     7.405     7.401     7.376     7.382     7.397     7.343     7.322     7.290     7.225     7.182     7.113     7.025     6.976     6.911     6.833     6.790     6.748     6.675     6.630     6.566     6.456     6.386     6.305     6.193     6.180     6.159     6.144     6.130     6.107     6.091     6.077     6.055     6.040     6.027     6.005     5.989     5.974     5.952     5.935     5.921     5.898     5.882     5.868     5.845     5.830     5.817     5.797     5.786     5.777     5.760     5.752     5.749     5.738     5.734     5.732     5.722     5.719     5.717     5.708     5.705     5.705     5.697     5.696     5.696     5.689     5.688     5.689     5.683     5.684     5.686     5.681     5.683     5.687     5.684     5.685     5.686     5.680     5.679     5.680     5.674     5.674     5.676     5.671     5.672     5.674     5.670     5.670     5.672     5.667     5.667     5.668     5.661     5.659     5.658     5.650     5.648     5.647     5.638     5.636     5.635     5.627     5.625     5.626     5.619     5.620     5.622     5.617     5.617     5.618     5.610     5.608     5.608     5.599     5.597     5.596     5.587     5.583     5.580     5.568     5.561     5.554     5.537     5.526     5.518     5.501     5.492     5.483     5.464     5.451     5.439     5.418     5.403     5.392     5.371     5.354     5.337     5.309     5.287     5.270     5.245     5.229     5.221     5.207     5.204     5.209     5.207     5.215     5.230     5.240     5.261     5.292     5.320     5.360     5.406     5.445     5.491     5.540     5.579     5.625     5.672     5.708     5.752     5.799     5.834     5.877     5.922     5.953     5.988     6.024     6.048     6.078     6.109     6.126     6.150     6.175     6.185     6.203     6.223     6.232     6.252     6.279     6.297     6.322     6.349     6.362     6.382     6.404     6.415     6.433     6.452     6.456     6.466     6.477     6.478     6.491     6.508     6.516     6.532     6.550     6.556     6.568     6.578     6.566     6.552     6.532     6.504     6.507     6.522     6.525     6.540     6.561     6.572     6.595     6.617     6.617     6.612     6.593     6.549     6.511     6.470     6.413     6.370     6.333     6.270     6.206     6.155     6.135     6.138     6.142     6.129     6.121     6.106     6.069     6.038     6.010     6.028     6.115     6.206     6.286     6.371     6.458     6.534     6.617     6.705     6.785     6.870     6.958     7.036     7.122     7.212     7.292     7.376     7.458     7.528     7.599     7.670     7.730     7.789     7.849     7.899     7.948     7.996     8.026     8.050     8.067     8.065     8.052     8.032     7.999     7.957     7.913     7.858     7.799     7.733     7.660     7.582     7.498     7.403     7.308     7.215     7.122     7.028     6.934     6.831     6.720     6.604     6.483     6.360     6.237     6.121     6.014     5.903     5.783     5.651     5.514     5.405     5.317     5.227     5.142     5.071     5.006     4.940     4.871     4.805     4.747     4.701     4.668     4.645     4.627     4.609     4.596     4.586     4.574     4.562     4.548     4.534     4.519     4.507     4.494     4.481     4.469     4.457     4.445     4.432     4.419     4.405     4.392     4.379     4.365     4.349     4.333     4.316     4.300     4.283     4.266     4.249     4.231     4.213     4.195     4.177     4.159     4.140     4.120     4.101     4.082     4.062     4.043     4.023     4.004     3.984     3.965     3.947     3.928     3.909     3.890     3.872     3.854     3.837     3.819     3.801     3.784     3.767     3.750     3.734     3.717     3.702     3.687     3.671     3.656     3.642     3.629     3.615     3.600     3.586     3.573     3.560     3.546     3.532     3.518     3.505     3.491     3.476     3.461     3.447     3.433     3.418     3.403     3.388     3.374     3.358     3.343     3.329     3.314     3.299     3.283     3.269     3.255     3.241     3.227     3.212     3.198     3.185     3.172     3.159     3.146     3.134     3.122     3.110     3.098     3.086     3.075     3.064     3.052     3.041     3.031     3.021     3.011     3.001     2.991     2.981     2.972     2.963     2.954     2.945     2.937     2.929     2.922     2.915     2.907     2.899     2.892     2.886     2.880     2.873     2.867     2.861     2.855     2.849     2.843     2.838     2.832     2.827     2.822     2.816     2.811     2.807     2.802     2.797     2.791     2.786     2.782     2.777     2.773     2.768     2.762     2.757     2.753     2.748     2.742     2.737     2.733     2.728     2.723     2.717     2.711     2.706     2.701     2.696     2.691     2.685     2.678     2.673     2.667     2.662     2.656     2.649     2.643     2.637     2.630     2.624     2.617     2.610     2.603     2.597     2.589     2.582     2.574     2.567     2.560     2.551     2.543     2.534     2.524     2.514     2.503     2.492     2.480     2.467     2.455     2.443     2.431     2.420     2.409     2.399     2.389     2.380     2.369     2.360     2.347     2.336     2.322     2.307     2.291     2.274
     2.727     2.739     2.743     2.771     2.792     2.799     2.838     2.821     2.869     2.835     2.885     2.841     2.887     2.840     2.876     2.833     2.856     2.823     2.830     2.810     2.801     2.797     2.792     2.801     2.810     2.818     2.826     2.835     2.843     2.852     2.859     2.868     2.876     2.884     2.891     2.900     2.907     2.915     2.922     2.930     2.938     2.945     2.952     2.959     2.967     2.974     2.981     2.988     2.995     3.002     3.009     3.016     3.022     3.029     3.036     3.042     3.049     3.055     3.062     3.068     3.075     3.081     3.087     3.094     3.100     3.106     3.112     3.118     3.124     3.130     3.136     3.142     3.148     3.154     3.160     3.166     3.172     3.177     3.183     3.189     3.195     3.200     3.206     3.212     3.217     3.223     3.228     3.234     3.239     3.244     3.250     3.255     3.261     3.266     3.271     3.277     3.282     3.287     3.292     3.298     3.303     3.308     3.314     3.319     3.324     3.329     3.334     3.339     3.345     3.350     3.355     3.360     3.365     3.370     3.375     3.380     3.385     3.390     3.396     3.400     3.406     3.410     3.415     3.420     3.425     3.430     3.435     3.439     3.444     3.449     3.454     3.459     3.464     3.468     3.473     3.478     3.482     3.487     3.492     3.496     3.501     3.505     3.510     3.514     3.519     3.523     3.527     3.532     3.536     3.540     3.544     3.548     3.552     3.557     3.561     3.565     3.568     3.572     3.576     3.580     3.584     3.587     3.591     3.595     3.598     3.601     3.605     3.608     3.611     3.614     3.618     3.621     3.624     3.626     3.629     3.632     3.635     3.637     3.640     3.642     3.645     3.647     3.649     3.651     3.653     3.656     3.657     3.659     3.661     3.662     3.664     3.665     3.667     3.668     3.669     3.671     3.672     3.672     3.673     3.674     3.675     3.675     3.676     3.677     3.677     3.677     3.677     3.677     3.677     3.678     3.677     3.677     3.677     3.677     3.676     3.676     3.675     3.674     3.674     3.673     3.672     3.671     3.670     3.668     3.667     3.666     3.664     3.663     3.661     3.660     3.658     3.656     3.654     3.652     3.650     3.648     3.646     3.643     3.641     3.638     3.636     3.633     3.630     3.627     3.624     3.621     3.618     3.615     3.611     3.608     3.604     3.601     3.597     3.593     3.589     3.585     3.581     3.577     3.572     3.568     3.563     3.559     3.554     3.549     3.544     3.539     3.534     3.529     3.524     3.518     3.513     3.507     3.501     3.496     3.490     3.484     3.478     3.471     3.465     3.459     3.453     3.446     3.439     3.433     3.426     3.419     3.412     3.405     3.398     3.391     3.384     3.377     3.370     3.362     3.355     3.348     3.340     3.333     3.325     3.318     3.310     3.303     3.295     3.287     3.279     3.271     3.264     3.256     3.248     3.240     3.232     3.224     3.220     3.220     3.221     3.221     3.221     3.222     3.222     3.222     3.222     3.222     3.223     3.223     3.223     3.223     3.224     3.224     3.224     3.225     3.225     3.225     3.225     3.226     3.226     3.226     3.226     3.227     3.227     3.227     3.227     3.228     3.228     3.228     3.229     3.229     3.229     3.230     3.230     3.230     3.230     3.231     3.231     3.232     3.232     3.233     3.233     3.233     3.234     3.234     3.234     3.235     3.235     3.236     3.236     3.236     3.237     3.237     3.237     3.238     3.239     3.239     3.239     3.240     3.240     3.241     3.241     3.242     3.242     3.243     3.243     3.244     3.244     3.245     3.245     3.246     3.246     3.247     3.248     3.248     3.249     3.250     3.250     3.251     3.251     3.252     3.252     3.253     3.254     3.254     3.255     3.255     3.256     3.257     3.257     3.258     3.259     3.259     3.260     3.261     3.261     3.262     3.263     3.264     3.264     3.265     3.266     3.267     3.267     3.268     3.269     3.270     3.271     3.271     3.272     3.273     3.274     3.275     3.275     3.276     3.277     3.278     3.278     3.279     3.280     3.281     3.282     3.282     3.283     3.284     3.285     3.286     3.287     3.287     3.288     3.289     3.290     3.291     3.292     3.293     3.294     3.295     3.296     3.297     3.298     3.299     3.300     3.301     3.302     3.303     3.304     3.305     3.306     3.307     3.308     3.309     3.310     3.311     3.312     3.313     3.314     3.315     3.317     3.318     3.319     3.320     3.321     3.322     3.323     3.325     3.326     3.327     3.328     3.329     3.331     3.332     3.333     3.334     3.336     3.337     3.338     3.339     3.340     3.342     3.343     3.344     3.346     3.347     3.348     3.350     3.351     3.352     3.354     3.355     3.356     3.358     3.359     3.361     3.362     3.363     3.365     3.366     3.368     3.369     3.370     3.372     3.373     3.375     3.376     3.378     3.379     3.381     3.382     3.384     3.385     3.387     3.388     3.390     3.391     3.393     3.394     3.396     3.397     3.399     3.400     3.402     3.403     3.405     3.406     3.408     3.410     3.411     3.413     3.415     3.416     3.418     3.420     3.421     3.423     3.425     3.426     3.428     3.430     3.431     3.433     3.435     3.437     3.438     3.440     3.442     3.443     3.445     3.447     3.449     3.450     3.452     3.454     3.456     3.458     3.459     3.461     3.463     3.465     3.467     3.468     3.470     3.472     3.474     3.476     3.478     3.480     3.482     3.484     3.486     3.488     3.489     3.491     3.493     3.495     3.497     3.499     3.501     3.503     3.505     3.507     3.509     3.511     3.513     3.515     3.517     3.520     3.522     3.524     3.526     3.528     3.530     3.532     3.534     3.536     3.538     3.540     3.542     3.544     3.547     3.549     3.551     3.553     3.556     3.558     3.560     3.562     3.564     3.566     3.569     3.571     3.573     3.575     3.577     3.580     3.582     3.584     3.586     3.589     3.591     3.593     3.595     3.597     3.600     3.602     3.604     3.607     3.609     3.611     3.614     3.616     3.618     3.621     3.623     3.625     3.627     3.630     3.632     3.634     3.636     3.639     3.641     3.643     3.646     3.648     3.651     3.653     3.655     3.658     3.660     3.662     3.665     3.667     3.670     3.672     3.675     3.677     3.680     3.682     3.684     3.687     3.689     3.692     3.695     3.697     3.700     3.702     3.705     3.707     3.710     3.712     3.715     3.718     3.720     3.723     3.725     3.728     3.730     3.733     3.736     3.738     3.741     3.744     3.746     3.749     3.752     3.754     3.757     3.760     3.763     3.766     3.768     3.771     3.774     3.776     3.779     3.782     3.785     3.788     3.791     3.794     3.796     3.799     3.802     3.805     3.807     3.810     3.813     3.816     3.818     3.821     3.823     3.826     3.829     3.831     3.834     3.837     3.839     3.842     3.844     3.847     3.849     3.852     3.854     3.857     3.859     3.862     3.864     3.866     3.869     3.871     3.874     3.876     3.879     3.882     3.884     3.887     3.890     3.892     3.895     3.898     3.901     3.904     3.907     3.910     3.914     3.917     3.921     3.925     3.929     3.933     3.937     3.941     3.944     3.947     3.953     3.958     3.964     3.969     3.973     3.977     3.981     3.985     3.988     3.991     3.994     3.997     4.000     4.003     4.006     4.009     4.011     4.014     4.017     4.020     4.022     4.024     4.026     4.028     4.031     4.033     4.035     4.037     4.040     4.042     4.044     4.047     4.049     4.051     4.053     4.056     4.058     4.068     4.081     4.093     4.106     4.119     4.132     4.144     4.157     4.170     4.183     4.196     4.209     4.222     4.235     4.248     4.262     4.275     4.288     4.301     4.315     4.328     4.341     4.354     4.367     4.380     4.393     4.406     4.419     4.432     4.445     4.458     4.471     4.484     4.497     4.510     4.522     4.535     4.547     4.560     4.572     4.585     4.597     4.609     4.621     4.633     4.645     4.657     4.668     4.680     4.691     4.703     4.714     4.725     4.736     4.746     4.757     4.767     4.778     4.788     4.798     4.808     4.817     4.827     4.836     4.845     4.854     4.863     4.872     4.880     4.888     4.896     4.904     4.911     4.919     4.926     4.932     4.939     4.946     4.952     4.958     4.964     4.969     4.974     4.979     4.984     4.988     4.992     4.995     4.999     5.002     5.005     5.007     5.009     5.011     5.013     5.014     5.015     5.015     5.015     5.015     5.014     5.013     5.011     5.009     5.007     5.004     5.001     4.997     4.993     4.988     4.983     4.977     4.971     4.965     4.958     4.950     4.942     4.934     4.925     4.915     4.905     4.895     4.884     4.872     4.861     4.848     4.835     4.822     4.808     4.794     4.779     4.763     4.748     4.731     4.715     4.697     4.680     4.662     4.643     4.624     4.605     4.586     4.565     4.545     4.524     4.502     4.480     4.479     4.483     4.502     4.531     4.559     4.586     4.612     4.638     4.662     4.686     4.709     4.731     4.752     4.772     4.792     4.810     4.828     4.844     4.860     4.875     4.888     4.901     4.913     4.923     4.933     4.941     4.949     4.955     4.960     4.964     4.967     4.969     4.970     4.969     4.967     4.964     4.960     4.955     4.949     4.941     4.933     4.923     4.913     4.901     4.888     4.875     4.860     4.845     4.828     4.811     4.792     4.773     4.768     4.776     4.785     4.793     4.802     4.811     4.821     4.830     4.840     4.849     4.859     4.870     4.880     4.890     4.901     4.912     4.923     4.935     4.947     4.958     4.971     4.983     4.995     5.008     5.021     5.034     5.048     5.062     5.076     5.090     5.105     5.120     5.135     5.151     5.166     5.182     5.199     5.215     5.232     5.249     5.267     5.285     5.302     5.321     5.339     5.358     5.377     5.396     5.416     5.435     5.455     5.475     5.496     5.516     5.537     5.558     5.579     5.600     5.621     5.643     5.665     5.687     5.709     5.731     5.754     5.776     5.799     5.822     5.844     5.867     5.890     5.913     5.936     5.959     5.982     6.005     6.028     6.050     6.073     6.096     6.119     6.142     6.164     6.187     6.210     6.232     6.255     6.277     6.299     6.321     6.342     6.363     6.385     6.406     6.427     6.448     6.469     6.489     6.510     6.531     6.551     6.571     6.591     6.611     6.630     6.648     6.667     6.685     6.703     6.721     6.740     6.760     6.781     6.802     6.822     6.842     6.862     6.881     6.902     6.925     6.947     6.969     6.991     7.011     7.030     7.049     7.166     7.298     7.439     7.573     7.718     7.890     8.049     8.170     8.245     8.270     8.328     8.375     8.344     8.235     8.115     8.183     8.172     8.082     8.103     8.211     8.218     8.143     8.291     8.321     8.238     8.108     8.193     8.173     8.389     8.612     8.665     8.797     8.781     8.816     8.781     8.836     8.733     8.735     8.935     9.033     9.225     9.589     9.896    10.190    10.522    10.711    10.952    11.117    11.230    11.249    11.367    11.060    11.004    10.831    10.551    10.279    10.118     9.764     9.520     9.448     9.194     9.023     8.828     8.669     8.496     8.422     8.284     8.226     8.093     8.060     7.969     7.881     7.796     7.762     7.729     7.627     7.581     7.536     7.554     7.501     7.486     7.422     7.434     7.354     7.330     7.253     7.218     7.152     7.067     7.051     6.999     6.972     6.976     6.905     6.922     6.916     6.902     6.924     6.930     6.970     7.042     7.130     7.226     7.283     7.359     7.433     7.500     7.626     7.759     7.970     8.136     8.350     8.551     8.799     8.950     9.197     9.373     9.568     9.773     9.944    10.078    10.195    10.301    10.265    10.380    10.364    10.380    10.400    10.315    10.273    10.225    10.050     9.984     9.840     9.715     9.616     9.495     9.385     9.312     9.161     9.034     8.933     8.787     8.666     8.554     8.445     8.351     8.248     8.190     8.102     8.012     7.921     7.783     7.691     7.564     7.464     7.406     7.376     7.368     7.364     7.337     7.310     7.294     7.244     7.182     7.128     7.047     6.963     6.904     6.808     6.763     6.706     6.648     6.606     6.527     6.443     6.357     6.260     6.216     6.204     6.186     6.170     6.154     6.134     6.117     6.101     6.081     6.064     6.050     6.029     6.011     5.994     5.973     5.955     5.939     5.918     5.901     5.886     5.864     5.847     5.832     5.815     5.804     5.795     5.781     5.773     5.768     5.759     5.754     5.751     5.743     5.739     5.736     5.728     5.724     5.722     5.717     5.714     5.713     5.708     5.706     5.706     5.702     5.702     5.703     5.700     5.702     5.705     5.704     5.703     5.701     5.695     5.693     5.692     5.688     5.687     5.687     5.684     5.684     5.685     5.682     5.681     5.681     5.677     5.675     5.674     5.668     5.665     5.662     5.655     5.651     5.649     5.642     5.638     5.636     5.630     5.627     5.627     5.623     5.622     5.624     5.621     5.619     5.618     5.612     5.609     5.607     5.601     5.598     5.596     5.589     5.584     5.580     5.571     5.563     5.553     5.537     5.525     5.515     5.502     5.491     5.481     5.466     5.452     5.439     5.421     5.406     5.392     5.373     5.353     5.333     5.307     5.284     5.265     5.243     5.227     5.218     5.208     5.205     5.207     5.207     5.210     5.219     5.227     5.241     5.263     5.287     5.321     5.362     5.402     5.446     5.493     5.534     5.578     5.624     5.664     5.708     5.753     5.793     5.835     5.877     5.910     5.943     5.976     6.003     6.033     6.063     6.085     6.108     6.131     6.146     6.163     6.181     6.194     6.214     6.242     6.265     6.290     6.314     6.329     6.346     6.365     6.379     6.395     6.411     6.416     6.423     6.431     6.437     6.449     6.467     6.478     6.493     6.508     6.516     6.526     6.532     6.524     6.508     6.487     6.473     6.492     6.514     6.526     6.543     6.564     6.583     6.606     6.626     6.627     6.610     6.576     6.524     6.474     6.421     6.364     6.329     6.310     6.282     6.232     6.206     6.215     6.222     6.226     6.219     6.209     6.188     6.153     6.119     6.124     6.205     6.291     6.380     6.462     6.546     6.631     6.710     6.791     6.877     6.959     7.043     7.127     7.206     7.287     7.372     7.452     7.529     7.603     7.671     7.736     7.798     7.850     7.897     7.939     7.972     8.003     8.031     8.048     8.056     8.055     8.043     8.024     7.993     7.952     7.903     7.852     7.786     7.715     7.636     7.548     7.455     7.358     7.250     7.137     7.029     6.929     6.833     6.734     6.630     6.519     6.403     6.282     6.156     6.030     5.916     5.818     5.720     5.613     5.497     5.379     5.287     5.215     5.141     5.065     4.997     4.934     4.871     4.806     4.744     4.686     4.636     4.596     4.566     4.544     4.527     4.508     4.491     4.478     4.467     4.454     4.441     4.427     4.414     4.402     4.391     4.380     4.369     4.358     4.347     4.336     4.324     4.312     4.299     4.288     4.276     4.261     4.246     4.231     4.217     4.202     4.187     4.171     4.155     4.139     4.122     4.106     4.089     4.072     4.054     4.036     4.018     4.000     3.982     3.964     3.946     3.928     3.910     3.893     3.876     3.858     3.841     3.824     3.808     3.791     3.774     3.758     3.741     3.725     3.710     3.694     3.678     3.664     3.649     3.635     3.621     3.607     3.594     3.580     3.566     3.552     3.539     3.526     3.513     3.499     3.485     3.472     3.458     3.444     3.429     3.414     3.400     3.386     3.371     3.356     3.342     3.327     3.312     3.298     3.283     3.268     3.253     3.239     3.226     3.212     3.198     3.183     3.170     3.157     3.144     3.132     3.119     3.107     3.095     3.083     3.071     3.060     3.049     3.038     3.027     3.016     3.006     2.996     2.987     2.977     2.967     2.957     2.948     2.940     2.931     2.923     2.915     2.908     2.900     2.893     2.886     2.879     2.872     2.866     2.860     2.853     2.847     2.841     2.836     2.830     2.824     2.819     2.814     2.809     2.803     2.798     2.793     2.789     2.784     2.779     2.773     2.768     2.764     2.760     2.755     2.750     2.744     2.740     2.735     2.730     2.725     2.719     2.715     2.711     2.706     2.700     2.694     2.688     2.683     2.679     2.673     2.667     2.660     2.655     2.649     2.643     2.637     2.631     2.624     2.618     2.611     2.605     2.598     2.591     2.584     2.577     2.570     2.562     2.555     2.547     2.539     2.531     2.521     2.512     2.501     2.490     2.479     2.466     2.453     2.441     2.429     2.416     2.405     2.395     2.385     2.375     2.367     2.358     2.349     2.337     2.326     2.312     2.298     2.283     2.267
     2.725     2.735     2.759     2.778     2.794     2.837     2.822     2.880     2.842     2.907     2.853     2.917     2.855     2.911     2.850     2.892     2.841     2.865     2.827     2.833     2.811     2.800     2.796     2.801     2.810     2.818     2.827     2.835     2.843     2.852     2.860     2.868     2.876     2.884     2.892     2.900     2.908     2.915     2.923     2.931     2.938     2.946     2.953     2.960     2.968     2.975     2.982     2.989     2.996     3.003     3.010     3.017     3.024     3.030     3.037     3.044     3.050     3.057     3.064     3.070     3.077     3.083     3.089     3.096     3.102     3.108     3.114     3.120     3.126     3.132     3.139     3.145     3.151     3.157     3.163     3.169     3.174     3.181     3.186     3.192     3.198     3.203     3.209     3.215     3.220     3.226     3.231     3.237     3.243     3.248     3.253     3.259     3.264     3.270     3.275     3.281     3.286     3.291     3.297     3.302     3.307     3.313     3.318     3.323     3.328     3.333     3.339     3.344     3.349     3.354     3.359     3.365     3.370     3.375     3.380     3.385     3.390     3.395     3.400     3.405     3.410     3.415     3.420     3.425     3.430     3.435     3.440     3.445     3.449     3.454     3.459     3.464     3.469     3.474     3.478     3.483     3.488     3.492     3.497     3.502     3.506     3.511     3.515     3.520     3.524     3.528     3.533     3.537     3.541     3.545     3.550     3.554     3.558     3.562     3.566     3.570     3.574     3.578     3.582     3.586     3.589     3.593     3.596     3.600     3.604     3.607     3.610     3.614     3.617     3.620     3.623     3.626     3.629     3.632     3.635     3.638     3.640     3.643     3.646     3.648     3.650     3.653     3.655     3.657     3.659     3.661     3.663     3.665     3.666     3.668     3.670     3.671     3.672     3.674     3.675     3.676     3.677     3.678     3.679     3.680     3.681     3.681     3.682     3.682     3.682     3.683     3.683     3.683     3.683     3.683     3.683     3.683     3.682     3.682     3.682     3.681     3.681     3.680     3.679     3.678     3.677     3.676     3.675     3.674     3.673     3.671     3.670     3.668     3.667     3.665     3.663     3.661     3.660     3.658     3.656     3.653     3.651     3.649     3.646     3.644     3.641     3.638     3.636     3.633     3.630     3.627     3.623     3.620     3.617     3.613     3.610     3.606     3.602     3.598     3.594     3.590     3.586     3.582     3.578     3.573     3.569     3.564     3.559     3.554     3.549     3.545     3.539     3.534     3.529     3.523     3.518     3.512     3.506     3.501     3.495     3.489     3.483     3.477     3.470     3.464     3.458     3.451     3.444     3.438     3.431     3.424     3.417     3.410     3.403     3.396     3.389     3.382     3.375     3.367     3.360     3.352     3.345     3.337     3.330     3.322     3.315     3.307     3.299     3.291     3.284     3.276     3.268     3.260     3.252     3.245     3.237     3.229     3.221     3.219     3.219     3.219     3.219     3.220     3.220     3.220     3.220     3.221     3.221     3.221     3.221     3.222     3.222     3.222     3.222     3.223     3.223     3.223     3.224     3.224     3.224     3.224     3.225     3.225     3.225     3.225     3.226     3.226     3.226     3.226     3.227     3.227     3.228     3.228     3.228     3.229     3.229     3.229     3.230     3.230     3.230     3.231     3.231     3.232     3.232     3.232     3.233     3.233     3.234     3.234     3.234     3.235     3.235     3.235     3.236     3.236     3.237     3.237     3.238     3.238     3.239     3.239     3.240     3.240     3.241     3.241     3.242     3.242     3.243     3.243     3.244     3.245     3.245     3.246     3.246     3.247     3.247     3.248     3.249     3.249     3.250     3.250     3.251     3.251     3.252     3.253     3.253     3.254     3.255     3.255     3.256     3.256     3.257     3.258     3.258     3.259     3.260     3.261     3.261     3.262     3.263     3.264     3.264     3.265     3.266     3.267     3.267     3.268     3.269     3.270     3.271     3.271     3.272     3.273     3.274     3.274     3.275     3.276     3.277     3.278     3.279     3.279     3.280     3.281     3.282     3.283     3.283     3.284     3.285     3.286     3.287     3.288     3.289     3.290     3.291     3.292     3.292     3.293     3.294     3.295     3.296     3.297     3.298     3.299     3.300     3.301     3.302     3.303     3.304     3.305     3.306     3.308     3.309     3.310     3.311     3.312     3.313     3.314     3.315     3.316     3.317     3.319     3.320     3.321     3.322     3.323     3.324     3.325     3.327     3.328     3.329     3.330     3.332     3.333     3.334     3.335     3.337     3.338     3.339     3.340     3.342     3.343     3.344     3.346     3.347     3.348     3.350     3.351     3.353     3.354     3.355     3.357     3.358     3.359     3.361     3.362     3.364     3.365     3.367     3.368     3.369     3.371     3.372     3.374     3.375     3.377     3.378     3.380     3.381     3.383     3.384     3.385     3.387     3.388     3.390     3.391     3.393     3.395     3.396     3.398     3.399     3.401     3.402     3.404     3.405     3.407     3.409     3.410     3.412     3.414     3.415     3.417     3.419     3.420     3.422     3.424     3.425     3.427     3.429     3.430     3.432     3.434     3.436     3.437     3.439     3.441     3.442     3.444     3.446     3.448     3.449     3.451     3.453     3.455     3.457     3.458     3.460     3.462     3.464     3.466     3.468     3.469     3.472     3.473     3.475     3.477     3.479     3.481     3.483     3.485     3.487     3.489     3.490     3.492     3.495     3.496     3.499     3.500     3.503     3.505     3.506     3.509     3.510     3.512     3.515     3.517     3.519     3.521     3.523     3.525     3.527     3.529     3.531     3.533     3.535     3.537     3.539     3.542     3.544     3.546     3.548     3.550     3.553     3.555     3.557     3.559     3.561     3.563     3.566     3.568     3.570     3.572     3.574     3.577     3.579     3.581     3.583     3.585     3.588     3.590     3.592     3.594     3.597     3.599     3.601     3.604     3.606     3.608     3.610     3.613     3.615     3.617     3.620     3.622     3.624     3.627     3.629     3.631     3.633     3.635     3.638     3.640     3.642     3.645     3.647     3.650     3.652     3.654     3.657     3.659     3.662     3.664     3.666     3.669     3.671     3.674     3.676     3.679     3.681     3.683     3.686     3.688     3.691     3.693     3.696     3.699     3.701     3.704     3.706     3.709     3.711     3.714     3.716     3.719     3.721     3.724     3.727     3.729     3.732     3.734     3.737     3.740     3.742     3.745     3.748     3.750     3.753     3.756     3.759     3.761     3.764     3.767     3.769     3.772     3.775     3.778     3.781     3.784     3.786     3.789     3.792     3.795     3.797     3.800     3.803     3.806     3.808     3.811     3.814     3.816     3.819     3.822     3.824     3.827     3.830     3.832     3.835     3.838     3.840     3.842     3.845     3.848     3.850     3.852     3.855     3.857     3.860     3.862     3.865     3.867     3.869     3.871     3.874     3.876     3.879     3.881     3.884     3.887     3.889     3.892     3.895     3.898     3.901     3.904     3.907     3.910     3.914     3.917     3.921     3.924     3.928     3.932     3.936     3.939     3.945     3.953     3.959     3.965     3.970     3.975     3.979     3.982     3.986     3.989     3.992     3.995     3.998     4.001     4.004     4.007     4.010     4.012     4.015     4.018     4.020     4.023     4.025     4.027     4.029     4.031     4.033     4.035     4.038     4.040     4.042     4.045     4.047     4.049     4.052     4.054     4.056     4.065     4.078     4.090     4.103     4.116     4.128     4.141     4.154     4.167     4.180     4.193     4.205     4.218     4.231     4.245     4.258     4.271     4.284     4.297     4.310     4.323     4.336     4.349     4.363     4.376     4.389     4.402     4.415     4.428     4.441     4.454     4.466     4.479     4.492     4.505     4.517     4.530     4.542     4.555     4.567     4.579     4.592     4.604     4.616     4.628     4.640     4.652     4.663     4.675     4.686     4.698     4.709     4.720     4.731     4.741     4.752     4.762     4.773     4.783     4.793     4.803     4.812     4.822     4.831     4.840     4.849     4.858     4.867     4.875     4.883     4.891     4.899     4.906     4.914     4.921     4.928     4.934     4.941     4.947     4.953     4.959     4.964     4.970     4.974     4.979     4.983     4.987     4.991     4.995     4.998     5.000     5.003     5.005     5.007     5.009     5.010     5.011     5.011     5.011     5.011     5.011     5.010     5.008     5.006     5.004     5.001     4.998     4.995     4.990     4.986     4.981     4.975     4.970     4.963     4.956     4.949     4.941     4.933     4.924     4.914     4.905     4.894     4.883     4.872     4.860     4.848     4.835     4.822     4.808     4.794     4.779     4.764     4.748     4.732     4.715     4.698     4.681     4.663     4.644     4.626     4.606     4.587     4.567     4.546     4.525     4.504     4.482     4.477     4.481     4.485     4.511     4.539     4.567     4.593     4.619     4.643     4.667     4.690     4.713     4.734     4.754     4.774     4.793     4.811     4.828     4.843     4.858     4.872     4.885     4.897     4.908     4.918     4.927     4.935     4.942     4.947     4.951     4.955     4.957     4.958     4.958     4.956     4.954     4.950     4.945     4.939     4.932     4.923     4.914     4.903     4.892     4.879     4.865     4.851     4.835     4.819     4.801     4.783     4.764     4.766     4.774     4.782     4.791     4.800     4.809     4.818     4.827     4.837     4.847     4.857     4.867     4.877     4.887     4.898     4.909     4.920     4.932     4.943     4.955     4.967     4.979     4.992     5.005     5.017     5.031     5.044     5.058     5.072     5.086     5.101     5.116     5.131     5.146     5.162     5.178     5.194     5.210     5.227     5.244     5.261     5.279     5.297     5.315     5.333     5.352     5.371     5.390     5.409     5.429     5.449     5.469     5.489     5.509     5.530     5.551     5.572     5.593     5.614     5.636     5.658     5.679     5.702     5.724     5.746     5.769     5.791     5.814     5.837     5.859     5.882     5.905     5.928     5.951     5.974     5.997     6.020     6.043     6.066     6.089     6.111     6.134     6.157     6.180     6.202     6.225     6.247     6.270     6.292     6.314     6.335     6.357     6.378     6.399     6.420     6.441     6.462     6.483     6.503     6.524     6.544     6.565     6.585     6.604     6.624     6.643     6.661     6.680     6.698     6.716     6.734     6.753     6.773     6.793     6.814     6.834     6.853     6.873     6.892     6.914     6.936     6.959     6.981     7.003     7.024     7.042     7.151     7.271     7.407     7.554     7.698     7.845     8.011     8.172     8.297     8.371     8.385     8.391     8.423     8.391     8.284     8.110     8.172     8.170     8.108     8.143     8.269     8.288     8.203     8.299     8.328     8.246     8.082     8.167     8.389     8.669     8.876     8.986     8.909     9.029     8.935     8.976     8.857     8.819     8.909     8.903     9.105     9.292     9.496     9.784    10.046    10.450    10.662    10.832    11.113    11.191    11.413    11.381    11.319    11.381    11.199    10.902    10.767    10.427    10.118    10.079     9.800     9.560     9.315     9.233     8.955     8.830     8.713     8.598     8.468     8.438     8.286     8.213     8.111     8.028     7.915     7.853     7.829     7.748     7.808     7.721     7.721     7.657     7.634     7.585     7.557     7.453     7.416     7.345     7.280     7.229     7.154     7.168     7.085     7.076     7.078     6.972     6.999     6.981     6.967     6.975     6.997     7.052     7.127     7.238     7.274     7.403     7.376     7.433     7.521     7.678     7.862     8.064     8.232     8.466     8.652     8.900     9.079     9.336     9.497     9.770     9.957    10.084    10.335    10.341    10.471    10.526    10.603    10.616    10.628    10.644    10.670    10.517    10.494    10.363    10.248    10.125    10.002     9.902     9.839     9.663     9.545     9.416     9.283     9.156     8.997     8.886     8.768     8.618     8.556     8.437     8.361     8.302     8.161     8.086     7.964     7.839     7.731     7.640     7.565     7.491     7.464     7.441     7.418     7.391     7.336     7.304     7.244     7.173     7.088     6.983     6.904     6.817     6.756     6.706     6.634     6.586     6.484     6.388     6.296     6.242     6.230     6.212     6.195     6.178     6.159     6.142     6.125     6.106     6.089     6.072     6.052     6.032     6.014     5.993     5.975     5.958     5.938     5.921     5.904     5.883     5.865     5.849     5.835     5.825     5.816     5.803     5.794     5.788     5.780     5.775     5.771     5.765     5.760     5.755     5.748     5.743     5.741     5.737     5.733     5.731     5.727     5.724     5.724     5.722     5.722     5.722     5.721     5.722     5.725     5.723     5.719     5.716     5.710     5.707     5.706     5.702     5.700     5.700     5.698     5.697     5.697     5.694     5.692     5.690     5.686     5.683     5.680     5.675     5.670     5.667     5.660     5.655     5.652     5.646     5.641     5.638     5.633     5.630     5.629     5.627     5.626     5.626     5.623     5.620     5.619     5.614     5.610     5.607     5.603     5.599     5.597     5.591     5.586     5.581     5.574     5.564     5.552     5.537     5.524     5.514     5.502     5.492     5.483     5.469     5.455     5.441     5.424     5.407     5.392     5.373     5.352     5.329     5.304     5.281     5.262     5.243     5.228     5.218     5.211     5.208     5.207     5.205     5.206     5.209     5.212     5.220     5.234     5.254     5.282     5.319     5.358     5.400     5.446     5.488     5.532     5.578     5.621     5.664     5.709     5.751     5.792     5.833     5.865     5.895     5.926     5.957     5.988     6.017     6.042     6.066     6.089     6.106     6.124     6.142     6.158     6.180     6.209     6.235     6.260     6.280     6.294     6.309     6.327     6.342     6.356     6.368     6.372     6.377     6.384     6.393     6.408     6.425     6.440     6.452     6.465     6.473     6.480     6.483     6.477     6.462     6.443     6.452     6.486     6.509     6.522     6.537     6.557     6.577     6.598     6.616     6.611     6.584     6.538     6.482     6.429     6.373     6.321     6.304     6.308     6.307     6.292     6.290     6.295     6.300     6.303     6.298     6.285     6.262     6.231     6.220     6.301     6.382     6.468     6.556     6.640     6.723     6.806     6.886     6.966     7.050     7.132     7.212     7.292     7.370     7.447     7.524     7.595     7.664     7.730     7.790     7.845     7.895     7.935     7.965     7.988     8.002     8.010     8.013     8.009     8.001     7.982     7.950     7.919     7.877     7.826     7.766     7.702     7.631     7.550     7.459     7.360     7.252     7.139     7.021     6.900     6.784     6.680     6.583     6.485     6.381     6.269     6.152     6.033     5.911     5.786     5.681     5.603     5.525     5.439     5.345     5.251     5.175     5.114     5.051     4.984     4.921     4.861     4.801     4.741     4.682     4.628     4.578     4.535     4.501     4.473     4.451     4.432     4.413     4.394     4.377     4.365     4.352     4.339     4.326     4.314     4.303     4.292     4.282     4.273     4.263     4.253     4.243     4.233     4.222     4.211     4.201     4.189     4.176     4.163     4.150     4.138     4.125     4.111     4.097     4.083     4.068     4.053     4.038     4.023     4.006     3.990     3.973     3.957     3.940     3.923     3.907     3.890     3.874     3.858     3.842     3.826     3.810     3.793     3.778     3.762     3.746     3.731     3.715     3.700     3.685     3.670     3.655     3.641     3.627     3.613     3.599     3.586     3.573     3.560     3.547     3.533     3.519     3.506     3.494     3.480     3.467     3.453     3.440     3.426     3.412     3.396     3.382     3.368     3.354     3.339     3.325     3.311     3.296     3.281     3.267     3.253     3.238     3.223     3.209     3.196     3.183     3.169     3.155     3.142     3.129     3.117     3.104     3.092     3.080     3.069     3.057     3.045     3.034     3.023     3.013     3.001     2.991     2.981     2.972     2.963     2.953     2.943     2.934     2.926     2.917     2.909     2.901     2.894     2.887     2.880     2.873     2.866     2.859     2.852     2.846     2.840     2.834     2.828     2.823     2.817     2.811     2.806     2.801     2.796     2.791     2.785     2.780     2.776     2.771     2.767     2.761     2.756     2.750     2.746     2.742     2.738     2.733     2.727     2.722     2.717     2.712     2.707     2.702     2.698     2.693     2.688     2.682     2.676     2.670     2.666     2.661     2.655     2.649     2.642     2.637     2.631     2.625     2.619     2.612     2.606     2.599     2.592     2.586     2.579     2.572     2.565     2.558     2.551     2.543     2.535     2.527     2.518     2.509     2.499     2.489     2.477     2.466     2.453     2.440     2.427     2.414     2.402     2.391     2.381     2.372     2.363     2.355     2.346     2.338     2.327     2.316     2.303     2.289     2.274     2.256
     2.725     2.742     2.752     2.782     2.824     2.817     2.882     2.844     2.921     2.861     2.941     2.869     2.943     2.867     2.929     2.858     2.902     2.844     2.868     2.828     2.832     2.811     2.797     2.801     2.810     2.818     2.827     2.835     2.844     2.851     2.860     2.868     2.876     2.884     2.892     2.900     2.908     2.916     2.924     2.931     2.939     2.946     2.954     2.961     2.969     2.976     2.983     2.990     2.997     3.004     3.011     3.018     3.025     3.032     3.039     3.046     3.052     3.059     3.065     3.072     3.078     3.085     3.091     3.098     3.104     3.110     3.116     3.123     3.129     3.135     3.141     3.147     3.153     3.159     3.165     3.172     3.177     3.183     3.189     3.195     3.201     3.207     3.212     3.218     3.224     3.229     3.235     3.241     3.246     3.252     3.257     3.263     3.268     3.274     3.279     3.285     3.290     3.295     3.301     3.306     3.312     3.317     3.322     3.327     3.333     3.338     3.343     3.349     3.354     3.359     3.364     3.369     3.374     3.380     3.385     3.390     3.395     3.400     3.405     3.410     3.415     3.420     3.425     3.430     3.435     3.440     3.445     3.450     3.454     3.460     3.464     3.469     3.474     3.479     3.483     3.488     3.493     3.498     3.502     3.507     3.511     3.516     3.521     3.525     3.529     3.534     3.538     3.542     3.547     3.551     3.555     3.559     3.563     3.568     3.572     3.576     3.579     3.583     3.587     3.591     3.595     3.598     3.602     3.605     3.609     3.612     3.616     3.619     3.622     3.625     3.629     3.632     3.635     3.638     3.641     3.643     3.646     3.649     3.651     3.654     3.656     3.658     3.661     3.663     3.665     3.667     3.668     3.670     3.672     3.674     3.675     3.677     3.678     3.679     3.681     3.682     3.682     3.684     3.684     3.685     3.686     3.687     3.687     3.687     3.688     3.688     3.688     3.688     3.688     3.688     3.688     3.688     3.688     3.688     3.687     3.687     3.686     3.685     3.684     3.684     3.682     3.682     3.680     3.679     3.678     3.677     3.675     3.674     3.672     3.671     3.669     3.667     3.665     3.663     3.661     3.659     3.656     3.654     3.652     3.649     3.646     3.644     3.641     3.638     3.635     3.632     3.629     3.625     3.622     3.619     3.615     3.611     3.607     3.604     3.600     3.596     3.591     3.587     3.583     3.578     3.574     3.569     3.564     3.559     3.555     3.550     3.545     3.539     3.534     3.528     3.523     3.517     3.511     3.506     3.500     3.494     3.488     3.481     3.475     3.469     3.463     3.456     3.449     3.443     3.436     3.429     3.422     3.415     3.408     3.401     3.394     3.386     3.379     3.372     3.364     3.357     3.349     3.342     3.334     3.327     3.319     3.311     3.303     3.296     3.288     3.280     3.272     3.264     3.256     3.249     3.241     3.233     3.225     3.217     3.217     3.217     3.218     3.218     3.218     3.219     3.219     3.219     3.219     3.219     3.220     3.220     3.220     3.220     3.221     3.221     3.221     3.222     3.222     3.222     3.223     3.223     3.223     3.223     3.224     3.224     3.224     3.224     3.224     3.225     3.225     3.226     3.226     3.226     3.226     3.227     3.227     3.228     3.228     3.228     3.229     3.229     3.229     3.230     3.230     3.231     3.231     3.231     3.232     3.232     3.233     3.233     3.233     3.234     3.234     3.235     3.235     3.236     3.236     3.237     3.237     3.238     3.238     3.239     3.239     3.240     3.240     3.241     3.241     3.242     3.242     3.243     3.243     3.244     3.245     3.245     3.246     3.246     3.247     3.248     3.248     3.249     3.249     3.250     3.250     3.251     3.252     3.252     3.253     3.254     3.254     3.255     3.256     3.256     3.257     3.258     3.258     3.259     3.260     3.260     3.261     3.262     3.263     3.264     3.265     3.265     3.266     3.267     3.268     3.268     3.269     3.270     3.271     3.271     3.272     3.273     3.274     3.275     3.275     3.276     3.277     3.278     3.279     3.279     3.280     3.281     3.282     3.283     3.284     3.285     3.286     3.286     3.287     3.288     3.289     3.290     3.291     3.292     3.293     3.294     3.295     3.296     3.297     3.298     3.299     3.300     3.301     3.302     3.303     3.304     3.305     3.306     3.307     3.308     3.309     3.310     3.312     3.313     3.314     3.315     3.316     3.317     3.318     3.319     3.321     3.322     3.323     3.324     3.325     3.327     3.328     3.329     3.330     3.332     3.333     3.334     3.335     3.336     3.338     3.339     3.340     3.342     3.343     3.344     3.346     3.347     3.349     3.350     3.351     3.353     3.354     3.355     3.357     3.358     3.360     3.361     3.362     3.364     3.365     3.367     3.368     3.370     3.371     3.372     3.374     3.375     3.377     3.378     3.380     3.381     3.383     3.384     3.386     3.387     3.389     3.391     3.392     3.394     3.395     3.397     3.398     3.400     3.401     3.403     3.405     3.406     3.408     3.409     3.411     3.413     3.414     3.416     3.418     3.419     3.421     3.423     3.424     3.426     3.428     3.429     3.431     3.433     3.435     3.436     3.438     3.440     3.442     3.443     3.445     3.447     3.449     3.450     3.452     3.454     3.456     3.458     3.459     3.461     3.463     3.465     3.467     3.469     3.471     3.472     3.474     3.476     3.478     3.480     3.482     3.484     3.486     3.488     3.490     3.491     3.494     3.496     3.498     3.500     3.502     3.504     3.506     3.508     3.510     3.512     3.514     3.516     3.518     3.520     3.522     3.524     3.526     3.528     3.530     3.532     3.534     3.536     3.539     3.541     3.543     3.545     3.547     3.549     3.552     3.554     3.556     3.558     3.560     3.562     3.565     3.567     3.569     3.571     3.573     3.576     3.578     3.580     3.582     3.585     3.587     3.589     3.591     3.594     3.596     3.598     3.600     3.603     3.605     3.607     3.610     3.612     3.614     3.617     3.619     3.621     3.623     3.626     3.628     3.630     3.632     3.635     3.637     3.639     3.642     3.644     3.646     3.649     3.651     3.653     3.656     3.658     3.661     3.663     3.665     3.668     3.670     3.673     3.675     3.677     3.680     3.683     3.685     3.688     3.690     3.693     3.695     3.698     3.700     3.702     3.705     3.708     3.710     3.713     3.715     3.718     3.720     3.723     3.725     3.728     3.730     3.733     3.736     3.738     3.741     3.744     3.746     3.749     3.752     3.755     3.757     3.760     3.763     3.765     3.768     3.771     3.773     3.776     3.779     3.782     3.785     3.787     3.790     3.793     3.796     3.799     3.801     3.804     3.807     3.809     3.812     3.815     3.817     3.820     3.823     3.825     3.828     3.830     3.833     3.836     3.838     3.841     3.843     3.846     3.848     3.850     3.853     3.856     3.858     3.860     3.863     3.865     3.867     3.869     3.871     3.874     3.876     3.879     3.882     3.884     3.887     3.890     3.893     3.895     3.898     3.902     3.905     3.908     3.911     3.914     3.918     3.921     3.924     3.927     3.930     3.937     3.946     3.955     3.961     3.967     3.972     3.976     3.980     3.984     3.987     3.991     3.994     3.997     4.000     4.003     4.005     4.008     4.011     4.013     4.016     4.019     4.021     4.023     4.025     4.027     4.029     4.032     4.034     4.036     4.038     4.041     4.043     4.045     4.047     4.050     4.052     4.054     4.063     4.075     4.088     4.100     4.112     4.125     4.138     4.150     4.163     4.176     4.189     4.202     4.215     4.228     4.241     4.254     4.267     4.280     4.293     4.306     4.319     4.332     4.345     4.358     4.371     4.384     4.397     4.410     4.423     4.436     4.449     4.462     4.474     4.487     4.500     4.512     4.525     4.537     4.550     4.562     4.575     4.587     4.599     4.611     4.623     4.635     4.647     4.658     4.670     4.681     4.693     4.704     4.715     4.726     4.736     4.747     4.758     4.768     4.778     4.788     4.798     4.808     4.817     4.826     4.836     4.844     4.853     4.862     4.870     4.878     4.886     4.894     4.902     4.909     4.916     4.923     4.930     4.936     4.942     4.948     4.954     4.960     4.965     4.970     4.975     4.979     4.983     4.987     4.990     4.994     4.996     4.999     5.001     5.003     5.005     5.006     5.007     5.008     5.008     5.008     5.007     5.006     5.005     5.003     5.001     4.999     4.996     4.992     4.988     4.984     4.979     4.974     4.968     4.961     4.955     4.948     4.940     4.931     4.923     4.914     4.904     4.894     4.883     4.872     4.860     4.848     4.835     4.822     4.808     4.794     4.780     4.765     4.749     4.733     4.716     4.699     4.682     4.664     4.645     4.627     4.607     4.588     4.568     4.547     4.526     4.505     4.483     4.475     4.479     4.482     4.491     4.520     4.547     4.574     4.600     4.625     4.649     4.672     4.694     4.716     4.737     4.756     4.775     4.793     4.810     4.827     4.842     4.856     4.869     4.882     4.893     4.903     4.912     4.920     4.927     4.933     4.938     4.942     4.944     4.945     4.946     4.944     4.942     4.939     4.934     4.928     4.921     4.913     4.904     4.894     4.882     4.870     4.856     4.842     4.826     4.810     4.792     4.774     4.755     4.763     4.772     4.780     4.789     4.797     4.806     4.816     4.825     4.834     4.844     4.854     4.864     4.874     4.885     4.895     4.906     4.917     4.929     4.940     4.952     4.964     4.976     4.988     5.001     5.014     5.027     5.040     5.054     5.068     5.082     5.097     5.111     5.126     5.142     5.157     5.173     5.189     5.205     5.222     5.239     5.256     5.273     5.291     5.309     5.327     5.346     5.365     5.384     5.403     5.423     5.442     5.462     5.482     5.503     5.523     5.544     5.565     5.586     5.607     5.629     5.650     5.672     5.694     5.716     5.739     5.761     5.784     5.806     5.829     5.852     5.875     5.898     5.921     5.944     5.967     5.990     6.013     6.035     6.058     6.081     6.104     6.127     6.150     6.172     6.195     6.217     6.240     6.262     6.285     6.307     6.328     6.350     6.371     6.392     6.413     6.434     6.455     6.476     6.496     6.517     6.537     6.558     6.578     6.598     6.618     6.637     6.656     6.674     6.692     6.710     6.728     6.747     6.766     6.786     6.806     6.826     6.846     6.865     6.884     6.903     6.925     6.948     6.971     6.994     7.016     7.035     7.123     7.243     7.367     7.508     7.663     7.815     7.961     8.117     8.274     8.399     8.472     8.485     8.454     8.446     8.415     8.312     8.150     8.154     8.182     8.179     8.205     8.342     8.369     8.301     8.300     8.340     8.268     8.127     8.379     8.614     8.923     9.091     9.079     9.034     9.113     9.063     9.064     8.954     8.938     8.936     8.999     9.080     9.202     9.518     9.708     9.936    10.172    10.445    10.740    10.946    11.123    11.335    11.430    11.591    11.418    11.373    11.101    10.882    10.628    10.480    10.250     9.965     9.800     9.556     9.340     9.164     9.018     8.908     8.794     8.703     8.538     8.470     8.308     8.204     8.117     8.054     7.971     7.876     7.840     7.848     7.830     7.778     7.737     7.739     7.685     7.590     7.529     7.502     7.449     7.365     7.310     7.294     7.179     7.189     7.105     7.066     7.045     6.997     7.021     6.966     6.973     6.983     7.010     7.115     7.152     7.242     7.279     7.358     7.360     7.439     7.599     7.737     7.908     8.113     8.288     8.547     8.719     8.969     9.173     9.389     9.625     9.820    10.121    10.212    10.414    10.498    10.608    10.695    10.732    10.802    10.915    10.838    10.864    10.771    10.691    10.623    10.487    10.399    10.366    10.174    10.105     9.964     9.833     9.715     9.526     9.431     9.253     9.120     9.030     8.858     8.782     8.667     8.585     8.517     8.372     8.276     8.168     8.030     7.935     7.826     7.737     7.657     7.597     7.575     7.518     7.505     7.457     7.413     7.351     7.259     7.177     7.054     6.974     6.902     6.815     6.771     6.679     6.600     6.505     6.395     6.293     6.254     6.236     6.219     6.202     6.184     6.166     6.150     6.131     6.113     6.094     6.073     6.053     6.034     6.014     5.995     5.977     5.959     5.941     5.922     5.902     5.883     5.868     5.856     5.845     5.835     5.824     5.815     5.809     5.802     5.797     5.793     5.787     5.781     5.775     5.768     5.763     5.760     5.756     5.753     5.750     5.747     5.745     5.745     5.744     5.743     5.743     5.743     5.744     5.744     5.740     5.735     5.730     5.725     5.722     5.720     5.717     5.715     5.714     5.712     5.711     5.709     5.706     5.702     5.700     5.695     5.691     5.687     5.682     5.676     5.671     5.665     5.660     5.655     5.650     5.645     5.641     5.636     5.634     5.633     5.631     5.629     5.628     5.625     5.622     5.619     5.615     5.611     5.608     5.604     5.601     5.598     5.593     5.588     5.584     5.575     5.563     5.550     5.535     5.523     5.514     5.505     5.496     5.487     5.473     5.458     5.442     5.425     5.408     5.390     5.371     5.349     5.326     5.302     5.280     5.261     5.244     5.229     5.221     5.215     5.211     5.208     5.203     5.200     5.199     5.197     5.199     5.206     5.220     5.242     5.275     5.313     5.355     5.400     5.443     5.488     5.534     5.578     5.622     5.667     5.709     5.750     5.786     5.817     5.846     5.878     5.912     5.943     5.973     6.000     6.026     6.049     6.068     6.087     6.106     6.124     6.151     6.181     6.208     6.229     6.245     6.259     6.273     6.289     6.302     6.314     6.321     6.325     6.329     6.337     6.350     6.367     6.386     6.400     6.411     6.421     6.429     6.434     6.437     6.433     6.423     6.422     6.467     6.550     6.596     6.647     6.678     6.723     6.763     6.813     6.845     6.858     6.821     6.725     6.586     6.395     6.338     6.307     6.313     6.339     6.355     6.346     6.341     6.349     6.358     6.364     6.372     6.559     6.671     6.731     6.749     6.727     6.677     6.652     6.739     6.822     6.902     6.983     7.062     7.141     7.221     7.299     7.376     7.451     7.524     7.596     7.666     7.729     7.786     7.839     7.889     7.931     7.967     7.992     8.002     8.001     7.992     7.977     7.956     7.926     7.897     7.853     7.803     7.751     7.699     7.640     7.570     7.490     7.406     7.315     7.212     7.102     6.986     6.864     6.738     6.613     6.497     6.396     6.305     6.212     6.108     5.996     5.879     5.764     5.654     5.548     5.464     5.402     5.341     5.274     5.200     5.128     5.066     5.011     4.956     4.898     4.840     4.784     4.728     4.672     4.618     4.567     4.520     4.478     4.442     4.410     4.384     4.362     4.342     4.322     4.302     4.283     4.268     4.255     4.243     4.230     4.218     4.208     4.198     4.190     4.181     4.173     4.164     4.155     4.145     4.136     4.126     4.117     4.107     4.096     4.084     4.074     4.063     4.052     4.039     4.027     4.014     4.001     3.987     3.973     3.959     3.944     3.929     3.914     3.898     3.883     3.868     3.852     3.838     3.823     3.808     3.793     3.779     3.763     3.748     3.733     3.719     3.704     3.689     3.674     3.660     3.646     3.632     3.618     3.604     3.591     3.578     3.565     3.552     3.539     3.527     3.514     3.500     3.487     3.474     3.461     3.448     3.434     3.421     3.408     3.394     3.380     3.365     3.350     3.337     3.323     3.308     3.294     3.280     3.265     3.251     3.237     3.223     3.209     3.194     3.180     3.168     3.155     3.141     3.127     3.114     3.102     3.090     3.078     3.065     3.054     3.042     3.031     3.020     3.009     2.998     2.988     2.977     2.966     2.957     2.948     2.939     2.930     2.921     2.912     2.903     2.895     2.888     2.880     2.873     2.866     2.859     2.853     2.846     2.839     2.833     2.827     2.821     2.815     2.810     2.804     2.799     2.793     2.788     2.783     2.778     2.773     2.768     2.763     2.758     2.754     2.749     2.744     2.738     2.733     2.729     2.725     2.721     2.715     2.710     2.705     2.700     2.695     2.690     2.685     2.680     2.676     2.670     2.665     2.658     2.653     2.648     2.643     2.638     2.631     2.625     2.619     2.613     2.607     2.601     2.594     2.587     2.581     2.574     2.567     2.560     2.553     2.546     2.539     2.532     2.524     2.515     2.506     2.497     2.487     2.477     2.465     2.453     2.440     2.427     2.413     2.401     2.389     2.377     2.367     2.359     2.351     2.343     2.335     2.327     2.317     2.307     2.294     2.281     2.266     2.250
     2.725     2.734     2.765     2.799     2.806     2.871     2.840     2.925     2.864     2.958     2.877     2.969     2.880     2.962     2.874     2.939     2.862     2.906     2.845     2.868     2.827     2.829     2.809     2.801     2.810     2.818     2.827     2.835     2.844     2.852     2.860     2.868     2.876     2.885     2.893     2.901     2.909     2.917     2.924     2.932     2.940     2.947     2.955     2.962     2.970     2.977     2.984     2.991     2.999     3.006     3.013     3.020     3.027     3.034     3.041     3.047     3.054     3.061     3.067     3.074     3.081     3.087     3.094     3.100     3.106     3.113     3.119     3.125     3.131     3.138     3.144     3.150     3.156     3.162     3.168     3.174     3.180     3.186     3.192     3.198     3.204     3.210     3.216     3.222     3.227     3.233     3.239     3.244     3.250     3.255     3.261     3.266     3.272     3.278     3.283     3.289     3.294     3.300     3.305     3.310     3.316     3.321     3.327     3.332     3.337     3.343     3.348     3.353     3.358     3.363     3.369     3.374     3.379     3.384     3.389     3.395     3.400     3.405     3.410     3.415     3.420     3.425     3.430     3.435     3.440     3.445     3.450     3.455     3.460     3.465     3.470     3.474     3.479     3.484     3.489     3.494     3.498     3.503     3.508     3.512     3.517     3.521     3.526     3.530     3.535     3.539     3.544     3.548     3.552     3.556     3.561     3.565     3.569     3.573     3.577     3.581     3.585     3.589     3.593     3.597     3.600     3.604     3.607     3.611     3.615     3.618     3.621     3.625     3.628     3.631     3.634     3.637     3.640     3.643     3.646     3.649     3.652     3.654     3.657     3.659     3.662     3.664     3.666     3.668     3.670     3.672     3.674     3.676     3.677     3.679     3.681     3.682     3.683     3.685     3.686     3.687     3.688     3.689     3.690     3.691     3.691     3.692     3.692     3.693     3.693     3.693     3.694     3.694     3.694     3.694     3.694     3.694     3.693     3.693     3.692     3.692     3.691     3.690     3.690     3.689     3.688     3.687     3.686     3.685     3.683     3.682     3.680     3.679     3.677     3.676     3.674     3.672     3.670     3.668     3.666     3.664     3.662     3.659     3.657     3.654     3.652     3.649     3.646     3.643     3.640     3.637     3.634     3.630     3.627     3.624     3.620     3.616     3.612     3.609     3.605     3.601     3.596     3.592     3.588     3.583     3.579     3.574     3.569     3.565     3.560     3.555     3.549     3.544     3.539     3.533     3.528     3.522     3.517     3.511     3.505     3.499     3.493     3.486     3.480     3.474     3.467     3.461     3.454     3.447     3.441     3.434     3.427     3.420     3.413     3.405     3.398     3.391     3.384     3.376     3.369     3.361     3.354     3.346     3.338     3.331     3.323     3.315     3.308     3.300     3.292     3.284     3.276     3.268     3.260     3.252     3.244     3.236     3.229     3.220     3.215     3.216     3.216     3.216     3.216     3.217     3.217     3.217     3.217     3.218     3.218     3.218     3.218     3.219     3.219     3.219     3.219     3.220     3.220     3.220     3.221     3.221     3.221     3.221     3.222     3.222     3.222     3.223     3.223     3.223     3.224     3.224     3.224     3.225     3.225     3.225     3.226     3.226     3.226     3.227     3.227     3.228     3.228     3.228     3.229     3.229     3.229     3.230     3.230     3.231     3.231     3.231     3.232     3.232     3.233     3.233     3.234     3.234     3.234     3.235     3.236     3.236     3.237     3.237     3.238     3.238     3.239     3.239     3.240     3.240     3.241     3.241     3.242     3.243     3.243     3.244     3.244     3.245     3.245     3.246     3.246     3.247     3.248     3.248     3.249     3.250     3.250     3.251     3.251     3.252     3.253     3.253     3.254     3.255     3.255     3.256     3.257     3.258     3.258     3.259     3.260     3.261     3.261     3.262     3.263     3.264     3.265     3.265     3.266     3.267     3.268     3.268     3.269     3.270     3.271     3.272     3.272     3.273     3.274     3.275     3.276     3.276     3.277     3.278     3.279     3.280     3.281     3.281     3.282     3.283     3.284     3.285     3.286     3.287     3.288     3.289     3.290     3.291     3.292     3.293     3.293     3.294     3.295     3.296     3.297     3.298     3.299     3.300     3.302     3.302     3.304     3.305     3.306     3.307     3.308     3.309     3.310     3.311     3.313     3.314     3.315     3.316     3.317     3.318     3.319     3.321     3.322     3.323     3.324     3.325     3.327     3.328     3.329     3.330     3.331     3.333     3.334     3.335     3.337     3.338     3.339     3.340     3.342     3.343     3.344     3.346     3.347     3.349     3.350     3.351     3.353     3.354     3.356     3.357     3.359     3.360     3.361     3.363     3.364     3.365     3.367     3.369     3.370     3.371     3.373     3.374     3.376     3.377     3.379     3.380     3.382     3.383     3.385     3.386     3.388     3.390     3.391     3.392     3.394     3.396     3.397     3.399     3.400     3.402     3.403     3.405     3.407     3.408     3.410     3.412     3.413     3.415     3.417     3.418     3.420     3.422     3.423     3.425     3.427     3.428     3.430     3.432     3.434     3.435     3.437     3.439     3.441     3.442     3.444     3.446     3.448     3.449     3.451     3.453     3.455     3.457     3.458     3.460     3.462     3.464     3.466     3.468     3.470     3.471     3.473     3.475     3.477     3.479     3.481     3.483     3.485     3.487     3.489     3.491     3.493     3.495     3.497     3.499     3.501     3.503     3.505     3.507     3.509     3.511     3.513     3.515     3.517     3.519     3.521     3.523     3.525     3.527     3.529     3.531     3.533     3.536     3.538     3.540     3.542     3.544     3.546     3.549     3.551     3.553     3.555     3.557     3.560     3.562     3.564     3.566     3.568     3.570     3.573     3.575     3.577     3.579     3.582     3.584     3.586     3.588     3.590     3.593     3.595     3.597     3.600     3.602     3.604     3.607     3.609     3.611     3.613     3.616     3.618     3.620     3.622     3.625     3.627     3.629     3.632     3.634     3.636     3.638     3.641     3.643     3.645     3.648     3.650     3.653     3.655     3.657     3.660     3.662     3.664     3.667     3.669     3.672     3.674     3.677     3.679     3.681     3.684     3.686     3.689     3.691     3.694     3.696     3.699     3.701     3.704     3.706     3.709     3.711     3.714     3.717     3.719     3.722     3.724     3.727     3.729     3.732     3.734     3.737     3.740     3.742     3.745     3.748     3.750     3.753     3.756     3.758     3.761     3.764     3.766     3.769     3.772     3.775     3.778     3.780     3.783     3.786     3.789     3.791     3.794     3.797     3.800     3.802     3.805     3.807     3.810     3.813     3.815     3.818     3.821     3.823     3.826     3.828     3.831     3.833     3.836     3.838     3.841     3.843     3.846     3.848     3.850     3.853     3.855     3.857     3.860     3.862     3.864     3.866     3.869     3.872     3.874     3.877     3.880     3.882     3.885     3.888     3.891     3.894     3.897     3.900     3.903     3.906     3.909     3.913     3.916     3.919     3.922     3.926     3.932     3.942     3.951     3.958     3.964     3.969     3.974     3.978     3.982     3.986     3.989     3.992     3.995     3.998     4.001     4.004     4.006     4.009     4.012     4.014     4.017     4.019     4.021     4.023     4.026     4.028     4.030     4.032     4.034     4.037     4.039     4.041     4.043     4.045     4.048     4.050     4.052     4.060     4.072     4.085     4.097     4.110     4.122     4.135     4.147     4.160     4.173     4.185     4.198     4.211     4.224     4.237     4.250     4.263     4.276     4.289     4.302     4.315     4.328     4.341     4.354     4.367     4.380     4.393     4.406     4.419     4.431     4.444     4.457     4.470     4.482     4.495     4.508     4.520     4.533     4.545     4.557     4.570     4.582     4.594     4.606     4.618     4.630     4.642     4.653     4.665     4.676     4.688     4.699     4.710     4.721     4.732     4.742     4.753     4.763     4.773     4.783     4.793     4.803     4.812     4.822     4.831     4.840     4.849     4.857     4.865     4.874     4.882     4.889     4.897     4.904     4.911     4.918     4.925     4.932     4.938     4.944     4.950     4.955     4.960     4.966     4.970     4.975     4.979     4.983     4.986     4.990     4.992     4.995     4.997     4.999     5.001     5.002     5.003     5.004     5.004     5.004     5.004     5.003     5.002     5.000     4.998     4.996     4.993     4.990     4.986     4.982     4.977     4.972     4.966     4.960     4.953     4.946     4.938     4.930     4.922     4.913     4.903     4.893     4.882     4.871     4.860     4.848     4.835     4.822     4.809     4.795     4.780     4.765     4.750     4.734     4.717     4.700     4.682     4.665     4.646     4.628     4.609     4.589     4.569     4.549     4.528     4.507     4.485     4.472     4.476     4.480     4.484     4.500     4.527     4.554     4.580     4.605     4.630     4.653     4.676     4.698     4.718     4.738     4.758     4.776     4.793     4.809     4.825     4.839     4.853     4.865     4.877     4.888     4.897     4.905     4.913     4.919     4.924     4.928     4.931     4.932     4.933     4.932     4.930     4.927     4.923     4.917     4.910     4.903     4.894     4.883     4.872     4.860     4.846     4.832     4.817     4.800     4.783     4.764     4.753     4.761     4.769     4.778     4.786     4.795     4.804     4.813     4.823     4.832     4.841     4.851     4.861     4.872     4.882     4.892     4.903     4.914     4.925     4.937     4.949     4.961     4.973     4.985     4.997     5.010     5.023     5.037     5.050     5.064     5.078     5.092     5.107     5.122     5.137     5.153     5.168     5.184     5.200     5.217     5.234     5.251     5.268     5.286     5.304     5.322     5.340     5.359     5.378     5.397     5.416     5.436     5.456     5.476     5.496     5.517     5.537     5.558     5.579     5.600     5.622     5.643     5.665     5.687     5.709     5.731     5.753     5.776     5.798     5.821     5.844     5.867     5.890     5.913     5.936     5.959     5.982     6.005     6.028     6.051     6.074     6.097     6.119     6.142     6.165     6.188     6.210     6.233     6.255     6.277     6.300     6.321     6.343     6.364     6.386     6.407     6.428     6.448     6.469     6.489     6.510     6.530     6.551     6.571     6.591     6.611     6.631     6.650     6.669     6.687     6.705     6.723     6.742     6.760     6.779     6.799     6.819     6.838     6.857     6.876     6.895     6.914     6.936     6.960     6.983     7.005     7.026     7.080     7.204     7.328     7.457     7.604     7.764     7.920     8.065     8.210     8.356     8.476     8.548     8.561     8.516     8.463     8.420     8.328     8.183     8.146     8.241     8.295     8.293     8.417     8.455     8.405     8.311     8.356     8.291     8.207     8.577     8.878     9.069     9.153     9.142     9.242     9.185     9.296     9.190     9.106     9.039     9.058     8.939     9.129     9.288     9.453     9.611     9.830    10.101    10.276    10.544    10.676    11.087    11.290    11.429    11.416    11.520    11.325    11.267    10.958    10.834    10.622    10.351    10.132     9.920     9.710     9.499     9.311     9.120     9.054     8.880     8.773     8.702     8.489     8.419     8.297     8.193     8.105     7.999     7.933     7.981     7.875     7.847     7.784     7.811     7.738     7.654     7.660     7.547     7.486     7.460     7.410     7.366     7.282     7.269     7.170     7.146     7.090     7.055     7.011     6.946     6.915     6.930     6.920     7.003     6.964     7.019     7.101     7.141     7.197     7.249     7.361     7.419     7.620     7.714     7.915     8.108     8.296     8.524     8.724     8.957     9.203     9.410     9.732     9.866    10.155    10.307    10.464    10.590    10.662    10.739    10.942    10.879    11.016    10.974    10.963    10.903    10.851    10.795    10.804    10.577    10.566    10.445    10.366    10.227    10.070     9.982     9.777     9.647     9.515     9.331     9.264     9.076     8.973     8.898     8.781     8.684     8.567     8.469     8.360     8.215     8.084     8.007     7.875     7.797     7.748     7.697     7.648     7.626     7.585     7.516     7.469     7.337     7.258     7.147     7.069     7.003     6.901     6.846     6.736     6.633     6.535     6.441     6.307     6.260     6.243     6.226     6.208     6.191     6.173     6.155     6.136     6.116     6.095     6.074     6.054     6.034     6.016     5.998     5.979     5.960     5.940     5.920     5.900     5.886     5.875     5.865     5.854     5.844     5.836     5.830     5.825     5.820     5.815     5.809     5.801     5.794     5.787     5.783     5.780     5.776     5.773     5.771     5.769     5.767     5.767     5.767     5.766     5.766     5.765     5.763     5.761     5.756     5.751     5.746     5.742     5.739     5.736     5.734     5.731     5.729     5.727     5.724     5.722     5.717     5.713     5.709     5.704     5.699     5.695     5.689     5.683     5.677     5.671     5.665     5.660     5.654     5.648     5.644     5.640     5.638     5.636     5.634     5.632     5.630     5.627     5.624     5.621     5.617     5.613     5.610     5.606     5.603     5.600     5.595     5.590     5.584     5.575     5.562     5.549     5.535     5.525     5.518     5.509     5.502     5.491     5.476     5.460     5.443     5.425     5.407     5.389     5.369     5.347     5.323     5.299     5.279     5.262     5.247     5.234     5.226     5.220     5.215     5.208     5.200     5.194     5.187     5.181     5.178     5.179     5.186     5.204     5.233     5.270     5.312     5.356     5.400     5.446     5.492     5.537     5.582     5.626     5.667     5.705     5.738     5.769     5.800     5.835     5.869     5.902     5.933     5.962     5.987     6.012     6.034     6.053     6.073     6.096     6.125     6.153     6.178     6.195     6.209     6.222     6.236     6.250     6.260     6.268     6.272     6.275     6.281     6.293     6.309     6.327     6.344     6.356     6.367     6.377     6.385     6.392     6.398     6.401     6.401     6.418     6.512     6.669     6.804     6.875     6.934     6.950     6.982     6.984     6.992     6.996     6.975     6.934     6.842     6.690     6.458     6.321     6.339     6.366     6.373     6.363     6.369     6.398     6.682     7.031     7.278     7.432     7.473     7.470     7.417     7.357     7.257     7.165     7.058     7.006     7.085     7.162     7.238     7.314     7.389     7.462     7.533     7.602     7.669     7.732     7.792     7.846     7.892     7.930     7.962     7.990     8.009     8.014     8.005     7.980     7.945     7.903     7.860     7.805     7.749     7.688     7.622     7.554     7.484     7.408     7.323     7.229     7.131     7.028     6.916     6.795     6.673     6.551     6.425     6.300     6.189     6.096     6.015     5.929     5.830     5.722     5.611     5.512     5.424     5.344     5.280     5.227     5.175     5.120     5.063     5.006     4.954     4.906     4.857     4.806     4.754     4.703     4.652     4.601     4.551     4.504     4.460     4.420     4.384     4.352     4.323     4.298     4.276     4.255     4.235     4.214     4.194     4.177     4.164     4.152     4.140     4.128     4.118     4.109     4.101     4.093     4.086     4.078     4.070     4.062     4.053     4.045     4.038     4.029     4.020     4.010     4.002     3.992     3.982     3.971     3.960     3.949     3.937     3.924     3.911     3.898     3.885     3.871     3.857     3.843     3.829     3.815     3.801     3.788     3.774     3.761     3.747     3.733     3.719     3.704     3.690     3.677     3.663     3.649     3.635     3.622     3.608     3.595     3.582     3.569     3.556     3.544     3.531     3.518     3.506     3.494     3.481     3.468     3.454     3.442     3.429     3.416     3.403     3.389     3.376     3.362     3.348     3.334     3.319     3.306     3.292     3.278     3.264     3.250     3.235     3.221     3.207     3.194     3.180     3.165     3.152     3.139     3.127     3.113     3.100     3.087     3.075     3.063     3.051     3.039     3.028     3.017     3.006     2.995     2.984     2.973     2.963     2.953     2.943     2.934     2.925     2.917     2.908     2.898     2.890     2.882     2.874     2.867     2.860     2.853     2.846     2.840     2.834     2.827     2.820     2.814     2.808     2.803     2.797     2.791     2.786     2.781     2.776     2.771     2.766     2.761     2.756     2.751     2.746     2.741     2.737     2.732     2.727     2.721     2.716     2.712     2.708     2.704     2.698     2.693     2.688     2.683     2.678     2.673     2.668     2.663     2.658     2.653     2.647     2.641     2.636     2.631     2.626     2.620     2.614     2.607     2.601     2.595     2.589     2.583     2.576     2.569     2.562     2.555     2.548     2.541     2.534     2.527     2.520     2.512     2.504     2.495     2.485     2.475     2.465     2.453     2.441     2.427     2.414     2.400     2.387     2.375     2.364     2.355     2.346     2.339     2.332     2.325     2.317     2.308     2.298     2.286     2.273     2.258     2.244
     2.724     2.741     2.762     2.789     2.848     2.829     2.916     2.861     2.963     2.881     2.988     2.890     2.990     2.888     2.974     2.878     2.944     2.862     2.905     2.844     2.864     2.824     2.824     2.807     2.810     2.819     2.827     2.836     2.844     2.852     2.861     2.869     2.877     2.885     2.893     2.901     2.910     2.917     2.925     2.933     2.941     2.948     2.956     2.963     2.971     2.978     2.985     2.993     3.000     3.007     3.014     3.021     3.028     3.035     3.042     3.049     3.056     3.062     3.069     3.076     3.083     3.089     3.096     3.102     3.109     3.115     3.121     3.128     3.134     3.140     3.147     3.153     3.159     3.165     3.171     3.177     3.184     3.189     3.195     3.201     3.207     3.213     3.219     3.225     3.231     3.236     3.242     3.248     3.254     3.259     3.265     3.271     3.276     3.281     3.287     3.293     3.298     3.304     3.309     3.315     3.320     3.326     3.331     3.336     3.342     3.347     3.352     3.358     3.363     3.368     3.373     3.379     3.384     3.389     3.394     3.400     3.405     3.410     3.415     3.420     3.425     3.430     3.435     3.440     3.445     3.450     3.455     3.460     3.465     3.470     3.475     3.480     3.484     3.489     3.494     3.499     3.504     3.508     3.513     3.518     3.522     3.527     3.531     3.536     3.540     3.545     3.549     3.553     3.557     3.562     3.566     3.570     3.574     3.578     3.583     3.586     3.590     3.594     3.598     3.602     3.606     3.609     3.613     3.617     3.620     3.624     3.627     3.630     3.633     3.636     3.640     3.643     3.646     3.649     3.652     3.654     3.657     3.660     3.662     3.665     3.667     3.669     3.672     3.674     3.676     3.678     3.680     3.681     3.683     3.684     3.686     3.687     3.689     3.690     3.691     3.692     3.693     3.694     3.695     3.696     3.697     3.697     3.698     3.698     3.698     3.699     3.699     3.699     3.699     3.699     3.699     3.699     3.698     3.698     3.698     3.697     3.697     3.696     3.695     3.694     3.693     3.692     3.691     3.690     3.688     3.687     3.686     3.684     3.682     3.681     3.679     3.677     3.675     3.673     3.671     3.669     3.667     3.664     3.662     3.659     3.657     3.654     3.651     3.648     3.645     3.642     3.639     3.635     3.632     3.629     3.625     3.621     3.617     3.614     3.610     3.605     3.601     3.597     3.593     3.588     3.584     3.579     3.574     3.569     3.564     3.559     3.554     3.549     3.544     3.538     3.533     3.527     3.521     3.515     3.510     3.503     3.497     3.491     3.485     3.478     3.472     3.465     3.459     3.452     3.445     3.438     3.431     3.424     3.417     3.410     3.403     3.395     3.388     3.380     3.373     3.365     3.358     3.350     3.343     3.335     3.327     3.319     3.312     3.304     3.296     3.288     3.280     3.272     3.264     3.256     3.248     3.240     3.232     3.224     3.216     3.214     3.214     3.214     3.214     3.215     3.215     3.215     3.216     3.216     3.216     3.216     3.216     3.217     3.217     3.218     3.218     3.218     3.218     3.219     3.219     3.219     3.219     3.220     3.220     3.220     3.221     3.221     3.221     3.222     3.222     3.222     3.223     3.223     3.223     3.224     3.224     3.224     3.225     3.225     3.225     3.226     3.226     3.227     3.227     3.227     3.228     3.228     3.229     3.229     3.229     3.230     3.230     3.231     3.231     3.232     3.232     3.233     3.233     3.233     3.234     3.234     3.235     3.235     3.236     3.236     3.237     3.238     3.238     3.239     3.239     3.240     3.240     3.241     3.241     3.242     3.243     3.243     3.244     3.244     3.245     3.246     3.246     3.247     3.247     3.248     3.249     3.249     3.250     3.250     3.251     3.252     3.253     3.253     3.254     3.255     3.255     3.256     3.257     3.258     3.258     3.259     3.260     3.261     3.261     3.262     3.263     3.264     3.265     3.265     3.266     3.267     3.268     3.268     3.269     3.270     3.271     3.272     3.273     3.273     3.274     3.275     3.276     3.277     3.277     3.278     3.279     3.280     3.281     3.282     3.283     3.284     3.285     3.285     3.286     3.287     3.288     3.289     3.290     3.291     3.292     3.293     3.294     3.295     3.296     3.297     3.298     3.299     3.300     3.301     3.302     3.303     3.304     3.305     3.307     3.308     3.309     3.310     3.311     3.312     3.313     3.314     3.316     3.317     3.318     3.319     3.320     3.322     3.323     3.324     3.325     3.326     3.328     3.329     3.330     3.331     3.333     3.334     3.335     3.337     3.338     3.339     3.341     3.342     3.344     3.345     3.346     3.348     3.349     3.350     3.352     3.353     3.354     3.356     3.357     3.359     3.360     3.362     3.363     3.364     3.366     3.367     3.369     3.370     3.372     3.373     3.375     3.376     3.378     3.379     3.381     3.382     3.384     3.385     3.387     3.388     3.390     3.391     3.393     3.395     3.396     3.398     3.399     3.401     3.402     3.404     3.406     3.407     3.409     3.411     3.412     3.414     3.416     3.417     3.419     3.421     3.422     3.424     3.426     3.427     3.429     3.431     3.433     3.434     3.436     3.438     3.440     3.441     3.443     3.445     3.447     3.449     3.450     3.452     3.454     3.456     3.457     3.459     3.461     3.463     3.465     3.467     3.469     3.471     3.473     3.474     3.476     3.478     3.480     3.482     3.484     3.486     3.488     3.490     3.492     3.494     3.496     3.498     3.500     3.502     3.504     3.506     3.508     3.510     3.512     3.514     3.516     3.518     3.520     3.522     3.524     3.526     3.528     3.530     3.533     3.535     3.537     3.539     3.541     3.543     3.546     3.548     3.550     3.552     3.554     3.557     3.559     3.561     3.563     3.565     3.567     3.570     3.572     3.574     3.576     3.578     3.581     3.583     3.585     3.587     3.590     3.592     3.594     3.596     3.599     3.601     3.603     3.606     3.608     3.610     3.613     3.615     3.617     3.619     3.621     3.624     3.626     3.628     3.630     3.633     3.635     3.637     3.640     3.642     3.645     3.647     3.649     3.651     3.654     3.656     3.659     3.661     3.663     3.666     3.668     3.671     3.673     3.676     3.678     3.681     3.683     3.686     3.688     3.690     3.693     3.695     3.698     3.700     3.703     3.705     3.708     3.710     3.713     3.715     3.718     3.720     3.723     3.725     3.728     3.731     3.733     3.736     3.738     3.741     3.744     3.746     3.749     3.752     3.754     3.757     3.760     3.762     3.765     3.768     3.770     3.773     3.776     3.779     3.781     3.784     3.787     3.790     3.792     3.795     3.798     3.800     3.803     3.806     3.808     3.811     3.813     3.816     3.818     3.821     3.824     3.826     3.828     3.831     3.833     3.836     3.838     3.840     3.843     3.845     3.847     3.850     3.852     3.854     3.856     3.859     3.861     3.864     3.867     3.869     3.872     3.875     3.878     3.880     3.883     3.886     3.889     3.892     3.895     3.898     3.902     3.905     3.909     3.912     3.916     3.920     3.925     3.931     3.939     3.948     3.955     3.962     3.967     3.972     3.976     3.980     3.983     3.987     3.990     3.993     3.996     3.999     4.002     4.005     4.007     4.010     4.013     4.015     4.017     4.020     4.022     4.024     4.026     4.028     4.030     4.033     4.035     4.037     4.039     4.042     4.044     4.046     4.048     4.051     4.058     4.070     4.082     4.094     4.107     4.119     4.131     4.144     4.156     4.169     4.182     4.195     4.207     4.220     4.233     4.246     4.259     4.272     4.285     4.297     4.311     4.324     4.337     4.350     4.363     4.376     4.389     4.401     4.414     4.427     4.440     4.452     4.465     4.478     4.490     4.503     4.516     4.528     4.540     4.553     4.565     4.577     4.589     4.601     4.613     4.625     4.637     4.648     4.660     4.671     4.683     4.694     4.705     4.716     4.727     4.737     4.748     4.758     4.768     4.778     4.788     4.798     4.807     4.817     4.826     4.835     4.844     4.852     4.861     4.869     4.877     4.885     4.892     4.900     4.907     4.914     4.921     4.927     4.933     4.939     4.945     4.951     4.956     4.961     4.966     4.970     4.974     4.979     4.982     4.985     4.988     4.991     4.993     4.995     4.997     4.998     5.000     5.000     5.001     5.001     5.001     5.000     4.999     4.997     4.995     4.993     4.990     4.987     4.983     4.979     4.975     4.970     4.964     4.958     4.952     4.945     4.937     4.929     4.921     4.912     4.902     4.892     4.882     4.871     4.860     4.848     4.835     4.822     4.809     4.795     4.781     4.766     4.750     4.734     4.718     4.701     4.684     4.666     4.648     4.629     4.610     4.590     4.570     4.550     4.529     4.508     4.486     4.470     4.474     4.478     4.482     4.487     4.507     4.535     4.561     4.586     4.611     4.634     4.657     4.679     4.700     4.720     4.739     4.758     4.775     4.792     4.808     4.822     4.836     4.849     4.861     4.872     4.881     4.890     4.898     4.904     4.910     4.914     4.917     4.919     4.920     4.919     4.918     4.915     4.911     4.905     4.899     4.891     4.883     4.873     4.862     4.850     4.836     4.822     4.807     4.791     4.773     4.755     4.751     4.759     4.767     4.776     4.784     4.793     4.802     4.811     4.820     4.829     4.839     4.849     4.859     4.869     4.879     4.890     4.900     4.911     4.922     4.934     4.945     4.957     4.969     4.982     4.994     5.007     5.020     5.033     5.047     5.060     5.074     5.089     5.103     5.118     5.133     5.148     5.164     5.180     5.196     5.212     5.229     5.246     5.263     5.280     5.298     5.316     5.334     5.353     5.372     5.391     5.410     5.430     5.449     5.469     5.490     5.510     5.530     5.551     5.572     5.593     5.615     5.636     5.658     5.680     5.702     5.724     5.746     5.768     5.791     5.814     5.836     5.859     5.882     5.905     5.928     5.951     5.974     5.997     6.020     6.043     6.066     6.089     6.112     6.135     6.158     6.180     6.203     6.225     6.248     6.270     6.292     6.314     6.336     6.357     6.379     6.400     6.421     6.442     6.462     6.483     6.503     6.523     6.544     6.564     6.584     6.604     6.624     6.644     6.663     6.682     6.700     6.718     6.737     6.755     6.774     6.793     6.812     6.831     6.850     6.869     6.887     6.905     6.925     6.947     6.971     6.994     7.015     7.035     7.153     7.281     7.408     7.543     7.694     7.855     8.011     8.155     8.292     8.423     8.531     8.599     8.608     8.559     8.480     8.418     8.344     8.237     8.191     8.325     8.413     8.432     8.497     8.540     8.489     8.378     8.358     8.296     8.451     8.776     8.903     9.082     9.200     9.315     9.265     9.469     9.402     9.305     9.256     9.153     9.079     9.138     9.134     9.224     9.360     9.553     9.730     9.964    10.208    10.438    10.734    10.809    11.059    11.212    11.431    11.312    11.370    11.194    11.174    10.886    10.763    10.459    10.289    10.056     9.828     9.640     9.401     9.380     9.117     9.021     8.914     8.740     8.609     8.469     8.359     8.214     8.103     8.017     8.040     7.938     7.893     7.808     7.842     7.763     7.684     7.638     7.585     7.559     7.485     7.449     7.381     7.329     7.329     7.208     7.216     7.075     7.055     7.015     6.940     6.914     6.865     6.859     6.865     6.869     6.881     6.926     6.899     6.958     7.017     7.104     7.219     7.373     7.436     7.586     7.702     7.909     8.061     8.267     8.455     8.688     8.879     9.201     9.417     9.694     9.897    10.121    10.300    10.439    10.562    10.754    10.742    10.921    10.961    11.012    10.994    10.986    10.986    10.998    10.865    10.870    10.719    10.689    10.590    10.533    10.472    10.266    10.191     9.992     9.842     9.736     9.519     9.415     9.265     9.157     9.054     8.945     8.855     8.721     8.609     8.460     8.317     8.183     8.133     8.006     7.882     7.826     7.797     7.745     7.741     7.681     7.601     7.554     7.404     7.331     7.243     7.145     7.088     6.984     6.882     6.787     6.688     6.580     6.463     6.319     6.267     6.250     6.232     6.215     6.197     6.178     6.158     6.138     6.116     6.095     6.076     6.056     6.037     6.018     5.999     5.978     5.958     5.938     5.920     5.907     5.897     5.886     5.876     5.867     5.859     5.853     5.848     5.843     5.837     5.830     5.822     5.813     5.807     5.803     5.800     5.798     5.796     5.794     5.793     5.791     5.791     5.790     5.789     5.788     5.785     5.782     5.779     5.774     5.769     5.764     5.760     5.757     5.755     5.751     5.748     5.745     5.742     5.738     5.734     5.729     5.724     5.719     5.714     5.708     5.703     5.696     5.690     5.683     5.676     5.670     5.664     5.658     5.653     5.648     5.645     5.642     5.640     5.637     5.635     5.632     5.629     5.626     5.623     5.619     5.615     5.612     5.609     5.605     5.602     5.598     5.592     5.585     5.574     5.562     5.549     5.538     5.530     5.523     5.515     5.506     5.492     5.477     5.460     5.443     5.425     5.406     5.386     5.365     5.343     5.320     5.298     5.286     5.308     5.252     5.241     5.233     5.225     5.216     5.206     5.195     5.185     5.175     5.165     5.157     5.153     5.155     5.167     5.193     5.230     5.271     5.315     5.360     5.405     5.452     5.497     5.542     5.584     5.622     5.658     5.691     5.723     5.757     5.792     5.827     5.861     5.895     5.923     5.950     5.976     5.999     6.020     6.042     6.066     6.095     6.122     6.144     6.160     6.174     6.186     6.198     6.208     6.215     6.219     6.223     6.229     6.237     6.250     6.266     6.282     6.297     6.309     6.319     6.329     6.339     6.351     6.362     6.372     6.384     6.404     6.531     6.762     6.932     7.049     7.109     7.147     7.129     7.122     7.082     7.076     7.070     7.078     7.056     6.949     6.761     6.505     6.348     6.418     6.506     6.585     6.673     6.972     7.241     7.463     7.629     7.747     7.789     7.803     7.748     7.685     7.567     7.442     7.314     7.193     7.268     7.343     7.415     7.484     7.553     7.618     7.681     7.741     7.798     7.851     7.900     7.940     7.972     7.993     8.006     8.011     8.009     7.995     7.965     7.918     7.855     7.787     7.717     7.649     7.580     7.501     7.413     7.326     7.242     7.151     7.046     6.933     6.820     6.704     6.585     6.461     6.339     6.222     6.103     5.985     5.882     5.795     5.721     5.645     5.558     5.464     5.368     5.293     5.231     5.170     5.118     5.071     5.025     4.979     4.932     4.886     4.842     4.800     4.756     4.711     4.665     4.619     4.572     4.526     4.481     4.438     4.397     4.360     4.326     4.294     4.264     4.238     4.214     4.191     4.171     4.151     4.130     4.109     4.091     4.078     4.066     4.054     4.042     4.033     4.024     4.017     4.010     4.003     3.996     3.990     3.983     3.976     3.969     3.963     3.956     3.949     3.941     3.933     3.925     3.917     3.907     3.897     3.887     3.876     3.864     3.853     3.841     3.828     3.815     3.803     3.790     3.777     3.765     3.752     3.740     3.728     3.715     3.702     3.689     3.675     3.662     3.649     3.636     3.623     3.610     3.597     3.584     3.572     3.559     3.546     3.534     3.522     3.510     3.498     3.485     3.473     3.461     3.449     3.436     3.423     3.410     3.397     3.385     3.371     3.358     3.345     3.331     3.317     3.303     3.289     3.275     3.262     3.248     3.234     3.220     3.206     3.192     3.178     3.165     3.151     3.137     3.124     3.112     3.099     3.086     3.073     3.060     3.048     3.037     3.025     3.014     3.003     2.992     2.981     2.970     2.959     2.949     2.939     2.929     2.920     2.911     2.903     2.895     2.886     2.877     2.868     2.861     2.854     2.847     2.840     2.833     2.827     2.821     2.815     2.808     2.802     2.795     2.790     2.784     2.779     2.774     2.768     2.763     2.758     2.753     2.748     2.744     2.739     2.734     2.729     2.724     2.720     2.715     2.710     2.705     2.699     2.695     2.691     2.687     2.682     2.676     2.671     2.666     2.661     2.656     2.651     2.646     2.641     2.636     2.630     2.624     2.619     2.614     2.609     2.603     2.597     2.590     2.583     2.577     2.571     2.564     2.558     2.550     2.543     2.537     2.530     2.523     2.516     2.509     2.501     2.493     2.484     2.474     2.464     2.453     2.441     2.429     2.415     2.401     2.387     2.374     2.362     2.351     2.342     2.335     2.328     2.321     2.315     2.308     2.299     2.290     2.278     2.265     2.250     2.233
     2.724     2.732     2.766     2.812     2.812     2.894     2.851     2.956     2.878     2.995     2.894     3.010     2.898     3.003     2.892     2.979     2.878     2.942     2.860     2.901     2.841     2.858     2.821     2.820     2.810     2.819     2.828     2.836     2.844     2.853     2.861     2.870     2.878     2.886     2.894     2.902     2.910     2.918     2.926     2.934     2.942     2.949     2.957     2.965     2.972     2.979     2.987     2.994     3.001     3.009     3.016     3.023     3.030     3.037     3.044     3.051     3.058     3.065     3.071     3.078     3.085     3.091     3.098     3.105     3.111     3.118     3.124     3.131     3.137     3.143     3.149     3.156     3.162     3.168     3.174     3.180     3.187     3.193     3.199     3.205     3.211     3.217     3.223     3.229     3.234     3.240     3.246     3.252     3.258     3.263     3.269     3.274     3.280     3.286     3.292     3.297     3.302     3.308     3.313     3.319     3.324     3.330     3.335     3.341     3.346     3.351     3.357     3.362     3.367     3.373     3.378     3.383     3.389     3.394     3.399     3.404     3.410     3.415     3.420     3.425     3.430     3.435     3.440     3.445     3.450     3.455     3.460     3.465     3.470     3.475     3.480     3.485     3.490     3.495     3.500     3.504     3.509     3.514     3.518     3.523     3.528     3.532     3.537     3.541     3.546     3.550     3.554     3.559     3.563     3.567     3.572     3.576     3.580     3.584     3.588     3.592     3.596     3.600     3.604     3.607     3.611     3.615     3.619     3.622     3.625     3.629     3.632     3.635     3.639     3.642     3.645     3.648     3.651     3.654     3.657     3.660     3.663     3.665     3.668     3.670     3.672     3.675     3.677     3.679     3.681     3.683     3.685     3.687     3.688     3.690     3.691     3.693     3.694     3.695     3.697     3.698     3.699     3.699     3.700     3.701     3.702     3.702     3.703     3.703     3.704     3.704     3.704     3.704     3.704     3.704     3.704     3.704     3.704     3.703     3.703     3.702     3.702     3.701     3.700     3.699     3.698     3.697     3.696     3.695     3.693     3.692     3.691     3.689     3.688     3.686     3.684     3.682     3.680     3.678     3.676     3.674     3.672     3.669     3.667     3.664     3.661     3.659     3.656     3.653     3.650     3.647     3.644     3.640     3.637     3.633     3.630     3.626     3.622     3.618     3.614     3.610     3.606     3.602     3.597     3.593     3.588     3.584     3.579     3.574     3.569     3.564     3.559     3.554     3.548     3.543     3.537     3.531     3.526     3.520     3.514     3.508     3.502     3.496     3.489     3.483     3.476     3.470     3.463     3.456     3.450     3.443     3.436     3.429     3.421     3.414     3.407     3.400     3.392     3.385     3.377     3.370     3.362     3.354     3.347     3.339     3.331     3.323     3.315     3.307     3.300     3.292     3.284     3.276     3.268     3.260     3.252     3.244     3.236     3.228     3.219     3.212     3.212     3.213     3.213     3.213     3.213     3.214     3.214     3.214     3.214     3.214     3.215     3.215     3.215     3.216     3.216     3.216     3.217     3.217     3.217     3.217     3.218     3.218     3.219     3.219     3.219     3.219     3.219     3.220     3.220     3.221     3.221     3.221     3.222     3.222     3.222     3.223     3.223     3.223     3.224     3.224     3.225     3.225     3.225     3.226     3.226     3.226     3.227     3.227     3.228     3.228     3.229     3.229     3.229     3.230     3.230     3.231     3.231     3.232     3.232     3.233     3.233     3.234     3.234     3.235     3.235     3.236     3.237     3.237     3.238     3.238     3.239     3.239     3.240     3.240     3.241     3.242     3.242     3.243     3.244     3.244     3.245     3.245     3.246     3.247     3.247     3.248     3.248     3.249     3.250     3.250     3.251     3.252     3.253     3.253     3.254     3.255     3.255     3.256     3.257     3.258     3.258     3.259     3.260     3.261     3.261     3.262     3.263     3.264     3.265     3.265     3.266     3.267     3.268     3.269     3.269     3.270     3.271     3.272     3.273     3.274     3.274     3.275     3.276     3.277     3.278     3.279     3.279     3.280     3.281     3.282     3.283     3.284     3.285     3.286     3.287     3.288     3.289     3.290     3.291     3.292     3.292     3.294     3.295     3.296     3.297     3.298     3.299     3.300     3.301     3.302     3.303     3.304     3.305     3.306     3.307     3.308     3.310     3.311     3.312     3.313     3.314     3.315     3.316     3.318     3.319     3.320     3.322     3.323     3.324     3.325     3.326     3.328     3.329     3.330     3.331     3.333     3.334     3.335     3.337     3.338     3.339     3.341     3.342     3.344     3.345     3.346     3.348     3.349     3.351     3.352     3.354     3.355     3.356     3.358     3.359     3.361     3.362     3.363     3.365     3.366     3.368     3.369     3.371     3.372     3.374     3.375     3.377     3.378     3.380     3.381     3.383     3.384     3.386     3.387     3.389     3.391     3.392     3.394     3.395     3.397     3.398     3.400     3.402     3.403     3.405     3.406     3.408     3.410     3.411     3.413     3.415     3.416     3.418     3.420     3.421     3.423     3.425     3.427     3.428     3.430     3.432     3.433     3.435     3.437     3.439     3.441     3.442     3.444     3.446     3.448     3.449     3.451     3.453     3.455     3.456     3.458     3.460     3.462     3.464     3.466     3.468     3.470     3.472     3.474     3.475     3.477     3.479     3.481     3.483     3.485     3.487     3.489     3.491     3.493     3.495     3.497     3.499     3.501     3.503     3.505     3.507     3.509     3.511     3.513     3.515     3.517     3.519     3.521     3.523     3.525     3.528     3.530     3.532     3.534     3.536     3.538     3.540     3.543     3.545     3.547     3.549     3.551     3.554     3.556     3.558     3.560     3.562     3.564     3.567     3.569     3.571     3.573     3.575     3.578     3.580     3.582     3.584     3.587     3.589     3.591     3.593     3.596     3.598     3.600     3.602     3.605     3.607     3.609     3.612     3.614     3.616     3.618     3.621     3.623     3.625     3.627     3.630     3.632     3.634     3.637     3.639     3.641     3.644     3.646     3.648     3.651     3.653     3.655     3.658     3.660     3.662     3.665     3.667     3.670     3.672     3.674     3.677     3.679     3.682     3.684     3.687     3.689     3.692     3.694     3.697     3.699     3.702     3.704     3.707     3.709     3.712     3.714     3.717     3.719     3.722     3.724     3.727     3.729     3.732     3.734     3.737     3.740     3.742     3.745     3.748     3.750     3.753     3.755     3.758     3.761     3.763     3.766     3.769     3.772     3.774     3.777     3.780     3.783     3.785     3.788     3.791     3.793     3.796     3.799     3.801     3.804     3.807     3.809     3.812     3.814     3.817     3.819     3.822     3.824     3.827     3.829     3.831     3.834     3.836     3.839     3.841     3.843     3.846     3.848     3.850     3.853     3.855     3.857     3.860     3.862     3.865     3.868     3.871     3.873     3.876     3.879     3.882     3.885     3.888     3.891     3.894     3.898     3.901     3.905     3.909     3.913     3.917     3.923     3.928     3.935     3.943     3.951     3.958     3.964     3.969     3.973     3.977     3.981     3.985     3.988     3.991     3.994     3.997     4.000     4.003     4.006     4.008     4.011     4.013     4.016     4.018     4.020     4.022     4.025     4.027     4.029     4.031     4.033     4.036     4.038     4.040     4.042     4.044     4.047     4.049     4.055     4.067     4.079     4.091     4.104     4.116     4.128     4.141     4.153     4.166     4.178     4.191     4.204     4.216     4.229     4.242     4.255     4.268     4.281     4.294     4.307     4.320     4.333     4.345     4.358     4.371     4.384     4.397     4.410     4.423     4.435     4.448     4.461     4.473     4.486     4.498     4.511     4.523     4.536     4.548     4.560     4.572     4.585     4.596     4.608     4.620     4.632     4.644     4.655     4.667     4.678     4.689     4.700     4.711     4.722     4.733     4.743     4.754     4.764     4.774     4.784     4.793     4.803     4.812     4.821     4.830     4.839     4.848     4.856     4.864     4.872     4.880     4.888     4.895     4.903     4.909     4.916     4.923     4.929     4.935     4.941     4.946     4.952     4.957     4.961     4.966     4.970     4.974     4.978     4.981     4.984     4.987     4.989     4.991     4.993     4.995     4.996     4.997     4.997     4.997     4.997     4.997     4.996     4.994     4.992     4.990     4.987     4.984     4.981     4.977     4.973     4.968     4.962     4.956     4.950     4.943     4.936     4.928     4.920     4.911     4.902     4.892     4.882     4.871     4.859     4.848     4.835     4.822     4.809     4.795     4.781     4.766     4.751     4.735     4.719     4.702     4.685     4.667     4.649     4.630     4.611     4.592     4.572     4.551     4.531     4.509     4.488     4.468     4.472     4.476     4.480     4.485     4.489     4.514     4.541     4.566     4.591     4.615     4.638     4.660     4.681     4.702     4.721     4.740     4.757     4.774     4.790     4.805     4.819     4.832     4.844     4.855     4.865     4.874     4.882     4.889     4.895     4.899     4.903     4.905     4.906     4.906     4.904     4.902     4.898     4.893     4.887     4.880     4.871     4.861     4.851     4.839     4.826     4.812     4.797     4.780     4.763     4.745     4.749     4.757     4.765     4.773     4.782     4.791     4.799     4.808     4.818     4.827     4.836     4.846     4.856     4.866     4.877     4.887     4.898     4.909     4.920     4.931     4.942     4.954     4.966     4.978     4.991     5.004     5.016     5.030     5.043     5.057     5.070     5.085     5.099     5.114     5.129     5.144     5.159     5.175     5.191     5.207     5.224     5.241     5.258     5.275     5.293     5.311     5.329     5.347     5.366     5.385     5.404     5.423     5.443     5.463     5.483     5.503     5.524     5.544     5.565     5.586     5.608     5.629     5.651     5.672     5.694     5.716     5.739     5.761     5.783     5.806     5.829     5.852     5.875     5.897     5.920     5.944     5.967     5.990     6.013     6.036     6.059     6.082     6.104     6.127     6.150     6.173     6.195     6.218     6.240     6.263     6.285     6.307     6.329     6.350     6.372     6.393     6.414     6.435     6.455     6.476     6.496     6.517     6.537     6.557     6.577     6.598     6.617     6.637     6.657     6.676     6.695     6.713     6.732     6.750     6.769     6.788     6.807     6.825     6.844     6.862     6.880     6.897     6.915     6.935     6.958     6.981     7.004     7.025     7.096     7.223     7.353     7.485     7.626     7.779     7.936     8.089     8.233     8.365     8.480     8.572     8.626     8.624     8.574     8.492     8.417     8.362     8.315     8.309     8.422     8.520     8.551     8.571     8.595     8.560     8.476     8.377     8.421     8.649     8.813     8.977     9.105     9.292     9.339     9.499     9.492     9.441     9.406     9.245     9.281     9.224     9.201     9.251     9.246     9.366     9.510     9.671     9.906    10.135    10.396    10.608    10.749    11.011    11.151    11.179    11.336    11.266    11.178    11.116    10.962    10.790    10.542    10.390    10.145     9.950     9.788     9.652     9.351     9.305     9.127     8.968     8.845     8.667     8.567     8.407     8.243     8.119     8.116     7.979     7.945     7.873     7.838     7.753     7.736     7.607     7.542     7.535     7.481     7.456     7.347     7.387     7.288     7.230     7.235     7.115     7.111     7.016     6.945     6.901     6.848     6.780     6.741     6.747     6.731     6.780     6.716     6.742     6.782     6.835     6.932     7.066     7.175     7.319     7.396     7.557     7.695     7.855     8.048     8.227     8.443     8.665     8.917     9.147     9.410     9.626     9.870    10.020    10.195    10.452    10.491    10.677    10.736    10.840    10.911    10.944    11.019    11.006    10.929    10.941    10.847    10.824    10.747    10.774    10.715    10.639    10.641    10.452    10.364    10.149     9.997     9.910     9.664     9.528     9.391     9.234     9.179     9.054     8.920     8.817     8.660     8.495     8.447     8.285     8.184     8.075     7.964     7.902     7.885     7.838     7.800     7.767     7.659     7.601     7.477     7.404     7.316     7.210     7.123     7.040     6.923     6.829     6.726     6.591     6.461     6.319     6.274     6.257     6.239     6.220     6.201     6.181     6.160     6.139     6.118     6.098     6.079     6.059     6.039     6.019     5.999     5.978     5.959     5.943     5.931     5.919     5.909     5.899     5.890     5.882     5.877     5.871     5.866     5.859     5.851     5.842     5.833     5.827     5.824     5.823     5.821     5.820     5.819     5.817     5.816     5.815     5.814     5.812     5.810     5.807     5.803     5.800     5.795     5.790     5.786     5.782     5.778     5.774     5.770     5.766     5.762     5.757     5.753     5.747     5.741     5.735     5.730     5.724     5.718     5.711     5.704     5.696     5.689     5.681     5.675     5.669     5.663     5.657     5.653     5.649     5.646     5.644     5.641     5.638     5.635     5.632     5.629     5.625     5.622     5.618     5.615     5.612     5.609     5.605     5.601     5.595     5.586     5.576     5.564     5.553     5.545     5.537     5.529     5.520     5.508     5.494     5.477     5.460     5.442     5.423     5.403     5.382     5.361     5.339     5.318     5.299     5.339     5.364     5.367     5.260     5.237     5.226     5.215     5.201     5.188     5.174     5.160     5.146     5.135     5.127     5.125     5.133     5.156     5.191     5.232     5.275     5.320     5.366     5.412     5.457     5.500     5.538     5.575     5.610     5.642     5.676     5.712     5.748     5.784     5.820     5.853     5.882     5.911     5.938     5.962     5.984     6.007     6.033     6.062     6.087     6.108     6.123     6.136     6.147     6.157     6.163     6.168     6.172     6.177     6.184     6.194     6.206     6.220     6.234     6.247     6.258     6.269     6.281     6.295     6.311     6.328     6.344     6.361     6.381     6.502     6.772     6.949     7.103     7.199     7.236     7.240     7.199     7.176     7.126     7.150     7.185     7.212     7.162     7.045     6.819     6.539     6.807     7.100     7.276     7.382     7.417     7.429     7.461     7.514     7.581     7.627     7.651     7.619     7.550     7.451     7.310     7.308     7.382     7.454     7.522     7.587     7.649     7.708     7.763     7.816     7.863     7.907     7.946     7.980     8.004     8.015     8.015     8.006     7.988     7.961     7.923     7.878     7.805     7.724     7.638     7.550     7.461     7.375     7.285     7.183     7.077     6.974     6.866     6.745     6.615     6.488     6.365     6.243     6.124     6.010     5.902     5.795     5.688     5.589     5.504     5.436     5.376     5.309     5.235     5.164     5.112     5.065     5.016     4.970     4.928     4.887     4.847     4.807     4.768     4.730     4.693     4.654     4.614     4.573     4.531     4.490     4.449     4.409     4.370     4.333     4.298     4.266     4.235     4.207     4.180     4.155     4.131     4.110     4.089     4.069     4.049     4.029     4.011     3.997     3.984     3.973     3.961     3.952     3.944     3.937     3.930     3.924     3.919     3.914     3.908     3.903     3.898     3.894     3.888     3.882     3.875     3.869     3.862     3.854     3.846     3.837     3.827     3.817     3.807     3.797     3.786     3.774     3.763     3.751     3.740     3.729     3.717     3.706     3.695     3.683     3.671     3.659     3.647     3.634     3.621     3.609     3.597     3.585     3.573     3.560     3.548     3.536     3.524     3.512     3.500     3.488     3.477     3.465     3.453     3.441     3.429     3.417     3.404     3.391     3.378     3.366     3.353     3.340     3.327     3.314     3.301     3.287     3.272     3.258     3.245     3.232     3.218     3.204     3.191     3.177     3.163     3.150     3.136     3.123     3.110     3.097     3.084     3.072     3.060     3.047     3.034     3.022     3.011     3.000     2.989     2.978     2.967     2.956     2.946     2.936     2.926     2.916     2.906     2.897     2.889     2.881     2.873     2.865     2.856     2.848     2.841     2.834     2.827     2.820     2.814     2.808     2.802     2.796     2.790     2.783     2.777     2.772     2.767     2.762     2.756     2.751     2.746     2.741     2.736     2.732     2.727     2.722     2.717     2.712     2.708     2.703     2.699     2.694     2.688     2.683     2.679     2.675     2.670     2.665     2.660     2.654     2.650     2.645     2.639     2.634     2.629     2.625     2.619     2.614     2.608     2.602     2.597     2.592     2.586     2.579     2.572     2.566     2.559     2.553     2.547     2.539     2.532     2.525     2.519     2.512     2.505     2.498     2.490     2.482     2.473     2.464     2.453     2.441     2.429     2.417     2.403     2.389     2.375     2.362     2.350     2.339     2.330     2.323     2.317     2.311     2.305     2.299     2.290     2.281     2.270     2.257     2.243     2.227
     2.724     2.739     2.765     2.789     2.859     2.834     2.935     2.868     2.989     2.891     3.018     2.902     3.023     2.901     3.007     2.891     2.976     2.875     2.936     2.856     2.893     2.836     2.851     2.817     2.816     2.819     2.828     2.837     2.845     2.854     2.862     2.870     2.878     2.887     2.895     2.903     2.911     2.919     2.927     2.935     2.943     2.950     2.958     2.966     2.973     2.981     2.988     2.996     3.003     3.010     3.018     3.025     3.032     3.039     3.046     3.053     3.060     3.067     3.073     3.080     3.087     3.094     3.100     3.107     3.114     3.120     3.127     3.133     3.140     3.146     3.152     3.159     3.165     3.171     3.177     3.184     3.190     3.196     3.202     3.208     3.214     3.220     3.226     3.232     3.238     3.244     3.250     3.256     3.261     3.267     3.273     3.279     3.284     3.290     3.295     3.301     3.307     3.312     3.318     3.323     3.329     3.334     3.340     3.345     3.351     3.356     3.362     3.367     3.372     3.378     3.383     3.388     3.394     3.399     3.404     3.409     3.415     3.420     3.425     3.430     3.435     3.440     3.445     3.451     3.455     3.461     3.466     3.470     3.475     3.480     3.485     3.490     3.495     3.500     3.505     3.510     3.514     3.519     3.524     3.528     3.533     3.538     3.542     3.547     3.551     3.555     3.560     3.564     3.568     3.573     3.577     3.581     3.585     3.589     3.594     3.598     3.602     3.605     3.609     3.613     3.617     3.620     3.624     3.628     3.631     3.635     3.638     3.641     3.645     3.648     3.651     3.654     3.657     3.660     3.663     3.665     3.668     3.671     3.673     3.676     3.678     3.680     3.682     3.684     3.686     3.688     3.690     3.692     3.693     3.695     3.696     3.698     3.699     3.700     3.702     3.703     3.704     3.705     3.706     3.707     3.707     3.708     3.708     3.709     3.709     3.709     3.709     3.709     3.709     3.709     3.709     3.709     3.709     3.708     3.708     3.707     3.707     3.706     3.705     3.704     3.703     3.702     3.701     3.700     3.698     3.697     3.696     3.694     3.693     3.691     3.689     3.687     3.685     3.683     3.681     3.679     3.676     3.674     3.672     3.669     3.666     3.663     3.661     3.658     3.655     3.651     3.648     3.645     3.641     3.638     3.634     3.631     3.627     3.623     3.619     3.615     3.611     3.606     3.602     3.598     3.593     3.588     3.583     3.579     3.574     3.569     3.564     3.558     3.553     3.547     3.542     3.536     3.530     3.524     3.519     3.512     3.506     3.500     3.494     3.487     3.481     3.474     3.468     3.461     3.454     3.447     3.440     3.433     3.426     3.418     3.411     3.404     3.396     3.389     3.381     3.374     3.366     3.358     3.351     3.343     3.335     3.327     3.319     3.311     3.303     3.295     3.287     3.279     3.271     3.263     3.255     3.247     3.239     3.231     3.223     3.214     3.211     3.211     3.211     3.211     3.212     3.212     3.212     3.212     3.212     3.213     3.213     3.214     3.214     3.214     3.214     3.215     3.215     3.215     3.215     3.216     3.216     3.216     3.217     3.217     3.217     3.217     3.218     3.218     3.219     3.219     3.219     3.220     3.220     3.220     3.221     3.221     3.221     3.222     3.222     3.223     3.223     3.223     3.224     3.224     3.224     3.225     3.225     3.226     3.226     3.226     3.227     3.227     3.228     3.229     3.229     3.229     3.230     3.230     3.231     3.231     3.232     3.232     3.233     3.233     3.234     3.234     3.235     3.236     3.236     3.237     3.237     3.238     3.238     3.239     3.240     3.240     3.241     3.241     3.242     3.242     3.243     3.244     3.245     3.245     3.246     3.246     3.247     3.247     3.248     3.249     3.250     3.250     3.251     3.252     3.252     3.253     3.254     3.255     3.255     3.256     3.257     3.258     3.258     3.259     3.260     3.261     3.261     3.262     3.263     3.264     3.265     3.265     3.266     3.267     3.268     3.269     3.270     3.270     3.271     3.272     3.273     3.274     3.274     3.275     3.276     3.277     3.278     3.279     3.280     3.281     3.282     3.282     3.284     3.284     3.285     3.286     3.287     3.288     3.289     3.290     3.291     3.292     3.293     3.294     3.295     3.296     3.297     3.298     3.299     3.300     3.302     3.302     3.304     3.305     3.306     3.307     3.308     3.309     3.311     3.312     3.313     3.314     3.315     3.316     3.318     3.319     3.320     3.321     3.323     3.324     3.325     3.326     3.328     3.329     3.330     3.332     3.333     3.334     3.335     3.337     3.338     3.340     3.341     3.342     3.344     3.345     3.347     3.348     3.349     3.351     3.352     3.354     3.355     3.357     3.358     3.359     3.361     3.362     3.364     3.365     3.367     3.368     3.370     3.371     3.373     3.374     3.376     3.377     3.379     3.380     3.382     3.383     3.385     3.386     3.388     3.389     3.391     3.392     3.394     3.396     3.397     3.399     3.401     3.402     3.404     3.405     3.407     3.409     3.410     3.412     3.414     3.415     3.417     3.419     3.420     3.422     3.424     3.426     3.427     3.429     3.431     3.432     3.434     3.436     3.438     3.440     3.441     3.443     3.445     3.447     3.448     3.450     3.452     3.454     3.456     3.457     3.459     3.461     3.463     3.465     3.467     3.469     3.471     3.473     3.474     3.476     3.478     3.480     3.482     3.484     3.486     3.488     3.490     3.492     3.494     3.496     3.498     3.500     3.502     3.504     3.506     3.508     3.510     3.512     3.514     3.516     3.518     3.520     3.523     3.525     3.527     3.529     3.531     3.533     3.535     3.537     3.540     3.542     3.544     3.546     3.548     3.551     3.553     3.555     3.557     3.559     3.561     3.564     3.566     3.568     3.570     3.572     3.575     3.577     3.579     3.581     3.583     3.586     3.588     3.590     3.592     3.595     3.597     3.599     3.602     3.604     3.606     3.609     3.611     3.613     3.615     3.617     3.620     3.622     3.624     3.626     3.629     3.631     3.633     3.636     3.638     3.641     3.643     3.645     3.647     3.650     3.652     3.654     3.657     3.659     3.661     3.664     3.666     3.669     3.671     3.673     3.676     3.678     3.681     3.683     3.686     3.688     3.691     3.693     3.695     3.698     3.700     3.703     3.705     3.708     3.710     3.713     3.715     3.718     3.720     3.723     3.725     3.728     3.730     3.733     3.736     3.738     3.741     3.744     3.746     3.749     3.751     3.754     3.757     3.759     3.762     3.765     3.768     3.770     3.773     3.776     3.778     3.781     3.784     3.786     3.789     3.792     3.794     3.797     3.800     3.802     3.805     3.807     3.810     3.812     3.815     3.818     3.820     3.823     3.825     3.827     3.830     3.832     3.835     3.837     3.839     3.842     3.844     3.846     3.849     3.851     3.853     3.856     3.858     3.861     3.864     3.867     3.869     3.872     3.875     3.878     3.881     3.884     3.887     3.891     3.894     3.898     3.902     3.906     3.910     3.914     3.920     3.925     3.931     3.938     3.946     3.953     3.960     3.965     3.970     3.975     3.979     3.982     3.986     3.989     3.992     3.995     3.998     4.001     4.004     4.006     4.009     4.012     4.014     4.016     4.019     4.021     4.023     4.025     4.027     4.030     4.032     4.034     4.036     4.038     4.041     4.043     4.045     4.047     4.053     4.065     4.077     4.089     4.101     4.113     4.125     4.138     4.150     4.162     4.175     4.188     4.200     4.213     4.226     4.238     4.251     4.264     4.277     4.290     4.303     4.316     4.328     4.341     4.354     4.367     4.380     4.393     4.406     4.418     4.431     4.444     4.456     4.469     4.482     4.494     4.506     4.519     4.531     4.543     4.556     4.568     4.580     4.592     4.604     4.616     4.627     4.639     4.651     4.662     4.673     4.684     4.695     4.707     4.717     4.728     4.739     4.749     4.759     4.769     4.779     4.789     4.798     4.808     4.817     4.826     4.835     4.843     4.852     4.860     4.868     4.876     4.884     4.891     4.898     4.905     4.912     4.918     4.924     4.931     4.936     4.942     4.947     4.952     4.957     4.962     4.966     4.970     4.974     4.977     4.980     4.983     4.985     4.988     4.990     4.991     4.992     4.993     4.994     4.994     4.994     4.993     4.992     4.991     4.989     4.987     4.985     4.982     4.978     4.975     4.970     4.966     4.960     4.955     4.948     4.942     4.935     4.927     4.919     4.910     4.901     4.891     4.881     4.870     4.859     4.848     4.835     4.823     4.809     4.796     4.781     4.767     4.751     4.736     4.720     4.703     4.686     4.668     4.650     4.631     4.612     4.593     4.573     4.553     4.532     4.511     4.489     4.467     4.470     4.474     4.479     4.483     4.487     4.494     4.521     4.547     4.572     4.595     4.619     4.641     4.662     4.683     4.703     4.721     4.739     4.756     4.772     4.788     4.802     4.815     4.827     4.839     4.849     4.858     4.866     4.873     4.880     4.884     4.888     4.891     4.892     4.892     4.891     4.889     4.885     4.880     4.875     4.867     4.859     4.850     4.839     4.828     4.815     4.801     4.786     4.770     4.753     4.739     4.747     4.755     4.763     4.771     4.780     4.788     4.797     4.806     4.815     4.825     4.834     4.844     4.854     4.864     4.874     4.884     4.895     4.906     4.917     4.928     4.939     4.951     4.963     4.975     4.988     5.000     5.013     5.026     5.039     5.053     5.067     5.081     5.095     5.110     5.124     5.140     5.155     5.171     5.187     5.203     5.219     5.236     5.253     5.270     5.287     5.305     5.323     5.342     5.360     5.379     5.398     5.417     5.437     5.457     5.477     5.497     5.517     5.538     5.558     5.579     5.601     5.622     5.643     5.665     5.687     5.709     5.731     5.753     5.776     5.798     5.821     5.844     5.867     5.890     5.913     5.936     5.959     5.982     6.005     6.028     6.051     6.074     6.097     6.120     6.143     6.165     6.188     6.211     6.233     6.255     6.277     6.299     6.321     6.343     6.365     6.386     6.407     6.428     6.449     6.469     6.490     6.510     6.530     6.550     6.570     6.591     6.611     6.630     6.650     6.669     6.689     6.708     6.726     6.745     6.764     6.783     6.801     6.819     6.837     6.855     6.873     6.890     6.907     6.924     6.944     6.968     6.992     7.015     7.038     7.163     7.291     7.422     7.558     7.704     7.857     8.011     8.161     8.302     8.426     8.526     8.598     8.632     8.622     8.571     8.499     8.428     8.405     8.412     8.441     8.520     8.608     8.640     8.643     8.655     8.624     8.551     8.556     8.721     8.793     8.964     8.922     9.117     9.191     9.424     9.470     9.455     9.461     9.364     9.360     9.379     9.319     9.302     9.294     9.282     9.395     9.546     9.693     9.861    10.221    10.336    10.592    10.746    10.857    10.994    11.124    11.151    11.092    11.150    11.066    10.974    10.753    10.696    10.457    10.268    10.100     9.955     9.684     9.619     9.367     9.253     9.109     8.960     8.800     8.636     8.510     8.331     8.283     8.130     8.039     7.969     7.899     7.835     7.757     7.645     7.606     7.510     7.520     7.503     7.380     7.392     7.239     7.256     7.157     7.128     7.137     7.044     6.994     6.908     6.820     6.813     6.737     6.690     6.629     6.608     6.594     6.590     6.605     6.618     6.672     6.781     6.883     7.035     7.120     7.250     7.330     7.512     7.621     7.817     7.983     8.188     8.457     8.634     8.839     9.061     9.313     9.558     9.752    10.036    10.091    10.342    10.426    10.545    10.643    10.751    10.855    10.885    10.897    10.906    10.834    10.837    10.718    10.744    10.746    10.747    10.822    10.705    10.724    10.534    10.405    10.255    10.120     9.933     9.767     9.635     9.493     9.335     9.222     9.120     8.952     8.862     8.741     8.560     8.420     8.304     8.197     8.086     8.025     7.949     7.963     7.908     7.856     7.819     7.682     7.638     7.519     7.432     7.337     7.255     7.151     7.061     6.954     6.851     6.739     6.595     6.444     6.298     6.281     6.263     6.244     6.225     6.204     6.184     6.162     6.141     6.122     6.102     6.082     6.062     6.041     6.020     6.000     5.982     5.967     5.954     5.943     5.933     5.923     5.914     5.907     5.901     5.895     5.889     5.880     5.871     5.862     5.854     5.850     5.848     5.848     5.847     5.846     5.844     5.843     5.841     5.840     5.839     5.837     5.834     5.831     5.827     5.823     5.819     5.814     5.809     5.804     5.799     5.794     5.789     5.783     5.778     5.773     5.767     5.761     5.754     5.747     5.741     5.735     5.728     5.720     5.712     5.703     5.695     5.687     5.681     5.674     5.668     5.662     5.658     5.654     5.651     5.648     5.645     5.642     5.638     5.635     5.632     5.629     5.625     5.622     5.619     5.617     5.614     5.610     5.605     5.598     5.590     5.580     5.570     5.561     5.552     5.543     5.534     5.523     5.510     5.495     5.478     5.460     5.441     5.421     5.400     5.379     5.358     5.338     5.320     5.306     5.345     5.441     5.448     5.409     5.292     5.225     5.209     5.193     5.177     5.160     5.143     5.126     5.112     5.101     5.096     5.101     5.121     5.154     5.193     5.236     5.280     5.325     5.370     5.414     5.452     5.487     5.522     5.556     5.590     5.625     5.662     5.699     5.736     5.772     5.804     5.835     5.865     5.892     5.917     5.941     5.967     5.996     6.024     6.048     6.067     6.082     6.095     6.105     6.111     6.117     6.122     6.127     6.133     6.141     6.150     6.161     6.173     6.185     6.196     6.208     6.220     6.234     6.253     6.273     6.294     6.314     6.333     6.350     6.406     6.642     6.869     7.038     7.180     7.265     7.290     7.277     7.217     7.203     7.181     7.247     7.279     7.304     7.260     7.140     7.068     7.343     7.504     7.539     7.500     7.398     7.297     7.274     7.233     7.173     7.094     7.126     7.204     7.281     7.357     7.431     7.503     7.571     7.635     7.695     7.750     7.800     7.846     7.888     7.924     7.956     7.983     8.003     8.018     8.024     8.013     7.985     7.949     7.910     7.861     7.798     7.729     7.650     7.553     7.449     7.344     7.241     7.140     7.035     6.922     6.801     6.682     6.562     6.430     6.287     6.154     6.031     5.913     5.804     5.703     5.608     5.514     5.418     5.325     5.240     5.182     5.140     5.094     5.043     4.994     4.955     4.917     4.876     4.835     4.796     4.758     4.722     4.687     4.653     4.619     4.586     4.552     4.517     4.480     4.444     4.407     4.370     4.335     4.300     4.267     4.235     4.205     4.176     4.149     4.123     4.098     4.074     4.051     4.030     4.010     3.990     3.971     3.951     3.934     3.919     3.907     3.896     3.885     3.875     3.867     3.860     3.855     3.851     3.847     3.842     3.838     3.835     3.832     3.828     3.824     3.819     3.814     3.808     3.802     3.795     3.787     3.779     3.771     3.762     3.753     3.743     3.733     3.723     3.713     3.703     3.693     3.682     3.672     3.661     3.651     3.640     3.629     3.618     3.606     3.594     3.582     3.571     3.559     3.548     3.536     3.524     3.513     3.502     3.490     3.478     3.467     3.456     3.445     3.433     3.421     3.410     3.398     3.386     3.373     3.360     3.348     3.335     3.323     3.310     3.297     3.284     3.270     3.256     3.242     3.229     3.216     3.202     3.189     3.175     3.162     3.148     3.135     3.122     3.109     3.096     3.083     3.070     3.058     3.046     3.033     3.021     3.008     2.997     2.986     2.975     2.964     2.953     2.943     2.933     2.922     2.912     2.903     2.893     2.884     2.875     2.867     2.860     2.852     2.844     2.836     2.828     2.821     2.814     2.808     2.802     2.796     2.790     2.784     2.778     2.772     2.766     2.760     2.755     2.750     2.745     2.740     2.734     2.729     2.724     2.720     2.715     2.710     2.705     2.700     2.696     2.691     2.687     2.682     2.677     2.672     2.667     2.662     2.659     2.654     2.649     2.643     2.638     2.633     2.628     2.623     2.618     2.613     2.608     2.603     2.597     2.591     2.585     2.580     2.575     2.569     2.562     2.555     2.548     2.542     2.535     2.529     2.522     2.515     2.508     2.501     2.494     2.487     2.479     2.471     2.462     2.453     2.442     2.431     2.418     2.405     2.392     2.378     2.363     2.350     2.338     2.327     2.319     2.312     2.307     2.301     2.296     2.290     2.282     2.273     2.262     2.250     2.236     2.222
     2.723     2.732     2.761     2.812     2.811     2.901     2.852     2.969     2.881     3.013     2.899     3.031     2.905     3.027     2.900     3.003     2.887     2.968     2.869     2.926     2.849     2.883     2.830     2.844     2.813     2.819     2.828     2.837     2.846     2.854     2.863     2.871     2.879     2.887     2.896     2.904     2.912     2.920     2.928     2.936     2.944     2.952     2.959     2.967     2.975     2.982     2.990     2.997     3.005     3.012     3.019     3.026     3.034     3.041     3.048     3.055     3.062     3.069     3.076     3.083     3.089     3.096     3.103     3.109     3.116     3.122     3.129     3.136     3.142     3.149     3.155     3.162     3.168     3.174     3.180     3.187     3.193     3.199     3.205     3.211     3.217     3.223     3.229     3.235     3.242     3.247     3.253     3.259     3.265     3.271     3.277     3.282     3.288     3.294     3.300     3.306     3.311     3.317     3.322     3.328     3.333     3.339     3.344     3.350     3.355     3.361     3.366     3.372     3.377     3.382     3.388     3.393     3.398     3.404     3.409     3.414     3.420     3.425     3.430     3.435     3.440     3.445     3.450     3.456     3.461     3.466     3.471     3.476     3.481     3.486     3.491     3.496     3.500     3.505     3.510     3.515     3.520     3.525     3.529     3.534     3.539     3.543     3.548     3.552     3.556     3.561     3.565     3.570     3.574     3.578     3.582     3.587     3.591     3.595     3.599     3.603     3.607     3.611     3.615     3.619     3.622     3.626     3.630     3.633     3.637     3.640     3.643     3.647     3.650     3.653     3.656     3.659     3.662     3.665     3.668     3.671     3.673     3.676     3.678     3.681     3.683     3.685     3.688     3.690     3.692     3.693     3.695     3.697     3.699     3.700     3.702     3.703     3.704     3.706     3.707     3.708     3.709     3.710     3.711     3.711     3.712     3.713     3.713     3.714     3.714     3.714     3.714     3.714     3.714     3.714     3.714     3.714     3.714     3.713     3.713     3.712     3.712     3.711     3.710     3.709     3.708     3.707     3.706     3.705     3.703     3.702     3.700     3.699     3.697     3.696     3.694     3.692     3.690     3.688     3.686     3.683     3.681     3.679     3.676     3.674     3.671     3.668     3.665     3.662     3.659     3.656     3.653     3.649     3.646     3.642     3.639     3.635     3.631     3.627     3.623     3.619     3.615     3.611     3.606     3.602     3.597     3.593     3.588     3.583     3.578     3.573     3.568     3.563     3.557     3.552     3.546     3.540     3.535     3.529     3.523     3.517     3.510     3.504     3.498     3.491     3.485     3.478     3.472     3.465     3.458     3.451     3.444     3.437     3.430     3.422     3.415     3.408     3.400     3.393     3.385     3.377     3.370     3.362     3.354     3.346     3.339     3.331     3.323     3.315     3.307     3.299     3.291     3.283     3.275     3.267     3.258     3.250     3.242     3.234     3.226     3.218     3.209     3.209     3.209     3.209     3.210     3.210     3.210     3.211     3.211     3.211     3.212     3.212     3.212     3.212     3.213     3.213     3.213     3.214     3.214     3.214     3.214     3.215     3.215     3.215     3.216     3.216     3.216     3.216     3.217     3.217     3.217     3.218     3.218     3.219     3.219     3.219     3.220     3.220     3.220     3.221     3.221     3.222     3.222     3.222     3.223     3.223     3.224     3.224     3.224     3.225     3.225     3.226     3.226     3.227     3.227     3.228     3.228     3.229     3.229     3.230     3.230     3.231     3.231     3.232     3.232     3.233     3.234     3.234     3.235     3.235     3.236     3.236     3.237     3.237     3.238     3.239     3.239     3.240     3.240     3.241     3.242     3.242     3.243     3.244     3.244     3.245     3.245     3.246     3.247     3.247     3.248     3.249     3.249     3.250     3.251     3.251     3.252     3.253     3.254     3.255     3.255     3.256     3.257     3.258     3.258     3.259     3.260     3.260     3.261     3.262     3.263     3.264     3.265     3.266     3.266     3.267     3.268     3.269     3.270     3.271     3.271     3.272     3.273     3.274     3.275     3.276     3.276     3.277     3.278     3.279     3.280     3.281     3.282     3.283     3.284     3.285     3.286     3.287     3.288     3.289     3.290     3.291     3.292     3.293     3.294     3.295     3.296     3.297     3.298     3.299     3.300     3.301     3.302     3.303     3.304     3.306     3.307     3.308     3.309     3.310     3.312     3.313     3.314     3.315     3.316     3.318     3.319     3.320     3.321     3.323     3.324     3.325     3.327     3.328     3.329     3.330     3.332     3.333     3.334     3.336     3.337     3.339     3.340     3.341     3.343     3.344     3.345     3.347     3.348     3.350     3.351     3.353     3.354     3.355     3.357     3.358     3.360     3.361     3.363     3.364     3.366     3.367     3.369     3.370     3.372     3.373     3.375     3.376     3.378     3.379     3.381     3.382     3.384     3.385     3.387     3.388     3.390     3.392     3.393     3.395     3.396     3.398     3.400     3.401     3.403     3.405     3.406     3.408     3.409     3.411     3.413     3.414     3.416     3.418     3.419     3.421     3.423     3.424     3.426     3.428     3.430     3.431     3.433     3.435     3.437     3.439     3.440     3.442     3.444     3.446     3.448     3.449     3.451     3.453     3.455     3.457     3.458     3.460     3.462     3.464     3.466     3.468     3.470     3.472     3.474     3.476     3.478     3.480     3.482     3.484     3.485     3.487     3.489     3.491     3.493     3.495     3.497     3.499     3.501     3.503     3.505     3.507     3.509     3.511     3.514     3.516     3.518     3.520     3.522     3.524     3.526     3.528     3.530     3.532     3.534     3.536     3.539     3.541     3.543     3.545     3.548     3.550     3.552     3.554     3.556     3.558     3.561     3.563     3.565     3.567     3.569     3.572     3.574     3.576     3.578     3.581     3.583     3.585     3.587     3.589     3.592     3.594     3.596     3.599     3.601     3.603     3.605     3.608     3.610     3.612     3.614     3.616     3.619     3.621     3.623     3.626     3.628     3.630     3.633     3.635     3.637     3.640     3.642     3.644     3.646     3.649     3.651     3.653     3.656     3.658     3.661     3.663     3.665     3.668     3.670     3.672     3.675     3.677     3.680     3.682     3.685     3.687     3.689     3.692     3.694     3.697     3.699     3.702     3.704     3.707     3.709     3.712     3.714     3.717     3.719     3.722     3.724     3.726     3.729     3.732     3.734     3.737     3.740     3.742     3.745     3.747     3.750     3.753     3.755     3.758     3.761     3.763     3.766     3.769     3.771     3.774     3.777     3.779     3.782     3.785     3.788     3.790     3.793     3.796     3.798     3.801     3.803     3.806     3.808     3.811     3.813     3.816     3.818     3.821     3.823     3.826     3.828     3.831     3.833     3.835     3.838     3.840     3.843     3.845     3.847     3.850     3.852     3.855     3.857     3.860     3.863     3.866     3.868     3.871     3.874     3.877     3.880     3.884     3.887     3.891     3.894     3.898     3.902     3.907     3.911     3.916     3.922     3.928     3.934     3.941     3.947     3.954     3.960     3.966     3.971     3.975     3.979     3.983     3.987     3.990     3.993     3.996     3.999     4.002     4.004     4.007     4.010     4.012     4.015     4.017     4.019     4.021     4.024     4.026     4.028     4.030     4.032     4.035     4.037     4.039     4.041     4.043     4.046     4.050     4.062     4.074     4.086     4.098     4.110     4.122     4.134     4.147     4.159     4.172     4.184     4.197     4.210     4.222     4.235     4.248     4.260     4.273     4.286     4.299     4.312     4.325     4.337     4.350     4.363     4.376     4.389     4.401     4.414     4.427     4.440     4.452     4.465     4.477     4.490     4.502     4.514     4.527     4.539     4.551     4.563     4.575     4.587     4.599     4.611     4.623     4.634     4.646     4.657     4.669     4.680     4.691     4.702     4.713     4.723     4.734     4.744     4.755     4.765     4.774     4.784     4.794     4.803     4.812     4.821     4.830     4.839     4.847     4.855     4.864     4.871     4.879     4.887     4.894     4.901     4.908     4.914     4.920     4.926     4.932     4.938     4.943     4.948     4.953     4.958     4.962     4.966     4.970     4.973     4.976     4.979     4.982     4.984     4.986     4.987     4.989     4.990     4.990     4.991     4.991     4.990     4.989     4.988     4.986     4.984     4.982     4.979     4.976     4.972     4.968     4.963     4.958     4.953     4.947     4.940     4.933     4.926     4.918     4.909     4.900     4.891     4.881     4.870     4.859     4.848     4.835     4.823     4.810     4.796     4.782     4.767     4.752     4.736     4.720     4.704     4.687     4.669     4.651     4.633     4.614     4.595     4.575     4.554     4.534     4.513     4.491     4.469     4.468     4.472     4.477     4.481     4.485     4.489     4.501     4.527     4.552     4.576     4.599     4.622     4.643     4.664     4.684     4.703     4.721     4.738     4.754     4.770     4.784     4.798     4.810     4.822     4.832     4.842     4.850     4.857     4.864     4.869     4.873     4.876     4.877     4.878     4.877     4.875     4.872     4.867     4.862     4.855     4.847     4.838     4.827     4.816     4.803     4.790     4.775     4.759     4.742     4.737     4.745     4.753     4.761     4.769     4.778     4.786     4.795     4.804     4.813     4.822     4.832     4.841     4.851     4.861     4.871     4.882     4.892     4.903     4.914     4.925     4.937     4.948     4.960     4.972     4.984     4.997     5.010     5.023     5.036     5.049     5.063     5.077     5.091     5.106     5.120     5.135     5.151     5.166     5.182     5.198     5.214     5.231     5.248     5.265     5.282     5.300     5.318     5.336     5.355     5.373     5.392     5.411     5.431     5.450     5.470     5.490     5.511     5.531     5.552     5.573     5.594     5.615     5.636     5.658     5.680     5.702     5.724     5.746     5.768     5.791     5.814     5.836     5.859     5.882     5.905     5.928     5.951     5.974     5.997     6.020     6.043     6.066     6.089     6.112     6.135     6.158     6.180     6.203     6.226     6.248     6.270     6.292     6.314     6.336     6.357     6.379     6.400     6.421     6.442     6.463     6.483     6.503     6.523     6.544     6.564     6.583     6.603     6.623     6.643     6.662     6.682     6.701     6.720     6.739     6.759     6.777     6.796     6.814     6.831     6.849     6.866     6.883     6.900     6.915     6.933     6.955     6.980     7.003     7.025     7.102     7.228     7.356     7.490     7.631     7.781     7.933     8.085     8.232     8.366     8.480     8.566     8.616     8.630     8.612     8.567     8.510     8.465     8.471     8.504     8.555     8.612     8.674     8.710     8.712     8.704     8.678     8.822     8.881     8.986     9.051     8.989     9.015     9.089     9.165     9.296     9.320     9.385     9.417     9.449     9.308     9.446     9.437     9.340     9.328     9.379     9.413     9.529     9.695     9.975    10.093    10.432    10.516    10.688    10.853    11.040    10.980    11.045    11.123    11.053    11.060    10.942    10.899    10.707    10.555    10.404    10.273    10.032     9.988     9.656     9.540     9.367     9.241     9.063     8.888     8.785     8.653     8.496     8.378     8.287     8.123     8.030     7.987     7.867     7.734     7.674     7.588     7.528     7.480     7.460     7.435     7.299     7.290     7.160     7.146     7.087     7.040     6.989     6.941     6.850     6.799     6.741     6.677     6.588     6.558     6.573     6.587     6.600     6.614     6.626     6.635     6.640     6.686     6.844     6.969     7.050     7.193     7.318     7.471     7.604     7.720     8.032     8.152     8.395     8.541     8.765     8.981     9.214     9.579     9.647     9.885    10.015    10.173    10.260    10.404    10.599    10.646    10.723    10.727    10.738    10.734    10.650    10.663    10.566    10.642    10.719    10.729    10.827    10.739    10.783    10.593    10.455    10.308    10.136     9.976     9.805     9.647     9.523     9.357     9.213     9.205     8.973     8.816     8.692     8.533     8.419     8.279     8.188     8.095     8.062     7.978     8.001     7.950     7.881     7.837     7.723     7.620     7.555     7.455     7.342     7.270     7.149     7.055     6.961     6.844     6.729     6.552     6.406     6.305     6.287     6.268     6.249     6.228     6.207     6.186     6.166     6.146     6.126     6.105     6.084     6.063     6.043     6.024     6.007     5.992     5.979     5.968     5.957     5.948     5.939     5.932     5.926     5.920     5.911     5.902     5.893     5.884     5.878     5.876     5.876     5.875     5.874     5.873     5.872     5.870     5.869     5.868     5.867     5.864     5.861     5.857     5.854     5.849     5.844     5.839     5.832     5.826     5.820     5.814     5.807     5.801     5.795     5.788     5.781     5.774     5.767     5.760     5.753     5.746     5.738     5.729     5.720     5.710     5.702     5.694     5.687     5.680     5.674     5.668     5.664     5.660     5.656     5.653     5.649     5.646     5.643     5.640     5.637     5.634     5.631     5.628     5.625     5.623     5.619     5.616     5.610     5.604     5.596     5.587     5.578     5.569     5.559     5.549     5.538     5.526     5.512     5.496     5.479     5.460     5.441     5.420     5.399     5.378     5.359     5.341     5.326     5.313     5.374     5.475     5.554     5.524     5.441     5.305     5.200     5.181     5.162     5.142     5.123     5.105     5.089     5.076     5.070     5.072     5.088     5.118     5.154     5.195     5.237     5.280     5.322     5.361     5.395     5.428     5.462     5.496     5.532     5.568     5.605     5.643     5.680     5.716     5.749     5.781     5.812     5.840     5.867     5.894     5.922     5.951     5.978     6.002     6.020     6.036     6.048     6.057     6.064     6.070     6.076     6.083     6.089     6.097     6.106     6.115     6.126     6.137     6.148     6.160     6.175     6.193     6.213     6.235     6.256     6.277     6.296     6.309     6.313     6.471     6.690     6.921     7.092     7.248     7.318     7.307     7.268     7.211     7.213     7.233     7.308     7.383     7.441     7.426     7.314     7.486     7.636     7.738     7.805     7.839     7.846     7.818     7.761     7.679     7.576     7.487     7.429     7.483     7.554     7.623     7.687     7.746     7.799     7.846     7.887     7.923     7.951     7.976     7.994     8.003     8.009     8.007     8.001     7.984     7.951     7.897     7.836     7.771     7.702     7.625     7.540     7.446     7.339     7.222     7.105     6.986     6.870     6.753     6.630     6.501     6.373     6.247     6.113     5.972     5.838     5.718     5.608     5.513     5.427     5.346     5.265     5.180     5.097     5.024     4.973     4.941     4.910     4.876     4.841     4.810     4.778     4.743     4.706     4.671     4.636     4.603     4.571     4.541     4.511     4.481     4.451     4.420     4.388     4.356     4.324     4.292     4.261     4.230     4.199     4.170     4.143     4.116     4.090     4.066     4.042     4.018     3.995     3.973     3.953     3.934     3.915     3.896     3.877     3.860     3.846     3.834     3.823     3.812     3.802     3.795     3.789     3.785     3.782     3.779     3.776     3.773     3.772     3.770     3.767     3.764     3.759     3.755     3.751     3.745     3.739     3.732     3.725     3.717     3.710     3.701     3.693     3.684     3.675     3.666     3.657     3.647     3.638     3.628     3.619     3.609     3.599     3.589     3.578     3.566     3.555     3.544     3.534     3.523     3.512     3.501     3.490     3.479     3.468     3.457     3.446     3.435     3.424     3.413     3.401     3.390     3.379     3.367     3.354     3.342     3.329     3.317     3.305     3.292     3.280     3.267     3.254     3.240     3.227     3.213     3.200     3.187     3.174     3.160     3.147     3.134     3.121     3.107     3.094     3.082     3.069     3.056     3.044     3.032     3.020     3.008     2.995     2.983     2.972     2.962     2.951     2.940     2.930     2.919     2.909     2.899     2.890     2.881     2.872     2.863     2.854     2.847     2.839     2.832     2.824     2.816     2.809     2.802     2.796     2.790     2.784     2.778     2.772     2.766     2.760     2.754     2.748     2.743     2.738     2.733     2.728     2.723     2.718     2.713     2.708     2.704     2.699     2.694     2.689     2.684     2.680     2.675     2.671     2.666     2.661     2.656     2.651     2.647     2.643     2.638     2.633     2.628     2.622     2.617     2.612     2.607     2.602     2.597     2.592     2.587     2.581     2.575     2.569     2.563     2.558     2.552     2.545     2.538     2.531     2.524     2.518     2.511     2.504     2.497     2.490     2.483     2.476     2.469     2.460     2.452     2.442     2.432     2.420     2.408     2.394     2.380     2.366     2.352     2.338     2.326     2.316     2.308     2.301     2.297     2.292     2.287     2.281     2.274     2.265     2.254     2.242     2.228     2.211
     2.723     2.733     2.757     2.783     2.855     2.829     2.936     2.865     2.994     2.889     3.027     2.901     3.035     2.902     3.022     2.894     2.993     2.880     2.955     2.861     2.912     2.841     2.871     2.823     2.836     2.820     2.829     2.838     2.846     2.855     2.864     2.872     2.880     2.888     2.897     2.905     2.913     2.921     2.929     2.937     2.945     2.953     2.961     2.969     2.976     2.984     2.991     2.999     3.006     3.014     3.021     3.028     3.036     3.043     3.050     3.057     3.064     3.071     3.078     3.085     3.092     3.099     3.105     3.112     3.119     3.125     3.132     3.139     3.145     3.152     3.158     3.165     3.171     3.177     3.184     3.190     3.196     3.202     3.209     3.215     3.221     3.227     3.233     3.239     3.245     3.251     3.257     3.263     3.269     3.275     3.281     3.287     3.292     3.298     3.304     3.310     3.315     3.321     3.326     3.332     3.338     3.344     3.349     3.355     3.360     3.365     3.371     3.376     3.382     3.387     3.393     3.398     3.403     3.409     3.414     3.419     3.425     3.430     3.435     3.440     3.445     3.451     3.456     3.461     3.466     3.471     3.476     3.481     3.486     3.491     3.496     3.501     3.506     3.511     3.516     3.520     3.525     3.530     3.534     3.539     3.544     3.548     3.553     3.557     3.562     3.566     3.571     3.575     3.579     3.584     3.588     3.592     3.596     3.601     3.605     3.608     3.613     3.616     3.620     3.624     3.628     3.631     3.635     3.639     3.642     3.646     3.649     3.652     3.655     3.658     3.662     3.665     3.668     3.671     3.673     3.676     3.679     3.681     3.684     3.686     3.688     3.691     3.693     3.695     3.697     3.698     3.701     3.702     3.704     3.705     3.707     3.708     3.710     3.711     3.712     3.713     3.714     3.715     3.716     3.716     3.717     3.718     3.718     3.719     3.719     3.719     3.719     3.719     3.719     3.719     3.719     3.719     3.719     3.718     3.718     3.717     3.716     3.716     3.715     3.714     3.713     3.712     3.711     3.709     3.708     3.707     3.705     3.704     3.702     3.700     3.699     3.697     3.695     3.692     3.690     3.688     3.686     3.683     3.681     3.678     3.675     3.672     3.670     3.667     3.663     3.660     3.657     3.654     3.650     3.647     3.643     3.640     3.636     3.632     3.628     3.624     3.620     3.615     3.611     3.606     3.602     3.597     3.592     3.587     3.582     3.577     3.572     3.567     3.561     3.556     3.550     3.545     3.539     3.533     3.527     3.521     3.515     3.508     3.502     3.495     3.489     3.482     3.476     3.469     3.462     3.455     3.448     3.441     3.434     3.426     3.419     3.411     3.404     3.396     3.389     3.381     3.373     3.365     3.358     3.350     3.342     3.334     3.326     3.318     3.310     3.302     3.294     3.286     3.278     3.270     3.262     3.253     3.245     3.237     3.229     3.220     3.212     3.207     3.208     3.208     3.208     3.208     3.209     3.209     3.209     3.210     3.210     3.210     3.210     3.211     3.211     3.211     3.211     3.212     3.212     3.213     3.213     3.213     3.213     3.214     3.214     3.214     3.215     3.215     3.215     3.215     3.216     3.216     3.217     3.217     3.217     3.218     3.218     3.219     3.219     3.219     3.220     3.220     3.220     3.221     3.221     3.222     3.222     3.223     3.223     3.223     3.224     3.224     3.225     3.225     3.226     3.226     3.227     3.227     3.228     3.228     3.229     3.229     3.230     3.230     3.231     3.231     3.232     3.233     3.233     3.234     3.234     3.235     3.235     3.236     3.236     3.237     3.238     3.238     3.239     3.240     3.240     3.241     3.241     3.242     3.242     3.243     3.244     3.245     3.245     3.246     3.246     3.247     3.248     3.249     3.249     3.250     3.251     3.251     3.252     3.253     3.254     3.255     3.255     3.256     3.257     3.258     3.258     3.259     3.260     3.261     3.261     3.262     3.263     3.264     3.265     3.266     3.267     3.267     3.268     3.269     3.270     3.271     3.271     3.272     3.273     3.274     3.275     3.276     3.277     3.278     3.279     3.280     3.281     3.281     3.283     3.283     3.284     3.285     3.286     3.287     3.288     3.289     3.290     3.291     3.292     3.293     3.294     3.295     3.297     3.298     3.299     3.300     3.301     3.302     3.303     3.304     3.306     3.307     3.308     3.309     3.310     3.311     3.313     3.314     3.315     3.316     3.318     3.319     3.320     3.321     3.323     3.324     3.325     3.327     3.328     3.329     3.330     3.332     3.333     3.335     3.336     3.337     3.339     3.340     3.341     3.343     3.344     3.346     3.347     3.349     3.350     3.352     3.353     3.354     3.356     3.357     3.359     3.360     3.362     3.363     3.365     3.366     3.368     3.369     3.371     3.372     3.374     3.375     3.377     3.378     3.380     3.381     3.383     3.384     3.386     3.387     3.389     3.391     3.392     3.394     3.395     3.397     3.398     3.400     3.402     3.403     3.405     3.407     3.408     3.410     3.412     3.413     3.415     3.417     3.418     3.420     3.422     3.423     3.425     3.427     3.429     3.430     3.432     3.434     3.436     3.438     3.439     3.441     3.443     3.445     3.447     3.448     3.450     3.452     3.454     3.456     3.458     3.459     3.462     3.463     3.465     3.467     3.469     3.471     3.473     3.475     3.477     3.479     3.481     3.483     3.485     3.487     3.489     3.490     3.493     3.495     3.496     3.499     3.500     3.503     3.505     3.506     3.509     3.510     3.513     3.515     3.517     3.519     3.521     3.523     3.525     3.527     3.529     3.531     3.534     3.536     3.538     3.540     3.542     3.545     3.547     3.549     3.551     3.553     3.555     3.558     3.560     3.562     3.564     3.566     3.569     3.571     3.573     3.575     3.577     3.580     3.582     3.584     3.586     3.589     3.591     3.593     3.595     3.598     3.600     3.602     3.604     3.607     3.609     3.611     3.613     3.616     3.618     3.620     3.622     3.625     3.627     3.629     3.632     3.634     3.636     3.639     3.641     3.643     3.646     3.648     3.650     3.652     3.655     3.657     3.660     3.662     3.664     3.667     3.669     3.672     3.674     3.676     3.679     3.681     3.683     3.686     3.688     3.691     3.693     3.696     3.698     3.700     3.703     3.705     3.708     3.710     3.713     3.715     3.718     3.720     3.723     3.725     3.728     3.730     3.733     3.736     3.738     3.741     3.743     3.746     3.749     3.751     3.754     3.757     3.759     3.762     3.765     3.767     3.770     3.773     3.775     3.778     3.781     3.783     3.786     3.789     3.791     3.794     3.797     3.799     3.802     3.804     3.807     3.809     3.812     3.814     3.817     3.819     3.822     3.824     3.827     3.829     3.831     3.834     3.836     3.839     3.841     3.844     3.846     3.849     3.851     3.854     3.856     3.859     3.862     3.865     3.868     3.871     3.874     3.877     3.880     3.884     3.887     3.891     3.895     3.899     3.903     3.908     3.913     3.918     3.924     3.929     3.936     3.942     3.949     3.955     3.961     3.966     3.971     3.976     3.980     3.984     3.987     3.991     3.994     3.997     4.000     4.002     4.005     4.008     4.010     4.013     4.015     4.017     4.020     4.022     4.024     4.026     4.029     4.031     4.033     4.035     4.037     4.039     4.042     4.044     4.048     4.059     4.071     4.083     4.095     4.107     4.119     4.131     4.144     4.156     4.169     4.181     4.194     4.206     4.219     4.231     4.244     4.257     4.270     4.282     4.295     4.308     4.321     4.333     4.346     4.359     4.372     4.384     4.397     4.410     4.423     4.435     4.448     4.460     4.473     4.485     4.498     4.510     4.522     4.535     4.547     4.559     4.571     4.583     4.595     4.606     4.618     4.630     4.641     4.653     4.664     4.675     4.686     4.697     4.708     4.719     4.729     4.740     4.750     4.760     4.770     4.780     4.789     4.799     4.808     4.817     4.826     4.834     4.843     4.851     4.859     4.867     4.875     4.882     4.890     4.897     4.903     4.910     4.916     4.922     4.928     4.934     4.939     4.944     4.949     4.953     4.958     4.962     4.966     4.969     4.972     4.975     4.978     4.980     4.982     4.984     4.985     4.986     4.987     4.987     4.987     4.987     4.986     4.985     4.983     4.981     4.979     4.976     4.973     4.970     4.966     4.961     4.956     4.951     4.945     4.939     4.932     4.925     4.917     4.909     4.900     4.890     4.880     4.870     4.859     4.848     4.836     4.823     4.810     4.796     4.782     4.768     4.753     4.737     4.721     4.705     4.688     4.670     4.653     4.634     4.615     4.596     4.576     4.556     4.536     4.515     4.493     4.471     4.466     4.470     4.474     4.479     4.483     4.487     4.491     4.506     4.532     4.556     4.579     4.602     4.624     4.645     4.665     4.684     4.702     4.719     4.736     4.751     4.766     4.780     4.792     4.804     4.815     4.825     4.833     4.841     4.848     4.853     4.857     4.861     4.862     4.863     4.863     4.861     4.858     4.854     4.849     4.842     4.834     4.825     4.815     4.804     4.791     4.778     4.763     4.747     4.731     4.735     4.743     4.751     4.759     4.767     4.775     4.784     4.793     4.802     4.811     4.820     4.829     4.839     4.849     4.859     4.869     4.879     4.890     4.900     4.911     4.922     4.934     4.945     4.957     4.969     4.981     4.994     5.006     5.019     5.032     5.046     5.060     5.073     5.088     5.102     5.117     5.131     5.147     5.162     5.178     5.194     5.210     5.226     5.243     5.260     5.277     5.295     5.313     5.331     5.349     5.368     5.386     5.405     5.425     5.444     5.464     5.484     5.504     5.525     5.545     5.566     5.587     5.608     5.629     5.651     5.673     5.695     5.717     5.739     5.761     5.783     5.806     5.829     5.851     5.874     5.897     5.920     5.943     5.966     5.990     6.013     6.036     6.059     6.082     6.105     6.127     6.150     6.173     6.196     6.218     6.240     6.263     6.285     6.307     6.329     6.350     6.372     6.393     6.414     6.435     6.456     6.477     6.497     6.517     6.537     6.557     6.577     6.596     6.616     6.636     6.655     6.675     6.694     6.714     6.733     6.752     6.772     6.790     6.809     6.826     6.843     6.860     6.877     6.893     6.909     6.925     6.945     6.967     6.991     7.014     7.039     7.165     7.291     7.423     7.561     7.708     7.860     8.014     8.164     8.306     8.430     8.530     8.598     8.629     8.630     8.605     8.568     8.526     8.510     8.540     8.589     8.649     8.687     8.724     8.755     8.773     8.761     9.011     9.242     9.342     9.286     9.106     9.097     9.048     8.954     9.149     9.176     9.237     9.318     9.364     9.338     9.430     9.380     9.392     9.491     9.450     9.471     9.473     9.550     9.651     9.907    10.113    10.286    10.439    10.575    10.800    10.813    11.009    11.037    11.030    11.098    11.018    11.038    10.884    10.806    10.654    10.541    10.353    10.288     9.992     9.925     9.661     9.544     9.353     9.218     9.115     8.887     8.763     8.705     8.573     8.428     8.271     8.265     8.098     7.972     7.874     7.780     7.652     7.591     7.561     7.473     7.388     7.349     7.217     7.223     7.124     7.070     7.036     6.939     6.883     6.807     6.747     6.716     6.608     6.552     6.567     6.582     6.595     6.608     6.621     6.631     6.637     6.642     6.646     6.650     6.767     6.868     6.978     7.145     7.270     7.396     7.638     7.726     7.959     8.117     8.297     8.515     8.658     9.049     9.145     9.419     9.548     9.760     9.868     9.977    10.225    10.273    10.419    10.473    10.519    10.577    10.498    10.593    10.479    10.511    10.488    10.510    10.692    10.632    10.740    10.721    10.675    10.556    10.425    10.329    10.117     9.959     9.824     9.656     9.492     9.474     9.216     9.073     8.931     8.767     8.642     8.465     8.339     8.221     8.154     8.071     8.068     8.025     8.019     7.955     7.864     7.796     7.711     7.621     7.551     7.429     7.339     7.254     7.147     7.050     6.930     6.820     6.678     6.509     6.425     6.311     6.292     6.273     6.253     6.232     6.212     6.191     6.171     6.150     6.128     6.107     6.087     6.067     6.048     6.031     6.016     6.004     5.992     5.982     5.973     5.965     5.958     5.951     5.944     5.935     5.926     5.917     5.911     5.907     5.906     5.905     5.905     5.904     5.903     5.901     5.900     5.899     5.898     5.897     5.894     5.890     5.887     5.882     5.877     5.870     5.863     5.856     5.849     5.841     5.834     5.826     5.819     5.811     5.804     5.796     5.789     5.781     5.773     5.765     5.757     5.748     5.738     5.728     5.719     5.710     5.702     5.694     5.687     5.681     5.675     5.670     5.666     5.662     5.659     5.655     5.653     5.650     5.647     5.644     5.641     5.638     5.635     5.633     5.630     5.626     5.623     5.617     5.611     5.604     5.596     5.586     5.577     5.566     5.554     5.542     5.529     5.514     5.498     5.480     5.460     5.440     5.420     5.400     5.380     5.361     5.345     5.332     5.317     5.352     5.518     5.607     5.630     5.561     5.443     5.261     5.164     5.143     5.122     5.102     5.083     5.066     5.053     5.045     5.046     5.058     5.082     5.114     5.150     5.188     5.227     5.264     5.299     5.332     5.363     5.396     5.431     5.468     5.505     5.542     5.580     5.618     5.653     5.688     5.721     5.753     5.782     5.812     5.840     5.869     5.898     5.924     5.947     5.967     5.982     5.995     6.005     6.014     6.022     6.030     6.038     6.046     6.054     6.063     6.072     6.083     6.094     6.106     6.119     6.135     6.154     6.173     6.193     6.214     6.233     6.249     6.256     6.255     6.250     6.501     6.733     6.986     7.180     7.319     7.340     7.300     7.265     7.345     7.446     7.518     7.615     7.807     7.980     8.129     8.261     8.370     8.451     8.504     8.515     8.485     8.405     8.304     8.199     8.097     8.009     7.931     7.849     7.757     7.786     7.840     7.887     7.925     7.957     7.981     7.996     8.006     8.009     8.005     7.991     7.970     7.947     7.918     7.879     7.824     7.747     7.664     7.581     7.498     7.405     7.308     7.200     7.083     6.956     6.828     6.699     6.572     6.446     6.318     6.189     6.063     5.941     5.814     5.683     5.553     5.437     5.338     5.256     5.184     5.117     5.049     4.978     4.909     4.850     4.804     4.774     4.749     4.725     4.699     4.673     4.646     4.616     4.584     4.551     4.520     4.489     4.460     4.432     4.406     4.379     4.352     4.325     4.298     4.269     4.241     4.213     4.186     4.158     4.131     4.105     4.080     4.055     4.031     4.008     3.985     3.962     3.940     3.918     3.898     3.878     3.860     3.842     3.824     3.806     3.790     3.776     3.764     3.753     3.743     3.733     3.727     3.723     3.719     3.717     3.715     3.714     3.713     3.712     3.711     3.709     3.706     3.703     3.700     3.696     3.691     3.686     3.680     3.673     3.667     3.660     3.653     3.645     3.638     3.629     3.621     3.613     3.604     3.596     3.587     3.578     3.569     3.559     3.549     3.539     3.528     3.518     3.508     3.498     3.487     3.477     3.467     3.456     3.446     3.435     3.424     3.414     3.403     3.392     3.381     3.370     3.359     3.348     3.336     3.324     3.312     3.299     3.287     3.275     3.262     3.250     3.237     3.224     3.211     3.198     3.185     3.171     3.158     3.145     3.132     3.119     3.106     3.093     3.080     3.068     3.055     3.042     3.030     3.018     3.006     2.995     2.983     2.970     2.959     2.948     2.938     2.927     2.917     2.906     2.897     2.887     2.877     2.868     2.859     2.850     2.842     2.834     2.827     2.820     2.812     2.805     2.797     2.790     2.784     2.778     2.772     2.766     2.760     2.755     2.749     2.743     2.738     2.732     2.726     2.721     2.717     2.712     2.707     2.702     2.697     2.692     2.688     2.683     2.678     2.673     2.669     2.664     2.659     2.655     2.650     2.646     2.640     2.635     2.631     2.627     2.622     2.617     2.612     2.606     2.601     2.596     2.591     2.586     2.581     2.576     2.571     2.565     2.558     2.552     2.547     2.541     2.535     2.528     2.521     2.514     2.507     2.500     2.494     2.487     2.480     2.473     2.466     2.458     2.450     2.441     2.432     2.422     2.410     2.397     2.384     2.370     2.355     2.340     2.327     2.315     2.305     2.297     2.291     2.287     2.283     2.279     2.273     2.266     2.258     2.247     2.235     2.221     2.206
     2.723     2.732     2.752     2.800     2.801     2.891     2.842     2.962     2.873     3.009     2.891     3.030     2.899     3.029     2.896     3.009     2.885     2.977     2.869     2.937     2.850     2.896     2.832     2.858     2.816     2.827     2.829     2.839     2.847     2.856     2.864     2.873     2.881     2.890     2.898     2.906     2.914     2.922     2.930     2.938     2.946     2.954     2.962     2.970     2.978     2.985     2.993     3.001     3.008     3.016     3.023     3.030     3.038     3.045     3.052     3.059     3.066     3.073     3.080     3.087     3.094     3.101     3.108     3.115     3.121     3.128     3.135     3.141     3.148     3.155     3.161     3.168     3.174     3.181     3.187     3.194     3.200     3.206     3.212     3.218     3.224     3.231     3.237     3.243     3.249     3.255     3.261     3.267     3.273     3.279     3.285     3.291     3.297     3.302     3.308     3.314     3.320     3.325     3.331     3.337     3.342     3.348     3.354     3.359     3.365     3.370     3.376     3.381     3.387     3.392     3.397     3.403     3.408     3.414     3.419     3.424     3.430     3.435     3.440     3.445     3.451     3.456     3.461     3.466     3.471     3.476     3.481     3.486     3.492     3.496     3.502     3.506     3.511     3.516     3.521     3.526     3.531     3.535     3.540     3.545     3.549     3.554     3.558     3.563     3.567     3.572     3.576     3.581     3.585     3.589     3.594     3.598     3.602     3.606     3.610     3.614     3.618     3.622     3.626     3.629     3.633     3.637     3.641     3.644     3.647     3.651     3.654     3.657     3.661     3.664     3.667     3.670     3.673     3.676     3.679     3.681     3.684     3.686     3.689     3.691     3.693     3.696     3.698     3.700     3.702     3.704     3.706     3.707     3.709     3.710     3.712     3.713     3.715     3.716     3.717     3.718     3.719     3.720     3.721     3.722     3.722     3.723     3.723     3.724     3.724     3.724     3.724     3.724     3.724     3.724     3.724     3.724     3.724     3.723     3.722     3.722     3.721     3.720     3.719     3.719     3.718     3.717     3.715     3.714     3.713     3.711     3.710     3.708     3.707     3.705     3.703     3.701     3.699     3.697     3.695     3.692     3.690     3.688     3.685     3.682     3.680     3.677     3.674     3.671     3.668     3.665     3.661     3.658     3.655     3.651     3.648     3.644     3.640     3.636     3.632     3.628     3.624     3.619     3.615     3.610     3.606     3.601     3.596     3.591     3.586     3.581     3.576     3.571     3.565     3.560     3.554     3.549     3.543     3.537     3.531     3.525     3.519     3.512     3.506     3.500     3.493     3.486     3.479     3.473     3.466     3.459     3.452     3.444     3.437     3.430     3.422     3.415     3.408     3.400     3.392     3.384     3.377     3.369     3.361     3.353     3.345     3.337     3.329     3.321     3.313     3.305     3.297     3.289     3.281     3.273     3.264     3.256     3.248     3.240     3.231     3.223     3.215     3.206     3.206     3.206     3.207     3.207     3.207     3.207     3.208     3.208     3.208     3.208     3.209     3.209     3.209     3.210     3.210     3.210     3.210     3.211     3.211     3.211     3.212     3.212     3.212     3.213     3.213     3.213     3.214     3.214     3.214     3.215     3.215     3.215     3.216     3.216     3.217     3.217     3.217     3.218     3.218     3.219     3.219     3.219     3.220     3.220     3.221     3.221     3.222     3.222     3.222     3.223     3.223     3.224     3.224     3.225     3.225     3.226     3.226     3.227     3.227     3.228     3.228     3.229     3.229     3.230     3.230     3.231     3.231     3.232     3.233     3.233     3.234     3.234     3.235     3.236     3.236     3.237     3.237     3.238     3.239     3.239     3.240     3.240     3.241     3.242     3.242     3.243     3.244     3.244     3.245     3.246     3.246     3.247     3.248     3.248     3.249     3.250     3.251     3.252     3.252     3.253     3.254     3.255     3.255     3.256     3.257     3.258     3.258     3.259     3.260     3.261     3.262     3.262     3.263     3.264     3.265     3.266     3.267     3.267     3.268     3.269     3.270     3.271     3.272     3.273     3.274     3.275     3.276     3.276     3.277     3.278     3.279     3.280     3.281     3.282     3.283     3.284     3.285     3.286     3.287     3.288     3.289     3.290     3.291     3.292     3.293     3.294     3.295     3.296     3.297     3.298     3.300     3.301     3.302     3.303     3.304     3.305     3.307     3.308     3.309     3.310     3.311     3.312     3.314     3.315     3.316     3.318     3.319     3.320     3.321     3.323     3.324     3.325     3.327     3.328     3.329     3.331     3.332     3.333     3.335     3.336     3.338     3.339     3.341     3.342     3.343     3.345     3.346     3.348     3.349     3.350     3.352     3.353     3.355     3.356     3.358     3.359     3.361     3.362     3.364     3.365     3.367     3.368     3.370     3.371     3.373     3.374     3.376     3.377     3.379     3.380     3.382     3.383     3.385     3.386     3.388     3.390     3.391     3.393     3.394     3.396     3.397     3.399     3.401     3.402     3.404     3.406     3.407     3.409     3.411     3.412     3.414     3.416     3.417     3.419     3.421     3.422     3.424     3.426     3.428     3.429     3.431     3.433     3.435     3.437     3.439     3.440     3.442     3.444     3.446     3.447     3.449     3.451     3.453     3.455     3.457     3.459     3.461     3.463     3.465     3.466     3.468     3.470     3.472     3.474     3.476     3.478     3.480     3.482     3.484     3.486     3.488     3.490     3.492     3.494     3.496     3.498     3.500     3.502     3.504     3.506     3.508     3.510     3.512     3.514     3.516     3.518     3.520     3.522     3.524     3.526     3.528     3.531     3.533     3.535     3.537     3.539     3.542     3.544     3.546     3.548     3.550     3.552     3.555     3.557     3.559     3.561     3.563     3.565     3.568     3.570     3.572     3.574     3.577     3.579     3.581     3.583     3.585     3.588     3.590     3.592     3.594     3.597     3.599     3.601     3.604     3.606     3.608     3.610     3.612     3.615     3.617     3.619     3.622     3.624     3.626     3.629     3.631     3.633     3.635     3.638     3.640     3.642     3.645     3.647     3.649     3.651     3.654     3.656     3.659     3.661     3.663     3.666     3.668     3.671     3.673     3.675     3.678     3.680     3.682     3.685     3.687     3.690     3.692     3.694     3.697     3.699     3.702     3.704     3.707     3.709     3.712     3.714     3.717     3.719     3.722     3.724     3.727     3.729     3.732     3.734     3.737     3.739     3.742     3.745     3.747     3.750     3.752     3.755     3.758     3.760     3.763     3.766     3.768     3.771     3.774     3.776     3.779     3.782     3.785     3.787     3.790     3.792     3.795     3.798     3.800     3.803     3.805     3.808     3.810     3.813     3.815     3.818     3.820     3.823     3.825     3.828     3.830     3.833     3.835     3.838     3.840     3.842     3.845     3.848     3.850     3.853     3.856     3.858     3.861     3.864     3.867     3.870     3.873     3.877     3.880     3.884     3.888     3.891     3.896     3.900     3.904     3.909     3.914     3.920     3.925     3.931     3.937     3.943     3.950     3.956     3.961     3.966     3.971     3.976     3.980     3.984     3.987     3.991     3.994     3.997     4.000     4.003     4.005     4.008     4.010     4.013     4.015     4.018     4.020     4.022     4.024     4.027     4.029     4.031     4.033     4.036     4.038     4.040     4.042     4.045     4.057     4.068     4.080     4.092     4.104     4.116     4.128     4.141     4.153     4.165     4.178     4.190     4.203     4.215     4.228     4.241     4.253     4.266     4.279     4.291     4.304     4.317     4.330     4.342     4.355     4.368     4.380     4.393     4.406     4.418     4.431     4.444     4.456     4.469     4.481     4.494     4.506     4.518     4.530     4.542     4.555     4.567     4.578     4.590     4.602     4.614     4.625     4.637     4.648     4.660     4.671     4.682     4.693     4.704     4.714     4.725     4.735     4.746     4.756     4.766     4.775     4.785     4.794     4.804     4.813     4.821     4.830     4.839     4.847     4.855     4.863     4.871     4.878     4.885     4.892     4.899     4.906     4.912     4.918     4.924     4.930     4.935     4.940     4.945     4.949     4.954     4.958     4.962     4.965     4.968     4.971     4.974     4.976     4.979     4.980     4.982     4.983     4.983     4.984     4.984     4.983     4.983     4.982     4.980     4.978     4.976     4.974     4.971     4.967     4.963     4.959     4.954     4.949     4.943     4.937     4.930     4.923     4.916     4.908     4.899     4.890     4.880     4.870     4.859     4.848     4.836     4.823     4.810     4.797     4.783     4.768     4.754     4.738     4.722     4.706     4.689     4.672     4.654     4.636     4.617     4.598     4.578     4.558     4.537     4.516     4.495     4.473     4.464     4.468     4.473     4.477     4.481     4.485     4.489     4.494     4.511     4.536     4.560     4.582     4.604     4.625     4.645     4.665     4.683     4.701     4.717     4.733     4.748     4.762     4.775     4.786     4.797     4.807     4.816     4.824     4.831     4.837     4.841     4.845     4.847     4.848     4.848     4.847     4.844     4.840     4.835     4.829     4.821     4.813     4.803     4.792     4.779     4.766     4.752     4.736     4.725     4.733     4.740     4.748     4.757     4.765     4.773     4.782     4.791     4.799     4.809     4.818     4.827     4.837     4.846     4.856     4.866     4.877     4.887     4.898     4.909     4.920     4.931     4.942     4.954     4.966     4.978     4.991     5.003     5.016     5.029     5.042     5.056     5.070     5.084     5.098     5.113     5.127     5.143     5.158     5.173     5.189     5.205     5.222     5.238     5.255     5.272     5.290     5.307     5.325     5.344     5.362     5.381     5.400     5.419     5.438     5.458     5.478     5.498     5.518     5.539     5.559     5.580     5.601     5.623     5.644     5.666     5.687     5.709     5.731     5.754     5.776     5.798     5.821     5.844     5.867     5.890     5.913     5.936     5.959     5.982     6.005     6.028     6.051     6.074     6.097     6.120     6.143     6.165     6.188     6.211     6.233     6.255     6.277     6.299     6.321     6.343     6.365     6.386     6.407     6.428     6.449     6.470     6.491     6.511     6.531     6.551     6.570     6.590     6.609     6.629     6.648     6.667     6.687     6.706     6.726     6.746     6.765     6.785     6.803     6.821     6.838     6.855     6.872     6.889     6.905     6.920     6.936     6.956     6.978     7.001     7.021     7.100     7.228     7.359     7.495     7.639     7.791     7.946     8.100     8.248     8.381     8.493     8.577     8.628     8.645     8.635     8.604     8.573     8.551     8.557     8.599     8.664     8.705     8.737     8.771     8.799     8.813     9.124     9.445     9.674     9.709     9.458     9.321     9.194     9.071     9.231     9.139     9.183     9.244     9.269     9.327     9.360     9.345     9.414     9.525     9.455     9.539     9.505     9.593     9.600     9.791     9.891    10.024    10.168    10.311    10.483    10.647    10.818    10.885    11.050    11.017    11.041    11.052    10.935    10.979    10.833    10.701    10.658    10.438    10.317    10.226     9.967     9.861     9.679     9.510     9.369     9.217     9.068     9.024     8.863     8.698     8.608     8.533     8.381     8.257     8.120     7.989     7.910     7.772     7.725     7.642     7.581     7.492     7.362     7.363     7.231     7.201     7.117     7.033     6.979     6.871     6.799     6.745     6.675     6.607     6.559     6.574     6.588     6.601     6.613     6.624     6.632     6.637     6.642     6.646     6.651     6.656     6.683     6.786     6.946     7.041     7.279     7.365     7.592     7.706     7.890     8.103     8.243     8.565     8.665     8.965     9.084     9.302     9.419     9.574     9.820     9.869    10.048    10.122    10.230    10.332    10.326    10.415    10.342    10.385    10.361    10.349    10.392    10.404    10.565    10.576    10.620    10.602    10.553    10.502    10.381    10.221    10.110     9.901     9.820     9.625     9.482     9.323     9.107     8.995     8.819     8.688     8.564     8.379     8.302     8.167     8.101     8.042     8.085     8.038     7.976     7.909     7.864     7.735     7.675     7.584     7.482     7.403     7.307     7.217     7.113     7.030     6.901     6.785     6.687     6.486     6.357     6.317     6.297     6.277     6.257     6.237     6.216     6.195     6.174     6.152     6.131     6.110     6.091     6.073     6.056     6.041     6.028     6.017     6.008     5.999     5.992     5.985     5.977     5.969     5.960     5.952     5.946     5.941     5.938     5.937     5.936     5.935     5.935     5.934     5.933     5.933     5.932     5.931     5.928     5.925     5.921     5.916     5.911     5.904     5.896     5.888     5.880     5.871     5.862     5.853     5.845     5.836     5.828     5.820     5.812     5.804     5.795     5.787     5.778     5.768     5.758     5.748     5.738     5.728     5.719     5.711     5.703     5.695     5.689     5.683     5.678     5.673     5.669     5.666     5.663     5.661     5.658     5.655     5.652     5.649     5.646     5.644     5.641     5.638     5.635     5.631     5.626     5.620     5.613     5.604     5.595     5.584     5.572     5.559     5.545     5.531     5.515     5.498     5.480     5.460     5.440     5.421     5.401     5.381     5.363     5.346     5.332     5.316     5.353     5.510     5.638     5.692     5.659     5.539     5.382     5.172     5.121     5.100     5.080     5.061     5.045     5.032     5.024     5.022     5.030     5.047     5.073     5.103     5.135     5.168     5.200     5.232     5.262     5.292     5.326     5.362     5.399     5.436     5.474     5.512     5.549     5.586     5.621     5.655     5.687     5.718     5.748     5.778     5.807     5.835     5.862     5.885     5.905     5.922     5.936     5.949     5.961     5.972     5.982     5.993     6.002     6.012     6.022     6.033     6.044     6.056     6.069     6.083     6.100     6.117     6.135     6.152     6.170     6.185     6.195     6.198     6.192     6.300     6.512     6.719     6.909     7.133     7.316     7.414     7.435     7.536     7.642     7.937     8.245     8.543     8.779     8.958     9.102     9.311     9.411     9.404     9.326     9.198     9.061     8.918     8.813     8.716     8.628     8.533     8.430     8.314     8.189     8.050     7.937     7.969     7.990     8.004     8.008     8.001     7.990     7.973     7.944     7.908     7.862     7.816     7.764     7.707     7.632     7.539     7.441     7.346     7.250     7.147     7.036     6.914     6.786     6.653     6.521     6.390     6.260     6.134     6.007     5.885     5.768     5.656     5.541     5.421     5.300     5.190     5.102     5.033     4.975     4.920     4.863     4.806     4.751     4.701     4.659     4.629     4.606     4.586     4.566     4.544     4.521     4.494     4.465     4.436     4.407     4.379     4.353     4.328     4.304     4.280     4.257     4.233     4.209     4.184     4.160     4.136     4.112     4.088     4.064     4.040     4.017     3.994     3.972     3.951     3.929     3.907     3.886     3.865     3.844     3.825     3.807     3.789     3.772     3.755     3.738     3.723     3.710     3.698     3.687     3.677     3.669     3.664     3.660     3.658     3.657     3.656     3.656     3.656     3.657     3.656     3.655     3.653     3.650     3.648     3.644     3.640     3.635     3.630     3.625     3.619     3.613     3.607     3.600     3.593     3.586     3.578     3.571     3.563     3.555     3.547     3.538     3.530     3.521     3.511     3.502     3.492     3.482     3.473     3.463     3.453     3.443     3.434     3.423     3.413     3.403     3.393     3.382     3.372     3.361     3.351     3.340     3.329     3.317     3.306     3.294     3.282     3.269     3.257     3.245     3.233     3.221     3.208     3.195     3.183     3.170     3.156     3.143     3.130     3.118     3.105     3.092     3.079     3.066     3.054     3.041     3.029     3.016     3.004     2.993     2.981     2.970     2.958     2.946     2.935     2.925     2.914     2.904     2.894     2.884     2.874     2.865     2.856     2.847     2.838     2.830     2.822     2.814     2.807     2.801     2.794     2.786     2.779     2.772     2.766     2.760     2.754     2.749     2.743     2.738     2.732     2.727     2.721     2.715     2.710     2.705     2.701     2.696     2.691     2.686     2.681     2.677     2.672     2.667     2.663     2.658     2.653     2.648     2.644     2.640     2.635     2.630     2.625     2.620     2.616     2.612     2.607     2.602     2.596     2.591     2.586     2.581     2.575     2.570     2.565     2.560     2.555     2.549     2.542     2.536     2.530     2.525     2.518     2.511     2.504     2.497     2.490     2.484     2.477     2.470     2.463     2.456     2.448     2.440     2.431     2.422     2.411     2.400     2.387     2.374     2.359     2.344     2.330     2.316     2.304     2.294     2.287     2.282     2.278     2.274     2.271     2.265     2.258     2.251     2.240     2.228     2.215     2.201
     2.723     2.737     2.743     2.769     2.836     2.814     2.918     2.849     2.977     2.874     3.012     2.888     3.024     2.891     3.015     2.885     2.990     2.873     2.955     2.856     2.916     2.838     2.877     2.821     2.843     2.821     2.830     2.839     2.848     2.857     2.865     2.874     2.882     2.891     2.899     2.907     2.915     2.923     2.932     2.939     2.948     2.955     2.963     2.971     2.979     2.987     2.995     3.002     3.010     3.018     3.025     3.032     3.040     3.047     3.054     3.061     3.069     3.076     3.083     3.090     3.097     3.104     3.110     3.117     3.124     3.131     3.138     3.145     3.151     3.158     3.164     3.171     3.177     3.184     3.190     3.197     3.203     3.209     3.215     3.222     3.228     3.234     3.240     3.246     3.253     3.259     3.265     3.271     3.277     3.283     3.289     3.295     3.301     3.307     3.313     3.318     3.324     3.330     3.336     3.341     3.347     3.353     3.358     3.364     3.369     3.375     3.380     3.386     3.391     3.397     3.402     3.408     3.413     3.419     3.424     3.429     3.435     3.440     3.445     3.451     3.456     3.461     3.466     3.471     3.476     3.482     3.487     3.492     3.497     3.502     3.507     3.512     3.517     3.521     3.527     3.531     3.536     3.541     3.545     3.550     3.555     3.559     3.564     3.568     3.573     3.577     3.582     3.586     3.590     3.595     3.599     3.603     3.607     3.611     3.615     3.620     3.623     3.627     3.631     3.635     3.639     3.642     3.646     3.649     3.653     3.656     3.660     3.663     3.666     3.669     3.672     3.675     3.678     3.681     3.684     3.686     3.689     3.692     3.694     3.697     3.699     3.701     3.703     3.705     3.707     3.709     3.711     3.712     3.714     3.716     3.717     3.718     3.720     3.721     3.722     3.723     3.724     3.725     3.726     3.726     3.727     3.728     3.728     3.728     3.729     3.729     3.729     3.729     3.729     3.729     3.729     3.728     3.728     3.728     3.727     3.726     3.726     3.725     3.724     3.723     3.722     3.721     3.720     3.718     3.717     3.716     3.714     3.713     3.711     3.709     3.707     3.705     3.703     3.701     3.699     3.697     3.694     3.692     3.689     3.687     3.684     3.681     3.678     3.675     3.672     3.669     3.666     3.662     3.659     3.655     3.652     3.648     3.644     3.640     3.636     3.632     3.628     3.623     3.619     3.615     3.610     3.605     3.600     3.595     3.590     3.585     3.580     3.575     3.569     3.564     3.558     3.552     3.546     3.541     3.534     3.528     3.522     3.516     3.510     3.503     3.496     3.490     3.483     3.476     3.469     3.462     3.455     3.448     3.441     3.433     3.426     3.418     3.411     3.403     3.396     3.388     3.380     3.372     3.364     3.356     3.348     3.340     3.332     3.324     3.316     3.308     3.300     3.292     3.284     3.275     3.267     3.259     3.251     3.242     3.234     3.226     3.217     3.209     3.204     3.205     3.205     3.205     3.205     3.206     3.206     3.206     3.206     3.207     3.207     3.207     3.208     3.208     3.208     3.209     3.209     3.209     3.209     3.210     3.210     3.210     3.211     3.211     3.211     3.212     3.212     3.212     3.213     3.213     3.213     3.214     3.214     3.214     3.215     3.215     3.216     3.216     3.217     3.217     3.217     3.218     3.218     3.219     3.219     3.219     3.220     3.220     3.221     3.221     3.222     3.222     3.223     3.223     3.224     3.224     3.225     3.225     3.225     3.226     3.227     3.227     3.228     3.228     3.229     3.229     3.230     3.231     3.231     3.232     3.232     3.233     3.234     3.234     3.235     3.235     3.236     3.236     3.237     3.238     3.238     3.239     3.240     3.240     3.241     3.241     3.242     3.243     3.243     3.244     3.245     3.245     3.246     3.247     3.248     3.249     3.249     3.250     3.251     3.251     3.252     3.253     3.254     3.254     3.255     3.256     3.257     3.258     3.258     3.259     3.260     3.261     3.262     3.263     3.264     3.264     3.265     3.266     3.267     3.268     3.269     3.270     3.270     3.271     3.272     3.273     3.274     3.275     3.276     3.277     3.278     3.279     3.280     3.281     3.282     3.283     3.284     3.285     3.286     3.287     3.288     3.289     3.290     3.291     3.292     3.293     3.294     3.295     3.296     3.297     3.298     3.299     3.301     3.302     3.303     3.304     3.305     3.307     3.308     3.309     3.310     3.311     3.312     3.314     3.315     3.316     3.318     3.319     3.320     3.322     3.323     3.324     3.326     3.327     3.328     3.329     3.331     3.332     3.334     3.335     3.336     3.338     3.339     3.341     3.342     3.344     3.345     3.347     3.348     3.349     3.351     3.352     3.354     3.355     3.357     3.358     3.360     3.361     3.363     3.364     3.366     3.367     3.369     3.370     3.371     3.373     3.375     3.376     3.378     3.379     3.381     3.382     3.384     3.385     3.387     3.388     3.390     3.392     3.393     3.395     3.396     3.398     3.400     3.401     3.403     3.405     3.406     3.408     3.410     3.411     3.413     3.415     3.416     3.418     3.420     3.422     3.423     3.425     3.427     3.429     3.430     3.432     3.434     3.436     3.438     3.439     3.441     3.443     3.445     3.447     3.448     3.450     3.452     3.454     3.456     3.458     3.460     3.462     3.464     3.466     3.468     3.469     3.471     3.473     3.475     3.477     3.479     3.481     3.483     3.485     3.487     3.489     3.491     3.493     3.495     3.497     3.499     3.501     3.503     3.505     3.507     3.509     3.511     3.513     3.515     3.517     3.519     3.521     3.523     3.525     3.528     3.530     3.532     3.534     3.536     3.538     3.541     3.543     3.545     3.547     3.549     3.552     3.554     3.556     3.558     3.560     3.562     3.565     3.567     3.569     3.571     3.573     3.576     3.578     3.580     3.582     3.584     3.587     3.589     3.591     3.594     3.596     3.598     3.600     3.603     3.605     3.607     3.609     3.612     3.614     3.616     3.619     3.621     3.623     3.625     3.628     3.630     3.632     3.635     3.637     3.639     3.641     3.644     3.646     3.648     3.651     3.653     3.655     3.657     3.660     3.662     3.665     3.667     3.670     3.672     3.674     3.677     3.679     3.681     3.684     3.686     3.689     3.691     3.693     3.696     3.698     3.701     3.703     3.706     3.708     3.711     3.713     3.715     3.718     3.720     3.723     3.725     3.728     3.730     3.733     3.735     3.738     3.741     3.743     3.746     3.748     3.751     3.754     3.756     3.759     3.762     3.764     3.767     3.770     3.772     3.775     3.778     3.781     3.783     3.786     3.788     3.791     3.794     3.796     3.799     3.801     3.804     3.806     3.809     3.811     3.814     3.816     3.819     3.821     3.824     3.826     3.829     3.831     3.834     3.836     3.839     3.841     3.844     3.847     3.850     3.852     3.855     3.858     3.861     3.864     3.867     3.870     3.873     3.877     3.880     3.884     3.888     3.892     3.896     3.901     3.906     3.910     3.916     3.921     3.927     3.932     3.938     3.944     3.950     3.956     3.961     3.966     3.971     3.976     3.980     3.984     3.987     3.991     3.994     3.997     4.000     4.003     4.005     4.008     4.011     4.013     4.016     4.018     4.020     4.023     4.025     4.027     4.029     4.032     4.034     4.036     4.038     4.040     4.043     4.053     4.065     4.077     4.089     4.101     4.113     4.125     4.138     4.150     4.162     4.174     4.187     4.200     4.212     4.225     4.237     4.250     4.263     4.275     4.288     4.300     4.313     4.326     4.338     4.351     4.364     4.376     4.389     4.402     4.414     4.427     4.440     4.452     4.465     4.477     4.489     4.502     4.514     4.526     4.538     4.550     4.562     4.574     4.586     4.598     4.609     4.621     4.633     4.644     4.655     4.666     4.677     4.688     4.699     4.710     4.720     4.731     4.741     4.751     4.761     4.771     4.781     4.790     4.799     4.808     4.817     4.826     4.834     4.843     4.851     4.859     4.866     4.874     4.881     4.888     4.895     4.902     4.908     4.914     4.920     4.926     4.931     4.936     4.941     4.946     4.950     4.954     4.958     4.961     4.965     4.968     4.970     4.973     4.975     4.977     4.978     4.979     4.980     4.980     4.981     4.980     4.980     4.979     4.977     4.976     4.973     4.971     4.968     4.965     4.961     4.957     4.952     4.947     4.941     4.935     4.929     4.922     4.915     4.907     4.898     4.889     4.880     4.870     4.859     4.848     4.836     4.823     4.811     4.797     4.784     4.769     4.754     4.739     4.723     4.707     4.690     4.673     4.655     4.637     4.618     4.599     4.580     4.560     4.539     4.518     4.497     4.475     4.462     4.466     4.471     4.475     4.479     4.483     4.487     4.492     4.496     4.516     4.540     4.562     4.585     4.606     4.626     4.645     4.664     4.682     4.698     4.714     4.729     4.743     4.756     4.768     4.780     4.790     4.799     4.807     4.814     4.820     4.825     4.829     4.831     4.832     4.833     4.832     4.829     4.826     4.821     4.815     4.808     4.799     4.790     4.779     4.767     4.754     4.740     4.724     4.723     4.731     4.738     4.746     4.755     4.763     4.771     4.780     4.789     4.797     4.806     4.815     4.825     4.834     4.844     4.854     4.864     4.874     4.885     4.895     4.906     4.917     4.928     4.940     4.951     4.963     4.975     4.988     5.000     5.013     5.026     5.039     5.053     5.066     5.080     5.094     5.109     5.124     5.138     5.154     5.169     5.185     5.201     5.217     5.234     5.250     5.267     5.285     5.302     5.320     5.338     5.357     5.375     5.394     5.413     5.432     5.452     5.471     5.491     5.512     5.532     5.553     5.574     5.595     5.616     5.637     5.659     5.680     5.702     5.724     5.746     5.769     5.791     5.814     5.836     5.859     5.882     5.905     5.928     5.951     5.974     5.997     6.020     6.043     6.066     6.089     6.112     6.135     6.158     6.181     6.203     6.226     6.248     6.270     6.292     6.314     6.336     6.357     6.379     6.400     6.422     6.443     6.464     6.484     6.505     6.525     6.545     6.564     6.584     6.603     6.622     6.642     6.661     6.680     6.699     6.718     6.738     6.758     6.778     6.798     6.816     6.834     6.851     6.868     6.885     6.900     6.915     6.930     6.947     6.966     6.987     7.007     7.031     7.163     7.296     7.431     7.572     7.722     7.877     8.034     8.189     8.333     8.457     8.555     8.623     8.659     8.663     8.645     8.607     8.585     8.575     8.597     8.652     8.709     8.745     8.784     8.808     8.809     8.859     9.353     9.793    10.002     9.892     9.746     9.590     9.503     9.401     9.277     9.320     9.234     9.303     9.334     9.317     9.374     9.402     9.439     9.499     9.568     9.512     9.568     9.615     9.734     9.687     9.859     9.953    10.043    10.164    10.452    10.559    10.655    10.818    10.861    11.053    11.046    11.070    10.991    10.913    10.929    10.788    10.629    10.570    10.424    10.291    10.160     9.957     9.865     9.649     9.511     9.392     9.376     9.181     9.038     8.879     8.853     8.688     8.559     8.446     8.309     8.184     8.079     8.003     7.845     7.809     7.672     7.596     7.519     7.410     7.381     7.276     7.188     7.103     6.990     6.930     6.839     6.803     6.681     6.606     6.565     6.579     6.592     6.604     6.615     6.624     6.631     6.637     6.642     6.647     6.652     6.658     6.664     6.670     6.746     6.919     7.043     7.206     7.346     7.512     7.683     7.817     8.114     8.211     8.485     8.671     8.810     8.973     9.133     9.405     9.477     9.640     9.768     9.878     9.993    10.028    10.169    10.114    10.226    10.177    10.232    10.185    10.161    10.285    10.286    10.359    10.441    10.503    10.502    10.442    10.382    10.253    10.090    10.091     9.878     9.694     9.570     9.382     9.205     9.035     8.892     8.749     8.621     8.507     8.279     8.214     8.090     8.074     8.040     8.038     8.012     7.923     7.857     7.782     7.682     7.613     7.513     7.431     7.342     7.249     7.167     7.070     7.026     6.879     6.719     6.601     6.425     6.341     6.322     6.302     6.282     6.261     6.240     6.219     6.197     6.176     6.155     6.135     6.115     6.098     6.081     6.067     6.054     6.043     6.034     6.026     6.019     6.011     6.004     5.996     5.988     5.982     5.976     5.972     5.970     5.968     5.968     5.967     5.967     5.967     5.967     5.967     5.966     5.964     5.961     5.957     5.952     5.946     5.939     5.931     5.922     5.912     5.903     5.893     5.883     5.873     5.863     5.854     5.846     5.837     5.828     5.819     5.810     5.801     5.791     5.781     5.770     5.759     5.748     5.738     5.728     5.720     5.712     5.704     5.697     5.691     5.686     5.682     5.678     5.675     5.673     5.670     5.667     5.665     5.662     5.659     5.656     5.653     5.651     5.648     5.645     5.640     5.635     5.629     5.622     5.613     5.603     5.591     5.577     5.562     5.547     5.532     5.516     5.498     5.479     5.460     5.440     5.420     5.400     5.380     5.360     5.342     5.327     5.311     5.344     5.524     5.666     5.728     5.710     5.616     5.471     5.287     5.099     5.078     5.059     5.041     5.025     5.013     5.004     5.001     5.004     5.015     5.033     5.054     5.079     5.105     5.132     5.160     5.188     5.220     5.254     5.289     5.325     5.362     5.399     5.437     5.475     5.512     5.547     5.581     5.614     5.646     5.676     5.706     5.736     5.764     5.790     5.814     5.836     5.855     5.872     5.888     5.903     5.918     5.933     5.947     5.959     5.971     5.983     5.996     6.009     6.023     6.037     6.053     6.069     6.085     6.100     6.115     6.129     6.140     6.146     6.146     6.143     6.188     6.456     6.707     6.907     7.118     7.429     7.628     7.803     7.949     8.241     8.571     8.898     9.281     9.722    10.126    10.441    10.602    10.596    10.423    10.148     9.852     9.591     9.399     9.305     9.217     9.133     9.016     8.883     8.735     8.579     8.415     8.232     8.029     7.972     7.965     7.948     7.921     7.889     7.852     7.803     7.747     7.682     7.616     7.548     7.472     7.384     7.280     7.173     7.069     6.962     6.850     6.726     6.595     6.458     6.326     6.198     6.074     5.951     5.830     5.711     5.599     5.494     5.394     5.293     5.187     5.079     4.977     4.899     4.842     4.795     4.750     4.703     4.656     4.610     4.567     4.529     4.499     4.476     4.458     4.440     4.421     4.400     4.377     4.351     4.325     4.299     4.274     4.250     4.228     4.206     4.185     4.165     4.144     4.123     4.102     4.081     4.060     4.039     4.017     3.996     3.975     3.954     3.933     3.913     3.893     3.872     3.852     3.832     3.812     3.792     3.774     3.756     3.738     3.722     3.706     3.689     3.673     3.659     3.647     3.635     3.625     3.616     3.609     3.604     3.601     3.600     3.600     3.601     3.602     3.603     3.604     3.604     3.603     3.602     3.600     3.598     3.595     3.592     3.588     3.583     3.579     3.574     3.569     3.563     3.557     3.551     3.544     3.538     3.531     3.523     3.516     3.508     3.501     3.492     3.484     3.475     3.466     3.457     3.448     3.438     3.429     3.420     3.411     3.401     3.392     3.382     3.372     3.362     3.352     3.341     3.331     3.321     3.310     3.299     3.288     3.276     3.264     3.252     3.240     3.228     3.216     3.204     3.192     3.180     3.167     3.155     3.142     3.129     3.116     3.103     3.091     3.078     3.065     3.053     3.040     3.028     3.016     3.003     2.991     2.979     2.968     2.957     2.945     2.934     2.923     2.912     2.902     2.891     2.882     2.872     2.862     2.853     2.844     2.835     2.827     2.818     2.810     2.802     2.795     2.789     2.782     2.775     2.768     2.762     2.755     2.749     2.743     2.738     2.732     2.727     2.721     2.716     2.710     2.705     2.700     2.695     2.690     2.685     2.680     2.676     2.671     2.666     2.661     2.657     2.652     2.648     2.643     2.638     2.633     2.629     2.625     2.620     2.615     2.610     2.605     2.601     2.596     2.592     2.586     2.581     2.576     2.570     2.565     2.560     2.555     2.550     2.545     2.539     2.533     2.526     2.520     2.514     2.508     2.501     2.494     2.487     2.480     2.473     2.467     2.460     2.453     2.446     2.438     2.430     2.422     2.412     2.401     2.390     2.377     2.364     2.349     2.334     2.319     2.306     2.293     2.284     2.277     2.272     2.269     2.266     2.263     2.257     2.251     2.243     2.233     2.221     2.208     2.191
     2.725     2.736     2.752     2.775     2.782     2.863     2.821     2.933     2.851     2.981     2.870     3.005     2.879     3.008     2.879     2.993     2.870     2.965     2.857     2.929     2.840     2.891     2.823     2.855     2.812     2.827     2.831     2.840     2.849     2.857     2.866     2.875     2.883     2.892     2.900     2.909     2.917     2.925     2.933     2.941     2.949     2.957     2.965     2.973     2.981     2.989     2.996     3.004     3.012     3.019     3.027     3.034     3.042     3.049     3.057     3.063     3.071     3.078     3.085     3.092     3.099     3.106     3.113     3.120     3.127     3.134     3.141     3.147     3.154     3.161     3.167     3.174     3.181     3.187     3.194     3.200     3.207     3.213     3.219     3.225     3.232     3.238     3.244     3.250     3.256     3.262     3.269     3.275     3.281     3.287     3.293     3.299     3.305     3.311     3.317     3.323     3.329     3.334     3.340     3.346     3.352     3.357     3.363     3.369     3.374     3.380     3.385     3.391     3.396     3.402     3.407     3.413     3.418     3.424     3.429     3.434     3.440     3.445     3.450     3.456     3.461     3.466     3.471     3.476     3.482     3.487     3.492     3.497     3.502     3.507     3.512     3.517     3.522     3.527     3.532     3.537     3.542     3.546     3.551     3.556     3.560     3.565     3.569     3.574     3.578     3.583     3.587     3.591     3.596     3.600     3.604     3.609     3.613     3.617     3.621     3.625     3.629     3.633     3.636     3.640     3.644     3.648     3.651     3.655     3.658     3.662     3.665     3.668     3.671     3.674     3.677     3.681     3.683     3.686     3.689     3.692     3.694     3.697     3.699     3.702     3.704     3.706     3.708     3.710     3.712     3.714     3.716     3.717     3.719     3.720     3.722     3.723     3.725     3.726     3.727     3.728     3.729     3.730     3.730     3.731     3.732     3.732     3.733     3.733     3.733     3.733     3.734     3.734     3.733     3.734     3.733     3.733     3.732     3.732     3.731     3.731     3.730     3.729     3.729     3.728     3.727     3.725     3.724     3.723     3.722     3.720     3.719     3.717     3.715     3.714     3.712     3.710     3.708     3.706     3.703     3.701     3.699     3.696     3.693     3.691     3.688     3.685     3.682     3.679     3.676     3.673     3.670     3.666     3.663     3.659     3.656     3.652     3.648     3.644     3.640     3.636     3.631     3.627     3.623     3.618     3.614     3.609     3.604     3.599     3.594     3.589     3.584     3.578     3.573     3.567     3.562     3.556     3.550     3.544     3.538     3.532     3.526     3.519     3.513     3.507     3.500     3.493     3.487     3.480     3.473     3.466     3.458     3.451     3.444     3.437     3.429     3.422     3.414     3.406     3.398     3.391     3.383     3.375     3.367     3.359     3.351     3.343     3.335     3.327     3.319     3.311     3.303     3.295     3.286     3.278     3.270     3.261     3.253     3.245     3.236     3.228     3.220     3.211     3.203     3.203     3.203     3.204     3.204     3.204     3.204     3.205     3.205     3.205     3.205     3.206     3.206     3.206     3.207     3.207     3.207     3.207     3.208     3.208     3.208     3.209     3.209     3.209     3.210     3.210     3.210     3.211     3.211     3.211     3.212     3.212     3.213     3.213     3.213     3.214     3.214     3.215     3.215     3.215     3.216     3.216     3.217     3.217     3.217     3.218     3.219     3.219     3.219     3.220     3.220     3.221     3.221     3.222     3.222     3.223     3.223     3.224     3.224     3.225     3.225     3.226     3.226     3.227     3.227     3.228     3.229     3.229     3.230     3.230     3.231     3.231     3.232     3.233     3.233     3.234     3.234     3.235     3.236     3.236     3.237     3.237     3.238     3.239     3.239     3.240     3.241     3.241     3.242     3.243     3.243     3.244     3.245     3.246     3.246     3.247     3.248     3.249     3.249     3.250     3.251     3.251     3.252     3.253     3.254     3.255     3.255     3.256     3.257     3.258     3.259     3.260     3.260     3.261     3.262     3.263     3.264     3.265     3.266     3.266     3.267     3.268     3.269     3.270     3.271     3.272     3.273     3.274     3.275     3.275     3.276     3.277     3.278     3.279     3.280     3.281     3.282     3.284     3.284     3.285     3.286     3.287     3.288     3.289     3.290     3.292     3.293     3.294     3.295     3.296     3.297     3.298     3.299     3.301     3.302     3.303     3.304     3.305     3.306     3.308     3.309     3.310     3.311     3.313     3.314     3.315     3.316     3.318     3.319     3.320     3.322     3.323     3.324     3.326     3.327     3.328     3.330     3.331     3.333     3.334     3.335     3.337     3.338     3.340     3.341     3.342     3.344     3.345     3.347     3.348     3.350     3.351     3.353     3.354     3.356     3.357     3.359     3.360     3.362     3.363     3.365     3.366     3.367     3.369     3.370     3.372     3.373     3.375     3.377     3.378     3.380     3.381     3.383     3.384     3.386     3.387     3.389     3.391     3.392     3.394     3.395     3.397     3.398     3.400     3.402     3.403     3.405     3.407     3.409     3.410     3.412     3.414     3.416     3.417     3.419     3.421     3.422     3.424     3.426     3.428     3.430     3.431     3.433     3.435     3.437     3.438     3.440     3.442     3.444     3.446     3.448     3.449     3.451     3.453     3.455     3.457     3.459     3.461     3.463     3.465     3.467     3.468     3.470     3.472     3.474     3.476     3.478     3.480     3.482     3.484     3.486     3.488     3.490     3.492     3.494     3.496     3.498     3.500     3.502     3.504     3.506     3.508     3.510     3.512     3.514     3.516     3.518     3.520     3.522     3.525     3.527     3.529     3.531     3.533     3.535     3.538     3.540     3.542     3.544     3.546     3.548     3.551     3.553     3.555     3.557     3.559     3.562     3.564     3.566     3.568     3.570     3.573     3.575     3.577     3.579     3.582     3.584     3.586     3.588     3.590     3.593     3.595     3.597     3.599     3.602     3.604     3.606     3.609     3.611     3.613     3.615     3.618     3.620     3.622     3.625     3.627     3.629     3.631     3.634     3.636     3.638     3.641     3.643     3.645     3.647     3.650     3.652     3.654     3.657     3.659     3.661     3.664     3.666     3.669     3.671     3.673     3.676     3.678     3.680     3.683     3.685     3.688     3.690     3.692     3.695     3.697     3.700     3.702     3.704     3.707     3.709     3.712     3.714     3.717     3.719     3.722     3.724     3.727     3.729     3.731     3.734     3.737     3.739     3.742     3.744     3.747     3.750     3.752     3.755     3.758     3.760     3.763     3.765     3.768     3.771     3.774     3.776     3.779     3.781     3.784     3.787     3.790     3.792     3.795     3.797     3.800     3.802     3.805     3.807     3.810     3.812     3.815     3.818     3.820     3.823     3.825     3.828     3.830     3.833     3.835     3.838     3.841     3.843     3.846     3.849     3.852     3.855     3.858     3.860     3.864     3.867     3.870     3.874     3.877     3.881     3.885     3.889     3.893     3.897     3.902     3.907     3.912     3.917     3.922     3.928     3.934     3.939     3.945     3.951     3.956     3.961     3.966     3.971     3.975     3.980     3.984     3.987     3.991     3.994     3.997     4.000     4.003     4.005     4.008     4.011     4.013     4.016     4.018     4.020     4.023     4.025     4.027     4.030     4.032     4.034     4.036     4.038     4.041     4.050     4.062     4.074     4.086     4.098     4.110     4.122     4.134     4.147     4.159     4.171     4.184     4.196     4.209     4.221     4.234     4.246     4.259     4.272     4.284     4.297     4.309     4.322     4.335     4.347     4.360     4.373     4.385     4.398     4.410     4.423     4.436     4.448     4.461     4.473     4.485     4.498     4.510     4.522     4.534     4.546     4.558     4.570     4.582     4.593     4.605     4.617     4.628     4.640     4.651     4.662     4.673     4.684     4.695     4.705     4.716     4.726     4.737     4.747     4.757     4.767     4.776     4.786     4.795     4.804     4.813     4.822     4.830     4.839     4.847     4.855     4.862     4.870     4.877     4.884     4.891     4.898     4.904     4.910     4.916     4.922     4.927     4.932     4.937     4.942     4.946     4.950     4.954     4.958     4.961     4.964     4.967     4.969     4.971     4.973     4.975     4.976     4.977     4.977     4.977     4.977     4.977     4.976     4.974     4.973     4.971     4.968     4.965     4.962     4.958     4.954     4.950     4.945     4.939     4.934     4.927     4.921     4.913     4.906     4.897     4.888     4.879     4.869     4.859     4.848     4.836     4.824     4.811     4.798     4.784     4.770     4.755     4.740     4.724     4.708     4.692     4.674     4.657     4.639     4.620     4.601     4.581     4.561     4.541     4.520     4.499     4.477     4.460     4.465     4.469     4.473     4.477     4.481     4.486     4.490     4.494     4.499     4.520     4.543     4.565     4.586     4.606     4.626     4.645     4.662     4.679     4.695     4.710     4.725     4.738     4.750     4.761     4.772     4.781     4.789     4.797     4.803     4.808     4.812     4.815     4.816     4.817     4.816     4.814     4.811     4.806     4.801     4.794     4.786     4.776     4.766     4.754     4.741     4.727     4.713     4.721     4.728     4.736     4.744     4.753     4.761     4.769     4.778     4.786     4.795     4.804     4.813     4.823     4.832     4.842     4.852     4.862     4.872     4.882     4.893     4.904     4.914     4.926     4.937     4.949     4.960     4.972     4.985     4.997     5.010     5.023     5.036     5.049     5.063     5.077     5.091     5.105     5.120     5.135     5.150     5.165     5.181     5.197     5.213     5.229     5.246     5.263     5.280     5.297     5.315     5.333     5.351     5.370     5.388     5.407     5.426     5.446     5.465     5.485     5.505     5.526     5.546     5.567     5.588     5.609     5.630     5.652     5.673     5.695     5.717     5.739     5.761     5.784     5.806     5.829     5.851     5.874     5.897     5.920     5.943     5.966     5.990     6.013     6.036     6.059     6.082     6.105     6.127     6.150     6.173     6.196     6.218     6.240     6.263     6.285     6.307     6.329     6.350     6.372     6.393     6.415     6.436     6.457     6.478     6.499     6.519     6.539     6.559     6.578     6.598     6.617     6.636     6.655     6.673     6.692     6.711     6.731     6.751     6.772     6.791     6.811     6.829     6.847     6.864     6.880     6.896     6.910     6.925     6.940     6.957     6.975     6.994     7.011     7.093     7.229     7.366     7.505     7.653     7.808     7.965     8.123     8.275     8.414     8.528     8.612     8.666     8.688     8.681     8.652     8.613     8.588     8.594     8.624     8.685     8.736     8.760     8.805     8.806     8.798     9.127     9.647    10.104    10.209    10.166    10.095    10.034     9.900     9.765     9.675     9.572     9.539     9.526     9.499     9.517     9.509     9.492     9.580     9.577     9.573     9.562     9.625     9.649     9.691     9.802     9.849     9.859     9.943    10.121    10.188    10.459    10.538    10.664    10.883    10.880    11.021    11.046    11.023    11.040    10.959    10.831    10.712    10.613    10.474    10.424    10.244    10.114     9.951     9.782     9.686     9.643     9.430     9.378     9.248     9.100     9.007     8.889     8.722     8.598     8.474     8.352     8.286     8.159     8.108     7.923     7.855     7.732     7.632     7.594     7.474     7.453     7.323     7.217     7.108     7.020     6.947     6.803     6.739     6.696     6.600     6.582     6.594     6.605     6.615     6.624     6.631     6.637     6.642     6.647     6.653     6.659     6.666     6.672     6.679     6.747     6.894     7.037     7.189     7.363     7.467     7.737     7.828     8.050     8.189     8.414     8.551     8.735     8.995     9.073     9.262     9.348     9.514     9.637     9.736     9.874     9.874    10.005     9.950    10.037    10.006     9.946    10.001    10.015    10.056    10.124    10.225    10.276    10.342    10.314    10.263    10.152    10.212    10.007     9.881     9.740     9.601     9.467     9.244     9.100     8.950     8.854     8.682     8.556     8.399     8.213     8.095     8.041     8.014     8.019     7.979     7.938     7.867     7.780     7.731     7.641     7.551     7.461     7.388     7.295     7.220     7.200     7.037     6.942     6.808     6.643     6.568     6.365     6.346     6.327     6.306     6.285     6.264     6.242     6.221     6.199     6.179     6.159     6.140     6.123     6.107     6.092     6.080     6.069     6.061     6.054     6.046     6.039     6.032     6.025     6.018     6.013     6.008     6.004     6.002     6.001     6.001     6.001     6.001     6.002     6.002     6.001     6.000     5.998     5.994     5.990     5.983     5.976     5.967     5.958     5.947     5.936     5.925     5.914     5.903     5.893     5.882     5.873     5.864     5.854     5.845     5.835     5.825     5.815     5.805     5.793     5.782     5.770     5.759     5.748     5.739     5.730     5.722     5.714     5.707     5.701     5.696     5.692     5.689     5.686     5.684     5.681     5.679     5.676     5.673     5.670     5.667     5.664     5.662     5.659     5.655     5.651     5.645     5.638     5.630     5.621     5.610     5.597     5.581     5.565     5.549     5.533     5.516     5.497     5.478     5.458     5.439     5.419     5.397     5.374     5.353     5.335     5.319     5.303     5.363     5.560     5.699     5.763     5.753     5.669     5.549     5.376     5.181     5.058     5.040     5.023     5.008     4.996     4.986     4.981     4.981     4.986     4.996     5.008     5.024     5.042     5.064     5.089     5.116     5.145     5.177     5.211     5.245     5.282     5.319     5.357     5.395     5.432     5.467     5.501     5.533     5.565     5.596     5.626     5.655     5.683     5.709     5.734     5.759     5.781     5.802     5.822     5.842     5.862     5.881     5.900     5.916     5.931     5.946     5.962     5.978     5.994     6.010     6.028     6.045     6.060     6.076     6.091     6.104     6.114     6.120     6.181     6.397     6.656     6.935     7.208     7.442     7.650     7.960     8.385     8.771     9.142     9.462     9.765    10.066    10.382    10.672    10.921    11.097    11.206    11.159    10.987    10.707    10.430    10.118     9.893     9.747     9.604     9.486     9.339     9.193     9.035     8.872     8.703     8.513     8.305     8.072     7.831     7.792     7.749     7.699     7.645     7.581     7.510     7.434     7.351     7.270     7.184     7.086     6.976     6.863     6.754     6.640     6.518     6.388     6.255     6.123     5.998     5.880     5.767     5.657     5.548     5.441     5.339     5.245     5.156     5.069     4.979     4.887     4.800     4.730     4.679     4.639     4.601     4.562     4.522     4.483     4.445     4.410     4.381     4.357     4.338     4.321     4.304     4.285     4.264     4.242     4.219     4.196     4.173     4.152     4.132     4.113     4.094     4.076     4.058     4.040     4.022     4.004     3.986     3.967     3.948     3.929     3.910     3.892     3.873     3.855     3.836     3.817     3.798     3.779     3.760     3.742     3.724     3.706     3.689     3.673     3.658     3.642     3.627     3.612     3.598     3.587     3.576     3.567     3.559     3.552     3.548     3.547     3.547     3.548     3.550     3.552     3.553     3.554     3.555     3.554     3.554     3.553     3.551     3.549     3.546     3.543     3.539     3.535     3.531     3.527     3.522     3.517     3.511     3.505     3.499     3.492     3.486     3.479     3.472     3.464     3.457     3.449     3.440     3.432     3.423     3.414     3.405     3.397     3.388     3.379     3.370     3.361     3.351     3.341     3.332     3.322     3.312     3.301     3.291     3.280     3.270     3.259     3.247     3.235     3.224     3.212     3.200     3.188     3.176     3.164     3.152     3.139     3.127     3.114     3.101     3.089     3.076     3.064     3.052     3.039     3.027     3.014     3.002     2.990     2.978     2.967     2.955     2.944     2.933     2.922     2.911     2.900     2.889     2.879     2.869     2.860     2.850     2.841     2.832     2.823     2.815     2.807     2.799     2.791     2.784     2.777     2.771     2.764     2.758     2.751     2.744     2.738     2.732     2.727     2.721     2.716     2.711     2.705     2.700     2.695     2.690     2.684     2.679     2.674     2.670     2.665     2.661     2.656     2.651     2.646     2.642     2.637     2.633     2.628     2.623     2.619     2.614     2.610     2.605     2.600     2.595     2.590     2.586     2.581     2.577     2.572     2.566     2.561     2.555     2.550     2.545     2.540     2.534     2.529     2.523     2.517     2.510     2.504     2.498     2.492     2.485     2.478     2.470     2.464     2.457     2.451     2.444     2.437     2.429     2.421     2.412     2.402     2.392     2.380     2.367     2.354     2.340     2.325     2.310     2.296     2.283     2.274     2.268     2.263     2.261     2.258     2.255     2.250     2.244     2.236     2.226     2.215     2.201     2.186
     2.724     2.740     2.749     2.766     2.802     2.789     2.879     2.822     2.937     2.846     2.973     2.860     2.988     2.865     2.983     2.862     2.964     2.853     2.934     2.839     2.898     2.823     2.863     2.808     2.832     2.822     2.831     2.840     2.849     2.858     2.867     2.876     2.885     2.893     2.902     2.910     2.918     2.926     2.934     2.943     2.951     2.959     2.967     2.975     2.982     2.990     2.998     3.006     3.014     3.021     3.029     3.036     3.044     3.051     3.059     3.066     3.073     3.080     3.088     3.095     3.102     3.109     3.116     3.123     3.130     3.137     3.144     3.150     3.157     3.164     3.171     3.177     3.184     3.191     3.197     3.204     3.210     3.216     3.223     3.229     3.236     3.242     3.248     3.254     3.260     3.266     3.273     3.279     3.285     3.291     3.297     3.303     3.309     3.315     3.321     3.327     3.333     3.339     3.345     3.351     3.356     3.362     3.368     3.373     3.379     3.385     3.390     3.396     3.401     3.407     3.412     3.418     3.423     3.429     3.434     3.440     3.445     3.450     3.455     3.461     3.466     3.471     3.477     3.482     3.487     3.492     3.497     3.502     3.508     3.512     3.518     3.523     3.527     3.533     3.537     3.542     3.547     3.552     3.556     3.561     3.566     3.570     3.575     3.579     3.584     3.588     3.593     3.597     3.601     3.605     3.610     3.614     3.618     3.622     3.626     3.630     3.634     3.638     3.642     3.646     3.649     3.653     3.657     3.660     3.663     3.667     3.670     3.673     3.676     3.679     3.683     3.686     3.688     3.691     3.694     3.697     3.699     3.702     3.704     3.707     3.709     3.711     3.713     3.715     3.717     3.719     3.721     3.722     3.724     3.725     3.727     3.728     3.729     3.731     3.732     3.733     3.734     3.734     3.735     3.736     3.736     3.737     3.737     3.738     3.738     3.738     3.738     3.738     3.738     3.738     3.738     3.737     3.737     3.736     3.736     3.735     3.735     3.734     3.733     3.732     3.731     3.730     3.729     3.727     3.726     3.724     3.723     3.721     3.719     3.718     3.716     3.714     3.712     3.710     3.707     3.705     3.703     3.700     3.697     3.695     3.692     3.689     3.686     3.683     3.680     3.677     3.673     3.670     3.667     3.663     3.659     3.655     3.651     3.648     3.644     3.639     3.635     3.631     3.626     3.622     3.617     3.612     3.608     3.603     3.598     3.592     3.587     3.582     3.576     3.571     3.565     3.559     3.554     3.547     3.542     3.536     3.529     3.523     3.516     3.510     3.503     3.496     3.490     3.483     3.476     3.469     3.462     3.454     3.447     3.440     3.432     3.425     3.417     3.409     3.401     3.394     3.386     3.378     3.370     3.362     3.354     3.346     3.338     3.330     3.322     3.313     3.305     3.297     3.289     3.280     3.272     3.264     3.255     3.247     3.239     3.230     3.222     3.213     3.205     3.201     3.202     3.202     3.203     3.203     3.203     3.203     3.203     3.204     3.204     3.204     3.205     3.205     3.205     3.205     3.206     3.206     3.206     3.207     3.207     3.207     3.208     3.208     3.208     3.209     3.209     3.209     3.209     3.210     3.210     3.211     3.211     3.211     3.212     3.212     3.213     3.213     3.213     3.214     3.214     3.215     3.215     3.216     3.216     3.217     3.217     3.217     3.218     3.218     3.219     3.219     3.220     3.220     3.221     3.221     3.222     3.222     3.223     3.223     3.224     3.224     3.225     3.225     3.226     3.226     3.227     3.228     3.228     3.229     3.229     3.230     3.231     3.231     3.232     3.232     3.233     3.233     3.234     3.235     3.235     3.236     3.237     3.237     3.238     3.239     3.239     3.240     3.240     3.241     3.242     3.243     3.243     3.244     3.245     3.246     3.246     3.247     3.248     3.248     3.249     3.250     3.251     3.252     3.252     3.253     3.254     3.255     3.256     3.257     3.257     3.258     3.259     3.260     3.261     3.262     3.262     3.263     3.264     3.265     3.266     3.267     3.268     3.269     3.270     3.270     3.271     3.272     3.273     3.274     3.275     3.276     3.277     3.278     3.279     3.280     3.281     3.282     3.283     3.284     3.285     3.286     3.287     3.288     3.289     3.290     3.291     3.292     3.293     3.295     3.296     3.297     3.298     3.299     3.300     3.302     3.303     3.304     3.305     3.306     3.308     3.309     3.310     3.312     3.313     3.314     3.315     3.317     3.318     3.319     3.320     3.322     3.323     3.324     3.326     3.327     3.329     3.330     3.332     3.333     3.334     3.336     3.337     3.339     3.340     3.342     3.343     3.344     3.346     3.347     3.349     3.350     3.352     3.353     3.355     3.356     3.358     3.359     3.361     3.362     3.363     3.365     3.366     3.368     3.369     3.371     3.372     3.374     3.375     3.377     3.379     3.380     3.382     3.383     3.385     3.386     3.388     3.390     3.391     3.393     3.394     3.396     3.397     3.399     3.401     3.403     3.404     3.406     3.408     3.409     3.411     3.413     3.415     3.416     3.418     3.420     3.422     3.423     3.425     3.427     3.428     3.430     3.432     3.434     3.436     3.438     3.439     3.441     3.443     3.445     3.447     3.448     3.450     3.452     3.454     3.456     3.458     3.460     3.462     3.464     3.466     3.467     3.469     3.471     3.473     3.475     3.477     3.479     3.481     3.483     3.485     3.487     3.489     3.491     3.493     3.495     3.497     3.499     3.501     3.503     3.505     3.507     3.509     3.511     3.513     3.515     3.517     3.520     3.522     3.524     3.526     3.528     3.530     3.532     3.535     3.537     3.539     3.541     3.543     3.545     3.548     3.550     3.552     3.554     3.556     3.558     3.561     3.563     3.565     3.567     3.570     3.572     3.574     3.576     3.578     3.581     3.583     3.585     3.587     3.590     3.592     3.594     3.596     3.599     3.601     3.603     3.605     3.608     3.610     3.612     3.615     3.617     3.619     3.621     3.624     3.626     3.628     3.630     3.633     3.635     3.637     3.640     3.642     3.644     3.646     3.649     3.651     3.653     3.656     3.658     3.660     3.663     3.665     3.668     3.670     3.672     3.675     3.677     3.679     3.682     3.684     3.686     3.689     3.691     3.693     3.696     3.698     3.701     3.703     3.706     3.708     3.711     3.713     3.715     3.718     3.720     3.723     3.725     3.728     3.730     3.733     3.735     3.738     3.740     3.743     3.745     3.748     3.751     3.753     3.756     3.759     3.761     3.764     3.767     3.769     3.772     3.775     3.777     3.780     3.783     3.786     3.788     3.791     3.793     3.796     3.798     3.801     3.804     3.806     3.809     3.811     3.814     3.817     3.819     3.822     3.824     3.827     3.829     3.832     3.835     3.837     3.840     3.843     3.846     3.848     3.851     3.854     3.857     3.860     3.864     3.867     3.870     3.874     3.878     3.881     3.885     3.890     3.894     3.898     3.903     3.908     3.913     3.918     3.923     3.929     3.934     3.940     3.945     3.951     3.956     3.961     3.966     3.971     3.975     3.979     3.983     3.987     3.990     3.994     3.997     4.000     4.003     4.005     4.008     4.011     4.013     4.016     4.018     4.021     4.023     4.025     4.028     4.030     4.032     4.034     4.036     4.039     4.047     4.059     4.071     4.083     4.095     4.107     4.119     4.131     4.143     4.156     4.168     4.180     4.193     4.205     4.218     4.230     4.243     4.255     4.268     4.281     4.293     4.306     4.318     4.331     4.343     4.356     4.369     4.381     4.394     4.406     4.419     4.432     4.444     4.456     4.469     4.481     4.493     4.506     4.518     4.530     4.542     4.554     4.566     4.578     4.589     4.601     4.612     4.624     4.635     4.647     4.658     4.669     4.680     4.690     4.701     4.712     4.722     4.732     4.742     4.753     4.762     4.772     4.782     4.791     4.800     4.809     4.818     4.826     4.835     4.843     4.851     4.859     4.866     4.873     4.880     4.887     4.894     4.900     4.906     4.912     4.918     4.923     4.929     4.934     4.938     4.943     4.947     4.951     4.954     4.958     4.961     4.963     4.966     4.968     4.970     4.971     4.972     4.973     4.974     4.974     4.974     4.973     4.973     4.971     4.970     4.968     4.965     4.963     4.959     4.956     4.952     4.948     4.943     4.938     4.932     4.926     4.919     4.912     4.904     4.896     4.888     4.878     4.869     4.858     4.847     4.836     4.824     4.812     4.799     4.785     4.771     4.756     4.741     4.726     4.709     4.693     4.676     4.658     4.640     4.622     4.603     4.583     4.563     4.543     4.522     4.501     4.479     4.458     4.463     4.467     4.471     4.475     4.480     4.484     4.488     4.492     4.497     4.501     4.523     4.545     4.566     4.587     4.606     4.625     4.643     4.660     4.676     4.691     4.706     4.719     4.732     4.743     4.754     4.763     4.772     4.779     4.785     4.791     4.795     4.798     4.800     4.800     4.800     4.798     4.796     4.791     4.786     4.779     4.772     4.763     4.752     4.741     4.728     4.714     4.711     4.719     4.726     4.734     4.742     4.750     4.759     4.767     4.776     4.784     4.793     4.802     4.811     4.820     4.830     4.840     4.849     4.859     4.869     4.880     4.890     4.901     4.912     4.923     4.934     4.946     4.958     4.969     4.982     4.994     5.007     5.020     5.033     5.046     5.060     5.073     5.087     5.102     5.116     5.131     5.146     5.161     5.177     5.192     5.208     5.225     5.241     5.258     5.275     5.292     5.310     5.328     5.346     5.364     5.383     5.402     5.421     5.440     5.460     5.479     5.499     5.520     5.540     5.561     5.581     5.602     5.624     5.645     5.666     5.688     5.710     5.732     5.754     5.776     5.799     5.821     5.844     5.867     5.890     5.912     5.935     5.959     5.982     6.005     6.028     6.051     6.074     6.097     6.120     6.143     6.165     6.188     6.211     6.233     6.255     6.278     6.300     6.321     6.343     6.365     6.386     6.408     6.429     6.450     6.471     6.492     6.513     6.533     6.553     6.573     6.592     6.612     6.630     6.649     6.668     6.686     6.705     6.724     6.744     6.765     6.785     6.805     6.823     6.842     6.859     6.876     6.892     6.906     6.920     6.933     6.948     6.965     6.982     6.999     7.014     7.156     7.297     7.437     7.580     7.735     7.893     8.050     8.206     8.355     8.486     8.589     8.661     8.702     8.711     8.693     8.652     8.608     8.589     8.602     8.646     8.715     8.762     8.782     8.804     8.779     8.913     9.470    10.013    10.247    10.489    10.399    10.435    10.283    10.256    10.183    10.033     9.956     9.809     9.801     9.721     9.704     9.655     9.733     9.687     9.663     9.622     9.680     9.651     9.767     9.767     9.779     9.850     9.811     9.881     9.975    10.161    10.314    10.480    10.604    10.741    10.910    10.889    11.011    11.022    10.960    10.960    10.831    10.803    10.650    10.507    10.381    10.295    10.190    10.057     9.905     9.783     9.693     9.620     9.454     9.353     9.297     9.192     9.046     8.947     8.808     8.642     8.566     8.494     8.392     8.231     8.184     8.000     7.949     7.818     7.737     7.655     7.535     7.453     7.343     7.245     7.141     7.026     6.931     6.902     6.781     6.708     6.608     6.594     6.605     6.614     6.623     6.630     6.636     6.642     6.648     6.654     6.661     6.668     6.676     6.683     6.689     6.735     6.879     7.022     7.155     7.351     7.492     7.721     7.845     8.027     8.183     8.326     8.582     8.708     8.899     9.023     9.162     9.299     9.406     9.572     9.589     9.746     9.747     9.853     9.809     9.831     9.821     9.799     9.804     9.827     9.918     9.974    10.049    10.125    10.110    10.084    10.136    10.010     9.959     9.838     9.734     9.554     9.490     9.300     9.145     9.074     8.895     8.814     8.669     8.514     8.329     8.158     8.039     8.006     7.952     7.957     7.880     7.823     7.769     7.712     7.670     7.564     7.512     7.398     7.391     7.293     7.163     7.104     6.954     6.859     6.731     6.556     6.469     6.370     6.350     6.329     6.308     6.286     6.265     6.244     6.223     6.202     6.183     6.165     6.148     6.132     6.119     6.106     6.096     6.089     6.082     6.075     6.069     6.062     6.056     6.050     6.045     6.041     6.037     6.035     6.034     6.034     6.035     6.036     6.037     6.037     6.036     6.034     6.031     6.027     6.021     6.014     6.005     5.995     5.984     5.972     5.960     5.948     5.936     5.924     5.913     5.902     5.892     5.882     5.872     5.862     5.852     5.841     5.831     5.819     5.807     5.794     5.782     5.771     5.760     5.750     5.741     5.733     5.726     5.719     5.713     5.708     5.704     5.701     5.699     5.697     5.694     5.691     5.688     5.685     5.682     5.679     5.677     5.674     5.670     5.666     5.661     5.655     5.648     5.639     5.629     5.617     5.603     5.585     5.567     5.549     5.532     5.514     5.496     5.476     5.456     5.436     5.414     5.390     5.366     5.345     5.327     5.310     5.292     5.375     5.565     5.715     5.793     5.793     5.735     5.609     5.448     5.269     5.056     5.024     5.008     4.994     4.981     4.970     4.962     4.959     4.960     4.963     4.968     4.974     4.984     4.998     5.017     5.041     5.067     5.095     5.126     5.159     5.195     5.233     5.271     5.309     5.346     5.380     5.412     5.444     5.475     5.506     5.536     5.565     5.592     5.619     5.647     5.675     5.701     5.726     5.750     5.775     5.802     5.827     5.851     5.871     5.889     5.909     5.930     5.950     5.969     5.989     6.010     6.030     6.049     6.069     6.088     6.105     6.121     6.147     6.333     6.542     6.778     7.040     7.352     7.788     8.324     8.847     9.285     9.672    10.017    10.250    10.431    10.508    10.602    10.665    10.734    10.809    10.899    10.931    10.888    10.786    10.624    10.387    10.205    10.010     9.813     9.630     9.450     9.296     9.140     8.997     8.846     8.672     8.482     8.261     8.028     7.788     7.548     7.425     7.359     7.287     7.203     7.120     7.030     6.945     6.855     6.753     6.639     6.522     6.410     6.295     6.171     6.043     5.919     5.800     5.689     5.584     5.485     5.389     5.294     5.200     5.109     5.024     4.946     4.873     4.800     4.725     4.651     4.588     4.540     4.502     4.468     4.434     4.401     4.366     4.333     4.300     4.271     4.247     4.227     4.209     4.193     4.176     4.157     4.138     4.117     4.097     4.078     4.059     4.041     4.024     4.007     3.991     3.976     3.960     3.945     3.929     3.914     3.897     3.880     3.864     3.847     3.830     3.814     3.797     3.779     3.762     3.745     3.728     3.710     3.692     3.675     3.658     3.642     3.626     3.611     3.597     3.582     3.567     3.553     3.541     3.530     3.521     3.512     3.505     3.499     3.496     3.495     3.496     3.499     3.501     3.504     3.506     3.508     3.509     3.509     3.509     3.508     3.507     3.505     3.503     3.500     3.498     3.494     3.491     3.487     3.483     3.478     3.473     3.467     3.462     3.456     3.449     3.443     3.436     3.429     3.422     3.414     3.406     3.398     3.390     3.382     3.374     3.365     3.357     3.348     3.339     3.330     3.321     3.312     3.302     3.292     3.282     3.272     3.262     3.252     3.241     3.230     3.219     3.207     3.195     3.184     3.172     3.160     3.149     3.137     3.125     3.112     3.100     3.087     3.075     3.062     3.050     3.038     3.026     3.014     3.001     2.989     2.978     2.966     2.954     2.943     2.931     2.921     2.910     2.899     2.888     2.878     2.867     2.858     2.848     2.839     2.830     2.821     2.812     2.804     2.796     2.788     2.780     2.773     2.766     2.759     2.753     2.747     2.741     2.734     2.728     2.722     2.716     2.711     2.705     2.700     2.695     2.690     2.685     2.680     2.675     2.669     2.664     2.660     2.655     2.651     2.646     2.641     2.636     2.632     2.627     2.623     2.618     2.613     2.609     2.604     2.600     2.595     2.591     2.586     2.581     2.576     2.571     2.567     2.562     2.557     2.551     2.546     2.541     2.535     2.530     2.525     2.519     2.514     2.508     2.501     2.495     2.488     2.482     2.475     2.469     2.461     2.454     2.448     2.441     2.435     2.428     2.420     2.412     2.403     2.393     2.382     2.371     2.358     2.344     2.330     2.315     2.300     2.286     2.274     2.265     2.259     2.255     2.253     2.250     2.247     2.243     2.237     2.230     2.220     2.208     2.195     2.182
     2.726     2.738     2.756     2.763     2.781     2.818     2.802     2.883     2.818     2.930     2.836     2.955     2.846     2.962     2.848     2.951     2.843     2.928     2.832     2.897     2.818     2.864     2.808     2.832     2.814     2.823     2.832     2.841     2.850     2.859     2.868     2.877     2.886     2.894     2.903     2.911     2.920     2.928     2.936     2.944     2.952     2.960     2.969     2.976     2.984     2.992     3.000     3.008     3.016     3.023     3.031     3.039     3.046     3.054     3.061     3.068     3.076     3.083     3.090     3.097     3.105     3.112     3.119     3.126     3.133     3.140     3.146     3.153     3.160     3.167     3.174     3.181     3.187     3.194     3.200     3.207     3.213     3.220     3.226     3.233     3.239     3.245     3.252     3.258     3.264     3.271     3.277     3.283     3.289     3.295     3.302     3.307     3.314     3.320     3.326     3.332     3.338     3.344     3.350     3.355     3.361     3.367     3.373     3.378     3.384     3.390     3.395     3.401     3.406     3.412     3.417     3.423     3.429     3.434     3.439     3.445     3.450     3.455     3.461     3.466     3.471     3.476     3.482     3.487     3.492     3.497     3.503     3.508     3.513     3.518     3.523     3.528     3.533     3.538     3.543     3.547     3.552     3.557     3.562     3.567     3.571     3.576     3.580     3.585     3.589     3.594     3.598     3.602     3.607     3.611     3.615     3.619     3.623     3.628     3.631     3.635     3.639     3.643     3.647     3.651     3.655     3.658     3.662     3.665     3.669     3.672     3.675     3.678     3.682     3.685     3.688     3.691     3.694     3.696     3.699     3.702     3.704     3.707     3.709     3.712     3.714     3.716     3.718     3.720     3.722     3.724     3.725     3.727     3.729     3.730     3.732     3.733     3.734     3.735     3.736     3.737     3.738     3.739     3.740     3.740     3.741     3.741     3.742     3.742     3.742     3.743     3.742     3.743     3.742     3.742     3.742     3.742     3.741     3.741     3.740     3.740     3.739     3.738     3.737     3.736     3.735     3.734     3.733     3.731     3.730     3.728     3.727     3.725     3.724     3.722     3.720     3.718     3.716     3.714     3.711     3.709     3.706     3.704     3.701     3.699     3.696     3.693     3.690     3.687     3.684     3.680     3.677     3.674     3.670     3.667     3.663     3.659     3.655     3.651     3.647     3.643     3.639     3.634     3.630     3.625     3.621     3.616     3.611     3.606     3.601     3.596     3.591     3.585     3.580     3.574     3.568     3.563     3.557     3.551     3.545     3.538     3.532     3.526     3.519     3.513     3.506     3.499     3.493     3.486     3.479     3.472     3.465     3.457     3.450     3.443     3.435     3.427     3.420     3.412     3.404     3.396     3.388     3.380     3.372     3.364     3.356     3.348     3.340     3.332     3.324     3.316     3.307     3.299     3.291     3.283     3.274     3.266     3.257     3.249     3.240     3.232     3.224     3.215     3.206     3.200     3.200     3.200     3.201     3.201     3.201     3.202     3.202     3.202     3.203     3.203     3.203     3.203     3.204     3.204     3.204     3.205     3.205     3.205     3.205     3.206     3.206     3.207     3.207     3.207     3.207     3.208     3.208     3.208     3.209     3.209     3.210     3.210     3.210     3.211     3.211     3.211     3.212     3.212     3.213     3.213     3.214     3.214     3.215     3.215     3.215     3.216     3.216     3.217     3.217     3.218     3.218     3.219     3.219     3.220     3.220     3.221     3.221     3.222     3.222     3.223     3.223     3.224     3.224     3.225     3.226     3.226     3.227     3.228     3.228     3.229     3.229     3.230     3.230     3.231     3.231     3.232     3.233     3.233     3.234     3.234     3.235     3.236     3.236     3.237     3.238     3.239     3.239     3.240     3.241     3.241     3.242     3.243     3.244     3.244     3.245     3.245     3.246     3.247     3.248     3.249     3.249     3.250     3.251     3.252     3.253     3.254     3.254     3.255     3.256     3.257     3.258     3.259     3.259     3.260     3.261     3.262     3.263     3.264     3.265     3.265     3.266     3.267     3.268     3.269     3.270     3.271     3.272     3.273     3.274     3.275     3.276     3.277     3.278     3.279     3.280     3.281     3.282     3.283     3.284     3.285     3.286     3.287     3.288     3.289     3.290     3.291     3.292     3.293     3.294     3.296     3.297     3.298     3.299     3.300     3.302     3.303     3.304     3.305     3.307     3.308     3.309     3.310     3.312     3.313     3.314     3.315     3.317     3.318     3.319     3.321     3.322     3.323     3.325     3.326     3.328     3.329     3.330     3.332     3.333     3.335     3.336     3.338     3.339     3.340     3.342     3.343     3.345     3.346     3.348     3.349     3.351     3.352     3.354     3.355     3.357     3.358     3.359     3.361     3.362     3.364     3.365     3.367     3.368     3.370     3.371     3.373     3.374     3.376     3.377     3.379     3.380     3.382     3.384     3.385     3.387     3.388     3.390     3.392     3.393     3.395     3.397     3.398     3.400     3.401     3.403     3.405     3.407     3.409     3.410     3.412     3.414     3.415     3.417     3.419     3.421     3.422     3.424     3.426     3.428     3.429     3.431     3.433     3.435     3.437     3.438     3.440     3.442     3.444     3.446     3.448     3.450     3.451     3.453     3.455     3.457     3.459     3.461     3.463     3.465     3.467     3.469     3.470     3.473     3.474     3.476     3.478     3.480     3.482     3.484     3.486     3.488     3.490     3.492     3.494     3.496     3.498     3.500     3.502     3.504     3.506     3.508     3.510     3.512     3.515     3.517     3.519     3.521     3.523     3.525     3.527     3.529     3.532     3.534     3.536     3.538     3.540     3.542     3.544     3.547     3.549     3.551     3.553     3.555     3.557     3.560     3.562     3.564     3.567     3.569     3.571     3.573     3.576     3.578     3.580     3.582     3.584     3.587     3.589     3.591     3.593     3.596     3.598     3.600     3.602     3.605     3.607     3.609     3.611     3.614     3.616     3.618     3.620     3.623     3.625     3.627     3.630     3.632     3.634     3.636     3.639     3.641     3.643     3.646     3.648     3.650     3.653     3.655     3.657     3.660     3.662     3.664     3.667     3.669     3.671     3.674     3.676     3.678     3.681     3.683     3.685     3.688     3.690     3.693     3.695     3.697     3.700     3.702     3.704     3.707     3.709     3.712     3.714     3.717     3.719     3.721     3.724     3.726     3.729     3.731     3.734     3.737     3.739     3.742     3.744     3.747     3.749     3.752     3.755     3.757     3.760     3.763     3.766     3.768     3.771     3.773     3.776     3.779     3.781     3.784     3.787     3.789     3.792     3.795     3.797     3.800     3.802     3.805     3.808     3.810     3.813     3.815     3.818     3.821     3.823     3.826     3.829     3.831     3.834     3.837     3.839     3.842     3.845     3.848     3.851     3.854     3.857     3.860     3.864     3.867     3.871     3.874     3.878     3.882     3.886     3.891     3.895     3.899     3.904     3.909     3.914     3.919     3.924     3.930     3.935     3.940     3.946     3.951     3.956     3.961     3.966     3.970     3.975     3.979     3.983     3.987     3.990     3.993     3.996     4.000     4.002     4.005     4.008     4.011     4.013     4.016     4.018     4.021     4.023     4.025     4.028     4.030     4.032     4.034     4.036     4.043     4.055     4.067     4.079     4.091     4.104     4.116     4.128     4.140     4.152     4.165     4.177     4.190     4.202     4.214     4.227     4.239     4.252     4.264     4.277     4.289     4.302     4.315     4.327     4.340     4.352     4.365     4.378     4.390     4.403     4.415     4.427     4.440     4.452     4.465     4.477     4.489     4.502     4.514     4.526     4.538     4.550     4.562     4.573     4.585     4.597     4.608     4.620     4.631     4.642     4.654     4.665     4.675     4.686     4.697     4.707     4.718     4.728     4.738     4.748     4.758     4.768     4.777     4.787     4.796     4.805     4.814     4.822     4.831     4.839     4.847     4.855     4.862     4.869     4.877     4.883     4.890     4.896     4.903     4.909     4.914     4.920     4.925     4.930     4.935     4.939     4.943     4.947     4.951     4.954     4.957     4.960     4.962     4.964     4.966     4.968     4.969     4.970     4.971     4.971     4.971     4.970     4.970     4.968     4.967     4.965     4.963     4.960     4.957     4.953     4.950     4.945     4.941     4.936     4.930     4.924     4.918     4.911     4.903     4.895     4.887     4.878     4.868     4.858     4.847     4.836     4.824     4.812     4.799     4.786     4.772     4.757     4.742     4.727     4.711     4.694     4.677     4.660     4.642     4.623     4.604     4.585     4.565     4.545     4.524     4.503     4.482     4.460     4.461     4.465     4.469     4.473     4.478     4.482     4.486     4.491     4.495     4.499     4.504     4.525     4.546     4.567     4.587     4.606     4.624     4.641     4.657     4.672     4.687     4.700     4.713     4.725     4.735     4.745     4.754     4.761     4.768     4.773     4.778     4.781     4.783     4.784     4.784     4.782     4.780     4.776     4.771     4.764     4.757     4.748     4.738     4.727     4.715     4.702     4.709     4.717     4.724     4.732     4.740     4.748     4.757     4.765     4.774     4.782     4.791     4.800     4.809     4.818     4.828     4.837     4.847     4.857     4.867     4.877     4.888     4.898     4.909     4.920     4.932     4.943     4.955     4.967     4.979     4.991     5.004     5.016     5.030     5.043     5.056     5.070     5.084     5.098     5.113     5.127     5.142     5.157     5.173     5.188     5.204     5.220     5.237     5.254     5.271     5.288     5.305     5.323     5.341     5.359     5.377     5.396     5.415     5.434     5.454     5.473     5.493     5.513     5.534     5.554     5.575     5.596     5.617     5.638     5.660     5.681     5.703     5.725     5.747     5.769     5.791     5.814     5.836     5.859     5.882     5.905     5.928     5.951     5.974     5.997     6.020     6.043     6.066     6.089     6.112     6.135     6.158     6.180     6.203     6.226     6.248     6.270     6.292     6.314     6.336     6.357     6.379     6.401     6.422     6.443     6.465     6.486     6.507     6.527     6.548     6.567     6.587     6.606     6.625     6.644     6.662     6.681     6.699     6.718     6.738     6.758     6.778     6.798     6.817     6.836     6.854     6.871     6.887     6.902     6.915     6.928     6.941     6.957     6.973     6.989     7.004     7.070     7.217     7.362     7.505     7.653     7.811     7.971     8.128     8.281     8.423     8.545     8.637     8.698     8.727     8.723     8.692     8.643     8.597     8.589     8.619     8.676     8.752     8.791     8.799     8.797     8.748     9.365     9.777    10.270    10.495    10.559    10.604    10.526    10.549    10.523    10.415    10.450    10.227    10.164    10.023     9.940     9.896     9.975     9.791     9.834     9.818     9.774     9.708     9.845     9.700     9.777     9.773     9.822     9.786     9.954     9.970    10.049    10.205    10.315    10.538    10.647    10.761    10.946    10.871    11.012    10.940    10.920    10.871    10.798    10.708    10.583    10.440    10.360    10.188    10.033     9.963     9.960     9.825     9.706     9.560     9.567     9.407     9.323     9.195     9.101     8.990     8.847     8.812     8.656     8.557     8.480     8.333     8.260     8.102     8.003     7.922     7.778     7.703     7.612     7.503     7.378     7.274     7.167     7.096     6.975     6.900     6.785     6.730     6.673     6.611     6.613     6.621     6.629     6.635     6.642     6.649     6.656     6.663     6.671     6.679     6.687     6.694     6.699     6.739     6.863     7.028     7.227     7.358     7.519     7.665     7.808     7.960     8.180     8.336     8.507     8.664     8.854     8.970     9.094     9.257     9.286     9.508     9.464     9.647     9.600     9.637     9.666     9.633     9.596     9.591     9.618     9.658     9.736     9.806     9.852     9.874     9.947     9.882     9.879     9.812     9.749     9.638     9.579     9.492     9.377     9.278     9.111     9.082     8.928     8.824     8.731     8.483     8.288     8.140     7.934     7.914     7.843     7.843     7.790     7.734     7.691     7.647     7.588     7.521     7.533     7.387     7.322     7.214     7.076     7.056     6.867     6.770     6.635     6.472     6.392     6.373     6.351     6.330     6.308     6.287     6.266     6.246     6.226     6.208     6.190     6.173     6.159     6.145     6.134     6.124     6.117     6.112     6.106     6.100     6.094     6.088     6.083     6.078     6.074     6.071     6.069     6.068     6.068     6.069     6.070     6.072     6.072     6.071     6.068     6.064     6.059     6.052     6.044     6.033     6.021     6.009     5.997     5.983     5.970     5.958     5.945     5.932     5.922     5.912     5.901     5.891     5.880     5.870     5.859     5.847     5.835     5.821     5.808     5.795     5.783     5.773     5.764     5.755     5.747     5.739     5.732     5.726     5.722     5.718     5.716     5.714     5.711     5.709     5.706     5.702     5.699     5.696     5.693     5.690     5.686     5.682     5.677     5.672     5.665     5.657     5.648     5.637     5.624     5.608     5.588     5.567     5.548     5.530     5.512     5.493     5.474     5.453     5.431     5.407     5.381     5.357     5.335     5.316     5.298     5.276     5.367     5.560     5.726     5.795     5.811     5.765     5.664     5.511     5.300     5.127     5.012     4.997     4.983     4.969     4.956     4.945     4.940     4.937     4.934     4.932     4.933     4.934     4.937     4.947     4.963     4.983     5.006     5.034     5.067     5.102     5.140     5.178     5.216     5.252     5.284     5.316     5.347     5.378     5.408     5.437     5.465     5.492     5.520     5.552     5.584     5.616     5.645     5.674     5.705     5.738     5.770     5.798     5.822     5.846     5.872     5.897     5.921     5.946     5.973     6.000     6.026     6.052     6.078     6.102     6.125     6.150     6.177     6.209     6.249     6.471     6.798     7.247     7.772     8.293     8.721     9.000     9.226     9.420     9.573     9.664     9.692     9.717     9.738     9.757     9.824     9.921    10.039    10.131    10.246    10.216    10.128    10.050     9.869     9.701     9.499     9.315     9.169     9.035     8.935     8.819     8.684     8.526     8.327     8.110     7.884     7.651     7.424     7.217     7.040     6.901     6.760     6.674     6.591     6.503     6.402     6.289     6.172     6.062     5.951     5.835     5.720     5.610     5.506     5.410     5.320     5.234     5.152     5.071     4.989     4.908     4.832     4.765     4.705     4.646     4.584     4.521     4.465     4.419     4.382     4.350     4.319     4.289     4.259     4.228     4.198     4.169     4.144     4.123     4.105     4.088     4.073     4.056     4.039     4.022     4.004     3.987     3.970     3.954     3.939     3.925     3.911     3.897     3.884     3.871     3.858     3.844     3.829     3.814     3.800     3.785     3.770     3.756     3.740     3.724     3.709     3.693     3.677     3.660     3.644     3.628     3.612     3.596     3.581     3.566     3.552     3.538     3.524     3.511     3.498     3.487     3.477     3.468     3.461     3.454     3.450     3.447     3.447     3.450     3.453     3.456     3.460     3.462     3.464     3.465     3.466     3.466     3.466     3.465     3.464     3.463     3.461     3.458     3.456     3.453     3.449     3.445     3.441     3.436     3.431     3.426     3.420     3.415     3.409     3.402     3.396     3.389     3.382     3.374     3.366     3.358     3.351     3.343     3.335     3.327     3.318     3.310     3.301     3.292     3.282     3.273     3.263     3.254     3.244     3.234     3.223     3.213     3.202     3.191     3.179     3.168     3.156     3.145     3.133     3.122     3.110     3.098     3.086     3.073     3.061     3.049     3.037     3.025     3.013     3.001     2.989     2.977     2.965     2.953     2.942     2.931     2.919     2.908     2.898     2.888     2.877     2.866     2.856     2.846     2.837     2.827     2.818     2.810     2.801     2.793     2.785     2.777     2.769     2.762     2.755     2.749     2.742     2.736     2.730     2.724     2.718     2.712     2.706     2.701     2.695     2.690     2.685     2.680     2.675     2.670     2.665     2.660     2.655     2.650     2.645     2.641     2.636     2.631     2.627     2.622     2.618     2.613     2.608     2.604     2.599     2.595     2.590     2.586     2.581     2.576     2.572     2.566     2.562     2.557     2.553     2.548     2.542     2.537     2.532     2.526     2.521     2.515     2.510     2.504     2.499     2.492     2.486     2.479     2.472     2.466     2.459     2.453     2.446     2.439     2.432     2.425     2.419     2.411     2.403     2.394     2.384     2.373     2.361     2.349     2.335     2.320     2.305     2.291     2.277     2.265     2.255     2.250     2.247     2.245     2.243     2.240     2.236     2.230     2.223     2.213     2.202     2.189     2.173
     2.725     2.743     2.752     2.772     2.776     2.797     2.822     2.816     2.876     2.829     2.911     2.836     2.928     2.838     2.927     2.836     2.912     2.831     2.888     2.825     2.857     2.818     2.826     2.812     2.815     2.824     2.833     2.842     2.851     2.860     2.869     2.878     2.887     2.896     2.904     2.913     2.921     2.929     2.938     2.946     2.954     2.962     2.970     2.978     2.986     2.994     3.002     3.010     3.018     3.026     3.033     3.041     3.048     3.056     3.064     3.071     3.078     3.086     3.093     3.100     3.107     3.115     3.122     3.129     3.136     3.143     3.150     3.156     3.163     3.170     3.177     3.184     3.191     3.197     3.204     3.211     3.217     3.224     3.230     3.237     3.243     3.249     3.256     3.262     3.268     3.275     3.281     3.287     3.293     3.300     3.306     3.312     3.318     3.324     3.330     3.336     3.342     3.348     3.354     3.360     3.366     3.372     3.377     3.383     3.389     3.394     3.400     3.406     3.411     3.417     3.422     3.428     3.433     3.439     3.444     3.450     3.455     3.461     3.466     3.471     3.476     3.482     3.487     3.492     3.498     3.503     3.508     3.513     3.518     3.523     3.528     3.533     3.538     3.543     3.548     3.553     3.558     3.562     3.567     3.572     3.577     3.581     3.586     3.590     3.595     3.599     3.603     3.608     3.612     3.616     3.620     3.625     3.629     3.633     3.637     3.641     3.645     3.648     3.652     3.656     3.660     3.663     3.667     3.670     3.674     3.677     3.680     3.683     3.687     3.690     3.693     3.696     3.698     3.701     3.704     3.707     3.709     3.712     3.714     3.716     3.719     3.721     3.723     3.725     3.727     3.728     3.730     3.732     3.733     3.735     3.736     3.738     3.739     3.740     3.741     3.742     3.743     3.743     3.744     3.745     3.745     3.746     3.746     3.746     3.747     3.747     3.747     3.747     3.747     3.747     3.746     3.746     3.745     3.745     3.744     3.744     3.743     3.742     3.741     3.740     3.739     3.738     3.737     3.735     3.734     3.732     3.731     3.729     3.727     3.726     3.724     3.722     3.720     3.717     3.715     3.713     3.710     3.708     3.705     3.702     3.699     3.696     3.693     3.690     3.687     3.684     3.680     3.677     3.674     3.670     3.666     3.662     3.658     3.654     3.650     3.646     3.642     3.637     3.633     3.628     3.624     3.619     3.614     3.609     3.604     3.599     3.594     3.588     3.583     3.577     3.571     3.566     3.560     3.554     3.547     3.541     3.535     3.529     3.522     3.516     3.509     3.502     3.496     3.489     3.482     3.474     3.467     3.460     3.453     3.445     3.438     3.430     3.422     3.415     3.407     3.399     3.391     3.383     3.375     3.367     3.359     3.351     3.343     3.334     3.326     3.318     3.310     3.301     3.293     3.284     3.276     3.268     3.259     3.251     3.242     3.234     3.225     3.217     3.208     3.200     3.199     3.199     3.199     3.200     3.200     3.200     3.200     3.201     3.201     3.201     3.202     3.202     3.202     3.202     3.203     3.203     3.203     3.204     3.204     3.204     3.205     3.205     3.205     3.206     3.206     3.206     3.207     3.207     3.207     3.208     3.208     3.208     3.209     3.209     3.210     3.210     3.211     3.211     3.211     3.212     3.212     3.213     3.213     3.214     3.214     3.214     3.215     3.215     3.216     3.217     3.217     3.217     3.218     3.218     3.219     3.219     3.220     3.220     3.221     3.221     3.222     3.223     3.223     3.224     3.224     3.225     3.225     3.226     3.227     3.227     3.228     3.228     3.229     3.230     3.230     3.231     3.231     3.232     3.233     3.233     3.234     3.235     3.235     3.236     3.236     3.237     3.238     3.239     3.239     3.240     3.241     3.241     3.242     3.243     3.243     3.244     3.245     3.246     3.246     3.247     3.248     3.249     3.250     3.251     3.251     3.252     3.253     3.254     3.255     3.255     3.256     3.257     3.258     3.259     3.260     3.260     3.261     3.262     3.263     3.264     3.265     3.266     3.267     3.268     3.269     3.270     3.271     3.272     3.273     3.274     3.274     3.276     3.276     3.278     3.278     3.280     3.281     3.282     3.283     3.284     3.285     3.286     3.287     3.288     3.289     3.290     3.291     3.292     3.293     3.294     3.296     3.297     3.298     3.299     3.301     3.302     3.303     3.304     3.305     3.307     3.308     3.309     3.310     3.312     3.313     3.314     3.316     3.317     3.318     3.319     3.321     3.322     3.324     3.325     3.327     3.328     3.329     3.331     3.332     3.333     3.335     3.336     3.338     3.339     3.341     3.342     3.344     3.345     3.347     3.348     3.349     3.351     3.352     3.354     3.355     3.357     3.358     3.360     3.361     3.363     3.364     3.366     3.367     3.369     3.370     3.372     3.373     3.375     3.376     3.378     3.380     3.381     3.383     3.384     3.386     3.387     3.389     3.391     3.392     3.394     3.396     3.397     3.399     3.401     3.402     3.404     3.406     3.408     3.409     3.411     3.413     3.414     3.416     3.418     3.420     3.421     3.423     3.425     3.427     3.429     3.430     3.432     3.434     3.436     3.438     3.439     3.441     3.443     3.445     3.447     3.449     3.450     3.452     3.454     3.456     3.458     3.460     3.462     3.464     3.466     3.468     3.470     3.472     3.474     3.475     3.477     3.479     3.481     3.483     3.485     3.487     3.489     3.491     3.493     3.495     3.497     3.499     3.501     3.503     3.505     3.507     3.509     3.511     3.514     3.516     3.518     3.520     3.522     3.524     3.526     3.529     3.531     3.533     3.535     3.537     3.539     3.541     3.544     3.546     3.548     3.550     3.552     3.555     3.557     3.559     3.561     3.563     3.566     3.568     3.570     3.572     3.575     3.577     3.579     3.581     3.584     3.586     3.588     3.590     3.593     3.595     3.597     3.599     3.602     3.604     3.606     3.608     3.611     3.613     3.615     3.617     3.620     3.622     3.624     3.627     3.629     3.631     3.633     3.636     3.638     3.640     3.642     3.645     3.647     3.649     3.652     3.654     3.656     3.659     3.661     3.663     3.666     3.668     3.670     3.672     3.675     3.677     3.680     3.682     3.684     3.687     3.689     3.691     3.694     3.696     3.699     3.701     3.703     3.706     3.708     3.711     3.713     3.715     3.718     3.720     3.723     3.725     3.728     3.730     3.733     3.735     3.738     3.740     3.743     3.746     3.748     3.751     3.753     3.756     3.759     3.761     3.764     3.767     3.769     3.772     3.775     3.777     3.780     3.783     3.785     3.788     3.791     3.793     3.796     3.798     3.801     3.804     3.806     3.809     3.812     3.814     3.817     3.820     3.822     3.825     3.828     3.831     3.833     3.836     3.839     3.842     3.845     3.848     3.851     3.854     3.857     3.861     3.864     3.868     3.871     3.875     3.879     3.883     3.887     3.891     3.896     3.900     3.905     3.910     3.915     3.920     3.925     3.930     3.936     3.941     3.946     3.951     3.956     3.961     3.965     3.970     3.974     3.978     3.982     3.986     3.990     3.993     3.996     3.999     4.002     4.005     4.008     4.010     4.013     4.016     4.018     4.021     4.023     4.025     4.027     4.030     4.032     4.034     4.039     4.052     4.064     4.076     4.088     4.100     4.112     4.125     4.137     4.149     4.161     4.174     4.186     4.198     4.211     4.223     4.236     4.248     4.261     4.273     4.286     4.298     4.311     4.323     4.336     4.349     4.361     4.374     4.386     4.399     4.411     4.424     4.436     4.448     4.461     4.473     4.485     4.497     4.510     4.522     4.534     4.546     4.558     4.569     4.581     4.593     4.604     4.616     4.627     4.638     4.649     4.660     4.671     4.682     4.693     4.703     4.714     4.724     4.734     4.744     4.754     4.764     4.773     4.783     4.792     4.801     4.810     4.818     4.827     4.835     4.843     4.851     4.858     4.866     4.873     4.880     4.886     4.893     4.899     4.905     4.911     4.916     4.921     4.926     4.931     4.936     4.940     4.944     4.947     4.951     4.954     4.957     4.959     4.961     4.963     4.965     4.966     4.967     4.967     4.968     4.968     4.967     4.967     4.966     4.964     4.962     4.960     4.957     4.955     4.951     4.947     4.943     4.939     4.934     4.928     4.922     4.916     4.909     4.902     4.894     4.885     4.877     4.867     4.857     4.847     4.836     4.825     4.812     4.800     4.787     4.773     4.758     4.744     4.728     4.712     4.696     4.679     4.662     4.644     4.625     4.606     4.587     4.567     4.547     4.527     4.506     4.484     4.462     4.459     4.463     4.467     4.472     4.476     4.480     4.485     4.489     4.493     4.498     4.502     4.507     4.527     4.547     4.567     4.586     4.604     4.621     4.638     4.653     4.668     4.682     4.694     4.706     4.717     4.727     4.735     4.743     4.750     4.755     4.760     4.764     4.766     4.767     4.767     4.766     4.763     4.760     4.755     4.749     4.742     4.733     4.723     4.713     4.701     4.700     4.707     4.715     4.722     4.730     4.738     4.746     4.755     4.763     4.772     4.780     4.789     4.798     4.807     4.816     4.826     4.835     4.845     4.855     4.865     4.875     4.885     4.896     4.907     4.918     4.929     4.941     4.952     4.964     4.976     4.988     5.001     5.013     5.026     5.040     5.053     5.067     5.080     5.095     5.109     5.124     5.138     5.153     5.169     5.184     5.200     5.216     5.233     5.249     5.266     5.283     5.300     5.318     5.336     5.354     5.372     5.391     5.409     5.429     5.448     5.467     5.487     5.507     5.527     5.548     5.568     5.589     5.610     5.632     5.653     5.674     5.696     5.718     5.740     5.762     5.784     5.806     5.829     5.852     5.874     5.897     5.920     5.943     5.966     5.990     6.013     6.036     6.059     6.082     6.105     6.127     6.150     6.173     6.195     6.218     6.240     6.263     6.285     6.307     6.329     6.350     6.372     6.394     6.415     6.437     6.458     6.479     6.500     6.521     6.542     6.562     6.582     6.601     6.620     6.639     6.658     6.676     6.694     6.713     6.731     6.751     6.770     6.790     6.810     6.830     6.848     6.866     6.882     6.897     6.910     6.922     6.935     6.949     6.965     6.981     6.995     7.007     7.120     7.271     7.419     7.566     7.719     7.880     8.041     8.199     8.346     8.478     8.588     8.668     8.718     8.734     8.719     8.682     8.629     8.594     8.597     8.644     8.712     8.785     8.811     8.814     8.788     8.957     9.627    10.066    10.331    10.513    10.624    10.625    10.722    10.700    10.647    10.730    10.645    10.570    10.415    10.360    10.245    10.238    10.080    10.098     9.929     9.927     9.868     9.929     9.843     9.877     9.787     9.821     9.826     9.934     9.864     9.987    10.059    10.123    10.288    10.348    10.542    10.666    10.762    10.880    10.884    10.936    10.819    10.833    10.754    10.687    10.536    10.604    10.387    10.264    10.118    10.143     9.957     9.879     9.795     9.721     9.584     9.496     9.389     9.262     9.219     9.127     9.065     8.912     8.878     8.747     8.661     8.551     8.387     8.309     8.210     8.059     7.976     7.878     7.789     7.678     7.602     7.441     7.323     7.230     7.166     7.032     6.929     6.873     6.782     6.725     6.689     6.619     6.627     6.635     6.642     6.649     6.657     6.665     6.673     6.682     6.691     6.698     6.704     6.708     6.751     6.969     7.104     7.254     7.399     7.557     7.666     7.849     8.005     8.177     8.336     8.493     8.669     8.763     8.951     9.024     9.212     9.261     9.392     9.401     9.495     9.499     9.515     9.518     9.417     9.435     9.436     9.457     9.532     9.539     9.634     9.708     9.692     9.690     9.656     9.671     9.586     9.545     9.462     9.468     9.411     9.299     9.224     9.117     9.074     8.987     8.893     8.767     8.448     8.131     7.958     7.810     7.802     7.770     7.739     7.679     7.687     7.623     7.611     7.620     7.472     7.430     7.307     7.224     7.130     6.978     6.941     6.778     6.668     6.534     6.414     6.394     6.372     6.351     6.329     6.309     6.288     6.269     6.250     6.232     6.215     6.199     6.185     6.172     6.161     6.153     6.148     6.143     6.138     6.133     6.127     6.121     6.116     6.111     6.107     6.104     6.103     6.102     6.102     6.103     6.105     6.106     6.106     6.103     6.100     6.096     6.090     6.082     6.072     6.060     6.047     6.034     6.020     6.006     5.993     5.979     5.965     5.953     5.942     5.932     5.922     5.911     5.900     5.889     5.877     5.864     5.851     5.836     5.822     5.809     5.798     5.787     5.778     5.770     5.762     5.754     5.747     5.742     5.737     5.735     5.733     5.731     5.728     5.725     5.722     5.718     5.714     5.711     5.707     5.704     5.700     5.695     5.689     5.682     5.675     5.666     5.656     5.645     5.632     5.613     5.588     5.564     5.544     5.526     5.508     5.489     5.470     5.448     5.423     5.397     5.370     5.345     5.323     5.303     5.282     5.257     5.327     5.526     5.685     5.777     5.796     5.782     5.706     5.538     5.366     5.138     5.006     4.991     4.976     4.961     4.945     4.933     4.926     4.917     4.909     4.904     4.899     4.891     4.883     4.879     4.883     4.894     4.910     4.935     4.967     5.004     5.041     5.080     5.117     5.151     5.181     5.211     5.241     5.271     5.300     5.328     5.354     5.382     5.414     5.450     5.488     5.524     5.558     5.591     5.629     5.668     5.705     5.739     5.768     5.798     5.828     5.857     5.887     5.920     5.954     5.987     6.020     6.051     6.080     6.108     6.136     6.165     6.194     6.227     6.268     6.319     6.372     6.420     6.535     6.947     7.279     7.501     7.680     7.850     8.036     8.160     8.256     8.320     8.369     8.404     8.482     8.609     8.783     8.998     9.206     9.325     9.404     9.407     9.319     9.219     9.073     8.936     8.832     8.734     8.690     8.617     8.527     8.408     8.236     8.038     7.829     7.608     7.390     7.187     7.006     6.862     6.713     6.574     6.421     6.230     6.058     5.949     5.837     5.733     5.634     5.532     5.434     5.339     5.250     5.166     5.089     5.015     4.946     4.877     4.807     4.736     4.669     4.610     4.559     4.509     4.458     4.404     4.354     4.311     4.275     4.244     4.215     4.187     4.159     4.130     4.102     4.075     4.050     4.027     4.008     3.991     3.976     3.961     3.946     3.931     3.916     3.901     3.886     3.872     3.859     3.846     3.834     3.822     3.811     3.800     3.788     3.776     3.764     3.751     3.738     3.725     3.712     3.698     3.685     3.671     3.656     3.642     3.627     3.612     3.597     3.582     3.566     3.551     3.537     3.523     3.509     3.496     3.483     3.470     3.457     3.446     3.435     3.427     3.419     3.412     3.406     3.403     3.401     3.403     3.406     3.410     3.414     3.418     3.421     3.423     3.424     3.426     3.426     3.427     3.426     3.426     3.424     3.423     3.421     3.419     3.416     3.413     3.410     3.406     3.401     3.397     3.392     3.387     3.381     3.376     3.370     3.363     3.357     3.350     3.343     3.335     3.328     3.320     3.313     3.305     3.297     3.289     3.281     3.272     3.263     3.254     3.245     3.235     3.226     3.216     3.206     3.196     3.185     3.174     3.163     3.152     3.141     3.129     3.118     3.107     3.095     3.084     3.072     3.060     3.048     3.035     3.023     3.011     3.000     2.988     2.976     2.964     2.953     2.941     2.930     2.919     2.907     2.897     2.886     2.876     2.866     2.855     2.845     2.835     2.826     2.816     2.808     2.799     2.790     2.782     2.774     2.767     2.759     2.752     2.745     2.738     2.732     2.726     2.720     2.714     2.709     2.702     2.697     2.691     2.686     2.680     2.675     2.670     2.665     2.661     2.656     2.651     2.645     2.641     2.636     2.631     2.627     2.622     2.617     2.613     2.608     2.604     2.599     2.595     2.590     2.585     2.581     2.576     2.572     2.567     2.562     2.557     2.552     2.548     2.543     2.538     2.534     2.528     2.523     2.517     2.512     2.506     2.501     2.495     2.489     2.483     2.477     2.470     2.464     2.457     2.450     2.444     2.437     2.430     2.423     2.417     2.410     2.402     2.394     2.386     2.376     2.365     2.353     2.340     2.326     2.311     2.296     2.282     2.268     2.256     2.247     2.242     2.239     2.237     2.236     2.233     2.229     2.224     2.216     2.207     2.196     2.183     2.168
     2.727     2.740     2.759     2.767     2.788     2.790     2.811     2.814     2.828     2.857     2.839     2.882     2.844     2.891     2.844     2.885     2.840     2.868     2.834     2.843     2.828     2.814     2.821     2.809     2.816     2.824     2.834     2.843     2.852     2.861     2.870     2.879     2.888     2.897     2.905     2.914     2.923     2.931     2.940     2.948     2.956     2.964     2.972     2.980     2.988     2.996     3.004     3.012     3.020     3.028     3.036     3.043     3.051     3.058     3.066     3.073     3.081     3.088     3.096     3.103     3.110     3.117     3.124     3.132     3.139     3.146     3.153     3.160     3.167     3.174     3.180     3.187     3.194     3.201     3.208     3.214     3.221     3.227     3.234     3.241     3.247     3.253     3.260     3.266     3.273     3.279     3.285     3.291     3.297     3.304     3.310     3.316     3.322     3.329     3.335     3.341     3.347     3.353     3.359     3.365     3.371     3.376     3.382     3.388     3.394     3.400     3.405     3.411     3.416     3.422     3.427     3.433     3.439     3.444     3.449     3.455     3.460     3.466     3.471     3.477     3.482     3.487     3.492     3.498     3.503     3.508     3.513     3.518     3.523     3.529     3.534     3.539     3.544     3.549     3.553     3.558     3.563     3.568     3.573     3.577     3.582     3.586     3.591     3.596     3.600     3.604     3.609     3.613     3.617     3.622     3.626     3.630     3.634     3.638     3.642     3.646     3.650     3.654     3.657     3.661     3.665     3.668     3.672     3.675     3.679     3.682     3.685     3.689     3.692     3.695     3.698     3.701     3.703     3.706     3.709     3.711     3.714     3.716     3.719     3.721     3.723     3.725     3.727     3.729     3.731     3.733     3.735     3.736     3.738     3.739     3.741     3.742     3.743     3.744     3.745     3.746     3.747     3.748     3.749     3.749     3.750     3.750     3.750     3.751     3.751     3.751     3.751     3.751     3.751     3.751     3.750     3.750     3.750     3.749     3.749     3.748     3.747     3.746     3.745     3.744     3.743     3.742     3.740     3.739     3.738     3.736     3.735     3.733     3.731     3.729     3.727     3.725     3.723     3.721     3.719     3.716     3.714     3.711     3.708     3.706     3.703     3.700     3.697     3.694     3.691     3.687     3.684     3.680     3.677     3.673     3.669     3.666     3.662     3.658     3.653     3.649     3.645     3.641     3.636     3.631     3.627     3.622     3.617     3.612     3.607     3.602     3.597     3.591     3.586     3.580     3.574     3.568     3.562     3.557     3.551     3.544     3.538     3.531     3.525     3.518     3.512     3.505     3.498     3.491     3.484     3.477     3.470     3.463     3.455     3.448     3.440     3.432     3.425     3.417     3.409     3.401     3.393     3.385     3.377     3.369     3.361     3.353     3.345     3.336     3.328     3.320     3.312     3.303     3.295     3.286     3.278     3.270     3.261     3.253     3.244     3.235     3.227     3.218     3.210     3.201     3.197     3.198     3.198     3.198     3.198     3.199     3.199     3.199     3.199     3.200     3.200     3.200     3.201     3.201     3.201     3.201     3.202     3.202     3.203     3.203     3.203     3.203     3.204     3.204     3.205     3.205     3.205     3.206     3.206     3.206     3.207     3.207     3.208     3.208     3.208     3.209     3.209     3.209     3.210     3.210     3.211     3.211     3.212     3.212     3.213     3.213     3.214     3.214     3.214     3.215     3.216     3.216     3.217     3.217     3.218     3.218     3.219     3.219     3.220     3.220     3.221     3.221     3.222     3.222     3.223     3.224     3.224     3.225     3.225     3.226     3.226     3.227     3.228     3.228     3.229     3.229     3.230     3.230     3.231     3.232     3.232     3.233     3.234     3.235     3.235     3.236     3.236     3.237     3.238     3.239     3.239     3.240     3.241     3.242     3.242     3.243     3.244     3.244     3.245     3.246     3.247     3.248     3.249     3.249     3.250     3.251     3.252     3.253     3.253     3.254     3.255     3.256     3.257     3.257     3.258     3.259     3.260     3.261     3.262     3.263     3.264     3.265     3.266     3.266     3.267     3.269     3.270     3.271     3.271     3.272     3.273     3.274     3.275     3.276     3.277     3.278     3.279     3.280     3.281     3.282     3.283     3.285     3.286     3.286     3.288     3.289     3.290     3.291     3.292     3.293     3.294     3.296     3.297     3.298     3.299     3.301     3.302     3.303     3.304     3.305     3.307     3.308     3.309     3.311     3.312     3.313     3.314     3.316     3.317     3.318     3.320     3.321     3.323     3.324     3.325     3.327     3.328     3.330     3.331     3.332     3.334     3.335     3.337     3.338     3.340     3.341     3.343     3.344     3.345     3.347     3.348     3.350     3.351     3.353     3.354     3.356     3.357     3.359     3.360     3.362     3.363     3.365     3.366     3.368     3.369     3.371     3.372     3.374     3.375     3.377     3.378     3.380     3.382     3.383     3.385     3.386     3.388     3.390     3.391     3.393     3.395     3.396     3.398     3.400     3.401     3.403     3.405     3.407     3.408     3.410     3.412     3.413     3.415     3.417     3.419     3.420     3.422     3.424     3.426     3.427     3.429     3.431     3.433     3.435     3.437     3.438     3.440     3.442     3.444     3.446     3.448     3.450     3.452     3.453     3.455     3.457     3.459     3.461     3.463     3.465     3.467     3.469     3.471     3.473     3.475     3.477     3.479     3.480     3.482     3.484     3.486     3.488     3.490     3.492     3.494     3.496     3.498     3.500     3.502     3.505     3.507     3.509     3.511     3.513     3.515     3.517     3.519     3.521     3.524     3.526     3.528     3.530     3.532     3.534     3.536     3.538     3.541     3.543     3.545     3.547     3.549     3.552     3.554     3.556     3.558     3.560     3.563     3.565     3.567     3.569     3.572     3.574     3.576     3.578     3.581     3.583     3.585     3.587     3.590     3.592     3.594     3.596     3.599     3.601     3.603     3.605     3.608     3.610     3.612     3.614     3.617     3.619     3.621     3.623     3.626     3.628     3.630     3.632     3.635     3.637     3.639     3.641     3.644     3.646     3.648     3.651     3.653     3.656     3.658     3.660     3.662     3.665     3.667     3.669     3.672     3.674     3.676     3.679     3.681     3.683     3.686     3.688     3.690     3.693     3.695     3.698     3.700     3.702     3.705     3.707     3.709     3.712     3.714     3.717     3.719     3.721     3.724     3.726     3.729     3.732     3.734     3.737     3.739     3.742     3.744     3.747     3.750     3.752     3.755     3.757     3.760     3.763     3.765     3.768     3.771     3.773     3.776     3.779     3.781     3.784     3.787     3.789     3.792     3.795     3.797     3.800     3.803     3.805     3.808     3.811     3.814     3.816     3.819     3.822     3.824     3.827     3.830     3.833     3.836     3.839     3.842     3.845     3.848     3.851     3.854     3.857     3.861     3.864     3.868     3.872     3.876     3.880     3.884     3.888     3.892     3.897     3.901     3.906     3.911     3.915     3.920     3.926     3.931     3.936     3.941     3.946     3.951     3.956     3.960     3.965     3.969     3.974     3.978     3.982     3.985     3.989     3.992     3.996     3.999     4.002     4.005     4.007     4.010     4.013     4.015     4.018     4.020     4.023     4.025     4.027     4.030     4.032     4.035     4.047     4.060     4.072     4.084     4.096     4.109     4.121     4.133     4.145     4.158     4.170     4.182     4.195     4.207     4.220     4.232     4.245     4.257     4.270     4.282     4.295     4.307     4.320     4.332     4.345     4.357     4.370     4.382     4.395     4.407     4.420     4.432     4.444     4.457     4.469     4.481     4.494     4.506     4.518     4.530     4.542     4.554     4.565     4.577     4.589     4.600     4.612     4.623     4.634     4.645     4.656     4.667     4.678     4.689     4.699     4.710     4.720     4.730     4.740     4.750     4.760     4.769     4.779     4.788     4.797     4.806     4.815     4.823     4.831     4.839     4.847     4.855     4.862     4.869     4.876     4.883     4.889     4.895     4.901     4.907     4.913     4.918     4.923     4.928     4.932     4.937     4.940     4.944     4.948     4.951     4.953     4.956     4.958     4.960     4.962     4.963     4.964     4.964     4.965     4.965     4.964     4.964     4.963     4.961     4.959     4.957     4.955     4.952     4.949     4.945     4.941     4.937     4.932     4.926     4.921     4.914     4.908     4.900     4.893     4.884     4.876     4.867     4.857     4.847     4.836     4.825     4.813     4.800     4.787     4.774     4.759     4.745     4.729     4.714     4.697     4.681     4.663     4.646     4.627     4.609     4.589     4.570     4.550     4.529     4.508     4.487     4.465     4.457     4.461     4.466     4.470     4.474     4.478     4.483     4.487     4.492     4.496     4.500     4.505     4.509     4.528     4.548     4.567     4.585     4.602     4.619     4.634     4.649     4.663     4.675     4.687     4.698     4.708     4.717     4.725     4.732     4.738     4.742     4.746     4.749     4.750     4.750     4.749     4.747     4.744     4.739     4.733     4.726     4.718     4.709     4.698     4.690     4.698     4.705     4.713     4.720     4.728     4.736     4.744     4.753     4.761     4.770     4.778     4.787     4.796     4.805     4.814     4.824     4.833     4.843     4.852     4.862     4.873     4.883     4.894     4.904     4.915     4.927     4.938     4.950     4.961     4.973     4.986     4.998     5.011     5.023     5.037     5.050     5.063     5.077     5.091     5.106     5.120     5.135     5.150     5.165     5.180     5.196     5.212     5.228     5.245     5.261     5.278     5.296     5.313     5.331     5.349     5.367     5.385     5.404     5.423     5.442     5.462     5.481     5.501     5.521     5.542     5.562     5.583     5.604     5.625     5.646     5.668     5.689     5.711     5.733     5.755     5.777     5.799     5.822     5.844     5.867     5.890     5.913     5.936     5.959     5.982     6.005     6.028     6.051     6.074     6.097     6.120     6.143     6.165     6.188     6.211     6.233     6.255     6.277     6.300     6.322     6.343     6.365     6.387     6.408     6.430     6.451     6.473     6.494     6.515     6.536     6.556     6.576     6.596     6.615     6.634     6.653     6.671     6.689     6.707     6.725     6.744     6.763     6.783     6.803     6.822     6.841     6.859     6.876     6.892     6.905     6.918     6.929     6.942     6.956     6.972     6.987     6.999     7.017     7.160     7.314     7.467     7.621     7.778     7.941     8.104     8.259     8.398     8.518     8.615     8.683     8.718     8.722     8.703     8.663     8.616     8.596     8.616     8.668     8.739     8.793     8.811     8.801     8.752     9.023     9.587     9.976    10.288    10.411    10.627    10.707    10.648    10.815    10.802    10.868    10.869    10.766    10.720    10.600    10.570    10.410    10.324    10.212    10.145    10.111    10.008    10.009    10.011     9.899     9.833     9.795     9.839     9.860     9.959     9.982    10.085    10.141    10.210    10.347    10.364    10.596    10.700    10.742    10.827    10.861    10.831    10.759    10.744    10.650    10.644    10.500    10.447    10.299    10.210    10.088    10.040     9.908     9.834     9.768     9.653     9.510     9.435     9.385     9.300     9.225     9.130     9.087     8.945     8.945     8.806     8.686     8.580     8.457     8.350     8.217     8.121     8.058     7.920     7.861     7.711     7.577     7.536     7.420     7.301     7.187     7.107     6.977     6.952     6.854     6.833     6.745     6.694     6.638     6.641     6.650     6.658     6.667     6.677     6.686     6.695     6.703     6.708     6.711     6.772     6.829     7.022     7.165     7.293     7.425     7.593     7.759     7.895     8.050     8.202     8.367     8.505     8.691     8.748     8.956     8.989     9.184     9.206     9.338     9.356     9.381     9.360     9.324     9.340     9.290     9.266     9.279     9.279     9.347     9.374     9.435     9.493     9.472     9.500     9.458     9.457     9.427     9.455     9.408     9.380     9.313     9.234     9.170     9.114     9.069     9.164     8.839     8.585     8.215     7.951     7.836     7.756     7.743     7.679     7.658     7.616     7.664     7.596     7.525     7.496     7.364     7.338     7.208     7.123     7.023     6.892     6.852     6.695     6.569     6.439     6.413     6.392     6.371     6.350     6.330     6.310     6.292     6.275     6.257     6.241     6.226     6.212     6.200     6.190     6.185     6.181     6.177     6.172     6.166     6.160     6.154     6.149     6.144     6.140     6.137     6.135     6.134     6.135     6.136     6.138     6.138     6.137     6.135     6.131     6.127     6.120     6.112     6.101     6.087     6.072     6.059     6.045     6.030     6.015     6.001     5.987     5.975     5.964     5.954     5.943     5.932     5.920     5.909     5.896     5.882     5.867     5.851     5.837     5.824     5.813     5.804     5.795     5.787     5.779     5.771     5.764     5.759     5.756     5.754     5.752     5.750     5.747     5.743     5.739     5.735     5.731     5.727     5.723     5.718     5.713     5.707     5.700     5.692     5.684     5.675     5.665     5.652     5.635     5.611     5.584     5.558     5.538     5.520     5.503     5.484     5.463     5.440     5.413     5.385     5.358     5.334     5.312     5.291     5.267     5.240     5.254     5.422     5.594     5.706     5.753     5.742     5.674     5.557     5.341     5.135     5.011     4.992     4.976     4.958     4.939     4.926     4.916     4.901     4.888     4.877     4.864     4.847     4.832     4.817     4.803     4.799     4.807     4.828     4.862     4.899     4.937     4.975     5.010     5.041     5.070     5.099     5.128     5.156     5.182     5.208     5.234     5.264     5.301     5.343     5.384     5.424     5.462     5.503     5.547     5.590     5.631     5.668     5.699     5.732     5.766     5.800     5.837     5.877     5.916     5.954     5.990     6.023     6.054     6.084     6.114     6.141     6.168     6.199     6.237     6.283     6.330     6.373     6.413     6.453     6.498     6.549     6.595     6.628     6.652     6.670     6.691     6.781     6.866     6.969     7.098     7.272     7.486     7.771     8.015     8.223     8.410     8.491     8.533     8.511     8.450     8.386     8.327     8.290     8.280     8.246     8.191     8.106     7.959     7.787     7.597     7.399     7.200     7.016     6.847     6.711     6.577     6.444     6.309     6.128     5.922     5.680     5.527     5.435     5.351     5.267     5.186     5.106     5.029     4.956     4.890     4.827     4.767     4.709     4.649     4.587     4.528     4.476     4.430     4.387     4.342     4.297     4.253     4.213     4.178     4.147     4.119     4.093     4.066     4.039     4.013     3.986     3.962     3.939     3.919     3.901     3.886     3.872     3.859     3.845     3.832     3.819     3.806     3.794     3.783     3.772     3.761     3.751     3.741     3.731     3.721     3.711     3.700     3.689     3.678     3.666     3.655     3.643     3.631     3.618     3.605     3.592     3.578     3.565     3.551     3.536     3.522     3.508     3.494     3.481     3.467     3.455     3.442     3.430     3.418     3.407     3.396     3.387     3.379     3.372     3.366     3.362     3.359     3.358     3.361     3.366     3.371     3.375     3.379     3.382     3.384     3.386     3.388     3.389     3.390     3.390     3.389     3.389     3.388     3.386     3.384     3.382     3.379     3.376     3.372     3.368     3.364     3.359     3.354     3.349     3.344     3.338     3.332     3.326     3.319     3.312     3.305     3.298     3.291     3.284     3.276     3.269     3.261     3.252     3.244     3.235     3.226     3.217     3.208     3.198     3.189     3.179     3.168     3.158     3.147     3.136     3.125     3.114     3.103     3.092     3.081     3.069     3.058     3.046     3.034     3.022     3.010     2.999     2.987     2.975     2.964     2.952     2.941     2.929     2.918     2.907     2.896     2.885     2.875     2.865     2.854     2.845     2.834     2.825     2.815     2.806     2.797     2.788     2.780     2.772     2.764     2.757     2.749     2.742     2.735     2.728     2.722     2.716     2.710     2.705     2.699     2.693     2.687     2.682     2.676     2.671     2.666     2.661     2.656     2.651     2.647     2.642     2.637     2.632     2.627     2.622     2.617     2.613     2.608     2.604     2.599     2.594     2.590     2.586     2.581     2.576     2.572     2.567     2.563     2.558     2.554     2.549     2.544     2.539     2.534     2.529     2.525     2.520     2.514     2.509     2.503     2.498     2.492     2.486     2.481     2.475     2.469     2.462     2.455     2.448     2.441     2.435     2.428     2.422     2.415     2.408     2.401     2.394     2.386     2.377     2.367     2.356     2.344     2.331     2.317     2.303     2.287     2.273     2.259     2.247     2.238     2.234     2.232     2.230     2.229     2.226     2.222     2.217     2.210     2.201     2.190     2.177     2.164
     2.724     2.744     2.754     2.776     2.781     2.802     2.802     2.823     2.818     2.840     2.829     2.849     2.845     2.851     2.848     2.847     2.839     2.842     2.827     2.836     2.822     2.829     2.816     2.822     2.817     2.826     2.835     2.844     2.854     2.862     2.872     2.880     2.889     2.898     2.907     2.916     2.924     2.933     2.941     2.950     2.958     2.966     2.974     2.983     2.990     2.998     3.006     3.014     3.022     3.030     3.038     3.046     3.053     3.061     3.068     3.076     3.084     3.091     3.098     3.106     3.113     3.120     3.127     3.135     3.142     3.149     3.156     3.163     3.170     3.177     3.184     3.191     3.198     3.204     3.211     3.218     3.225     3.231     3.238     3.244     3.251     3.257     3.264     3.270     3.277     3.283     3.289     3.296     3.302     3.308     3.314     3.321     3.327     3.333     3.339     3.345     3.351     3.357     3.363     3.370     3.375     3.381     3.387     3.393     3.399     3.404     3.410     3.416     3.422     3.427     3.432     3.438     3.444     3.449     3.455     3.460     3.466     3.471     3.476     3.482     3.487     3.492     3.498     3.503     3.508     3.514     3.519     3.524     3.529     3.534     3.539     3.544     3.549     3.554     3.559     3.564     3.568     3.573     3.578     3.582     3.587     3.592     3.596     3.601     3.605     3.610     3.614     3.618     3.623     3.627     3.631     3.635     3.639     3.643     3.647     3.651     3.655     3.659     3.662     3.666     3.670     3.674     3.677     3.680     3.684     3.687     3.690     3.693     3.697     3.700     3.703     3.706     3.708     3.711     3.714     3.716     3.719     3.721     3.724     3.726     3.728     3.730     3.732     3.734     3.736     3.738     3.739     3.741     3.742     3.744     3.745     3.746     3.748     3.748     3.750     3.750     3.751     3.752     3.753     3.753     3.754     3.754     3.755     3.755     3.755     3.755     3.755     3.755     3.755     3.755     3.754     3.754     3.754     3.753     3.752     3.752     3.751     3.750     3.749     3.748     3.747     3.746     3.744     3.743     3.741     3.740     3.738     3.737     3.735     3.733     3.731     3.729     3.727     3.724     3.722     3.720     3.717     3.715     3.712     3.709     3.706     3.703     3.700     3.697     3.694     3.690     3.687     3.683     3.680     3.676     3.672     3.668     3.665     3.661     3.656     3.652     3.648     3.643     3.639     3.634     3.630     3.625     3.620     3.615     3.610     3.604     3.599     3.594     3.588     3.583     3.577     3.571     3.565     3.559     3.553     3.547     3.541     3.534     3.528     3.521     3.514     3.507     3.500     3.494     3.486     3.479     3.472     3.465     3.457     3.450     3.442     3.435     3.427     3.419     3.411     3.403     3.395     3.387     3.379     3.371     3.363     3.354     3.346     3.338     3.330     3.322     3.313     3.305     3.297     3.288     3.280     3.271     3.263     3.254     3.246     3.237     3.228     3.220     3.211     3.202     3.196     3.196     3.196     3.197     3.197     3.197     3.198     3.198     3.198     3.198     3.199     3.199     3.199     3.199     3.200     3.200     3.200     3.201     3.201     3.201     3.202     3.202     3.203     3.203     3.203     3.203     3.204     3.204     3.205     3.205     3.205     3.206     3.206     3.207     3.207     3.207     3.208     3.208     3.209     3.209     3.209     3.210     3.210     3.211     3.211     3.212     3.212     3.213     3.213     3.214     3.214     3.215     3.215     3.216     3.216     3.217     3.217     3.218     3.218     3.219     3.219     3.220     3.220     3.221     3.222     3.222     3.223     3.223     3.224     3.225     3.225     3.226     3.226     3.227     3.228     3.228     3.229     3.229     3.230     3.230     3.231     3.232     3.233     3.233     3.234     3.234     3.235     3.236     3.237     3.237     3.238     3.239     3.240     3.240     3.241     3.242     3.243     3.243     3.244     3.245     3.245     3.246     3.247     3.248     3.249     3.250     3.250     3.251     3.252     3.253     3.254     3.255     3.255     3.256     3.257     3.258     3.259     3.260     3.261     3.262     3.262     3.263     3.264     3.266     3.266     3.267     3.268     3.269     3.270     3.271     3.272     3.273     3.274     3.275     3.276     3.277     3.278     3.279     3.280     3.281     3.282     3.283     3.284     3.285     3.286     3.288     3.289     3.290     3.291     3.292     3.293     3.294     3.296     3.297     3.298     3.299     3.301     3.302     3.303     3.304     3.306     3.307     3.308     3.309     3.311     3.312     3.313     3.315     3.316     3.317     3.319     3.320     3.321     3.323     3.324     3.326     3.327     3.328     3.330     3.331     3.333     3.334     3.336     3.337     3.339     3.340     3.341     3.343     3.344     3.346     3.347     3.349     3.350     3.352     3.353     3.355     3.356     3.358     3.359     3.361     3.362     3.364     3.365     3.367     3.368     3.370     3.371     3.373     3.374     3.376     3.377     3.379     3.381     3.382     3.384     3.385     3.387     3.389     3.391     3.392     3.394     3.395     3.397     3.399     3.400     3.402     3.404     3.406     3.407     3.409     3.411     3.412     3.414     3.416     3.418     3.419     3.421     3.423     3.425     3.427     3.428     3.430     3.432     3.434     3.436     3.438     3.439     3.441     3.443     3.445     3.447     3.449     3.451     3.453     3.454     3.456     3.458     3.460     3.462     3.464     3.466     3.468     3.470     3.472     3.474     3.476     3.478     3.480     3.481     3.484     3.485     3.488     3.490     3.491     3.493     3.495     3.498     3.500     3.502     3.504     3.506     3.508     3.510     3.512     3.514     3.516     3.518     3.521     3.523     3.525     3.527     3.529     3.531     3.533     3.536     3.538     3.540     3.542     3.544     3.546     3.548     3.551     3.553     3.555     3.557     3.560     3.562     3.564     3.566     3.568     3.571     3.573     3.575     3.578     3.580     3.582     3.584     3.587     3.589     3.591     3.593     3.596     3.598     3.600     3.602     3.604     3.607     3.609     3.611     3.614     3.616     3.618     3.620     3.623     3.625     3.627     3.629     3.631     3.634     3.636     3.638     3.641     3.643     3.645     3.648     3.650     3.652     3.655     3.657     3.659     3.661     3.664     3.666     3.668     3.671     3.673     3.675     3.678     3.680     3.682     3.685     3.687     3.689     3.692     3.694     3.697     3.699     3.701     3.704     3.706     3.708     3.711     3.713     3.715     3.718     3.720     3.723     3.725     3.728     3.730     3.733     3.735     3.738     3.740     3.743     3.746     3.748     3.751     3.753     3.756     3.759     3.761     3.764     3.766     3.769     3.772     3.775     3.777     3.780     3.783     3.786     3.788     3.791     3.794     3.796     3.799     3.802     3.804     3.807     3.810     3.813     3.816     3.818     3.821     3.824     3.827     3.830     3.832     3.835     3.838     3.841     3.844     3.847     3.851     3.854     3.858     3.861     3.865     3.868     3.872     3.876     3.880     3.884     3.889     3.893     3.897     3.902     3.907     3.911     3.916     3.921     3.926     3.931     3.936     3.941     3.946     3.951     3.956     3.960     3.965     3.969     3.973     3.977     3.981     3.985     3.988     3.992     3.995     3.998     4.001     4.004     4.007     4.010     4.012     4.015     4.017     4.020     4.022     4.025     4.027     4.030     4.032     4.043     4.055     4.068     4.080     4.092     4.105     4.117     4.129     4.142     4.154     4.167     4.179     4.191     4.204     4.216     4.229     4.241     4.253     4.266     4.279     4.291     4.304     4.316     4.329     4.341     4.354     4.366     4.378     4.391     4.403     4.416     4.428     4.441     4.453     4.465     4.477     4.490     4.502     4.514     4.526     4.538     4.550     4.561     4.573     4.585     4.596     4.608     4.619     4.630     4.641     4.652     4.663     4.674     4.685     4.695     4.706     4.716     4.726     4.736     4.746     4.756     4.765     4.775     4.784     4.793     4.802     4.811     4.819     4.827     4.836     4.843     4.851     4.858     4.866     4.872     4.879     4.886     4.892     4.898     4.904     4.909     4.914     4.920     4.924     4.929     4.933     4.937     4.941     4.944     4.947     4.950     4.953     4.955     4.957     4.958     4.960     4.961     4.961     4.962     4.962     4.961     4.961     4.960     4.958     4.957     4.955     4.952     4.950     4.946     4.943     4.939     4.935     4.930     4.925     4.919     4.913     4.906     4.899     4.891     4.883     4.875     4.866     4.856     4.846     4.836     4.825     4.813     4.801     4.788     4.774     4.760     4.746     4.731     4.715     4.699     4.682     4.665     4.648     4.629     4.611     4.592     4.572     4.552     4.531     4.511     4.489     4.467     4.455     4.460     4.464     4.468     4.472     4.477     4.481     4.485     4.490     4.494     4.499     4.503     4.508     4.512     4.528     4.547     4.565     4.583     4.599     4.615     4.630     4.644     4.657     4.669     4.680     4.690     4.699     4.707     4.714     4.720     4.725     4.728     4.731     4.733     4.733     4.732     4.730     4.727     4.723     4.717     4.710     4.702     4.693     4.683     4.688     4.696     4.703     4.711     4.718     4.726     4.734     4.742     4.751     4.759     4.767     4.776     4.785     4.794     4.803     4.812     4.821     4.831     4.841     4.850     4.860     4.870     4.881     4.891     4.902     4.913     4.924     4.935     4.947     4.959     4.971     4.983     4.995     5.008     5.021     5.034     5.047     5.060     5.074     5.088     5.102     5.117     5.131     5.146     5.161     5.177     5.192     5.208     5.224     5.241     5.257     5.274     5.291     5.308     5.326     5.344     5.362     5.380     5.399     5.417     5.437     5.456     5.475     5.495     5.515     5.535     5.556     5.576     5.597     5.618     5.639     5.661     5.682     5.704     5.726     5.748     5.770     5.792     5.814     5.837     5.859     5.882     5.905     5.928     5.951     5.974     5.997     6.021     6.044     6.067     6.090     6.113     6.135     6.158     6.181     6.203     6.226     6.248     6.270     6.292     6.314     6.336     6.358     6.380     6.402     6.423     6.445     6.466     6.487     6.509     6.530     6.550     6.571     6.591     6.610     6.629     6.648     6.666     6.684     6.702     6.720     6.738     6.757     6.775     6.795     6.814     6.833     6.852     6.869     6.885     6.900     6.913     6.925     6.937     6.949     6.964     6.979     6.992     7.000     7.047     7.189     7.346     7.505     7.666     7.829     7.993     8.155     8.305     8.437     8.544     8.626     8.678     8.701     8.699     8.676     8.641     8.606     8.605     8.631     8.678     8.733     8.762     8.793     8.772     8.704     9.074     9.547     9.938    10.133    10.344    10.493    10.596    10.699    10.773    10.962    10.967    11.016    10.980    10.971    10.733    10.780    10.632    10.512    10.393    10.326    10.177    10.268    10.113    10.061     9.984     9.917     9.852     9.960     9.894     9.931     9.991    10.035    10.129    10.167    10.243    10.398    10.431    10.652    10.624    10.702    10.737    10.715    10.692    10.691    10.643    10.605    10.524    10.496    10.354    10.243    10.134    10.041     9.943     9.951     9.772     9.666     9.595     9.503     9.456     9.358     9.279     9.208     9.107     9.068     8.941     8.928     8.796     8.697     8.620     8.450     8.368     8.268     8.181     8.075     7.985     7.873     7.841     7.689     7.582     7.443     7.325     7.250     7.183     7.041     7.002     6.905     6.880     6.821     6.752     6.715     6.650     6.660     6.670     6.680     6.690     6.699     6.706     6.711     6.714     6.716     6.803     6.903     7.041     7.190     7.315     7.540     7.637     7.785     7.929     8.099     8.214     8.428     8.505     8.725     8.754     8.939     8.986     9.122     9.150     9.228     9.281     9.244     9.290     9.206     9.134     9.124     9.048     9.137     9.144     9.160     9.244     9.243     9.286     9.272     9.302     9.268     9.341     9.304     9.361     9.311     9.247     9.176     9.135     9.073     9.182     9.034     8.934     8.643     8.415     8.095     7.916     7.805     7.747     7.686     7.619     7.696     7.592     7.562     7.489     7.419     7.423     7.258     7.225     7.105     7.030     6.944     6.835     6.772     6.601     6.471     6.432     6.411     6.390     6.371     6.352     6.333     6.316     6.300     6.283     6.268     6.253     6.240     6.230     6.223     6.218     6.214     6.210     6.205     6.199     6.193     6.187     6.181     6.176     6.171     6.169     6.167     6.166     6.166     6.167     6.168     6.168     6.168     6.165     6.162     6.157     6.150     6.141     6.128     6.112     6.097     6.083     6.070     6.054     6.037     6.022     6.008     5.996     5.986     5.977     5.965     5.953     5.941     5.929     5.915     5.899     5.882     5.867     5.853     5.841     5.831     5.822     5.814     5.806     5.798     5.791     5.784     5.780     5.778     5.776     5.774     5.771     5.767     5.762     5.758     5.753     5.748     5.744     5.739     5.733     5.727     5.719     5.710     5.702     5.693     5.683     5.670     5.655     5.633     5.606     5.575     5.548     5.531     5.515     5.498     5.479     5.457     5.431     5.402     5.374     5.349     5.325     5.303     5.281     5.257     5.231     5.202     5.328     5.485     5.631     5.692     5.682     5.653     5.502     5.304     5.096     5.014     4.993     4.974     4.952     4.930     4.916     4.899     4.879     4.862     4.844     4.823     4.801     4.781     4.757     4.727     4.703     4.699     4.720     4.754     4.790     4.826     4.862     4.895     4.925     4.953     4.980     5.006     5.031     5.055     5.080     5.107     5.142     5.184     5.228     5.271     5.313     5.356     5.403     5.450     5.495     5.537     5.572     5.604     5.638     5.675     5.714     5.757     5.800     5.843     5.882     5.920     5.954     5.985     6.015     6.042     6.065     6.089     6.116     6.147     6.186     6.227     6.264     6.299     6.334     6.374     6.414     6.448     6.471     6.484     6.493     6.501     6.505     6.502     6.497     6.496     6.497     6.504     6.637     6.903     7.165     7.378     7.530     7.666     7.722     7.734     7.736     7.726     7.744     7.757     7.750     7.718     7.654     7.529     7.388     7.226     7.057     6.891     6.735     6.589     6.474     6.362     6.247     6.133     5.978     5.780     5.543     5.273     5.167     5.101     5.037     4.973     4.906     4.839     4.776     4.718     4.664     4.612     4.561     4.509     4.455     4.404     4.357     4.316     4.276     4.237     4.197     4.158     4.122     4.089     4.059     4.031     4.005     3.980     3.954     3.929     3.905     3.881     3.858     3.837     3.819     3.803     3.789     3.776     3.765     3.753     3.742     3.731     3.721     3.710     3.701     3.692     3.683     3.674     3.666     3.657     3.649     3.639     3.629     3.620     3.610     3.600     3.589     3.578     3.567     3.555     3.543     3.531     3.518     3.505     3.492     3.479     3.466     3.453     3.440     3.427     3.415     3.403     3.392     3.381     3.370     3.359     3.350     3.342     3.335     3.328     3.323     3.319     3.318     3.318     3.324     3.330     3.335     3.339     3.343     3.346     3.349     3.351     3.353     3.354     3.355     3.355     3.355     3.355     3.354     3.353     3.351     3.349     3.346     3.343     3.340     3.336     3.332     3.328     3.324     3.319     3.314     3.308     3.302     3.296     3.290     3.283     3.277     3.270     3.263     3.256     3.248     3.241     3.233     3.225     3.216     3.208     3.199     3.190     3.181     3.171     3.162     3.152     3.142     3.132     3.121     3.110     3.099     3.088     3.077     3.066     3.055     3.044     3.033     3.021     3.009     2.998     2.986     2.974     2.963     2.952     2.940     2.929     2.918     2.907     2.896     2.885     2.874     2.864     2.854     2.844     2.834     2.824     2.814     2.805     2.795     2.787     2.778     2.770     2.762     2.754     2.747     2.740     2.732     2.726     2.719     2.712     2.706     2.701     2.695     2.690     2.684     2.679     2.673     2.667     2.662     2.657     2.652     2.647     2.642     2.638     2.633     2.628     2.623     2.618     2.613     2.609     2.604     2.600     2.595     2.590     2.586     2.581     2.577     2.572     2.568     2.563     2.558     2.554     2.549     2.545     2.540     2.535     2.530     2.525     2.521     2.516     2.511     2.506     2.501     2.495     2.489     2.484     2.478     2.472     2.466     2.460     2.454     2.447     2.440     2.433     2.426     2.420     2.414     2.407     2.400     2.393     2.386     2.378     2.369     2.359     2.348     2.336     2.323     2.309     2.294     2.279     2.264     2.251     2.239     2.231     2.226     2.224     2.223     2.222     2.220     2.216     2.211     2.204     2.194     2.184     2.171     2.155
[truncated: 22,285,239 more chars]
