# Supplementary material for: The near-field tsunami generated by the 15 January 2022 eruption of the Hunga Tonga-Hunga Ha’apai volcano and its impact on Tongatapu, Tonga
Source: Sci Rep. 2022 Sep 7;12:15187. doi: 10.1038/s41598-022-19486-w (PMC9452557; doi:10.1038/s41598-022-19486-w)
Supplement: Supplementary file 3 — Supplementary Information 3. [file 41598_2022_19486_MOESM3_ESM.zip › Z750R3max.asc]

ncols                      1800
nrows                      1260
xllcorner              -175.500
yllcorner               -21.300
cellsize      0.000277777784504
NODATA_value  -9999
     3.385     3.388     3.391     3.392     3.396     3.396     3.400     3.401     3.404     3.405     3.408     3.408     3.412     3.411     3.415     3.415     3.418     3.418     3.420     3.421     3.422     3.424     3.426     3.427     3.429     3.430     3.431     3.433     3.434     3.435     3.437     3.439     3.440     3.444     3.445     3.448     3.450     3.453     3.453     3.458     3.458     3.462     3.463     3.467     3.466     3.471     3.471     3.475     3.475     3.479     3.478     3.483     3.482     3.486     3.486     3.490     3.489     3.494     3.493     3.496     3.497     3.500     3.500     3.505     3.504     3.508     3.509     3.513     3.513     3.518     3.518     3.521     3.523     3.527     3.527     3.532     3.532     3.536     3.537     3.542     3.541     3.547     3.547     3.551     3.552     3.556     3.556     3.561     3.561     3.564     3.568     3.574     3.579     3.588     3.594     3.599     3.608     3.613     3.619     3.628     3.633     3.638     3.647     3.653     3.658     3.667     3.672     3.678     3.687     3.692     3.697     3.706     3.712     3.717     3.726     3.731     3.737     3.745     3.751     3.756     3.765     3.770     3.776     3.784     3.790     3.795     3.804     3.809     3.814     3.823     3.828     3.833     3.842     3.847     3.852     3.860     3.865     3.870     3.879     3.884     3.889     3.897     3.902     3.907     3.915     3.920     3.925     3.933     3.938     3.942     3.950     3.954     3.959     3.967     3.971     3.975     3.983     3.987     3.991     3.998     4.003     4.007     4.014     4.018     4.021     4.028     4.032     4.036     4.042     4.046     4.050     4.056     4.059     4.062     4.068     4.071     4.075     4.080     4.083     4.086     4.091     4.094     4.097     4.101     4.104     4.106     4.111     4.113     4.115     4.119     4.121     4.123     4.127     4.128     4.130     4.133     4.135     4.136     4.138     4.140     4.141     4.143     4.144     4.145     4.146     4.147     4.148     4.149     4.150     4.150     4.151     4.151     4.151     4.151     4.151     4.151     4.151     4.151     4.151     4.151     4.150     4.150     4.149     4.148     4.147     4.146     4.145     4.144     4.142     4.141     4.139     4.137     4.136     4.134     4.131     4.130     4.128     4.125     4.123     4.121     4.117     4.115     4.112     4.108     4.106     4.103     4.099     4.096     4.093     4.088     4.085     4.082     4.076     4.073     4.069     4.063     4.060     4.056     4.050     4.046     4.042     4.035     4.030     4.026     4.019     4.014     4.009     4.002     3.997     3.992     3.984     3.978     3.973     3.964     3.959     3.954     3.944     3.939     3.933     3.934     3.935     3.935     3.936     3.936     3.936     3.937     3.938     3.938     3.938     3.939     3.939     3.939     3.940     3.940     3.940     3.940     3.941     3.941     3.941     3.941     3.941     3.941     3.942     3.942     3.942     3.942     3.942     3.942     3.942     3.943     3.943     3.943     3.943     3.943     3.943     3.943     3.943     3.944     3.943     3.944     3.944     3.943     3.944     3.944     3.944     3.944     3.944     3.944     3.944     3.944     3.944     3.944     3.944     3.944     3.944     3.944     3.945     3.945     3.945     3.945     3.945     3.945     3.945     3.945     3.945     3.946     3.946     3.946     3.946     3.946     3.946     3.946     3.947     3.947     3.947     3.947     3.947     3.948     3.948     3.948     3.948     3.949     3.949     3.949     3.949     3.950     3.950     3.950     3.951     3.951     3.951     3.952     3.952     3.952     3.953     3.953     3.954     3.954     3.954     3.955     3.955     3.956     3.956     3.956     3.957     3.958     3.958     3.959     3.959     3.959     3.960     3.961     3.961     3.962     3.962     3.963     3.963     3.964     3.964     3.965     3.965     3.966     3.967     3.967     3.968     3.969     3.969     3.970     3.971     3.971     3.972     3.973     3.973     3.974     3.975     3.975     3.976     3.977     3.977     3.978     3.979     3.980     3.980     3.981     3.982     3.982     3.984     3.984     3.985     3.986     3.987     3.987     3.989     3.989     3.990     3.991     3.992     3.992     3.994     3.994     3.995     3.996     3.997     3.998     3.999     4.000     4.000     4.002     4.003     4.003     4.005     4.006     4.006     4.008     4.009     4.009     4.011     4.012     4.012     4.014     4.015     4.016     4.017     4.018     4.019     4.021     4.021     4.022     4.024     4.025     4.026     4.027     4.028     4.029     4.031     4.032     4.033     4.034     4.035     4.037     4.038     4.040     4.040     4.042     4.043     4.044     4.046     4.047     4.049     4.051     4.052     4.053     4.055     4.056     4.057     4.059     4.060     4.061     4.064     4.065     4.066     4.068     4.069     4.070     4.072     4.074     4.075     4.077     4.078     4.079     4.081     4.083     4.084     4.086     4.087     4.089     4.091     4.092     4.094     4.096     4.097     4.099     4.101     4.102     4.104     4.106     4.107     4.109     4.111     4.112     4.114     4.116     4.117     4.119     4.121     4.123     4.124     4.126     4.128     4.129     4.132     4.133     4.135     4.137     4.139     4.140     4.143     4.144     4.146     4.148     4.149     4.151     4.153     4.155     4.156     4.159     4.161     4.163     4.165     4.167     4.168     4.171     4.173     4.174     4.177     4.179     4.180     4.183     4.185     4.186     4.189     4.191     4.193     4.196     4.197     4.199     4.202     4.204     4.206     4.209     4.211     4.212     4.216     4.217     4.219     4.222     4.224     4.226     4.229     4.231     4.232     4.235     4.237     4.239     4.242     4.245     4.246     4.250     4.251     4.253     4.257     4.259     4.260     4.264     4.266     4.267     4.271     4.273     4.275     4.278     4.280     4.282     4.285     4.287     4.289     4.293     4.295     4.297     4.300     4.302     4.304     4.308     4.310     4.312     4.315     4.317     4.319     4.323     4.325     4.327     4.331     4.333     4.335     4.339     4.341     4.343     4.347     4.349     4.351     4.354     4.357     4.359     4.362     4.365     4.367     4.370     4.373     4.375     4.379     4.381     4.383     4.387     4.389     4.391     4.395     4.398     4.400     4.404     4.406     4.409     4.413     4.415     4.417     4.421     4.423     4.426     4.430     4.432     4.434     4.438     4.441     4.443     4.447     4.450     4.452     4.456     4.459     4.461     4.465     4.468     4.470     4.474     4.477     4.479     4.484     4.486     4.489     4.493     4.495     4.498     4.502     4.505     4.507     4.512     4.514     4.517     4.521     4.524     4.527     4.531     4.534     4.537     4.541     4.544     4.546     4.551     4.554     4.556     4.561     4.564     4.567     4.571     4.574     4.577     4.582     4.584     4.587     4.592     4.595     4.597     4.602     4.605     4.607     4.612     4.615     4.617     4.622     4.624     4.627     4.632     4.634     4.636     4.641     4.643     4.646     4.650     4.652     4.655     4.659     4.661     4.663     4.668     4.671     4.673     4.678     4.681     4.683     4.688     4.691     4.694     4.699     4.702     4.705     4.710     4.713     4.716     4.722     4.725     4.728     4.734     4.737     4.740     4.746     4.750     4.752     4.758     4.760     4.762     4.766     4.768     4.770     4.774     4.777     4.779     4.784     4.787     4.789     4.795     4.797     4.800     4.805     4.808     4.811     4.816     4.818     4.821     4.826     4.828     4.831     4.835     4.838     4.840     4.845     4.847     4.849     4.853     4.855     4.857     4.862     4.864     4.866     4.870     4.872     4.874     4.878     4.880     4.883     4.887     4.889     4.891     4.895     4.898     4.900     4.904     4.907     4.909     4.913     4.915     4.918     4.922     4.924     4.927     4.931     4.933     4.936     4.948     4.961     4.973     4.996     5.009     5.022     5.044     5.057     5.070     5.093     5.105     5.118     5.141     5.153     5.166     5.188     5.201     5.213     5.235     5.248     5.260     5.281     5.294     5.306     5.327     5.339     5.351     5.372     5.383     5.395     5.415     5.427     5.438     5.458     5.470     5.480     5.500     5.510     5.521     5.540     5.550     5.560     5.578     5.588     5.598     5.615     5.625     5.634     5.650     5.660     5.668     5.684     5.692     5.701     5.715     5.723     5.731     5.744     5.751     5.758     5.771     5.777     5.784     5.795     5.801     5.807     5.816     5.822     5.826     5.835     5.839     5.843     5.850     5.854     5.857     5.862     5.865     5.867     5.871     5.872     5.873     5.875     5.876     5.876     5.876     5.876     5.874     5.872     5.871     5.868     5.865     5.862     5.858     5.852     5.848     5.843     5.835     5.829     5.823     5.812     5.805     5.797     5.784     5.776     5.767     5.752     5.742     5.731     5.714     5.702     5.690     5.670     5.658     5.645     5.622     5.608     5.594     5.569     5.554     5.538     5.512     5.495     5.478     5.449     5.432     5.413     5.382     5.366     5.370     5.376     5.379     5.383     5.389     5.393     5.396     5.403     5.407     5.410     5.417     5.421     5.425     5.432     5.436     5.440     5.447     5.451     5.455     5.462     5.466     5.471     5.478     5.483     5.487     5.495     5.500     5.504     5.513     5.518     5.523     5.531     5.537     5.542     5.551     5.556     5.562     5.572     5.577     5.583     5.593     5.599     5.605     5.616     5.622     5.628     5.640     5.647     5.653     5.666     5.673     5.680     5.693     5.700     5.708     5.721     5.729     5.737     5.752     5.760     5.769     5.784     5.793     5.802     5.818     5.828     5.837     5.854     5.864     5.875     5.893     5.904     5.914     5.934     5.945     5.956     5.977     5.989     6.001     6.023     6.036     6.049     6.072     6.085     6.099     6.123     6.138     6.152     6.178     6.193     6.209     6.236     6.252     6.268     6.297     6.314     6.331     6.361     6.379     6.396     6.428     6.446     6.464     6.497     6.516     6.535     6.569     6.589     6.608     6.643     6.663     6.683     6.719     6.739     6.760     6.797     6.818     6.839     6.877     6.898     6.920     6.958     6.980     7.002     7.040     7.062     7.084     7.122     7.144     7.166     7.204     7.227     7.249     7.287     7.309     7.331     7.369     7.391     7.412     7.450     7.471     7.493     7.530     7.551     7.572     7.608     7.629     7.649     7.685     7.705     7.725     7.760     7.780     7.800     7.834     7.853     7.872     7.904     7.923     7.941     7.973     7.992     8.010     8.045     8.066     8.085     8.120     8.140     8.157     8.189     8.207     8.223     8.251     8.267     8.282     8.312     8.329     8.343     8.373     8.388     8.399     8.422     8.431     8.435     8.443     8.443     8.438     8.431     8.574     8.633     8.646     8.871     9.089     9.438     9.580     9.385     9.275     9.234     9.138     9.540     9.596     9.176    10.077    10.108     9.416    10.714    10.212     9.721    11.091    10.552     9.425    11.151    10.839     9.558    11.155    11.098     9.852    11.354    11.578    10.252    11.601    11.932    10.377    11.468    11.741    10.039    10.989    11.110     9.366    10.364    10.514     8.866     9.868    10.049     8.491     9.531     9.672     8.166     9.301     9.402     7.936     9.117     9.220     7.788     8.951     9.037     7.641     8.858     8.932     7.548     8.713     8.767     7.434     8.605     8.645     7.468     8.526     8.577     7.505     8.465     8.528     7.538     8.414     8.471     7.570     8.346     8.430     7.602     8.341     8.449     7.633     8.436     8.568     7.660     8.623     8.740     7.688     8.899     9.019     7.966     9.276     9.379     8.369     9.667     9.711     8.758    10.066    10.041     9.141    10.399    10.338     9.501    10.698    10.614     9.792    10.841    10.718     9.908    10.799    10.662     9.889    10.675    10.553     9.817    10.426    10.260     9.609    10.165    10.001     9.419     9.924     9.767     9.236     9.707     9.547     9.025     9.500     9.349     8.824     9.257     9.095     8.592     9.016     8.873     8.388     8.775     8.628     8.161     8.523     8.365     7.896     8.286     8.143     7.684     8.085     7.959     7.566     7.892     7.764     7.518     7.678     7.545     7.469     7.449     7.435     7.419     7.400     7.386     7.371     7.351     7.338     7.322     7.302     7.287     7.268     7.244     7.226     7.206     7.180     7.162     7.142     7.114     7.097     7.077     7.051     7.035     7.018     6.999     6.985     6.970     6.952     6.938     6.921     6.899     6.884     6.866     6.843     6.828     6.811     6.792     6.779     6.766     6.751     6.741     6.730     6.719     6.712     6.705     6.700     6.695     6.690     6.688     6.685     6.680     6.678     6.676     6.672     6.671     6.670     6.667     6.668     6.668     6.666     6.669     6.670     6.669     6.673     6.673     6.672     6.675     6.676     6.675     6.678     6.679     6.678     6.682     6.682     6.682     6.686     6.687     6.686     6.690     6.691     6.689     6.692     6.691     6.689     6.690     6.688     6.685     6.684     6.681     6.677     6.675     6.672     6.668     6.667     6.665     6.661     6.661     6.660     6.657     6.658     6.656     6.653     6.652     6.649     6.644     6.640     6.634     6.627     6.618     6.610     6.599     6.585     6.574     6.561     6.542     6.530     6.515     6.495     6.481     6.465     6.442     6.427     6.408     6.380     6.363     6.343     6.316     6.298     6.277     6.249     6.232     6.213     6.193     6.183     6.176     6.183     6.192     6.208     6.260     6.297     6.341     6.431     6.482     6.532     6.623     6.671     6.717     6.799     6.843     6.883     6.956     6.994     7.030     7.097     7.133     7.166     7.231     7.263     7.293     7.353     7.381     7.406     7.460     7.482     7.502     7.552     7.571     7.588     7.641     7.660     7.675     7.737     7.757     7.771     7.838     7.856     7.864     7.929     7.940     7.935     7.990     7.991     7.975     8.020     8.013     7.990     8.040     8.036     8.014     8.063     8.054     8.022     8.041     8.012     7.952     7.934     7.888     7.823     7.799     7.756     7.702     7.692     7.667     7.632     7.637     7.626     7.602     7.610     7.602     7.579     7.561     7.536     7.485     7.404     7.335     7.249     7.125     7.046     6.970     6.885     6.834     6.784     6.730     6.691     6.650     6.607     6.576     6.546     6.519     6.503     6.542     6.664     6.758     6.854     6.983     7.086     7.188     7.321     7.425     7.519     7.613     7.692     7.763     7.827     7.899     7.978     8.067     8.166     8.266     8.356     8.458     8.558     8.630     8.721     8.799     8.825     8.880     8.919     8.893     8.904     8.911     8.864     8.856     8.850     8.804     8.793     8.787     8.753     8.746     8.734     8.690     8.671     8.638     8.549     8.511     8.453     8.316     8.268     8.205     8.043     7.987     7.903     7.688     7.609     7.507     7.287     7.217     7.134     6.968     6.924     6.859     6.723     6.682     6.624     6.515     6.486     6.448     6.385     6.366     6.336     6.287     6.272     6.247     6.209     6.198     6.176     6.144     6.133     6.108     6.076     6.065     6.041     6.010     5.999     5.976     5.944     5.931     5.905     5.870     5.853     5.824     5.786     5.767     5.736     5.693     5.673     5.643     5.599     5.577     5.544     5.500     5.479     5.448     5.402     5.379     5.346     5.302     5.279     5.246     5.201     5.180     5.149     5.104     5.082     5.053     5.011     4.990     4.962     4.922     4.902     4.875     4.835     4.817     4.792     4.757     4.739     4.716     4.683     4.668     4.648     4.619     4.605     4.585     4.559     4.546     4.527     4.500     4.487     4.469     4.441     4.428     4.409     4.381     4.368     4.349     4.321     4.307     4.289     4.260     4.246     4.226     4.198     4.184     4.165     4.135     4.121     4.103     4.075     4.061     4.042     4.017     4.004     3.987     3.963     3.951     3.936     3.913     3.902     3.887     3.866     3.855     3.840     3.819     3.809     3.794     3.774     3.764     3.750     3.731     3.722     3.709     3.690     3.682     3.670     3.655     3.647     3.635     3.619     3.612     3.602     3.588     3.581     3.571     3.558     3.552     3.543     3.530     3.524     3.516     3.505     3.500     3.491     3.480     3.476     3.468     3.457     3.453     3.445     3.435     3.431     3.424     3.414     3.411     3.403     3.394     3.390     3.383     3.374     3.370     3.363     3.355     3.351     3.344     3.334     3.330     3.323     3.313     3.309     3.302     3.293     3.288     3.281     3.272     3.268     3.261     3.252     3.249     3.242     3.233     3.228     3.221     3.212     3.208     3.202     3.192     3.187     3.180     3.170     3.166     3.159     3.148     3.143     3.135     3.123     3.117     3.108     3.095     3.088     3.078     3.063     3.056     3.046     3.030     3.022     3.011     2.996     2.988     2.978     2.960     2.951     2.939     2.917     2.904     2.884
     3.384     3.388     3.390     3.395     3.396     3.402     3.401     3.407     3.408     3.413     3.413     3.418     3.417     3.422     3.420     3.425     3.422     3.427     3.424     3.429     3.427     3.430     3.429     3.431     3.431     3.433     3.433     3.435     3.436     3.437     3.439     3.439     3.444     3.444     3.449     3.448     3.454     3.453     3.460     3.458     3.465     3.463     3.471     3.468     3.475     3.472     3.479     3.476     3.484     3.480     3.487     3.483     3.490     3.487     3.493     3.490     3.496     3.493     3.499     3.496     3.501     3.500     3.505     3.504     3.509     3.507     3.513     3.512     3.517     3.516     3.522     3.521     3.528     3.526     3.533     3.531     3.538     3.536     3.543     3.542     3.549     3.546     3.554     3.551     3.559     3.556     3.563     3.560     3.567     3.565     3.572     3.579     3.585     3.593     3.599     3.605     3.612     3.619     3.625     3.632     3.639     3.645     3.652     3.659     3.665     3.672     3.678     3.685     3.692     3.698     3.704     3.712     3.718     3.724     3.731     3.738     3.744     3.751     3.757     3.764     3.771     3.777     3.783     3.790     3.796     3.802     3.809     3.816     3.822     3.829     3.835     3.841     3.848     3.854     3.860     3.867     3.873     3.879     3.885     3.891     3.897     3.904     3.909     3.915     3.922     3.927     3.933     3.939     3.945     3.950     3.956     3.962     3.967     3.973     3.978     3.983     3.989     3.994     3.999     4.005     4.010     4.015     4.020     4.025     4.029     4.035     4.039     4.044     4.049     4.053     4.057     4.062     4.066     4.070     4.075     4.079     4.082     4.086     4.090     4.094     4.098     4.101     4.105     4.108     4.111     4.114     4.117     4.120     4.123     4.126     4.128     4.131     4.133     4.135     4.138     4.140     4.142     4.144     4.145     4.147     4.148     4.150     4.151     4.152     4.153     4.154     4.155     4.156     4.157     4.157     4.158     4.158     4.158     4.158     4.158     4.158     4.158     4.158     4.158     4.157     4.157     4.156     4.156     4.155     4.154     4.153     4.152     4.151     4.149     4.147     4.146     4.144     4.142     4.141     4.138     4.136     4.134     4.132     4.130     4.127     4.124     4.121     4.119     4.116     4.113     4.109     4.106     4.103     4.099     4.095     4.092     4.088     4.083     4.079     4.075     4.071     4.066     4.062     4.057     4.052     4.047     4.042     4.037     4.032     4.026     4.021     4.015     4.009     4.003     3.998     3.991     3.985     3.979     3.972     3.965     3.959     3.952     3.945     3.938     3.932     3.932     3.933     3.933     3.934     3.934     3.935     3.935     3.936     3.936     3.936     3.937     3.937     3.937     3.938     3.938     3.938     3.938     3.938     3.939     3.939     3.939     3.939     3.939     3.939     3.940     3.940     3.940     3.940     3.940     3.940     3.940     3.941     3.941     3.941     3.941     3.941     3.941     3.941     3.941     3.941     3.941     3.941     3.941     3.941     3.942     3.942     3.942     3.942     3.942     3.942     3.942     3.942     3.942     3.942     3.942     3.942     3.942     3.942     3.943     3.942     3.943     3.943     3.943     3.943     3.943     3.943     3.944     3.944     3.944     3.944     3.944     3.944     3.944     3.944     3.945     3.945     3.945     3.945     3.946     3.946     3.946     3.946     3.947     3.947     3.947     3.948     3.948     3.948     3.948     3.949     3.949     3.950     3.950     3.950     3.951     3.951     3.952     3.952     3.952     3.953     3.953     3.953     3.954     3.954     3.955     3.956     3.956     3.956     3.957     3.957     3.958     3.959     3.959     3.960     3.960     3.961     3.961     3.962     3.962     3.963     3.964     3.964     3.965     3.965     3.966     3.967     3.967     3.968     3.969     3.969     3.970     3.971     3.971     3.972     3.973     3.973     3.974     3.975     3.976     3.976     3.977     3.978     3.978     3.979     3.980     3.981     3.981     3.982     3.983     3.984     3.985     3.986     3.986     3.987     3.988     3.989     3.990     3.991     3.992     3.992     3.993     3.994     3.995     3.996     3.997     3.998     3.999     4.000     4.001     4.002     4.003     4.004     4.005     4.006     4.007     4.008     4.009     4.010     4.011     4.012     4.013     4.014     4.015     4.016     4.018     4.019     4.020     4.021     4.022     4.023     4.024     4.025     4.026     4.027     4.029     4.030     4.031     4.032     4.034     4.035     4.036     4.038     4.039     4.041     4.042     4.043     4.045     4.046     4.047     4.049     4.050     4.051     4.053     4.054     4.056     4.057     4.059     4.060     4.062     4.063     4.065     4.066     4.068     4.069     4.071     4.072     4.074     4.075     4.077     4.078     4.080     4.081     4.083     4.084     4.086     4.088     4.089     4.091     4.092     4.094     4.096     4.097     4.099     4.101     4.102     4.104     4.106     4.108     4.109     4.111     4.113     4.114     4.116     4.118     4.120     4.121     4.123     4.125     4.126     4.128     4.130     4.132     4.134     4.136     4.137     4.139     4.141     4.143     4.145     4.146     4.148     4.150     4.152     4.154     4.156     4.158     4.160     4.162     4.164     4.166     4.167     4.170     4.171     4.173     4.176     4.177     4.179     4.182     4.183     4.186     4.188     4.190     4.192     4.194     4.196     4.198     4.201     4.203     4.205     4.207     4.209     4.212     4.214     4.216     4.218     4.221     4.223     4.225     4.228     4.230     4.232     4.234     4.236     4.239     4.241     4.244     4.246     4.248     4.250     4.253     4.255     4.258     4.260     4.262     4.265     4.267     4.269     4.272     4.274     4.276     4.279     4.281     4.284     4.286     4.289     4.291     4.294     4.296     4.299     4.301     4.304     4.307     4.309     4.311     4.314     4.316     4.319     4.322     4.324     4.327     4.330     4.332     4.334     4.337     4.340     4.342     4.345     4.348     4.350     4.353     4.356     4.358     4.361     4.364     4.366     4.369     4.372     4.374     4.377     4.380     4.382     4.386     4.388     4.391     4.394     4.396     4.399     4.402     4.405     4.408     4.411     4.414     4.416     4.420     4.422     4.425     4.428     4.431     4.434     4.437     4.440     4.442     4.446     4.448     4.451     4.454     4.457     4.460     4.464     4.466     4.469     4.473     4.475     4.478     4.482     4.485     4.487     4.491     4.494     4.497     4.500     4.503     4.506     4.510     4.513     4.516     4.520     4.523     4.526     4.529     4.532     4.535     4.539     4.542     4.545     4.549     4.552     4.555     4.559     4.562     4.565     4.569     4.572     4.575     4.579     4.583     4.586     4.589     4.593     4.596     4.600     4.603     4.606     4.609     4.613     4.616     4.619     4.622     4.625     4.629     4.632     4.634     4.638     4.641     4.644     4.647     4.650     4.652     4.656     4.659     4.661     4.665     4.667     4.670     4.674     4.677     4.680     4.684     4.688     4.691     4.695     4.698     4.702     4.706     4.709     4.713     4.717     4.721     4.725     4.730     4.734     4.738     4.743     4.747     4.750     4.755     4.758     4.761     4.765     4.767     4.770     4.773     4.776     4.779     4.784     4.787     4.790     4.794     4.798     4.801     4.805     4.809     4.812     4.816     4.819     4.822     4.826     4.829     4.832     4.836     4.839     4.841     4.845     4.847     4.850     4.853     4.856     4.858     4.861     4.864     4.866     4.870     4.872     4.875     4.878     4.881     4.883     4.887     4.889     4.892     4.895     4.898     4.901     4.904     4.907     4.909     4.913     4.916     4.918     4.922     4.925     4.927     4.931     4.933     4.939     4.956     4.971     4.987     5.004     5.019     5.035     5.052     5.067     5.083     5.100     5.115     5.131     5.148     5.163     5.178     5.195     5.210     5.225     5.242     5.257     5.272     5.288     5.303     5.317     5.333     5.348     5.362     5.378     5.392     5.406     5.421     5.435     5.448     5.463     5.477     5.490     5.505     5.518     5.530     5.544     5.557     5.569     5.582     5.594     5.606     5.619     5.630     5.641     5.654     5.664     5.675     5.686     5.696     5.706     5.717     5.727     5.736     5.746     5.754     5.763     5.772     5.780     5.787     5.795     5.802     5.809     5.816     5.822     5.828     5.834     5.839     5.844     5.848     5.852     5.856     5.860     5.863     5.865     5.868     5.869     5.871     5.872     5.872     5.872     5.872     5.871     5.869     5.867     5.865     5.862     5.858     5.854     5.850     5.845     5.839     5.833     5.826     5.819     5.812     5.803     5.794     5.785     5.774     5.764     5.753     5.740     5.728     5.716     5.701     5.687     5.673     5.657     5.642     5.626     5.608     5.591     5.574     5.554     5.536     5.517     5.495     5.475     5.455     5.432     5.411     5.389     5.364     5.368     5.372     5.377     5.381     5.385     5.391     5.395     5.399     5.405     5.409     5.414     5.419     5.424     5.428     5.434     5.439     5.443     5.449     5.454     5.458     5.465     5.470     5.475     5.481     5.486     5.491     5.498     5.504     5.509     5.516     5.522     5.528     5.535     5.541     5.547     5.555     5.561     5.567     5.575     5.582     5.589     5.597     5.604     5.612     5.620     5.628     5.635     5.645     5.653     5.661     5.671     5.679     5.688     5.698     5.707     5.716     5.727     5.736     5.746     5.758     5.768     5.778     5.790     5.801     5.812     5.825     5.836     5.847     5.861     5.873     5.886     5.900     5.913     5.926     5.941     5.955     5.969     5.985     6.000     6.014     6.032     6.047     6.062     6.081     6.097     6.114     6.133     6.150     6.168     6.188     6.206     6.225     6.246     6.266     6.285     6.308     6.328     6.349     6.372     6.393     6.415     6.439     6.461     6.484     6.509     6.532     6.555     6.581     6.605     6.629     6.656     6.680     6.704     6.732     6.757     6.782     6.810     6.836     6.862     6.891     6.917     6.943     6.972     6.998     7.024     7.054     7.080     7.107     7.136     7.163     7.189     7.219     7.245     7.272     7.301     7.327     7.354     7.383     7.409     7.435     7.464     7.490     7.515     7.544     7.569     7.594     7.622     7.646     7.671     7.698     7.723     7.747     7.774     7.798     7.821     7.848     7.870     7.893     7.918     7.940     7.961     7.986     8.008     8.031     8.058     8.082     8.106     8.133     8.156     8.179     8.204     8.226     8.246     8.270     8.291     8.310     8.334     8.354     8.373     8.394     8.411     8.426     8.441     8.451     8.457     8.462     8.462     8.457     8.672     8.864     8.940     8.908     9.093     9.390     9.637     9.737     9.573     9.316     9.447     9.530     9.760     9.632     9.624    10.178    10.164     9.437    10.169    10.286     9.772     9.727    10.168     9.725     9.221    10.089     9.365     9.433    10.295     9.453    10.106    11.069    10.325    11.247    11.838    10.910    11.755    11.842    10.832    11.576    11.281    10.224    10.915    10.611     9.516    10.210    10.078     9.022     9.721     9.670     8.696     9.365     9.398     8.470     9.081     9.242     8.310     8.878     9.089     8.194     8.766     9.020     8.128     8.645     8.861     8.026     8.524     8.745     7.945     8.438     8.661     7.905     8.369     8.609     7.850     8.297     8.533     7.801     8.198     8.457     7.747     8.147     8.443     7.770     8.193     8.510     7.878     8.322     8.646     8.046     8.595     8.903     8.348     8.965     9.260     8.736     9.408     9.638     9.150     9.885    10.028     9.630    10.354    10.401    10.074    10.794    10.740    10.476    11.088    10.890    10.655    11.139    10.841    10.612    10.986    10.656    10.461    10.719    10.361    10.193    10.371    10.024     9.884    10.041     9.730     9.627     9.797     9.485     9.375     9.558     9.271     9.152     9.313     9.020     8.896     9.055     8.778     8.668     8.809     8.540     8.437     8.545     8.270     8.157     8.282     8.014     7.907     8.067     7.836     7.741     7.888     7.657     7.550     7.689     7.513     7.496     7.480     7.465     7.448     7.432     7.417     7.400     7.384     7.368     7.350     7.333     7.315     7.295     7.274     7.254     7.232     7.211     7.190     7.168     7.147     7.127     7.106     7.086     7.068     7.049     7.032     7.015     6.998     6.981     6.964     6.944     6.925     6.907     6.887     6.867     6.850     6.832     6.815     6.801     6.786     6.773     6.761     6.749     6.740     6.731     6.724     6.719     6.714     6.709     6.706     6.702     6.698     6.696     6.693     6.690     6.689     6.687     6.685     6.685     6.685     6.684     6.686     6.686     6.686     6.687     6.688     6.688     6.689     6.690     6.689     6.691     6.692     6.691     6.693     6.694     6.694     6.696     6.697     6.697     6.699     6.699     6.698     6.698     6.697     6.695     6.694     6.692     6.688     6.687     6.683     6.679     6.677     6.674     6.670     6.668     6.665     6.662     6.661     6.660     6.657     6.657     6.655     6.651     6.650     6.647     6.641     6.637     6.631     6.623     6.615     6.606     6.594     6.583     6.570     6.555     6.541     6.526     6.510     6.495     6.479     6.461     6.444     6.425     6.403     6.382     6.361     6.338     6.315     6.292     6.267     6.243     6.222     6.200     6.184     6.173     6.167     6.171     6.182     6.201     6.237     6.277     6.326     6.390     6.447     6.505     6.572     6.628     6.681     6.743     6.794     6.842     6.899     6.944     6.989     7.042     7.085     7.127     7.178     7.217     7.254     7.300     7.334     7.364     7.403     7.431     7.456     7.492     7.516     7.538     7.575     7.601     7.624     7.668     7.698     7.725     7.771     7.801     7.825     7.868     7.892     7.909     7.942     7.954     7.962     7.987     7.994     7.998     8.025     8.036     8.046     8.073     8.078     8.074     8.079     8.057     8.021     7.990     7.947     7.903     7.874     7.840     7.810     7.800     7.789     7.777     7.777     7.776     7.766     7.761     7.756     7.738     7.715     7.683     7.623     7.535     7.437     7.323     7.209     7.117     7.030     6.962     6.911     6.861     6.818     6.776     6.733     6.695     6.662     6.726     6.839     6.957     7.074     7.187     7.310     7.433     7.547     7.673     7.801     7.915     8.038     8.153     8.239     8.336     8.425     8.492     8.587     8.687     8.772     8.888     9.008     9.101     9.217     9.330     9.403     9.498     9.580     9.605     9.646     9.668     9.635     9.626     9.611     9.552     9.528     9.505     9.449     9.421     9.397     9.350     9.329     9.300     9.237     9.185     9.118     9.024     8.941     8.840     8.709     8.599     8.480     8.334     8.213     8.073     7.890     7.734     7.561     7.353     7.199     7.053     6.895     6.787     6.682     6.556     6.467     6.380     6.298     6.264     6.226     6.193     6.178     6.155     6.128     6.113     6.092     6.067     6.053     6.034     6.010     5.995     5.975     5.949     5.932     5.913     5.891     5.874     5.854     5.833     5.815     5.792     5.767     5.747     5.721     5.692     5.669     5.641     5.610     5.585     5.556     5.525     5.500     5.468     5.433     5.407     5.377     5.344     5.317     5.284     5.248     5.221     5.190     5.155     5.126     5.097     5.064     5.036     5.006     4.974     4.949     4.920     4.888     4.864     4.837     4.807     4.783     4.758     4.731     4.710     4.686     4.658     4.639     4.619     4.596     4.579     4.558     4.535     4.519     4.500     4.478     4.460     4.441     4.420     4.402     4.382     4.360     4.343     4.323     4.301     4.283     4.263     4.240     4.222     4.201     4.178     4.160     4.140     4.117     4.099     4.078     4.057     4.040     4.020     3.999     3.983     3.965     3.946     3.930     3.914     3.895     3.881     3.865     3.847     3.834     3.819     3.801     3.787     3.772     3.756     3.743     3.728     3.713     3.701     3.688     3.673     3.661     3.649     3.636     3.626     3.615     3.602     3.592     3.581     3.570     3.562     3.552     3.540     3.532     3.523     3.513     3.505     3.496     3.487     3.480     3.472     3.463     3.456     3.448     3.440     3.434     3.426     3.417     3.412     3.405     3.397     3.391     3.384     3.376     3.371     3.364     3.356     3.351     3.343     3.336     3.332     3.325     3.318     3.311     3.303     3.296     3.290     3.283     3.275     3.269     3.262     3.255     3.249     3.242     3.235     3.229     3.223     3.216     3.210     3.202     3.194     3.189     3.182     3.174     3.168     3.160     3.152     3.146     3.139     3.130     3.123     3.115     3.105     3.098     3.088     3.076     3.066     3.055     3.042     3.031     3.020     3.007     2.997     2.986     2.974     2.965     2.955     2.942     2.932     2.919     2.901     2.885     2.866
     3.384     3.387     3.392     3.396     3.401     3.406     3.408     3.415     3.415     3.422     3.421     3.428     3.427     3.432     3.430     3.435     3.433     3.436     3.435     3.437     3.437     3.436     3.437     3.434     3.438     3.436     3.438     3.438     3.439     3.439     3.440     3.443     3.442     3.448     3.447     3.453     3.452     3.460     3.457     3.467     3.463     3.472     3.468     3.477     3.473     3.482     3.477     3.486     3.481     3.490     3.484     3.494     3.487     3.496     3.490     3.498     3.493     3.500     3.496     3.503     3.499     3.505     3.503     3.509     3.506     3.512     3.511     3.517     3.515     3.522     3.520     3.527     3.525     3.533     3.531     3.539     3.536     3.544     3.541     3.550     3.547     3.556     3.552     3.561     3.556     3.565     3.561     3.570     3.565     3.574     3.577     3.584     3.591     3.597     3.604     3.611     3.618     3.624     3.631     3.638     3.644     3.651     3.658     3.665     3.671     3.678     3.684     3.691     3.698     3.704     3.711     3.718     3.724     3.731     3.737     3.744     3.750     3.757     3.764     3.770     3.777     3.784     3.790     3.797     3.803     3.809     3.816     3.822     3.829     3.835     3.842     3.848     3.854     3.861     3.867     3.873     3.880     3.886     3.892     3.898     3.904     3.910     3.916     3.922     3.928     3.934     3.940     3.946     3.952     3.957     3.963     3.969     3.974     3.980     3.985     3.991     3.996     4.001     4.006     4.012     4.017     4.022     4.027     4.032     4.037     4.042     4.047     4.051     4.056     4.060     4.065     4.069     4.073     4.078     4.082     4.086     4.090     4.094     4.098     4.101     4.105     4.108     4.112     4.115     4.118     4.121     4.125     4.127     4.130     4.133     4.135     4.138     4.140     4.142     4.145     4.147     4.149     4.150     4.152     4.154     4.155     4.157     4.158     4.159     4.160     4.161     4.162     4.163     4.163     4.164     4.165     4.165     4.165     4.165     4.165     4.165     4.165     4.165     4.165     4.164     4.164     4.163     4.163     4.162     4.161     4.160     4.159     4.157     4.156     4.154     4.153     4.151     4.149     4.147     4.145     4.143     4.141     4.139     4.136     4.134     4.131     4.128     4.125     4.122     4.119     4.116     4.113     4.109     4.106     4.102     4.098     4.094     4.090     4.086     4.082     4.077     4.073     4.068     4.063     4.059     4.054     4.048     4.043     4.038     4.032     4.027     4.021     4.015     4.010     4.004     3.997     3.991     3.985     3.978     3.972     3.965     3.958     3.951     3.944     3.937     3.930     3.930     3.931     3.931     3.932     3.932     3.933     3.933     3.934     3.934     3.934     3.935     3.935     3.935     3.936     3.936     3.936     3.936     3.936     3.936     3.937     3.937     3.937     3.937     3.937     3.938     3.938     3.938     3.938     3.938     3.938     3.938     3.938     3.939     3.939     3.939     3.939     3.939     3.939     3.939     3.939     3.939     3.939     3.939     3.939     3.939     3.939     3.939     3.939     3.940     3.940     3.940     3.940     3.940     3.940     3.940     3.940     3.940     3.940     3.940     3.941     3.941     3.941     3.941     3.941     3.941     3.941     3.942     3.942     3.942     3.942     3.942     3.942     3.943     3.943     3.943     3.943     3.943     3.944     3.944     3.944     3.944     3.945     3.945     3.945     3.946     3.946     3.946     3.946     3.947     3.947     3.948     3.948     3.948     3.949     3.949     3.949     3.950     3.950     3.951     3.951     3.952     3.952     3.952     3.953     3.953     3.954     3.954     3.955     3.955     3.956     3.957     3.957     3.958     3.958     3.959     3.959     3.960     3.960     3.961     3.962     3.962     3.963     3.963     3.964     3.965     3.965     3.966     3.967     3.967     3.968     3.969     3.969     3.970     3.971     3.971     3.972     3.973     3.974     3.974     3.975     3.976     3.977     3.977     3.978     3.979     3.980     3.980     3.981     3.982     3.983     3.984     3.985     3.985     3.986     3.987     3.988     3.989     3.990     3.991     3.991     3.992     3.993     3.994     3.995     3.996     3.997     3.998     3.999     4.000     4.001     4.002     4.003     4.004     4.005     4.006     4.007     4.008     4.009     4.010     4.011     4.012     4.014     4.015     4.016     4.017     4.018     4.019     4.020     4.021     4.022     4.024     4.025     4.026     4.027     4.028     4.029     4.031     4.032     4.034     4.035     4.036     4.037     4.039     4.040     4.042     4.043     4.044     4.046     4.047     4.048     4.050     4.051     4.053     4.054     4.056     4.057     4.059     4.060     4.062     4.063     4.065     4.066     4.068     4.069     4.071     4.072     4.074     4.075     4.077     4.078     4.080     4.082     4.083     4.085     4.086     4.088     4.090     4.091     4.093     4.094     4.096     4.098     4.099     4.101     4.103     4.104     4.106     4.108     4.110     4.111     4.113     4.115     4.116     4.118     4.120     4.122     4.123     4.125     4.127     4.129     4.131     4.132     4.134     4.136     4.138     4.140     4.142     4.143     4.145     4.147     4.149     4.151     4.153     4.155     4.156     4.159     4.161     4.162     4.164     4.166     4.168     4.170     4.172     4.174     4.176     4.178     4.180     4.182     4.184     4.187     4.189     4.191     4.193     4.195     4.197     4.200     4.202     4.204     4.206     4.208     4.211     4.213     4.215     4.217     4.220     4.222     4.224     4.226     4.229     4.231     4.233     4.235     4.238     4.240     4.242     4.245     4.247     4.249     4.252     4.254     4.256     4.259     4.261     4.264     4.266     4.268     4.271     4.273     4.276     4.278     4.280     4.283     4.285     4.288     4.290     4.293     4.295     4.298     4.300     4.303     4.305     4.308     4.310     4.313     4.315     4.318     4.321     4.323     4.326     4.328     4.331     4.334     4.336     4.339     4.341     4.344     4.347     4.349     4.352     4.355     4.357     4.360     4.363     4.365     4.368     4.371     4.374     4.376     4.379     4.381     4.384     4.387     4.390     4.393     4.395     4.398     4.401     4.404     4.407     4.410     4.413     4.415     4.418     4.421     4.424     4.427     4.430     4.432     4.435     4.438     4.441     4.444     4.447     4.450     4.453     4.456     4.459     4.462     4.465     4.468     4.471     4.474     4.477     4.480     4.483     4.486     4.489     4.492     4.496     4.499     4.502     4.505     4.508     4.511     4.515     4.518     4.521     4.524     4.527     4.531     4.534     4.537     4.540     4.544     4.547     4.550     4.554     4.557     4.560     4.564     4.567     4.570     4.574     4.577     4.581     4.584     4.587     4.590     4.594     4.597     4.601     4.604     4.607     4.610     4.614     4.617     4.620     4.623     4.626     4.629     4.632     4.635     4.638     4.641     4.644     4.647     4.650     4.653     4.656     4.658     4.660     4.664     4.667     4.671     4.674     4.677     4.680     4.684     4.687     4.691     4.694     4.698     4.701     4.705     4.709     4.712     4.716     4.721     4.725     4.729     4.734     4.738     4.743     4.747     4.751     4.755     4.758     4.760     4.764     4.767     4.771     4.775     4.779     4.783     4.787     4.791     4.795     4.799     4.802     4.806     4.810     4.813     4.816     4.820     4.823     4.826     4.830     4.833     4.837     4.840     4.843     4.845     4.848     4.851     4.853     4.856     4.859     4.862     4.864     4.867     4.870     4.873     4.876     4.878     4.881     4.884     4.887     4.890     4.893     4.895     4.898     4.901     4.904     4.907     4.910     4.913     4.916     4.919     4.922     4.925     4.928     4.931     4.934     4.950     4.966     4.982     4.998     5.014     5.030     5.046     5.062     5.078     5.093     5.110     5.125     5.141     5.157     5.173     5.188     5.204     5.220     5.235     5.251     5.266     5.281     5.297     5.312     5.326     5.341     5.356     5.371     5.386     5.400     5.414     5.429     5.443     5.456     5.471     5.484     5.498     5.511     5.525     5.537     5.551     5.563     5.576     5.588     5.600     5.612     5.624     5.636     5.647     5.658     5.669     5.680     5.690     5.701     5.710     5.721     5.730     5.739     5.748     5.757     5.765     5.774     5.782     5.789     5.797     5.804     5.810     5.817     5.823     5.828     5.833     5.838     5.843     5.847     5.851     5.855     5.858     5.861     5.863     5.865     5.866     5.867     5.868     5.868     5.868     5.867     5.866     5.864     5.861     5.859     5.855     5.851     5.847     5.842     5.837     5.831     5.824     5.817     5.809     5.801     5.792     5.783     5.773     5.762     5.751     5.740     5.727     5.715     5.701     5.687     5.672     5.657     5.642     5.625     5.609     5.591     5.574     5.555     5.536     5.517     5.497     5.476     5.455     5.434     5.412     5.389     5.366     5.365     5.370     5.374     5.379     5.383     5.388     5.392     5.397     5.402     5.407     5.412     5.417     5.421     5.426     5.431     5.436     5.441     5.447     5.452     5.457     5.462     5.467     5.473     5.479     5.484     5.490     5.496     5.501     5.508     5.514     5.520     5.526     5.532     5.539     5.545     5.552     5.559     5.566     5.573     5.580     5.587     5.595     5.602     5.610     5.618     5.625     5.633     5.642     5.650     5.659     5.668     5.676     5.686     5.695     5.704     5.714     5.724     5.734     5.744     5.754     5.764     5.775     5.786     5.797     5.809     5.821     5.832     5.845     5.857     5.870     5.883     5.896     5.909     5.923     5.937     5.951     5.965     5.980     5.995     6.010     6.026     6.042     6.058     6.075     6.092     6.109     6.127     6.144     6.163     6.181     6.200     6.220     6.239     6.259     6.280     6.300     6.321     6.343     6.364     6.386     6.409     6.431     6.454     6.477     6.500     6.524     6.548     6.572     6.597     6.621     6.646     6.672     6.697     6.722     6.748     6.774     6.800     6.827     6.854     6.880     6.908     6.935     6.962     6.989     7.017     7.044     7.071     7.099     7.126     7.154     7.181     7.208     7.236     7.264     7.291     7.319     7.346     7.373     7.400     7.427     7.454     7.481     7.508     7.535     7.561     7.587     7.613     7.638     7.664     7.689     7.715     7.740     7.765     7.790     7.815     7.839     7.863     7.887     7.910     7.933     7.956     7.979     8.001     8.024     8.047     8.070     8.095     8.120     8.143     8.168     8.191     8.210     8.233     8.258     8.277     8.303     8.328     8.346     8.370     8.393     8.403     8.421     8.439     8.442     8.455     8.468     8.457     8.464     8.611     8.873     9.097     9.230     9.158     9.096     9.461     9.659     9.803     9.764     9.465     9.488     9.674     9.759     9.654     9.757    10.033    10.101     9.503     9.892    10.083     9.683     9.487     9.811     9.666     9.007     9.475     9.456     8.664     9.296     9.200     9.176     9.827    10.004    10.056    10.919    10.691    10.645    11.245    10.700    10.690    10.946    10.137    10.254    10.258     9.506     9.646     9.657     8.991     9.158     9.231     8.632     8.763     8.908     8.352     8.454     8.638     8.157     8.222     8.459     8.038     8.099     8.368     7.943     7.952     8.236     7.849     7.859     8.140     7.796     7.779     8.065     7.720     7.719     7.975     7.662     7.638     7.907     7.601     7.576     7.811     7.619     7.609     7.779     7.649     7.637     7.796     7.678     7.668     7.927     7.739     7.866     8.172     8.009     8.171     8.526     8.344     8.593     8.898     8.747     9.085     9.385     9.262     9.657     9.871     9.786    10.189    10.311    10.245    10.596    10.619    10.545    10.825    10.704    10.620    10.784    10.594    10.534    10.653    10.412    10.348    10.385    10.112    10.055    10.058     9.799     9.772     9.759     9.493     9.477     9.486     9.248     9.233     9.229     8.979     8.956     8.949     8.730     8.722     8.714     8.519     8.500     8.471     8.247     8.208     8.177     7.961     7.939     7.951     7.778     7.780     7.785     7.612     7.599     7.592     7.539     7.530     7.498     7.494     7.488     7.454     7.449     7.441     7.408     7.401     7.391     7.354     7.344     7.332     7.294     7.283     7.271     7.233     7.223     7.210     7.171     7.160     7.149     7.110     7.101     7.091     7.056     7.047     7.037     7.001     6.991     6.979     6.942     6.931     6.919     6.881     6.872     6.862     6.827     6.821     6.813     6.781     6.776     6.774     6.751     6.753     6.755     6.733     6.737     6.739     6.719     6.723     6.727     6.709     6.714     6.719     6.702     6.708     6.713     6.698     6.705     6.711     6.697     6.705     6.712     6.700     6.708     6.714     6.701     6.708     6.713     6.700     6.707     6.713     6.700     6.708     6.714     6.702     6.710     6.716     6.703     6.710     6.716     6.701     6.707     6.711     6.694     6.698     6.701     6.682     6.686     6.690     6.671     6.676     6.680     6.662     6.668     6.674     6.657     6.664     6.671     6.653     6.659     6.663     6.644     6.649     6.652     6.631     6.633     6.635     6.609     6.608     6.606     6.576     6.571     6.567     6.533     6.528     6.525     6.490     6.483     6.474     6.434     6.423     6.417     6.376     6.365     6.355     6.308     6.291     6.277     6.228     6.213     6.208     6.169     6.168     6.179     6.159     6.179     6.211     6.216     6.261     6.318     6.349     6.413     6.481     6.518     6.584     6.650     6.684     6.746     6.809     6.837     6.896     6.957     6.982     7.041     7.101     7.124     7.179     7.231     7.244     7.292     7.338     7.344     7.386     7.427     7.427     7.464     7.502     7.501     7.542     7.585     7.592     7.641     7.689     7.697     7.745     7.789     7.792     7.837     7.877     7.870     7.904     7.933     7.917     7.947     7.978     7.964     7.999     8.033     8.022     8.050     8.074     8.039     8.037     8.022     7.953     7.935     7.925     7.870     7.869     7.875     7.840     7.858     7.875     7.846     7.862     7.867     7.819     7.816     7.804     7.734     7.703     7.644     7.503     7.412     7.324     7.192     7.140     7.094     7.020     7.001     6.978     6.912     6.882     6.849     6.804     6.931     7.061     7.161     7.285     7.415     7.515     7.641     7.775     7.875     8.004     8.139     8.234     8.360     8.491     8.571     8.677     8.792     8.869     8.974     9.094     9.183     9.302     9.435     9.527     9.641     9.762     9.832     9.901     9.973     9.992    10.012    10.026     9.984     9.956     9.933     9.874     9.839     9.814     9.759     9.727     9.697     9.634     9.591     9.542     9.473     9.404     9.320     9.214     9.107     8.988     8.844     8.704     8.562     8.417     8.282     8.125     7.934     7.739     7.541     7.346     7.170     6.998     6.840     6.719     6.608     6.484     6.368     6.258     6.161     6.096     6.059     6.025     6.001     5.988     5.970     5.954     5.939     5.920     5.905     5.889     5.868     5.852     5.836     5.817     5.800     5.783     5.765     5.748     5.734     5.715     5.696     5.681     5.659     5.637     5.619     5.593     5.568     5.546     5.521     5.496     5.472     5.444     5.418     5.394     5.363     5.334     5.307     5.279     5.251     5.225     5.193     5.160     5.134     5.105     5.074     5.047     5.018     4.990     4.964     4.933     4.906     4.882     4.853     4.826     4.802     4.775     4.750     4.727     4.701     4.678     4.658     4.634     4.611     4.591     4.570     4.551     4.534     4.513     4.492     4.475     4.455     4.435     4.417     4.397     4.378     4.360     4.338     4.318     4.301     4.280     4.259     4.241     4.220     4.199     4.180     4.158     4.137     4.118     4.097     4.077     4.058     4.037     4.018     4.001     3.980     3.961     3.945     3.926     3.910     3.894     3.876     3.860     3.846     3.828     3.812     3.798     3.782     3.767     3.753     3.736     3.722     3.709     3.694     3.680     3.668     3.654     3.641     3.630     3.617     3.605     3.596     3.584     3.573     3.562     3.551     3.542     3.533     3.523     3.513     3.504     3.495     3.487     3.479     3.469     3.461     3.454     3.445     3.438     3.430     3.422     3.416     3.409     3.400     3.393     3.386     3.379     3.372     3.366     3.358     3.352     3.346     3.338     3.332     3.325     3.318     3.312     3.306     3.300     3.294     3.286     3.278     3.271     3.265     3.257     3.250     3.244     3.237     3.231     3.224     3.217     3.211     3.204     3.197     3.191     3.184     3.176     3.170     3.163     3.156     3.149     3.142     3.134     3.127     3.120     3.112     3.105     3.096     3.087     3.078     3.068     3.057     3.045     3.033     3.021     3.009     2.996     2.984     2.973     2.963     2.953     2.943     2.935     2.924     2.914     2.902     2.885     2.869     2.853
     3.382     3.388     3.395     3.398     3.407     3.407     3.418     3.416     3.428     3.424     3.437     3.430     3.443     3.435     3.448     3.439     3.450     3.441     3.451     3.443     3.450     3.443     3.448     3.443     3.445     3.443     3.441     3.444     3.441     3.444     3.442     3.444     3.447     3.446     3.453     3.450     3.458     3.454     3.466     3.461     3.473     3.467     3.479     3.472     3.484     3.477     3.488     3.481     3.493     3.484     3.496     3.487     3.499     3.490     3.501     3.493     3.502     3.495     3.504     3.498     3.506     3.501     3.509     3.505     3.512     3.509     3.516     3.514     3.521     3.519     3.526     3.524     3.532     3.529     3.539     3.535     3.545     3.541     3.551     3.546     3.557     3.551     3.562     3.556     3.567     3.561     3.572     3.566     3.576     3.575     3.582     3.589     3.596     3.603     3.609     3.616     3.623     3.630     3.637     3.643     3.650     3.657     3.663     3.670     3.677     3.684     3.691     3.697     3.704     3.710     3.717     3.724     3.730     3.737     3.744     3.751     3.757     3.764     3.770     3.777     3.784     3.790     3.797     3.803     3.810     3.816     3.823     3.829     3.836     3.842     3.849     3.855     3.861     3.868     3.874     3.880     3.886     3.893     3.899     3.905     3.911     3.917     3.923     3.930     3.936     3.941     3.947     3.953     3.959     3.964     3.970     3.976     3.981     3.987     3.992     3.998     4.003     4.008     4.014     4.019     4.024     4.029     4.034     4.039     4.044     4.049     4.054     4.058     4.063     4.068     4.072     4.076     4.081     4.085     4.089     4.093     4.097     4.101     4.105     4.108     4.112     4.115     4.119     4.122     4.125     4.129     4.132     4.135     4.137     4.140     4.143     4.145     4.147     4.150     4.152     4.154     4.156     4.157     4.159     4.161     4.162     4.163     4.165     4.166     4.167     4.168     4.169     4.170     4.170     4.171     4.171     4.172     4.172     4.172     4.172     4.172     4.172     4.172     4.171     4.171     4.170     4.170     4.169     4.168     4.167     4.166     4.165     4.164     4.162     4.161     4.159     4.158     4.156     4.154     4.152     4.150     4.147     4.145     4.143     4.140     4.137     4.135     4.132     4.129     4.126     4.123     4.119     4.116     4.112     4.109     4.105     4.101     4.097     4.092     4.088     4.084     4.079     4.074     4.070     4.065     4.060     4.055     4.049     4.044     4.039     4.033     4.027     4.022     4.016     4.010     4.004     3.997     3.991     3.984     3.978     3.971     3.964     3.957     3.950     3.943     3.936     3.928     3.929     3.929     3.929     3.930     3.930     3.931     3.931     3.932     3.932     3.932     3.933     3.933     3.933     3.933     3.934     3.934     3.934     3.934     3.934     3.934     3.935     3.935     3.935     3.935     3.935     3.936     3.936     3.936     3.936     3.936     3.936     3.936     3.937     3.936     3.937     3.937     3.937     3.937     3.937     3.937     3.937     3.937     3.937     3.937     3.937     3.937     3.937     3.937     3.938     3.938     3.938     3.938     3.938     3.938     3.938     3.938     3.938     3.938     3.938     3.939     3.939     3.939     3.939     3.939     3.939     3.940     3.940     3.940     3.940     3.940     3.940     3.940     3.941     3.941     3.941     3.941     3.941     3.942     3.942     3.942     3.943     3.943     3.943     3.943     3.944     3.944     3.944     3.945     3.945     3.946     3.946     3.946     3.947     3.947     3.947     3.948     3.948     3.949     3.949     3.949     3.950     3.951     3.951     3.951     3.952     3.953     3.953     3.953     3.954     3.955     3.955     3.956     3.956     3.957     3.957     3.958     3.958     3.959     3.960     3.960     3.961     3.962     3.962     3.963     3.964     3.964     3.965     3.965     3.966     3.967     3.967     3.968     3.969     3.969     3.970     3.971     3.972     3.972     3.973     3.974     3.975     3.975     3.976     3.977     3.978     3.979     3.979     3.980     3.981     3.982     3.983     3.984     3.984     3.985     3.986     3.987     3.988     3.989     3.990     3.991     3.992     3.993     3.993     3.994     3.995     3.996     3.997     3.998     3.999     4.000     4.001     4.002     4.003     4.004     4.005     4.006     4.007     4.009     4.010     4.011     4.012     4.013     4.014     4.015     4.016     4.017     4.018     4.020     4.021     4.022     4.023     4.024     4.026     4.027     4.028     4.029     4.031     4.032     4.033     4.035     4.036     4.037     4.039     4.040     4.041     4.043     4.044     4.046     4.047     4.048     4.050     4.051     4.053     4.054     4.056     4.057     4.059     4.060     4.062     4.063     4.065     4.066     4.068     4.069     4.071     4.072     4.074     4.075     4.077     4.078     4.080     4.082     4.083     4.085     4.086     4.088     4.090     4.091     4.093     4.095     4.096     4.098     4.100     4.101     4.103     4.105     4.107     4.108     4.110     4.112     4.113     4.115     4.117     4.119     4.120     4.122     4.124     4.126     4.128     4.129     4.131     4.133     4.135     4.137     4.139     4.140     4.142     4.144     4.146     4.148     4.150     4.151     4.153     4.155     4.157     4.159     4.161     4.163     4.165     4.167     4.169     4.171     4.173     4.175     4.177     4.179     4.181     4.183     4.185     4.188     4.190     4.192     4.194     4.196     4.198     4.201     4.203     4.205     4.208     4.210     4.212     4.214     4.216     4.219     4.221     4.223     4.225     4.228     4.230     4.232     4.234     4.237     4.239     4.241     4.244     4.246     4.248     4.251     4.253     4.255     4.258     4.260     4.262     4.265     4.267     4.270     4.272     4.275     4.277     4.280     4.282     4.284     4.287     4.289     4.292     4.294     4.297     4.299     4.302     4.304     4.307     4.309     4.312     4.314     4.317     4.320     4.322     4.325     4.327     4.330     4.333     4.335     4.338     4.341     4.343     4.346     4.349     4.351     4.354     4.356     4.359     4.362     4.364     4.367     4.370     4.372     4.375     4.378     4.380     4.383     4.386     4.389     4.391     4.394     4.397     4.400     4.403     4.406     4.409     4.411     4.414     4.417     4.420     4.423     4.426     4.428     4.431     4.434     4.437     4.440     4.443     4.446     4.449     4.452     4.455     4.458     4.461     4.464     4.467     4.470     4.473     4.476     4.479     4.482     4.485     4.488     4.491     4.494     4.497     4.500     4.503     4.507     4.510     4.513     4.516     4.519     4.523     4.526     4.529     4.532     4.535     4.539     4.542     4.545     4.548     4.552     4.555     4.559     4.562     4.565     4.568     4.572     4.575     4.579     4.582     4.585     4.589     4.592     4.595     4.599     4.602     4.605     4.608     4.611     4.615     4.618     4.621     4.624     4.627     4.630     4.633     4.636     4.639     4.642     4.645     4.647     4.650     4.653     4.656     4.658     4.661     4.664     4.667     4.671     4.674     4.677     4.680     4.683     4.687     4.690     4.693     4.697     4.701     4.704     4.708     4.712     4.716     4.720     4.724     4.729     4.733     4.738     4.743     4.747     4.750     4.754     4.756     4.760     4.765     4.769     4.774     4.779     4.783     4.788     4.792     4.796     4.800     4.804     4.807     4.811     4.814     4.818     4.821     4.825     4.828     4.831     4.834     4.838     4.841     4.843     4.846     4.849     4.851     4.854     4.857     4.859     4.862     4.865     4.868     4.870     4.873     4.876     4.879     4.882     4.884     4.887     4.890     4.893     4.896     4.899     4.902     4.904     4.907     4.910     4.913     4.916     4.919     4.922     4.925     4.928     4.931     4.945     4.961     4.977     4.992     5.008     5.024     5.040     5.056     5.072     5.088     5.104     5.120     5.135     5.151     5.167     5.183     5.198     5.214     5.229     5.245     5.260     5.275     5.290     5.305     5.320     5.335     5.350     5.365     5.379     5.394     5.408     5.422     5.437     5.450     5.464     5.478     5.492     5.505     5.518     5.531     5.544     5.557     5.570     5.582     5.594     5.606     5.618     5.629     5.641     5.652     5.663     5.674     5.684     5.695     5.705     5.714     5.724     5.733     5.742     5.751     5.760     5.768     5.776     5.783     5.791     5.798     5.805     5.811     5.817     5.823     5.828     5.833     5.838     5.842     5.846     5.850     5.853     5.856     5.858     5.860     5.862     5.863     5.864     5.864     5.864     5.863     5.862     5.860     5.858     5.855     5.852     5.848     5.844     5.839     5.834     5.828     5.822     5.815     5.807     5.799     5.790     5.781     5.771     5.761     5.750     5.739     5.727     5.714     5.701     5.687     5.672     5.657     5.642     5.625     5.609     5.592     5.574     5.556     5.537     5.518     5.498     5.477     5.456     5.435     5.413     5.391     5.368     5.363     5.367     5.372     5.376     5.381     5.385     5.390     5.395     5.400     5.405     5.409     5.414     5.419     5.424     5.429     5.434     5.439     5.444     5.450     5.455     5.460     5.465     5.471     5.476     5.482     5.487     5.493     5.500     5.505     5.511     5.518     5.524     5.530     5.537     5.543     5.550     5.557     5.563     5.570     5.578     5.585     5.592     5.600     5.607     5.615     5.623     5.631     5.639     5.648     5.656     5.665     5.674     5.683     5.692     5.701     5.711     5.721     5.731     5.741     5.751     5.762     5.772     5.783     5.794     5.805     5.817     5.829     5.841     5.853     5.866     5.879     5.892     5.905     5.919     5.932     5.947     5.961     5.975     5.991     6.006     6.021     6.037     6.053     6.070     6.087     6.104     6.121     6.139     6.157     6.176     6.194     6.213     6.233     6.253     6.273     6.294     6.315     6.336     6.357     6.379     6.401     6.424     6.447     6.469     6.493     6.516     6.540     6.564     6.589     6.613     6.638     6.663     6.688     6.714     6.740     6.765     6.792     6.818     6.845     6.872     6.898     6.925     6.953     6.980     7.007     7.035     7.062     7.090     7.117     7.145     7.172     7.199     7.227     7.255     7.282     7.310     7.337     7.364     7.392     7.419     7.446     7.473     7.500     7.526     7.553     7.579     7.605     7.630     7.656     7.681     7.707     7.732     7.757     7.782     7.807     7.832     7.856     7.880     7.904     7.927     7.949     7.972     7.994     8.016     8.038     8.061     8.083     8.107     8.132     8.155     8.178     8.200     8.219     8.244     8.269     8.290     8.316     8.342     8.361     8.384     8.405     8.415     8.430     8.446     8.449     8.459     8.469     8.462     8.466     8.772     9.064     9.297     9.430     9.389     9.243     9.419     9.624     9.756     9.734     9.460     9.451     9.649     9.665     9.569     9.715     9.867     9.904     9.552     9.664     9.957    10.191    10.017    10.073    10.188     9.889     9.920     9.914     9.747     9.846    10.060     9.972    10.414    10.771    10.826    11.418    11.616    11.515    11.956    11.749    11.608    11.802    11.314    11.001    10.981    10.558    10.134    10.185     9.854     9.486     9.523     9.245     8.983     9.052     8.815     8.602     8.680     8.530     8.300     8.410     8.334     8.132     8.264     8.169     7.979     8.118     8.021     7.842     7.936     7.925     7.733     7.855     7.793     7.662     7.755     7.715     7.548     7.654     7.585     7.581     7.599     7.618     7.614     7.631     7.648     7.643     7.659     7.678     7.675     7.693     7.711     7.707     7.722     7.753     7.731     7.958     8.019     8.037     8.298     8.385     8.465     8.802     8.889     9.059     9.355     9.415     9.607     9.869     9.916    10.129    10.295    10.282    10.455    10.509    10.431    10.523    10.481    10.439    10.528    10.396    10.353    10.343    10.147    10.103    10.063     9.870     9.819     9.749     9.549     9.508     9.448     9.271     9.233     9.152     8.976     8.926     8.875     8.723     8.683     8.653     8.495     8.467     8.414     8.227     8.179     8.106     7.920     7.890     7.870     7.735     7.728     7.707     7.611     7.601     7.572     7.561     7.554     7.529     7.522     7.515     7.486     7.477     7.468     7.440     7.429     7.417     7.385     7.370     7.356     7.323     7.309     7.297     7.266     7.252     7.238     7.205     7.190     7.177     7.144     7.130     7.118     7.087     7.074     7.060     7.029     7.014     6.999     6.966     6.951     6.937     6.904     6.889     6.877     6.848     6.837     6.828     6.801     6.793     6.792     6.774     6.773     6.773     6.757     6.757     6.758     6.742     6.743     6.745     6.731     6.734     6.737     6.724     6.727     6.730     6.719     6.723     6.728     6.718     6.723     6.729     6.721     6.727     6.731     6.721     6.724     6.727     6.717     6.720     6.725     6.715     6.720     6.725     6.716     6.720     6.725     6.716     6.719     6.723     6.711     6.713     6.715     6.701     6.701     6.702     6.687     6.687     6.689     6.675     6.676     6.679     6.665     6.668     6.674     6.662     6.666     6.671     6.657     6.659     6.662     6.647     6.648     6.650     6.634     6.633     6.632     6.612     6.608     6.603     6.577     6.568     6.561     6.534     6.526     6.521     6.492     6.479     6.469     6.436     6.422     6.414     6.381     6.365     6.351     6.309     6.285     6.266     6.225     6.205     6.196     6.168     6.164     6.172     6.161     6.175     6.199     6.207     6.240     6.286     6.318     6.372     6.433     6.474     6.534     6.597     6.636     6.694     6.754     6.789     6.845     6.903     6.937     6.992     7.050     7.081     7.130     7.179     7.200     7.243     7.286     7.299     7.336     7.373     7.379     7.408     7.442     7.448     7.481     7.523     7.541     7.585     7.631     7.648     7.689     7.729     7.742     7.781     7.819     7.823     7.850     7.876     7.869     7.894     7.923     7.922     7.952     7.985     7.985     8.010     8.034     8.014     8.006     7.988     7.929     7.913     7.913     7.884     7.891     7.907     7.894     7.915     7.938     7.923     7.930     7.924     7.872     7.845     7.812     7.737     7.688     7.629     7.510     7.414     7.325     7.228     7.199     7.178     7.132     7.117     7.096     7.038     6.997     6.954     7.055     7.178     7.305     7.408     7.526     7.650     7.751     7.869     7.996     8.101     8.222     8.349     8.451     8.573     8.701     8.801     8.916     9.037     9.133     9.245     9.368     9.468     9.581     9.706     9.805     9.910    10.015    10.085    10.146    10.205    10.226    10.233    10.233    10.207    10.179    10.146    10.093    10.051    10.013     9.957     9.905     9.846     9.768     9.691     9.615     9.530     9.444     9.340     9.214     9.083     8.945     8.792     8.633     8.475     8.324     8.183     8.023     7.837     7.630     7.419     7.233     7.072     6.910     6.757     6.636     6.530     6.418     6.300     6.184     6.082     6.002     5.940     5.896     5.870     5.843     5.820     5.806     5.791     5.773     5.758     5.744     5.727     5.711     5.696     5.682     5.668     5.652     5.635     5.621     5.609     5.594     5.577     5.562     5.545     5.527     5.509     5.488     5.467     5.446     5.425     5.404     5.382     5.358     5.335     5.312     5.288     5.262     5.235     5.208     5.183     5.160     5.132     5.103     5.075     5.048     5.021     4.995     4.967     4.942     4.917     4.891     4.864     4.839     4.814     4.789     4.764     4.739     4.716     4.694     4.670     4.647     4.626     4.606     4.584     4.563     4.542     4.523     4.506     4.488     4.468     4.448     4.429     4.411     4.392     4.372     4.353     4.335     4.315     4.295     4.276     4.256     4.236     4.217     4.197     4.177     4.157     4.137     4.116     4.096     4.076     4.056     4.037     4.017     3.997     3.979     3.961     3.943     3.924     3.906     3.890     3.874     3.856     3.840     3.824     3.809     3.793     3.777     3.761     3.747     3.732     3.717     3.702     3.688     3.674     3.661     3.648     3.634     3.622     3.610     3.598     3.586     3.575     3.565     3.555     3.544     3.533     3.522     3.513     3.505     3.495     3.486     3.476     3.468     3.460     3.451     3.442     3.434     3.427     3.420     3.412     3.404     3.396     3.390     3.383     3.375     3.367     3.360     3.354     3.347     3.340     3.333     3.327     3.320     3.313     3.307     3.300     3.294     3.287     3.281     3.276     3.270     3.262     3.253     3.246     3.240     3.233     3.225     3.219     3.213     3.206     3.199     3.193     3.186     3.179     3.173     3.166     3.159     3.152     3.144     3.137     3.130     3.124     3.117     3.109     3.101     3.093     3.086     3.078     3.069     3.059     3.048     3.037     3.026     3.013     2.998     2.986     2.974     2.961     2.949     2.940     2.932     2.923     2.915     2.905     2.897     2.886     2.870     2.853     2.834
     3.381     3.391     3.393     3.406     3.404     3.419     3.415     3.432     3.424     3.442     3.432     3.451     3.439     3.458     3.443     3.462     3.447     3.464     3.449     3.464     3.450     3.462     3.450     3.459     3.449     3.454     3.448     3.450     3.449     3.445     3.448     3.445     3.448     3.451     3.450     3.457     3.452     3.463     3.458     3.471     3.464     3.478     3.471     3.484     3.476     3.489     3.480     3.494     3.484     3.497     3.487     3.500     3.490     3.502     3.492     3.504     3.495     3.505     3.497     3.506     3.500     3.508     3.503     3.511     3.507     3.515     3.511     3.520     3.516     3.525     3.521     3.531     3.527     3.538     3.533     3.544     3.539     3.551     3.545     3.557     3.551     3.563     3.556     3.568     3.561     3.573     3.566     3.578     3.574     3.581     3.587     3.594     3.601     3.608     3.615     3.622     3.629     3.635     3.642     3.649     3.656     3.663     3.670     3.676     3.683     3.690     3.697     3.703     3.710     3.717     3.724     3.730     3.737     3.744     3.750     3.757     3.764     3.770     3.777     3.784     3.791     3.797     3.804     3.810     3.817     3.823     3.830     3.836     3.843     3.849     3.855     3.862     3.868     3.875     3.881     3.887     3.893     3.900     3.906     3.912     3.918     3.924     3.930     3.937     3.943     3.949     3.954     3.960     3.966     3.972     3.977     3.983     3.989     3.994     4.000     4.005     4.010     4.016     4.021     4.026     4.031     4.036     4.042     4.046     4.051     4.056     4.061     4.066     4.070     4.075     4.079     4.083     4.088     4.092     4.096     4.100     4.104     4.108     4.112     4.115     4.119     4.123     4.126     4.129     4.133     4.135     4.139     4.141     4.144     4.147     4.149     4.152     4.154     4.156     4.158     4.160     4.162     4.164     4.166     4.167     4.169     4.170     4.172     4.173     4.174     4.175     4.176     4.176     4.177     4.178     4.178     4.178     4.179     4.179     4.179     4.179     4.179     4.178     4.178     4.178     4.177     4.177     4.176     4.175     4.174     4.173     4.172     4.170     4.169     4.167     4.166     4.164     4.162     4.160     4.158     4.156     4.154     4.152     4.149     4.146     4.144     4.141     4.138     4.135     4.132     4.129     4.125     4.122     4.118     4.115     4.111     4.107     4.103     4.099     4.094     4.090     4.085     4.081     4.076     4.071     4.066     4.061     4.056     4.050     4.045     4.039     4.034     4.028     4.022     4.016     4.010     4.003     3.997     3.990     3.983     3.977     3.970     3.963     3.956     3.948     3.941     3.934     3.926     3.927     3.927     3.928     3.928     3.929     3.929     3.929     3.930     3.930     3.930     3.931     3.931     3.931     3.932     3.932     3.932     3.932     3.932     3.932     3.932     3.933     3.933     3.933     3.933     3.933     3.933     3.934     3.934     3.934     3.934     3.934     3.934     3.934     3.934     3.934     3.934     3.935     3.935     3.935     3.935     3.935     3.935     3.935     3.935     3.935     3.935     3.935     3.935     3.935     3.935     3.936     3.936     3.936     3.936     3.936     3.936     3.936     3.936     3.936     3.937     3.937     3.937     3.937     3.937     3.938     3.938     3.938     3.938     3.938     3.938     3.938     3.938     3.939     3.939     3.939     3.939     3.940     3.940     3.940     3.941     3.941     3.941     3.941     3.942     3.942     3.942     3.943     3.943     3.943     3.944     3.944     3.945     3.945     3.945     3.946     3.946     3.947     3.947     3.948     3.948     3.949     3.949     3.950     3.950     3.951     3.951     3.952     3.952     3.953     3.953     3.954     3.954     3.955     3.955     3.956     3.957     3.957     3.958     3.958     3.959     3.960     3.960     3.961     3.962     3.962     3.963     3.964     3.964     3.965     3.966     3.966     3.967     3.968     3.968     3.969     3.970     3.971     3.971     3.972     3.973     3.974     3.974     3.975     3.976     3.977     3.977     3.978     3.979     3.980     3.981     3.982     3.983     3.984     3.984     3.985     3.986     3.987     3.988     3.989     3.990     3.991     3.992     3.993     3.993     3.995     3.995     3.996     3.997     3.998     3.999     4.000     4.001     4.003     4.004     4.005     4.006     4.007     4.008     4.009     4.010     4.011     4.012     4.013     4.015     4.016     4.017     4.018     4.019     4.020     4.021     4.023     4.024     4.025     4.026     4.028     4.029     4.030     4.031     4.033     4.034     4.036     4.037     4.038     4.040     4.041     4.043     4.044     4.046     4.047     4.048     4.050     4.051     4.053     4.054     4.056     4.057     4.059     4.060     4.062     4.063     4.065     4.066     4.068     4.069     4.071     4.072     4.074     4.075     4.077     4.079     4.080     4.082     4.084     4.085     4.087     4.088     4.090     4.092     4.093     4.095     4.097     4.099     4.100     4.102     4.103     4.105     4.107     4.109     4.110     4.112     4.114     4.115     4.117     4.119     4.121     4.123     4.124     4.126     4.128     4.130     4.132     4.134     4.135     4.137     4.139     4.141     4.143     4.145     4.146     4.148     4.150     4.152     4.154     4.156     4.158     4.160     4.162     4.164     4.166     4.168     4.170     4.172     4.174     4.176     4.178     4.180     4.182     4.184     4.187     4.189     4.191     4.193     4.195     4.198     4.200     4.202     4.204     4.207     4.209     4.211     4.213     4.215     4.218     4.220     4.222     4.224     4.227     4.229     4.231     4.233     4.236     4.238     4.240     4.243     4.245     4.247     4.250     4.252     4.254     4.257     4.259     4.261     4.264     4.266     4.269     4.271     4.274     4.276     4.278     4.281     4.283     4.286     4.288     4.291     4.293     4.296     4.298     4.301     4.303     4.306     4.308     4.311     4.313     4.316     4.319     4.321     4.324     4.326     4.329     4.332     4.334     4.337     4.339     4.342     4.345     4.347     4.350     4.353     4.355     4.358     4.361     4.363     4.366     4.369     4.371     4.374     4.377     4.379     4.382     4.385     4.388     4.391     4.393     4.396     4.399     4.402     4.405     4.407     4.410     4.413     4.416     4.419     4.422     4.425     4.427     4.430     4.433     4.436     4.439     4.442     4.445     4.448     4.451     4.453     4.456     4.459     4.463     4.465     4.468     4.471     4.474     4.477     4.480     4.483     4.486     4.490     4.493     4.496     4.499     4.502     4.505     4.508     4.511     4.515     4.518     4.521     4.524     4.527     4.531     4.534     4.537     4.540     4.543     4.547     4.550     4.553     4.557     4.560     4.563     4.567     4.570     4.573     4.577     4.580     4.583     4.587     4.590     4.593     4.596     4.600     4.603     4.606     4.609     4.612     4.616     4.619     4.622     4.625     4.628     4.631     4.634     4.636     4.639     4.642     4.645     4.648     4.651     4.653     4.656     4.658     4.661     4.665     4.668     4.671     4.674     4.677     4.680     4.683     4.686     4.690     4.693     4.696     4.700     4.703     4.707     4.711     4.715     4.719     4.723     4.728     4.733     4.738     4.742     4.746     4.749     4.752     4.757     4.763     4.768     4.774     4.779     4.784     4.789     4.793     4.797     4.801     4.805     4.809     4.812     4.816     4.819     4.822     4.826     4.829     4.832     4.836     4.839     4.841     4.844     4.847     4.849     4.852     4.855     4.857     4.860     4.863     4.865     4.868     4.871     4.874     4.876     4.879     4.882     4.885     4.888     4.890     4.893     4.896     4.899     4.902     4.905     4.908     4.911     4.914     4.917     4.919     4.922     4.925     4.928     4.940     4.956     4.971     4.987     5.003     5.019     5.035     5.051     5.066     5.082     5.098     5.114     5.130     5.146     5.161     5.177     5.193     5.208     5.223     5.239     5.254     5.269     5.284     5.299     5.314     5.329     5.344     5.359     5.373     5.388     5.402     5.416     5.430     5.444     5.458     5.472     5.486     5.499     5.512     5.525     5.538     5.551     5.564     5.576     5.588     5.600     5.612     5.623     5.635     5.646     5.657     5.668     5.678     5.689     5.699     5.709     5.718     5.728     5.737     5.745     5.754     5.762     5.770     5.778     5.785     5.792     5.799     5.805     5.812     5.817     5.823     5.828     5.833     5.837     5.841     5.845     5.848     5.851     5.853     5.855     5.857     5.858     5.859     5.860     5.859     5.859     5.858     5.856     5.854     5.852     5.849     5.845     5.841     5.837     5.831     5.826     5.819     5.813     5.805     5.797     5.789     5.780     5.770     5.760     5.749     5.737     5.725     5.713     5.700     5.686     5.672     5.657     5.642     5.626     5.609     5.592     5.574     5.556     5.537     5.518     5.499     5.478     5.457     5.436     5.414     5.392     5.369     5.360     5.365     5.369     5.374     5.378     5.383     5.388     5.393     5.397     5.402     5.407     5.412     5.417     5.422     5.427     5.432     5.437     5.442     5.447     5.453     5.458     5.463     5.469     5.474     5.480     5.485     5.491     5.497     5.503     5.509     5.515     5.522     5.528     5.534     5.541     5.547     5.554     5.561     5.568     5.575     5.582     5.590     5.597     5.605     5.613     5.621     5.629     5.637     5.645     5.654     5.662     5.671     5.680     5.689     5.698     5.708     5.718     5.728     5.738     5.748     5.758     5.769     5.780     5.791     5.802     5.814     5.826     5.838     5.850     5.862     5.875     5.888     5.901     5.915     5.928     5.942     5.957     5.971     5.986     6.001     6.016     6.032     6.049     6.065     6.082     6.099     6.116     6.133     6.152     6.170     6.189     6.208     6.227     6.247     6.267     6.287     6.308     6.329     6.350     6.372     6.394     6.416     6.439     6.462     6.485     6.509     6.532     6.556     6.580     6.605     6.630     6.655     6.680     6.705     6.731     6.757     6.783     6.809     6.836     6.862     6.889     6.916     6.943     6.971     6.998     7.025     7.053     7.081     7.108     7.136     7.163     7.190     7.218     7.246     7.273     7.301     7.328     7.355     7.383     7.410     7.437     7.464     7.491     7.518     7.544     7.571     7.597     7.622     7.648     7.673     7.699     7.724     7.749     7.774     7.799     7.824     7.848     7.873     7.896     7.920     7.943     7.965     7.987     8.009     8.030     8.052     8.074     8.096     8.120     8.144     8.167     8.190     8.212     8.232     8.256     8.282     8.305     8.330     8.355     8.375     8.397     8.416     8.428     8.440     8.452     8.455     8.462     8.469     8.466     8.586     8.852     9.145     9.365     9.489     9.466     9.327     9.337     9.534     9.617     9.554     9.335     9.349     9.527     9.536     9.417     9.597     9.685     9.678    10.217    10.358    10.517    10.826    10.681    10.713    10.759    10.535    10.439    10.504    10.375    10.263    10.495    10.552    10.762    11.125    11.394    11.603    11.972    12.115    12.210    12.441    12.324    12.352    12.251    11.884    11.855    11.464    11.155    10.973    10.747    10.407    10.320    10.028     9.815     9.752     9.602     9.349     9.280     9.101     8.981     8.931     8.864     8.835     8.703     8.662     8.519     8.479     8.476     8.371     8.337     8.297     8.212     8.206     8.170     8.110     8.116     8.050     7.948     7.995     7.898     7.827     7.812     7.740     7.657     7.667     7.650     7.649     7.661     7.678     7.681     7.695     7.711     7.713     7.728     7.872     7.853     7.951     8.055     8.083     8.191     8.331     8.398     8.615     8.795     8.923     9.159     9.330     9.449     9.737     9.854    10.003    10.211    10.303    10.392    10.501    10.462    10.492    10.521    10.480    10.505    10.480    10.416    10.347    10.245    10.145    10.080     9.942     9.846     9.786     9.643     9.533     9.471     9.327     9.220     9.154     8.997     8.904     8.849     8.712     8.661     8.604     8.500     8.459     8.384     8.251     8.167     8.072     7.933     7.864     7.820     7.736     7.704     7.677     7.632     7.621     7.598     7.586     7.580     7.560     7.550     7.540     7.517     7.504     7.494     7.471     7.456     7.443     7.415     7.397     7.380     7.353     7.337     7.324     7.299     7.282     7.266     7.238     7.219     7.204     7.176     7.159     7.144     7.118     7.099     7.083     7.055     7.036     7.019     6.990     6.972     6.955     6.927     6.908     6.892     6.868     6.854     6.844     6.823     6.815     6.812     6.798     6.794     6.793     6.781     6.778     6.777     6.766     6.763     6.763     6.754     6.753     6.755     6.746     6.745     6.747     6.740     6.742     6.745     6.739     6.742     6.748     6.744     6.746     6.748     6.740     6.739     6.741     6.733     6.734     6.737     6.730     6.732     6.736     6.730     6.732     6.735     6.728     6.729     6.730     6.721     6.719     6.718     6.707     6.704     6.703     6.692     6.689     6.689     6.678     6.677     6.678     6.669     6.670     6.674     6.667     6.668     6.670     6.661     6.659     6.660     6.650     6.648     6.648     6.637     6.633     6.630     6.615     6.608     6.600     6.578     6.565     6.556     6.536     6.525     6.516     6.493     6.478     6.465     6.440     6.424     6.412     6.386     6.366     6.345     6.308     6.279     6.256     6.222     6.200     6.188     6.169     6.164     6.169     6.165     6.172     6.189     6.198     6.220     6.254     6.284     6.329     6.383     6.428     6.483     6.541     6.587     6.641     6.698     6.740     6.793     6.849     6.891     6.943     6.997     7.035     7.078     7.123     7.152     7.191     7.231     7.253     7.284     7.317     7.330     7.354     7.382     7.396     7.425     7.465     7.493     7.534     7.576     7.600     7.634     7.670     7.692     7.727     7.761     7.773     7.794     7.814     7.816     7.837     7.864     7.875     7.900     7.929     7.938     7.961     7.984     7.976     7.962     7.935     7.889     7.885     7.898     7.894     7.907     7.929     7.934     7.957     7.983     7.981     7.976     7.953     7.894     7.843     7.788     7.707     7.651     7.605     7.520     7.429     7.348     7.306     7.298     7.291     7.264     7.247     7.220     7.164     7.113     7.171     7.278     7.394     7.516     7.624     7.737     7.852     7.954     8.067     8.188     8.296     8.413     8.536     8.644     8.762     8.889     9.003     9.120     9.241     9.351     9.466     9.580     9.682     9.789     9.891     9.976    10.064    10.152    10.211    10.258    10.301    10.322    10.331    10.326    10.300    10.272    10.243    10.200    10.150    10.094    10.027     9.953     9.867     9.762     9.650     9.542     9.428     9.316     9.198     9.064     8.916     8.763     8.600     8.426     8.250     8.089     7.944     7.791     7.618     7.422     7.214     7.047     6.913     6.779     6.651     6.540     6.439     6.335     6.227     6.118     6.017     5.933     5.863     5.806     5.764     5.734     5.707     5.680     5.656     5.639     5.621     5.604     5.589     5.574     5.560     5.546     5.534     5.522     5.509     5.494     5.481     5.470     5.457     5.443     5.429     5.415     5.399     5.381     5.363     5.346     5.328     5.310     5.291     5.271     5.250     5.229     5.209     5.188     5.163     5.137     5.113     5.091     5.068     5.043     5.017     4.990     4.965     4.942     4.917     4.892     4.869     4.846     4.821     4.797     4.773     4.750     4.727     4.703     4.681     4.659     4.638     4.616     4.594     4.575     4.556     4.536     4.515     4.494     4.477     4.460     4.442     4.423     4.404     4.385     4.367     4.348     4.328     4.309     4.291     4.272     4.252     4.232     4.213     4.194     4.174     4.154     4.134     4.115     4.095     4.075     4.054     4.035     4.016     3.997     3.977     3.958     3.940     3.922     3.905     3.887     3.869     3.853     3.837     3.820     3.804     3.788     3.773     3.758     3.742     3.726     3.712     3.697     3.683     3.668     3.654     3.641     3.628     3.615     3.602     3.591     3.579     3.567     3.555     3.545     3.535     3.526     3.516     3.504     3.494     3.485     3.477     3.468     3.458     3.449     3.441     3.433     3.425     3.416     3.408     3.401     3.394     3.386     3.378     3.371     3.364     3.357     3.350     3.341     3.335     3.329     3.322     3.315     3.308     3.302     3.295     3.289     3.282     3.276     3.269     3.262     3.256     3.251     3.245     3.237     3.229     3.221     3.215     3.208     3.201     3.195     3.188     3.182     3.175     3.168     3.162     3.155     3.148     3.141     3.134     3.127     3.119     3.112     3.105     3.099     3.091     3.083     3.075     3.067     3.060     3.051     3.041     3.029     3.018     3.006     2.993     2.978     2.963     2.951     2.939     2.928     2.917     2.911     2.904     2.897     2.888     2.881     2.871     2.857     2.841     2.824
     3.384     3.386     3.401     3.399     3.417     3.411     3.432     3.422     3.445     3.432     3.456     3.440     3.465     3.446     3.472     3.451     3.475     3.454     3.477     3.456     3.476     3.456     3.473     3.456     3.469     3.454     3.464     3.454     3.458     3.453     3.452     3.452     3.449     3.452     3.455     3.453     3.460     3.455     3.467     3.460     3.476     3.467     3.483     3.473     3.489     3.479     3.493     3.483     3.497     3.486     3.501     3.489     3.503     3.492     3.505     3.494     3.505     3.496     3.506     3.498     3.507     3.501     3.510     3.505     3.513     3.509     3.518     3.514     3.523     3.519     3.529     3.525     3.535     3.531     3.542     3.537     3.549     3.543     3.556     3.549     3.562     3.555     3.568     3.560     3.574     3.565     3.578     3.572     3.582     3.586     3.593     3.600     3.607     3.614     3.620     3.627     3.634     3.641     3.648     3.655     3.662     3.669     3.676     3.682     3.689     3.696     3.703     3.709     3.716     3.723     3.730     3.737     3.743     3.750     3.757     3.764     3.770     3.777     3.784     3.791     3.797     3.804     3.810     3.817     3.824     3.830     3.837     3.843     3.850     3.856     3.862     3.869     3.875     3.882     3.888     3.894     3.901     3.907     3.913     3.919     3.926     3.932     3.938     3.944     3.950     3.956     3.962     3.968     3.973     3.979     3.984     3.990     3.996     4.001     4.007     4.012     4.018     4.023     4.028     4.033     4.039     4.044     4.049     4.053     4.058     4.063     4.068     4.073     4.078     4.082     4.086     4.091     4.095     4.099     4.103     4.107     4.111     4.115     4.119     4.123     4.126     4.130     4.133     4.136     4.139     4.142     4.146     4.148     4.151     4.154     4.156     4.159     4.161     4.163     4.165     4.167     4.169     4.171     4.173     4.174     4.176     4.177     4.178     4.180     4.181     4.182     4.182     4.183     4.184     4.184     4.185     4.185     4.185     4.185     4.185     4.185     4.185     4.185     4.185     4.184     4.184     4.183     4.182     4.181     4.180     4.179     4.178     4.177     4.175     4.174     4.172     4.170     4.169     4.167     4.165     4.162     4.160     4.158     4.155     4.153     4.150     4.147     4.145     4.141     4.138     4.135     4.132     4.128     4.124     4.121     4.117     4.113     4.109     4.105     4.100     4.096     4.091     4.087     4.082     4.077     4.072     4.067     4.062     4.056     4.051     4.045     4.040     4.034     4.028     4.021     4.015     4.009     4.002     3.996     3.989     3.982     3.975     3.969     3.961     3.954     3.947     3.939     3.932     3.924     3.925     3.925     3.926     3.926     3.927     3.927     3.927     3.928     3.928     3.928     3.929     3.929     3.929     3.929     3.930     3.930     3.930     3.930     3.930     3.930     3.931     3.931     3.931     3.931     3.931     3.932     3.932     3.932     3.932     3.932     3.932     3.932     3.932     3.932     3.932     3.932     3.932     3.933     3.932     3.933     3.933     3.933     3.933     3.933     3.933     3.933     3.933     3.933     3.933     3.934     3.934     3.934     3.934     3.934     3.934     3.934     3.934     3.934     3.935     3.935     3.935     3.935     3.935     3.935     3.935     3.936     3.936     3.936     3.936     3.936     3.936     3.937     3.937     3.937     3.937     3.938     3.938     3.938     3.939     3.939     3.939     3.939     3.940     3.940     3.940     3.941     3.941     3.941     3.942     3.942     3.943     3.943     3.943     3.944     3.944     3.945     3.945     3.946     3.946     3.947     3.947     3.948     3.948     3.948     3.949     3.950     3.950     3.951     3.951     3.952     3.952     3.953     3.954     3.954     3.955     3.955     3.956     3.957     3.957     3.958     3.958     3.959     3.960     3.960     3.961     3.962     3.962     3.963     3.964     3.964     3.965     3.966     3.967     3.967     3.968     3.969     3.969     3.970     3.971     3.972     3.972     3.973     3.974     3.975     3.976     3.976     3.977     3.978     3.979     3.980     3.981     3.982     3.983     3.983     3.984     3.985     3.986     3.987     3.988     3.989     3.990     3.991     3.992     3.993     3.994     3.995     3.996     3.997     3.998     3.999     4.000     4.001     4.002     4.003     4.004     4.005     4.006     4.007     4.008     4.010     4.011     4.012     4.013     4.014     4.015     4.016     4.017     4.019     4.020     4.021     4.022     4.023     4.025     4.026     4.027     4.029     4.030     4.031     4.033     4.034     4.035     4.037     4.038     4.040     4.041     4.043     4.044     4.045     4.047     4.048     4.050     4.052     4.053     4.054     4.056     4.057     4.059     4.060     4.062     4.063     4.065     4.067     4.068     4.069     4.071     4.073     4.074     4.076     4.077     4.079     4.081     4.082     4.084     4.085     4.087     4.089     4.090     4.092     4.094     4.095     4.097     4.099     4.100     4.102     4.104     4.105     4.107     4.109     4.111     4.113     4.114     4.116     4.118     4.120     4.121     4.123     4.125     4.127     4.129     4.130     4.132     4.134     4.136     4.138     4.140     4.141     4.143     4.145     4.147     4.149     4.151     4.153     4.155     4.157     4.159     4.161     4.163     4.165     4.167     4.169     4.171     4.173     4.175     4.177     4.179     4.181     4.183     4.185     4.188     4.190     4.192     4.194     4.196     4.199     4.201     4.203     4.205     4.208     4.210     4.212     4.214     4.217     4.219     4.221     4.223     4.226     4.228     4.230     4.232     4.235     4.237     4.239     4.242     4.244     4.246     4.249     4.251     4.254     4.256     4.258     4.261     4.263     4.265     4.268     4.270     4.272     4.275     4.277     4.280     4.282     4.285     4.287     4.290     4.292     4.295     4.297     4.300     4.302     4.305     4.307     4.310     4.312     4.315     4.318     4.320     4.323     4.326     4.328     4.331     4.333     4.336     4.339     4.341     4.344     4.347     4.349     4.352     4.354     4.357     4.360     4.362     4.365     4.368     4.370     4.373     4.376     4.378     4.381     4.384     4.387     4.389     4.392     4.395     4.398     4.401     4.404     4.406     4.409     4.412     4.415     4.418     4.421     4.423     4.426     4.429     4.432     4.435     4.438     4.441     4.443     4.447     4.449     4.452     4.455     4.458     4.461     4.464     4.467     4.470     4.473     4.476     4.479     4.482     4.485     4.488     4.491     4.494     4.498     4.501     4.504     4.507     4.510     4.513     4.516     4.519     4.522     4.526     4.529     4.532     4.535     4.538     4.542     4.545     4.548     4.552     4.555     4.558     4.561     4.565     4.568     4.571     4.575     4.578     4.581     4.584     4.588     4.591     4.594     4.598     4.601     4.604     4.607     4.610     4.613     4.616     4.619     4.622     4.625     4.628     4.631     4.634     4.637     4.640     4.643     4.645     4.648     4.651     4.653     4.656     4.659     4.662     4.665     4.667     4.670     4.673     4.676     4.680     4.683     4.686     4.689     4.693     4.696     4.699     4.703     4.707     4.710     4.714     4.718     4.722     4.727     4.732     4.736     4.740     4.743     4.748     4.755     4.762     4.769     4.775     4.781     4.786     4.790     4.795     4.799     4.803     4.807     4.810     4.813     4.817     4.820     4.824     4.827     4.830     4.834     4.837     4.840     4.842     4.845     4.847     4.850     4.853     4.855     4.858     4.861     4.863     4.866     4.869     4.871     4.874     4.877     4.880     4.883     4.885     4.888     4.891     4.894     4.896     4.899     4.902     4.905     4.908     4.911     4.914     4.917     4.920     4.923     4.926     4.935     4.951     4.966     4.982     4.998     5.014     5.030     5.045     5.061     5.077     5.093     5.108     5.124     5.140     5.156     5.171     5.187     5.202     5.218     5.233     5.248     5.263     5.279     5.294     5.308     5.323     5.338     5.353     5.367     5.382     5.396     5.411     5.425     5.439     5.452     5.466     5.480     5.493     5.506     5.519     5.532     5.545     5.558     5.570     5.582     5.594     5.606     5.617     5.629     5.640     5.651     5.662     5.672     5.683     5.693     5.703     5.712     5.722     5.731     5.740     5.748     5.756     5.764     5.772     5.779     5.786     5.793     5.800     5.806     5.812     5.818     5.823     5.828     5.832     5.836     5.840     5.843     5.846     5.849     5.851     5.853     5.854     5.855     5.855     5.855     5.855     5.854     5.853     5.851     5.849     5.846     5.842     5.838     5.834     5.829     5.823     5.817     5.811     5.803     5.795     5.787     5.778     5.768     5.758     5.748     5.736     5.725     5.712     5.699     5.686     5.671     5.657     5.641     5.626     5.609     5.592     5.575     5.557     5.538     5.519     5.499     5.479     5.458     5.437     5.415     5.393     5.370     5.358     5.362     5.367     5.371     5.376     5.381     5.385     5.390     5.395     5.400     5.404     5.409     5.414     5.419     5.424     5.430     5.435     5.440     5.445     5.451     5.456     5.461     5.467     5.472     5.477     5.483     5.489     5.495     5.501     5.507     5.513     5.519     5.526     5.532     5.539     5.545     5.552     5.559     5.566     5.573     5.580     5.587     5.595     5.602     5.610     5.618     5.626     5.634     5.642     5.651     5.660     5.668     5.677     5.687     5.696     5.705     5.715     5.725     5.735     5.745     5.755     5.766     5.777     5.788     5.799     5.811     5.822     5.834     5.846     5.859     5.871     5.884     5.897     5.911     5.924     5.938     5.953     5.967     5.982     5.997     6.012     6.028     6.044     6.060     6.077     6.094     6.111     6.128     6.146     6.164     6.183     6.202     6.221     6.240     6.260     6.281     6.301     6.322     6.344     6.365     6.387     6.409     6.432     6.455     6.478     6.501     6.524     6.548     6.572     6.597     6.622     6.646     6.672     6.697     6.722     6.748     6.774     6.800     6.827     6.854     6.880     6.907     6.934     6.961     6.989     7.016     7.044     7.071     7.099     7.127     7.154     7.182     7.209     7.237     7.264     7.292     7.319     7.346     7.374     7.401     7.428     7.456     7.483     7.509     7.536     7.563     7.589     7.614     7.640     7.665     7.691     7.716     7.741     7.766     7.791     7.816     7.840     7.865     7.889     7.912     7.935     7.958     7.980     8.002     8.024     8.044     8.066     8.087     8.110     8.134     8.158     8.180     8.202     8.224     8.245     8.269     8.294     8.318     8.343     8.368     8.390     8.411     8.429     8.439     8.448     8.455     8.459     8.463     8.468     8.595     8.753     8.896     9.188     9.394     9.504     9.484     9.329     9.218     9.391     9.452     9.373     9.167     9.244     9.418     9.423     9.338     9.479     9.782    10.266    10.573    10.667    10.925    11.058    10.919    10.920    10.868    10.845    10.711    10.558    10.623    10.607    10.592    10.702    10.963    11.099    11.377    11.733    12.029    12.161    12.402    12.527    12.581    12.636    12.544    12.384    12.249    12.143    11.812    11.501    11.259    11.044    10.758    10.512    10.482    10.213    10.078     9.897     9.661     9.598     9.439     9.316     9.310     9.112     9.086     8.980     8.853     8.803     8.810     8.640     8.710     8.592     8.560     8.499     8.562     8.425     8.395     8.330     8.316     8.227     8.179     8.083     8.018     7.971     7.931     7.849     7.863     7.813     7.790     7.735     7.729     7.701     7.777     7.778     7.890     7.939     7.992     8.041     8.119     8.118     8.186     8.275     8.400     8.565     8.769     8.931     9.145     9.322     9.494     9.710     9.921    10.077    10.305    10.444    10.547    10.665    10.685    10.731    10.782    10.814    10.757    10.842    10.752    10.686    10.604    10.481    10.365    10.258    10.134    10.058     9.931     9.808     9.724     9.579     9.504     9.379     9.255     9.157     9.032     8.947     8.841     8.764     8.715     8.625     8.566     8.473     8.358     8.253     8.138     8.016     7.955     7.897     7.841     7.796     7.730     7.656     7.626     7.615     7.607     7.590     7.577     7.566     7.547     7.533     7.521     7.501     7.484     7.469     7.444     7.423     7.406     7.382     7.366     7.352     7.331     7.312     7.294     7.269     7.249     7.232     7.207     7.188     7.171     7.146     7.125     7.105     7.079     7.058     7.039     7.014     6.993     6.975     6.948     6.927     6.909     6.888     6.875     6.865     6.848     6.839     6.834     6.823     6.818     6.815     6.806     6.801     6.798     6.789     6.784     6.783     6.776     6.774     6.774     6.767     6.765     6.766     6.762     6.762     6.765     6.761     6.764     6.768     6.767     6.766     6.765     6.758     6.755     6.754     6.749     6.748     6.749     6.746     6.746     6.749     6.745     6.744     6.745     6.740     6.738     6.737     6.729     6.725     6.722     6.713     6.708     6.705     6.697     6.692     6.690     6.682     6.679     6.678     6.674     6.674     6.676     6.672     6.670     6.670     6.663     6.660     6.659     6.652     6.649     6.647     6.639     6.634     6.630     6.618     6.609     6.598     6.578     6.563     6.552     6.536     6.524     6.513     6.495     6.479     6.465     6.445     6.427     6.412     6.389     6.365     6.339     6.305     6.274     6.249     6.219     6.198     6.185     6.172     6.168     6.170     6.168     6.172     6.181     6.187     6.200     6.223     6.247     6.284     6.331     6.377     6.430     6.486     6.535     6.587     6.642     6.689     6.741     6.795     6.842     6.893     6.945     6.984     7.024     7.065     7.099     7.137     7.175     7.203     7.233     7.262     7.280     7.301     7.326     7.344     7.372     7.412     7.448     7.487     7.524     7.550     7.579     7.613     7.640     7.672     7.703     7.718     7.734     7.749     7.757     7.778     7.804     7.822     7.845     7.869     7.883     7.903     7.923     7.920     7.902     7.868     7.842     7.861     7.886     7.896     7.913     7.936     7.952     7.978     8.007     8.011     7.994     7.952     7.883     7.815     7.742     7.655     7.601     7.574     7.534     7.462     7.419     7.420     7.419     7.413     7.394     7.373     7.337     7.279     7.264     7.378     7.486     7.600     7.718     7.828     7.938     8.051     8.157     8.267     8.383     8.496     8.613     8.733     8.845     8.963     9.086     9.201     9.316     9.433     9.543     9.652     9.761     9.858     9.943    10.021    10.087    10.144    10.197    10.243    10.281    10.303    10.313    10.314    10.306    10.282    10.251    10.211    10.164    10.111    10.042     9.955     9.859     9.748     9.615     9.468     9.324     9.190     9.060     8.929     8.787     8.630     8.467     8.296     8.110     7.919     7.751     7.614     7.479     7.326     7.153     6.978     6.844     6.739     6.632     6.524     6.428     6.335     6.240     6.140     6.042     5.948     5.866     5.795     5.734     5.684     5.643     5.610     5.583     5.554     5.524     5.500     5.481     5.461     5.444     5.430     5.417     5.404     5.393     5.383     5.371     5.358     5.347     5.337     5.326     5.313     5.301     5.289     5.275     5.259     5.245     5.230     5.215     5.199     5.182     5.164     5.146     5.128     5.110     5.090     5.067     5.044     5.021     5.001     4.980     4.958     4.934     4.909     4.887     4.865     4.843     4.820     4.799     4.777     4.755     4.732     4.710     4.688     4.666     4.645     4.624     4.603     4.583     4.563     4.543     4.525     4.507     4.488     4.467     4.448     4.431     4.415     4.398     4.379     4.359     4.341     4.323     4.304     4.285     4.266     4.248     4.229     4.209     4.190     4.171     4.151     4.132     4.112     4.093     4.073     4.053     4.033     4.014     3.994     3.976     3.957     3.938     3.919     3.901     3.885     3.867     3.849     3.832     3.816     3.800     3.784     3.768     3.752     3.737     3.722     3.707     3.691     3.677     3.663     3.649     3.635     3.621     3.608     3.596     3.583     3.571     3.560     3.548     3.537     3.525     3.515     3.506     3.497     3.487     3.476     3.466     3.457     3.449     3.441     3.432     3.422     3.414     3.406     3.398     3.390     3.382     3.375     3.368     3.360     3.353     3.345     3.339     3.332     3.325     3.317     3.310     3.304     3.297     3.290     3.284     3.277     3.271     3.264     3.258     3.251     3.244     3.237     3.232     3.227     3.221     3.213     3.205     3.197     3.191     3.184     3.177     3.171     3.164     3.158     3.151     3.144     3.137     3.130     3.124     3.117     3.110     3.102     3.094     3.087     3.080     3.074     3.067     3.059     3.050     3.041     3.033     3.023     3.012     2.999     2.986     2.973     2.958     2.943     2.929     2.916     2.906     2.896     2.890     2.885     2.881     2.873     2.865     2.857     2.844     2.829     2.815
     3.380     3.394     3.392     3.412     3.405     3.429     3.418     3.444     3.429     3.458     3.439     3.470     3.447     3.479     3.454     3.485     3.458     3.488     3.462     3.489     3.463     3.488     3.463     3.484     3.461     3.479     3.459     3.473     3.459     3.466     3.458     3.459     3.456     3.453     3.456     3.458     3.456     3.463     3.457     3.470     3.462     3.479     3.469     3.486     3.476     3.492     3.480     3.496     3.484     3.499     3.488     3.502     3.490     3.504     3.492     3.505     3.494     3.506     3.497     3.506     3.499     3.508     3.502     3.511     3.506     3.515     3.510     3.520     3.516     3.526     3.521     3.533     3.528     3.540     3.534     3.547     3.540     3.554     3.547     3.561     3.553     3.567     3.558     3.573     3.564     3.578     3.570     3.583     3.584     3.591     3.598     3.605     3.612     3.619     3.626     3.633     3.640     3.647     3.654     3.661     3.668     3.675     3.682     3.688     3.696     3.702     3.709     3.716     3.723     3.729     3.736     3.743     3.750     3.757     3.764     3.770     3.777     3.784     3.791     3.797     3.804     3.811     3.817     3.824     3.830     3.837     3.843     3.850     3.856     3.863     3.869     3.876     3.882     3.889     3.895     3.901     3.908     3.914     3.920     3.926     3.933     3.939     3.945     3.951     3.957     3.963     3.969     3.974     3.981     3.986     3.992     3.997     4.003     4.009     4.014     4.019     4.025     4.030     4.035     4.041     4.046     4.051     4.056     4.061     4.066     4.071     4.075     4.080     4.085     4.089     4.094     4.098     4.102     4.106     4.110     4.115     4.118     4.122     4.126     4.129     4.133     4.136     4.140     4.143     4.146     4.149     4.152     4.155     4.158     4.161     4.163     4.166     4.168     4.170     4.172     4.174     4.176     4.178     4.180     4.181     4.182     4.184     4.185     4.186     4.187     4.188     4.189     4.190     4.190     4.191     4.191     4.192     4.192     4.192     4.192     4.192     4.192     4.192     4.191     4.191     4.190     4.189     4.189     4.188     4.187     4.186     4.185     4.183     4.182     4.180     4.179     4.177     4.175     4.173     4.171     4.169     4.166     4.164     4.162     4.159     4.156     4.153     4.151     4.147     4.144     4.141     4.138     4.134     4.130     4.127     4.123     4.119     4.115     4.110     4.106     4.102     4.097     4.092     4.088     4.083     4.078     4.073     4.067     4.062     4.056     4.051     4.045     4.039     4.033     4.027     4.021     4.014     4.008     4.001     3.995     3.988     3.981     3.974     3.967     3.959     3.952     3.944     3.937     3.929     3.923     3.923     3.924     3.924     3.924     3.925     3.925     3.926     3.926     3.926     3.926     3.927     3.927     3.927     3.927     3.927     3.928     3.928     3.928     3.928     3.928     3.929     3.929     3.929     3.929     3.929     3.929     3.930     3.930     3.930     3.930     3.930     3.930     3.930     3.930     3.930     3.930     3.930     3.930     3.931     3.931     3.931     3.931     3.931     3.931     3.931     3.931     3.931     3.931     3.931     3.932     3.931     3.932     3.932     3.932     3.932     3.932     3.932     3.932     3.933     3.933     3.933     3.933     3.933     3.933     3.934     3.934     3.934     3.934     3.934     3.934     3.935     3.935     3.935     3.935     3.936     3.936     3.936     3.937     3.937     3.937     3.937     3.938     3.938     3.938     3.939     3.939     3.939     3.940     3.940     3.941     3.941     3.942     3.942     3.943     3.943     3.943     3.944     3.944     3.945     3.945     3.946     3.946     3.947     3.947     3.948     3.948     3.949     3.949     3.950     3.950     3.951     3.952     3.952     3.953     3.953     3.954     3.955     3.955     3.956     3.956     3.957     3.958     3.958     3.959     3.960     3.960     3.961     3.962     3.962     3.963     3.964     3.965     3.965     3.966     3.967     3.968     3.968     3.969     3.970     3.971     3.971     3.972     3.973     3.974     3.975     3.975     3.976     3.977     3.978     3.979     3.980     3.981     3.982     3.983     3.984     3.984     3.985     3.986     3.987     3.988     3.989     3.990     3.991     3.992     3.993     3.994     3.995     3.996     3.997     3.998     3.999     4.000     4.001     4.002     4.003     4.004     4.006     4.007     4.008     4.009     4.010     4.011     4.012     4.014     4.015     4.016     4.017     4.018     4.019     4.021     4.022     4.023     4.025     4.026     4.027     4.029     4.030     4.031     4.033     4.034     4.035     4.037     4.038     4.040     4.041     4.042     4.044     4.045     4.047     4.049     4.050     4.052     4.053     4.054     4.056     4.057     4.059     4.060     4.062     4.063     4.065     4.067     4.068     4.070     4.071     4.073     4.074     4.076     4.078     4.079     4.081     4.083     4.084     4.086     4.087     4.089     4.091     4.092     4.094     4.096     4.097     4.099     4.101     4.102     4.104     4.106     4.108     4.109     4.111     4.113     4.115     4.117     4.118     4.120     4.122     4.124     4.126     4.127     4.129     4.131     4.133     4.135     4.137     4.138     4.140     4.142     4.144     4.146     4.148     4.150     4.152     4.154     4.156     4.157     4.159     4.161     4.164     4.166     4.168     4.170     4.172     4.174     4.176     4.178     4.180     4.182     4.184     4.187     4.189     4.191     4.193     4.195     4.198     4.200     4.202     4.204     4.207     4.209     4.211     4.213     4.216     4.218     4.220     4.222     4.224     4.227     4.229     4.231     4.234     4.236     4.238     4.241     4.243     4.245     4.248     4.250     4.252     4.255     4.257     4.260     4.262     4.264     4.267     4.269     4.271     4.274     4.276     4.279     4.281     4.284     4.286     4.289     4.291     4.294     4.296     4.299     4.301     4.304     4.306     4.309     4.312     4.314     4.317     4.319     4.322     4.325     4.327     4.330     4.332     4.335     4.338     4.340     4.343     4.345     4.348     4.351     4.353     4.356     4.359     4.361     4.364     4.367     4.369     4.372     4.375     4.377     4.380     4.383     4.386     4.389     4.391     4.394     4.397     4.400     4.402     4.405     4.408     4.411     4.414     4.417     4.419     4.422     4.425     4.428     4.431     4.434     4.437     4.439     4.442     4.445     4.448     4.451     4.454     4.457     4.460     4.463     4.466     4.469     4.472     4.475     4.478     4.481     4.484     4.487     4.490     4.493     4.496     4.499     4.502     4.505     4.508     4.511     4.515     4.518     4.521     4.524     4.527     4.530     4.534     4.537     4.540     4.543     4.546     4.550     4.553     4.556     4.560     4.563     4.566     4.569     4.573     4.576     4.579     4.582     4.586     4.589     4.592     4.595     4.599     4.602     4.605     4.608     4.611     4.614     4.617     4.620     4.623     4.626     4.629     4.632     4.635     4.638     4.640     4.643     4.646     4.649     4.651     4.654     4.657     4.659     4.662     4.664     4.667     4.670     4.673     4.676     4.680     4.683     4.686     4.689     4.692     4.696     4.699     4.703     4.706     4.710     4.714     4.717     4.721     4.726     4.730     4.734     4.737     4.745     4.755     4.763     4.770     4.777     4.782     4.787     4.792     4.797     4.800     4.804     4.808     4.812     4.815     4.818     4.822     4.825     4.828     4.831     4.835     4.838     4.840     4.843     4.845     4.848     4.851     4.853     4.856     4.859     4.861     4.864     4.867     4.869     4.872     4.875     4.877     4.880     4.883     4.886     4.888     4.891     4.894     4.897     4.900     4.903     4.906     4.908     4.911     4.914     4.917     4.920     4.923     4.930     4.946     4.962     4.977     4.993     5.009     5.025     5.040     5.056     5.072     5.088     5.103     5.119     5.135     5.150     5.166     5.181     5.197     5.212     5.227     5.242     5.258     5.273     5.288     5.303     5.318     5.332     5.347     5.362     5.376     5.390     5.405     5.419     5.433     5.446     5.460     5.474     5.487     5.500     5.513     5.526     5.539     5.552     5.564     5.576     5.588     5.600     5.612     5.623     5.634     5.645     5.656     5.667     5.677     5.687     5.697     5.707     5.716     5.725     5.734     5.742     5.751     5.759     5.766     5.774     5.781     5.788     5.794     5.801     5.807     5.812     5.818     5.822     5.827     5.831     5.835     5.839     5.841     5.844     5.846     5.848     5.850     5.851     5.851     5.851     5.851     5.850     5.849     5.847     5.845     5.842     5.839     5.835     5.831     5.826     5.821     5.815     5.808     5.801     5.793     5.785     5.776     5.767     5.757     5.746     5.735     5.724     5.711     5.698     5.685     5.671     5.657     5.641     5.626     5.609     5.593     5.575     5.557     5.539     5.520     5.500     5.480     5.459     5.438     5.416     5.394     5.372     5.355     5.359     5.364     5.369     5.373     5.378     5.383     5.388     5.392     5.397     5.402     5.407     5.412     5.417     5.422     5.427     5.432     5.438     5.443     5.448     5.454     5.459     5.464     5.470     5.475     5.481     5.487     5.493     5.499     5.505     5.511     5.517     5.523     5.530     5.536     5.543     5.550     5.556     5.563     5.570     5.578     5.585     5.592     5.600     5.608     5.616     5.624     5.632     5.640     5.648     5.657     5.666     5.675     5.684     5.693     5.703     5.712     5.722     5.732     5.742     5.753     5.763     5.774     5.785     5.796     5.807     5.819     5.831     5.843     5.855     5.868     5.881     5.894     5.907     5.921     5.935     5.949     5.963     5.978     5.992     6.008     6.023     6.039     6.055     6.072     6.089     6.106     6.123     6.141     6.159     6.177     6.196     6.215     6.235     6.254     6.274     6.295     6.316     6.337     6.358     6.380     6.402     6.424     6.447     6.470     6.493     6.517     6.541     6.565     6.589     6.613     6.638     6.663     6.689     6.714     6.740     6.766     6.792     6.818     6.845     6.871     6.898     6.925     6.952     6.980     7.007     7.034     7.062     7.090     7.117     7.145     7.173     7.200     7.228     7.255     7.283     7.310     7.337     7.365     7.392     7.420     7.447     7.474     7.501     7.528     7.554     7.580     7.606     7.632     7.657     7.683     7.708     7.733     7.758     7.783     7.807     7.832     7.857     7.881     7.905     7.928     7.951     7.974     7.995     8.017     8.038     8.059     8.080     8.102     8.125     8.148     8.171     8.193     8.215     8.236     8.257     8.281     8.307     8.332     8.357     8.383     8.405     8.425     8.439     8.447     8.452     8.456     8.459     8.463     8.518     8.720     8.893     9.005     9.136     9.326     9.422     9.400     9.255     9.068     9.207     9.235     9.176     9.016     9.182     9.340     9.314     9.302     9.754    10.230    10.462    10.840    11.033    11.033    11.098    11.189    11.083    11.047    10.979    10.767    10.706    10.728    10.586    10.750    10.770    10.860    11.138    11.356    11.550    11.975    12.089    12.203    12.515    12.501    12.640    12.808    12.545    12.647    12.420    12.152    11.909    11.640    11.286    11.045    11.024    10.706    10.536    10.340    10.104     9.974     9.805     9.658     9.537     9.449     9.370     9.231     9.195     9.038     8.981     8.888     8.889     8.835     8.785     8.683     8.716     8.630     8.644     8.574     8.498     8.440     8.343     8.311     8.255     8.178     8.124     8.064     8.041     7.921     7.943     7.858     7.851     7.793     7.862     7.812     7.816     7.890     7.952     7.980     8.076     8.099     8.115     8.139     8.245     8.333     8.532     8.664     8.821     9.043     9.213     9.454     9.655     9.861    10.054    10.269    10.467    10.603    10.740    10.808    10.858    10.997    10.981    11.076    11.040    11.056    11.048    10.954    10.891    10.759    10.659    10.579    10.461    10.379    10.283    10.134    10.051     9.889     9.771     9.679     9.492     9.435     9.271     9.179     9.088     9.008     8.939     8.873     8.782     8.683     8.603     8.453     8.327     8.238     8.170     8.107     8.026     7.952     7.881     7.820     7.736     7.660     7.618     7.604     7.592     7.575     7.561     7.548     7.530     7.513     7.495     7.471     7.450     7.431     7.412     7.396     7.382     7.361     7.341     7.322     7.299     7.278     7.259     7.237     7.217     7.197     7.173     7.149     7.128     7.103     7.080     7.060     7.037     7.016     6.995     6.970     6.947     6.928     6.911     6.899     6.889     6.874     6.863     6.857     6.848     6.842     6.838     6.831     6.825     6.820     6.811     6.806     6.804     6.799     6.795     6.793     6.788     6.786     6.786     6.785     6.785     6.786     6.785     6.787     6.792     6.790     6.785     6.781     6.774     6.770     6.769     6.765     6.764     6.764     6.762     6.761     6.762     6.759     6.756     6.756     6.751     6.747     6.744     6.737     6.731     6.727     6.719     6.713     6.709     6.701     6.695     6.692     6.685     6.682     6.681     6.678     6.678     6.679     6.675     6.672     6.670     6.665     6.660     6.658     6.653     6.650     6.648     6.641     6.635     6.631     6.621     6.610     6.595     6.576     6.561     6.549     6.536     6.525     6.515     6.499     6.484     6.468     6.449     6.430     6.412     6.388     6.362     6.333     6.300     6.270     6.244     6.219     6.199     6.187     6.178     6.174     6.175     6.172     6.171     6.174     6.175     6.181     6.193     6.210     6.238     6.280     6.325     6.376     6.430     6.481     6.533     6.587     6.638     6.689     6.743     6.793     6.843     6.892     6.931     6.968     7.006     7.044     7.083     7.121     7.151     7.182     7.209     7.229     7.251     7.275     7.295     7.326     7.368     7.406     7.443     7.474     7.499     7.526     7.558     7.587     7.616     7.642     7.656     7.669     7.682     7.696     7.720     7.747     7.769     7.788     7.808     7.824     7.841     7.855     7.853     7.832     7.800     7.806     7.850     7.878     7.890     7.907     7.927     7.947     7.976     8.005     8.005     7.976     7.919     7.846     7.775     7.692     7.607     7.569     7.570     7.568     7.544     7.538     7.535     7.531     7.523     7.506     7.478     7.436     7.380     7.470     7.580     7.690     7.806     7.923     8.033     8.144     8.257     8.366     8.476     8.592     8.709     8.825     8.941     9.059     9.176     9.290     9.402     9.512     9.619     9.720     9.823     9.919    10.001    10.067    10.118    10.151    10.182    10.213    10.232    10.240    10.242    10.235    10.219    10.199    10.168    10.127    10.077    10.017     9.942     9.855     9.748     9.622     9.483     9.325     9.156     8.993     8.844     8.706     8.566     8.417     8.256     8.084     7.909     7.723     7.524     7.362     7.252     7.147     7.026     6.889     6.754     6.649     6.566     6.479     6.386     6.301     6.218     6.133     6.044     5.954     5.869     5.793     5.725     5.664     5.612     5.566     5.526     5.493     5.463     5.433     5.402     5.373     5.350     5.330     5.311     5.295     5.282     5.270     5.260     5.250     5.240     5.229     5.218     5.209     5.200     5.190     5.179     5.168     5.156     5.144     5.133     5.120     5.107     5.093     5.079     5.064     5.048     5.032     5.015     4.996     4.976     4.954     4.933     4.915     4.897     4.877     4.855     4.832     4.812     4.792     4.772     4.751     4.732     4.712     4.691     4.669     4.648     4.628     4.609     4.588     4.568     4.549     4.531     4.512     4.494     4.476     4.459     4.441     4.421     4.402     4.385     4.370     4.353     4.335     4.316     4.297     4.279     4.261     4.242     4.223     4.205     4.186     4.167     4.147     4.128     4.109     4.090     4.070     4.051     4.032     4.013     3.993     3.974     3.955     3.936     3.918     3.900     3.881     3.864     3.847     3.830     3.813     3.796     3.779     3.764     3.748     3.732     3.717     3.702     3.687     3.672     3.657     3.643     3.630     3.616     3.602     3.589     3.576     3.564     3.552     3.540     3.529     3.518     3.507     3.496     3.486     3.478     3.469     3.459     3.449     3.438     3.430     3.422     3.414     3.405     3.396     3.388     3.380     3.373     3.365     3.356     3.349     3.343     3.335     3.328     3.320     3.314     3.307     3.300     3.292     3.285     3.279     3.273     3.266     3.259     3.253     3.247     3.240     3.234     3.227     3.220     3.213     3.207     3.203     3.197     3.190     3.181     3.173     3.167     3.160     3.154     3.147     3.141     3.134     3.127     3.120     3.113     3.106     3.099     3.092     3.085     3.077     3.069     3.062     3.056     3.049     3.042     3.034     3.024     3.015     3.005     2.994     2.981     2.967     2.953     2.938     2.923     2.909     2.895     2.885     2.876     2.871     2.867     2.864     2.858     2.851     2.843     2.830     2.816     2.798
     3.384     3.385     3.404     3.398     3.423     3.412     3.441     3.424     3.457     3.436     3.471     3.446     3.483     3.455     3.491     3.461     3.497     3.465     3.500     3.468     3.501     3.469     3.499     3.468     3.495     3.467     3.489     3.465     3.482     3.464     3.474     3.463     3.466     3.460     3.458     3.459     3.461     3.459     3.465     3.459     3.473     3.464     3.481     3.470     3.488     3.476     3.493     3.483     3.497     3.488     3.500     3.491     3.502     3.491     3.503     3.492     3.504     3.494     3.505     3.497     3.506     3.499     3.508     3.502     3.512     3.506     3.516     3.512     3.522     3.517     3.529     3.524     3.536     3.530     3.543     3.537     3.551     3.543     3.558     3.550     3.565     3.556     3.572     3.562     3.577     3.568     3.582     3.582     3.589     3.596     3.603     3.610     3.618     3.624     3.632     3.638     3.646     3.653     3.660     3.667     3.674     3.681     3.688     3.695     3.702     3.709     3.715     3.722     3.729     3.736     3.743     3.750     3.756     3.763     3.770     3.777     3.784     3.791     3.797     3.804     3.811     3.817     3.824     3.830     3.837     3.844     3.850     3.857     3.863     3.870     3.876     3.883     3.889     3.895     3.902     3.908     3.915     3.921     3.927     3.934     3.940     3.946     3.952     3.958     3.964     3.970     3.976     3.982     3.988     3.993     3.999     4.005     4.010     4.016     4.021     4.027     4.032     4.037     4.043     4.048     4.053     4.058     4.063     4.068     4.073     4.078     4.082     4.087     4.092     4.096     4.100     4.105     4.109     4.113     4.117     4.121     4.125     4.129     4.133     4.136     4.140     4.143     4.147     4.150     4.153     4.156     4.159     4.162     4.165     4.167     4.170     4.172     4.174     4.177     4.179     4.181     4.182     4.184     4.186     4.188     4.189     4.190     4.192     4.193     4.194     4.195     4.195     4.196     4.197     4.197     4.198     4.198     4.198     4.198     4.198     4.198     4.198     4.198     4.198     4.197     4.196     4.196     4.195     4.194     4.193     4.192     4.191     4.189     4.188     4.186     4.185     4.183     4.181     4.179     4.177     4.175     4.172     4.170     4.168     4.165     4.162     4.159     4.156     4.153     4.150     4.147     4.143     4.140     4.136     4.132     4.129     4.125     4.120     4.116     4.112     4.107     4.103     4.098     4.093     4.088     4.083     4.078     4.073     4.067     4.062     4.056     4.051     4.045     4.039     4.032     4.026     4.020     4.013     4.007     4.000     3.993     3.986     3.979     3.972     3.964     3.957     3.950     3.942     3.934     3.927     3.921     3.922     3.922     3.922     3.923     3.923     3.923     3.924     3.924     3.924     3.925     3.925     3.925     3.925     3.925     3.926     3.926     3.926     3.926     3.926     3.927     3.927     3.927     3.927     3.927     3.927     3.927     3.927     3.928     3.928     3.928     3.928     3.928     3.928     3.928     3.928     3.928     3.928     3.928     3.928     3.929     3.929     3.929     3.929     3.929     3.929     3.929     3.929     3.929     3.929     3.929     3.930     3.930     3.930     3.930     3.930     3.930     3.930     3.931     3.931     3.931     3.931     3.931     3.931     3.932     3.932     3.932     3.932     3.932     3.932     3.933     3.933     3.933     3.933     3.934     3.934     3.934     3.935     3.935     3.935     3.936     3.936     3.936     3.937     3.937     3.937     3.938     3.938     3.938     3.939     3.939     3.940     3.940     3.940     3.941     3.942     3.942     3.942     3.943     3.943     3.944     3.944     3.945     3.945     3.946     3.946     3.947     3.947     3.948     3.948     3.949     3.950     3.950     3.951     3.951     3.952     3.953     3.953     3.954     3.954     3.955     3.956     3.956     3.957     3.958     3.958     3.959     3.960     3.961     3.961     3.962     3.963     3.964     3.964     3.965     3.966     3.967     3.967     3.968     3.969     3.970     3.970     3.971     3.972     3.973     3.974     3.975     3.975     3.976     3.977     3.978     3.979     3.980     3.981     3.982     3.983     3.984     3.984     3.985     3.986     3.987     3.988     3.989     3.990     3.991     3.992     3.993     3.994     3.995     3.996     3.997     3.998     3.999     4.000     4.002     4.003     4.004     4.005     4.006     4.007     4.008     4.010     4.011     4.012     4.013     4.014     4.015     4.017     4.018     4.019     4.020     4.022     4.023     4.024     4.026     4.027     4.028     4.030     4.031     4.032     4.034     4.035     4.036     4.038     4.040     4.041     4.042     4.044     4.045     4.047     4.049     4.050     4.052     4.053     4.055     4.056     4.057     4.059     4.060     4.062     4.063     4.065     4.067     4.068     4.070     4.071     4.073     4.075     4.076     4.078     4.079     4.081     4.083     4.084     4.086     4.088     4.089     4.091     4.093     4.094     4.096     4.098     4.099     4.101     4.103     4.105     4.106     4.108     4.110     4.112     4.113     4.115     4.117     4.119     4.121     4.123     4.124     4.126     4.128     4.130     4.132     4.133     4.135     4.137     4.139     4.141     4.143     4.145     4.147     4.149     4.151     4.153     4.155     4.156     4.158     4.160     4.162     4.164     4.167     4.168     4.171     4.173     4.175     4.177     4.179     4.181     4.183     4.186     4.188     4.190     4.192     4.194     4.197     4.199     4.201     4.203     4.206     4.208     4.210     4.212     4.214     4.217     4.219     4.221     4.224     4.226     4.228     4.230     4.233     4.235     4.237     4.240     4.242     4.244     4.247     4.249     4.251     4.254     4.256     4.258     4.261     4.263     4.266     4.268     4.271     4.273     4.275     4.278     4.280     4.283     4.285     4.288     4.290     4.293     4.295     4.298     4.300     4.303     4.305     4.308     4.310     4.313     4.316     4.318     4.321     4.323     4.326     4.329     4.331     4.334     4.337     4.339     4.342     4.344     4.347     4.350     4.352     4.355     4.357     4.360     4.363     4.365     4.368     4.371     4.374     4.376     4.379     4.382     4.385     4.387     4.390     4.393     4.396     4.399     4.401     4.404     4.407     4.410     4.412     4.415     4.418     4.421     4.424     4.427     4.429     4.432     4.435     4.438     4.441     4.444     4.447     4.450     4.453     4.456     4.459     4.462     4.464     4.468     4.470     4.473     4.476     4.479     4.482     4.485     4.488     4.491     4.494     4.498     4.501     4.504     4.507     4.510     4.513     4.516     4.519     4.522     4.525     4.529     4.532     4.535     4.538     4.541     4.545     4.548     4.551     4.554     4.558     4.561     4.564     4.567     4.571     4.574     4.577     4.580     4.584     4.587     4.590     4.593     4.596     4.600     4.603     4.606     4.609     4.612     4.615     4.618     4.621     4.624     4.626     4.630     4.632     4.635     4.638     4.641     4.644     4.646     4.649     4.652     4.654     4.657     4.659     4.662     4.664     4.667     4.670     4.674     4.677     4.680     4.683     4.686     4.689     4.693     4.696     4.699     4.703     4.706     4.710     4.713     4.717     4.720     4.723     4.726     4.734     4.747     4.757     4.766     4.773     4.779     4.785     4.790     4.794     4.798     4.802     4.806     4.810     4.813     4.817     4.820     4.823     4.826     4.829     4.833     4.836     4.839     4.841     4.844     4.846     4.849     4.851     4.854     4.857     4.859     4.862     4.864     4.867     4.870     4.872     4.875     4.878     4.881     4.883     4.886     4.889     4.892     4.895     4.898     4.900     4.903     4.906     4.909     4.912     4.915     4.918     4.920     4.926     4.941     4.957     4.973     4.988     5.004     5.020     5.035     5.051     5.067     5.082     5.098     5.114     5.129     5.145     5.160     5.176     5.191     5.206     5.222     5.237     5.252     5.267     5.282     5.297     5.312     5.327     5.341     5.356     5.370     5.385     5.399     5.413     5.427     5.441     5.454     5.468     5.481     5.495     5.508     5.521     5.533     5.546     5.558     5.571     5.583     5.594     5.606     5.617     5.629     5.640     5.650     5.661     5.671     5.682     5.691     5.701     5.710     5.719     5.728     5.737     5.745     5.753     5.761     5.768     5.776     5.782     5.789     5.795     5.801     5.807     5.812     5.817     5.822     5.826     5.830     5.834     5.837     5.839     5.842     5.844     5.845     5.846     5.847     5.847     5.847     5.846     5.845     5.844     5.841     5.839     5.836     5.832     5.828     5.823     5.818     5.812     5.806     5.799     5.792     5.784     5.775     5.766     5.756     5.745     5.734     5.723     5.711     5.698     5.685     5.671     5.656     5.641     5.626     5.610     5.593     5.576     5.558     5.539     5.520     5.501     5.481     5.460     5.439     5.417     5.395     5.373     5.352     5.357     5.362     5.366     5.371     5.376     5.380     5.385     5.390     5.395     5.400     5.404     5.409     5.415     5.420     5.425     5.430     5.435     5.440     5.446     5.451     5.457     5.462     5.468     5.473     5.479     5.485     5.490     5.496     5.502     5.508     5.515     5.521     5.527     5.534     5.541     5.547     5.554     5.561     5.568     5.575     5.583     5.590     5.598     5.605     5.613     5.621     5.629     5.638     5.646     5.655     5.663     5.672     5.681     5.690     5.700     5.709     5.719     5.729     5.739     5.750     5.760     5.771     5.782     5.793     5.804     5.816     5.828     5.840     5.852     5.864     5.877     5.890     5.903     5.917     5.931     5.945     5.959     5.973     5.988     6.003     6.019     6.035     6.051     6.067     6.084     6.101     6.118     6.136     6.153     6.172     6.190     6.209     6.229     6.248     6.268     6.288     6.309     6.330     6.351     6.373     6.395     6.417     6.440     6.463     6.486     6.509     6.533     6.557     6.581     6.605     6.630     6.655     6.680     6.706     6.731     6.757     6.783     6.809     6.836     6.862     6.889     6.916     6.943     6.970     6.998     7.025     7.053     7.080     7.108     7.136     7.164     7.191     7.219     7.246     7.274     7.301     7.328     7.356     7.383     7.411     7.438     7.465     7.492     7.519     7.546     7.572     7.598     7.624     7.649     7.675     7.700     7.725     7.750     7.774     7.799     7.824     7.848     7.873     7.897     7.921     7.944     7.966     7.989     8.010     8.032     8.053     8.074     8.095     8.117     8.140     8.163     8.185     8.207     8.228     8.248     8.269     8.293     8.319     8.345     8.371     8.396     8.418     8.435     8.446     8.451     8.453     8.456     8.458     8.476     8.624     8.817     8.999     9.124     9.170     9.251     9.318     9.267     9.098     8.902     8.999     9.028     9.032     8.949     9.154     9.296     9.282     9.485    10.026    10.437    10.827    11.109    11.165    11.213    11.306    11.285    11.249    11.125    11.059    11.027    10.841    10.810    10.742    10.665    10.790    10.884    10.945    11.186    11.516    11.652    11.929    12.208    12.262    12.509    12.554    12.659    12.757    12.694    12.522    12.301    12.123    11.790    11.418    11.343    10.992    10.833    10.660    10.450    10.306    10.049     9.959     9.810     9.751     9.630     9.482     9.402     9.229     9.126     9.046     9.039     8.932     8.885     8.847     8.751     8.756     8.777     8.650     8.579     8.613     8.510     8.404     8.438     8.295     8.241     8.176     8.141     8.038     8.078     7.969     7.938     7.848     7.854     7.823     7.777     7.841     7.851     7.905     7.962     8.012     8.029     8.066     8.057     8.126     8.226     8.381     8.523     8.697     8.853     9.135     9.281     9.504     9.694     9.883    10.161    10.360    10.528    10.715    10.794    10.953    10.982    11.167    11.175    11.201    11.270    11.266    11.233    11.167    11.085    11.012    10.915    10.862    10.808    10.628    10.593    10.435    10.368    10.197    10.051     9.963     9.795     9.720     9.579     9.434     9.351     9.261     9.180     9.110     9.029     8.917     8.807     8.687     8.559     8.471     8.376     8.279     8.196     8.104     8.042     7.968     7.868     7.788     7.640     7.619     7.604     7.590     7.576     7.558     7.539     7.520     7.497     7.476     7.459     7.442     7.426     7.410     7.389     7.369     7.349     7.327     7.307     7.287     7.266     7.244     7.223     7.197     7.173     7.150     7.126     7.103     7.082     7.060     7.038     7.016     6.990     6.967     6.948     6.934     6.923     6.910     6.897     6.887     6.880     6.873     6.867     6.863     6.856     6.849     6.842     6.833     6.828     6.825     6.820     6.816     6.814     6.810     6.808     6.809     6.809     6.809     6.810     6.811     6.812     6.813     6.808     6.802     6.797     6.791     6.787     6.786     6.783     6.781     6.780     6.778     6.777     6.776     6.772     6.769     6.766     6.761     6.756     6.751     6.744     6.738     6.732     6.724     6.718     6.713     6.705     6.699     6.695     6.689     6.686     6.685     6.683     6.682     6.681     6.676     6.673     6.671     6.666     6.662     6.660     6.655     6.652     6.649     6.643     6.638     6.632     6.622     6.608     6.592     6.574     6.559     6.549     6.539     6.529     6.520     6.505     6.488     6.471     6.450     6.430     6.409     6.385     6.358     6.327     6.295     6.267     6.243     6.221     6.203     6.192     6.187     6.183     6.180     6.174     6.170     6.167     6.162     6.160     6.164     6.173     6.193     6.228     6.272     6.322     6.375     6.427     6.480     6.535     6.588     6.640     6.694     6.745     6.795     6.839     6.875     6.910     6.950     6.992     7.032     7.069     7.102     7.133     7.160     7.182     7.205     7.228     7.253     7.289     7.331     7.370     7.400     7.426     7.449     7.475     7.505     7.532     7.557     7.576     7.588     7.599     7.615     7.636     7.664     7.692     7.714     7.731     7.749     7.764     7.778     7.789     7.787     7.769     7.761     7.803     7.845     7.864     7.875     7.888     7.902     7.921     7.950     7.970     7.960     7.920     7.859     7.798     7.736     7.654     7.593     7.582     7.611     7.632     7.618     7.607     7.608     7.609     7.605     7.589     7.559     7.518     7.579     7.683     7.791     7.902     8.019     8.136     8.250     8.361     8.473     8.584     8.697     8.812     8.927     9.042     9.159     9.275     9.387     9.500     9.606     9.705     9.801     9.896     9.982    10.062    10.129    10.168    10.186    10.198    10.202    10.194    10.184    10.171    10.142    10.106    10.075    10.038     9.986     9.918     9.841     9.756     9.658     9.543     9.416     9.273     9.110     8.932     8.747     8.573     8.422     8.289     8.153     8.000     7.833     7.656     7.482     7.310     7.138     7.006     6.917     6.837     6.746     6.644     6.544     6.461     6.391     6.318     6.241     6.165     6.091     6.016     5.937     5.857     5.780     5.711     5.648     5.590     5.539     5.492     5.450     5.412     5.378     5.346     5.316     5.285     5.254     5.228     5.207     5.187     5.170     5.156     5.144     5.134     5.125     5.115     5.105     5.095     5.088     5.080     5.071     5.063     5.054     5.045     5.036     5.027     5.016     5.005     4.993     4.982     4.969     4.955     4.940     4.925     4.907     4.888     4.868     4.851     4.835     4.818     4.800     4.779     4.759     4.741     4.723     4.704     4.686     4.668     4.649     4.629     4.609     4.590     4.571     4.552     4.534     4.515     4.497     4.480     4.462     4.445     4.428     4.412     4.394     4.376     4.357     4.341     4.326     4.309     4.291     4.272     4.254     4.236     4.218     4.199     4.180     4.162     4.144     4.125     4.106     4.087     4.068     4.049     4.030     4.010     3.992     3.973     3.953     3.934     3.916     3.898     3.880     3.862     3.844     3.826     3.810     3.794     3.776     3.759     3.744     3.728     3.713     3.697     3.682     3.667     3.653     3.638     3.623     3.610     3.597     3.583     3.570     3.557     3.545     3.533     3.522     3.510     3.500     3.489     3.478     3.468     3.459     3.450     3.442     3.432     3.422     3.411     3.403     3.396     3.388     3.379     3.370     3.362     3.355     3.348     3.339     3.331     3.324     3.318     3.311     3.303     3.296     3.290     3.283     3.276     3.268     3.261     3.255     3.249     3.242     3.235     3.229     3.223     3.216     3.210     3.203     3.196     3.189     3.184     3.179     3.174     3.166     3.158     3.150     3.143     3.137     3.130     3.124     3.117     3.111     3.103     3.096     3.089     3.082     3.075     3.068     3.061     3.053     3.045     3.038     3.031     3.025     3.018     3.009     2.999     2.987     2.976     2.963     2.949     2.935     2.919     2.902     2.889     2.875     2.865     2.857     2.853     2.850     2.848     2.843     2.838     2.830     2.818     2.804     2.789
     3.379     3.394     3.391     3.415     3.404     3.434     3.418     3.452     3.431     3.469     3.443     3.483     3.453     3.495     3.461     3.504     3.467     3.509     3.472     3.512     3.474     3.513     3.475     3.510     3.474     3.506     3.472     3.499     3.471     3.491     3.470     3.482     3.468     3.474     3.464     3.464     3.462     3.463     3.462     3.467     3.461     3.473     3.465     3.482     3.471     3.488     3.478     3.493     3.486     3.496     3.490     3.498     3.493     3.500     3.493     3.501     3.493     3.502     3.494     3.503     3.496     3.505     3.499     3.507     3.503     3.512     3.507     3.517     3.513     3.524     3.519     3.531     3.526     3.539     3.533     3.547     3.539     3.555     3.546     3.562     3.552     3.569     3.559     3.575     3.566     3.581     3.580     3.587     3.595     3.602     3.609     3.616     3.623     3.630     3.637     3.644     3.651     3.659     3.666     3.673     3.680     3.687     3.694     3.701     3.708     3.715     3.722     3.729     3.736     3.742     3.749     3.756     3.763     3.770     3.777     3.784     3.791     3.797     3.804     3.811     3.817     3.824     3.831     3.838     3.844     3.851     3.857     3.864     3.870     3.877     3.883     3.890     3.896     3.903     3.909     3.916     3.922     3.928     3.935     3.941     3.947     3.953     3.959     3.965     3.971     3.977     3.983     3.989     3.995     4.000     4.006     4.012     4.017     4.023     4.028     4.034     4.039     4.045     4.050     4.055     4.060     4.065     4.070     4.075     4.080     4.085     4.090     4.094     4.099     4.103     4.107     4.112     4.116     4.120     4.124     4.128     4.132     4.136     4.140     4.143     4.147     4.150     4.154     4.157     4.160     4.163     4.166     4.169     4.171     4.174     4.176     4.179     4.181     4.183     4.185     4.187     4.189     4.191     4.192     4.194     4.195     4.197     4.198     4.199     4.200     4.201     4.202     4.203     4.203     4.204     4.204     4.204     4.204     4.205     4.205     4.205     4.204     4.204     4.204     4.203     4.203     4.202     4.201     4.200     4.199     4.198     4.197     4.196     4.194     4.192     4.191     4.189     4.187     4.185     4.183     4.181     4.178     4.176     4.173     4.171     4.168     4.165     4.162     4.159     4.156     4.152     4.149     4.145     4.142     4.138     4.134     4.130     4.126     4.122     4.117     4.113     4.108     4.104     4.099     4.094     4.089     4.084     4.078     4.073     4.067     4.062     4.056     4.050     4.044     4.038     4.031     4.025     4.019     4.012     4.005     3.998     3.991     3.984     3.977     3.970     3.962     3.954     3.947     3.939     3.931     3.923     3.919     3.920     3.920     3.920     3.921     3.921     3.921     3.922     3.922     3.922     3.923     3.923     3.923     3.923     3.923     3.923     3.924     3.924     3.924     3.924     3.924     3.925     3.925     3.925     3.925     3.925     3.925     3.925     3.926     3.926     3.926     3.926     3.926     3.926     3.926     3.926     3.926     3.926     3.927     3.926     3.927     3.927     3.927     3.927     3.927     3.927     3.927     3.927     3.927     3.927     3.928     3.928     3.928     3.928     3.928     3.928     3.928     3.928     3.929     3.929     3.929     3.929     3.929     3.929     3.930     3.930     3.930     3.930     3.930     3.931     3.931     3.931     3.932     3.932     3.932     3.932     3.933     3.933     3.933     3.934     3.934     3.934     3.935     3.935     3.935     3.936     3.936     3.936     3.937     3.937     3.938     3.938     3.939     3.939     3.939     3.940     3.940     3.941     3.941     3.942     3.942     3.943     3.943     3.944     3.944     3.945     3.946     3.946     3.947     3.947     3.948     3.948     3.949     3.950     3.950     3.951     3.952     3.952     3.953     3.953     3.954     3.955     3.955     3.956     3.957     3.957     3.958     3.959     3.959     3.960     3.961     3.962     3.962     3.963     3.964     3.965     3.965     3.966     3.967     3.968     3.969     3.969     3.970     3.971     3.972     3.973     3.974     3.975     3.976     3.976     3.977     3.978     3.979     3.980     3.981     3.982     3.983     3.984     3.985     3.985     3.987     3.987     3.988     3.990     3.990     3.991     3.993     3.993     3.995     3.996     3.997     3.998     3.999     4.000     4.001     4.002     4.003     4.005     4.006     4.007     4.008     4.009     4.010     4.011     4.013     4.014     4.015     4.016     4.018     4.019     4.020     4.021     4.023     4.024     4.026     4.027     4.028     4.029     4.031     4.032     4.034     4.035     4.036     4.038     4.040     4.041     4.042     4.044     4.046     4.047     4.049     4.050     4.052     4.053     4.054     4.056     4.057     4.059     4.061     4.062     4.064     4.065     4.067     4.068     4.070     4.072     4.073     4.075     4.076     4.078     4.080     4.081     4.083     4.085     4.086     4.088     4.090     4.091     4.093     4.095     4.097     4.098     4.100     4.102     4.103     4.105     4.107     4.109     4.110     4.112     4.114     4.116     4.118     4.120     4.121     4.123     4.125     4.127     4.129     4.130     4.132     4.134     4.136     4.138     4.140     4.142     4.144     4.145     4.147     4.150     4.151     4.153     4.155     4.157     4.159     4.161     4.163     4.165     4.167     4.170     4.172     4.174     4.176     4.178     4.180     4.182     4.185     4.187     4.189     4.191     4.193     4.195     4.198     4.200     4.202     4.204     4.207     4.209     4.211     4.213     4.216     4.218     4.220     4.223     4.225     4.227     4.229     4.232     4.234     4.236     4.239     4.241     4.244     4.246     4.248     4.250     4.253     4.255     4.257     4.260     4.262     4.265     4.267     4.270     4.272     4.275     4.277     4.279     4.282     4.284     4.287     4.289     4.292     4.294     4.297     4.299     4.302     4.304     4.307     4.310     4.312     4.315     4.317     4.320     4.323     4.325     4.328     4.330     4.333     4.336     4.338     4.341     4.343     4.346     4.349     4.351     4.354     4.356     4.359     4.362     4.365     4.367     4.370     4.373     4.375     4.378     4.381     4.384     4.386     4.389     4.392     4.395     4.397     4.400     4.403     4.406     4.408     4.411     4.414     4.417     4.420     4.423     4.426     4.428     4.431     4.434     4.437     4.440     4.443     4.446     4.449     4.452     4.454     4.457     4.460     4.463     4.466     4.469     4.472     4.475     4.478     4.481     4.484     4.487     4.490     4.493     4.496     4.499     4.502     4.505     4.508     4.511     4.514     4.518     4.521     4.524     4.527     4.530     4.533     4.536     4.539     4.543     4.546     4.549     4.552     4.556     4.559     4.562     4.565     4.569     4.572     4.575     4.578     4.582     4.585     4.588     4.591     4.594     4.597     4.600     4.603     4.606     4.609     4.612     4.615     4.618     4.621     4.624     4.626     4.629     4.632     4.635     4.638     4.640     4.643     4.646     4.648     4.651     4.653     4.655     4.658     4.662     4.665     4.668     4.671     4.674     4.677     4.680     4.684     4.687     4.690     4.694     4.697     4.701     4.704     4.708     4.711     4.715     4.718     4.722     4.729     4.741     4.753     4.762     4.770     4.776     4.782     4.787     4.792     4.796     4.800     4.804     4.808     4.811     4.815     4.818     4.821     4.824     4.828     4.831     4.833     4.836     4.839     4.842     4.844     4.847     4.849     4.852     4.854     4.857     4.860     4.862     4.865     4.868     4.870     4.873     4.876     4.879     4.881     4.884     4.887     4.890     4.892     4.895     4.898     4.901     4.904     4.906     4.909     4.912     4.915     4.918     4.921     4.937     4.952     4.968     4.984     4.999     5.015     5.030     5.046     5.062     5.077     5.093     5.108     5.124     5.139     5.155     5.170     5.186     5.201     5.216     5.231     5.247     5.262     5.277     5.291     5.306     5.321     5.336     5.350     5.365     5.379     5.393     5.407     5.421     5.435     5.449     5.462     5.476     5.489     5.502     5.515     5.528     5.540     5.553     5.565     5.577     5.589     5.600     5.612     5.623     5.634     5.645     5.655     5.666     5.676     5.686     5.695     5.705     5.714     5.723     5.731     5.740     5.748     5.756     5.763     5.770     5.777     5.784     5.790     5.796     5.802     5.807     5.812     5.817     5.821     5.825     5.829     5.832     5.835     5.837     5.839     5.841     5.842     5.843     5.843     5.843     5.842     5.841     5.840     5.838     5.835     5.832     5.829     5.825     5.820     5.815     5.810     5.804     5.797     5.790     5.782     5.773     5.764     5.754     5.744     5.733     5.722     5.710     5.697     5.684     5.670     5.656     5.641     5.626     5.610     5.593     5.576     5.558     5.540     5.521     5.501     5.482     5.461     5.440     5.419     5.397     5.374     5.351     5.354     5.359     5.364     5.368     5.373     5.378     5.383     5.388     5.392     5.397     5.402     5.407     5.412     5.417     5.422     5.428     5.433     5.438     5.443     5.449     5.454     5.460     5.465     5.471     5.477     5.482     5.488     5.494     5.500     5.506     5.512     5.519     5.525     5.532     5.538     5.545     5.552     5.559     5.566     5.573     5.580     5.588     5.595     5.603     5.611     5.619     5.627     5.635     5.644     5.652     5.661     5.670     5.679     5.688     5.697     5.707     5.716     5.726     5.736     5.747     5.757     5.768     5.779     5.790     5.801     5.813     5.824     5.836     5.849     5.861     5.874     5.887     5.900     5.913     5.927     5.941     5.955     5.969     5.984     5.999     6.015     6.030     6.046     6.062     6.079     6.096     6.113     6.131     6.148     6.166     6.185     6.204     6.223     6.242     6.262     6.282     6.303     6.324     6.345     6.366     6.388     6.410     6.433     6.455     6.478     6.502     6.525     6.549     6.573     6.597     6.622     6.647     6.672     6.697     6.723     6.749     6.775     6.801     6.827     6.854     6.880     6.907     6.934     6.961     6.989     7.016     7.044     7.071     7.099     7.127     7.154     7.182     7.210     7.237     7.265     7.292     7.320     7.347     7.374     7.402     7.429     7.456     7.483     7.510     7.537     7.564     7.590     7.615     7.641     7.667     7.692     7.717     7.741     7.766     7.791     7.815     7.840     7.864     7.888     7.913     7.936     7.959     7.982     8.004     8.026     8.047     8.068     8.089     8.110     8.132     8.155     8.177     8.199     8.220     8.240     8.260     8.281     8.306     8.332     8.358     8.384     8.407     8.427     8.442     8.450     8.452     8.453     8.455     8.455     8.585     8.723     8.892     9.073     9.201     9.252     9.216     9.185     9.115     8.987     8.805     8.849     8.954     9.028     8.992     9.169     9.293     9.461     9.694    10.284    10.730    10.985    11.272    11.321    11.438    11.429    11.408    11.313    11.371    11.187    10.996    11.045    10.866    10.705    10.789    10.840    10.850    11.024    11.082    11.278    11.629    11.716    11.962    12.169    12.226    12.470    12.595    12.682    12.629    12.501    12.381    12.171    11.893    11.792    11.359    11.163    10.968    10.687    10.579    10.335    10.219     9.985    10.015     9.770     9.667     9.539     9.410     9.284     9.236     9.100     9.041     8.887     8.846     8.775     8.781     8.737     8.681     8.572     8.649     8.582     8.500     8.407     8.379     8.318     8.242     8.148     8.120     8.039     7.989     7.918     7.878     7.812     7.799     7.753     7.801     7.738     7.785     7.781     7.800     7.807     7.862     7.889     7.943     8.012     8.135     8.241     8.390     8.512     8.742     8.888     9.067     9.249     9.478     9.679     9.883    10.110    10.329    10.504    10.746    10.822    11.005    11.070    11.131    11.261    11.277    11.332    11.331    11.315    11.307    11.206    11.231    11.129    11.050    10.998    10.839    10.814    10.707    10.611    10.496    10.294    10.225    10.058     9.933     9.771     9.657     9.549     9.473     9.374     9.290     9.203     9.132     8.992     8.858     8.713     8.626     8.524     8.399     8.313     8.230     8.141     8.094     7.975     7.868     7.743     7.631     7.617     7.602     7.584     7.564     7.544     7.523     7.503     7.487     7.471     7.454     7.437     7.416     7.396     7.376     7.355     7.335     7.315     7.293     7.270     7.247     7.222     7.196     7.173     7.149     7.127     7.105     7.082     7.059     7.035     7.010     6.986     6.969     6.957     6.945     6.933     6.921     6.911     6.904     6.898     6.893     6.888     6.880     6.871     6.862     6.854     6.849     6.846     6.842     6.839     6.837     6.835     6.834     6.834     6.835     6.835     6.836     6.835     6.834     6.832     6.826     6.820     6.814     6.809     6.806     6.804     6.802     6.799     6.798     6.796     6.793     6.790     6.786     6.781     6.776     6.771     6.765     6.760     6.752     6.745     6.738     6.730     6.723     6.717     6.710     6.703     6.699     6.694     6.691     6.689     6.687     6.684     6.682     6.678     6.675     6.673     6.668     6.664     6.661     6.657     6.653     6.650     6.645     6.639     6.632     6.621     6.606     6.589     6.572     6.561     6.553     6.545     6.537     6.526     6.509     6.490     6.471     6.450     6.429     6.407     6.382     6.353     6.322     6.292     6.266     6.245     6.226     6.211     6.203     6.198     6.192     6.184     6.176     6.167     6.158     6.148     6.140     6.135     6.136     6.148     6.177     6.221     6.271     6.323     6.377     6.431     6.487     6.541     6.595     6.648     6.698     6.744     6.784     6.820     6.858     6.902     6.945     6.985     7.024     7.058     7.088     7.116     7.141     7.164     7.189     7.219     7.258     7.297     7.331     7.356     7.378     7.401     7.426     7.451     7.474     7.492     7.505     7.517     7.532     7.552     7.579     7.608     7.635     7.654     7.672     7.689     7.703     7.719     7.732     7.734     7.731     7.751     7.794     7.822     7.837     7.846     7.852     7.862     7.880     7.901     7.905     7.884     7.843     7.798     7.757     7.702     7.644     7.613     7.618     7.642     7.647     7.631     7.631     7.644     7.655     7.658     7.687     7.798     7.792     7.805     7.908     8.017     8.129     8.244     8.361     8.476     8.589     8.700     8.813     8.926     9.039     9.152     9.265     9.377     9.488     9.600     9.708     9.806     9.898     9.983    10.058    10.130    10.191    10.228    10.245    10.239    10.213    10.182    10.150    10.110    10.068    10.019     9.953     9.882     9.817     9.739     9.640     9.530     9.418     9.294     9.151     8.994     8.833     8.661     8.475     8.279     8.104     7.962     7.841     7.714     7.565     7.401     7.231     7.076     6.939     6.810     6.710     6.634     6.564     6.492     6.415     6.341     6.275     6.215     6.154     6.089     6.023     5.956     5.890     5.822     5.752     5.684     5.621     5.564     5.511     5.462     5.416     5.374     5.334     5.298     5.264     5.232     5.202     5.171     5.140     5.114     5.091     5.071     5.052     5.037     5.025     5.015     5.006     4.997     4.987     4.979     4.972     4.966     4.960     4.954     4.948     4.942     4.935     4.927     4.918     4.909     4.900     4.890     4.878     4.866     4.852     4.838     4.822     4.804     4.787     4.772     4.758     4.743     4.726     4.708     4.690     4.673     4.657     4.640     4.623     4.606     4.588     4.569     4.551     4.533     4.516     4.498     4.481     4.463     4.447     4.431     4.414     4.398     4.382     4.366     4.349     4.330     4.313     4.297     4.282     4.266     4.248     4.229     4.211     4.193     4.175     4.157     4.139     4.120     4.102     4.083     4.064     4.045     4.027     4.008     3.989     3.970     3.952     3.933     3.914     3.895     3.877     3.860     3.843     3.825     3.807     3.790     3.774     3.757     3.741     3.724     3.708     3.693     3.678     3.663     3.648     3.633     3.619     3.605     3.591     3.577     3.564     3.551     3.538     3.526     3.514     3.503     3.492     3.481     3.471     3.460     3.450     3.440     3.431     3.423     3.415     3.405     3.395     3.385     3.377     3.370     3.362     3.354     3.345     3.337     3.330     3.323     3.315     3.307     3.300     3.293     3.286     3.279     3.272     3.266     3.259     3.252     3.244     3.237     3.231     3.225     3.218     3.212     3.206     3.200     3.193     3.186     3.179     3.172     3.166     3.161     3.156     3.150     3.144     3.135     3.127     3.120     3.114     3.108     3.101     3.094     3.087     3.080     3.073     3.065     3.058     3.051     3.044     3.037     3.029     3.021     3.014     3.008     3.001     2.993     2.983     2.972     2.959     2.945     2.931     2.917     2.900     2.883     2.869     2.856     2.846     2.838     2.836     2.834     2.833     2.829     2.825     2.818     2.807     2.794     2.780
     3.383     3.384     3.404     3.396     3.425     3.409     3.445     3.424     3.463     3.437     3.480     3.449     3.494     3.459     3.506     3.467     3.515     3.473     3.521     3.478     3.524     3.480     3.524     3.481     3.522     3.480     3.517     3.478     3.510     3.477     3.501     3.475     3.491     3.472     3.481     3.468     3.470     3.465     3.464     3.464     3.467     3.463     3.473     3.466     3.481     3.470     3.487     3.480     3.492     3.487     3.494     3.491     3.496     3.493     3.497     3.494     3.498     3.494     3.499     3.494     3.500     3.496     3.503     3.500     3.506     3.504     3.511     3.509     3.518     3.515     3.525     3.520     3.533     3.527     3.542     3.535     3.550     3.542     3.558     3.548     3.565     3.555     3.572     3.564     3.578     3.578     3.586     3.592     3.600     3.607     3.614     3.622     3.629     3.636     3.643     3.650     3.657     3.665     3.672     3.679     3.686     3.693     3.700     3.707     3.714     3.721     3.728     3.735     3.742     3.749     3.756     3.763     3.769     3.777     3.783     3.790     3.797     3.804     3.811     3.818     3.824     3.831     3.838     3.845     3.851     3.858     3.864     3.871     3.877     3.884     3.890     3.897     3.903     3.910     3.916     3.923     3.929     3.935     3.942     3.948     3.954     3.960     3.966     3.972     3.978     3.984     3.990     3.996     4.002     4.008     4.013     4.019     4.025     4.030     4.036     4.041     4.046     4.052     4.057     4.062     4.067     4.072     4.077     4.082     4.087     4.092     4.097     4.101     4.106     4.110     4.115     4.119     4.123     4.127     4.131     4.135     4.139     4.143     4.146     4.150     4.154     4.157     4.160     4.164     4.167     4.170     4.172     4.175     4.178     4.180     4.183     4.185     4.188     4.190     4.192     4.194     4.195     4.197     4.199     4.200     4.202     4.203     4.204     4.205     4.206     4.207     4.208     4.209     4.209     4.210     4.210     4.211     4.211     4.211     4.211     4.211     4.210     4.210     4.210     4.209     4.209     4.208     4.207     4.206     4.205     4.204     4.203     4.201     4.200     4.198     4.197     4.195     4.193     4.191     4.189     4.187     4.184     4.182     4.179     4.176     4.174     4.171     4.168     4.165     4.161     4.158     4.155     4.151     4.147     4.143     4.140     4.135     4.131     4.127     4.123     4.118     4.114     4.109     4.104     4.099     4.094     4.089     4.083     4.078     4.073     4.067     4.061     4.055     4.049     4.043     4.037     4.030     4.024     4.017     4.010     4.003     3.996     3.989     3.982     3.974     3.967     3.959     3.952     3.944     3.936     3.928     3.920     3.918     3.918     3.918     3.919     3.919     3.919     3.920     3.920     3.920     3.920     3.921     3.921     3.921     3.921     3.922     3.922     3.922     3.922     3.922     3.922     3.922     3.923     3.923     3.923     3.923     3.923     3.923     3.923     3.923     3.924     3.924     3.924     3.924     3.924     3.924     3.924     3.924     3.924     3.924     3.924     3.925     3.925     3.925     3.925     3.925     3.925     3.925     3.925     3.925     3.926     3.926     3.926     3.926     3.926     3.926     3.926     3.927     3.927     3.927     3.927     3.927     3.927     3.927     3.928     3.928     3.928     3.928     3.928     3.929     3.929     3.929     3.930     3.930     3.930     3.930     3.931     3.931     3.931     3.932     3.932     3.932     3.933     3.933     3.933     3.934     3.934     3.934     3.935     3.935     3.936     3.936     3.937     3.937     3.938     3.938     3.939     3.939     3.940     3.940     3.941     3.941     3.942     3.942     3.943     3.943     3.944     3.944     3.945     3.945     3.946     3.947     3.947     3.948     3.948     3.949     3.950     3.950     3.951     3.952     3.952     3.953     3.953     3.954     3.955     3.955     3.956     3.957     3.958     3.958     3.959     3.960     3.961     3.961     3.962     3.963     3.964     3.964     3.965     3.966     3.967     3.968     3.969     3.969     3.970     3.971     3.972     3.973     3.974     3.975     3.975     3.977     3.977     3.978     3.979     3.980     3.981     3.982     3.983     3.984     3.985     3.986     3.987     3.988     3.989     3.990     3.991     3.992     3.993     3.994     3.995     3.996     3.997     3.998     3.999     4.000     4.002     4.003     4.004     4.005     4.006     4.007     4.009     4.010     4.011     4.012     4.013     4.015     4.016     4.017     4.019     4.020     4.021     4.023     4.024     4.025     4.027     4.028     4.029     4.031     4.032     4.034     4.035     4.036     4.038     4.040     4.041     4.043     4.044     4.046     4.047     4.049     4.050     4.052     4.053     4.055     4.056     4.058     4.059     4.061     4.062     4.064     4.065     4.067     4.069     4.070     4.072     4.073     4.075     4.077     4.078     4.080     4.082     4.083     4.085     4.087     4.089     4.090     4.092     4.094     4.095     4.097     4.099     4.100     4.102     4.104     4.106     4.107     4.109     4.111     4.113     4.115     4.116     4.118     4.120     4.122     4.124     4.126     4.127     4.129     4.131     4.133     4.135     4.137     4.139     4.140     4.142     4.144     4.146     4.148     4.150     4.152     4.154     4.156     4.158     4.160     4.162     4.164     4.166     4.169     4.171     4.173     4.175     4.177     4.179     4.181     4.183     4.186     4.188     4.190     4.192     4.194     4.197     4.199     4.201     4.203     4.206     4.208     4.210     4.212     4.215     4.217     4.219     4.221     4.224     4.226     4.229     4.231     4.233     4.235     4.238     4.240     4.243     4.245     4.247     4.249     4.252     4.254     4.256     4.259     4.261     4.264     4.266     4.269     4.271     4.274     4.276     4.278     4.281     4.283     4.286     4.289     4.291     4.293     4.296     4.298     4.301     4.303     4.306     4.309     4.311     4.314     4.316     4.319     4.322     4.324     4.327     4.329     4.332     4.335     4.337     4.340     4.342     4.345     4.348     4.350     4.353     4.355     4.358     4.361     4.364     4.366     4.369     4.372     4.374     4.377     4.380     4.382     4.385     4.388     4.391     4.394     4.396     4.399     4.402     4.405     4.407     4.410     4.413     4.416     4.419     4.421     4.424     4.427     4.430     4.433     4.436     4.439     4.442     4.444     4.447     4.450     4.453     4.456     4.459     4.462     4.465     4.468     4.471     4.473     4.476     4.479     4.482     4.485     4.488     4.491     4.495     4.498     4.501     4.504     4.507     4.510     4.513     4.516     4.519     4.522     4.525     4.528     4.531     4.534     4.538     4.541     4.544     4.547     4.550     4.554     4.557     4.560     4.563     4.567     4.570     4.573     4.576     4.579     4.582     4.586     4.589     4.592     4.595     4.598     4.601     4.603     4.606     4.609     4.612     4.615     4.618     4.620     4.623     4.626     4.629     4.631     4.634     4.636     4.639     4.641     4.644     4.647     4.649     4.653     4.656     4.659     4.662     4.666     4.669     4.672     4.675     4.679     4.682     4.685     4.689     4.692     4.696     4.700     4.704     4.708     4.712     4.717     4.722     4.729     4.739     4.750     4.760     4.767     4.774     4.780     4.785     4.790     4.794     4.798     4.802     4.806     4.809     4.813     4.816     4.819     4.823     4.826     4.829     4.832     4.834     4.837     4.839     4.842     4.845     4.847     4.850     4.852     4.855     4.858     4.860     4.863     4.866     4.868     4.871     4.874     4.876     4.879     4.882     4.885     4.888     4.890     4.893     4.896     4.899     4.901     4.904     4.907     4.910     4.913     4.916     4.918     4.932     4.948     4.963     4.979     4.995     5.010     5.026     5.041     5.057     5.072     5.088     5.103     5.119     5.134     5.150     5.165     5.180     5.196     5.211     5.226     5.241     5.256     5.271     5.286     5.301     5.315     5.330     5.345     5.359     5.373     5.388     5.402     5.416     5.430     5.443     5.457     5.470     5.483     5.496     5.509     5.522     5.535     5.547     5.559     5.571     5.583     5.595     5.606     5.618     5.629     5.639     5.650     5.660     5.670     5.680     5.690     5.699     5.709     5.717     5.726     5.734     5.742     5.750     5.758     5.765     5.772     5.779     5.785     5.791     5.797     5.802     5.807     5.812     5.816     5.820     5.824     5.827     5.830     5.833     5.835     5.836     5.838     5.839     5.839     5.839     5.838     5.838     5.836     5.834     5.832     5.829     5.826     5.822     5.818     5.813     5.807     5.801     5.795     5.788     5.780     5.772     5.763     5.753     5.743     5.732     5.721     5.709     5.697     5.684     5.670     5.656     5.641     5.626     5.610     5.593     5.576     5.559     5.540     5.522     5.502     5.482     5.462     5.441     5.420     5.398     5.375     5.352     5.352     5.357     5.361     5.366     5.371     5.375     5.380     5.385     5.390     5.395     5.400     5.405     5.410     5.415     5.420     5.425     5.430     5.436     5.441     5.447     5.452     5.458     5.463     5.469     5.474     5.480     5.486     5.492     5.498     5.504     5.510     5.517     5.523     5.529     5.536     5.543     5.550     5.556     5.563     5.571     5.578     5.585     5.593     5.601     5.609     5.616     5.625     5.633     5.641     5.650     5.658     5.667     5.676     5.685     5.695     5.704     5.714     5.724     5.734     5.744     5.754     5.765     5.776     5.787     5.798     5.810     5.821     5.833     5.845     5.858     5.870     5.883     5.896     5.910     5.923     5.937     5.951     5.965     5.980     5.995     6.010     6.026     6.042     6.058     6.074     6.091     6.108     6.126     6.143     6.161     6.180     6.198     6.217     6.237     6.256     6.276     6.297     6.317     6.338     6.360     6.381     6.403     6.425     6.448     6.471     6.494     6.518     6.542     6.565     6.590     6.614     6.639     6.664     6.689     6.714     6.740     6.766     6.792     6.818     6.845     6.871     6.898     6.925     6.952     6.980     7.007     7.034     7.062     7.090     7.117     7.145     7.173     7.200     7.228     7.256     7.283     7.311     7.338     7.366     7.393     7.420     7.447     7.474     7.501     7.528     7.555     7.581     7.607     7.633     7.658     7.684     7.709     7.733     7.758     7.783     7.807     7.831     7.856     7.880     7.904     7.928     7.952     7.975     7.997     8.019     8.041     8.062     8.083     8.105     8.126     8.148     8.170     8.192     8.212     8.232     8.252     8.271     8.293     8.317     8.344     8.370     8.395     8.417     8.435     8.448     8.453     8.453     8.454     8.453     8.524     8.675     8.812     8.955     9.119     9.245     9.291     9.242     9.141     9.014     8.928     8.805     8.805     8.990     9.105     9.105     9.190     9.487     9.793    10.259    10.608    10.832    11.119    11.308    11.378    11.476    11.404    11.464    11.576    11.426    11.359    11.231    11.067    10.968    10.840    10.743    10.850    10.956    10.986    11.148    11.258    11.352    11.707    11.846    11.950    12.211    12.268    12.478    12.515    12.509    12.434    12.409    12.227    12.027    11.722    11.546    11.306    11.173    10.831    10.643    10.479    10.263    10.204     9.968     9.843     9.700     9.585     9.442     9.348     9.198     9.149     8.975     8.940     8.833     8.811     8.716     8.690     8.621     8.612     8.520     8.505     8.400     8.373     8.305     8.281     8.187     8.162     8.067     8.023     7.896     7.881     7.777     7.831     7.712     7.705     7.718     7.731     7.745     7.757     7.770     7.787     7.806     7.824     7.838     7.879     7.964     8.075     8.183     8.333     8.497     8.679     8.810     9.012     9.210     9.416     9.575     9.849    10.021    10.318    10.486    10.722    10.818    10.922    11.014    11.114    11.205    11.278    11.287    11.389    11.313    11.388    11.300    11.275    11.233    11.107    11.110    10.971    10.976    10.864    10.769    10.714    10.529    10.390    10.258    10.104     9.934     9.858     9.716     9.628     9.530     9.432     9.365     9.235     9.095     8.955     8.838     8.703     8.610     8.460     8.377     8.312     8.222     8.169     8.060     7.925     7.806     7.702     7.626     7.608     7.589     7.569     7.549     7.531     7.516     7.500     7.482     7.464     7.444     7.423     7.404     7.383     7.363     7.342     7.319     7.296     7.271     7.246     7.221     7.197     7.174     7.151     7.128     7.104     7.080     7.055     7.030     7.008     6.993     6.981     6.969     6.957     6.945     6.936     6.930     6.924     6.918     6.912     6.903     6.893     6.883     6.875     6.871     6.868     6.866     6.864     6.863     6.862     6.861     6.861     6.862     6.861     6.860     6.858     6.855     6.852     6.846     6.840     6.835     6.831     6.828     6.825     6.822     6.819     6.816     6.813     6.809     6.805     6.799     6.793     6.788     6.781     6.775     6.769     6.761     6.753     6.745     6.736     6.729     6.722     6.714     6.708     6.703     6.698     6.695     6.693     6.690     6.687     6.684     6.681     6.678     6.674     6.670     6.666     6.663     6.659     6.655     6.652     6.647     6.641     6.632     6.619     6.604     6.588     6.575     6.567     6.560     6.552     6.543     6.528     6.510     6.491     6.471     6.449     6.427     6.403     6.376     6.347     6.318     6.290     6.269     6.252     6.236     6.224     6.216     6.208     6.199     6.187     6.174     6.161     6.147     6.132     6.118     6.107     6.101     6.106     6.130     6.173     6.224     6.277     6.331     6.387     6.443     6.498     6.552     6.602     6.649     6.692     6.731     6.770     6.812     6.857     6.900     6.942     6.982     7.016     7.047     7.077     7.104     7.129     7.156     7.187     7.224     7.261     7.290     7.313     7.334     7.355     7.376     7.395     7.412     7.425     7.437     7.450     7.468     7.492     7.519     7.547     7.571     7.590     7.607     7.624     7.640     7.659     7.677     7.689     7.703     7.731     7.766     7.789     7.800     7.803     7.805     7.814     7.828     7.839     7.832     7.807     7.774     7.744     7.714     7.678     7.643     7.624     7.624     7.632     7.632     7.627     7.639     7.663     7.684     7.696     7.831     7.941     7.969     8.040     8.145     8.254     8.366     8.482     8.599     8.714     8.827     8.940     9.052     9.162     9.274     9.385     9.491     9.599     9.705     9.809     9.910    10.004    10.081    10.146    10.204    10.249    10.279    10.295    10.285    10.244    10.191    10.129    10.064    10.005     9.938     9.854     9.757     9.654     9.552     9.449     9.318     9.170     9.019     8.863     8.696     8.520     8.344     8.175     7.992     7.802     7.629     7.492     7.379     7.266     7.134     6.990     6.842     6.725     6.631     6.536     6.455     6.387     6.325     6.264     6.204     6.145     6.092     6.042     5.990     5.934     5.876     5.818     5.760     5.701     5.641     5.582     5.526     5.474     5.425     5.380     5.337     5.296     5.257     5.220     5.185     5.152     5.121     5.091     5.061     5.032     5.005     4.981     4.961     4.942     4.926     4.913     4.902     4.893     4.884     4.875     4.868     4.864     4.860     4.856     4.852     4.849     4.845     4.839     4.833     4.827     4.820     4.811     4.802     4.792     4.781     4.769     4.756     4.741     4.726     4.711     4.698     4.686     4.672     4.657     4.640     4.624     4.609     4.594     4.578     4.562     4.546     4.529     4.512     4.495     4.479     4.462     4.446     4.429     4.414     4.398     4.383     4.367     4.351     4.336     4.320     4.304     4.286     4.269     4.253     4.238     4.223     4.205     4.187     4.168     4.151     4.133     4.115     4.097     4.079     4.061     4.042     4.024     4.005     3.987     3.968     3.950     3.931     3.913     3.895     3.876     3.857     3.840     3.823     3.805     3.788     3.770     3.754     3.738     3.722     3.705     3.689     3.673     3.659     3.644     3.629     3.614     3.600     3.586     3.572     3.558     3.545     3.533     3.520     3.508     3.496     3.485     3.474     3.463     3.453     3.443     3.433     3.423     3.413     3.404     3.396     3.388     3.379     3.369     3.359     3.351     3.345     3.337     3.329     3.320     3.313     3.306     3.298     3.291     3.283     3.276     3.269     3.262     3.255     3.249     3.242     3.236     3.229     3.221     3.214     3.208     3.202     3.196     3.189     3.183     3.176     3.170     3.163     3.156     3.149     3.143     3.138     3.133     3.128     3.121     3.113     3.105     3.098     3.092     3.085     3.078     3.071     3.064     3.057     3.049     3.042     3.035     3.028     3.021     3.014     3.006     2.998     2.991     2.984     2.976     2.967     2.956     2.944     2.929     2.914     2.899     2.882     2.865     2.850     2.837     2.828     2.821     2.819     2.819     2.818     2.816     2.813     2.806     2.795     2.782     2.764
     3.377     3.393     3.389     3.414     3.402     3.435     3.415     3.455     3.429     3.474     3.442     3.491     3.455     3.505     3.464     3.517     3.473     3.526     3.479     3.532     3.484     3.536     3.486     3.536     3.487     3.534     3.486     3.529     3.484     3.521     3.483     3.511     3.481     3.499     3.477     3.488     3.472     3.476     3.468     3.464     3.466     3.467     3.465     3.471     3.467     3.479     3.470     3.485     3.479     3.488     3.486     3.491     3.490     3.493     3.492     3.494     3.493     3.496     3.493     3.498     3.494     3.500     3.497     3.503     3.501     3.507     3.505     3.513     3.510     3.519     3.516     3.526     3.523     3.535     3.531     3.544     3.539     3.552     3.546     3.560     3.553     3.568     3.561     3.574     3.576     3.583     3.591     3.598     3.605     3.613     3.620     3.627     3.634     3.642     3.649     3.656     3.663     3.671     3.678     3.685     3.692     3.699     3.706     3.714     3.720     3.728     3.734     3.741     3.748     3.755     3.762     3.769     3.776     3.783     3.790     3.797     3.804     3.811     3.818     3.824     3.831     3.838     3.845     3.851     3.858     3.865     3.871     3.878     3.884     3.891     3.897     3.904     3.910     3.917     3.923     3.930     3.936     3.943     3.949     3.955     3.961     3.967     3.974     3.979     3.986     3.991     3.997     4.003     4.009     4.015     4.021     4.026     4.032     4.037     4.043     4.048     4.053     4.059     4.064     4.069     4.074     4.079     4.084     4.089     4.094     4.099     4.103     4.108     4.113     4.117     4.121     4.126     4.130     4.134     4.138     4.142     4.146     4.150     4.153     4.157     4.160     4.164     4.167     4.170     4.173     4.176     4.179     4.182     4.184     4.187     4.189     4.192     4.194     4.196     4.198     4.200     4.202     4.203     4.205     4.207     4.208     4.209     4.211     4.212     4.213     4.214     4.214     4.215     4.216     4.216     4.216     4.217     4.217     4.217     4.217     4.217     4.217     4.216     4.216     4.215     4.215     4.214     4.213     4.212     4.211     4.210     4.208     4.207     4.206     4.204     4.202     4.200     4.199     4.197     4.194     4.192     4.190     4.187     4.185     4.182     4.179     4.176     4.173     4.170     4.167     4.163     4.160     4.156     4.153     4.149     4.145     4.141     4.137     4.132     4.128     4.123     4.119     4.114     4.109     4.104     4.099     4.094     4.089     4.083     4.078     4.072     4.066     4.060     4.054     4.048     4.041     4.035     4.028     4.022     4.015     4.008     4.001     3.994     3.986     3.979     3.971     3.964     3.956     3.948     3.940     3.932     3.924     3.916     3.916     3.916     3.916     3.917     3.917     3.917     3.918     3.918     3.918     3.919     3.919     3.919     3.919     3.919     3.919     3.920     3.920     3.920     3.920     3.920     3.921     3.921     3.921     3.921     3.921     3.921     3.921     3.922     3.922     3.922     3.922     3.922     3.922     3.922     3.922     3.922     3.922     3.922     3.922     3.923     3.923     3.923     3.923     3.923     3.923     3.923     3.923     3.924     3.924     3.924     3.924     3.924     3.924     3.924     3.924     3.925     3.925     3.925     3.925     3.925     3.925     3.926     3.926     3.926     3.926     3.927     3.927     3.927     3.927     3.927     3.928     3.928     3.928     3.928     3.929     3.929     3.930     3.930     3.930     3.930     3.931     3.931     3.932     3.932     3.932     3.933     3.933     3.934     3.934     3.935     3.935     3.935     3.936     3.937     3.937     3.937     3.938     3.938     3.939     3.939     3.940     3.940     3.941     3.941     3.942     3.943     3.943     3.943     3.944     3.945     3.945     3.946     3.947     3.947     3.948     3.948     3.949     3.950     3.950     3.951     3.952     3.952     3.953     3.954     3.954     3.955     3.956     3.957     3.957     3.958     3.959     3.960     3.960     3.961     3.962     3.963     3.964     3.964     3.965     3.966     3.967     3.968     3.969     3.969     3.970     3.971     3.972     3.973     3.974     3.975     3.976     3.977     3.977     3.978     3.979     3.980     3.981     3.982     3.983     3.984     3.985     3.986     3.987     3.988     3.989     3.990     3.991     3.992     3.993     3.995     3.996     3.997     3.998     3.999     4.000     4.001     4.002     4.003     4.005     4.006     4.007     4.008     4.010     4.011     4.012     4.013     4.015     4.016     4.017     4.018     4.020     4.021     4.022     4.024     4.025     4.026     4.028     4.029     4.031     4.032     4.033     4.035     4.036     4.038     4.040     4.041     4.043     4.044     4.046     4.047     4.049     4.050     4.052     4.053     4.055     4.056     4.058     4.059     4.061     4.062     4.064     4.066     4.067     4.069     4.070     4.072     4.074     4.076     4.077     4.079     4.080     4.082     4.084     4.085     4.087     4.089     4.090     4.092     4.094     4.096     4.097     4.099     4.101     4.103     4.104     4.106     4.108     4.110     4.111     4.113     4.115     4.117     4.119     4.121     4.122     4.124     4.126     4.128     4.130     4.132     4.133     4.135     4.137     4.139     4.141     4.143     4.145     4.147     4.149     4.151     4.153     4.155     4.157     4.159     4.161     4.163     4.165     4.167     4.170     4.172     4.174     4.176     4.178     4.180     4.182     4.185     4.187     4.189     4.191     4.193     4.196     4.198     4.200     4.202     4.205     4.207     4.209     4.211     4.214     4.216     4.218     4.221     4.223     4.225     4.228     4.230     4.232     4.234     4.237     4.239     4.241     4.244     4.246     4.248     4.251     4.253     4.255     4.258     4.260     4.263     4.265     4.268     4.270     4.273     4.275     4.278     4.280     4.282     4.285     4.287     4.290     4.292     4.295     4.297     4.300     4.303     4.305     4.308     4.310     4.313     4.315     4.318     4.321     4.323     4.326     4.328     4.331     4.334     4.336     4.339     4.341     4.344     4.347     4.349     4.352     4.354     4.357     4.360     4.363     4.365     4.368     4.370     4.373     4.376     4.379     4.381     4.384     4.387     4.390     4.393     4.395     4.398     4.401     4.403     4.406     4.409     4.412     4.415     4.417     4.420     4.423     4.426     4.429     4.432     4.434     4.438     4.440     4.443     4.446     4.449     4.452     4.455     4.458     4.460     4.463     4.466     4.469     4.472     4.475     4.478     4.481     4.484     4.487     4.490     4.493     4.496     4.499     4.502     4.505     4.508     4.511     4.514     4.517     4.520     4.523     4.526     4.530     4.533     4.536     4.539     4.542     4.545     4.549     4.552     4.555     4.558     4.562     4.565     4.568     4.571     4.574     4.577     4.580     4.583     4.587     4.589     4.593     4.595     4.598     4.601     4.604     4.607     4.610     4.613     4.615     4.618     4.621     4.624     4.626     4.629     4.632     4.634     4.637     4.639     4.642     4.645     4.648     4.651     4.654     4.657     4.660     4.664     4.667     4.670     4.674     4.677     4.681     4.684     4.688     4.692     4.696     4.700     4.704     4.709     4.714     4.720     4.727     4.735     4.745     4.755     4.764     4.771     4.777     4.782     4.787     4.792     4.796     4.800     4.804     4.807     4.811     4.814     4.818     4.821     4.824     4.827     4.830     4.833     4.835     4.838     4.840     4.843     4.846     4.848     4.851     4.853     4.856     4.859     4.861     4.864     4.867     4.869     4.872     4.874     4.877     4.880     4.883     4.885     4.888     4.891     4.894     4.896     4.899     4.902     4.905     4.908     4.910     4.913     4.916     4.928     4.943     4.959     4.974     4.990     5.005     5.021     5.037     5.052     5.067     5.083     5.098     5.114     5.129     5.145     5.160     5.175     5.190     5.206     5.221     5.236     5.251     5.266     5.281     5.295     5.310     5.325     5.339     5.354     5.368     5.382     5.396     5.410     5.424     5.438     5.451     5.465     5.478     5.491     5.504     5.517     5.529     5.542     5.554     5.566     5.578     5.590     5.601     5.612     5.623     5.634     5.645     5.655     5.665     5.675     5.685     5.694     5.703     5.712     5.721     5.729     5.737     5.745     5.753     5.760     5.767     5.774     5.780     5.786     5.792     5.797     5.802     5.807     5.811     5.815     5.819     5.822     5.825     5.828     5.830     5.832     5.833     5.834     5.835     5.835     5.834     5.834     5.832     5.831     5.828     5.826     5.823     5.819     5.815     5.810     5.805     5.799     5.792     5.785     5.778     5.770     5.761     5.752     5.742     5.731     5.720     5.709     5.696     5.683     5.670     5.656     5.641     5.626     5.610     5.594     5.577     5.559     5.541     5.522     5.503     5.483     5.463     5.442     5.421     5.399     5.377     5.354     5.349     5.354     5.359     5.363     5.368     5.373     5.378     5.383     5.388     5.392     5.397     5.402     5.407     5.412     5.418     5.423     5.428     5.433     5.439     5.444     5.450     5.455     5.461     5.466     5.472     5.478     5.484     5.490     5.496     5.502     5.508     5.514     5.521     5.527     5.534     5.540     5.547     5.554     5.561     5.568     5.576     5.583     5.591     5.598     5.606     5.614     5.622     5.630     5.639     5.647     5.656     5.665     5.674     5.683     5.692     5.702     5.711     5.721     5.731     5.741     5.752     5.762     5.773     5.784     5.795     5.807     5.818     5.830     5.842     5.854     5.867     5.880     5.893     5.906     5.920     5.933     5.947     5.962     5.976     5.991     6.006     6.022     6.037     6.053     6.070     6.086     6.103     6.121     6.138     6.156     6.174     6.193     6.212     6.231     6.250     6.270     6.291     6.311     6.332     6.353     6.375     6.396     6.419     6.441     6.464     6.487     6.510     6.534     6.558     6.582     6.606     6.631     6.656     6.681     6.706     6.732     6.758     6.784     6.810     6.836     6.863     6.889     6.916     6.943     6.970     6.998     7.025     7.053     7.080     7.108     7.136     7.163     7.191     7.219     7.247     7.274     7.302     7.329     7.357     7.384     7.411     7.438     7.465     7.492     7.519     7.546     7.572     7.598     7.624     7.650     7.675     7.700     7.725     7.750     7.775     7.799     7.823     7.847     7.872     7.896     7.920     7.944     7.967     7.990     8.012     8.035     8.056     8.078     8.099     8.121     8.143     8.164     8.185     8.205     8.225     8.245     8.263     8.282     8.303     8.329     8.356     8.382     8.406     8.427     8.443     8.453     8.455     8.455     8.453     8.448     8.597     8.750     8.887     9.016     9.148     9.252     9.291     9.245     9.130     8.989     8.899     8.873     8.887     9.071     9.208     9.224     9.447     9.845    10.375    10.621    10.823    11.091    11.161    11.203    11.398    11.405    11.501    11.515    11.531    11.589    11.528    11.191    11.200    11.063    10.941    11.012    10.857    10.947    10.991    11.007    11.217    11.333    11.485    11.763    11.968    12.007    12.240    12.425    12.408    12.418    12.409    12.310    12.176    12.078    11.894    11.690    11.476    11.162    11.016    10.774    10.587    10.524    10.221    10.161     9.944     9.821     9.636     9.572     9.316     9.281     9.154     9.038     8.934     8.880     8.760     8.745     8.657     8.611     8.520     8.475     8.393     8.399     8.305     8.255     8.160     8.153     8.066     8.078     7.963     7.880     7.834     7.826     7.737     7.697     7.711     7.725     7.739     7.754     7.768     7.784     7.802     7.820     7.835     7.846     7.853     7.857     7.898     7.992     8.135     8.263     8.392     8.565     8.748     8.941     9.117     9.331     9.509     9.795     9.966    10.249    10.388    10.525    10.718    10.791    10.915    11.059    11.107    11.221    11.239    11.340    11.275    11.310    11.274    11.163    11.218    11.070    11.140    11.059    11.055    11.020    10.930    10.815    10.680    10.514    10.383    10.221    10.048     9.922     9.800     9.707     9.629     9.511     9.405     9.268     9.111     8.998     8.881     8.718     8.625     8.480     8.424     8.351     8.280     8.194     8.086     8.004     7.870     7.775     7.647     7.613     7.595     7.577     7.560     7.544     7.527     7.510     7.491     7.471     7.451     7.431     7.411     7.390     7.369     7.345     7.322     7.297     7.272     7.247     7.223     7.200     7.176     7.152     7.128     7.102     7.077     7.053     7.034     7.020     7.007     6.995     6.983     6.972     6.963     6.957     6.950     6.944     6.936     6.926     6.914     6.904     6.897     6.894     6.893     6.892     6.891     6.890     6.889     6.889     6.889     6.889     6.887     6.885     6.882     6.879     6.875     6.870     6.865     6.860     6.856     6.852     6.848     6.843     6.839     6.835     6.831     6.826     6.820     6.813     6.806     6.800     6.793     6.786     6.778     6.770     6.760     6.751     6.742     6.734     6.726     6.719     6.713     6.707     6.703     6.699     6.696     6.693     6.690     6.687     6.683     6.680     6.676     6.672     6.668     6.665     6.662     6.659     6.655     6.650     6.642     6.632     6.620     6.606     6.593     6.584     6.576     6.568     6.558     6.546     6.530     6.511     6.491     6.470     6.447     6.423     6.397     6.370     6.343     6.317     6.294     6.278     6.264     6.250     6.238     6.227     6.215     6.202     6.186     6.170     6.153     6.134     6.114     6.095     6.079     6.068     6.066     6.086     6.130     6.181     6.235     6.289     6.345     6.401     6.456     6.507     6.553     6.597     6.639     6.679     6.720     6.764     6.809     6.853     6.898     6.938     6.971     7.005     7.037     7.064     7.091     7.119     7.152     7.189     7.223     7.251     7.272     7.290     7.308     7.325     7.338     7.350     7.361     7.373     7.388     7.407     7.430     7.455     7.479     7.501     7.521     7.538     7.555     7.577     7.602     7.625     7.647     7.671     7.702     7.731     7.749     7.753     7.752     7.756     7.766     7.776     7.778     7.762     7.734     7.709     7.689     7.672     7.654     7.635     7.624     7.618     7.618     7.615     7.619     7.643     7.678     7.781     7.882     7.980     8.078     8.177     8.281     8.390     8.501     8.616     8.734     8.852     8.967     9.081     9.194     9.304     9.413     9.521     9.624     9.726     9.826     9.921    10.016    10.106    10.183    10.243    10.282    10.301    10.319    10.321    10.301    10.266    10.205    10.122    10.036     9.944     9.844     9.751     9.645     9.518     9.387     9.254     9.110     8.948     8.764     8.577     8.394     8.211     8.029     7.853     7.691     7.525     7.350     7.180     7.037     6.931     6.840     6.738     6.626     6.519     6.441     6.373     6.298     6.229     6.167     6.111     6.058     6.007     5.959     5.914     5.871     5.826     5.779     5.729     5.679     5.627     5.576     5.525     5.475     5.427     5.379     5.335     5.294     5.255     5.216     5.179     5.143     5.107     5.074     5.042     5.012     4.983     4.955     4.927     4.900     4.877     4.857     4.838     4.822     4.807     4.795     4.786     4.778     4.771     4.765     4.763     4.761     4.759     4.758     4.756     4.753     4.749     4.745     4.740     4.734     4.727     4.719     4.710     4.700     4.689     4.678     4.665     4.652     4.639     4.628     4.617     4.605     4.591     4.576     4.561     4.548     4.533     4.519     4.503     4.489     4.473     4.457     4.441     4.426     4.410     4.395     4.380     4.365     4.350     4.336     4.321     4.306     4.291     4.276     4.259     4.242     4.226     4.210     4.196     4.180     4.163     4.145     4.126     4.109     4.092     4.074     4.056     4.038     4.020     4.002     3.984     3.965     3.947     3.929     3.911     3.893     3.875     3.856     3.838     3.820     3.803     3.786     3.769     3.752     3.735     3.718     3.702     3.687     3.671     3.655     3.639     3.625     3.610     3.596     3.581     3.568     3.554     3.540     3.527     3.514     3.502     3.490     3.478     3.467     3.456     3.446     3.435     3.425     3.416     3.406     3.396     3.387     3.378     3.371     3.362     3.354     3.344     3.334     3.327     3.320     3.312     3.305     3.297     3.289     3.281     3.274     3.267     3.259     3.252     3.246     3.239     3.232     3.225     3.219     3.213     3.206     3.198     3.191     3.185     3.179     3.173     3.166     3.160     3.154     3.147     3.140     3.134     3.127     3.121     3.116     3.111     3.106     3.099     3.091     3.083     3.076     3.069     3.063     3.055     3.048     3.041     3.034     3.026     3.019     3.012     3.005     2.998     2.991     2.983     2.975     2.968     2.960     2.951     2.941     2.928     2.914     2.898     2.882     2.865     2.847     2.832     2.819     2.810     2.804     2.803     2.804     2.805     2.803     2.800     2.794     2.784     2.771     2.756
     3.380     3.382     3.402     3.395     3.423     3.408     3.444     3.422     3.464     3.434     3.483     3.447     3.500     3.459     3.515     3.469     3.527     3.478     3.537     3.485     3.544     3.490     3.547     3.493     3.548     3.494     3.546     3.493     3.540     3.490     3.531     3.489     3.520     3.486     3.507     3.481     3.495     3.475     3.481     3.469     3.469     3.468     3.466     3.466     3.468     3.467     3.475     3.470     3.481     3.478     3.484     3.484     3.487     3.488     3.490     3.490     3.492     3.491     3.494     3.492     3.497     3.494     3.500     3.497     3.504     3.501     3.509     3.506     3.514     3.513     3.521     3.521     3.528     3.529     3.536     3.537     3.545     3.545     3.554     3.553     3.562     3.559     3.569     3.574     3.581     3.589     3.596     3.604     3.611     3.618     3.626     3.633     3.640     3.648     3.655     3.662     3.669     3.677     3.684     3.691     3.698     3.705     3.713     3.720     3.727     3.734     3.741     3.748     3.755     3.762     3.769     3.776     3.783     3.790     3.797     3.804     3.811     3.818     3.824     3.831     3.838     3.845     3.852     3.858     3.865     3.872     3.878     3.885     3.891     3.898     3.905     3.911     3.918     3.924     3.930     3.937     3.943     3.950     3.956     3.962     3.968     3.974     3.980     3.987     3.993     3.998     4.005     4.010     4.016     4.022     4.028     4.033     4.039     4.044     4.050     4.055     4.061     4.066     4.071     4.076     4.081     4.086     4.091     4.096     4.101     4.106     4.110     4.115     4.120     4.124     4.128     4.133     4.137     4.141     4.145     4.149     4.153     4.156     4.160     4.164     4.167     4.170     4.173     4.177     4.180     4.183     4.186     4.188     4.191     4.193     4.196     4.198     4.200     4.202     4.204     4.206     4.208     4.209     4.211     4.213     4.214     4.216     4.217     4.218     4.219     4.220     4.220     4.221     4.221     4.222     4.223     4.223     4.223     4.223     4.223     4.223     4.222     4.222     4.221     4.221     4.220     4.220     4.219     4.218     4.217     4.216     4.214     4.213     4.211     4.210     4.208     4.206     4.204     4.202     4.200     4.198     4.195     4.193     4.190     4.187     4.185     4.182     4.179     4.175     4.172     4.169     4.165     4.161     4.158     4.154     4.150     4.146     4.142     4.137     4.133     4.128     4.124     4.119     4.114     4.109     4.104     4.099     4.093     4.088     4.082     4.077     4.071     4.065     4.059     4.052     4.046     4.039     4.033     4.026     4.019     4.012     4.005     3.998     3.991     3.983     3.976     3.968     3.960     3.953     3.945     3.936     3.928     3.920     3.914     3.914     3.914     3.915     3.915     3.915     3.916     3.916     3.916     3.916     3.917     3.917     3.917     3.917     3.917     3.918     3.918     3.918     3.918     3.918     3.919     3.919     3.919     3.919     3.919     3.919     3.919     3.919     3.920     3.920     3.920     3.920     3.920     3.920     3.920     3.920     3.920     3.920     3.920     3.921     3.921     3.921     3.921     3.921     3.921     3.921     3.922     3.922     3.922     3.922     3.922     3.922     3.922     3.922     3.922     3.923     3.923     3.923     3.923     3.923     3.924     3.924     3.924     3.924     3.924     3.925     3.925     3.925     3.925     3.926     3.926     3.926     3.926     3.927     3.927     3.927     3.928     3.928     3.928     3.929     3.929     3.929     3.930     3.930     3.931     3.931     3.931     3.932     3.932     3.933     3.933     3.933     3.934     3.934     3.935     3.935     3.936     3.937     3.937     3.937     3.938     3.938     3.939     3.940     3.940     3.941     3.941     3.942     3.942     3.943     3.944     3.944     3.945     3.945     3.946     3.947     3.947     3.948     3.948     3.949     3.950     3.951     3.951     3.952     3.953     3.953     3.954     3.955     3.956     3.956     3.957     3.958     3.959     3.959     3.960     3.961     3.962     3.963     3.964     3.964     3.965     3.966     3.967     3.968     3.969     3.969     3.970     3.971     3.972     3.973     3.974     3.975     3.976     3.977     3.978     3.979     3.979     3.981     3.982     3.983     3.984     3.984     3.985     3.987     3.988     3.989     3.990     3.991     3.992     3.993     3.994     3.995     3.996     3.997     3.998     4.000     4.001     4.002     4.003     4.004     4.005     4.007     4.008     4.009     4.010     4.012     4.013     4.014     4.016     4.017     4.018     4.019     4.021     4.022     4.023     4.025     4.026     4.028     4.029     4.031     4.032     4.034     4.035     4.036     4.038     4.040     4.041     4.043     4.044     4.046     4.047     4.049     4.050     4.052     4.053     4.055     4.056     4.058     4.060     4.061     4.063     4.064     4.066     4.068     4.069     4.071     4.073     4.074     4.076     4.078     4.079     4.081     4.083     4.084     4.086     4.088     4.089     4.091     4.093     4.094     4.096     4.098     4.099     4.101     4.103     4.105     4.107     4.109     4.110     4.112     4.114     4.116     4.118     4.120     4.121     4.123     4.125     4.127     4.129     4.130     4.132     4.134     4.136     4.138     4.140     4.142     4.144     4.146     4.148     4.150     4.152     4.154     4.156     4.158     4.160     4.162     4.164     4.166     4.168     4.171     4.173     4.175     4.177     4.179     4.181     4.183     4.186     4.188     4.190     4.192     4.194     4.197     4.199     4.201     4.204     4.206     4.208     4.210     4.213     4.215     4.217     4.220     4.222     4.224     4.226     4.229     4.231     4.233     4.236     4.238     4.240     4.243     4.245     4.247     4.250     4.252     4.254     4.257     4.259     4.262     4.264     4.267     4.269     4.272     4.274     4.277     4.279     4.282     4.284     4.287     4.289     4.292     4.294     4.296     4.299     4.301     4.304     4.307     4.309     4.312     4.314     4.317     4.320     4.322     4.325     4.327     4.330     4.333     4.335     4.338     4.340     4.343     4.346     4.348     4.351     4.353     4.356     4.359     4.361     4.364     4.367     4.370     4.372     4.375     4.378     4.380     4.383     4.386     4.389     4.391     4.394     4.397     4.400     4.402     4.405     4.408     4.411     4.414     4.416     4.419     4.422     4.425     4.427     4.430     4.433     4.436     4.439     4.442     4.445     4.448     4.450     4.453     4.456     4.459     4.462     4.465     4.468     4.471     4.473     4.476     4.479     4.482     4.485     4.488     4.491     4.494     4.497     4.500     4.503     4.506     4.509     4.512     4.516     4.518     4.522     4.525     4.528     4.531     4.534     4.537     4.541     4.544     4.547     4.550     4.553     4.556     4.560     4.563     4.566     4.569     4.572     4.575     4.578     4.581     4.584     4.587     4.590     4.594     4.596     4.599     4.602     4.605     4.608     4.611     4.613     4.616     4.619     4.622     4.624     4.627     4.630     4.632     4.635     4.638     4.641     4.643     4.646     4.649     4.652     4.656     4.659     4.662     4.666     4.669     4.673     4.676     4.680     4.684     4.688     4.692     4.696     4.701     4.706     4.711     4.717     4.724     4.732     4.740     4.749     4.758     4.766     4.773     4.779     4.784     4.789     4.793     4.798     4.802     4.805     4.809     4.812     4.815     4.819     4.822     4.825     4.828     4.831     4.833     4.836     4.839     4.841     4.844     4.846     4.849     4.852     4.854     4.857     4.859     4.862     4.865     4.867     4.870     4.873     4.875     4.878     4.881     4.883     4.886     4.889     4.892     4.894     4.897     4.900     4.902     4.905     4.908     4.911     4.914     4.924     4.939     4.955     4.970     4.986     5.001     5.017     5.032     5.047     5.063     5.078     5.094     5.109     5.124     5.140     5.155     5.170     5.185     5.200     5.216     5.231     5.246     5.261     5.275     5.290     5.305     5.319     5.334     5.348     5.362     5.377     5.391     5.405     5.419     5.432     5.446     5.459     5.472     5.485     5.498     5.511     5.524     5.536     5.549     5.561     5.573     5.584     5.596     5.607     5.618     5.629     5.639     5.650     5.660     5.670     5.679     5.689     5.698     5.707     5.716     5.724     5.732     5.740     5.748     5.755     5.762     5.769     5.775     5.781     5.787     5.792     5.797     5.802     5.806     5.810     5.814     5.818     5.821     5.823     5.826     5.828     5.829     5.830     5.831     5.831     5.831     5.830     5.829     5.827     5.825     5.822     5.819     5.816     5.812     5.807     5.802     5.796     5.790     5.783     5.776     5.768     5.760     5.750     5.741     5.730     5.720     5.708     5.696     5.683     5.670     5.656     5.641     5.626     5.610     5.594     5.577     5.560     5.542     5.523     5.504     5.484     5.464     5.443     5.422     5.400     5.378     5.355     5.347     5.351     5.356     5.361     5.366     5.371     5.375     5.380     5.385     5.390     5.395     5.400     5.405     5.410     5.415     5.421     5.426     5.431     5.436     5.442     5.447     5.453     5.459     5.464     5.470     5.476     5.481     5.487     5.493     5.500     5.506     5.512     5.518     5.525     5.531     5.538     5.545     5.552     5.559     5.566     5.573     5.581     5.588     5.596     5.604     5.612     5.620     5.628     5.636     5.645     5.654     5.662     5.671     5.680     5.690     5.699     5.709     5.719     5.728     5.739     5.749     5.759     5.770     5.781     5.792     5.804     5.815     5.827     5.839     5.851     5.864     5.876     5.889     5.903     5.916     5.930     5.944     5.958     5.972     5.987     6.002     6.018     6.033     6.049     6.065     6.082     6.099     6.116     6.133     6.151     6.169     6.188     6.206     6.226     6.245     6.265     6.285     6.305     6.326     6.347     6.368     6.390     6.412     6.434     6.457     6.480     6.503     6.526     6.550     6.574     6.598     6.623     6.647     6.672     6.698     6.723     6.749     6.775     6.801     6.827     6.854     6.880     6.907     6.934     6.961     6.989     7.016     7.043     7.071     7.099     7.126     7.154     7.182     7.210     7.237     7.265     7.293     7.320     7.348     7.375     7.402     7.429     7.456     7.483     7.510     7.537     7.563     7.590     7.616     7.641     7.667     7.692     7.717     7.742     7.767     7.791     7.815     7.839     7.863     7.887     7.911     7.935     7.959     7.982     8.005     8.028     8.050     8.072     8.094     8.115     8.137     8.158     8.179     8.198     8.218     8.237     8.256     8.273     8.290     8.313     8.340     8.368     8.394     8.418     8.437     8.450     8.455     8.455     8.452     8.448     8.504     8.664     8.815     8.948     9.066     9.170     9.239     9.264     9.226     9.111     8.991     8.942     9.002     9.063     9.113     9.269     9.325     9.762    10.268    10.637    10.858    11.103    11.129    11.204    11.210    11.281    11.395    11.454    11.436    11.558    11.454    11.467    11.424    11.159    11.206    10.999    10.868    10.990    10.941    10.912    11.065    11.189    11.293    11.561    11.600    11.780    12.036    12.089    12.215    12.234    12.303    12.251    12.111    12.354    12.078    11.988    11.781    11.421    11.340    11.071    10.941    10.797    10.575    10.455    10.165    10.116     9.921     9.819     9.584     9.522     9.338     9.255     9.114     9.023     8.888     8.862     8.726     8.610     8.622     8.533     8.414     8.398     8.321     8.283     8.211     8.147     8.044     8.095     7.957     7.910     7.817     7.803     7.699     7.691     7.705     7.719     7.734     7.750     7.766     7.782     7.798     7.816     7.832     7.845     7.853     7.859     7.862     7.864     7.879     8.007     8.086     8.229     8.350     8.513     8.683     8.892     9.018     9.262     9.452     9.684     9.916    10.076    10.305    10.385    10.555    10.663    10.785    10.923    10.968    11.162    11.150    11.218    11.172    11.154    11.173    11.049    11.115    11.045    11.150    11.147    11.116    11.074    11.039    10.846    10.758    10.575    10.395    10.223    10.133     9.979     9.839     9.738     9.653     9.540     9.356     9.239     9.084     8.968     8.818     8.686     8.621     8.523     8.444     8.404     8.291     8.266     8.104     8.016     7.890     7.776     7.639     7.622     7.605     7.588     7.572     7.555     7.537     7.518     7.498     7.478     7.459     7.438     7.418     7.396     7.373     7.349     7.324     7.299     7.274     7.250     7.226     7.202     7.177     7.152     7.126     7.102     7.080     7.062     7.047     7.034     7.022     7.010     6.999     6.991     6.984     6.977     6.969     6.959     6.948     6.935     6.925     6.921     6.920     6.920     6.920     6.920     6.919     6.918     6.917     6.917     6.917     6.915     6.913     6.910     6.906     6.903     6.898     6.893     6.887     6.882     6.877     6.871     6.865     6.860     6.855     6.849     6.842     6.835     6.828     6.820     6.813     6.805     6.797     6.788     6.778     6.767     6.757     6.748     6.740     6.732     6.724     6.718     6.713     6.708     6.704     6.700     6.697     6.693     6.689     6.686     6.683     6.680     6.676     6.672     6.669     6.666     6.663     6.659     6.654     6.646     6.636     6.625     6.614     6.603     6.594     6.585     6.575     6.563     6.549     6.532     6.512     6.491     6.469     6.445     6.419     6.392     6.367     6.343     6.322     6.306     6.292     6.278     6.264     6.249     6.234     6.218     6.200     6.181     6.160     6.139     6.116     6.092     6.071     6.051     6.036     6.030     6.047     6.090     6.140     6.193     6.248     6.303     6.358     6.410     6.456     6.498     6.539     6.579     6.621     6.664     6.709     6.755     6.801     6.846     6.884     6.921     6.956     6.988     7.018     7.047     7.079     7.116     7.151     7.182     7.207     7.227     7.244     7.259     7.270     7.281     7.291     7.302     7.314     7.328     7.346     7.366     7.388     7.409     7.429     7.448     7.467     7.489     7.517     7.547     7.575     7.604     7.635     7.665     7.688     7.696     7.695     7.697     7.726     7.755     7.728     7.719     7.694     7.668     7.651     7.643     7.640     7.636     7.631     7.624     7.618     7.612     7.608     7.662     7.775     7.887     7.995     8.101     8.207     8.314     8.422     8.533     8.648     8.767     8.887     9.007     9.127     9.244     9.357     9.466     9.573     9.676     9.776     9.873     9.962    10.047    10.129    10.205    10.276    10.335    10.362    10.358    10.345    10.321    10.290    10.247    10.184    10.105    10.001     9.879     9.758     9.633     9.505     9.376     9.223     9.059     8.899     8.728     8.535     8.326     8.115     7.918     7.729     7.553     7.391     7.243     7.097     6.940     6.779     6.631     6.532     6.468     6.400     6.325     6.254     6.199     6.146     6.085     6.024     5.968     5.917     5.868     5.823     5.782     5.743     5.705     5.666     5.625     5.583     5.540     5.496     5.452     5.408     5.366     5.324     5.283     5.243     5.206     5.170     5.134     5.099     5.064     5.030     4.998     4.966     4.936     4.908     4.881     4.853     4.825     4.800     4.778     4.757     4.739     4.721     4.707     4.696     4.687     4.679     4.673     4.669     4.669     4.669     4.670     4.670     4.669     4.668     4.665     4.662     4.658     4.653     4.647     4.640     4.632     4.624     4.615     4.604     4.593     4.581     4.571     4.562     4.552     4.541     4.528     4.514     4.501     4.488     4.475     4.461     4.448     4.434     4.419     4.404     4.389     4.375     4.361     4.347     4.332     4.318     4.304     4.290     4.276     4.261     4.247     4.232     4.216     4.199     4.183     4.168     4.153     4.138     4.121     4.103     4.085     4.068     4.051     4.033     4.016     3.998     3.980     3.963     3.944     3.926     3.908     3.890     3.872     3.855     3.837     3.819     3.801     3.784     3.766     3.750     3.733     3.716     3.699     3.683     3.668     3.652     3.637     3.621     3.606     3.592     3.578     3.563     3.549     3.536     3.523     3.509     3.496     3.484     3.472     3.461     3.450     3.439     3.428     3.418     3.408     3.399     3.389     3.380     3.370     3.361     3.353     3.345     3.337     3.328     3.319     3.310     3.302     3.295     3.289     3.281     3.273     3.265     3.258     3.251     3.243     3.236     3.229     3.223     3.216     3.210     3.203     3.196     3.190     3.183     3.176     3.169     3.163     3.157     3.151     3.144     3.138     3.132     3.125     3.118     3.112     3.105     3.099     3.094     3.089     3.084     3.077     3.069     3.061     3.054     3.047     3.040     3.033     3.026     3.019     3.011     3.003     2.996     2.989     2.982     2.975     2.968     2.961     2.953     2.944     2.935     2.925     2.913     2.898     2.883     2.866     2.848     2.830     2.815     2.802     2.793     2.789     2.788     2.790     2.791     2.791     2.789     2.783     2.773     2.761     2.748
     3.374     3.389     3.388     3.410     3.402     3.431     3.415     3.452     3.428     3.473     3.440     3.492     3.451     3.509     3.464     3.525     3.474     3.538     3.484     3.548     3.491     3.556     3.496     3.559     3.499     3.560     3.500     3.558     3.499     3.552     3.496     3.542     3.494     3.529     3.490     3.516     3.485     3.501     3.478     3.487     3.472     3.474     3.469     3.464     3.467     3.465     3.466     3.471     3.470     3.476     3.475     3.479     3.481     3.483     3.485     3.487     3.487     3.489     3.489     3.492     3.491     3.495     3.493     3.499     3.497     3.504     3.503     3.510     3.509     3.516     3.517     3.523     3.525     3.531     3.535     3.539     3.543     3.547     3.551     3.555     3.558     3.564     3.572     3.579     3.587     3.594     3.602     3.609     3.617     3.624     3.631     3.639     3.646     3.653     3.661     3.668     3.675     3.683     3.690     3.698     3.705     3.712     3.719     3.726     3.733     3.740     3.747     3.755     3.761     3.768     3.776     3.782     3.790     3.797     3.803     3.811     3.818     3.825     3.831     3.838     3.845     3.852     3.859     3.865     3.872     3.879     3.885     3.892     3.898     3.905     3.912     3.918     3.925     3.931     3.938     3.944     3.950     3.957     3.963     3.969     3.975     3.982     3.987     3.994     3.999     4.006     4.011     4.017     4.023     4.029     4.034     4.040     4.046     4.051     4.057     4.062     4.067     4.073     4.078     4.083     4.088     4.093     4.098     4.103     4.108     4.113     4.117     4.122     4.126     4.131     4.135     4.139     4.144     4.148     4.152     4.156     4.159     4.163     4.167     4.170     4.173     4.177     4.180     4.183     4.186     4.189     4.192     4.195     4.197     4.200     4.202     4.204     4.206     4.208     4.210     4.212     4.214     4.216     4.217     4.219     4.220     4.221     4.223     4.224     4.225     4.226     4.226     4.227     4.227     4.228     4.228     4.228     4.229     4.229     4.229     4.228     4.228     4.228     4.227     4.227     4.226     4.225     4.224     4.223     4.222     4.221     4.220     4.218     4.217     4.215     4.213     4.211     4.209     4.207     4.205     4.203     4.200     4.198     4.195     4.193     4.190     4.187     4.184     4.181     4.177     4.174     4.170     4.167     4.163     4.159     4.155     4.151     4.146     4.142     4.138     4.133     4.129     4.124     4.119     4.114     4.108     4.103     4.098     4.092     4.087     4.081     4.075     4.069     4.063     4.057     4.050     4.044     4.037     4.031     4.024     4.017     4.010     4.002     3.995     3.988     3.980     3.972     3.964     3.957     3.949     3.940     3.932     3.924     3.916     3.912     3.912     3.912     3.913     3.913     3.913     3.914     3.914     3.914     3.915     3.915     3.915     3.915     3.915     3.916     3.916     3.916     3.916     3.916     3.917     3.917     3.917     3.917     3.917     3.917     3.917     3.917     3.918     3.918     3.918     3.918     3.918     3.918     3.918     3.918     3.918     3.918     3.918     3.919     3.919     3.919     3.919     3.919     3.919     3.919     3.919     3.920     3.920     3.920     3.920     3.920     3.920     3.920     3.921     3.921     3.921     3.921     3.921     3.922     3.922     3.922     3.922     3.922     3.922     3.923     3.923     3.923     3.923     3.924     3.924     3.924     3.925     3.925     3.925     3.926     3.926     3.926     3.927     3.927     3.927     3.927     3.928     3.928     3.929     3.929     3.930     3.930     3.931     3.931     3.931     3.932     3.932     3.933     3.933     3.934     3.934     3.935     3.935     3.936     3.936     3.937     3.937     3.938     3.938     3.939     3.939     3.940     3.941     3.941     3.942     3.943     3.943     3.944     3.944     3.945     3.946     3.946     3.947     3.948     3.948     3.949     3.950     3.950     3.951     3.952     3.953     3.953     3.954     3.955     3.955     3.956     3.957     3.958     3.958     3.959     3.960     3.961     3.962     3.963     3.963     3.964     3.965     3.966     3.967     3.968     3.969     3.970     3.971     3.971     3.972     3.973     3.974     3.975     3.976     3.977     3.978     3.979     3.980     3.981     3.982     3.983     3.984     3.985     3.986     3.987     3.988     3.989     3.990     3.991     3.992     3.994     3.995     3.996     3.997     3.998     3.999     4.000     4.001     4.003     4.004     4.005     4.006     4.008     4.009     4.010     4.011     4.013     4.014     4.015     4.017     4.018     4.019     4.021     4.022     4.024     4.025     4.026     4.028     4.029     4.031     4.032     4.034     4.035     4.037     4.038     4.040     4.041     4.043     4.044     4.046     4.047     4.049     4.050     4.052     4.053     4.055     4.056     4.058     4.060     4.061     4.063     4.064     4.066     4.068     4.069     4.071     4.073     4.074     4.076     4.078     4.080     4.081     4.083     4.085     4.086     4.088     4.090     4.091     4.093     4.095     4.097     4.098     4.100     4.102     4.104     4.106     4.107     4.109     4.111     4.113     4.115     4.116     4.118     4.120     4.122     4.124     4.125     4.127     4.129     4.131     4.133     4.135     4.137     4.139     4.141     4.143     4.145     4.147     4.149     4.151     4.153     4.155     4.157     4.159     4.161     4.163     4.165     4.167     4.169     4.172     4.173     4.176     4.178     4.180     4.182     4.185     4.187     4.189     4.191     4.193     4.196     4.198     4.200     4.203     4.205     4.207     4.209     4.212     4.214     4.216     4.219     4.221     4.223     4.225     4.228     4.230     4.233     4.235     4.237     4.240     4.242     4.244     4.246     4.249     4.251     4.254     4.256     4.258     4.261     4.263     4.266     4.268     4.271     4.273     4.276     4.278     4.281     4.283     4.286     4.288     4.291     4.293     4.296     4.298     4.301     4.303     4.306     4.308     4.311     4.313     4.316     4.319     4.321     4.324     4.326     4.329     4.332     4.334     4.337     4.339     4.342     4.345     4.347     4.350     4.353     4.355     4.358     4.360     4.363     4.366     4.369     4.371     4.374     4.377     4.379     4.382     4.385     4.387     4.390     4.393     4.396     4.399     4.401     4.404     4.407     4.410     4.412     4.415     4.418     4.421     4.424     4.427     4.429     4.432     4.435     4.438     4.441     4.443     4.446     4.449     4.452     4.455     4.458     4.460     4.463     4.466     4.469     4.472     4.475     4.478     4.481     4.484     4.487     4.490     4.493     4.496     4.499     4.502     4.505     4.508     4.511     4.514     4.517     4.520     4.523     4.526     4.529     4.532     4.536     4.539     4.542     4.545     4.548     4.551     4.554     4.558     4.561     4.564     4.567     4.570     4.573     4.576     4.579     4.583     4.586     4.588     4.591     4.594     4.597     4.600     4.603     4.606     4.609     4.611     4.614     4.617     4.620     4.622     4.625     4.628     4.631     4.633     4.636     4.639     4.642     4.645     4.648     4.651     4.654     4.658     4.661     4.665     4.668     4.672     4.676     4.680     4.684     4.688     4.693     4.698     4.703     4.708     4.714     4.720     4.727     4.735     4.743     4.752     4.760     4.768     4.774     4.780     4.786     4.790     4.795     4.799     4.803     4.806     4.810     4.813     4.817     4.820     4.823     4.826     4.828     4.831     4.834     4.837     4.839     4.842     4.845     4.847     4.850     4.852     4.855     4.858     4.860     4.863     4.865     4.868     4.871     4.873     4.876     4.879     4.881     4.884     4.887     4.889     4.892     4.895     4.897     4.900     4.903     4.906     4.909     4.911     4.920     4.935     4.950     4.966     4.981     4.997     5.012     5.027     5.043     5.058     5.073     5.089     5.104     5.120     5.135     5.150     5.165     5.180     5.195     5.211     5.226     5.241     5.255     5.270     5.285     5.300     5.314     5.329     5.343     5.357     5.371     5.385     5.399     5.413     5.427     5.440     5.454     5.467     5.480     5.493     5.506     5.519     5.531     5.543     5.555     5.567     5.579     5.591     5.602     5.613     5.624     5.634     5.644     5.655     5.665     5.674     5.684     5.693     5.702     5.711     5.719     5.727     5.735     5.743     5.750     5.757     5.764     5.770     5.776     5.782     5.787     5.792     5.797     5.802     5.806     5.810     5.813     5.816     5.819     5.821     5.823     5.825     5.826     5.827     5.827     5.827     5.826     5.825     5.824     5.822     5.819     5.816     5.813     5.809     5.804     5.799     5.794     5.788     5.781     5.774     5.766     5.758     5.749     5.740     5.729     5.719     5.707     5.695     5.683     5.670     5.656     5.641     5.626     5.611     5.594     5.578     5.560     5.542     5.524     5.505     5.485     5.465     5.445     5.423     5.402     5.379     5.357     5.344     5.349     5.354     5.358     5.363     5.368     5.373     5.378     5.383     5.388     5.393     5.398     5.403     5.408     5.413     5.418     5.423     5.429     5.434     5.440     5.445     5.451     5.456     5.462     5.468     5.473     5.479     5.485     5.491     5.497     5.503     5.510     5.516     5.523     5.529     5.536     5.543     5.549     5.557     5.564     5.571     5.578     5.586     5.594     5.601     5.609     5.617     5.626     5.634     5.642     5.651     5.660     5.669     5.678     5.687     5.697     5.706     5.716     5.726     5.736     5.746     5.757     5.767     5.778     5.789     5.801     5.812     5.824     5.836     5.848     5.860     5.873     5.886     5.899     5.913     5.926     5.940     5.954     5.969     5.983     5.998     6.014     6.029     6.045     6.061     6.077     6.094     6.111     6.129     6.146     6.164     6.183     6.201     6.220     6.239     6.259     6.279     6.299     6.320     6.341     6.362     6.383     6.405     6.427     6.450     6.473     6.496     6.519     6.543     6.567     6.591     6.615     6.640     6.664     6.690     6.715     6.741     6.767     6.793     6.819     6.845     6.872     6.898     6.925     6.952     6.980     7.007     7.034     7.062     7.089     7.117     7.145     7.172     7.200     7.228     7.256     7.283     7.311     7.339     7.366     7.393     7.421     7.448     7.475     7.501     7.528     7.554     7.581     7.607     7.633     7.658     7.684     7.709     7.734     7.759     7.783     7.807     7.831     7.855     7.879     7.903     7.927     7.950     7.974     7.997     8.020     8.042     8.064     8.087     8.109     8.131     8.152     8.173     8.192     8.211     8.230     8.248     8.265     8.281     8.300     8.325     8.353     8.380     8.406     8.428     8.442     8.451     8.452     8.450     8.446     8.440     8.577     8.731     8.876     9.003     9.109     9.183     9.231     9.230     9.199     9.112     9.040     9.047     9.135     9.219     9.281     9.356     9.589    10.163    10.562    10.912    11.157    11.255    11.286    11.279    11.196    11.249    11.237    11.306    11.363    11.381    11.373    11.341    11.266    11.226    11.105    11.016    11.091    10.844    10.962    10.930    10.932    11.148    11.211    11.300    11.592    11.630    11.874    11.944    12.073    12.206    12.144    12.113    12.240    12.115    12.126    11.946    11.741    11.678    11.388    11.273    11.098    10.910    10.802    10.499    10.387    10.225    10.099     9.875     9.810     9.628     9.483     9.351     9.220     9.108     9.050     8.916     8.754     8.744     8.581     8.532     8.482     8.363     8.309     8.256     8.221     8.081     8.065     7.978     7.937     7.829     7.806     7.753     7.684     7.699     7.713     7.729     7.745     7.762     7.779     7.796     7.812     7.828     7.843     7.853     7.859     7.863     7.865     7.868     7.872     7.876     7.890     8.000     8.142     8.297     8.430     8.609     8.799     8.992     9.208     9.401     9.599     9.802     9.961    10.129    10.270    10.362    10.533    10.622    10.835    10.865    10.998    10.983    11.005    11.018    10.912    10.956    10.866    11.001    11.022    11.080    11.127    11.118    11.066    11.066    10.847    10.708    10.573    10.406    10.276    10.103     9.946     9.840     9.716     9.585     9.442     9.260     9.153     9.009     8.866     8.766     8.676     8.546     8.497     8.485     8.390     8.315     8.211     8.075     7.966     7.831     7.714     7.649     7.632     7.616     7.599     7.581     7.563     7.544     7.525     7.506     7.486     7.466     7.446     7.424     7.401     7.377     7.352     7.327     7.302     7.278     7.254     7.229     7.203     7.178     7.153     7.129     7.108     7.090     7.075     7.061     7.049     7.038     7.028     7.019     7.012     7.004     6.994     6.982     6.970     6.959     6.952     6.951     6.951     6.951     6.951     6.951     6.950     6.949     6.948     6.949     6.949     6.947     6.944     6.941     6.938     6.933     6.928     6.922     6.915     6.909     6.902     6.895     6.887     6.881     6.874     6.867     6.859     6.851     6.843     6.835     6.827     6.818     6.808     6.798     6.787     6.775     6.765     6.756     6.747     6.738     6.731     6.724     6.718     6.713     6.709     6.705     6.701     6.697     6.694     6.692     6.688     6.685     6.682     6.679     6.676     6.673     6.669     6.665     6.660     6.653     6.644     6.635     6.624     6.614     6.604     6.593     6.581     6.568     6.552     6.534     6.514     6.492     6.469     6.444     6.418     6.393     6.369     6.349     6.333     6.319     6.304     6.289     6.272     6.254     6.235     6.214     6.191     6.168     6.145     6.120     6.094     6.068     6.044     6.022     6.006     5.998     6.011     6.050     6.099     6.150     6.203     6.255     6.307     6.353     6.393     6.432     6.472     6.513     6.556     6.600     6.646     6.693     6.739     6.783     6.823     6.861     6.899     6.933     6.966     6.999     7.034     7.070     7.104     7.134     7.158     7.177     7.192     7.205     7.216     7.226     7.235     7.245     7.257     7.270     7.286     7.303     7.321     7.340     7.359     7.378     7.400     7.426     7.458     7.489     7.521     7.554     7.587     7.616     7.629     7.626     7.625     7.637     7.754     7.804     7.801     7.704     7.634     7.615     7.611     7.619     7.628     7.633     7.634     7.631     7.627     7.626     7.749     7.871     7.991     8.109     8.224     8.338     8.455     8.572     8.690     8.810     8.933     9.058     9.181     9.305     9.427     9.542     9.652     9.757     9.853     9.944    10.032    10.112    10.184    10.247    10.301    10.353    10.395    10.420    10.413    10.369    10.312    10.260    10.191    10.120    10.036     9.925     9.799     9.655     9.504     9.353     9.193     9.030     8.858     8.668     8.484     8.301     8.096     7.878     7.663     7.461     7.278     7.117     6.974     6.843     6.716     6.579     6.436     6.305     6.214     6.161     6.116     6.068     6.020     5.979     5.937     5.887     5.835     5.784     5.737     5.692     5.651     5.613     5.578     5.545     5.511     5.477     5.441     5.404     5.367     5.329     5.292     5.256     5.220     5.184     5.149     5.115     5.082     5.050     5.018     4.986     4.953     4.922     4.891     4.861     4.833     4.807     4.780     4.754     4.728     4.704     4.682     4.662     4.643     4.627     4.613     4.602     4.594     4.587     4.582     4.580     4.582     4.584     4.586     4.587     4.588     4.587     4.585     4.583     4.580     4.576     4.571     4.565     4.559     4.552     4.544     4.535     4.525     4.516     4.507     4.499     4.490     4.479     4.468     4.455     4.443     4.431     4.419     4.406     4.394     4.380     4.367     4.353     4.339     4.326     4.313     4.299     4.286     4.272     4.259     4.245     4.231     4.218     4.203     4.189     4.173     4.157     4.141     4.126     4.112     4.096     4.080     4.062     4.045     4.028     4.011     3.993     3.976     3.959     3.941     3.923     3.905     3.888     3.870     3.852     3.835     3.817     3.800     3.782     3.765     3.748     3.731     3.714     3.698     3.681     3.665     3.649     3.634     3.619     3.603     3.588     3.573     3.559     3.545     3.532     3.518     3.505     3.492     3.479     3.467     3.455     3.444     3.433     3.422     3.411     3.401     3.391     3.382     3.373     3.363     3.354     3.345     3.336     3.328     3.320     3.313     3.304     3.295     3.286     3.279     3.272     3.265     3.258     3.250     3.242     3.235     3.228     3.221     3.213     3.207     3.200     3.194     3.187     3.181     3.174     3.168     3.161     3.154     3.147     3.141     3.135     3.129     3.122     3.116     3.110     3.103     3.097     3.090     3.084     3.078     3.073     3.068     3.062     3.056     3.048     3.040     3.032     3.025     3.018     3.011     3.004     2.996     2.989     2.981     2.974     2.967     2.960     2.954     2.946     2.938     2.930     2.920     2.909     2.897     2.883     2.868     2.851     2.833     2.814     2.798     2.785     2.777     2.773     2.774     2.777     2.778     2.778     2.777     2.772     2.762     2.750     2.733
     3.375     3.380     3.396     3.394     3.417     3.408     3.438     3.422     3.459     3.434     3.480     3.446     3.500     3.457     3.518     3.468     3.534     3.479     3.548     3.489     3.560     3.497     3.567     3.502     3.572     3.506     3.573     3.507     3.569     3.505     3.562     3.501     3.552     3.499     3.538     3.494     3.523     3.488     3.507     3.481     3.492     3.474     3.479     3.470     3.467     3.468     3.463     3.467     3.467     3.469     3.472     3.473     3.477     3.477     3.480     3.481     3.483     3.483     3.486     3.486     3.490     3.489     3.494     3.493     3.499     3.498     3.504     3.505     3.511     3.512     3.518     3.521     3.526     3.530     3.533     3.539     3.541     3.548     3.549     3.556     3.561     3.569     3.577     3.584     3.592     3.600     3.607     3.615     3.622     3.630     3.637     3.645     3.652     3.659     3.667     3.674     3.682     3.689     3.696     3.704     3.711     3.718     3.725     3.733     3.739     3.747     3.754     3.761     3.768     3.775     3.782     3.789     3.796     3.803     3.810     3.818     3.824     3.831     3.838     3.845     3.852     3.859     3.865     3.872     3.879     3.886     3.892     3.899     3.906     3.912     3.919     3.925     3.932     3.938     3.945     3.951     3.957     3.964     3.970     3.976     3.983     3.989     3.995     4.001     4.007     4.013     4.018     4.025     4.030     4.036     4.042     4.047     4.053     4.058     4.064     4.069     4.075     4.080     4.085     4.090     4.095     4.100     4.105     4.110     4.115     4.119     4.124     4.129     4.133     4.138     4.142     4.146     4.150     4.154     4.158     4.162     4.166     4.169     4.173     4.177     4.180     4.183     4.186     4.189     4.193     4.195     4.198     4.201     4.203     4.206     4.208     4.210     4.213     4.214     4.216     4.218     4.220     4.222     4.223     4.225     4.226     4.227     4.229     4.229     4.231     4.231     4.232     4.233     4.233     4.234     4.234     4.234     4.234     4.234     4.234     4.234     4.234     4.233     4.233     4.232     4.232     4.231     4.230     4.229     4.228     4.226     4.225     4.224     4.222     4.220     4.219     4.217     4.215     4.213     4.211     4.208     4.206     4.203     4.201     4.198     4.195     4.192     4.189     4.185     4.182     4.179     4.175     4.171     4.168     4.164     4.160     4.155     4.151     4.147     4.142     4.138     4.133     4.128     4.123     4.118     4.113     4.108     4.102     4.097     4.091     4.085     4.079     4.073     4.067     4.061     4.054     4.048     4.041     4.035     4.028     4.021     4.013     4.006     3.999     3.991     3.984     3.976     3.968     3.960     3.952     3.944     3.936     3.927     3.919     3.911     3.910     3.910     3.911     3.911     3.911     3.912     3.912     3.912     3.912     3.913     3.913     3.913     3.913     3.914     3.914     3.914     3.914     3.914     3.914     3.914     3.915     3.915     3.915     3.915     3.915     3.915     3.915     3.915     3.916     3.916     3.916     3.916     3.916     3.916     3.916     3.916     3.916     3.917     3.917     3.917     3.917     3.917     3.917     3.917     3.918     3.918     3.918     3.918     3.918     3.918     3.918     3.919     3.919     3.919     3.919     3.919     3.919     3.920     3.920     3.920     3.920     3.921     3.921     3.921     3.921     3.921     3.922     3.922     3.922     3.923     3.923     3.923     3.923     3.924     3.924     3.924     3.925     3.925     3.925     3.926     3.926     3.927     3.927     3.927     3.928     3.928     3.929     3.929     3.929     3.930     3.931     3.931     3.932     3.932     3.932     3.933     3.934     3.934     3.935     3.935     3.936     3.936     3.937     3.937     3.938     3.938     3.939     3.940     3.940     3.941     3.941     3.942     3.943     3.943     3.944     3.944     3.945     3.946     3.947     3.947     3.948     3.949     3.949     3.950     3.951     3.952     3.952     3.953     3.954     3.954     3.955     3.956     3.957     3.958     3.958     3.959     3.960     3.961     3.962     3.963     3.964     3.964     3.965     3.966     3.967     3.968     3.969     3.970     3.971     3.972     3.972     3.973     3.974     3.975     3.976     3.977     3.978     3.979     3.980     3.981     3.982     3.983     3.984     3.985     3.987     3.988     3.989     3.990     3.991     3.992     3.993     3.994     3.995     3.996     3.998     3.999     4.000     4.001     4.002     4.004     4.005     4.006     4.007     4.009     4.010     4.011     4.013     4.014     4.015     4.016     4.018     4.019     4.021     4.022     4.023     4.025     4.026     4.028     4.029     4.031     4.032     4.034     4.035     4.037     4.038     4.040     4.041     4.043     4.044     4.046     4.047     4.049     4.051     4.052     4.054     4.055     4.057     4.058     4.060     4.062     4.063     4.065     4.067     4.068     4.070     4.072     4.073     4.075     4.077     4.078     4.080     4.082     4.083     4.085     4.087     4.089     4.090     4.092     4.094     4.095     4.097     4.099     4.101     4.103     4.104     4.106     4.108     4.110     4.112     4.114     4.115     4.117     4.119     4.121     4.122     4.124     4.126     4.128     4.130     4.132     4.134     4.136     4.138     4.140     4.142     4.144     4.146     4.148     4.150     4.152     4.154     4.156     4.158     4.160     4.162     4.164     4.166     4.168     4.170     4.173     4.175     4.177     4.179     4.181     4.184     4.186     4.188     4.190     4.192     4.195     4.197     4.199     4.202     4.204     4.206     4.208     4.211     4.213     4.215     4.218     4.220     4.222     4.224     4.227     4.229     4.232     4.234     4.236     4.238     4.241     4.243     4.245     4.248     4.250     4.253     4.255     4.257     4.260     4.262     4.265     4.267     4.270     4.272     4.275     4.277     4.280     4.282     4.285     4.287     4.290     4.292     4.295     4.297     4.300     4.302     4.305     4.307     4.310     4.312     4.315     4.318     4.320     4.323     4.325     4.328     4.331     4.333     4.336     4.338     4.341     4.344     4.346     4.349     4.352     4.354     4.357     4.359     4.362     4.365     4.367     4.370     4.373     4.375     4.378     4.381     4.384     4.386     4.389     4.392     4.395     4.397     4.400     4.403     4.406     4.409     4.411     4.414     4.417     4.420     4.422     4.425     4.428     4.431     4.434     4.436     4.439     4.442     4.445     4.448     4.451     4.453     4.456     4.459     4.462     4.465     4.468     4.471     4.474     4.476     4.479     4.482     4.485     4.488     4.491     4.494     4.497     4.500     4.503     4.506     4.509     4.512     4.515     4.518     4.521     4.524     4.527     4.531     4.534     4.537     4.540     4.543     4.546     4.550     4.553     4.556     4.559     4.562     4.565     4.568     4.572     4.575     4.578     4.581     4.583     4.587     4.589     4.592     4.595     4.598     4.601     4.604     4.607     4.609     4.612     4.615     4.618     4.621     4.624     4.626     4.629     4.632     4.635     4.638     4.641     4.644     4.647     4.650     4.654     4.657     4.661     4.664     4.668     4.672     4.676     4.680     4.684     4.689     4.694     4.699     4.704     4.710     4.716     4.723     4.730     4.738     4.746     4.754     4.761     4.768     4.775     4.781     4.786     4.791     4.796     4.800     4.804     4.807     4.811     4.814     4.817     4.820     4.823     4.826     4.829     4.832     4.835     4.837     4.840     4.843     4.845     4.848     4.851     4.853     4.856     4.858     4.861     4.863     4.866     4.869     4.871     4.874     4.877     4.879     4.882     4.885     4.887     4.890     4.892     4.895     4.898     4.901     4.903     4.906     4.909     4.916     4.931     4.946     4.962     4.977     4.992     5.008     5.023     5.038     5.054     5.069     5.084     5.099     5.115     5.130     5.145     5.160     5.175     5.190     5.206     5.220     5.235     5.250     5.265     5.280     5.295     5.309     5.324     5.338     5.352     5.366     5.380     5.394     5.408     5.422     5.435     5.449     5.462     5.475     5.488     5.501     5.513     5.526     5.538     5.550     5.562     5.574     5.585     5.597     5.608     5.618     5.629     5.639     5.649     5.659     5.669     5.679     5.688     5.697     5.706     5.714     5.722     5.730     5.738     5.745     5.752     5.759     5.765     5.771     5.777     5.783     5.788     5.793     5.797     5.801     5.805     5.808     5.812     5.814     5.817     5.819     5.820     5.822     5.822     5.823     5.823     5.822     5.821     5.820     5.818     5.816     5.813     5.810     5.806     5.801     5.797     5.791     5.785     5.779     5.772     5.764     5.756     5.747     5.738     5.728     5.718     5.707     5.695     5.683     5.670     5.656     5.642     5.627     5.611     5.595     5.578     5.561     5.543     5.525     5.506     5.487     5.467     5.446     5.425     5.403     5.381     5.358     5.342     5.346     5.351     5.356     5.361     5.366     5.371     5.375     5.380     5.385     5.390     5.395     5.400     5.406     5.411     5.416     5.421     5.427     5.432     5.437     5.443     5.448     5.454     5.460     5.465     5.471     5.477     5.483     5.489     5.495     5.501     5.508     5.514     5.520     5.527     5.534     5.540     5.547     5.554     5.561     5.569     5.576     5.583     5.591     5.599     5.607     5.615     5.623     5.632     5.640     5.649     5.657     5.666     5.675     5.685     5.694     5.704     5.713     5.723     5.733     5.744     5.754     5.765     5.776     5.787     5.798     5.809     5.821     5.833     5.845     5.857     5.870     5.883     5.896     5.909     5.923     5.937     5.951     5.965     5.980     5.995     6.010     6.025     6.041     6.057     6.073     6.090     6.107     6.124     6.142     6.159     6.178     6.196     6.215     6.234     6.253     6.273     6.293     6.314     6.334     6.356     6.377     6.399     6.421     6.443     6.466     6.488     6.512     6.535     6.559     6.583     6.607     6.632     6.657     6.682     6.707     6.732     6.758     6.784     6.810     6.836     6.863     6.890     6.916     6.943     6.970     6.998     7.025     7.053     7.080     7.108     7.135     7.163     7.191     7.219     7.246     7.274     7.302     7.329     7.357     7.384     7.411     7.439     7.466     7.493     7.519     7.546     7.572     7.598     7.624     7.650     7.675     7.701     7.726     7.751     7.775     7.800     7.824     7.848     7.871     7.895     7.918     7.942     7.965     7.988     8.011     8.034     8.057     8.079     8.102     8.124     8.146     8.167     8.186     8.205     8.223     8.241     8.259     8.275     8.292     8.313     8.339     8.366     8.393     8.416     8.433     8.443     8.447     8.447     8.444     8.438     8.504     8.657     8.805     8.939     9.053     9.144     9.194     9.226     9.220     9.187     9.141     9.118     9.163     9.259     9.360     9.427     9.485     9.885    10.471    10.880    11.222    11.431    11.441    11.407    11.305    11.333    11.150    11.239    11.150    11.207    11.284    11.232    11.213    11.314    11.146    11.218    11.095    10.977    10.985    10.905    10.937    11.059    10.978    11.183    11.250    11.391    11.639    11.756    11.881    11.962    12.129    11.983    12.095    11.996    12.039    11.980    11.918    11.870    11.648    11.492    11.344    11.314    11.129    10.901    10.743    10.583    10.371    10.276    10.101     9.968     9.815     9.661     9.478     9.376     9.252     9.157     9.017     8.978     8.854     8.712     8.597     8.475     8.440     8.374     8.261     8.219     8.143     8.056     7.957     7.913     7.797     7.817     7.695     7.692     7.707     7.723     7.739     7.757     7.775     7.792     7.808     7.824     7.839     7.850     7.857     7.861     7.864     7.868     7.871     7.876     7.881     7.886     7.891     7.950     8.112     8.238     8.414     8.568     8.724     8.938     9.090     9.347     9.516     9.671     9.840     9.953    10.165    10.178    10.424    10.477    10.673    10.706    10.814    10.801    10.766    10.854    10.722    10.839    10.802    10.840    10.925    10.964    11.012    11.031    10.985    10.946    10.818    10.660    10.523    10.379    10.204    10.064     9.920     9.820     9.654     9.466     9.340     9.155     9.090     8.915     8.771     8.712     8.557     8.575     8.487     8.436     8.335     8.233     8.127     7.994     7.902     7.771     7.675     7.659     7.642     7.625     7.607     7.589     7.570     7.552     7.533     7.514     7.494     7.473     7.452     7.429     7.405     7.381     7.356     7.332     7.307     7.282     7.256     7.230     7.204     7.180     7.157     7.136     7.118     7.103     7.089     7.077     7.067     7.057     7.049     7.041     7.031     7.020     7.008     6.998     6.989     6.985     6.985     6.985     6.985     6.985     6.984     6.984     6.984     6.984     6.984     6.984     6.982     6.979     6.976     6.971     6.966     6.959     6.951     6.943     6.935     6.926     6.918     6.909     6.901     6.893     6.885     6.876     6.868     6.859     6.850     6.841     6.831     6.820     6.808     6.796     6.784     6.774     6.764     6.754     6.745     6.737     6.730     6.724     6.719     6.715     6.711     6.707     6.704     6.701     6.699     6.696     6.692     6.689     6.686     6.684     6.681     6.677     6.674     6.668     6.662     6.654     6.646     6.636     6.625     6.613     6.600     6.587     6.572     6.555     6.537     6.516     6.493     6.469     6.444     6.419     6.396     6.375     6.357     6.343     6.328     6.311     6.294     6.275     6.252     6.227     6.201     6.175     6.149     6.122     6.095     6.068     6.042     6.017     5.995     5.978     5.969     5.979     6.012     6.055     6.102     6.150     6.197     6.243     6.284     6.321     6.357     6.397     6.439     6.484     6.529     6.575     6.622     6.668     6.713     6.755     6.795     6.834     6.871     6.907     6.943     6.979     7.015     7.048     7.077     7.100     7.120     7.135     7.148     7.160     7.170     7.180     7.191     7.202     7.214     7.228     7.243     7.260     7.278     7.297     7.317     7.340     7.368     7.397     7.428     7.460     7.493     7.526     7.548     7.549     7.539     7.545     7.572     7.683     7.822     7.831     7.796     7.667     7.585     7.598     7.618     7.632     7.640     7.643     7.647     7.692     7.826     7.961     8.095     8.227     8.357     8.484     8.610     8.737     8.864     8.992     9.119     9.246     9.374     9.499     9.622     9.739     9.849     9.950    10.040    10.123    10.195    10.260    10.320    10.364    10.394    10.416    10.426    10.431    10.416    10.371    10.300    10.209    10.122    10.025     9.911     9.802     9.672     9.515     9.351     9.172     8.990     8.808     8.618     8.428     8.231     8.039     7.857     7.662     7.451     7.243     7.045     6.873     6.730     6.608     6.497     6.388     6.274     6.157     6.049     5.964     5.910     5.873     5.840     5.808     5.776     5.742     5.701     5.656     5.611     5.568     5.526     5.488     5.454     5.422     5.392     5.363     5.333     5.303     5.272     5.240     5.209     5.177     5.147     5.116     5.085     5.055     5.025     4.995     4.965     4.936     4.906     4.876     4.846     4.817     4.788     4.761     4.735     4.709     4.684     4.659     4.635     4.612     4.591     4.571     4.553     4.538     4.525     4.515     4.507     4.501     4.497     4.498     4.501     4.504     4.507     4.510     4.511     4.511     4.510     4.509     4.506     4.503     4.499     4.495     4.490     4.484     4.477     4.469     4.461     4.453     4.446     4.439     4.431     4.421     4.410     4.398     4.387     4.376     4.365     4.354     4.342     4.329     4.317     4.304     4.291     4.279     4.266     4.253     4.240     4.228     4.214     4.201     4.188     4.175     4.161     4.146     4.131     4.115     4.100     4.085     4.071     4.056     4.039     4.022     4.005     3.988     3.971     3.954     3.937     3.920     3.902     3.885     3.867     3.850     3.832     3.815     3.798     3.781     3.764     3.746     3.729     3.712     3.696     3.680     3.663     3.647     3.631     3.616     3.601     3.586     3.571     3.556     3.542     3.528     3.514     3.501     3.488     3.475     3.462     3.450     3.438     3.427     3.416     3.406     3.395     3.385     3.375     3.366     3.356     3.347     3.338     3.329     3.320     3.312     3.304     3.296     3.289     3.280     3.272     3.263     3.256     3.249     3.242     3.235     3.227     3.220     3.213     3.206     3.198     3.191     3.185     3.178     3.172     3.166     3.159     3.152     3.146     3.139     3.133     3.126     3.119     3.113     3.107     3.101     3.095     3.089     3.082     3.076     3.069     3.063     3.057     3.052     3.047     3.042     3.035     3.027     3.019     3.011     3.004     2.997     2.989     2.982     2.974     2.967     2.959     2.952     2.945     2.939     2.932     2.924     2.916     2.906     2.894     2.881     2.867     2.852     2.836     2.818     2.799     2.782     2.769     2.761     2.759     2.760     2.764     2.766     2.767     2.766     2.761     2.752     2.740     2.725
     3.372     3.383     3.386     3.402     3.400     3.423     3.414     3.444     3.427     3.466     3.440     3.487     3.452     3.507     3.463     3.526     3.473     3.544     3.484     3.559     3.494     3.571     3.503     3.579     3.509     3.584     3.512     3.584     3.513     3.580     3.511     3.572     3.507     3.561     3.503     3.546     3.497     3.530     3.491     3.512     3.483     3.497     3.476     3.484     3.470     3.472     3.469     3.463     3.468     3.464     3.468     3.470     3.471     3.474     3.475     3.478     3.478     3.481     3.481     3.484     3.484     3.488     3.488     3.492     3.492     3.498     3.499     3.505     3.507     3.511     3.515     3.519     3.525     3.528     3.534     3.536     3.543     3.543     3.552     3.559     3.567     3.574     3.582     3.590     3.598     3.605     3.613     3.620     3.628     3.635     3.643     3.650     3.658     3.665     3.673     3.680     3.688     3.695     3.702     3.710     3.717     3.724     3.732     3.739     3.746     3.753     3.760     3.767     3.775     3.782     3.789     3.796     3.803     3.810     3.817     3.824     3.831     3.838     3.845     3.852     3.859     3.865     3.872     3.879     3.886     3.893     3.899     3.906     3.913     3.919     3.926     3.932     3.939     3.945     3.952     3.958     3.965     3.971     3.977     3.983     3.990     3.996     4.002     4.008     4.014     4.020     4.026     4.031     4.037     4.043     4.049     4.054     4.060     4.065     4.071     4.076     4.082     4.087     4.092     4.097     4.102     4.107     4.112     4.117     4.121     4.126     4.131     4.135     4.140     4.144     4.148     4.153     4.157     4.161     4.165     4.168     4.172     4.176     4.179     4.183     4.186     4.190     4.193     4.196     4.199     4.202     4.204     4.207     4.209     4.212     4.214     4.216     4.219     4.220     4.222     4.224     4.226     4.228     4.229     4.231     4.232     4.233     4.234     4.235     4.236     4.237     4.238     4.238     4.239     4.239     4.240     4.240     4.240     4.240     4.240     4.240     4.239     4.239     4.238     4.238     4.237     4.236     4.235     4.234     4.233     4.232     4.230     4.229     4.227     4.226     4.224     4.222     4.220     4.218     4.216     4.213     4.211     4.208     4.205     4.203     4.200     4.197     4.193     4.190     4.187     4.183     4.180     4.176     4.172     4.168     4.164     4.160     4.156     4.151     4.147     4.142     4.137     4.132     4.127     4.122     4.117     4.112     4.106     4.101     4.095     4.089     4.083     4.077     4.071     4.065     4.058     4.052     4.045     4.039     4.031     4.025     4.017     4.010     4.002     3.995     3.987     3.980     3.972     3.964     3.956     3.948     3.939     3.931     3.922     3.914     3.908     3.908     3.909     3.909     3.909     3.910     3.910     3.910     3.910     3.911     3.911     3.911     3.911     3.911     3.912     3.912     3.912     3.912     3.912     3.912     3.913     3.913     3.913     3.913     3.913     3.913     3.913     3.913     3.913     3.914     3.914     3.914     3.914     3.914     3.914     3.914     3.915     3.915     3.915     3.915     3.915     3.915     3.915     3.915     3.916     3.916     3.916     3.916     3.916     3.916     3.917     3.917     3.917     3.917     3.917     3.917     3.918     3.918     3.918     3.918     3.918     3.919     3.919     3.919     3.919     3.920     3.920     3.920     3.920     3.921     3.921     3.921     3.922     3.922     3.922     3.923     3.923     3.923     3.924     3.924     3.925     3.925     3.925     3.926     3.926     3.927     3.927     3.927     3.928     3.928     3.929     3.929     3.930     3.930     3.931     3.931     3.932     3.932     3.933     3.933     3.934     3.934     3.935     3.935     3.936     3.937     3.937     3.938     3.938     3.939     3.940     3.940     3.941     3.941     3.942     3.943     3.944     3.944     3.945     3.946     3.946     3.947     3.948     3.948     3.949     3.950     3.951     3.951     3.952     3.953     3.954     3.954     3.955     3.956     3.957     3.958     3.958     3.959     3.960     3.961     3.962     3.963     3.964     3.964     3.965     3.966     3.967     3.968     3.969     3.970     3.971     3.972     3.973     3.974     3.975     3.976     3.977     3.978     3.979     3.980     3.981     3.982     3.983     3.984     3.985     3.986     3.987     3.988     3.989     3.990     3.991     3.993     3.994     3.995     3.996     3.997     3.998     4.000     4.001     4.002     4.003     4.004     4.006     4.007     4.008     4.010     4.011     4.012     4.014     4.015     4.016     4.018     4.019     4.021     4.022     4.024     4.025     4.026     4.028     4.029     4.031     4.032     4.034     4.035     4.037     4.039     4.040     4.041     4.043     4.045     4.046     4.048     4.049     4.051     4.052     4.054     4.056     4.057     4.059     4.060     4.062     4.064     4.065     4.067     4.068     4.070     4.072     4.073     4.075     4.077     4.079     4.080     4.082     4.084     4.086     4.087     4.089     4.091     4.092     4.094     4.096     4.098     4.099     4.101     4.103     4.105     4.107     4.109     4.110     4.112     4.114     4.116     4.118     4.120     4.121     4.123     4.125     4.127     4.129     4.131     4.133     4.135     4.137     4.139     4.141     4.143     4.145     4.147     4.148     4.151     4.153     4.155     4.156     4.159     4.161     4.163     4.165     4.167     4.169     4.172     4.174     4.176     4.178     4.180     4.182     4.185     4.187     4.189     4.191     4.194     4.196     4.198     4.201     4.203     4.205     4.207     4.210     4.212     4.214     4.216     4.219     4.221     4.224     4.226     4.228     4.231     4.233     4.235     4.238     4.240     4.242     4.245     4.247     4.249     4.252     4.254     4.256     4.259     4.261     4.264     4.266     4.269     4.271     4.274     4.276     4.279     4.281     4.284     4.286     4.289     4.291     4.294     4.296     4.299     4.301     4.304     4.307     4.309     4.312     4.314     4.317     4.319     4.322     4.324     4.327     4.330     4.332     4.335     4.337     4.340     4.343     4.345     4.348     4.351     4.353     4.356     4.358     4.361     4.364     4.366     4.369     4.372     4.374     4.377     4.380     4.383     4.385     4.388     4.391     4.394     4.396     4.399     4.402     4.405     4.407     4.410     4.413     4.416     4.418     4.421     4.424     4.427     4.429     4.432     4.435     4.438     4.441     4.444     4.446     4.449     4.452     4.455     4.458     4.461     4.464     4.466     4.469     4.472     4.475     4.478     4.481     4.484     4.487     4.490     4.493     4.496     4.499     4.502     4.505     4.508     4.511     4.514     4.517     4.520     4.523     4.526     4.529     4.532     4.535     4.538     4.542     4.545     4.548     4.551     4.554     4.557     4.560     4.563     4.567     4.570     4.573     4.576     4.579     4.582     4.585     4.588     4.591     4.593     4.596     4.599     4.602     4.605     4.608     4.611     4.613     4.616     4.619     4.622     4.625     4.628     4.631     4.634     4.637     4.640     4.643     4.646     4.650     4.653     4.657     4.660     4.664     4.668     4.672     4.676     4.681     4.685     4.690     4.695     4.701     4.706     4.712     4.719     4.725     4.732     4.740     4.747     4.755     4.762     4.769     4.775     4.781     4.787     4.791     4.796     4.800     4.804     4.808     4.811     4.815     4.818     4.821     4.824     4.827     4.830     4.833     4.835     4.838     4.841     4.843     4.846     4.849     4.851     4.854     4.856     4.859     4.862     4.864     4.867     4.869     4.872     4.875     4.877     4.880     4.882     4.885     4.887     4.890     4.893     4.896     4.898     4.901     4.904     4.907     4.912     4.927     4.942     4.957     4.973     4.988     5.003     5.019     5.034     5.049     5.064     5.080     5.095     5.110     5.125     5.140     5.156     5.171     5.186     5.201     5.216     5.231     5.245     5.260     5.275     5.290     5.304     5.319     5.333     5.347     5.361     5.375     5.389     5.403     5.416     5.430     5.443     5.457     5.470     5.483     5.496     5.508     5.521     5.533     5.545     5.557     5.569     5.580     5.592     5.603     5.613     5.624     5.634     5.645     5.654     5.664     5.674     5.683     5.692     5.701     5.709     5.718     5.725     5.733     5.740     5.747     5.754     5.760     5.767     5.772     5.778     5.783     5.788     5.792     5.797     5.800     5.804     5.807     5.810     5.812     5.814     5.816     5.817     5.818     5.819     5.819     5.818     5.818     5.816     5.815     5.812     5.810     5.806     5.803     5.799     5.794     5.789     5.783     5.777     5.770     5.762     5.754     5.746     5.737     5.727     5.717     5.706     5.694     5.682     5.669     5.656     5.642     5.627     5.612     5.596     5.579     5.562     5.544     5.526     5.507     5.488     5.468     5.447     5.426     5.405     5.383     5.360     5.339     5.344     5.349     5.354     5.358     5.363     5.368     5.373     5.378     5.383     5.388     5.393     5.398     5.403     5.409     5.414     5.419     5.424     5.430     5.435     5.440     5.446     5.452     5.457     5.463     5.469     5.475     5.481     5.487     5.493     5.499     5.505     5.512     5.518     5.525     5.531     5.538     5.545     5.552     5.559     5.566     5.574     5.581     5.589     5.597     5.605     5.613     5.621     5.629     5.638     5.646     5.655     5.664     5.673     5.682     5.692     5.701     5.711     5.721     5.731     5.741     5.752     5.762     5.773     5.784     5.795     5.807     5.818     5.830     5.842     5.854     5.867     5.880     5.893     5.906     5.919     5.933     5.947     5.962     5.976     5.991     6.006     6.021     6.037     6.053     6.069     6.086     6.102     6.119     6.137     6.155     6.173     6.191     6.210     6.229     6.248     6.268     6.288     6.308     6.329     6.349     6.371     6.392     6.414     6.436     6.459     6.482     6.504     6.528     6.552     6.576     6.600     6.624     6.649     6.674     6.699     6.724     6.750     6.776     6.802     6.828     6.854     6.881     6.908     6.934     6.961     6.989     7.016     7.043     7.071     7.099     7.126     7.154     7.182     7.210     7.237     7.265     7.293     7.320     7.348     7.375     7.402     7.430     7.457     7.484     7.510     7.537     7.563     7.589     7.615     7.641     7.667     7.692     7.718     7.743     7.768     7.792     7.816     7.840     7.864     7.887     7.911     7.934     7.957     7.980     8.003     8.026     8.048     8.071     8.094     8.117     8.139     8.160     8.181     8.200     8.218     8.237     8.255     8.272     8.287     8.304     8.326     8.351     8.378     8.401     8.420     8.434     8.441     8.442     8.439     8.435     8.438     8.593     8.743     8.881     9.000     9.099     9.177     9.216     9.227     9.226     9.198     9.188     9.202     9.251     9.363     9.477     9.543     9.703    10.332    10.968    11.340    11.555    11.682    11.743    11.591    11.499    11.204    11.185    11.014    11.105    11.230    11.122    11.241    11.111    11.078    11.130    11.035    11.110    10.974    10.882    10.957    10.862    10.896    11.007    10.975    11.103    11.289    11.450    11.546    11.806    11.887    11.921    11.991    12.051    12.094    12.034    11.956    11.875    11.844    11.751    11.536    11.582    11.381    11.178    11.096    10.884    10.681    10.585    10.430    10.285    10.112     9.937     9.768     9.710     9.537     9.442     9.307     9.304     9.100     9.010     8.845     8.706     8.590     8.550     8.418     8.381     8.253     8.205     8.123     8.021     7.897     7.914     7.834     7.701     7.699     7.715     7.732     7.749     7.767     7.785     7.802     7.817     7.831     7.844     7.852     7.857     7.861     7.865     7.870     7.875     7.880     7.886     7.891     7.896     7.900     7.924     8.017     8.241     8.325     8.521     8.655     8.843     8.999     9.230     9.383     9.554     9.745     9.803    10.041    10.092    10.295    10.354    10.502    10.544    10.575    10.623    10.544    10.652    10.615    10.643    10.644    10.696    10.764    10.866    10.865    10.856    10.884    10.845    10.734    10.581    10.435    10.290    10.119    10.048     9.839     9.655     9.487     9.341     9.232     9.062     8.914     8.831     8.699     8.609     8.520     8.506     8.418     8.366     8.264     8.145     8.055     7.910     7.794     7.700     7.684     7.668     7.650     7.633     7.615     7.597     7.579     7.560     7.542     7.522     7.502     7.480     7.457     7.434     7.410     7.386     7.361     7.335     7.309     7.283     7.257     7.232     7.207     7.185     7.165     7.147     7.131     7.118     7.106     7.096     7.087     7.079     7.069     7.059     7.048     7.038     7.030     7.024     7.021     7.020     7.020     7.020     7.021     7.021     7.022     7.022     7.023     7.023     7.022     7.020     7.016     7.012     7.006     6.999     6.990     6.981     6.971     6.961     6.950     6.940     6.930     6.921     6.912     6.903     6.894     6.885     6.875     6.865     6.855     6.843     6.831     6.819     6.806     6.794     6.783     6.772     6.762     6.753     6.745     6.738     6.731     6.726     6.722     6.718     6.715     6.712     6.710     6.707     6.704     6.701     6.698     6.696     6.693     6.690     6.687     6.684     6.679     6.673     6.666     6.657     6.647     6.635     6.621     6.606     6.591     6.575     6.558     6.538     6.516     6.493     6.469     6.445     6.422     6.400     6.379     6.362     6.347     6.329     6.311     6.292     6.269     6.240     6.210     6.181     6.152     6.123     6.094     6.067     6.040     6.014     5.990     5.969     5.953     5.945     5.951     5.974     6.009     6.049     6.090     6.130     6.170     6.207     6.241     6.276     6.317     6.361     6.406     6.452     6.498     6.545     6.592     6.637     6.681     6.723     6.763     6.802     6.840     6.876     6.913     6.948     6.981     7.010     7.035     7.055     7.072     7.087     7.100     7.113     7.126     7.138     7.150     7.162     7.176     7.191     7.209     7.226     7.244     7.264     7.287     7.312     7.337     7.364     7.392     7.422     7.448     7.458     7.450     7.440     7.462     7.510     7.626     7.769     7.881     7.846     7.757     7.653     7.618     7.639     7.820     7.994     8.123     8.191     8.242     8.255     8.262     8.336     8.486     8.631     8.772     8.909     9.045     9.181     9.313     9.441     9.568     9.693     9.812     9.927    10.035    10.130    10.216    10.290    10.347    10.393    10.429    10.458    10.470    10.459    10.441    10.404    10.362    10.314    10.238    10.132    10.010     9.889     9.772     9.633     9.487     9.331     9.143     8.953     8.759     8.560     8.368     8.169     7.971     7.780     7.595     7.425     7.250     7.057     6.861     6.674     6.517     6.396     6.294     6.202     6.111     6.019     5.926     5.837     5.758     5.701     5.664     5.636     5.611     5.586     5.558     5.524     5.486     5.446     5.407     5.370     5.335     5.303     5.275     5.248     5.222     5.197     5.172     5.145     5.119     5.092     5.066     5.040     5.013     4.987     4.961     4.934     4.907     4.880     4.854     4.827     4.799     4.771     4.743     4.716     4.690     4.664     4.639     4.615     4.592     4.569     4.546     4.524     4.503     4.485     4.469     4.455     4.443     4.433     4.427     4.422     4.419     4.421     4.425     4.429     4.433     4.436     4.438     4.439     4.439     4.438     4.437     4.435     4.432     4.429     4.425     4.420     4.414     4.407     4.400     4.394     4.388     4.382     4.374     4.364     4.354     4.344     4.334     4.324     4.313     4.303     4.291     4.280     4.268     4.256     4.244     4.232     4.220     4.208     4.196     4.184     4.171     4.159     4.146     4.133     4.119     4.104     4.089     4.074     4.059     4.045     4.031     4.016     3.999     3.982     3.965     3.949     3.932     3.915     3.899     3.882     3.864     3.847     3.830     3.813     3.796     3.779     3.762     3.745     3.728     3.711     3.694     3.678     3.661     3.645     3.630     3.614     3.598     3.583     3.568     3.554     3.539     3.525     3.510     3.497     3.484     3.471     3.458     3.446     3.433     3.422     3.411     3.400     3.389     3.379     3.369     3.359     3.350     3.340     3.331     3.322     3.314     3.305     3.296     3.288     3.280     3.273     3.265     3.257     3.249     3.241     3.233     3.227     3.220     3.213     3.205     3.198     3.191     3.184     3.177     3.170     3.163     3.157     3.151     3.144     3.138     3.131     3.125     3.118     3.112     3.105     3.098     3.093     3.086     3.080     3.074     3.068     3.061     3.055     3.048     3.042     3.037     3.032     3.027     3.021     3.014     3.006     2.998     2.990     2.982     2.975     2.967     2.960     2.952     2.945     2.938     2.931     2.924     2.918     2.911     2.902     2.892     2.881     2.867     2.852     2.837     2.821     2.803     2.784     2.768     2.754     2.746     2.745     2.747     2.752     2.754     2.756     2.755     2.750     2.742     2.731     2.718
     3.369     3.378     3.388     3.391     3.407     3.405     3.428     3.419     3.449     3.432     3.471     3.445     3.493     3.458     3.515     3.469     3.535     3.480     3.553     3.489     3.569     3.500     3.582     3.509     3.590     3.515     3.595     3.518     3.595     3.518     3.590     3.516     3.581     3.511     3.568     3.505     3.552     3.500     3.535     3.492     3.517     3.485     3.502     3.478     3.488     3.472     3.477     3.469     3.469     3.469     3.464     3.469     3.467     3.471     3.471     3.474     3.475     3.477     3.479     3.480     3.483     3.484     3.487     3.488     3.491     3.492     3.497     3.500     3.504     3.508     3.512     3.518     3.521     3.528     3.529     3.537     3.541     3.548     3.556     3.564     3.572     3.580     3.588     3.595     3.603     3.611     3.618     3.626     3.634     3.641     3.649     3.656     3.664     3.671     3.679     3.686     3.694     3.701     3.708     3.716     3.723     3.731     3.738     3.745     3.752     3.760     3.767     3.774     3.781     3.788     3.795     3.803     3.810     3.817     3.824     3.831     3.838     3.845     3.852     3.859     3.866     3.873     3.879     3.886     3.893     3.900     3.906     3.913     3.920     3.926     3.933     3.939     3.946     3.953     3.959     3.965     3.972     3.978     3.984     3.990     3.997     4.003     4.009     4.015     4.021     4.027     4.032     4.039     4.044     4.050     4.056     4.061     4.067     4.072     4.077     4.083     4.088     4.094     4.099     4.104     4.109     4.114     4.119     4.123     4.128     4.133     4.137     4.142     4.146     4.151     4.155     4.159     4.163     4.167     4.171     4.175     4.179     4.182     4.186     4.189     4.193     4.196     4.199     4.202     4.205     4.208     4.210     4.213     4.216     4.218     4.220     4.222     4.224     4.227     4.228     4.230     4.232     4.233     4.235     4.236     4.238     4.239     4.240     4.241     4.242     4.243     4.243     4.244     4.245     4.245     4.245     4.245     4.245     4.245     4.245     4.245     4.244     4.244     4.244     4.243     4.242     4.241     4.240     4.239     4.238     4.237     4.235     4.234     4.232     4.230     4.229     4.227     4.225     4.223     4.220     4.218     4.215     4.213     4.210     4.207     4.204     4.201     4.198     4.195     4.191     4.188     4.184     4.180     4.177     4.172     4.168     4.164     4.160     4.155     4.151     4.146     4.141     4.136     4.131     4.126     4.121     4.116     4.110     4.105     4.099     4.093     4.087     4.081     4.075     4.069     4.062     4.056     4.049     4.042     4.035     4.028     4.021     4.013     4.006     3.999     3.991     3.983     3.975     3.967     3.959     3.951     3.943     3.934     3.926     3.917     3.908     3.906     3.907     3.907     3.907     3.907     3.908     3.908     3.908     3.909     3.909     3.909     3.909     3.909     3.910     3.910     3.910     3.910     3.910     3.910     3.911     3.911     3.911     3.911     3.911     3.911     3.911     3.911     3.911     3.912     3.912     3.912     3.912     3.912     3.912     3.912     3.912     3.913     3.913     3.913     3.913     3.913     3.913     3.914     3.914     3.914     3.914     3.914     3.914     3.914     3.915     3.915     3.915     3.915     3.915     3.916     3.916     3.916     3.916     3.916     3.917     3.917     3.917     3.917     3.917     3.918     3.918     3.918     3.919     3.919     3.919     3.920     3.920     3.920     3.921     3.921     3.921     3.922     3.922     3.922     3.923     3.923     3.923     3.924     3.924     3.925     3.925     3.926     3.926     3.927     3.927     3.928     3.928     3.929     3.929     3.930     3.930     3.931     3.931     3.932     3.932     3.933     3.933     3.934     3.934     3.935     3.935     3.936     3.937     3.937     3.938     3.939     3.939     3.940     3.941     3.941     3.942     3.943     3.943     3.944     3.945     3.945     3.946     3.947     3.948     3.948     3.949     3.950     3.950     3.951     3.952     3.953     3.954     3.954     3.955     3.956     3.957     3.958     3.958     3.959     3.960     3.961     3.962     3.963     3.964     3.965     3.965     3.966     3.967     3.968     3.969     3.970     3.971     3.972     3.973     3.974     3.975     3.976     3.977     3.978     3.979     3.980     3.981     3.982     3.983     3.984     3.985     3.986     3.988     3.989     3.990     3.991     3.992     3.993     3.994     3.995     3.997     3.998     3.999     4.000     4.002     4.003     4.004     4.005     4.007     4.008     4.009     4.011     4.012     4.014     4.015     4.016     4.018     4.019     4.021     4.022     4.024     4.025     4.027     4.028     4.029     4.031     4.032     4.034     4.035     4.037     4.039     4.040     4.042     4.043     4.045     4.046     4.048     4.049     4.051     4.053     4.054     4.056     4.057     4.059     4.061     4.062     4.064     4.066     4.067     4.069     4.071     4.072     4.074     4.076     4.077     4.079     4.081     4.083     4.084     4.086     4.088     4.089     4.091     4.093     4.095     4.096     4.098     4.100     4.102     4.104     4.106     4.107     4.109     4.111     4.113     4.115     4.117     4.118     4.120     4.122     4.124     4.126     4.128     4.130     4.131     4.134     4.135     4.137     4.139     4.141     4.143     4.145     4.147     4.149     4.151     4.153     4.156     4.158     4.160     4.162     4.164     4.166     4.168     4.170     4.173     4.175     4.177     4.179     4.182     4.184     4.186     4.188     4.190     4.193     4.195     4.197     4.199     4.202     4.204     4.206     4.209     4.211     4.213     4.216     4.218     4.220     4.223     4.225     4.227     4.229     4.232     4.234     4.237     4.239     4.241     4.244     4.246     4.248     4.251     4.253     4.255     4.258     4.260     4.263     4.265     4.268     4.270     4.273     4.275     4.278     4.280     4.283     4.285     4.288     4.290     4.293     4.295     4.298     4.300     4.303     4.305     4.308     4.311     4.313     4.316     4.318     4.321     4.323     4.326     4.329     4.331     4.334     4.337     4.339     4.342     4.344     4.347     4.349     4.352     4.355     4.357     4.360     4.363     4.365     4.368     4.371     4.373     4.376     4.379     4.381     4.384     4.387     4.390     4.392     4.395     4.398     4.401     4.403     4.406     4.409     4.412     4.414     4.417     4.420     4.423     4.426     4.428     4.431     4.434     4.437     4.440     4.442     4.445     4.448     4.451     4.454     4.456     4.459     4.462     4.465     4.468     4.471     4.474     4.477     4.479     4.482     4.485     4.488     4.491     4.494     4.497     4.500     4.503     4.506     4.509     4.512     4.515     4.518     4.521     4.524     4.527     4.530     4.533     4.537     4.540     4.543     4.546     4.549     4.552     4.555     4.559     4.562     4.565     4.568     4.571     4.574     4.577     4.580     4.583     4.586     4.589     4.592     4.595     4.597     4.600     4.603     4.606     4.609     4.612     4.615     4.618     4.621     4.624     4.627     4.630     4.633     4.636     4.639     4.642     4.646     4.649     4.653     4.657     4.660     4.664     4.668     4.673     4.677     4.682     4.686     4.691     4.697     4.702     4.708     4.714     4.721     4.727     4.734     4.742     4.749     4.756     4.763     4.769     4.776     4.781     4.787     4.792     4.796     4.800     4.804     4.808     4.812     4.815     4.818     4.821     4.824     4.827     4.830     4.833     4.836     4.838     4.841     4.844     4.846     4.849     4.852     4.854     4.857     4.859     4.862     4.865     4.867     4.870     4.872     4.875     4.878     4.880     4.883     4.885     4.888     4.891     4.893     4.896     4.899     4.902     4.904     4.908     4.923     4.938     4.953     4.968     4.984     4.999     5.014     5.029     5.045     5.060     5.075     5.090     5.106     5.121     5.136     5.151     5.166     5.181     5.196     5.211     5.226     5.240     5.255     5.270     5.285     5.299     5.314     5.328     5.342     5.356     5.370     5.384     5.398     5.411     5.425     5.438     5.452     5.465     5.478     5.491     5.503     5.516     5.528     5.540     5.552     5.564     5.575     5.587     5.598     5.608     5.619     5.629     5.640     5.650     5.659     5.669     5.678     5.687     5.696     5.704     5.713     5.721     5.728     5.736     5.743     5.749     5.756     5.762     5.768     5.773     5.779     5.783     5.788     5.792     5.796     5.800     5.803     5.806     5.808     5.810     5.812     5.813     5.814     5.815     5.815     5.815     5.814     5.813     5.811     5.809     5.806     5.803     5.800     5.796     5.791     5.786     5.780     5.774     5.768     5.760     5.753     5.744     5.735     5.726     5.716     5.705     5.694     5.682     5.669     5.656     5.642     5.627     5.612     5.596     5.580     5.563     5.545     5.527     5.508     5.489     5.469     5.449     5.428     5.406     5.384     5.362     5.339     5.342     5.346     5.351     5.356     5.361     5.366     5.371     5.376     5.381     5.386     5.391     5.396     5.401     5.406     5.411     5.417     5.422     5.427     5.433     5.438     5.444     5.449     5.455     5.461     5.467     5.472     5.478     5.484     5.491     5.497     5.503     5.509     5.516     5.522     5.529     5.536     5.543     5.550     5.557     5.564     5.571     5.579     5.586     5.594     5.602     5.610     5.619     5.627     5.635     5.644     5.653     5.662     5.671     5.680     5.689     5.699     5.708     5.718     5.728     5.739     5.749     5.760     5.770     5.781     5.792     5.804     5.815     5.827     5.839     5.851     5.864     5.877     5.890     5.903     5.916     5.930     5.944     5.958     5.973     5.987     6.002     6.017     6.033     6.049     6.065     6.081     6.098     6.115     6.132     6.150     6.168     6.186     6.205     6.224     6.243     6.262     6.282     6.302     6.323     6.344     6.365     6.386     6.408     6.430     6.452     6.475     6.497     6.521     6.544     6.568     6.592     6.616     6.641     6.666     6.691     6.716     6.742     6.767     6.793     6.819     6.846     6.872     6.899     6.926     6.953     6.980     7.007     7.034     7.062     7.089     7.117     7.145     7.172     7.200     7.228     7.256     7.283     7.311     7.338     7.366     7.393     7.421     7.448     7.475     7.502     7.528     7.555     7.581     7.607     7.633     7.658     7.684     7.709     7.735     7.760     7.784     7.809     7.833     7.857     7.880     7.903     7.926     7.949     7.972     7.995     8.017     8.040     8.062     8.085     8.109     8.132     8.154     8.175     8.195     8.214     8.233     8.251     8.267     8.283     8.298     8.316     8.337     8.361     8.384     8.404     8.421     8.432     8.436     8.433     8.430     8.425     8.532     8.686     8.829     8.955     9.061     9.147     9.209     9.242     9.230     9.234     9.213     9.221     9.246     9.328     9.443     9.557     9.617    10.219    10.582    11.129    11.478    11.754    11.971    11.888    11.750    11.535    11.416    11.269    11.178    11.181    11.091    11.146    11.035    11.067    11.113    11.011    11.106    11.041    10.973    11.016    10.891    10.942    10.914    10.892    10.909    11.090    11.103    11.289    11.447    11.551    11.772    11.844    11.936    11.964    11.996    12.028    11.954    11.922    11.836    11.735    11.782    11.503    11.483    11.233    11.152    10.989    10.894    10.625    10.637    10.397    10.260    10.135    10.090     9.891     9.800     9.652     9.539     9.419     9.304     9.151     9.059     8.935     8.826     8.673     8.637     8.437     8.479     8.314     8.247     8.128     8.120     7.954     7.862     7.814     7.722     7.723     7.740     7.758     7.775     7.792     7.808     7.822     7.834     7.844     7.852     7.857     7.862     7.867     7.872     7.878     7.884     7.890     7.896     7.902     7.906     7.910     7.912     7.984     8.218     8.330     8.466     8.598     8.761     8.941     9.123     9.315     9.420     9.643     9.705     9.915     9.954    10.129    10.189    10.299    10.376    10.344    10.447    10.420    10.419    10.444    10.430    10.479    10.522    10.607    10.636    10.767    10.778    10.728    10.627    10.565    10.437    10.288    10.192     9.978     9.852     9.658     9.528     9.363     9.266     9.111     8.944     8.869     8.708     8.582     8.482     8.406     8.373     8.304     8.245     8.142     8.023     7.940     7.771     7.742     7.710     7.693     7.676     7.658     7.640     7.622     7.605     7.587     7.569     7.550     7.529     7.508     7.486     7.463     7.439     7.414     7.389     7.363     7.337     7.310     7.284     7.259     7.236     7.214     7.193     7.175     7.160     7.147     7.136     7.127     7.118     7.109     7.099     7.090     7.080     7.072     7.065     7.060     7.058     7.057     7.057     7.058     7.059     7.060     7.062     7.063     7.063     7.063     7.062     7.058     7.054     7.048     7.040     7.031     7.020     7.009     6.997     6.986     6.974     6.963     6.952     6.942     6.932     6.922     6.912     6.902     6.892     6.881     6.869     6.857     6.844     6.830     6.817     6.804     6.792     6.781     6.771     6.762     6.753     6.746     6.740     6.735     6.731     6.728     6.725     6.723     6.720     6.718     6.715     6.712     6.709     6.706     6.704     6.702     6.699     6.696     6.691     6.686     6.678     6.669     6.657     6.644     6.628     6.611     6.594     6.577     6.559     6.538     6.516     6.492     6.469     6.446     6.423     6.400     6.378     6.359     6.343     6.325     6.307     6.283     6.253     6.218     6.185     6.153     6.123     6.093     6.065     6.038     6.012     5.988     5.966     5.947     5.932     5.924     5.926     5.940     5.965     5.995     6.027     6.059     6.091     6.124     6.157     6.194     6.235     6.278     6.323     6.368     6.415     6.463     6.510     6.556     6.601     6.643     6.684     6.723     6.761     6.798     6.835     6.870     6.903     6.933     6.959     6.982     7.002     7.020     7.037     7.054     7.071     7.086     7.101     7.115     7.131     7.148     7.165     7.183     7.200     7.220     7.241     7.262     7.282     7.303     7.325     7.346     7.359     7.359     7.347     7.351     7.398     7.464     7.523     7.770     7.880     7.947     7.946     7.957     8.177     8.474     8.720     8.939     9.083     9.217     9.355     9.396     9.286     9.147     8.991     8.899     9.051     9.200     9.343     9.482     9.616     9.743     9.862     9.976    10.084    10.184    10.274    10.350    10.410    10.456    10.486    10.495    10.496    10.485    10.460    10.408    10.340    10.272    10.190    10.102     9.993     9.853     9.711     9.565     9.422     9.262     9.082     8.901     8.694     8.485     8.290     8.092     7.903     7.713     7.520     7.342     7.174     7.021     6.868     6.700     6.524     6.353     6.214     6.111     6.028     5.951     5.876     5.802     5.726     5.650     5.580     5.522     5.481     5.452     5.430     5.409     5.385     5.356     5.324     5.289     5.255     5.221     5.190     5.162     5.136     5.112     5.089     5.067     5.046     5.024     5.002     4.980     4.958     4.935     4.912     4.890     4.867     4.844     4.820     4.796     4.772     4.747     4.722     4.696     4.670     4.645     4.620     4.596     4.571     4.549     4.527     4.504     4.482     4.460     4.440     4.421     4.404     4.389     4.376     4.365     4.357     4.351     4.347     4.345     4.349     4.354     4.359     4.364     4.367     4.369     4.371     4.372     4.372     4.371     4.370     4.369     4.366     4.363     4.359     4.354     4.349     4.343     4.338     4.333     4.327     4.319     4.310     4.301     4.292     4.283     4.273     4.264     4.254     4.243     4.233     4.222     4.210     4.199     4.188     4.176     4.165     4.153     4.141     4.129     4.117     4.104     4.091     4.078     4.064     4.049     4.034     4.019     4.005     3.991     3.976     3.960     3.943     3.927     3.910     3.894     3.878     3.861     3.844     3.827     3.810     3.793     3.776     3.760     3.743     3.726     3.710     3.693     3.677     3.660     3.644     3.628     3.612     3.597     3.581     3.566     3.551     3.537     3.522     3.508     3.494     3.480     3.467     3.454     3.442     3.429     3.417     3.406     3.395     3.384     3.373     3.363     3.353     3.343     3.334     3.325     3.316     3.307     3.299     3.290     3.281     3.273     3.265     3.257     3.250     3.243     3.235     3.227     3.219     3.211     3.205     3.198     3.191     3.183     3.176     3.169     3.162     3.156     3.149     3.142     3.136     3.130     3.123     3.117     3.111     3.104     3.098     3.091     3.084     3.078     3.072     3.066     3.060     3.054     3.047     3.041     3.035     3.028     3.022     3.017     3.012     3.007     3.001     2.993     2.985     2.977     2.969     2.961     2.954     2.946     2.939     2.932     2.924     2.917     2.911     2.904     2.897     2.888     2.879     2.867     2.854     2.839     2.822     2.806     2.788     2.770     2.754     2.739     2.732     2.732     2.735     2.740     2.743     2.745     2.745     2.740     2.732     2.720     2.704
     3.370     3.375     3.383     3.392     3.396     3.411     3.409     3.432     3.423     3.454     3.436     3.477     3.450     3.500     3.463     3.522     3.475     3.543     3.486     3.563     3.495     3.579     3.505     3.592     3.514     3.601     3.520     3.605     3.523     3.604     3.523     3.599     3.520     3.589     3.515     3.574     3.508     3.557     3.501     3.539     3.493     3.522     3.486     3.505     3.479     3.492     3.473     3.482     3.469     3.475     3.469     3.471     3.470     3.469     3.472     3.470     3.475     3.474     3.478     3.477     3.480     3.481     3.483     3.486     3.487     3.491     3.492     3.496     3.500     3.504     3.510     3.513     3.520     3.521     3.530     3.538     3.546     3.554     3.561     3.569     3.577     3.585     3.593     3.601     3.609     3.616     3.624     3.631     3.639     3.647     3.654     3.662     3.669     3.677     3.685     3.693     3.700     3.708     3.715     3.722     3.730     3.737     3.744     3.752     3.759     3.766     3.773     3.781     3.788     3.795     3.802     3.809     3.817     3.824     3.831     3.838     3.845     3.852     3.859     3.866     3.873     3.880     3.886     3.893     3.900     3.907     3.913     3.920     3.927     3.933     3.940     3.946     3.953     3.959     3.966     3.972     3.979     3.985     3.991     3.997     4.004     4.010     4.016     4.022     4.028     4.034     4.040     4.045     4.051     4.057     4.062     4.068     4.074     4.079     4.084     4.090     4.095     4.100     4.105     4.110     4.115     4.120     4.125     4.130     4.135     4.139     4.144     4.148     4.153     4.157     4.161     4.166     4.169     4.174     4.177     4.181     4.185     4.188     4.192     4.195     4.198     4.202     4.205     4.208     4.211     4.214     4.216     4.219     4.221     4.224     4.226     4.228     4.230     4.232     4.234     4.236     4.238     4.239     4.241     4.242     4.243     4.244     4.246     4.246     4.247     4.248     4.249     4.250     4.250     4.250     4.250     4.251     4.251     4.251     4.250     4.250     4.250     4.249     4.249     4.248     4.247     4.246     4.245     4.244     4.243     4.242     4.240     4.239     4.237     4.235     4.234     4.232     4.229     4.227     4.225     4.223     4.220     4.217     4.215     4.212     4.209     4.206     4.202     4.199     4.196     4.192     4.188     4.184     4.181     4.177     4.172     4.168     4.164     4.159     4.155     4.150     4.145     4.141     4.135     4.130     4.125     4.120     4.114     4.109     4.103     4.097     4.091     4.085     4.078     4.072     4.066     4.059     4.052     4.045     4.038     4.031     4.024     4.017     4.009     4.002     3.994     3.986     3.978     3.970     3.962     3.954     3.945     3.937     3.928     3.920     3.911     3.904     3.905     3.905     3.905     3.906     3.906     3.906     3.906     3.907     3.907     3.907     3.907     3.907     3.908     3.908     3.908     3.908     3.908     3.908     3.909     3.909     3.909     3.909     3.909     3.909     3.909     3.909     3.910     3.910     3.910     3.910     3.910     3.910     3.910     3.911     3.911     3.911     3.911     3.911     3.911     3.911     3.912     3.912     3.912     3.912     3.912     3.912     3.912     3.913     3.913     3.913     3.913     3.913     3.914     3.914     3.914     3.914     3.914     3.914     3.915     3.915     3.915     3.916     3.916     3.916     3.916     3.917     3.917     3.917     3.917     3.918     3.918     3.918     3.919     3.919     3.919     3.920     3.920     3.921     3.921     3.922     3.922     3.922     3.923     3.923     3.924     3.924     3.924     3.925     3.926     3.926     3.926     3.927     3.927     3.928     3.928     3.929     3.929     3.930     3.930     3.931     3.931     3.932     3.933     3.933     3.934     3.934     3.935     3.936     3.936     3.937     3.938     3.938     3.939     3.940     3.940     3.941     3.942     3.942     3.943     3.944     3.944     3.945     3.946     3.947     3.947     3.948     3.949     3.950     3.950     3.951     3.952     3.953     3.954     3.954     3.955     3.956     3.957     3.958     3.958     3.959     3.960     3.961     3.962     3.963     3.964     3.965     3.966     3.967     3.968     3.969     3.969     3.970     3.971     3.972     3.973     3.975     3.975     3.977     3.978     3.979     3.980     3.981     3.982     3.983     3.984     3.985     3.986     3.987     3.988     3.989     3.991     3.992     3.993     3.994     3.995     3.996     3.998     3.999     4.000     4.002     4.003     4.004     4.005     4.007     4.008     4.010     4.011     4.012     4.014     4.015     4.016     4.018     4.019     4.021     4.022     4.024     4.025     4.027     4.028     4.030     4.031     4.032     4.034     4.036     4.037     4.039     4.040     4.042     4.043     4.045     4.046     4.048     4.050     4.051     4.053     4.055     4.056     4.058     4.059     4.061     4.063     4.064     4.066     4.068     4.069     4.071     4.073     4.074     4.076     4.078     4.080     4.081     4.083     4.085     4.087     4.088     4.090     4.092     4.093     4.095     4.097     4.099     4.101     4.103     4.104     4.106     4.108     4.110     4.112     4.114     4.115     4.117     4.119     4.121     4.123     4.125     4.127     4.128     4.130     4.132     4.134     4.136     4.138     4.140     4.142     4.144     4.146     4.148     4.150     4.152     4.154     4.156     4.159     4.161     4.163     4.165     4.167     4.170     4.172     4.174     4.176     4.178     4.180     4.182     4.185     4.187     4.189     4.192     4.194     4.196     4.198     4.201     4.203     4.205     4.207     4.210     4.212     4.214     4.217     4.219     4.221     4.224     4.226     4.229     4.231     4.233     4.236     4.238     4.240     4.243     4.245     4.247     4.250     4.252     4.255     4.257     4.259     4.262     4.264     4.267     4.269     4.272     4.274     4.277     4.279     4.282     4.284     4.287     4.289     4.292     4.294     4.297     4.299     4.302     4.305     4.307     4.310     4.312     4.315     4.317     4.320     4.323     4.325     4.328     4.330     4.333     4.336     4.338     4.341     4.343     4.346     4.349     4.351     4.354     4.356     4.359     4.362     4.364     4.367     4.370     4.372     4.375     4.377     4.380     4.383     4.386     4.388     4.391     4.394     4.397     4.400     4.402     4.405     4.408     4.411     4.413     4.416     4.419     4.422     4.424     4.427     4.430     4.433     4.436     4.438     4.441     4.444     4.447     4.450     4.453     4.455     4.458     4.461     4.464     4.466     4.469     4.472     4.475     4.478     4.481     4.484     4.487     4.490     4.492     4.495     4.499     4.501     4.504     4.507     4.510     4.513     4.516     4.519     4.523     4.526     4.529     4.532     4.535     4.538     4.541     4.544     4.547     4.551     4.554     4.557     4.560     4.563     4.566     4.569     4.572     4.575     4.578     4.581     4.584     4.587     4.590     4.593     4.596     4.599     4.602     4.605     4.608     4.611     4.614     4.617     4.620     4.623     4.626     4.629     4.632     4.635     4.639     4.642     4.645     4.649     4.653     4.657     4.661     4.665     4.669     4.673     4.678     4.683     4.688     4.693     4.698     4.704     4.710     4.716     4.723     4.729     4.736     4.743     4.750     4.757     4.763     4.770     4.776     4.781     4.786     4.791     4.796     4.800     4.804     4.808     4.812     4.815     4.818     4.821     4.824     4.827     4.830     4.833     4.836     4.839     4.841     4.844     4.847     4.849     4.852     4.855     4.857     4.860     4.863     4.865     4.868     4.870     4.873     4.875     4.878     4.880     4.883     4.886     4.888     4.891     4.894     4.897     4.899     4.902     4.905     4.919     4.934     4.949     4.964     4.979     4.995     5.010     5.025     5.040     5.056     5.071     5.086     5.101     5.116     5.131     5.146     5.161     5.176     5.191     5.206     5.221     5.236     5.250     5.265     5.280     5.294     5.309     5.323     5.337     5.351     5.365     5.379     5.393     5.407     5.420     5.433     5.447     5.460     5.473     5.486     5.498     5.511     5.523     5.535     5.547     5.559     5.570     5.582     5.593     5.604     5.614     5.625     5.635     5.645     5.655     5.664     5.673     5.683     5.691     5.700     5.708     5.716     5.724     5.731     5.738     5.745     5.751     5.758     5.763     5.769     5.774     5.779     5.784     5.788     5.792     5.795     5.799     5.802     5.804     5.806     5.808     5.809     5.810     5.811     5.811     5.811     5.810     5.809     5.807     5.805     5.803     5.800     5.797     5.793     5.788     5.783     5.778     5.772     5.766     5.759     5.751     5.743     5.734     5.725     5.715     5.704     5.693     5.681     5.669     5.656     5.642     5.628     5.613     5.597     5.581     5.564     5.547     5.528     5.510     5.491     5.471     5.450     5.430     5.408     5.386     5.364     5.341     5.339     5.344     5.349     5.354     5.359     5.364     5.368     5.373     5.378     5.384     5.389     5.394     5.399     5.404     5.409     5.414     5.420     5.425     5.431     5.436     5.442     5.447     5.453     5.459     5.464     5.470     5.476     5.482     5.488     5.495     5.501     5.507     5.514     5.520     5.527     5.534     5.540     5.547     5.554     5.562     5.569     5.576     5.584     5.592     5.600     5.608     5.616     5.625     5.633     5.642     5.650     5.659     5.668     5.677     5.687     5.696     5.706     5.716     5.726     5.736     5.746     5.757     5.768     5.779     5.790     5.801     5.813     5.824     5.836     5.849     5.861     5.874     5.886     5.900     5.913     5.927     5.940     5.955     5.969     5.984     5.999     6.014     6.029     6.045     6.061     6.077     6.094     6.111     6.128     6.145     6.163     6.181     6.200     6.219     6.238     6.257     6.277     6.297     6.317     6.338     6.358     6.380     6.401     6.423     6.445     6.468     6.491     6.514     6.537     6.561     6.585     6.609     6.633     6.658     6.683     6.708     6.734     6.759     6.785     6.811     6.837     6.864     6.890     6.917     6.944     6.971     6.998     7.025     7.052     7.080     7.108     7.135     7.163     7.191     7.219     7.246     7.274     7.302     7.329     7.357     7.384     7.411     7.439     7.466     7.493     7.519     7.546     7.572     7.598     7.624     7.650     7.676     7.701     7.727     7.752     7.777     7.801     7.826     7.850     7.873     7.897     7.920     7.942     7.965     7.987     8.009     8.032     8.054     8.077     8.100     8.124     8.147     8.169     8.189     8.209     8.228     8.247     8.263     8.278     8.293     8.308     8.326     8.347     8.368     8.387     8.404     8.419     8.428     8.427     8.424     8.421     8.468     8.626     8.776     8.911     9.025     9.119     9.192     9.239     9.262     9.244     9.236     9.211     9.224     9.280     9.387     9.519     9.606     9.899    10.547    10.929    11.355    11.802    12.096    12.177    12.187    12.003    12.004    11.764    11.634    11.520    11.412    11.340    11.193    11.179    11.174    11.161    11.078    11.052    11.084    10.941    11.011    10.946    10.964    10.958    10.913    11.021    10.931    11.086    11.084    11.277    11.464    11.528    11.784    11.828    11.873    11.923    11.952    11.941    11.928    11.826    11.697    11.644    11.682    11.395    11.373    11.241    11.145    10.946    10.855    10.696    10.571    10.441    10.353    10.155    10.158     9.967     9.851     9.729     9.594     9.435     9.404     9.194     9.122     8.984     8.894     8.715     8.700     8.576     8.464     8.377     8.312     8.195     8.065     8.064     7.917     7.781     7.730     7.747     7.764     7.781     7.797     7.811     7.824     7.835     7.844     7.852     7.857     7.863     7.868     7.874     7.881     7.888     7.895     7.902     7.908     7.913     7.917     7.919     7.921     7.970     8.133     8.256     8.429     8.536     8.688     8.924     9.030     9.273     9.355     9.571     9.622     9.779     9.858    10.003    10.097    10.131    10.217    10.208    10.226    10.224    10.234    10.255    10.244    10.263    10.356    10.435    10.525    10.564    10.520    10.508    10.454    10.397    10.298    10.127     9.992     9.815     9.699     9.533     9.419     9.320     9.142     9.119     8.920     8.771     8.573     8.435     8.361     8.320     8.304     8.204     8.176     8.019     7.947     7.855     7.750     7.735     7.718     7.700     7.682     7.665     7.648     7.631     7.614     7.596     7.577     7.557     7.536     7.514     7.491     7.467     7.442     7.416     7.390     7.364     7.337     7.312     7.287     7.264     7.242     7.222     7.205     7.189     7.177     7.167     7.158     7.150     7.141     7.132     7.124     7.115     7.108     7.102     7.098     7.096     7.095     7.096     7.097     7.099     7.101     7.104     7.105     7.105     7.104     7.102     7.098     7.091     7.083     7.074     7.062     7.050     7.037     7.023     7.010     6.998     6.985     6.974     6.963     6.953     6.942     6.931     6.920     6.909     6.897     6.884     6.871     6.856     6.842     6.828     6.814     6.802     6.791     6.781     6.772     6.764     6.756     6.750     6.746     6.742     6.740     6.737     6.735     6.733     6.730     6.727     6.724     6.721     6.719     6.717     6.715     6.712     6.709     6.704     6.698     6.689     6.679     6.667     6.651     6.633     6.614     6.596     6.578     6.559     6.537     6.514     6.491     6.468     6.445     6.421     6.395     6.372     6.353     6.336     6.317     6.295     6.265     6.227     6.188     6.153     6.122     6.092     6.063     6.036     6.011     5.988     5.966     5.947     5.929     5.915     5.906     5.905     5.912     5.926     5.945     5.966     5.988     6.013     6.043     6.075     6.110     6.149     6.189     6.232     6.278     6.325     6.373     6.421     6.469     6.513     6.555     6.595     6.634     6.672     6.709     6.745     6.780     6.813     6.845     6.874     6.900     6.925     6.947     6.970     6.993     7.016     7.037     7.055     7.072     7.090     7.109     7.129     7.146     7.164     7.183     7.202     7.219     7.235     7.253     7.269     7.281     7.285     7.283     7.284     7.315     7.376     7.446     7.543     7.846     8.082     8.296     8.518     8.741     8.985     9.281     9.592     9.898    10.195    10.384    10.476    10.407    10.220     9.962     9.706     9.528     9.402     9.430     9.575     9.714     9.844     9.969    10.079    10.180    10.268    10.347    10.410    10.452    10.479    10.485    10.479    10.451    10.412    10.363    10.295    10.212    10.108    10.001     9.889     9.768     9.634     9.470     9.305     9.145     8.980     8.802     8.598     8.398     8.194     7.987     7.801     7.620     7.445     7.274     7.100     6.938     6.787     6.649     6.519     6.378     6.230     6.085     5.963     5.872     5.800     5.735     5.672     5.610     5.547     5.483     5.420     5.365     5.320     5.286     5.262     5.242     5.221     5.197     5.169     5.140     5.111     5.081     5.054     5.029     5.005     4.983     4.963     4.945     4.926     4.908     4.890     4.873     4.854     4.834     4.814     4.795     4.776     4.755     4.735     4.713     4.691     4.669     4.646     4.623     4.599     4.576     4.553     4.529     4.506     4.484     4.463     4.442     4.421     4.400     4.379     4.361     4.344     4.328     4.314     4.302     4.293     4.286     4.281     4.278     4.277     4.281     4.287     4.293     4.298     4.302     4.305     4.307     4.309     4.310     4.310     4.310     4.309     4.308     4.305     4.302     4.298     4.293     4.289     4.285     4.280     4.274     4.267     4.259     4.251     4.242     4.234     4.225     4.216     4.207     4.197     4.187     4.176     4.166     4.155     4.144     4.133     4.122     4.111     4.100     4.088     4.076     4.064     4.051     4.037     4.023     4.009     3.994     3.980     3.967     3.953     3.938     3.922     3.905     3.889     3.873     3.856     3.840     3.824     3.808     3.791     3.774     3.758     3.741     3.724     3.708     3.692     3.675     3.659     3.643     3.626     3.611     3.595     3.580     3.564     3.549     3.534     3.520     3.506     3.492     3.478     3.464     3.451     3.438     3.426     3.413     3.402     3.390     3.379     3.368     3.358     3.348     3.338     3.328     3.319     3.310     3.301     3.292     3.284     3.275     3.267     3.258     3.250     3.243     3.235     3.228     3.221     3.213     3.205     3.197     3.190     3.183     3.177     3.170     3.162     3.155     3.148     3.142     3.135     3.128     3.122     3.115     3.109     3.103     3.097     3.091     3.084     3.078     3.071     3.064     3.058     3.052     3.046     3.040     3.034     3.028     3.021     3.015     3.009     3.003     2.997     2.992     2.987     2.980     2.973     2.965     2.956     2.948     2.940     2.933     2.925     2.918     2.911     2.904     2.897     2.891     2.883     2.875     2.865     2.854     2.841     2.825     2.809     2.792     2.773     2.755     2.740     2.726     2.718     2.719     2.723     2.729     2.732     2.735     2.735     2.730     2.722     2.711     2.697
     3.368     3.375     3.379     3.387     3.396     3.400     3.415     3.413     3.435     3.427     3.458     3.441     3.482     3.455     3.506     3.469     3.530     3.481     3.552     3.492     3.572     3.501     3.589     3.510     3.602     3.519     3.610     3.524     3.614     3.527     3.612     3.526     3.605     3.524     3.593     3.518     3.578     3.510     3.560     3.502     3.542     3.494     3.525     3.486     3.509     3.480     3.496     3.474     3.487     3.471     3.481     3.470     3.477     3.471     3.476     3.473     3.476     3.476     3.477     3.478     3.479     3.481     3.481     3.484     3.485     3.487     3.490     3.492     3.496     3.501     3.504     3.512     3.518     3.526     3.535     3.543     3.551     3.559     3.567     3.574     3.583     3.590     3.598     3.606     3.614     3.622     3.630     3.637     3.645     3.652     3.661     3.668     3.676     3.683     3.691     3.698     3.706     3.714     3.721     3.729     3.736     3.744     3.751     3.758     3.766     3.773     3.780     3.787     3.795     3.802     3.809     3.816     3.823     3.831     3.838     3.845     3.852     3.859     3.866     3.873     3.880     3.887     3.893     3.900     3.907     3.914     3.921     3.927     3.934     3.940     3.947     3.953     3.960     3.966     3.973     3.979     3.986     3.992     3.998     4.005     4.010     4.017     4.023     4.029     4.035     4.041     4.047     4.052     4.058     4.064     4.069     4.075     4.081     4.086     4.091     4.097     4.102     4.107     4.112     4.117     4.122     4.127     4.132     4.137     4.141     4.146     4.150     4.155     4.159     4.164     4.168     4.172     4.176     4.180     4.184     4.187     4.191     4.194     4.198     4.202     4.205     4.208     4.211     4.214     4.217     4.219     4.222     4.225     4.227     4.230     4.232     4.234     4.236     4.238     4.240     4.242     4.243     4.245     4.246     4.247     4.249     4.250     4.251     4.252     4.253     4.254     4.254     4.255     4.255     4.255     4.256     4.256     4.256     4.256     4.255     4.255     4.255     4.254     4.254     4.253     4.252     4.251     4.250     4.249     4.248     4.247     4.245     4.244     4.242     4.240     4.238     4.236     4.234     4.232     4.229     4.227     4.224     4.222     4.219     4.216     4.213     4.210     4.207     4.203     4.200     4.196     4.192     4.189     4.185     4.181     4.176     4.172     4.168     4.163     4.159     4.154     4.149     4.144     4.139     4.134     4.129     4.123     4.118     4.112     4.106     4.100     4.094     4.088     4.082     4.075     4.069     4.062     4.055     4.048     4.042     4.034     4.027     4.020     4.012     4.004     3.997     3.989     3.981     3.973     3.965     3.956     3.948     3.939     3.931     3.922     3.913     3.904     3.903     3.903     3.903     3.904     3.904     3.904     3.904     3.905     3.905     3.905     3.905     3.906     3.906     3.906     3.906     3.906     3.906     3.906     3.906     3.907     3.907     3.907     3.907     3.907     3.907     3.907     3.908     3.908     3.908     3.908     3.908     3.908     3.908     3.909     3.909     3.909     3.909     3.909     3.909     3.909     3.910     3.910     3.910     3.910     3.910     3.911     3.911     3.911     3.911     3.911     3.911     3.911     3.912     3.912     3.912     3.912     3.913     3.913     3.913     3.913     3.913     3.914     3.914     3.914     3.915     3.915     3.915     3.915     3.916     3.916     3.916     3.917     3.917     3.917     3.918     3.918     3.919     3.919     3.919     3.920     3.920     3.921     3.921     3.921     3.922     3.922     3.923     3.923     3.924     3.924     3.925     3.925     3.926     3.926     3.927     3.927     3.928     3.928     3.929     3.929     3.930     3.930     3.931     3.932     3.932     3.933     3.933     3.934     3.934     3.935     3.936     3.937     3.937     3.938     3.939     3.939     3.940     3.941     3.942     3.942     3.943     3.944     3.944     3.945     3.946     3.946     3.947     3.948     3.949     3.950     3.950     3.951     3.952     3.953     3.954     3.954     3.955     3.956     3.957     3.958     3.959     3.959     3.961     3.961     3.962     3.963     3.964     3.965     3.966     3.967     3.968     3.969     3.970     3.971     3.972     3.973     3.974     3.975     3.976     3.977     3.978     3.979     3.980     3.981     3.982     3.983     3.985     3.985     3.987     3.988     3.989     3.990     3.991     3.993     3.994     3.995     3.996     3.997     3.999     4.000     4.001     4.003     4.004     4.005     4.007     4.008     4.009     4.011     4.012     4.014     4.015     4.016     4.018     4.019     4.021     4.022     4.024     4.025     4.027     4.028     4.030     4.031     4.033     4.034     4.036     4.037     4.039     4.040     4.042     4.044     4.045     4.047     4.048     4.050     4.052     4.053     4.055     4.057     4.058     4.060     4.062     4.063     4.065     4.066     4.068     4.070     4.071     4.073     4.075     4.077     4.078     4.080     4.082     4.084     4.085     4.087     4.089     4.091     4.092     4.094     4.096     4.098     4.099     4.101     4.103     4.105     4.107     4.109     4.111     4.112     4.114     4.116     4.118     4.120     4.122     4.124     4.125     4.127     4.129     4.131     4.133     4.135     4.137     4.139     4.141     4.143     4.145     4.147     4.149     4.151     4.153     4.155     4.157     4.160     4.162     4.164     4.166     4.168     4.171     4.173     4.175     4.177     4.179     4.181     4.184     4.186     4.188     4.191     4.193     4.195     4.197     4.199     4.202     4.204     4.206     4.209     4.211     4.214     4.216     4.218     4.221     4.223     4.225     4.228     4.230     4.232     4.235     4.237     4.240     4.242     4.244     4.246     4.249     4.251     4.254     4.256     4.258     4.261     4.263     4.266     4.268     4.271     4.273     4.276     4.278     4.281     4.283     4.286     4.288     4.291     4.293     4.296     4.298     4.301     4.303     4.306     4.309     4.311     4.314     4.316     4.319     4.322     4.324     4.327     4.329     4.332     4.335     4.337     4.340     4.342     4.345     4.348     4.350     4.353     4.355     4.358     4.361     4.363     4.366     4.369     4.371     4.374     4.377     4.379     4.382     4.385     4.388     4.390     4.393     4.396     4.398     4.401     4.404     4.407     4.409     4.412     4.415     4.417     4.420     4.423     4.426     4.429     4.432     4.434     4.437     4.440     4.443     4.446     4.448     4.451     4.454     4.457     4.459     4.462     4.465     4.468     4.471     4.474     4.476     4.479     4.482     4.485     4.488     4.491     4.494     4.497     4.500     4.503     4.506     4.509     4.512     4.515     4.518     4.521     4.524     4.527     4.530     4.533     4.536     4.539     4.542     4.546     4.549     4.552     4.555     4.558     4.562     4.565     4.568     4.571     4.574     4.577     4.580     4.583     4.586     4.589     4.592     4.595     4.598     4.601     4.604     4.606     4.610     4.613     4.616     4.619     4.622     4.625     4.628     4.631     4.635     4.638     4.642     4.645     4.649     4.653     4.657     4.661     4.665     4.670     4.674     4.679     4.684     4.689     4.694     4.700     4.706     4.712     4.718     4.724     4.731     4.737     4.744     4.751     4.757     4.763     4.770     4.775     4.781     4.786     4.791     4.796     4.800     4.804     4.808     4.811     4.815     4.818     4.821     4.824     4.827     4.830     4.833     4.836     4.839     4.842     4.844     4.847     4.850     4.853     4.855     4.858     4.860     4.863     4.865     4.868     4.870     4.873     4.876     4.878     4.881     4.884     4.886     4.889     4.892     4.894     4.897     4.900     4.903     4.915     4.930     4.945     4.960     4.975     4.990     5.006     5.021     5.036     5.051     5.066     5.081     5.097     5.112     5.127     5.142     5.157     5.172     5.187     5.201     5.216     5.231     5.246     5.260     5.275     5.289     5.304     5.318     5.332     5.346     5.360     5.374     5.388     5.402     5.415     5.429     5.442     5.455     5.468     5.481     5.493     5.506     5.518     5.530     5.542     5.554     5.566     5.577     5.588     5.599     5.610     5.620     5.630     5.640     5.650     5.660     5.669     5.678     5.687     5.695     5.703     5.711     5.719     5.727     5.734     5.741     5.747     5.753     5.759     5.765     5.770     5.775     5.779     5.784     5.788     5.791     5.795     5.798     5.800     5.802     5.804     5.805     5.806     5.807     5.807     5.807     5.806     5.805     5.804     5.802     5.800     5.797     5.794     5.790     5.786     5.781     5.776     5.770     5.763     5.757     5.749     5.741     5.732     5.723     5.714     5.703     5.692     5.681     5.668     5.656     5.642     5.628     5.613     5.598     5.582     5.565     5.548     5.530     5.511     5.492     5.472     5.452     5.431     5.410     5.388     5.366     5.343     5.337     5.342     5.346     5.351     5.356     5.361     5.366     5.371     5.376     5.381     5.386     5.392     5.397     5.402     5.407     5.412     5.418     5.423     5.429     5.434     5.440     5.445     5.451     5.456     5.462     5.468     5.474     5.480     5.486     5.492     5.499     5.505     5.511     5.518     5.525     5.531     5.538     5.545     5.552     5.559     5.567     5.574     5.582     5.589     5.597     5.606     5.614     5.622     5.631     5.639     5.648     5.657     5.666     5.675     5.684     5.694     5.704     5.713     5.723     5.734     5.744     5.754     5.765     5.776     5.787     5.798     5.810     5.822     5.834     5.846     5.858     5.871     5.883     5.896     5.910     5.923     5.937     5.951     5.966     5.980     5.995     6.010     6.025     6.041     6.057     6.073     6.090     6.106     6.124     6.141     6.159     6.177     6.195     6.214     6.233     6.252     6.271     6.291     6.311     6.332     6.353     6.374     6.395     6.417     6.439     6.461     6.484     6.507     6.530     6.554     6.577     6.601     6.626     6.651     6.675     6.700     6.726     6.751     6.777     6.803     6.829     6.855     6.881     6.908     6.935     6.962     6.989     7.016     7.043     7.071     7.098     7.126     7.154     7.182     7.209     7.237     7.265     7.293     7.320     7.348     7.375     7.402     7.430     7.457     7.484     7.510     7.537     7.563     7.590     7.616     7.641     7.667     7.693     7.718     7.744     7.769     7.794     7.818     7.843     7.867     7.890     7.913     7.936     7.958     7.981     8.003     8.025     8.047     8.069     8.092     8.116     8.139     8.162     8.184     8.204     8.224     8.242     8.259     8.274     8.288     8.302     8.317     8.335     8.354     8.372     8.389     8.404     8.417     8.422     8.419     8.416     8.411     8.560     8.716     8.859     8.983     9.089     9.171     9.227     9.265     9.262     9.246     9.211     9.200     9.233     9.318     9.432     9.552     9.637    10.161    10.913    11.370    11.913    12.184    12.395    12.501    12.385    12.291    12.219    12.049    11.945    11.918    11.675    11.571    11.461    11.405    11.307    11.221    11.206    11.214    11.079    11.110    11.066    11.054    10.999    10.953    10.972    10.998    11.048    10.991    11.093    11.131    11.311    11.474    11.546    11.775    11.818    11.881    11.840    11.897    11.829    11.778    11.738    11.629    11.551    11.475    11.306    11.225    11.174    11.100    10.917    10.769    10.629    10.524    10.404    10.366    10.212    10.071    10.069     9.888     9.792     9.665     9.516     9.393     9.338     9.182     9.095     8.992     8.845     8.734     8.620     8.495     8.477     8.321     8.251     8.131     8.025     7.872     7.753     7.752     7.768     7.784     7.799     7.813     7.824     7.835     7.844     7.851     7.857     7.863     7.870     7.876     7.884     7.892     7.900     7.907     7.915     7.920     7.924     7.926     7.928     7.929     7.982     8.105     8.228     8.348     8.541     8.645     8.875     8.981     9.228     9.293     9.477     9.541     9.688     9.784     9.859     9.961    10.010    10.034    10.032    10.027    10.071    10.019     9.995    10.002    10.100    10.195    10.268    10.266    10.285    10.321    10.282    10.243    10.125    10.096     9.920     9.840     9.689     9.523     9.476     9.368     9.265     9.149     9.027     8.844     8.666     8.475     8.387     8.277     8.209     8.178     8.074     8.042     7.906     7.789     7.775     7.759     7.742     7.725     7.707     7.689     7.673     7.657     7.641     7.623     7.604     7.584     7.563     7.542     7.519     7.494     7.468     7.442     7.416     7.390     7.364     7.339     7.315     7.292     7.271     7.252     7.235     7.220     7.208     7.199     7.191     7.183     7.175     7.167     7.160     7.152     7.146     7.141     7.137     7.135     7.135     7.135     7.137     7.141     7.144     7.146     7.147     7.147     7.145     7.142     7.136     7.128     7.118     7.106     7.093     7.079     7.064     7.049     7.035     7.022     7.008     6.996     6.985     6.974     6.963     6.951     6.939     6.927     6.914     6.900     6.885     6.869     6.854     6.839     6.826     6.814     6.803     6.793     6.784     6.776     6.769     6.763     6.759     6.756     6.754     6.752     6.750     6.747     6.744     6.741     6.738     6.735     6.733     6.732     6.730     6.727     6.722     6.717     6.709     6.700     6.688     6.675     6.658     6.638     6.616     6.597     6.577     6.557     6.535     6.512     6.489     6.466     6.441     6.414     6.387     6.364     6.344     6.324     6.304     6.276     6.239     6.196     6.154     6.120     6.092     6.065     6.038     6.013     5.991     5.970     5.951     5.933     5.917     5.902     5.892     5.888     5.889     5.895     5.903     5.913     5.924     5.939     5.962     5.990     6.021     6.056     6.093     6.135     6.181     6.229     6.278     6.327     6.374     6.417     6.457     6.496     6.534     6.573     6.610     6.646     6.680     6.713     6.747     6.780     6.812     6.841     6.869     6.899     6.931     6.961     6.989     7.011     7.031     7.052     7.075     7.095     7.114     7.134     7.154     7.173     7.190     7.208     7.225     7.239     7.251     7.259     7.269     7.288     7.336     7.504     7.732     8.012     8.473     8.880     9.302     9.711    10.077    10.379    10.662    10.790    10.915    11.006    11.011    11.032    10.916    10.777    10.543    10.311    10.085     9.888     9.717     9.715     9.839     9.955    10.062    10.155    10.231    10.290    10.337    10.363    10.366    10.353    10.323    10.283    10.220    10.141    10.061     9.959     9.846     9.720     9.589     9.458     9.317     9.168     8.991     8.811     8.641     8.465     8.277     8.069     7.874     7.688     7.501     7.333     7.175     7.022     6.875     6.724     6.578     6.442     6.320     6.212     6.100     5.982     5.863     5.755     5.671     5.604     5.547     5.492     5.440     5.386     5.330     5.275     5.223     5.177     5.138     5.109     5.086     5.067     5.046     5.024     5.000     4.975     4.950     4.925     4.903     4.882     4.863     4.845     4.829     4.814     4.799     4.784     4.769     4.753     4.736     4.720     4.703     4.686     4.669     4.651     4.632     4.612     4.592     4.572     4.550     4.529     4.508     4.486     4.464     4.442     4.422     4.401     4.381     4.361     4.341     4.322     4.303     4.286     4.270     4.256     4.244     4.233     4.225     4.219     4.215     4.212     4.212     4.218     4.225     4.232     4.237     4.241     4.245     4.248     4.250     4.252     4.253     4.253     4.253     4.252     4.250     4.248     4.244     4.241     4.237     4.233     4.229     4.224     4.217     4.210     4.202     4.194     4.186     4.178     4.170     4.162     4.152     4.143     4.133     4.123     4.112     4.102     4.092     4.081     4.070     4.059     4.048     4.036     4.024     4.011     3.998     3.984     3.970     3.956     3.942     3.929     3.914     3.900     3.884     3.868     3.852     3.836     3.820     3.804     3.788     3.772     3.755     3.739     3.722     3.706     3.690     3.674     3.658     3.642     3.626     3.610     3.594     3.578     3.563     3.548     3.533     3.518     3.504     3.490     3.476     3.462     3.449     3.435     3.423     3.410     3.398     3.386     3.375     3.364     3.353     3.343     3.333     3.323     3.314     3.304     3.295     3.286     3.278     3.269     3.261     3.253     3.244     3.236     3.228     3.221     3.214     3.207     3.199     3.192     3.184     3.176     3.169     3.163     3.156     3.149     3.142     3.135     3.128     3.121     3.115     3.108     3.102     3.095     3.089     3.083     3.077     3.071     3.064     3.058     3.051     3.045     3.039     3.033     3.027     3.021     3.014     3.008     3.002     2.996     2.990     2.984     2.978     2.973     2.967     2.960     2.953     2.944     2.936     2.927     2.920     2.912     2.905     2.898     2.891     2.885     2.878     2.870     2.862     2.852     2.841     2.828     2.813     2.796     2.778     2.760     2.741     2.726     2.713     2.705     2.707     2.712     2.718     2.722     2.725     2.725     2.721     2.713     2.702     2.690
     3.367     3.370     3.378     3.381     3.390     3.398     3.403     3.417     3.416     3.439     3.430     3.462     3.445     3.487     3.460     3.512     3.474     3.537     3.487     3.560     3.498     3.581     3.507     3.597     3.514     3.610     3.522     3.618     3.528     3.620     3.530     3.617     3.529     3.609     3.526     3.596     3.519     3.580     3.512     3.562     3.503     3.544     3.495     3.527     3.486     3.512     3.480     3.499     3.475     3.491     3.473     3.486     3.472     3.483     3.473     3.482     3.474     3.482     3.476     3.483     3.479     3.484     3.482     3.485     3.484     3.485     3.487     3.489     3.493     3.498     3.507     3.515     3.523     3.532     3.539     3.548     3.556     3.564     3.572     3.580     3.588     3.596     3.604     3.612     3.619     3.628     3.635     3.643     3.651     3.659     3.667     3.674     3.682     3.689     3.697     3.705     3.712     3.720     3.728     3.735     3.743     3.750     3.757     3.765     3.772     3.779     3.787     3.794     3.801     3.808     3.816     3.823     3.830     3.837     3.844     3.851     3.859     3.865     3.873     3.880     3.886     3.893     3.900     3.907     3.914     3.921     3.927     3.934     3.941     3.948     3.954     3.961     3.967     3.974     3.980     3.986     3.993     3.999     4.005     4.011     4.018     4.024     4.030     4.036     4.042     4.048     4.053     4.059     4.065     4.071     4.076     4.082     4.087     4.093     4.098     4.103     4.109     4.114     4.119     4.124     4.129     4.134     4.138     4.143     4.148     4.152     4.157     4.161     4.166     4.170     4.174     4.178     4.182     4.186     4.190     4.193     4.197     4.201     4.204     4.207     4.211     4.214     4.217     4.220     4.222     4.225     4.228     4.230     4.233     4.235     4.237     4.240     4.241     4.243     4.245     4.247     4.249     4.250     4.251     4.253     4.254     4.255     4.256     4.257     4.258     4.258     4.260     4.260     4.260     4.260     4.261     4.261     4.261     4.261     4.260     4.260     4.260     4.259     4.258     4.258     4.257     4.256     4.255     4.254     4.252     4.251     4.250     4.248     4.246     4.245     4.242     4.240     4.238     4.236     4.234     4.231     4.229     4.226     4.223     4.220     4.217     4.214     4.210     4.207     4.203     4.200     4.196     4.192     4.188     4.184     4.180     4.176     4.171     4.167     4.162     4.157     4.152     4.147     4.142     4.137     4.132     4.126     4.121     4.115     4.109     4.103     4.097     4.091     4.085     4.078     4.072     4.065     4.058     4.051     4.044     4.037     4.030     4.022     4.015     4.007     3.999     3.992     3.984     3.975     3.967     3.959     3.950     3.942     3.933     3.924     3.916     3.906     3.901     3.901     3.901     3.902     3.902     3.902     3.902     3.903     3.903     3.903     3.903     3.904     3.904     3.904     3.904     3.904     3.904     3.905     3.905     3.905     3.905     3.905     3.905     3.905     3.905     3.906     3.906     3.906     3.906     3.906     3.906     3.906     3.906     3.907     3.907     3.907     3.907     3.907     3.907     3.908     3.908     3.908     3.908     3.908     3.908     3.909     3.909     3.909     3.909     3.909     3.910     3.910     3.910     3.910     3.910     3.911     3.911     3.911     3.911     3.911     3.912     3.912     3.912     3.912     3.913     3.913     3.913     3.914     3.914     3.915     3.915     3.915     3.915     3.916     3.916     3.917     3.917     3.917     3.918     3.918     3.919     3.919     3.919     3.920     3.920     3.921     3.921     3.922     3.922     3.923     3.923     3.924     3.924     3.925     3.925     3.926     3.926     3.927     3.927     3.928     3.928     3.929     3.929     3.930     3.931     3.931     3.932     3.932     3.933     3.934     3.934     3.935     3.936     3.936     3.937     3.938     3.938     3.939     3.940     3.941     3.941     3.942     3.943     3.943     3.944     3.945     3.946     3.947     3.947     3.948     3.949     3.949     3.950     3.951     3.952     3.953     3.954     3.955     3.955     3.956     3.957     3.958     3.959     3.960     3.961     3.962     3.963     3.964     3.965     3.965     3.966     3.967     3.968     3.969     3.970     3.971     3.972     3.973     3.974     3.975     3.976     3.978     3.979     3.980     3.981     3.982     3.983     3.984     3.985     3.986     3.988     3.989     3.990     3.991     3.992     3.994     3.995     3.996     3.997     3.999     4.000     4.001     4.003     4.004     4.005     4.006     4.008     4.009     4.011     4.012     4.013     4.015     4.016     4.018     4.019     4.021     4.022     4.024     4.025     4.027     4.028     4.030     4.031     4.033     4.034     4.036     4.037     4.039     4.041     4.042     4.044     4.046     4.047     4.049     4.050     4.052     4.054     4.055     4.057     4.058     4.060     4.062     4.063     4.065     4.067     4.068     4.070     4.072     4.074     4.075     4.077     4.079     4.081     4.082     4.084     4.086     4.088     4.089     4.091     4.093     4.095     4.096     4.098     4.100     4.102     4.104     4.106     4.107     4.109     4.111     4.113     4.115     4.117     4.119     4.120     4.122     4.124     4.126     4.128     4.130     4.132     4.134     4.136     4.138     4.140     4.142     4.144     4.146     4.148     4.150     4.152     4.154     4.156     4.159     4.161     4.163     4.165     4.167     4.169     4.172     4.174     4.176     4.178     4.180     4.182     4.185     4.187     4.189     4.192     4.194     4.196     4.198     4.201     4.203     4.206     4.208     4.210     4.213     4.215     4.217     4.220     4.222     4.224     4.227     4.229     4.231     4.234     4.236     4.238     4.241     4.243     4.245     4.248     4.250     4.253     4.255     4.257     4.260     4.262     4.265     4.267     4.270     4.272     4.275     4.277     4.280     4.282     4.285     4.287     4.290     4.292     4.295     4.297     4.300     4.303     4.305     4.308     4.310     4.313     4.315     4.318     4.321     4.323     4.326     4.328     4.331     4.334     4.336     4.339     4.341     4.344     4.347     4.349     4.352     4.354     4.357     4.359     4.362     4.365     4.367     4.370     4.373     4.376     4.378     4.381     4.384     4.387     4.389     4.392     4.395     4.397     4.400     4.403     4.406     4.408     4.411     4.414     4.416     4.419     4.422     4.425     4.427     4.430     4.433     4.436     4.439     4.442     4.444     4.447     4.450     4.453     4.455     4.458     4.461     4.464     4.467     4.469     4.472     4.475     4.478     4.481     4.484     4.487     4.490     4.492     4.495     4.498     4.501     4.504     4.507     4.510     4.513     4.516     4.519     4.522     4.525     4.528     4.532     4.535     4.538     4.541     4.544     4.547     4.551     4.554     4.557     4.560     4.563     4.566     4.569     4.572     4.575     4.578     4.581     4.584     4.587     4.590     4.593     4.596     4.599     4.602     4.606     4.609     4.612     4.615     4.618     4.621     4.624     4.628     4.631     4.635     4.638     4.642     4.646     4.649     4.653     4.657     4.662     4.666     4.670     4.675     4.680     4.685     4.690     4.696     4.701     4.707     4.713     4.719     4.726     4.732     4.738     4.745     4.751     4.757     4.764     4.770     4.775     4.781     4.786     4.791     4.795     4.799     4.804     4.807     4.811     4.814     4.818     4.821     4.824     4.827     4.830     4.833     4.836     4.839     4.842     4.845     4.847     4.850     4.853     4.855     4.858     4.860     4.863     4.866     4.868     4.871     4.874     4.876     4.879     4.882     4.884     4.887     4.890     4.892     4.895     4.898     4.900     4.911     4.926     4.941     4.956     4.971     4.986     5.001     5.016     5.032     5.047     5.062     5.077     5.092     5.107     5.122     5.137     5.152     5.167     5.182     5.197     5.212     5.226     5.241     5.256     5.270     5.285     5.299     5.313     5.327     5.342     5.356     5.369     5.383     5.397     5.410     5.424     5.437     5.450     5.463     5.476     5.489     5.501     5.513     5.525     5.537     5.549     5.561     5.572     5.583     5.594     5.605     5.616     5.626     5.636     5.646     5.655     5.665     5.674     5.682     5.691     5.699     5.707     5.715     5.722     5.729     5.736     5.743     5.749     5.755     5.760     5.766     5.771     5.775     5.780     5.784     5.787     5.791     5.793     5.796     5.798     5.800     5.802     5.803     5.803     5.804     5.803     5.803     5.802     5.801     5.799     5.796     5.794     5.790     5.787     5.783     5.778     5.773     5.767     5.761     5.754     5.747     5.739     5.731     5.722     5.712     5.702     5.691     5.680     5.668     5.655     5.642     5.628     5.614     5.598     5.582     5.566     5.549     5.531     5.513     5.494     5.474     5.454     5.433     5.412     5.390     5.368     5.345     5.334     5.339     5.344     5.349     5.354     5.359     5.364     5.369     5.374     5.379     5.384     5.389     5.395     5.400     5.405     5.410     5.416     5.421     5.426     5.432     5.437     5.443     5.449     5.454     5.460     5.466     5.472     5.478     5.484     5.490     5.496     5.503     5.509     5.516     5.522     5.529     5.536     5.543     5.550     5.557     5.564     5.572     5.579     5.587     5.595     5.603     5.611     5.620     5.628     5.637     5.646     5.654     5.664     5.673     5.682     5.692     5.701     5.711     5.721     5.731     5.741     5.752     5.763     5.773     5.785     5.796     5.807     5.819     5.831     5.843     5.855     5.868     5.880     5.893     5.907     5.920     5.934     5.948     5.962     5.977     5.992     6.007     6.022     6.037     6.053     6.069     6.086     6.102     6.119     6.137     6.154     6.172     6.190     6.209     6.228     6.247     6.266     6.286     6.306     6.326     6.347     6.368     6.389     6.411     6.433     6.455     6.477     6.500     6.523     6.546     6.570     6.594     6.618     6.643     6.668     6.693     6.718     6.743     6.769     6.794     6.820     6.846     6.873     6.899     6.926     6.953     6.980     7.007     7.034     7.062     7.089     7.117     7.145     7.172     7.200     7.228     7.256     7.283     7.311     7.338     7.366     7.393     7.420     7.447     7.474     7.501     7.528     7.555     7.581     7.607     7.633     7.659     7.685     7.710     7.736     7.761     7.786     7.811     7.836     7.860     7.884     7.907     7.930     7.953     7.975     7.997     8.018     8.040     8.062     8.084     8.108     8.131     8.154     8.177     8.198     8.218     8.237     8.254     8.270     8.283     8.296     8.309     8.326     8.344     8.361     8.376     8.390     8.404     8.413     8.414     8.410     8.406     8.482     8.644     8.797     8.931     9.046     9.140     9.208     9.252     9.269     9.256     9.226     9.194     9.202     9.254     9.376     9.464     9.596     9.984    10.802    11.415    11.851    12.235    12.394    12.454    12.504    12.439    12.358    12.396    12.181    12.264    12.145    11.981    11.843    11.779    11.581    11.525    11.444    11.320    11.288    11.241    11.125    11.139    11.113    11.020    10.914    10.995    10.973    10.977    11.071    11.001    11.144    11.186    11.303    11.523    11.611    11.757    11.803    11.803    11.777    11.785    11.768    11.677    11.627    11.552    11.394    11.311    11.243    11.148    11.074    10.976    10.873    10.717    10.708    10.547    10.443    10.343    10.362    10.158    10.081     9.909     9.827     9.717     9.626     9.482     9.416     9.256     9.165     8.979     8.910     8.755     8.742     8.602     8.480     8.381     8.263     8.100     8.037     7.909     7.790     7.771     7.786     7.800     7.812     7.824     7.834     7.842     7.850     7.857     7.864     7.871     7.879     7.887     7.896     7.905     7.914     7.922     7.928     7.931     7.933     7.935     7.936     7.939     7.949     8.084     8.244     8.326     8.555     8.638     8.883     8.965     9.149     9.242     9.416     9.491     9.634     9.751     9.816     9.839     9.871     9.840     9.879     9.845     9.818     9.807     9.830     9.906     9.949     9.978    10.023    10.042    10.119    10.070     9.997    10.011     9.911     9.847     9.777     9.665     9.571     9.590     9.413     9.320     9.239     9.157     9.027     8.827     8.601     8.375     8.217     8.140     8.060     8.047     7.931     7.826     7.813     7.799     7.783     7.766     7.748     7.730     7.713     7.698     7.683     7.667     7.649     7.630     7.610     7.589     7.568     7.544     7.519     7.493     7.467     7.441     7.415     7.390     7.366     7.343     7.321     7.300     7.281     7.265     7.251     7.239     7.232     7.225     7.219     7.212     7.205     7.198     7.191     7.185     7.180     7.177     7.175     7.175     7.176     7.179     7.182     7.187     7.189     7.189     7.188     7.185     7.180     7.173     7.164     7.151     7.137     7.122     7.107     7.090     7.075     7.060     7.045     7.031     7.019     7.008     6.996     6.984     6.972     6.959     6.946     6.932     6.917     6.900     6.883     6.867     6.853     6.840     6.828     6.817     6.807     6.798     6.790     6.784     6.778     6.775     6.773     6.771     6.769     6.766     6.763     6.760     6.756     6.753     6.751     6.750     6.748     6.745     6.741     6.735     6.729     6.721     6.710     6.698     6.683     6.665     6.641     6.617     6.595     6.575     6.553     6.531     6.509     6.486     6.461     6.433     6.405     6.377     6.352     6.331     6.309     6.283     6.248     6.207     6.161     6.119     6.093     6.070     6.046     6.021     5.999     5.979     5.960     5.943     5.926     5.909     5.893     5.880     5.874     5.871     5.869     5.870     5.874     5.875     5.874     5.882     5.901     5.926     5.955     5.989     6.031     6.077     6.126     6.175     6.224     6.271     6.311     6.350     6.388     6.426     6.464     6.500     6.535     6.569     6.603     6.642     6.680     6.718     6.753     6.788     6.827     6.867     6.906     6.940     6.966     6.992     7.019     7.043     7.065     7.090     7.116     7.142     7.166     7.191     7.216     7.240     7.263     7.286     7.313     7.354     7.415     7.492     7.663     8.232     8.831     9.354     9.777    10.190    10.532    10.804    11.020    11.080    11.046    11.005    10.917    10.894    10.871    10.878    10.829    10.723    10.581    10.375    10.151     9.916     9.754     9.832     9.908     9.972    10.023    10.062    10.081    10.093    10.090    10.058    10.013     9.951     9.881     9.796     9.692     9.590     9.469     9.338     9.198     9.060     8.928     8.783     8.631     8.452     8.269     8.099     7.924     7.745     7.556     7.379     7.217     7.056     6.911     6.776     6.646     6.522     6.394     6.266     6.145     6.039     5.950     5.862     5.768     5.669     5.576     5.498     5.435     5.382     5.332     5.286     5.238     5.190     5.140     5.092     5.047     5.006     4.972     4.945     4.924     4.906     4.888     4.868     4.847     4.825     4.805     4.785     4.767     4.750     4.735     4.721     4.708     4.695     4.683     4.671     4.657     4.643     4.629     4.615     4.600     4.585     4.570     4.553     4.536     4.518     4.499     4.480     4.461     4.442     4.421     4.400     4.380     4.361     4.341     4.322     4.303     4.284     4.266     4.248     4.231     4.215     4.201     4.188     4.177     4.168     4.161     4.156     4.153     4.150     4.153     4.161     4.168     4.174     4.180     4.184     4.189     4.192     4.195     4.197     4.199     4.200     4.200     4.200     4.198     4.196     4.194     4.191     4.188     4.185     4.181     4.176     4.169     4.163     4.155     4.148     4.141     4.134     4.126     4.118     4.109     4.100     4.091     4.081     4.071     4.061     4.051     4.041     4.030     4.019     4.008     3.997     3.985     3.972     3.959     3.946     3.932     3.918     3.905     3.891     3.877     3.862     3.847     3.831     3.815     3.799     3.784     3.768     3.752     3.736     3.720     3.704     3.688     3.672     3.656     3.640     3.624     3.609     3.593     3.577     3.562     3.547     3.532     3.517     3.503     3.488     3.474     3.460     3.447     3.433     3.420     3.407     3.395     3.383     3.371     3.360     3.349     3.339     3.328     3.318     3.308     3.299     3.290     3.281     3.272     3.264     3.255     3.247     3.239     3.231     3.223     3.215     3.207     3.200     3.193     3.186     3.178     3.171     3.163     3.156     3.149     3.142     3.136     3.129     3.122     3.115     3.108     3.102     3.095     3.088     3.082     3.076     3.070     3.064     3.058     3.051     3.045     3.038     3.032     3.025     3.020     3.014     3.008     3.002     2.995     2.989     2.983     2.977     2.971     2.965     2.959     2.953     2.947     2.940     2.932     2.924     2.915     2.907     2.900     2.893     2.886     2.879     2.872     2.865     2.858     2.849     2.840     2.828     2.815     2.800     2.783     2.766     2.747     2.728     2.712     2.701     2.693     2.695     2.702     2.708     2.712     2.715     2.715     2.711     2.703     2.692     2.677
     3.365     3.371     3.374     3.381     3.386     3.393     3.399     3.406     3.419     3.419     3.442     3.434     3.466     3.449     3.492     3.464     3.518     3.479     3.544     3.492     3.567     3.503     3.588     3.513     3.605     3.519     3.616     3.525     3.623     3.530     3.624     3.532     3.620     3.531     3.610     3.526     3.597     3.520     3.580     3.512     3.562     3.504     3.545     3.495     3.528     3.488     3.514     3.482     3.503     3.478     3.495     3.475     3.490     3.475     3.488     3.475     3.487     3.477     3.487     3.479     3.488     3.481     3.489     3.483     3.489     3.485     3.489     3.488     3.495     3.503     3.512     3.520     3.529     3.537     3.545     3.553     3.561     3.569     3.577     3.586     3.593     3.601     3.609     3.617     3.625     3.633     3.641     3.649     3.657     3.665     3.672     3.680     3.688     3.696     3.703     3.711     3.719     3.726     3.734     3.741     3.749     3.756     3.764     3.771     3.779     3.786     3.793     3.801     3.808     3.815     3.822     3.830     3.837     3.844     3.851     3.858     3.865     3.872     3.880     3.886     3.893     3.901     3.907     3.914     3.921     3.928     3.934     3.941     3.948     3.954     3.961     3.968     3.974     3.980     3.987     3.993     4.000     4.006     4.012     4.018     4.025     4.030     4.037     4.042     4.048     4.054     4.060     4.066     4.072     4.077     4.083     4.089     4.094     4.099     4.105     4.110     4.115     4.120     4.125     4.130     4.135     4.140     4.145     4.149     4.154     4.159     4.163     4.167     4.172     4.176     4.180     4.184     4.188     4.192     4.196     4.199     4.203     4.207     4.210     4.213     4.217     4.220     4.223     4.225     4.228     4.231     4.234     4.236     4.238     4.241     4.243     4.245     4.247     4.249     4.251     4.252     4.254     4.255     4.257     4.258     4.259     4.260     4.261     4.262     4.263     4.264     4.264     4.265     4.265     4.265     4.266     4.266     4.266     4.265     4.265     4.265     4.264     4.264     4.263     4.262     4.262     4.260     4.260     4.258     4.257     4.256     4.254     4.252     4.251     4.249     4.247     4.245     4.242     4.240     4.238     4.235     4.233     4.230     4.227     4.224     4.221     4.218     4.214     4.211     4.207     4.203     4.200     4.196     4.192     4.188     4.183     4.179     4.175     4.170     4.165     4.160     4.156     4.151     4.145     4.140     4.135     4.129     4.124     4.118     4.112     4.106     4.100     4.094     4.088     4.081     4.074     4.068     4.061     4.054     4.047     4.040     4.032     4.025     4.017     4.010     4.002     3.994     3.986     3.978     3.969     3.961     3.953     3.944     3.935     3.926     3.918     3.908     3.899     3.899     3.899     3.900     3.900     3.900     3.900     3.901     3.901     3.901     3.901     3.901     3.902     3.902     3.902     3.902     3.902     3.902     3.903     3.903     3.903     3.903     3.903     3.903     3.904     3.904     3.904     3.904     3.904     3.904     3.904     3.905     3.905     3.905     3.905     3.905     3.905     3.905     3.906     3.906     3.906     3.906     3.906     3.906     3.907     3.907     3.907     3.907     3.907     3.908     3.908     3.908     3.908     3.908     3.909     3.909     3.909     3.909     3.910     3.910     3.910     3.910     3.911     3.911     3.911     3.911     3.912     3.912     3.912     3.913     3.913     3.913     3.914     3.914     3.915     3.915     3.915     3.916     3.916     3.917     3.917     3.917     3.918     3.918     3.919     3.919     3.920     3.920     3.921     3.921     3.922     3.922     3.923     3.923     3.923     3.924     3.925     3.925     3.926     3.926     3.927     3.927     3.928     3.929     3.929     3.930     3.930     3.931     3.932     3.932     3.933     3.934     3.934     3.935     3.936     3.936     3.937     3.938     3.938     3.939     3.940     3.941     3.941     3.942     3.943     3.943     3.944     3.945     3.946     3.946     3.947     3.948     3.949     3.950     3.951     3.951     3.952     3.953     3.954     3.955     3.956     3.956     3.957     3.958     3.959     3.960     3.961     3.962     3.963     3.964     3.965     3.966     3.967     3.968     3.969     3.970     3.971     3.972     3.973     3.974     3.975     3.976     3.977     3.978     3.979     3.980     3.982     3.983     3.984     3.985     3.986     3.987     3.989     3.990     3.991     3.992     3.993     3.995     3.996     3.997     3.999     4.000     4.001     4.002     4.004     4.005     4.006     4.008     4.009     4.011     4.012     4.014     4.015     4.016     4.018     4.019     4.021     4.022     4.024     4.025     4.027     4.028     4.030     4.031     4.033     4.035     4.036     4.038     4.039     4.041     4.042     4.044     4.046     4.047     4.049     4.051     4.052     4.054     4.056     4.057     4.059     4.061     4.062     4.064     4.066     4.067     4.069     4.071     4.072     4.074     4.076     4.078     4.079     4.081     4.083     4.085     4.086     4.088     4.090     4.092     4.094     4.095     4.097     4.099     4.101     4.103     4.104     4.106     4.108     4.110     4.112     4.114     4.115     4.117     4.119     4.121     4.123     4.125     4.127     4.129     4.131     4.133     4.135     4.137     4.139     4.141     4.143     4.145     4.147     4.149     4.151     4.153     4.155     4.157     4.160     4.162     4.164     4.166     4.168     4.171     4.173     4.175     4.177     4.179     4.182     4.184     4.186     4.188     4.191     4.193     4.195     4.198     4.200     4.202     4.205     4.207     4.209     4.212     4.214     4.216     4.219     4.221     4.223     4.226     4.228     4.230     4.233     4.235     4.237     4.240     4.242     4.245     4.247     4.249     4.252     4.254     4.257     4.259     4.261     4.264     4.267     4.269     4.271     4.274     4.276     4.279     4.281     4.284     4.286     4.289     4.291     4.294     4.297     4.299     4.302     4.304     4.307     4.309     4.312     4.315     4.317     4.320     4.322     4.325     4.328     4.330     4.333     4.335     4.338     4.340     4.343     4.346     4.348     4.351     4.353     4.356     4.358     4.361     4.364     4.366     4.369     4.372     4.375     4.377     4.380     4.383     4.385     4.388     4.391     4.394     4.396     4.399     4.402     4.404     4.407     4.410     4.412     4.415     4.418     4.421     4.424     4.426     4.429     4.432     4.435     4.438     4.440     4.443     4.446     4.449     4.451     4.454     4.457     4.459     4.462     4.465     4.468     4.471     4.474     4.477     4.479     4.482     4.485     4.488     4.491     4.494     4.497     4.500     4.503     4.506     4.509     4.512     4.515     4.518     4.521     4.524     4.527     4.530     4.533     4.536     4.539     4.542     4.546     4.549     4.552     4.555     4.558     4.561     4.565     4.568     4.571     4.574     4.577     4.580     4.583     4.586     4.589     4.592     4.595     4.598     4.602     4.605     4.608     4.611     4.614     4.617     4.621     4.624     4.627     4.631     4.634     4.638     4.642     4.646     4.650     4.654     4.658     4.662     4.667     4.671     4.676     4.681     4.686     4.692     4.697     4.703     4.708     4.714     4.720     4.727     4.733     4.739     4.745     4.751     4.758     4.764     4.769     4.775     4.780     4.785     4.790     4.795     4.799     4.803     4.807     4.811     4.814     4.818     4.821     4.824     4.827     4.830     4.833     4.836     4.839     4.842     4.845     4.847     4.850     4.852     4.855     4.858     4.860     4.863     4.866     4.869     4.871     4.874     4.877     4.879     4.882     4.885     4.887     4.890     4.893     4.896     4.898     4.907     4.922     4.937     4.952     4.967     4.982     4.997     5.012     5.027     5.042     5.058     5.073     5.088     5.103     5.118     5.133     5.148     5.163     5.178     5.192     5.207     5.222     5.236     5.251     5.265     5.280     5.294     5.308     5.323     5.337     5.351     5.365     5.379     5.392     5.406     5.419     5.432     5.445     5.458     5.471     5.484     5.496     5.509     5.521     5.533     5.544     5.556     5.567     5.579     5.590     5.601     5.611     5.622     5.632     5.641     5.651     5.660     5.669     5.678     5.686     5.695     5.703     5.711     5.718     5.725     5.732     5.739     5.745     5.751     5.756     5.762     5.767     5.771     5.776     5.780     5.783     5.787     5.790     5.792     5.794     5.796     5.798     5.799     5.800     5.800     5.800     5.799     5.798     5.797     5.795     5.793     5.790     5.787     5.784     5.780     5.775     5.770     5.765     5.759     5.752     5.745     5.738     5.729     5.720     5.711     5.701     5.690     5.679     5.667     5.655     5.642     5.628     5.614     5.599     5.583     5.567     5.550     5.532     5.514     5.495     5.476     5.456     5.435     5.414     5.393     5.370     5.347     5.332     5.337     5.342     5.347     5.352     5.357     5.362     5.367     5.372     5.377     5.382     5.387     5.392     5.398     5.403     5.408     5.414     5.419     5.424     5.430     5.435     5.441     5.447     5.452     5.458     5.464     5.470     5.476     5.482     5.488     5.494     5.501     5.507     5.513     5.520     5.527     5.534     5.540     5.547     5.555     5.562     5.569     5.577     5.585     5.593     5.601     5.609     5.617     5.626     5.634     5.643     5.652     5.661     5.670     5.680     5.689     5.699     5.708     5.718     5.729     5.739     5.749     5.760     5.771     5.782     5.793     5.805     5.816     5.828     5.840     5.852     5.865     5.878     5.891     5.904     5.917     5.931     5.945     5.959     5.973     5.988     6.003     6.018     6.034     6.049     6.065     6.082     6.098     6.115     6.132     6.150     6.168     6.186     6.204     6.223     6.242     6.261     6.281     6.301     6.321     6.341     6.362     6.383     6.405     6.426     6.448     6.471     6.493     6.516     6.539     6.563     6.587     6.611     6.635     6.660     6.685     6.710     6.735     6.760     6.786     6.812     6.838     6.864     6.891     6.917     6.944     6.971     6.998     7.025     7.053     7.080     7.108     7.135     7.163     7.191     7.219     7.247     7.274     7.302     7.329     7.357     7.384     7.411     7.438     7.465     7.492     7.519     7.546     7.572     7.598     7.625     7.650     7.676     7.702     7.728     7.753     7.779     7.804     7.828     7.853     7.877     7.901     7.924     7.947     7.969     7.991     8.013     8.034     8.056     8.078     8.100     8.123     8.146     8.169     8.191     8.212     8.231     8.249     8.265     8.278     8.290     8.302     8.317     8.334     8.352     8.367     8.378     8.389     8.400     8.404     8.403     8.398     8.392     8.558     8.721     8.868     8.993     9.096     9.176     9.230     9.263     9.252     9.242     9.210     9.193     9.215     9.310     9.396     9.505     9.777    10.566    11.186    11.707    12.029    12.253    12.385    12.393    12.517    12.494    12.404    12.369    12.394    12.364    12.345    12.214    12.033    11.937    11.845    11.729    11.624    11.525    11.385    11.310    11.197    11.143    11.173    11.065    11.059    10.966    11.007    11.006    11.026    11.120    11.067    11.217    11.228    11.376    11.451    11.568    11.638    11.697    11.747    11.767    11.724    11.603    11.591    11.455    11.426    11.308    11.150    11.177    11.084    11.044    10.911    10.815    10.652    10.626    10.508    10.401    10.328    10.229    10.067    10.091     9.920     9.840     9.731     9.675     9.500     9.507     9.315     9.160     9.078     9.051     8.864     8.765     8.725     8.580     8.404     8.298     8.157     8.041     7.933     7.816     7.786     7.799     7.811     7.822     7.832     7.841     7.849     7.857     7.865     7.873     7.882     7.891     7.900     7.911     7.920     7.929     7.935     7.938     7.939     7.940     7.943     7.946     7.949     8.000     8.102     8.269     8.366     8.568     8.658     8.836     8.948     9.109     9.215     9.340     9.479     9.599     9.638     9.710     9.715     9.737     9.677     9.697     9.650     9.639     9.719     9.672     9.674     9.728     9.772     9.844     9.838     9.821     9.827     9.788     9.783     9.753     9.688     9.599     9.639     9.533     9.496     9.366     9.301     9.284     9.187     9.014     8.680     8.471     8.176     8.080     7.983     7.932     7.863     7.850     7.837     7.823     7.807     7.789     7.770     7.752     7.737     7.723     7.708     7.692     7.674     7.655     7.634     7.614     7.592     7.568     7.542     7.516     7.490     7.465     7.440     7.416     7.393     7.371     7.349     7.329     7.311     7.296     7.282     7.273     7.267     7.262     7.257     7.251     7.244     7.237     7.231     7.225     7.220     7.216     7.215     7.215     7.216     7.220     7.224     7.228     7.230     7.229     7.227     7.224     7.218     7.210     7.198     7.183     7.167     7.151     7.134     7.117     7.101     7.085     7.069     7.055     7.043     7.032     7.020     7.007     6.994     6.981     6.967     6.952     6.935     6.916     6.898     6.882     6.868     6.855     6.844     6.834     6.824     6.815     6.807     6.801     6.796     6.794     6.792     6.791     6.788     6.785     6.782     6.778     6.774     6.771     6.769     6.767     6.764     6.760     6.755     6.748     6.740     6.731     6.720     6.707     6.692     6.670     6.641     6.613     6.590     6.570     6.549     6.527     6.505     6.480     6.452     6.422     6.392     6.363     6.338     6.314     6.288     6.257     6.219     6.176     6.130     6.097     6.080     6.061     6.037     6.013     5.994     5.978     5.960     5.943     5.926     5.908     5.889     5.875     5.867     5.858     5.851     5.848     5.845     5.835     5.823     5.810     5.810     5.824     5.845     5.876     5.918     5.966     6.016     6.066     6.115     6.158     6.196     6.233     6.270     6.308     6.345     6.380     6.414     6.448     6.486     6.531     6.576     6.621     6.664     6.706     6.755     6.805     6.851     6.891     6.924     6.956     6.987     7.017     7.049     7.086     7.125     7.163     7.202     7.241     7.280     7.318     7.356     7.395     7.438     7.490     7.558     7.639     7.723     7.984     8.562     9.021     9.366     9.619     9.838     9.993    10.153    10.137    10.111    10.117    10.074    10.129    10.163    10.264    10.314    10.337    10.295    10.171    10.002     9.783     9.615     9.637     9.655     9.669     9.674     9.678     9.661     9.637     9.601     9.547     9.482     9.403     9.319     9.223     9.106     8.993     8.869     8.734     8.600     8.474     8.356     8.225     8.079     7.908     7.730     7.569     7.412     7.255     7.095     6.942     6.803     6.667     6.543     6.429     6.320     6.218     6.110     5.999     5.894     5.803     5.727     5.654     5.577     5.496     5.417     5.346     5.286     5.235     5.189     5.146     5.103     5.059     5.015     4.970     4.927     4.887     4.850     4.819     4.794     4.775     4.760     4.744     4.726     4.709     4.691     4.675     4.659     4.644     4.631     4.619     4.608     4.597     4.587     4.577     4.565     4.553     4.542     4.530     4.517     4.504     4.491     4.476     4.461     4.445     4.429     4.412     4.394     4.376     4.358     4.339     4.320     4.301     4.283     4.264     4.247     4.229     4.212     4.195     4.178     4.163     4.149     4.136     4.125     4.115     4.107     4.101     4.097     4.094     4.093     4.101     4.108     4.115     4.121     4.127     4.132     4.137     4.141     4.144     4.147     4.149     4.150     4.151     4.150     4.150     4.148     4.146     4.144     4.141     4.138     4.134     4.129     4.124     4.117     4.111     4.105     4.098     4.091     4.084     4.076     4.067     4.059     4.050     4.040     4.031     4.022     4.012     4.002     3.991     3.981     3.970     3.959     3.947     3.934     3.922     3.908     3.895     3.881     3.868     3.855     3.841     3.826     3.811     3.795     3.780     3.764     3.749     3.733     3.718     3.702     3.686     3.670     3.654     3.639     3.623     3.608     3.592     3.576     3.561     3.546     3.531     3.516     3.501     3.487     3.473     3.459     3.445     3.432     3.418     3.405     3.393     3.380     3.368     3.357     3.346     3.335     3.324     3.314     3.304     3.295     3.285     3.276     3.267     3.259     3.250     3.242     3.234     3.225     3.217     3.210     3.202     3.194     3.186     3.179     3.172     3.165     3.158     3.151     3.143     3.136     3.129     3.123     3.116     3.109     3.102     3.096     3.089     3.082     3.076     3.069     3.063     3.057     3.051     3.045     3.039     3.033     3.026     3.020     3.013     3.007     3.001     2.995     2.989     2.983     2.977     2.971     2.965     2.959     2.952     2.946     2.940     2.934     2.928     2.921     2.913     2.904     2.895     2.888     2.881     2.874     2.867     2.860     2.853     2.846     2.837     2.828     2.816     2.803     2.787     2.771     2.754     2.735     2.716     2.699     2.688     2.682     2.684     2.691     2.698     2.702     2.706     2.706     2.702     2.694     2.684     2.670
     3.364     3.368     3.373     3.378     3.383     3.390     3.395     3.403     3.408     3.421     3.422     3.445     3.438     3.470     3.453     3.497     3.469     3.524     3.483     3.550     3.497     3.574     3.508     3.594     3.517     3.610     3.523     3.621     3.528     3.626     3.532     3.625     3.532     3.620     3.530     3.609     3.525     3.595     3.518     3.578     3.511     3.561     3.503     3.544     3.495     3.528     3.489     3.516     3.484     3.506     3.480     3.499     3.479     3.494     3.478     3.492     3.479     3.492     3.480     3.492     3.482     3.492     3.484     3.492     3.486     3.492     3.487     3.491     3.500     3.508     3.516     3.525     3.534     3.541     3.550     3.558     3.567     3.574     3.583     3.591     3.599     3.607     3.615     3.623     3.631     3.639     3.647     3.655     3.662     3.671     3.678     3.686     3.694     3.702     3.710     3.717     3.725     3.733     3.740     3.748     3.755     3.763     3.770     3.778     3.785     3.792     3.800     3.807     3.815     3.822     3.829     3.837     3.844     3.851     3.858     3.865     3.872     3.880     3.886     3.894     3.900     3.907     3.914     3.921     3.928     3.935     3.941     3.948     3.955     3.961     3.968     3.974     3.981     3.987     3.994     4.000     4.006     4.013     4.019     4.025     4.031     4.037     4.043     4.049     4.055     4.061     4.067     4.073     4.078     4.084     4.089     4.095     4.100     4.106     4.111     4.116     4.121     4.127     4.132     4.137     4.141     4.146     4.151     4.156     4.161     4.165     4.169     4.174     4.178     4.182     4.186     4.190     4.194     4.198     4.202     4.205     4.209     4.213     4.216     4.219     4.222     4.225     4.228     4.231     4.234     4.236     4.239     4.241     4.244     4.246     4.248     4.250     4.252     4.254     4.256     4.257     4.259     4.260     4.262     4.263     4.264     4.265     4.266     4.267     4.268     4.269     4.269     4.270     4.270     4.270     4.270     4.270     4.270     4.270     4.270     4.269     4.269     4.268     4.268     4.267     4.266     4.265     4.264     4.263     4.261     4.260     4.258     4.257     4.255     4.253     4.251     4.249     4.246     4.244     4.242     4.239     4.236     4.234     4.231     4.227     4.224     4.221     4.218     4.214     4.211     4.207     4.203     4.199     4.195     4.191     4.187     4.182     4.178     4.173     4.168     4.164     4.159     4.154     4.148     4.143     4.138     4.132     4.126     4.121     4.115     4.109     4.103     4.096     4.090     4.083     4.077     4.070     4.063     4.056     4.049     4.042     4.035     4.027     4.019     4.012     4.004     3.996     3.988     3.980     3.972     3.963     3.955     3.946     3.937     3.928     3.919     3.910     3.901     3.897     3.897     3.898     3.898     3.898     3.899     3.899     3.899     3.899     3.899     3.900     3.900     3.900     3.900     3.900     3.900     3.901     3.901     3.901     3.901     3.901     3.901     3.901     3.902     3.902     3.902     3.902     3.902     3.902     3.902     3.903     3.903     3.903     3.903     3.903     3.904     3.904     3.904     3.904     3.904     3.904     3.905     3.905     3.905     3.905     3.905     3.905     3.906     3.906     3.906     3.906     3.906     3.907     3.907     3.907     3.907     3.908     3.908     3.908     3.908     3.909     3.909     3.909     3.910     3.910     3.910     3.911     3.911     3.911     3.911     3.912     3.912     3.912     3.913     3.913     3.914     3.914     3.915     3.915     3.915     3.916     3.916     3.917     3.917     3.918     3.918     3.918     3.919     3.920     3.920     3.920     3.921     3.922     3.922     3.922     3.923     3.924     3.924     3.925     3.925     3.926     3.926     3.927     3.927     3.928     3.929     3.929     3.930     3.931     3.931     3.932     3.933     3.933     3.934     3.935     3.935     3.936     3.937     3.938     3.938     3.939     3.940     3.940     3.941     3.942     3.943     3.943     3.944     3.945     3.946     3.946     3.947     3.948     3.949     3.950     3.951     3.951     3.952     3.953     3.954     3.955     3.956     3.957     3.958     3.958     3.960     3.961     3.961     3.962     3.963     3.964     3.965     3.966     3.967     3.968     3.969     3.970     3.971     3.972     3.974     3.975     3.976     3.977     3.978     3.979     3.980     3.981     3.982     3.983     3.985     3.986     3.987     3.988     3.990     3.991     3.992     3.993     3.995     3.996     3.997     3.998     4.000     4.001     4.002     4.004     4.005     4.006     4.008     4.009     4.011     4.012     4.013     4.015     4.016     4.018     4.019     4.021     4.022     4.024     4.026     4.027     4.028     4.030     4.032     4.033     4.035     4.036     4.038     4.040     4.041     4.043     4.044     4.046     4.048     4.049     4.051     4.053     4.054     4.056     4.058     4.059     4.061     4.063     4.064     4.066     4.068     4.069     4.071     4.073     4.075     4.076     4.078     4.080     4.082     4.083     4.085     4.087     4.089     4.090     4.092     4.094     4.096     4.098     4.100     4.101     4.103     4.105     4.107     4.109     4.111     4.112     4.114     4.116     4.118     4.120     4.122     4.124     4.126     4.128     4.130     4.132     4.134     4.136     4.138     4.140     4.142     4.144     4.146     4.148     4.150     4.152     4.154     4.156     4.158     4.161     4.163     4.165     4.167     4.169     4.172     4.174     4.176     4.178     4.181     4.183     4.185     4.187     4.190     4.192     4.194     4.197     4.199     4.201     4.204     4.206     4.208     4.211     4.213     4.215     4.218     4.220     4.222     4.225     4.227     4.229     4.232     4.234     4.236     4.239     4.241     4.244     4.246     4.249     4.251     4.253     4.256     4.258     4.261     4.263     4.266     4.268     4.271     4.273     4.276     4.278     4.280     4.283     4.285     4.288     4.290     4.293     4.296     4.298     4.301     4.303     4.306     4.309     4.311     4.314     4.316     4.319     4.322     4.324     4.327     4.329     4.332     4.334     4.337     4.339     4.342     4.344     4.347     4.350     4.352     4.355     4.357     4.360     4.363     4.366     4.368     4.371     4.374     4.376     4.379     4.382     4.384     4.387     4.390     4.392     4.395     4.398     4.401     4.403     4.406     4.409     4.411     4.414     4.417     4.420     4.422     4.425     4.428     4.431     4.433     4.436     4.439     4.442     4.445     4.447     4.450     4.453     4.455     4.458     4.461     4.464     4.467     4.469     4.472     4.475     4.478     4.481     4.484     4.487     4.490     4.492     4.495     4.498     4.501     4.504     4.507     4.510     4.513     4.516     4.519     4.522     4.525     4.528     4.531     4.535     4.538     4.541     4.544     4.547     4.550     4.554     4.557     4.560     4.563     4.566     4.569     4.573     4.576     4.579     4.582     4.585     4.588     4.591     4.594     4.597     4.601     4.604     4.607     4.610     4.614     4.617     4.620     4.624     4.627     4.631     4.634     4.638     4.642     4.646     4.650     4.654     4.658     4.663     4.667     4.672     4.677     4.682     4.687     4.693     4.698     4.704     4.710     4.715     4.721     4.727     4.733     4.740     4.746     4.752     4.758     4.763     4.769     4.774     4.780     4.785     4.789     4.794     4.798     4.802     4.806     4.810     4.814     4.817     4.821     4.824     4.827     4.830     4.833     4.836     4.839     4.841     4.844     4.847     4.850     4.852     4.855     4.858     4.861     4.864     4.866     4.869     4.872     4.874     4.877     4.880     4.883     4.885     4.888     4.891     4.893     4.896     4.903     4.918     4.933     4.948     4.963     4.978     4.993     5.008     5.023     5.038     5.053     5.068     5.083     5.098     5.113     5.128     5.143     5.158     5.173     5.188     5.203     5.217     5.232     5.246     5.261     5.275     5.290     5.304     5.318     5.332     5.346     5.360     5.374     5.388     5.401     5.414     5.428     5.441     5.454     5.466     5.479     5.492     5.504     5.516     5.528     5.540     5.551     5.563     5.574     5.585     5.596     5.607     5.617     5.627     5.637     5.646     5.656     5.665     5.674     5.682     5.691     5.699     5.706     5.714     5.721     5.728     5.734     5.741     5.747     5.753     5.758     5.763     5.768     5.772     5.776     5.780     5.783     5.786     5.789     5.791     5.793     5.794     5.795     5.796     5.796     5.797     5.796     5.795     5.794     5.792     5.790     5.787     5.784     5.781     5.777     5.773     5.768     5.762     5.757     5.750     5.743     5.736     5.728     5.719     5.710     5.700     5.690     5.679     5.667     5.655     5.642     5.628     5.614     5.599     5.584     5.568     5.551     5.534     5.516     5.497     5.478     5.458     5.437     5.416     5.395     5.373     5.350     5.330     5.335     5.340     5.345     5.350     5.355     5.360     5.365     5.370     5.375     5.380     5.385     5.390     5.396     5.401     5.406     5.412     5.417     5.422     5.428     5.433     5.439     5.445     5.450     5.456     5.462     5.468     5.474     5.480     5.486     5.492     5.498     5.505     5.511     5.518     5.525     5.531     5.538     5.545     5.552     5.560     5.567     5.575     5.582     5.590     5.598     5.607     5.615     5.623     5.632     5.641     5.650     5.659     5.668     5.677     5.687     5.696     5.706     5.716     5.726     5.736     5.747     5.758     5.768     5.779     5.791     5.802     5.814     5.825     5.837     5.850     5.862     5.875     5.888     5.901     5.914     5.928     5.942     5.956     5.970     5.985     5.999     6.015     6.030     6.046     6.062     6.078     6.094     6.111     6.128     6.146     6.163     6.181     6.200     6.218     6.237     6.256     6.276     6.295     6.315     6.336     6.357     6.377     6.399     6.420     6.442     6.464     6.487     6.510     6.533     6.556     6.580     6.604     6.628     6.652     6.677     6.702     6.727     6.752     6.778     6.804     6.830     6.856     6.882     6.909     6.935     6.962     6.989     7.016     7.044     7.071     7.099     7.126     7.154     7.182     7.209     7.237     7.265     7.293     7.320     7.348     7.375     7.402     7.429     7.456     7.483     7.510     7.537     7.563     7.590     7.616     7.642     7.668     7.694     7.720     7.745     7.771     7.796     7.821     7.846     7.870     7.894     7.918     7.941     7.963     7.985     8.007     8.029     8.050     8.071     8.093     8.115     8.137     8.160     8.183     8.204     8.224     8.243     8.260     8.274     8.286     8.297     8.309     8.325     8.342     8.358     8.369     8.377     8.385     8.391     8.393     8.390     8.386     8.454     8.625     8.786     8.926     9.041     9.131     9.198     9.238     9.246     9.239     9.222     9.201     9.200     9.248     9.333     9.427     9.549    10.046    10.798    11.304    11.726    11.951    12.228    12.326    12.331    12.417    12.401    12.458    12.405    12.441    12.473    12.480    12.398    12.247    12.187    11.994    11.853    11.815    11.624    11.589    11.418    11.383    11.314    11.175    11.093    11.036    11.022    10.951    11.024    10.997    11.079    11.090    11.056    11.244    11.235    11.336    11.429    11.531    11.514    11.544    11.635    11.562    11.492    11.468    11.348    11.352    11.188    11.239    11.132    11.062    11.040    10.949    10.830    10.823    10.616    10.519    10.519    10.370    10.281    10.207    10.078     9.995     9.900     9.884     9.726     9.724     9.556     9.449     9.300     9.230     9.118     8.975     8.981     8.830     8.747     8.586     8.464     8.307     8.225     8.066     7.979     7.862     7.797     7.809     7.819     7.829     7.839     7.848     7.857     7.865     7.875     7.884     7.894     7.906     7.917     7.927     7.936     7.941     7.943     7.944     7.946     7.949     7.952     7.956     7.960     8.069     8.145     8.327     8.419     8.587     8.702     8.829     8.956     9.080     9.226     9.351     9.437     9.491     9.573     9.652     9.609     9.554     9.534     9.517     9.509     9.488     9.446     9.451     9.482     9.569     9.554     9.605     9.602     9.617     9.620     9.618     9.634     9.556     9.652     9.556     9.516     9.428     9.373     9.326     9.358     9.323     9.109     8.786     8.420     8.232     8.034     7.911     7.900     7.887     7.874     7.861     7.846     7.829     7.811     7.793     7.776     7.762     7.748     7.733     7.717     7.698     7.678     7.657     7.637     7.614     7.589     7.564     7.538     7.513     7.489     7.465     7.442     7.420     7.399     7.378     7.359     7.342     7.327     7.316     7.310     7.306     7.302     7.297     7.290     7.283     7.277     7.270     7.264     7.259     7.255     7.254     7.254     7.256     7.260     7.264     7.267     7.268     7.268     7.265     7.261     7.254     7.245     7.231     7.214     7.196     7.179     7.162     7.145     7.127     7.110     7.094     7.080     7.068     7.057     7.045     7.031     7.018     7.004     6.989     6.971     6.952     6.932     6.914     6.898     6.885     6.874     6.863     6.853     6.844     6.835     6.827     6.821     6.818     6.817     6.815     6.813     6.810     6.806     6.802     6.798     6.794     6.791     6.788     6.785     6.781     6.775     6.768     6.760     6.751     6.741     6.730     6.716     6.696     6.668     6.636     6.604     6.582     6.562     6.543     6.522     6.499     6.471     6.441     6.408     6.378     6.349     6.324     6.298     6.269     6.236     6.197     6.156     6.120     6.100     6.083     6.066     6.045     6.022     6.007     5.995     5.974     5.953     5.934     5.914     5.891     5.876     5.864     5.848     5.836     5.827     5.815     5.796     5.776     5.752     5.723     5.715     5.725     5.754     5.799     5.849     5.899     5.949     5.995     6.034     6.070     6.107     6.144     6.180     6.215     6.248     6.281     6.318     6.365     6.417     6.470     6.522     6.572     6.626     6.686     6.743     6.797     6.843     6.880     6.918     6.956     6.997     7.044     7.097     7.150     7.202     7.253     7.302     7.349     7.396     7.442     7.486     7.531     7.586     7.654     7.735     7.818     7.895     7.973     8.053     8.146     8.247     8.338     8.412     8.478     8.543     8.643     8.725     8.839     8.935     9.078     9.219     9.356     9.481     9.540     9.534     9.452     9.321     9.264     9.248     9.223     9.190     9.156     9.129     9.087     9.038     8.985     8.920     8.843     8.757     8.670     8.572     8.454     8.343     8.227     8.104     7.990     7.890     7.796     7.685     7.553     7.393     7.227     7.085     6.952     6.825     6.696     6.569     6.450     6.335     6.230     6.134     6.043     5.957     5.867     5.771     5.682     5.602     5.534     5.471     5.406     5.339     5.271     5.208     5.153     5.104     5.059     5.018     4.979     4.938     4.898     4.857     4.817     4.778     4.741     4.708     4.678     4.655     4.640     4.627     4.613     4.599     4.585     4.571     4.557     4.545     4.533     4.523     4.513     4.504     4.496     4.487     4.477     4.467     4.458     4.448     4.437     4.426     4.414     4.402     4.389     4.375     4.360     4.345     4.329     4.313     4.296     4.279     4.261     4.244     4.226     4.209     4.192     4.176     4.160     4.144     4.128     4.113     4.099     4.086     4.075     4.065     4.056     4.050     4.045     4.041     4.038     4.045     4.053     4.060     4.067     4.073     4.079     4.084     4.089     4.093     4.096     4.099     4.101     4.103     4.104     4.104     4.103     4.102     4.101     4.099     4.097     4.094     4.090     4.085     4.080     4.074     4.069     4.063     4.056     4.050     4.043     4.035     4.027     4.019     4.010     4.001     3.992     3.983     3.974     3.964     3.954     3.943     3.932     3.921     3.910     3.897     3.885     3.872     3.859     3.845     3.832     3.819     3.805     3.790     3.775     3.760     3.745     3.730     3.714     3.699     3.684     3.668     3.653     3.637     3.622     3.606     3.591     3.576     3.560     3.545     3.530     3.515     3.500     3.486     3.472     3.458     3.444     3.430     3.417     3.404     3.391     3.378     3.366     3.354     3.343     3.332     3.321     3.311     3.301     3.291     3.281     3.272     3.263     3.254     3.245     3.237     3.229     3.220     3.212     3.204     3.197     3.189     3.181     3.174     3.166     3.159     3.152     3.145     3.138     3.131     3.124     3.117     3.110     3.103     3.097     3.090     3.083     3.077     3.070     3.063     3.057     3.051     3.045     3.039     3.033     3.026     3.020     3.014     3.008     3.001     2.995     2.989     2.983     2.977     2.971     2.965     2.959     2.953     2.947     2.941     2.934     2.928     2.921     2.915     2.908     2.901     2.893     2.884     2.876     2.869     2.862     2.855     2.849     2.842     2.834     2.826     2.816     2.804     2.791     2.775     2.759     2.741     2.723     2.704     2.687     2.676     2.671     2.674     2.682     2.688     2.693     2.696     2.697     2.693     2.686     2.676     2.664
     3.362     3.366     3.371     3.375     3.381     3.385     3.393     3.397     3.406     3.410     3.423     3.425     3.448     3.441     3.474     3.457     3.502     3.472     3.529     3.487     3.556     3.500     3.579     3.512     3.598     3.520     3.613     3.525     3.622     3.528     3.625     3.531     3.623     3.531     3.616     3.528     3.605     3.523     3.590     3.516     3.574     3.509     3.557     3.501     3.542     3.495     3.528     3.489     3.516     3.485     3.508     3.483     3.502     3.481     3.498     3.481     3.496     3.482     3.495     3.483     3.495     3.485     3.495     3.486     3.495     3.487     3.494     3.496     3.504     3.513     3.521     3.530     3.538     3.547     3.555     3.563     3.572     3.580     3.588     3.596     3.604     3.613     3.621     3.629     3.637     3.645     3.653     3.661     3.669     3.677     3.684     3.692     3.700     3.708     3.716     3.724     3.731     3.739     3.747     3.754     3.762     3.769     3.777     3.784     3.792     3.799     3.807     3.814     3.821     3.829     3.836     3.843     3.851     3.858     3.865     3.872     3.879     3.886     3.893     3.900     3.907     3.914     3.921     3.928     3.935     3.942     3.948     3.955     3.962     3.968     3.975     3.981     3.988     3.994     4.001     4.007     4.013     4.020     4.026     4.032     4.038     4.044     4.050     4.056     4.062     4.068     4.074     4.079     4.085     4.090     4.096     4.102     4.107     4.112     4.118     4.123     4.128     4.133     4.138     4.143     4.148     4.153     4.157     4.162     4.166     4.171     4.176     4.180     4.184     4.188     4.192     4.196     4.200     4.204     4.208     4.211     4.215     4.218     4.222     4.225     4.228     4.231     4.234     4.237     4.239     4.242     4.245     4.247     4.249     4.251     4.254     4.255     4.257     4.259     4.261     4.263     4.264     4.266     4.267     4.268     4.269     4.270     4.271     4.272     4.273     4.273     4.274     4.274     4.275     4.275     4.275     4.275     4.275     4.275     4.274     4.274     4.273     4.273     4.272     4.271     4.270     4.269     4.268     4.267     4.265     4.264     4.262     4.260     4.259     4.257     4.255     4.253     4.250     4.248     4.245     4.242     4.240     4.237     4.234     4.231     4.228     4.224     4.221     4.218     4.214     4.210     4.206     4.202     4.198     4.194     4.190     4.185     4.181     4.176     4.171     4.166     4.161     4.156     4.151     4.146     4.140     4.135     4.129     4.123     4.117     4.111     4.105     4.099     4.092     4.086     4.079     4.072     4.066     4.059     4.051     4.044     4.037     4.029     4.021     4.014     4.006     3.998     3.990     3.982     3.973     3.965     3.956     3.948     3.939     3.930     3.921     3.912     3.903     3.895     3.896     3.896     3.896     3.896     3.897     3.897     3.897     3.897     3.898     3.898     3.898     3.898     3.898     3.898     3.899     3.899     3.899     3.899     3.899     3.899     3.900     3.900     3.900     3.900     3.900     3.900     3.900     3.901     3.901     3.901     3.901     3.901     3.901     3.901     3.902     3.902     3.902     3.902     3.902     3.902     3.903     3.903     3.903     3.903     3.903     3.904     3.904     3.904     3.904     3.905     3.905     3.905     3.905     3.906     3.906     3.906     3.906     3.906     3.907     3.907     3.907     3.908     3.908     3.908     3.908     3.909     3.909     3.910     3.910     3.910     3.911     3.911     3.911     3.912     3.912     3.912     3.913     3.913     3.914     3.914     3.915     3.915     3.916     3.916     3.917     3.917     3.917     3.918     3.918     3.919     3.919     3.920     3.920     3.921     3.922     3.922     3.922     3.923     3.924     3.924     3.925     3.925     3.926     3.927     3.927     3.928     3.928     3.929     3.930     3.930     3.931     3.932     3.933     3.933     3.934     3.935     3.935     3.936     3.937     3.937     3.938     3.939     3.940     3.940     3.941     3.942     3.943     3.943     3.944     3.945     3.946     3.947     3.948     3.948     3.949     3.950     3.951     3.952     3.953     3.953     3.954     3.955     3.956     3.957     3.958     3.959     3.960     3.961     3.962     3.963     3.964     3.965     3.966     3.967     3.968     3.969     3.970     3.971     3.972     3.973     3.974     3.975     3.976     3.978     3.979     3.980     3.981     3.982     3.983     3.984     3.986     3.987     3.988     3.989     3.990     3.992     3.993     3.994     3.995     3.997     3.998     4.000     4.001     4.002     4.004     4.005     4.006     4.008     4.009     4.011     4.012     4.014     4.015     4.017     4.018     4.020     4.021     4.023     4.024     4.026     4.027     4.029     4.030     4.032     4.033     4.035     4.037     4.038     4.040     4.041     4.043     4.045     4.046     4.048     4.050     4.051     4.053     4.055     4.056     4.058     4.060     4.061     4.063     4.065     4.067     4.068     4.070     4.072     4.073     4.075     4.077     4.079     4.080     4.082     4.084     4.086     4.088     4.089     4.091     4.093     4.095     4.097     4.098     4.100     4.102     4.104     4.106     4.108     4.109     4.111     4.113     4.115     4.117     4.119     4.121     4.123     4.125     4.127     4.129     4.131     4.133     4.135     4.137     4.139     4.141     4.143     4.145     4.147     4.149     4.151     4.153     4.155     4.157     4.160     4.162     4.164     4.166     4.168     4.171     4.173     4.175     4.177     4.180     4.182     4.184     4.187     4.189     4.191     4.193     4.196     4.198     4.200     4.203     4.205     4.207     4.210     4.212     4.214     4.217     4.219     4.221     4.224     4.226     4.228     4.231     4.233     4.235     4.238     4.240     4.243     4.245     4.248     4.250     4.252     4.255     4.257     4.260     4.262     4.265     4.267     4.270     4.272     4.274     4.277     4.279     4.282     4.285     4.287     4.289     4.292     4.295     4.297     4.300     4.302     4.305     4.308     4.310     4.313     4.315     4.318     4.320     4.323     4.326     4.328     4.331     4.333     4.336     4.338     4.341     4.344     4.346     4.349     4.351     4.354     4.357     4.359     4.362     4.365     4.367     4.370     4.373     4.375     4.378     4.381     4.383     4.386     4.389     4.391     4.394     4.397     4.400     4.402     4.405     4.408     4.410     4.413     4.416     4.419     4.421     4.424     4.427     4.430     4.432     4.435     4.438     4.441     4.443     4.446     4.449     4.451     4.454     4.457     4.460     4.463     4.465     4.468     4.471     4.474     4.477     4.479     4.482     4.485     4.488     4.491     4.494     4.497     4.500     4.503     4.506     4.509     4.512     4.515     4.518     4.521     4.524     4.527     4.530     4.533     4.536     4.539     4.543     4.546     4.549     4.552     4.555     4.559     4.562     4.565     4.568     4.571     4.575     4.578     4.581     4.584     4.587     4.590     4.593     4.596     4.600     4.603     4.606     4.610     4.613     4.616     4.620     4.623     4.627     4.630     4.634     4.638     4.642     4.646     4.650     4.655     4.659     4.664     4.668     4.673     4.678     4.683     4.689     4.694     4.699     4.705     4.711     4.716     4.722     4.728     4.734     4.740     4.746     4.752     4.758     4.763     4.769     4.774     4.779     4.784     4.789     4.793     4.797     4.802     4.806     4.809     4.813     4.817     4.820     4.823     4.826     4.829     4.832     4.835     4.838     4.841     4.844     4.847     4.850     4.853     4.855     4.858     4.861     4.864     4.867     4.869     4.872     4.875     4.878     4.880     4.883     4.886     4.888     4.891     4.894     4.899     4.914     4.929     4.944     4.959     4.974     4.989     5.004     5.019     5.034     5.049     5.064     5.079     5.094     5.109     5.124     5.139     5.154     5.169     5.183     5.198     5.213     5.227     5.242     5.256     5.271     5.285     5.299     5.313     5.328     5.342     5.355     5.369     5.383     5.396     5.410     5.423     5.436     5.449     5.462     5.475     5.487     5.499     5.511     5.523     5.535     5.547     5.558     5.570     5.581     5.592     5.602     5.613     5.623     5.633     5.642     5.652     5.661     5.670     5.678     5.686     5.694     5.702     5.710     5.717     5.724     5.731     5.737     5.743     5.749     5.754     5.759     5.764     5.768     5.772     5.776     5.779     5.782     5.785     5.787     5.789     5.791     5.792     5.793     5.793     5.793     5.793     5.792     5.791     5.789     5.787     5.784     5.781     5.778     5.774     5.770     5.765     5.760     5.754     5.748     5.741     5.734     5.726     5.717     5.708     5.699     5.689     5.678     5.666     5.654     5.642     5.628     5.614     5.600     5.585     5.569     5.552     5.535     5.517     5.499     5.479     5.460     5.439     5.419     5.397     5.375     5.353     5.329     5.332     5.337     5.342     5.347     5.352     5.358     5.363     5.368     5.373     5.378     5.383     5.388     5.394     5.399     5.404     5.410     5.415     5.420     5.426     5.431     5.437     5.443     5.448     5.454     5.460     5.466     5.471     5.478     5.484     5.490     5.496     5.503     5.509     5.516     5.522     5.529     5.536     5.543     5.550     5.557     5.565     5.572     5.580     5.588     5.596     5.604     5.612     5.621     5.630     5.638     5.647     5.656     5.666     5.675     5.684     5.694     5.704     5.714     5.724     5.734     5.744     5.755     5.766     5.777     5.788     5.799     5.811     5.823     5.835     5.847     5.859     5.872     5.885     5.898     5.911     5.925     5.938     5.952     5.967     5.981     5.996     6.011     6.026     6.042     6.058     6.074     6.091     6.107     6.124     6.141     6.159     6.177     6.195     6.214     6.232     6.251     6.271     6.290     6.310     6.330     6.351     6.372     6.393     6.414     6.436     6.458     6.480     6.503     6.526     6.549     6.573     6.596     6.620     6.645     6.669     6.694     6.719     6.745     6.770     6.796     6.822     6.848     6.874     6.900     6.927     6.953     6.980     7.007     7.035     7.062     7.090     7.117     7.145     7.173     7.200     7.228     7.256     7.284     7.311     7.339     7.366     7.393     7.421     7.448     7.474     7.501     7.528     7.555     7.581     7.607     7.634     7.660     7.686     7.711     7.737     7.763     7.788     7.814     7.839     7.863     7.888     7.912     7.935     7.957     7.979     8.001     8.023     8.044     8.065     8.086     8.107     8.129     8.151     8.174     8.195     8.216     8.236     8.253     8.268     8.281     8.293     8.304     8.317     8.332     8.348     8.362     8.368     8.373     8.378     8.381     8.380     8.378     8.373     8.511     8.681     8.838     8.970     9.074     9.151     9.200     9.232     9.222     9.219     9.196     9.207     9.210     9.274     9.346     9.445     9.728    10.511    10.928    11.337    11.635    11.878    12.049    12.143    12.230    12.294    12.369    12.303    12.532    12.528    12.452    12.500    12.567    12.442    12.336    12.169    12.045    11.828    11.825    11.692    11.540    11.417    11.329    11.182    11.178    11.093    11.108    11.034    10.963    11.106    10.952    11.048    11.101    11.106    11.154    11.254    11.340    11.388    11.441    11.508    11.571    11.464    11.446    11.372    11.357    11.254    11.217    11.155    11.082    11.053    10.999    11.006    10.854    10.763    10.649    10.645    10.550    10.468    10.370    10.282    10.174    10.114    10.019     9.958     9.858     9.796     9.688     9.540     9.422     9.384     9.250     9.162     9.069     8.984     8.815     8.723     8.633     8.508     8.396     8.262     8.114     8.041     7.903     7.823     7.817     7.827     7.838     7.847     7.857     7.867     7.877     7.888     7.899     7.912     7.923     7.934     7.941     7.945     7.947     7.948     7.951     7.955     7.959     7.963     7.967     7.971     8.106     8.243     8.384     8.489     8.628     8.761     8.891     9.014     9.125     9.232     9.313     9.383     9.464     9.471     9.530     9.526     9.484     9.480     9.460     9.324     9.281     9.253     9.321     9.317     9.321     9.377     9.396     9.426     9.448     9.519     9.453     9.543     9.512     9.527     9.418     9.436     9.340     9.295     9.301     9.315     9.110     8.854     8.588     8.255     8.020     7.939     7.926     7.912     7.899     7.886     7.870     7.853     7.835     7.817     7.802     7.788     7.773     7.757     7.739     7.719     7.699     7.677     7.656     7.634     7.609     7.584     7.560     7.536     7.513     7.491     7.470     7.449     7.428     7.409     7.391     7.375     7.362     7.354     7.350     7.347     7.343     7.337     7.330     7.323     7.316     7.308     7.301     7.296     7.293     7.292     7.292     7.294     7.297     7.301     7.303     7.305     7.304     7.301     7.297     7.290     7.279     7.264     7.243     7.224     7.208     7.192     7.172     7.153     7.135     7.119     7.105     7.094     7.083     7.070     7.056     7.042     7.027     7.010     6.990     6.969     6.949     6.932     6.918     6.905     6.895     6.885     6.875     6.866     6.857     6.850     6.846     6.844     6.843     6.841     6.838     6.834     6.829     6.825     6.820     6.815     6.811     6.807     6.803     6.797     6.789     6.780     6.770     6.761     6.749     6.736     6.718     6.693     6.660     6.624     6.592     6.573     6.557     6.538     6.517     6.491     6.462     6.429     6.396     6.367     6.339     6.312     6.285     6.256     6.225     6.191     6.159     6.133     6.115     6.100     6.086     6.064     6.043     6.031     6.013     5.986     5.962     5.941     5.914     5.889     5.872     5.853     5.831     5.814     5.798     5.776     5.751     5.727     5.695     5.651     5.606     5.599     5.629     5.676     5.724     5.773     5.821     5.864     5.901     5.937     5.973     6.007     6.041     6.073     6.106     6.142     6.187     6.241     6.299     6.358     6.416     6.475     6.541     6.607     6.670     6.729     6.776     6.816     6.860     6.909     6.963     7.025     7.089     7.152     7.214     7.272     7.327     7.380     7.432     7.479     7.523     7.568     7.621     7.685     7.761     7.842     7.917     7.991     8.072     8.159     8.249     8.330     8.397     8.457     8.516     8.572     8.620     8.657     8.684     8.714     8.742     8.771     8.805     8.825     8.822     8.816     8.789     8.762     8.715     8.661     8.606     8.558     8.518     8.465     8.406     8.344     8.271     8.191     8.105     8.021     7.928     7.821     7.719     7.616     7.516     7.428     7.353     7.281     7.188     7.069     6.921     6.770     6.651     6.549     6.453     6.354     6.251     6.151     6.053     5.963     5.882     5.805     5.732     5.654     5.574     5.497     5.426     5.365     5.309     5.252     5.195     5.137     5.081     5.030     4.984     4.941     4.902     4.864     4.826     4.788     4.751     4.714     4.677     4.642     4.608     4.577     4.550     4.529     4.518     4.508     4.496     4.485     4.473     4.462     4.451     4.441     4.432     4.423     4.416     4.409     4.402     4.394     4.386     4.378     4.369     4.361     4.351     4.341     4.331     4.319     4.307     4.294     4.280     4.266     4.251     4.236     4.220     4.204     4.188     4.171     4.155     4.139     4.124     4.109     4.094     4.079     4.065     4.051     4.038     4.027     4.017     4.008     4.001     3.995     3.991     3.987     3.994     4.002     4.009     4.016     4.022     4.028     4.034     4.039     4.044     4.048     4.052     4.055     4.057     4.059     4.060     4.060     4.059     4.059     4.058     4.056     4.054     4.051     4.048     4.043     4.039     4.033     4.028     4.022     4.016     4.010     4.003     3.996     3.988     3.980     3.972     3.963     3.955     3.946     3.936     3.927     3.917     3.906     3.896     3.885     3.873     3.861     3.849     3.836     3.823     3.810     3.797     3.784     3.770     3.755     3.741     3.726     3.711     3.696     3.681     3.666     3.651     3.635     3.620     3.605     3.590     3.575     3.559     3.544     3.530     3.515     3.500     3.485     3.471     3.457     3.443     3.429     3.416     3.403     3.390     3.377     3.365     3.352     3.341     3.329     3.319     3.308     3.297     3.287     3.277     3.268     3.259     3.250     3.241     3.233     3.224     3.216     3.208     3.200     3.192     3.184     3.177     3.169     3.161     3.154     3.147     3.140     3.133     3.126     3.119     3.112     3.105     3.098     3.091     3.085     3.078     3.072     3.065     3.058     3.052     3.045     3.039     3.033     3.027     3.020     3.014     3.008     3.002     2.996     2.990     2.983     2.977     2.971     2.965     2.959     2.953     2.948     2.942     2.936     2.929     2.923     2.916     2.909     2.903     2.896     2.889     2.882     2.874     2.866     2.858     2.851     2.844     2.838     2.831     2.823     2.814     2.804     2.793     2.779     2.764     2.747     2.730     2.711     2.692     2.676     2.664     2.660     2.664     2.672     2.678     2.684     2.687     2.688     2.684     2.677     2.667     2.652
[truncated: 22,285,239 more chars]
