# Supplementary material for: The near-field tsunami generated by the 15 January 2022 eruption of the Hunga Tonga-Hunga Ha’apai volcano and its impact on Tongatapu, Tonga
Source: Sci Rep. 2022 Sep 7;12:15187. doi: 10.1038/s41598-022-19486-w (PMC9452557; doi:10.1038/s41598-022-19486-w)
Supplement: Supplementary file 3 — Supplementary Information 3. [file 41598_2022_19486_MOESM3_ESM.zip › Z900R3max.asc]

ncols                      1800
nrows                      1260
xllcorner              -175.500
yllcorner               -21.300
cellsize      0.000277777784504
NODATA_value  -9999
     3.921     3.926     3.930     3.934     3.938     3.941     3.945     3.946     3.949     3.950     3.952     3.952     3.955     3.954     3.957     3.957     3.959     3.959     3.964     3.964     3.971     3.970     3.978     3.975     3.984     3.980     3.989     3.986     3.993     3.989     3.996     3.991     3.997     3.994     3.998     3.995     3.999     3.996     3.998     3.998     4.000     4.000     4.005     4.006     4.009     4.013     4.014     4.017     4.020     4.022     4.024     4.027     4.028     4.030     4.032     4.033     4.034     4.036     4.037     4.040     4.044     4.047     4.050     4.054     4.057     4.060     4.064     4.068     4.070     4.075     4.077     4.081     4.083     4.086     4.087     4.092     4.093     4.095     4.097     4.100     4.100     4.104     4.105     4.108     4.110     4.112     4.113     4.116     4.117     4.119     4.122     4.124     4.126     4.129     4.131     4.133     4.137     4.140     4.142     4.146     4.149     4.152     4.156     4.158     4.161     4.165     4.168     4.170     4.174     4.176     4.179     4.182     4.185     4.187     4.191     4.193     4.195     4.199     4.201     4.203     4.208     4.209     4.212     4.216     4.218     4.220     4.224     4.227     4.229     4.233     4.236     4.238     4.242     4.245     4.247     4.251     4.254     4.256     4.260     4.263     4.265     4.269     4.272     4.274     4.278     4.281     4.283     4.287     4.290     4.292     4.296     4.298     4.301     4.305     4.307     4.310     4.314     4.316     4.318     4.322     4.324     4.327     4.331     4.333     4.335     4.339     4.341     4.343     4.347     4.349     4.352     4.355     4.358     4.360     4.363     4.366     4.368     4.371     4.373     4.375     4.379     4.381     4.383     4.386     4.389     4.391     4.394     4.396     4.398     4.401     4.403     4.405     4.408     4.410     4.411     4.414     4.416     4.418     4.421     4.423     4.424     4.427     4.429     4.431     4.433     4.435     4.437     4.439     4.441     4.443     4.445     4.447     4.448     4.451     4.452     4.454     4.456     4.458     4.459     4.462     4.463     4.464     4.467     4.468     4.470     4.472     4.473     4.475     4.477     4.478     4.479     4.481     4.482     4.484     4.485     4.487     4.488     4.490     4.491     4.492     4.494     4.495     4.496     4.497     4.498     4.500     4.501     4.502     4.503     4.505     4.505     4.506     4.508     4.509     4.510     4.511     4.511     4.512     4.514     4.514     4.515     4.516     4.517     4.518     4.519     4.519     4.520     4.521     4.522     4.522     4.523     4.524     4.524     4.525     4.526     4.526     4.527     4.527     4.528     4.528     4.529     4.529     4.529     4.530     4.530     4.531     4.531     4.531     4.531     4.532     4.532     4.532     4.532     4.532     4.533     4.533     4.533     4.533     4.533     4.533     4.533     4.533     4.533     4.533     4.533     4.534     4.533     4.534     4.533     4.534     4.533     4.534     4.533     4.533     4.533     4.533     4.533     4.533     4.533     4.533     4.533     4.533     4.533     4.533     4.533     4.533     4.533     4.533     4.533     4.533     4.533     4.533     4.533     4.533     4.533     4.533     4.533     4.533     4.533     4.533     4.533     4.533     4.533     4.533     4.533     4.533     4.533     4.533     4.533     4.533     4.533     4.533     4.533     4.534     4.534     4.534     4.534     4.534     4.534     4.534     4.535     4.535     4.535     4.535     4.535     4.536     4.536     4.536     4.536     4.537     4.537     4.538     4.538     4.538     4.539     4.539     4.539     4.540     4.540     4.541     4.541     4.542     4.542     4.542     4.543     4.543     4.544     4.545     4.545     4.545     4.546     4.546     4.547     4.547     4.548     4.548     4.549     4.549     4.550     4.551     4.551     4.552     4.553     4.553     4.554     4.554     4.555     4.555     4.556     4.557     4.558     4.558     4.559     4.559     4.560     4.561     4.562     4.563     4.563     4.564     4.565     4.565     4.566     4.567     4.568     4.568     4.570     4.570     4.571     4.572     4.573     4.573     4.575     4.575     4.576     4.577     4.578     4.578     4.580     4.580     4.581     4.583     4.583     4.584     4.585     4.586     4.587     4.588     4.589     4.590     4.591     4.592     4.593     4.595     4.596     4.596     4.598     4.599     4.600     4.601     4.602     4.603     4.605     4.606     4.607     4.608     4.609     4.610     4.612     4.613     4.614     4.616     4.617     4.618     4.620     4.621     4.622     4.624     4.625     4.626     4.628     4.630     4.631     4.633     4.634     4.635     4.637     4.638     4.639     4.642     4.643     4.644     4.646     4.647     4.649     4.651     4.652     4.653     4.655     4.657     4.658     4.660     4.662     4.663     4.665     4.667     4.668     4.670     4.672     4.673     4.675     4.677     4.678     4.681     4.682     4.683     4.686     4.687     4.689     4.691     4.692     4.694     4.696     4.698     4.699     4.702     4.703     4.705     4.707     4.709     4.710     4.713     4.715     4.716     4.719     4.720     4.722     4.725     4.726     4.728     4.731     4.732     4.734     4.737     4.738     4.740     4.743     4.744     4.746     4.749     4.751     4.752     4.755     4.757     4.759     4.762     4.763     4.765     4.768     4.770     4.772     4.775     4.776     4.778     4.781     4.783     4.785     4.788     4.790     4.792     4.795     4.797     4.799     4.802     4.804     4.806     4.809     4.811     4.813     4.817     4.818     4.821     4.824     4.826     4.828     4.831     4.833     4.835     4.839     4.841     4.843     4.846     4.849     4.851     4.854     4.856     4.858     4.862     4.864     4.866     4.870     4.872     4.874     4.878     4.880     4.882     4.886     4.888     4.890     4.894     4.896     4.898     4.902     4.904     4.907     4.911     4.913     4.915     4.919     4.921     4.924     4.927     4.930     4.932     4.936     4.938     4.940     4.944     4.947     4.949     4.953     4.955     4.958     4.962     4.964     4.967     4.970     4.973     4.975     4.980     4.982     4.984     4.989     4.991     4.994     4.998     5.000     5.003     5.007     5.009     5.012     5.016     5.019     5.021     5.026     5.028     5.031     5.035     5.038     5.040     5.045     5.047     5.050     5.054     5.057     5.060     5.064     5.067     5.070     5.074     5.077     5.079     5.084     5.087     5.090     5.094     5.097     5.100     5.105     5.108     5.110     5.115     5.118     5.120     5.125     5.128     5.131     5.136     5.139     5.141     5.146     5.149     5.152     5.157     5.160     5.163     5.168     5.171     5.174     5.179     5.182     5.185     5.190     5.193     5.196     5.202     5.205     5.208     5.213     5.216     5.219     5.225     5.228     5.231     5.236     5.240     5.243     5.248     5.251     5.254     5.260     5.262     5.265     5.271     5.274     5.277     5.282     5.285     5.288     5.293     5.296     5.298     5.303     5.306     5.308     5.313     5.316     5.318     5.323     5.326     5.328     5.334     5.337     5.340     5.345     5.348     5.351     5.356     5.359     5.362     5.368     5.371     5.374     5.380     5.384     5.387     5.393     5.397     5.401     5.407     5.411     5.415     5.421     5.425     5.428     5.433     5.436     5.438     5.442     5.444     5.447     5.451     5.454     5.456     5.462     5.465     5.468     5.474     5.477     5.480     5.486     5.489     5.492     5.498     5.501     5.504     5.510     5.513     5.516     5.521     5.524     5.527     5.532     5.535     5.537     5.541     5.544     5.546     5.551     5.554     5.556     5.561     5.563     5.565     5.570     5.573     5.575     5.580     5.582     5.585     5.589     5.592     5.595     5.599     5.602     5.605     5.609     5.621     5.636     5.661     5.675     5.690     5.715     5.730     5.744     5.770     5.784     5.799     5.824     5.839     5.853     5.878     5.893     5.907     5.933     5.947     5.961     5.986     6.001     6.015     6.039     6.053     6.067     6.092     6.106     6.119     6.143     6.157     6.170     6.194     6.207     6.220     6.243     6.256     6.269     6.292     6.305     6.317     6.339     6.351     6.363     6.384     6.396     6.408     6.428     6.439     6.450     6.470     6.480     6.491     6.509     6.520     6.529     6.547     6.556     6.566     6.582     6.591     6.600     6.615     6.623     6.631     6.645     6.653     6.660     6.673     6.680     6.686     6.697     6.703     6.709     6.718     6.724     6.728     6.736     6.740     6.744     6.750     6.753     6.756     6.760     6.762     6.763     6.766     6.767     6.767     6.767     6.767     6.766     6.764     6.762     6.760     6.756     6.753     6.749     6.742     6.738     6.732     6.724     6.718     6.711     6.699     6.692     6.683     6.669     6.660     6.650     6.633     6.623     6.611     6.592     6.579     6.566     6.544     6.530     6.515     6.491     6.475     6.459     6.431     6.414     6.397     6.367     6.349     6.330     6.297     6.278     6.257     6.222     6.201     6.180     6.143     6.120     6.124     6.131     6.135     6.139     6.146     6.150     6.154     6.162     6.166     6.170     6.177     6.182     6.186     6.194     6.198     6.203     6.211     6.215     6.220     6.228     6.233     6.238     6.247     6.252     6.257     6.266     6.271     6.276     6.286     6.291     6.297     6.307     6.312     6.318     6.329     6.335     6.341     6.352     6.358     6.365     6.376     6.383     6.390     6.402     6.409     6.416     6.429     6.437     6.445     6.458     6.466     6.474     6.489     6.497     6.506     6.521     6.530     6.539     6.556     6.565     6.575     6.592     6.603     6.613     6.631     6.642     6.653     6.672     6.684     6.695     6.716     6.728     6.740     6.762     6.775     6.788     6.811     6.825     6.839     6.864     6.878     6.893     6.919     6.934     6.950     6.977     6.994     7.010     7.040     7.057     7.075     7.106     7.124     7.142     7.175     7.194     7.214     7.248     7.268     7.288     7.324     7.345     7.366     7.403     7.425     7.446     7.485     7.507     7.529     7.569     7.592     7.615     7.656     7.679     7.703     7.744     7.769     7.793     7.835     7.860     7.885     7.928     7.953     7.978     8.021     8.046     8.071     8.114     8.139     8.164     8.208     8.234     8.259     8.302     8.327     8.352     8.395     8.420     8.445     8.487     8.512     8.536     8.579     8.603     8.626     8.668     8.691     8.714     8.755     8.778     8.800     8.840     8.863     8.885     8.924     8.945     8.967     9.004     9.024     9.045     9.081     9.102     9.123     9.162     9.184     9.206     9.245     9.267     9.285     9.320     9.339     9.355     9.384     9.401     9.417     9.448     9.465     9.480     9.510     9.525     9.536     9.559     9.568     9.570     9.574     9.572     9.564     9.551     9.795     9.957    10.180    10.319    10.242    10.744    10.924    10.744    10.867    11.152    10.370    11.228    11.139    10.739    11.854    11.210    11.093    12.638    12.017    11.101    12.648    12.368    11.373    12.493    12.390    11.311    12.363    12.544    11.285    12.461    12.982    11.458    12.719    13.255    11.499    12.648    13.070    11.149    12.188    12.418    10.468    11.561    11.817     9.968    11.071    11.306     9.588    10.746    10.908     9.246    10.499    10.618     9.002    10.308    10.402     8.825    10.150    10.213     8.678    10.039    10.074     8.555     9.879     9.896     8.401     9.752     9.756     8.411     9.667     9.679     8.453     9.621     9.631     8.490     9.535     9.546     8.524     9.437     9.467     8.559     9.415     9.453     8.592     9.495     9.571     8.620     9.637     9.685     8.649     9.855     9.904     8.732    10.140    10.192     9.061    10.475    10.474     9.411    10.781    10.710     9.727    11.028    10.929    10.021    11.280    11.179    10.262    11.355    11.229    10.343    11.298    11.165    10.331    11.176    11.059    10.254    10.948    10.781    10.065    10.672    10.513     9.843    10.444    10.313     9.697    10.274    10.152     9.549    10.096     9.958     9.358     9.890     9.731     9.144     9.668     9.536     8.960     9.446     9.311     8.770     9.219     9.063     8.621     8.993     8.865     8.574     8.830     8.717     8.522     8.637     8.511     8.469     8.447     8.431     8.413     8.391     8.376     8.359     8.337     8.322     8.305     8.285     8.270     8.252     8.230     8.214     8.193     8.165     8.146     8.124     8.093     8.073     8.050     8.018     7.998     7.976     7.947     7.929     7.910     7.889     7.874     7.857     7.837     7.822     7.804     7.779     7.762     7.742     7.715     7.698     7.679     7.657     7.642     7.627     7.610     7.599     7.587     7.575     7.567     7.558     7.553     7.549     7.543     7.541     7.538     7.533     7.532     7.529     7.525     7.525     7.523     7.521     7.522     7.522     7.521     7.525     7.525     7.525     7.529     7.530     7.529     7.533     7.533     7.532     7.536     7.536     7.535     7.539     7.540     7.540     7.545     7.546     7.546     7.550     7.551     7.550     7.553     7.552     7.550     7.550     7.548     7.545     7.543     7.540     7.535     7.532     7.529     7.525     7.523     7.521     7.517     7.518     7.516     7.514     7.515     7.513     7.510     7.510     7.508     7.502     7.498     7.493     7.485     7.475     7.466     7.455     7.439     7.427     7.412     7.392     7.377     7.360     7.337     7.322     7.303     7.278     7.260     7.238     7.207     7.187     7.165     7.135     7.114     7.090     7.056     7.035     7.012     6.984     6.971     6.959     6.960     6.966     6.979     7.028     7.066     7.112     7.211     7.268     7.324     7.425     7.479     7.530     7.621     7.670     7.715     7.795     7.838     7.879     7.954     7.995     8.033     8.106     8.143     8.178     8.249     8.282     8.314     8.383     8.414     8.443     8.512     8.542     8.568     8.642     8.669     8.692     8.775     8.802     8.821     8.911     8.932     8.942     9.026     9.035     9.030     9.107     9.102     9.079     9.143     9.128     9.100     9.162     9.146     9.114     9.182     9.166     9.122     9.154     9.110     9.035     9.023     8.955     8.872     8.849     8.786     8.713     8.704     8.662     8.613     8.617     8.590     8.558     8.569     8.549     8.520     8.506     8.472     8.418     8.337     8.251     8.153     8.019     7.923     7.833     7.737     7.668     7.608     7.550     7.497     7.445     7.397     7.351     7.308     7.275     7.318     7.431     7.569     7.687     7.809     7.960     8.090     8.227     8.390     8.526     8.652     8.767     8.863     8.945     9.006     9.086     9.177     9.269     9.377     9.488     9.581     9.692     9.802     9.875     9.981    10.078    10.113    10.184    10.238    10.213    10.232    10.248    10.195    10.193    10.201    10.158    10.158    10.160    10.130    10.136    10.145    10.114    10.110    10.087    10.003     9.974     9.926     9.789     9.746     9.680     9.498     9.441     9.347     9.096     9.005     8.879     8.588     8.493     8.380     8.149     8.091     8.010     7.822     7.773     7.698     7.566     7.538     7.492     7.424     7.407     7.371     7.317     7.304     7.273     7.229     7.220     7.193     7.151     7.140     7.112     7.078     7.067     7.037     7.005     6.996     6.969     6.934     6.923     6.895     6.855     6.839     6.807     6.764     6.743     6.706     6.660     6.638     6.599     6.549     6.526     6.489     6.436     6.411     6.373     6.319     6.293     6.253     6.199     6.172     6.133     6.079     6.053     6.014     5.959     5.934     5.897     5.846     5.823     5.789     5.740     5.715     5.680     5.633     5.610     5.578     5.534     5.514     5.485     5.442     5.424     5.398     5.362     5.346     5.322     5.288     5.273     5.250     5.217     5.202     5.179     5.146     5.130     5.107     5.074     5.058     5.035     5.002     4.986     4.962     4.929     4.913     4.889     4.854     4.838     4.814     4.779     4.762     4.740     4.706     4.690     4.667     4.637     4.621     4.600     4.572     4.559     4.539     4.511     4.499     4.480     4.453     4.441     4.423     4.397     4.385     4.367     4.342     4.330     4.313     4.290     4.279     4.263     4.240     4.230     4.215     4.194     4.184     4.170     4.151     4.142     4.129     4.110     4.102     4.090     4.073     4.065     4.052     4.038     4.031     4.019     4.005     3.999     3.988     3.973     3.967     3.957     3.944     3.938     3.928     3.915     3.910     3.901     3.888     3.883     3.874     3.862     3.858     3.848     3.837     3.832     3.822     3.811     3.806     3.797     3.785     3.781     3.772     3.760     3.755     3.746     3.736     3.731     3.722     3.712     3.708     3.700     3.689     3.685     3.677     3.667     3.663     3.655     3.645     3.641     3.633     3.624     3.620     3.612     3.602     3.598     3.590     3.580     3.576     3.568     3.557     3.553     3.544     3.532     3.525     3.516     3.501     3.494     3.483     3.469     3.461     3.450     3.436     3.429     3.419     3.404     3.396     3.384     3.365     3.353     3.330
     3.922     3.929     3.935     3.941     3.947     3.952     3.956     3.960     3.962     3.964     3.964     3.966     3.965     3.968     3.967     3.969     3.968     3.970     3.974     3.979     3.986     3.990     3.998     3.999     4.007     4.009     4.014     4.026     4.017     4.034     4.017     4.033     4.015     4.024     4.011     4.013     4.005     4.010     4.003     4.007     4.003     4.004     4.005     4.009     4.012     4.015     4.018     4.020     4.024     4.025     4.028     4.030     4.032     4.032     4.034     4.034     4.035     4.035     4.036     4.039     4.044     4.048     4.052     4.057     4.062     4.065     4.072     4.077     4.081     4.092     4.089     4.103     4.095     4.110     4.100     4.115     4.104     4.116     4.107     4.115     4.110     4.113     4.113     4.113     4.115     4.115     4.118     4.118     4.120     4.121     4.123     4.124     4.125     4.127     4.129     4.132     4.135     4.139     4.142     4.146     4.149     4.153     4.156     4.160     4.162     4.166     4.169     4.172     4.175     4.178     4.180     4.184     4.185     4.188     4.190     4.193     4.195     4.199     4.201     4.204     4.206     4.209     4.211     4.214     4.217     4.220     4.222     4.225     4.228     4.231     4.234     4.237     4.240     4.243     4.246     4.249     4.252     4.255     4.258     4.261     4.264     4.267     4.270     4.273     4.276     4.279     4.282     4.285     4.288     4.291     4.294     4.297     4.299     4.302     4.305     4.308     4.311     4.314     4.317     4.320     4.322     4.325     4.328     4.331     4.333     4.336     4.339     4.342     4.345     4.347     4.350     4.353     4.355     4.358     4.361     4.363     4.366     4.369     4.371     4.374     4.376     4.379     4.381     4.384     4.386     4.389     4.391     4.394     4.396     4.398     4.401     4.403     4.405     4.407     4.410     4.412     4.414     4.416     4.418     4.420     4.422     4.424     4.426     4.428     4.430     4.432     4.434     4.437     4.438     4.441     4.443     4.444     4.446     4.448     4.450     4.452     4.454     4.455     4.457     4.459     4.461     4.462     4.464     4.466     4.468     4.469     4.471     4.472     4.474     4.475     4.477     4.478     4.480     4.481     4.483     4.484     4.485     4.487     4.488     4.490     4.491     4.492     4.493     4.495     4.496     4.497     4.498     4.499     4.501     4.502     4.503     4.504     4.505     4.506     4.507     4.508     4.509     4.510     4.510     4.512     4.513     4.513     4.514     4.515     4.516     4.517     4.518     4.518     4.519     4.520     4.520     4.521     4.522     4.522     4.523     4.524     4.524     4.525     4.525     4.525     4.526     4.526     4.527     4.527     4.527     4.528     4.528     4.528     4.529     4.529     4.529     4.529     4.530     4.530     4.530     4.530     4.530     4.530     4.530     4.531     4.531     4.531     4.531     4.531     4.531     4.531     4.531     4.531     4.531     4.531     4.531     4.531     4.531     4.531     4.530     4.530     4.530     4.530     4.530     4.530     4.531     4.531     4.530     4.531     4.530     4.530     4.530     4.530     4.530     4.530     4.530     4.530     4.530     4.530     4.530     4.530     4.530     4.530     4.530     4.530     4.530     4.530     4.530     4.530     4.530     4.530     4.530     4.531     4.530     4.531     4.531     4.531     4.531     4.531     4.531     4.531     4.532     4.532     4.532     4.532     4.532     4.533     4.533     4.533     4.533     4.533     4.533     4.534     4.534     4.535     4.535     4.535     4.536     4.536     4.536     4.537     4.537     4.537     4.538     4.538     4.539     4.539     4.540     4.540     4.540     4.541     4.542     4.542     4.542     4.543     4.543     4.544     4.544     4.545     4.546     4.546     4.547     4.547     4.548     4.548     4.549     4.550     4.550     4.551     4.551     4.552     4.553     4.553     4.554     4.555     4.555     4.556     4.557     4.557     4.558     4.559     4.560     4.560     4.561     4.562     4.563     4.563     4.564     4.565     4.566     4.567     4.568     4.568     4.569     4.570     4.571     4.572     4.572     4.573     4.574     4.575     4.576     4.577     4.578     4.578     4.579     4.580     4.581     4.582     4.583     4.584     4.585     4.586     4.587     4.588     4.589     4.590     4.591     4.592     4.593     4.595     4.596     4.597     4.598     4.599     4.600     4.601     4.603     4.604     4.605     4.606     4.607     4.609     4.610     4.611     4.613     4.614     4.615     4.617     4.618     4.619     4.620     4.622     4.623     4.625     4.626     4.628     4.629     4.631     4.632     4.633     4.635     4.636     4.638     4.640     4.641     4.642     4.644     4.646     4.647     4.649     4.650     4.652     4.653     4.655     4.656     4.658     4.660     4.662     4.663     4.665     4.667     4.668     4.670     4.672     4.674     4.675     4.677     4.679     4.680     4.682     4.684     4.686     4.687     4.689     4.691     4.693     4.695     4.696     4.698     4.700     4.702     4.703     4.706     4.707     4.709     4.711     4.713     4.715     4.717     4.719     4.721     4.723     4.725     4.726     4.729     4.731     4.733     4.735     4.737     4.739     4.741     4.743     4.745     4.747     4.749     4.751     4.754     4.756     4.758     4.760     4.762     4.764     4.766     4.769     4.771     4.773     4.775     4.777     4.780     4.782     4.784     4.786     4.788     4.791     4.793     4.796     4.798     4.801     4.803     4.805     4.808     4.810     4.812     4.815     4.817     4.820     4.822     4.825     4.827     4.830     4.832     4.835     4.837     4.840     4.842     4.845     4.847     4.850     4.853     4.855     4.857     4.860     4.863     4.865     4.868     4.871     4.873     4.876     4.879     4.881     4.884     4.887     4.889     4.892     4.895     4.898     4.901     4.903     4.906     4.909     4.912     4.914     4.918     4.920     4.923     4.926     4.929     4.931     4.935     4.937     4.940     4.943     4.946     4.948     4.952     4.954     4.957     4.960     4.963     4.966     4.969     4.972     4.975     4.978     4.981     4.984     4.987     4.990     4.993     4.996     4.999     5.002     5.005     5.008     5.011     5.015     5.018     5.021     5.024     5.027     5.030     5.034     5.037     5.040     5.043     5.046     5.049     5.053     5.056     5.059     5.062     5.066     5.069     5.073     5.075     5.079     5.083     5.086     5.089     5.093     5.096     5.099     5.103     5.106     5.109     5.113     5.116     5.120     5.123     5.126     5.130     5.134     5.137     5.140     5.144     5.148     5.151     5.155     5.158     5.162     5.166     5.169     5.173     5.177     5.180     5.184     5.188     5.191     5.195     5.199     5.203     5.206     5.211     5.214     5.218     5.222     5.226     5.229     5.234     5.237     5.241     5.245     5.249     5.252     5.257     5.260     5.264     5.268     5.271     5.275     5.279     5.282     5.286     5.290     5.293     5.296     5.300     5.303     5.306     5.310     5.313     5.316     5.320     5.323     5.326     5.330     5.333     5.336     5.341     5.344     5.348     5.352     5.356     5.359     5.364     5.367     5.371     5.376     5.380     5.383     5.389     5.393     5.397     5.403     5.407     5.411     5.417     5.421     5.425     5.430     5.434     5.437     5.440     5.443     5.446     5.450     5.453     5.457     5.462     5.465     5.469     5.474     5.478     5.481     5.486     5.490     5.494     5.499     5.502     5.506     5.510     5.513     5.517     5.522     5.525     5.528     5.532     5.535     5.538     5.541     5.544     5.547     5.551     5.554     5.557     5.560     5.563     5.566     5.570     5.573     5.576     5.580     5.583     5.585     5.589     5.592     5.595     5.599     5.602     5.605     5.617     5.634     5.651     5.671     5.688     5.705     5.725     5.742     5.760     5.779     5.796     5.814     5.833     5.851     5.868     5.887     5.905     5.922     5.941     5.958     5.976     5.995     6.012     6.029     6.047     6.064     6.081     6.099     6.116     6.133     6.151     6.167     6.183     6.201     6.217     6.233     6.250     6.266     6.281     6.298     6.314     6.328     6.345     6.360     6.374     6.390     6.404     6.418     6.433     6.446     6.460     6.474     6.487     6.499     6.513     6.525     6.537     6.550     6.562     6.573     6.585     6.596     6.606     6.617     6.627     6.636     6.647     6.656     6.664     6.674     6.682     6.689     6.697     6.704     6.711     6.718     6.724     6.729     6.735     6.739     6.744     6.748     6.751     6.754     6.757     6.759     6.761     6.762     6.763     6.763     6.762     6.762     6.760     6.758     6.756     6.753     6.749     6.745     6.740     6.734     6.729     6.722     6.715     6.707     6.699     6.689     6.680     6.670     6.658     6.647     6.635     6.621     6.608     6.594     6.578     6.563     6.547     6.529     6.512     6.495     6.474     6.456     6.436     6.414     6.394     6.373     6.349     6.326     6.304     6.278     6.254     6.230     6.202     6.177     6.151     6.121     6.122     6.127     6.132     6.137     6.142     6.148     6.153     6.157     6.164     6.169     6.173     6.180     6.185     6.190     6.196     6.202     6.207     6.213     6.219     6.224     6.231     6.237     6.243     6.250     6.256     6.262     6.269     6.275     6.282     6.289     6.296     6.302     6.310     6.317     6.324     6.333     6.340     6.347     6.356     6.364     6.371     6.381     6.389     6.397     6.407     6.416     6.424     6.435     6.444     6.453     6.464     6.474     6.483     6.495     6.505     6.515     6.528     6.539     6.549     6.562     6.574     6.586     6.599     6.612     6.624     6.639     6.652     6.665     6.680     6.694     6.708     6.724     6.739     6.754     6.771     6.786     6.802     6.821     6.837     6.854     6.873     6.891     6.908     6.929     6.948     6.967     6.988     7.008     7.028     7.051     7.072     7.093     7.118     7.140     7.162     7.188     7.211     7.234     7.261     7.285     7.310     7.337     7.362     7.388     7.417     7.443     7.469     7.499     7.526     7.553     7.584     7.611     7.639     7.671     7.699     7.727     7.760     7.789     7.818     7.851     7.881     7.910     7.944     7.973     8.003     8.037     8.067     8.097     8.131     8.161     8.191     8.225     8.255     8.285     8.319     8.348     8.378     8.412     8.441     8.471     8.504     8.533     8.562     8.595     8.623     8.652     8.683     8.711     8.739     8.770     8.798     8.825     8.856     8.883     8.910     8.939     8.965     8.990     9.019     9.044     9.068     9.096     9.121     9.146     9.176     9.203     9.229     9.259     9.285     9.309     9.337     9.360     9.382     9.406     9.428     9.449     9.473     9.494     9.513     9.535     9.553     9.567     9.581     9.590     9.594     9.596     9.593     9.585     9.928    10.284    10.527    10.671    10.705    10.618    11.004    11.251    11.247    11.262    11.101    10.948    11.492    11.441    10.829    11.641    11.656    11.281    11.433    11.748    11.297    10.889    11.480    10.947    10.745    11.270    10.389    10.778    11.514    10.574    11.242    12.274    11.352    12.357    13.064    11.925    12.882    13.067    11.888    12.765    12.510    11.288    12.132    11.843    10.621    11.426    11.320    10.152    10.941    10.944     9.812    10.584    10.648     9.583    10.301    10.476     9.441    10.113    10.333     9.346    10.010    10.248     9.240     9.854    10.070     9.140     9.717     9.924     9.037     9.612     9.832     9.008     9.559     9.801     8.937     9.476     9.688     8.857     9.355     9.610     8.777     9.298     9.550     8.784     9.292     9.602     8.872     9.409     9.717     9.018     9.616     9.900     9.257     9.890    10.186     9.560    10.280    10.472     9.943    10.681    10.759    10.315    11.059    11.051    10.669    11.424    11.321    10.991    11.644    11.418    11.129    11.657    11.358    11.098    11.518    11.163    10.965    11.267    10.848    10.706    10.935    10.514    10.353    10.612    10.265    10.125    10.376    10.061     9.951    10.184     9.863     9.754     9.969     9.635     9.515     9.729     9.419     9.293     9.498     9.214     9.103     9.282     8.968     8.831     9.041     8.748     8.601     8.830     8.581     8.549     8.661     8.516     8.497     8.479     8.462     8.443     8.426     8.409     8.390     8.373     8.356     8.338     8.320     8.303     8.284     8.265     8.245     8.222     8.199     8.177     8.152     8.127     8.104     8.079     8.054     8.032     8.009     7.986     7.966     7.945     7.926     7.908     7.889     7.870     7.851     7.830     7.808     7.787     7.765     7.742     7.722     7.701     7.682     7.666     7.649     7.634     7.620     7.607     7.597     7.588     7.580     7.574     7.569     7.564     7.561     7.557     7.553     7.550     7.548     7.544     7.544     7.542     7.541     7.541     7.541     7.541     7.543     7.543     7.543     7.545     7.546     7.546     7.548     7.548     7.548     7.550     7.550     7.550     7.552     7.554     7.554     7.556     7.558     7.558     7.560     7.560     7.559     7.560     7.559     7.557     7.556     7.553     7.549     7.546     7.542     7.537     7.535     7.531     7.526     7.525     7.522     7.518     7.518     7.516     7.513     7.513     7.512     7.509     7.508     7.505     7.499     7.495     7.489     7.480     7.472     7.462     7.449     7.436     7.422     7.406     7.390     7.373     7.354     7.337     7.319     7.299     7.279     7.259     7.234     7.210     7.187     7.161     7.135     7.109     7.080     7.051     7.024     6.997     6.975     6.959     6.948     6.948     6.955     6.972     7.007     7.048     7.100     7.170     7.233     7.297     7.371     7.432     7.492     7.560     7.616     7.670     7.733     7.784     7.834     7.894     7.943     7.990     8.048     8.093     8.135     8.188     8.228     8.265     8.313     8.348     8.382     8.432     8.467     8.500     8.553     8.591     8.626     8.683     8.727     8.765     8.824     8.864     8.900     8.952     8.981     9.007     9.048     9.065     9.081     9.110     9.114     9.124     9.153     9.161     9.171     9.202     9.205     9.208     9.215     9.183     9.145     9.105     9.047     8.992     8.950     8.902     8.864     8.842     8.821     8.805     8.795     8.785     8.773     8.760     8.751     8.733     8.703     8.670     8.609     8.506     8.396     8.266     8.127     8.017     7.912     7.819     7.752     7.685     7.626     7.574     7.511     7.456     7.556     7.697     7.827     7.970     8.116     8.253     8.406     8.560     8.701     8.864     9.030     9.176     9.337     9.485     9.589     9.713     9.827     9.903    10.008    10.121    10.214    10.344    10.475    10.571    10.703    10.835    10.913    11.024    11.125    11.160    11.217    11.252    11.210    11.203    11.192    11.123    11.097    11.080    11.020    11.003    10.997    10.959    10.953    10.944    10.897    10.867    10.814    10.724    10.644    10.543    10.406    10.292    10.163    10.001     9.870     9.709     9.486     9.292     9.075     8.810     8.604     8.403     8.184     8.035     7.891     7.719     7.593     7.462     7.328     7.263     7.217     7.170     7.155     7.137     7.107     7.091     7.071     7.043     7.027     7.006     6.980     6.963     6.937     6.911     6.897     6.876     6.849     6.832     6.812     6.790     6.772     6.747     6.721     6.701     6.671     6.640     6.617     6.585     6.549     6.522     6.490     6.452     6.422     6.387     6.351     6.320     6.282     6.242     6.210     6.172     6.131     6.098     6.059     6.018     5.986     5.949     5.908     5.874     5.837     5.798     5.769     5.736     5.700     5.672     5.636     5.596     5.567     5.536     5.501     5.475     5.447     5.415     5.390     5.361     5.334     5.314     5.289     5.261     5.241     5.217     5.191     5.171     5.147     5.120     5.100     5.076     5.049     5.028     5.004     4.977     4.956     4.932     4.904     4.883     4.859     4.831     4.809     4.784     4.757     4.735     4.711     4.684     4.664     4.640     4.615     4.596     4.574     4.550     4.532     4.513     4.490     4.472     4.453     4.432     4.415     4.395     4.375     4.359     4.340     4.320     4.304     4.287     4.267     4.252     4.237     4.219     4.204     4.188     4.172     4.159     4.145     4.129     4.117     4.104     4.089     4.078     4.065     4.052     4.042     4.029     4.015     4.007     3.996     3.983     3.974     3.964     3.952     3.943     3.932     3.922     3.914     3.904     3.893     3.885     3.876     3.866     3.859     3.849     3.839     3.833     3.824     3.814     3.807     3.798     3.788     3.781     3.773     3.763     3.756     3.747     3.738     3.732     3.722     3.713     3.707     3.699     3.689     3.683     3.676     3.667     3.660     3.652     3.645     3.639     3.631     3.623     3.617     3.609     3.601     3.594     3.587     3.578     3.572     3.565     3.557     3.551     3.543     3.534     3.527     3.518     3.508     3.499     3.487     3.474     3.464     3.452     3.439     3.428     3.418     3.406     3.398     3.389     3.380     3.371     3.359     3.344     3.330     3.309
     3.923     3.932     3.940     3.948     3.955     3.961     3.967     3.970     3.974     3.975     3.977     3.978     3.979     3.978     3.979     3.977     3.978     3.986     3.982     3.996     3.996     4.013     4.009     4.027     4.042     4.038     4.069     4.044     4.085     4.046     4.088     4.043     4.078     4.037     4.057     4.029     4.028     4.018     4.017     4.007     4.011     4.005     4.008     4.009     4.015     4.018     4.021     4.025     4.027     4.030     4.031     4.034     4.034     4.036     4.035     4.036     4.035     4.035     4.034     4.038     4.044     4.049     4.054     4.060     4.065     4.073     4.090     4.084     4.111     4.094     4.127     4.102     4.138     4.108     4.143     4.112     4.145     4.115     4.142     4.117     4.137     4.118     4.131     4.119     4.124     4.120     4.120     4.121     4.120     4.122     4.122     4.124     4.125     4.126     4.128     4.130     4.134     4.138     4.141     4.145     4.149     4.153     4.157     4.160     4.164     4.166     4.171     4.172     4.177     4.178     4.182     4.183     4.187     4.188     4.191     4.193     4.196     4.198     4.201     4.203     4.206     4.208     4.210     4.213     4.215     4.218     4.221     4.224     4.226     4.230     4.232     4.235     4.238     4.241     4.244     4.247     4.250     4.253     4.256     4.259     4.262     4.265     4.268     4.271     4.274     4.277     4.280     4.283     4.286     4.289     4.292     4.295     4.297     4.300     4.303     4.306     4.309     4.312     4.315     4.318     4.320     4.323     4.326     4.329     4.332     4.334     4.337     4.340     4.343     4.345     4.348     4.351     4.354     4.356     4.359     4.361     4.364     4.366     4.369     4.372     4.374     4.377     4.379     4.382     4.384     4.386     4.389     4.391     4.394     4.396     4.398     4.401     4.403     4.405     4.407     4.409     4.411     4.414     4.416     4.418     4.420     4.422     4.424     4.426     4.428     4.430     4.432     4.434     4.436     4.438     4.440     4.442     4.444     4.446     4.447     4.449     4.451     4.453     4.455     4.457     4.458     4.460     4.462     4.463     4.465     4.467     4.468     4.470     4.471     4.473     4.474     4.476     4.477     4.479     4.480     4.482     4.483     4.484     4.486     4.487     4.488     4.490     4.491     4.492     4.494     4.494     4.496     4.497     4.498     4.499     4.500     4.501     4.502     4.503     4.504     4.505     4.506     4.507     4.508     4.509     4.510     4.511     4.512     4.512     4.513     4.514     4.515     4.516     4.516     4.517     4.518     4.518     4.519     4.520     4.520     4.521     4.521     4.522     4.522     4.523     4.523     4.524     4.524     4.524     4.525     4.525     4.526     4.526     4.526     4.526     4.526     4.527     4.527     4.527     4.527     4.527     4.527     4.528     4.528     4.528     4.528     4.528     4.528     4.528     4.528     4.528     4.528     4.528     4.528     4.528     4.528     4.528     4.528     4.528     4.528     4.528     4.528     4.528     4.528     4.528     4.528     4.528     4.528     4.528     4.528     4.528     4.528     4.528     4.528     4.528     4.528     4.528     4.528     4.528     4.528     4.528     4.527     4.528     4.528     4.528     4.528     4.528     4.528     4.528     4.528     4.528     4.528     4.528     4.528     4.528     4.528     4.528     4.529     4.529     4.529     4.529     4.529     4.529     4.530     4.530     4.530     4.530     4.530     4.531     4.531     4.531     4.531     4.531     4.532     4.532     4.532     4.533     4.533     4.534     4.534     4.534     4.535     4.535     4.535     4.536     4.536     4.537     4.537     4.538     4.538     4.539     4.539     4.540     4.540     4.541     4.541     4.542     4.542     4.543     4.543     4.544     4.544     4.545     4.545     4.546     4.547     4.547     4.548     4.548     4.549     4.550     4.550     4.551     4.552     4.552     4.553     4.554     4.554     4.555     4.556     4.557     4.557     4.558     4.559     4.560     4.560     4.561     4.562     4.563     4.564     4.564     4.565     4.566     4.567     4.568     4.568     4.569     4.570     4.571     4.572     4.573     4.574     4.574     4.575     4.576     4.577     4.578     4.579     4.580     4.581     4.582     4.583     4.584     4.585     4.586     4.587     4.588     4.589     4.590     4.591     4.592     4.594     4.595     4.596     4.597     4.598     4.599     4.601     4.602     4.603     4.604     4.606     4.607     4.608     4.609     4.611     4.612     4.613     4.615     4.616     4.617     4.619     4.620     4.622     4.623     4.624     4.626     4.627     4.629     4.630     4.632     4.633     4.635     4.636     4.638     4.639     4.641     4.642     4.644     4.645     4.647     4.648     4.650     4.652     4.653     4.655     4.656     4.659     4.660     4.662     4.663     4.665     4.667     4.668     4.670     4.672     4.674     4.675     4.677     4.679     4.680     4.682     4.684     4.686     4.688     4.689     4.691     4.693     4.695     4.696     4.698     4.700     4.702     4.704     4.706     4.708     4.710     4.712     4.714     4.715     4.717     4.719     4.721     4.723     4.725     4.727     4.729     4.731     4.733     4.735     4.737     4.740     4.742     4.744     4.746     4.748     4.750     4.752     4.754     4.756     4.759     4.761     4.763     4.765     4.767     4.769     4.772     4.774     4.776     4.778     4.781     4.783     4.785     4.787     4.790     4.792     4.794     4.797     4.799     4.802     4.804     4.807     4.809     4.811     4.814     4.816     4.818     4.821     4.823     4.826     4.829     4.831     4.833     4.836     4.839     4.841     4.844     4.846     4.849     4.851     4.854     4.856     4.859     4.862     4.864     4.867     4.870     4.872     4.875     4.878     4.880     4.883     4.886     4.888     4.891     4.894     4.897     4.899     4.902     4.905     4.908     4.911     4.913     4.916     4.919     4.922     4.925     4.928     4.931     4.933     4.936     4.939     4.942     4.945     4.947     4.950     4.953     4.956     4.959     4.962     4.965     4.968     4.971     4.974     4.977     4.980     4.983     4.986     4.989     4.992     4.995     4.998     5.001     5.004     5.007     5.010     5.013     5.017     5.020     5.023     5.026     5.029     5.032     5.035     5.039     5.042     5.045     5.048     5.051     5.055     5.058     5.061     5.064     5.068     5.071     5.074     5.078     5.081     5.084     5.088     5.091     5.094     5.098     5.101     5.105     5.108     5.111     5.115     5.118     5.122     5.125     5.128     5.132     5.135     5.139     5.142     5.146     5.149     5.153     5.157     5.160     5.164     5.167     5.171     5.175     5.178     5.182     5.186     5.189     5.193     5.197     5.201     5.204     5.208     5.212     5.216     5.220     5.224     5.227     5.231     5.235     5.239     5.243     5.246     5.250     5.254     5.258     5.261     5.265     5.269     5.272     5.276     5.280     5.283     5.287     5.290     5.294     5.297     5.300     5.304     5.307     5.310     5.313     5.316     5.320     5.323     5.325     5.329     5.333     5.337     5.340     5.344     5.348     5.351     5.355     5.359     5.363     5.366     5.370     5.374     5.379     5.383     5.387     5.392     5.397     5.402     5.407     5.411     5.417     5.421     5.425     5.429     5.433     5.435     5.439     5.443     5.447     5.452     5.457     5.461     5.466     5.470     5.474     5.479     5.483     5.487     5.492     5.496     5.500     5.504     5.508     5.511     5.515     5.519     5.523     5.527     5.530     5.533     5.536     5.539     5.542     5.545     5.548     5.551     5.555     5.558     5.561     5.564     5.567     5.570     5.573     5.577     5.580     5.583     5.586     5.589     5.593     5.596     5.599     5.603     5.611     5.629     5.647     5.664     5.683     5.701     5.718     5.737     5.755     5.772     5.791     5.809     5.826     5.845     5.863     5.880     5.899     5.917     5.934     5.952     5.970     5.987     6.005     6.023     6.040     6.058     6.075     6.092     6.110     6.127     6.143     6.161     6.177     6.194     6.211     6.227     6.243     6.259     6.275     6.291     6.307     6.322     6.338     6.353     6.368     6.383     6.398     6.412     6.426     6.440     6.454     6.467     6.480     6.493     6.506     6.519     6.531     6.543     6.555     6.567     6.578     6.589     6.600     6.610     6.621     6.630     6.640     6.649     6.658     6.667     6.675     6.683     6.691     6.698     6.705     6.711     6.718     6.723     6.729     6.734     6.738     6.742     6.746     6.749     6.752     6.754     6.756     6.757     6.758     6.758     6.758     6.757     6.756     6.754     6.752     6.749     6.745     6.742     6.737     6.731     6.726     6.719     6.712     6.705     6.696     6.687     6.678     6.668     6.657     6.645     6.633     6.620     6.607     6.593     6.578     6.562     6.546     6.530     6.512     6.494     6.475     6.456     6.436     6.416     6.394     6.373     6.350     6.327     6.304     6.280     6.256     6.231     6.205     6.178     6.152     6.124     6.119     6.124     6.129     6.134     6.140     6.145     6.150     6.155     6.161     6.166     6.171     6.177     6.182     6.188     6.194     6.199     6.205     6.211     6.216     6.222     6.229     6.234     6.241     6.247     6.253     6.260     6.267     6.273     6.280     6.287     6.293     6.301     6.308     6.315     6.322     6.330     6.337     6.345     6.353     6.361     6.370     6.378     6.386     6.395     6.404     6.413     6.422     6.431     6.441     6.451     6.461     6.470     6.481     6.491     6.502     6.513     6.524     6.535     6.547     6.558     6.570     6.583     6.595     6.608     6.621     6.634     6.647     6.661     6.675     6.689     6.704     6.719     6.734     6.750     6.766     6.781     6.798     6.815     6.832     6.849     6.867     6.885     6.904     6.923     6.942     6.961     6.981     7.002     7.022     7.044     7.065     7.087     7.110     7.132     7.156     7.179     7.203     7.227     7.252     7.277     7.302     7.328     7.354     7.380     7.407     7.434     7.461     7.489     7.516     7.545     7.573     7.602     7.631     7.660     7.689     7.719     7.749     7.779     7.809     7.839     7.870     7.901     7.932     7.963     7.994     8.025     8.057     8.088     8.119     8.150     8.182     8.213     8.244     8.276     8.307     8.338     8.370     8.400     8.431     8.462     8.493     8.524     8.554     8.584     8.614     8.644     8.673     8.702     8.731     8.760     8.789     8.818     8.846     8.875     8.903     8.930     8.958     8.984     9.011     9.036     9.062     9.087     9.113     9.138     9.165     9.190     9.217     9.245     9.270     9.297     9.322     9.341     9.365     9.393     9.412     9.440     9.468     9.485     9.511     9.535     9.543     9.561     9.580     9.580     9.593     9.606     9.589     9.594     9.825    10.252    10.672    11.004    11.098    11.127    10.929    10.980    11.310    11.492    11.462    11.300    11.094    11.412    11.580    11.020    11.375    11.561    11.437    11.108    11.364    11.277    10.612    11.068    10.978    10.259    10.690    10.735    10.183    10.541    10.807    10.539    11.277    11.326    11.230    12.312    11.931    11.693    12.509    11.905    11.741    12.196    11.276    11.300    11.416    10.605    10.714    10.770    10.038    10.223    10.351     9.678     9.837    10.036     9.411     9.557     9.779     9.243     9.317     9.603     9.130     9.176     9.512     9.033     9.037     9.365     8.918     8.947     9.235     8.850     8.879     9.170     8.796     8.820     9.110     8.741     8.738     9.005     8.633     8.637     8.898     8.579     8.569     8.862     8.611     8.594     8.834     8.641     8.628     8.952     8.707     8.825     9.171     8.929     9.074     9.422     9.176     9.416     9.726     9.548     9.843    10.117     9.966    10.332    10.525    10.396    10.786    10.877    10.787    11.126    11.122    11.009    11.311    11.186    11.060    11.269    11.104    11.025    11.126    10.894    10.855    10.882    10.574    10.544    10.573    10.274    10.265    10.292    10.041    10.030    10.072     9.832     9.811     9.844     9.590     9.565     9.589     9.352     9.333     9.373     9.165     9.164     9.167     8.912     8.902     8.907     8.643     8.634     8.675     8.598     8.591     8.552     8.546     8.538     8.497     8.491     8.482     8.444     8.441     8.436     8.397     8.392     8.385     8.347     8.340     8.330     8.288     8.277     8.264     8.219     8.208     8.196     8.151     8.141     8.127     8.081     8.070     8.058     8.013     8.004     7.994     7.953     7.944     7.933     7.892     7.882     7.869     7.825     7.814     7.801     7.757     7.746     7.735     7.694     7.687     7.680     7.642     7.637     7.635     7.608     7.612     7.615     7.590     7.595     7.598     7.575     7.581     7.585     7.564     7.572     7.577     7.558     7.566     7.573     7.554     7.564     7.571     7.555     7.565     7.573     7.558     7.569     7.576     7.560     7.569     7.575     7.559     7.568     7.575     7.559     7.569     7.578     7.562     7.572     7.580     7.565     7.574     7.581     7.563     7.570     7.575     7.554     7.560     7.563     7.541     7.546     7.550     7.527     7.534     7.539     7.517     7.525     7.532     7.512     7.522     7.530     7.508     7.516     7.522     7.500     7.507     7.512     7.487     7.492     7.494     7.465     7.465     7.464     7.427     7.423     7.419     7.379     7.374     7.372     7.331     7.323     7.315     7.268     7.257     7.251     7.204     7.193     7.184     7.128     7.108     7.092     7.032     7.014     7.006     6.955     6.952     6.962     6.934     6.954     6.988     6.988     7.035     7.096     7.128     7.198     7.274     7.313     7.386     7.459     7.494     7.564     7.635     7.664     7.732     7.801     7.828     7.895     7.963     7.988     8.051     8.111     8.125     8.182     8.236     8.243     8.294     8.347     8.351     8.400     8.450     8.455     8.512     8.568     8.580     8.649     8.712     8.722     8.788     8.848     8.850     8.909     8.962     8.952     9.000     9.043     9.020     9.053     9.092     9.074     9.114     9.158     9.136     9.170     9.205     9.163     9.161     9.147     9.060     9.034     9.018     8.942     8.936     8.939     8.885     8.900     8.919     8.876     8.891     8.895     8.829     8.829     8.817     8.731     8.701     8.640     8.472     8.372     8.270     8.105     8.040     7.975     7.872     7.844     7.806     7.724     7.687     7.650     7.773     7.924     8.077     8.196     8.349     8.508     8.628     8.785     8.952     9.076     9.237     9.409     9.529     9.686     9.846     9.942    10.069    10.202    10.293    10.414    10.556    10.645    10.767    10.927    11.033    11.157    11.302    11.387    11.492    11.592    11.620    11.661    11.691    11.649    11.627    11.608    11.541    11.512    11.496    11.443    11.424    11.404    11.349    11.328    11.299    11.242    11.186    11.109    11.006    10.897    10.774    10.620    10.467    10.309    10.140     9.988     9.810     9.579     9.338     9.088     8.833     8.600     8.375     8.162     7.998     7.846     7.680     7.524     7.374     7.227     7.124     7.050     6.984     6.953     6.928     6.905     6.892     6.874     6.853     6.840     6.821     6.797     6.781     6.763     6.740     6.721     6.708     6.691     6.673     6.655     6.637     6.619     6.602     6.579     6.557     6.539     6.510     6.483     6.463     6.433     6.403     6.379     6.349     6.317     6.288     6.256     6.225     6.196     6.159     6.125     6.094     6.057     6.021     5.989     5.953     5.917     5.886     5.850     5.815     5.783     5.747     5.715     5.686     5.653     5.623     5.596     5.561     5.525     5.496     5.467     5.437     5.411     5.383     5.357     5.332     5.303     5.279     5.259     5.234     5.210     5.188     5.163     5.140     5.119     5.094     5.069     5.048     5.024     4.999     4.977     4.952     4.927     4.906     4.880     4.855     4.832     4.807     4.782     4.759     4.733     4.709     4.687     4.660     4.637     4.616     4.592     4.569     4.550     4.528     4.506     4.487     4.467     4.448     4.429     4.407     4.389     4.371     4.350     4.332     4.317     4.297     4.278     4.263     4.245     4.227     4.212     4.196     4.181     4.165     4.147     4.134     4.121     4.106     4.093     4.080     4.066     4.054     4.042     4.028     4.017     4.007     3.994     3.982     3.972     3.961     3.951     3.940     3.929     3.921     3.910     3.899     3.890     3.881     3.871     3.862     3.853     3.843     3.835     3.826     3.817     3.809     3.801     3.792     3.783     3.775     3.766     3.758     3.749     3.740     3.732     3.724     3.715     3.708     3.700     3.691     3.682     3.675     3.667     3.660     3.651     3.644     3.638     3.629     3.621     3.615     3.608     3.600     3.593     3.586     3.578     3.571     3.563     3.555     3.548     3.540     3.533     3.526     3.519     3.511     3.503     3.493     3.483     3.473     3.461     3.448     3.435     3.422     3.409     3.396     3.386     3.376     3.368     3.362     3.355     3.348     3.338     3.322     3.310     3.293
     3.923     3.934     3.946     3.953     3.965     3.970     3.979     3.982     3.987     3.987     3.992     3.989     3.994     3.990     3.992     3.989     3.995     3.988     4.008     4.001     4.023     4.017     4.042     4.056     4.057     4.098     4.067     4.125     4.071     4.135     4.070     4.130     4.064     4.109     4.054     4.075     4.041     4.032     4.026     4.021     4.011     4.012     4.010     4.016     4.016     4.023     4.024     4.030     4.031     4.036     4.035     4.038     4.038     4.037     4.038     4.036     4.036     4.034     4.033     4.037     4.043     4.050     4.055     4.062     4.071     4.095     4.085     4.124     4.097     4.146     4.107     4.161     4.116     4.169     4.121     4.172     4.123     4.169     4.124     4.163     4.124     4.154     4.124     4.143     4.124     4.131     4.123     4.121     4.123     4.121     4.123     4.123     4.124     4.125     4.127     4.129     4.133     4.136     4.140     4.145     4.149     4.153     4.156     4.161     4.163     4.168     4.170     4.174     4.176     4.180     4.181     4.185     4.186     4.189     4.191     4.193     4.195     4.198     4.200     4.202     4.204     4.207     4.209     4.212     4.214     4.217     4.219     4.222     4.225     4.228     4.231     4.234     4.237     4.240     4.242     4.246     4.249     4.251     4.255     4.258     4.260     4.263     4.266     4.269     4.272     4.275     4.278     4.281     4.284     4.287     4.290     4.293     4.296     4.299     4.301     4.304     4.307     4.310     4.313     4.316     4.319     4.321     4.324     4.327     4.330     4.332     4.335     4.338     4.341     4.343     4.346     4.349     4.351     4.354     4.357     4.359     4.362     4.365     4.367     4.370     4.372     4.375     4.377     4.380     4.382     4.384     4.387     4.389     4.392     4.394     4.396     4.399     4.401     4.404     4.406     4.408     4.411     4.413     4.415     4.416     4.418     4.420     4.422     4.424     4.426     4.428     4.430     4.432     4.434     4.436     4.438     4.439     4.441     4.443     4.445     4.447     4.449     4.450     4.452     4.454     4.456     4.457     4.459     4.461     4.463     4.464     4.466     4.467     4.469     4.471     4.472     4.473     4.475     4.476     4.478     4.479     4.480     4.482     4.483     4.484     4.486     4.487     4.488     4.490     4.491     4.492     4.493     4.494     4.495     4.497     4.498     4.499     4.500     4.501     4.502     4.503     4.504     4.505     4.505     4.506     4.507     4.508     4.509     4.510     4.511     4.511     4.512     4.513     4.514     4.514     4.515     4.516     4.516     4.517     4.517     4.518     4.519     4.519     4.520     4.520     4.521     4.521     4.521     4.522     4.522     4.522     4.523     4.523     4.523     4.524     4.524     4.524     4.524     4.524     4.525     4.525     4.525     4.525     4.525     4.525     4.525     4.525     4.525     4.525     4.526     4.526     4.526     4.526     4.526     4.526     4.526     4.525     4.526     4.525     4.525     4.525     4.525     4.525     4.525     4.525     4.525     4.525     4.525     4.525     4.525     4.525     4.525     4.525     4.525     4.525     4.525     4.525     4.525     4.525     4.525     4.525     4.525     4.525     4.525     4.525     4.525     4.525     4.525     4.525     4.526     4.526     4.526     4.526     4.526     4.526     4.526     4.526     4.526     4.526     4.526     4.527     4.527     4.527     4.527     4.527     4.527     4.528     4.528     4.528     4.528     4.529     4.529     4.529     4.530     4.530     4.530     4.531     4.531     4.531     4.532     4.532     4.532     4.533     4.533     4.534     4.534     4.535     4.535     4.536     4.536     4.536     4.537     4.537     4.538     4.538     4.539     4.539     4.540     4.540     4.541     4.542     4.542     4.543     4.543     4.544     4.545     4.545     4.546     4.547     4.547     4.547     4.548     4.549     4.550     4.550     4.551     4.552     4.552     4.553     4.554     4.554     4.555     4.556     4.557     4.557     4.558     4.559     4.560     4.561     4.561     4.562     4.563     4.564     4.565     4.566     4.566     4.567     4.568     4.569     4.570     4.571     4.572     4.573     4.573     4.574     4.575     4.576     4.577     4.578     4.579     4.580     4.581     4.582     4.583     4.584     4.585     4.586     4.587     4.588     4.589     4.590     4.591     4.593     4.594     4.595     4.596     4.598     4.599     4.600     4.601     4.602     4.604     4.605     4.606     4.608     4.609     4.610     4.611     4.613     4.614     4.615     4.617     4.618     4.620     4.621     4.623     4.624     4.625     4.627     4.628     4.630     4.631     4.633     4.634     4.636     4.637     4.639     4.640     4.642     4.644     4.645     4.647     4.648     4.650     4.652     4.653     4.655     4.657     4.658     4.660     4.661     4.663     4.665     4.667     4.669     4.670     4.672     4.674     4.676     4.677     4.679     4.681     4.682     4.684     4.686     4.688     4.690     4.691     4.693     4.695     4.697     4.699     4.701     4.703     4.704     4.706     4.708     4.710     4.712     4.714     4.716     4.718     4.720     4.722     4.724     4.726     4.728     4.730     4.732     4.734     4.736     4.738     4.740     4.742     4.744     4.746     4.749     4.751     4.753     4.755     4.757     4.759     4.762     4.764     4.766     4.768     4.770     4.773     4.775     4.777     4.779     4.781     4.784     4.786     4.788     4.791     4.793     4.796     4.798     4.801     4.803     4.805     4.808     4.810     4.812     4.815     4.817     4.820     4.823     4.825     4.827     4.830     4.832     4.835     4.838     4.840     4.843     4.845     4.848     4.850     4.853     4.855     4.858     4.861     4.863     4.866     4.868     4.871     4.874     4.877     4.879     4.882     4.885     4.887     4.890     4.893     4.896     4.898     4.901     4.904     4.907     4.910     4.912     4.915     4.918     4.921     4.924     4.927     4.929     4.932     4.935     4.938     4.940     4.943     4.946     4.949     4.952     4.955     4.958     4.961     4.964     4.967     4.970     4.973     4.976     4.979     4.982     4.985     4.988     4.991     4.994     4.997     5.000     5.003     5.006     5.009     5.012     5.015     5.019     5.022     5.025     5.028     5.031     5.034     5.037     5.040     5.044     5.047     5.050     5.053     5.057     5.060     5.063     5.066     5.070     5.073     5.076     5.079     5.083     5.086     5.089     5.093     5.096     5.100     5.103     5.106     5.110     5.113     5.117     5.120     5.123     5.127     5.130     5.134     5.137     5.141     5.144     5.148     5.151     5.155     5.158     5.162     5.166     5.169     5.173     5.176     5.180     5.184     5.188     5.191     5.195     5.199     5.203     5.206     5.210     5.214     5.218     5.221     5.225     5.229     5.233     5.237     5.240     5.244     5.248     5.252     5.255     5.259     5.263     5.266     5.270     5.273     5.277     5.281     5.284     5.288     5.291     5.294     5.298     5.301     5.304     5.307     5.311     5.313     5.317     5.319     5.322     5.325     5.329     5.333     5.336     5.340     5.343     5.347     5.351     5.354     5.358     5.362     5.365     5.369     5.373     5.377     5.382     5.386     5.391     5.396     5.401     5.405     5.411     5.416     5.420     5.424     5.427     5.430     5.434     5.440     5.445     5.451     5.456     5.461     5.467     5.472     5.476     5.480     5.485     5.489     5.493     5.497     5.501     5.505     5.509     5.513     5.517     5.520     5.524     5.528     5.531     5.533     5.536     5.540     5.543     5.546     5.549     5.552     5.555     5.558     5.561     5.564     5.568     5.571     5.574     5.577     5.580     5.583     5.587     5.590     5.593     5.596     5.600     5.607     5.624     5.642     5.660     5.678     5.695     5.713     5.731     5.749     5.767     5.785     5.803     5.821     5.839     5.857     5.875     5.893     5.910     5.928     5.946     5.964     5.981     5.999     6.017     6.034     6.051     6.069     6.086     6.103     6.120     6.137     6.154     6.171     6.187     6.204     6.220     6.237     6.253     6.269     6.285     6.300     6.316     6.331     6.346     6.361     6.376     6.391     6.405     6.419     6.433     6.447     6.461     6.474     6.487     6.500     6.512     6.525     6.537     6.549     6.560     6.572     6.583     6.594     6.604     6.614     6.624     6.634     6.643     6.652     6.661     6.669     6.677     6.685     6.692     6.699     6.706     6.712     6.718     6.723     6.728     6.733     6.737     6.741     6.744     6.747     6.749     6.751     6.752     6.753     6.754     6.753     6.753     6.752     6.750     6.748     6.745     6.742     6.738     6.734     6.728     6.723     6.716     6.710     6.702     6.694     6.685     6.676     6.666     6.655     6.644     6.632     6.619     6.606     6.592     6.577     6.562     6.546     6.529     6.512     6.494     6.476     6.456     6.437     6.416     6.395     6.373     6.351     6.329     6.305     6.282     6.257     6.232     6.206     6.180     6.153     6.126     6.117     6.121     6.127     6.132     6.137     6.142     6.147     6.153     6.158     6.164     6.169     6.174     6.180     6.185     6.191     6.197     6.202     6.208     6.214     6.220     6.226     6.232     6.238     6.245     6.251     6.257     6.264     6.271     6.277     6.284     6.291     6.298     6.305     6.313     6.320     6.327     6.335     6.343     6.351     6.359     6.367     6.375     6.384     6.392     6.401     6.410     6.419     6.428     6.438     6.447     6.457     6.468     6.478     6.488     6.499     6.509     6.521     6.532     6.543     6.555     6.567     6.579     6.591     6.604     6.617     6.630     6.644     6.657     6.671     6.686     6.700     6.715     6.730     6.745     6.761     6.777     6.793     6.810     6.827     6.844     6.862     6.880     6.898     6.917     6.936     6.955     6.975     6.996     7.016     7.037     7.059     7.080     7.103     7.125     7.148     7.171     7.195     7.219     7.244     7.269     7.294     7.320     7.346     7.371     7.398     7.425     7.452     7.479     7.507     7.535     7.564     7.592     7.621     7.650     7.680     7.709     7.739     7.769     7.799     7.829     7.860     7.891     7.922     7.953     7.984     8.015     8.046     8.078     8.109     8.140     8.171     8.203     8.234     8.265     8.297     8.328     8.359     8.390     8.422     8.452     8.483     8.514     8.544     8.575     8.605     8.635     8.664     8.693     8.722     8.751     8.780     8.808     8.837     8.866     8.894     8.922     8.950     8.977     9.003     9.029     9.055     9.080     9.105     9.130     9.155     9.180     9.204     9.230     9.258     9.282     9.308     9.331     9.350     9.376     9.404     9.426     9.453     9.482     9.501     9.525     9.548     9.556     9.571     9.586     9.586     9.596     9.604     9.592     9.594    10.048    10.519    10.951    11.277    11.401    11.415    11.256    10.922    11.254    11.455    11.433    11.231    11.002    11.238    11.394    11.121    11.135    11.363    11.538    11.584    12.012    12.299    12.121    12.123    12.158    11.775    11.772    11.861    11.569    11.509    11.675    11.644    11.896    12.213    12.254    12.758    12.978    12.760    13.188    13.062    12.879    13.065    12.606    12.272    12.302    11.830    11.477    11.414    11.164    10.751    10.838    10.548    10.199    10.337    10.046     9.834     9.937     9.773     9.542     9.655     9.598     9.330     9.470     9.426     9.186     9.334     9.230     9.017     9.149     9.084     8.900     9.030     9.005     8.784     8.894     8.861     8.692     8.805     8.721     8.588     8.636     8.587     8.572     8.591     8.610     8.602     8.620     8.642     8.636     8.656     8.677     8.670     8.693     8.727     8.696     8.881     8.920     8.867     9.132     9.239     9.247     9.571     9.617     9.744    10.024    10.049    10.194    10.451    10.453    10.614    10.791    10.773    10.928    10.979    10.879    10.978    10.990    10.858    10.972    10.908    10.789    10.799    10.627    10.560    10.508    10.337    10.272    10.272    10.079    10.015    10.010     9.812     9.777     9.749     9.550     9.498     9.488     9.302     9.281     9.270     9.118     9.097     9.061     8.896     8.842     8.779     8.659     8.656     8.629     8.623     8.615     8.581     8.570     8.560     8.525     8.514     8.507     8.478     8.472     8.465     8.433     8.423     8.415     8.382     8.371     8.358     8.321     8.305     8.290     8.252     8.237     8.224     8.188     8.173     8.159     8.119     8.103     8.089     8.051     8.036     8.024     7.988     7.974     7.960     7.923     7.907     7.891     7.852     7.836     7.820     7.781     7.765     7.751     7.716     7.704     7.695     7.663     7.655     7.654     7.633     7.634     7.635     7.616     7.617     7.618     7.600     7.601     7.604     7.589     7.592     7.597     7.582     7.586     7.591     7.577     7.583     7.589     7.577     7.584     7.592     7.582     7.589     7.595     7.582     7.586     7.590     7.577     7.582     7.588     7.576     7.582     7.589     7.578     7.584     7.591     7.579     7.584     7.589     7.574     7.577     7.579     7.562     7.563     7.564     7.546     7.546     7.549     7.531     7.533     7.537     7.521     7.525     7.532     7.518     7.523     7.529     7.513     7.516     7.520     7.503     7.506     7.510     7.491     7.491     7.492     7.468     7.464     7.459     7.428     7.419     7.412     7.380     7.371     7.366     7.332     7.319     7.308     7.270     7.257     7.249     7.212     7.195     7.179     7.130     7.102     7.078     7.028     7.003     6.990     6.953     6.946     6.953     6.938     6.951     6.978     6.983     7.017     7.066     7.097     7.156     7.223     7.266     7.332     7.402     7.444     7.509     7.576     7.613     7.676     7.743     7.779     7.841     7.907     7.940     7.997     8.053     8.076     8.126     8.177     8.192     8.236     8.283     8.293     8.331     8.374     8.386     8.432     8.486     8.512     8.574     8.634     8.656     8.713     8.768     8.784     8.837     8.888     8.893     8.932     8.970     8.959     8.986     9.025     9.021     9.057     9.100     9.093     9.122     9.157     9.134     9.127     9.109     9.033     9.007     9.004     8.960     8.962     8.977     8.950     8.967     8.994     8.970     8.977     8.969     8.901     8.869     8.836     8.744     8.690     8.627     8.488     8.376     8.271     8.144     8.102     8.065     7.999     7.979     7.948     7.875     7.825     7.922     8.048     8.196     8.348     8.473     8.617     8.766     8.888     9.036     9.194     9.321     9.469     9.627     9.754     9.903    10.058    10.171    10.305    10.447    10.561    10.683    10.818    10.928    11.053    11.196    11.305    11.429    11.567    11.659    11.754    11.846    11.891    11.927    11.947    11.925    11.908    11.894    11.851    11.824    11.801    11.757    11.722    11.676    11.600    11.528    11.457    11.380    11.300    11.190    11.054    10.907    10.747    10.568    10.388    10.208    10.030     9.860     9.672     9.444     9.186     8.922     8.684     8.469     8.254     8.057     7.903     7.766     7.616     7.458     7.306     7.165     7.048     6.954     6.880     6.823     6.780     6.747     6.720     6.698     6.678     6.659     6.641     6.622     6.603     6.586     6.570     6.553     6.536     6.523     6.512     6.497     6.479     6.463     6.451     6.433     6.413     6.395     6.374     6.351     6.331     6.308     6.285     6.261     6.235     6.210     6.184     6.155     6.127     6.101     6.070     6.039     6.008     5.976     5.944     5.913     5.880     5.848     5.817     5.786     5.755     5.724     5.691     5.660     5.632     5.602     5.573     5.547     5.519     5.487     5.455     5.425     5.399     5.373     5.346     5.321     5.298     5.272     5.245     5.223     5.202     5.179     5.157     5.133     5.110     5.088     5.065     5.041     5.018     4.994     4.971     4.949     4.924     4.899     4.877     4.853     4.829     4.804     4.780     4.756     4.733     4.707     4.683     4.660     4.636     4.612     4.590     4.568     4.545     4.524     4.503     4.483     4.462     4.441     4.423     4.404     4.384     4.364     4.346     4.326     4.307     4.290     4.273     4.255     4.237     4.220     4.204     4.187     4.170     4.156     4.142     4.125     4.109     4.095     4.082     4.069     4.056     4.042     4.030     4.019     4.006     3.993     3.982     3.972     3.960     3.948     3.937     3.928     3.918     3.906     3.896     3.887     3.877     3.866     3.857     3.848     3.839     3.830     3.820     3.811     3.803     3.794     3.785     3.777     3.768     3.760     3.752     3.743     3.734     3.726     3.717     3.709     3.701     3.692     3.684     3.677     3.669     3.660     3.651     3.644     3.637     3.629     3.621     3.614     3.607     3.599     3.591     3.585     3.578     3.570     3.562     3.555     3.548     3.540     3.531     3.524     3.517     3.509     3.502     3.495     3.487     3.479     3.470     3.458     3.447     3.435     3.422     3.407     3.393     3.379     3.366     3.356     3.346     3.341     3.336     3.331     3.326     3.318     3.304     3.290     3.269
     3.923     3.940     3.947     3.964     3.969     3.984     3.989     3.996     4.001     4.004     4.006     4.009     4.003     4.008     4.000     4.004     4.001     4.015     4.009     4.029     4.021     4.049     4.050     4.069     4.107     4.084     4.148     4.092     4.170     4.094     4.173     4.089     4.156     4.079     4.123     4.064     4.075     4.047     4.031     4.028     4.020     4.013     4.016     4.017     4.025     4.024     4.032     4.033     4.040     4.044     4.044     4.048     4.044     4.040     4.041     4.038     4.035     4.034     4.032     4.036     4.043     4.049     4.057     4.065     4.090     4.082     4.128     4.098     4.157     4.113     4.178     4.127     4.191     4.135     4.196     4.139     4.194     4.137     4.188     4.132     4.177     4.129     4.163     4.128     4.148     4.126     4.133     4.124     4.121     4.123     4.122     4.123     4.123     4.124     4.125     4.127     4.132     4.135     4.140     4.143     4.148     4.152     4.157     4.160     4.165     4.167     4.172     4.173     4.178     4.179     4.183     4.184     4.187     4.188     4.191     4.192     4.195     4.197     4.199     4.201     4.203     4.205     4.208     4.210     4.213     4.215     4.218     4.221     4.223     4.226     4.229     4.232     4.235     4.238     4.241     4.244     4.247     4.250     4.253     4.256     4.259     4.262     4.265     4.268     4.270     4.273     4.276     4.279     4.282     4.285     4.288     4.291     4.294     4.297     4.299     4.302     4.305     4.308     4.311     4.314     4.316     4.319     4.322     4.325     4.328     4.330     4.333     4.336     4.339     4.341     4.344     4.347     4.349     4.352     4.355     4.357     4.360     4.362     4.365     4.368     4.370     4.373     4.377     4.381     4.385     4.388     4.391     4.395     4.398     4.401     4.403     4.406     4.409     4.411     4.414     4.416     4.418     4.420     4.422     4.424     4.426     4.427     4.428     4.430     4.431     4.432     4.433     4.434     4.434     4.435     4.435     4.437     4.439     4.441     4.443     4.444     4.446     4.448     4.450     4.452     4.453     4.455     4.457     4.458     4.460     4.462     4.464     4.465     4.467     4.468     4.469     4.471     4.473     4.474     4.475     4.477     4.478     4.479     4.481     4.482     4.483     4.485     4.486     4.487     4.488     4.490     4.491     4.492     4.493     4.494     4.495     4.496     4.497     4.498     4.499     4.500     4.501     4.502     4.503     4.504     4.505     4.506     4.506     4.507     4.508     4.509     4.510     4.510     4.511     4.512     4.512     4.513     4.514     4.514     4.515     4.515     4.516     4.517     4.517     4.517     4.518     4.518     4.519     4.519     4.520     4.520     4.520     4.520     4.521     4.521     4.521     4.521     4.521     4.522     4.522     4.522     4.522     4.522     4.522     4.523     4.523     4.523     4.523     4.523     4.523     4.523     4.523     4.523     4.523     4.523     4.523     4.523     4.523     4.523     4.523     4.523     4.523     4.523     4.523     4.523     4.523     4.523     4.523     4.523     4.523     4.523     4.523     4.522     4.523     4.522     4.523     4.523     4.523     4.523     4.523     4.523     4.522     4.523     4.523     4.523     4.523     4.523     4.523     4.523     4.523     4.523     4.523     4.523     4.523     4.523     4.523     4.524     4.524     4.524     4.524     4.524     4.524     4.525     4.525     4.525     4.525     4.526     4.526     4.526     4.526     4.526     4.527     4.527     4.527     4.528     4.528     4.528     4.529     4.529     4.529     4.530     4.530     4.530     4.531     4.531     4.532     4.532     4.533     4.533     4.534     4.534     4.535     4.535     4.536     4.536     4.537     4.537     4.538     4.538     4.539     4.539     4.540     4.540     4.541     4.542     4.542     4.543     4.544     4.544     4.545     4.545     4.546     4.547     4.547     4.548     4.549     4.549     4.550     4.551     4.552     4.552     4.553     4.554     4.554     4.555     4.556     4.557     4.557     4.558     4.559     4.560     4.561     4.562     4.562     4.563     4.564     4.565     4.566     4.567     4.568     4.568     4.569     4.570     4.571     4.572     4.573     4.574     4.575     4.576     4.577     4.578     4.579     4.580     4.581     4.582     4.583     4.584     4.585     4.586     4.587     4.588     4.589     4.591     4.592     4.593     4.594     4.595     4.597     4.598     4.599     4.600     4.602     4.603     4.604     4.605     4.607     4.608     4.609     4.611     4.612     4.614     4.615     4.616     4.618     4.619     4.621     4.622     4.624     4.625     4.627     4.628     4.630     4.631     4.632     4.634     4.635     4.637     4.639     4.640     4.642     4.644     4.645     4.647     4.648     4.650     4.651     4.653     4.655     4.657     4.658     4.660     4.662     4.663     4.665     4.667     4.669     4.670     4.672     4.674     4.676     4.677     4.679     4.681     4.682     4.684     4.686     4.688     4.690     4.692     4.693     4.695     4.697     4.699     4.701     4.703     4.705     4.707     4.709     4.710     4.712     4.714     4.716     4.718     4.720     4.722     4.724     4.726     4.728     4.730     4.733     4.734     4.737     4.739     4.741     4.743     4.745     4.747     4.749     4.751     4.754     4.756     4.758     4.760     4.762     4.765     4.767     4.769     4.771     4.774     4.776     4.778     4.780     4.783     4.785     4.787     4.790     4.792     4.794     4.797     4.799     4.802     4.804     4.807     4.809     4.811     4.814     4.816     4.819     4.821     4.824     4.826     4.829     4.831     4.834     4.836     4.839     4.841     4.844     4.847     4.849     4.852     4.854     4.857     4.860     4.862     4.865     4.867     4.870     4.873     4.875     4.878     4.881     4.884     4.886     4.889     4.892     4.894     4.897     4.900     4.903     4.906     4.909     4.911     4.914     4.917     4.920     4.923     4.925     4.928     4.931     4.934     4.936     4.939     4.942     4.945     4.948     4.951     4.954     4.957     4.960     4.963     4.966     4.969     4.972     4.975     4.978     4.981     4.984     4.987     4.990     4.993     4.996     4.999     5.002     5.005     5.008     5.011     5.014     5.017     5.020     5.023     5.027     5.030     5.033     5.036     5.039     5.042     5.046     5.049     5.052     5.055     5.058     5.062     5.065     5.068     5.071     5.075     5.078     5.081     5.085     5.088     5.091     5.095     5.098     5.102     5.105     5.108     5.112     5.115     5.118     5.122     5.125     5.129     5.132     5.135     5.139     5.142     5.146     5.150     5.153     5.156     5.160     5.164     5.167     5.171     5.174     5.178     5.182     5.186     5.189     5.193     5.197     5.200     5.204     5.208     5.212     5.215     5.219     5.223     5.227     5.231     5.234     5.238     5.242     5.246     5.249     5.253     5.257     5.260     5.264     5.267     5.271     5.274     5.278     5.281     5.285     5.288     5.291     5.295     5.298     5.301     5.305     5.308     5.311     5.314     5.317     5.320     5.323     5.326     5.330     5.333     5.336     5.339     5.343     5.346     5.350     5.353     5.357     5.361     5.365     5.368     5.372     5.376     5.381     5.385     5.390     5.394     5.399     5.405     5.410     5.415     5.419     5.422     5.425     5.431     5.437     5.444     5.451     5.457     5.463     5.468     5.473     5.477     5.482     5.487     5.491     5.495     5.499     5.503     5.507     5.511     5.514     5.518     5.522     5.526     5.529     5.532     5.534     5.537     5.540     5.543     5.547     5.550     5.553     5.556     5.559     5.562     5.565     5.568     5.571     5.574     5.578     5.581     5.584     5.587     5.590     5.594     5.597     5.602     5.620     5.637     5.655     5.673     5.691     5.708     5.726     5.744     5.762     5.780     5.798     5.815     5.833     5.851     5.869     5.887     5.905     5.922     5.940     5.958     5.975     5.993     6.010     6.028     6.045     6.062     6.080     6.097     6.114     6.131     6.148     6.164     6.181     6.198     6.214     6.230     6.246     6.262     6.278     6.294     6.309     6.325     6.340     6.355     6.370     6.384     6.399     6.413     6.427     6.441     6.454     6.468     6.481     6.493     6.506     6.518     6.531     6.542     6.554     6.565     6.576     6.587     6.598     6.608     6.618     6.628     6.637     6.646     6.655     6.663     6.671     6.679     6.686     6.693     6.700     6.706     6.712     6.717     6.722     6.727     6.731     6.735     6.738     6.741     6.744     6.746     6.747     6.748     6.749     6.749     6.749     6.748     6.746     6.744     6.742     6.738     6.735     6.730     6.725     6.720     6.714     6.707     6.700     6.692     6.683     6.674     6.664     6.653     6.642     6.630     6.618     6.605     6.591     6.576     6.561     6.545     6.529     6.512     6.494     6.476     6.457     6.437     6.417     6.396     6.374     6.352     6.330     6.307     6.283     6.258     6.234     6.208     6.182     6.155     6.128     6.113     6.119     6.124     6.129     6.134     6.139     6.145     6.150     6.155     6.161     6.166     6.172     6.177     6.183     6.188     6.194     6.200     6.206     6.212     6.218     6.224     6.230     6.236     6.242     6.249     6.255     6.261     6.268     6.275     6.281     6.288     6.296     6.302     6.310     6.317     6.325     6.332     6.340     6.348     6.356     6.364     6.372     6.381     6.390     6.398     6.407     6.416     6.425     6.435     6.445     6.454     6.464     6.475     6.485     6.496     6.507     6.517     6.529     6.540     6.551     6.563     6.576     6.588     6.600     6.613     6.626     6.640     6.653     6.667     6.681     6.696     6.710     6.725     6.741     6.756     6.772     6.789     6.805     6.822     6.839     6.856     6.874     6.893     6.911     6.930     6.950     6.969     6.989     7.010     7.030     7.052     7.073     7.095     7.118     7.141     7.164     7.188     7.212     7.236     7.261     7.286     7.311     7.337     7.363     7.389     7.416     7.443     7.470     7.498     7.526     7.554     7.583     7.611     7.640     7.670     7.699     7.729     7.759     7.789     7.819     7.850     7.880     7.911     7.942     7.973     8.005     8.036     8.067     8.099     8.130     8.161     8.192     8.224     8.255     8.286     8.318     8.349     8.380     8.411     8.442     8.473     8.504     8.535     8.565     8.596     8.626     8.655     8.684     8.713     8.742     8.771     8.799     8.828     8.857     8.885     8.913     8.941     8.968     8.995     9.022     9.047     9.072     9.097     9.122     9.146     9.170     9.194     9.218     9.244     9.271     9.295     9.319     9.343     9.364     9.389     9.417     9.441     9.468     9.495     9.517     9.540     9.560     9.569     9.581     9.591     9.592     9.597     9.602     9.595     9.629    10.194    10.679    11.092    11.406    11.545    11.538    11.314    10.880    11.089    11.251    11.197    11.003    10.818    11.030    11.129    11.217    11.303    11.673    12.258    12.305    12.627    12.770    12.645    12.658    12.622    12.420    12.399    12.304    12.115    11.969    12.302    12.192    12.252    12.550    12.883    13.106    13.323    13.345    13.525    13.608    13.556    13.536    13.565    13.151    13.093    12.781    12.386    12.320    11.928    11.735    11.552    11.356    11.055    10.914    10.858    10.630    10.543    10.409    10.222    10.218    10.137    10.081     9.961     9.904     9.809     9.789     9.765     9.564     9.589     9.598     9.443     9.577     9.433     9.371     9.292     9.285     9.151     9.164     9.088     9.046     8.983     8.951     8.827     8.861     8.811     8.782     8.755     8.745     8.725     8.732     8.790     8.770     8.842     8.900     8.934     8.955     9.068     9.021     9.135     9.249     9.300     9.496     9.625     9.742     9.928    10.097    10.131    10.364    10.480    10.575    10.759    10.883    10.925    11.027    10.968    11.037    11.030    10.978    11.029    11.034    10.895    10.849    10.798    10.577    10.547    10.418    10.303    10.262    10.117    10.047     9.993     9.877     9.778     9.734     9.599     9.506     9.454     9.350     9.258     9.218     9.145     9.085     9.063     8.970     8.820     8.771     8.683     8.679     8.659     8.647     8.635     8.607     8.592     8.581     8.554     8.542     8.536     8.514     8.503     8.493     8.466     8.453     8.443     8.417     8.401     8.386     8.354     8.334     8.317     8.285     8.267     8.254     8.225     8.206     8.189     8.156     8.136     8.119     8.087     8.068     8.053     8.022     8.002     7.984     7.952     7.931     7.912     7.879     7.858     7.840     7.806     7.784     7.767     7.737     7.723     7.712     7.687     7.678     7.676     7.661     7.657     7.657     7.643     7.640     7.639     7.626     7.623     7.624     7.614     7.614     7.616     7.606     7.606     7.609     7.601     7.603     7.608     7.600     7.605     7.612     7.608     7.611     7.613     7.603     7.603     7.605     7.596     7.597     7.601     7.593     7.596     7.601     7.594     7.597     7.601     7.593     7.594     7.596     7.585     7.583     7.582     7.569     7.566     7.565     7.551     7.548     7.548     7.536     7.534     7.536     7.525     7.527     7.532     7.524     7.525     7.528     7.517     7.516     7.518     7.507     7.506     7.508     7.494     7.491     7.489     7.471     7.463     7.455     7.429     7.414     7.404     7.380     7.369     7.360     7.333     7.317     7.304     7.276     7.260     7.248     7.219     7.197     7.173     7.129     7.094     7.066     7.024     6.996     6.980     6.955     6.947     6.951     6.944     6.952     6.970     6.977     7.000     7.034     7.063     7.110     7.168     7.216     7.276     7.342     7.391     7.452     7.515     7.561     7.620     7.683     7.728     7.787     7.848     7.889     7.939     7.990     8.022     8.068     8.115     8.140     8.178     8.218     8.235     8.263     8.299     8.318     8.357     8.409     8.449     8.506     8.561     8.592     8.641     8.691     8.720     8.768     8.816     8.832     8.862     8.892     8.892     8.915     8.951     8.962     8.994     9.030     9.039     9.065     9.096     9.091     9.077     9.048     8.987     8.974     8.986     8.975     8.983     9.003     9.000     9.021     9.052     9.046     9.040     9.014     8.940     8.877     8.817     8.719     8.652     8.601     8.501     8.391     8.292     8.233     8.217     8.200     8.159     8.139     8.104     8.033     8.031     8.172     8.300     8.442     8.589     8.717     8.850     8.989     9.115     9.254     9.398     9.528     9.673     9.824     9.952    10.093    10.247    10.379    10.517    10.662    10.789    10.911    11.037    11.148    11.260    11.380    11.485    11.597    11.706    11.792    11.876    11.955    12.001    12.034    12.055    12.050    12.041    12.029    12.005    11.980    11.947    11.901    11.845    11.770    11.668    11.552    11.437    11.316    11.198    11.064    10.900    10.728    10.546    10.345    10.129     9.915     9.720     9.542     9.355     9.139     8.888     8.622     8.414     8.244     8.068     7.903     7.767     7.644     7.512     7.370     7.228     7.095     6.979     6.882     6.800     6.734     6.680     6.633     6.594     6.561     6.530     6.504     6.481     6.458     6.438     6.419     6.403     6.389     6.374     6.358     6.347     6.338     6.325     6.310     6.296     6.284     6.269     6.253     6.235     6.217     6.200     6.181     6.163     6.143     6.121     6.099     6.077     6.053     6.028     6.003     5.978     5.951     5.922     5.893     5.864     5.835     5.806     5.777     5.748     5.719     5.691     5.663     5.635     5.606     5.577     5.548     5.522     5.496     5.471     5.445     5.416     5.386     5.357     5.332     5.309     5.284     5.261     5.239     5.214     5.189     5.166     5.146     5.126     5.103     5.079     5.057     5.034     5.012     4.989     4.965     4.942     4.920     4.896     4.872     4.848     4.825     4.802     4.778     4.753     4.729     4.706     4.682     4.658     4.634     4.611     4.588     4.565     4.543     4.521     4.500     4.478     4.458     4.438     4.417     4.397     4.378     4.360     4.340     4.321     4.301     4.283     4.265     4.247     4.230     4.213     4.195     4.179     4.163     4.147     4.131     4.116     4.102     4.087     4.071     4.057     4.045     4.032     4.019     4.007     3.995     3.983     3.970     3.958     3.948     3.938     3.926     3.914     3.903     3.894     3.884     3.873     3.863     3.854     3.845     3.834     3.824     3.815     3.807     3.798     3.788     3.779     3.771     3.763     3.754     3.745     3.737     3.729     3.720     3.712     3.703     3.694     3.686     3.678     3.670     3.661     3.654     3.646     3.638     3.630     3.621     3.614     3.607     3.599     3.591     3.584     3.577     3.570     3.562     3.555     3.548     3.540     3.532     3.525     3.517     3.509     3.501     3.493     3.486     3.478     3.471     3.463     3.456     3.446     3.435     3.423     3.409     3.395     3.381     3.366     3.351     3.337     3.327     3.318     3.313     3.311     3.309     3.305     3.299     3.287     3.275     3.257
     3.927     3.937     3.958     3.968     3.983     3.994     4.002     4.013     4.012     4.024     4.020     4.025     4.023     4.019     4.021     4.016     4.019     4.023     4.036     4.031     4.050     4.040     4.074     4.094     4.094     4.150     4.107     4.187     4.113     4.203     4.111     4.195     4.102     4.166     4.088     4.119     4.068     4.059     4.047     4.030     4.026     4.018     4.018     4.024     4.025     4.033     4.035     4.042     4.049     4.049     4.062     4.050     4.056     4.048     4.041     4.042     4.036     4.033     4.031     4.034     4.041     4.050     4.059     4.076     4.076     4.122     4.094     4.160     4.115     4.188     4.134     4.207     4.146     4.216     4.151     4.216     4.151     4.210     4.146     4.199     4.137     4.183     4.132     4.166     4.129     4.148     4.126     4.130     4.123     4.122     4.122     4.122     4.123     4.123     4.124     4.126     4.130     4.135     4.139     4.143     4.148     4.152     4.155     4.160     4.163     4.168     4.170     4.175     4.176     4.180     4.181     4.185     4.186     4.189     4.190     4.193     4.193     4.196     4.198     4.200     4.202     4.204     4.207     4.209     4.211     4.214     4.217     4.219     4.222     4.224     4.228     4.230     4.233     4.236     4.239     4.242     4.245     4.248     4.251     4.254     4.257     4.260     4.263     4.266     4.269     4.271     4.275     4.277     4.280     4.283     4.286     4.289     4.292     4.295     4.298     4.300     4.303     4.306     4.309     4.312     4.315     4.318     4.320     4.323     4.326     4.328     4.331     4.334     4.336     4.339     4.342     4.345     4.347     4.350     4.353     4.356     4.361     4.365     4.369     4.373     4.377     4.381     4.385     4.389     4.392     4.396     4.399     4.402     4.405     4.408     4.411     4.414     4.417     4.419     4.421     4.424     4.426     4.428     4.430     4.431     4.433     4.434     4.436     4.437     4.438     4.439     4.440     4.441     4.442     4.442     4.443     4.443     4.444     4.444     4.444     4.444     4.444     4.446     4.448     4.449     4.451     4.453     4.454     4.456     4.458     4.459     4.461     4.463     4.464     4.466     4.467     4.469     4.470     4.471     4.473     4.474     4.476     4.477     4.478     4.480     4.481     4.482     4.484     4.485     4.486     4.487     4.488     4.489     4.490     4.491     4.493     4.494     4.495     4.496     4.497     4.498     4.499     4.500     4.500     4.501     4.502     4.503     4.504     4.505     4.505     4.507     4.507     4.508     4.509     4.509     4.510     4.511     4.511     4.512     4.512     4.513     4.514     4.514     4.514     4.515     4.516     4.516     4.516     4.517     4.517     4.517     4.517     4.518     4.518     4.518     4.519     4.519     4.519     4.519     4.519     4.520     4.520     4.520     4.520     4.520     4.520     4.520     4.520     4.520     4.520     4.520     4.520     4.520     4.520     4.520     4.520     4.520     4.520     4.520     4.520     4.520     4.520     4.520     4.520     4.520     4.520     4.520     4.520     4.520     4.520     4.520     4.520     4.520     4.520     4.520     4.520     4.520     4.520     4.520     4.520     4.520     4.520     4.520     4.520     4.520     4.520     4.521     4.521     4.521     4.521     4.521     4.521     4.521     4.521     4.521     4.521     4.521     4.521     4.521     4.522     4.522     4.522     4.522     4.522     4.523     4.523     4.523     4.523     4.523     4.524     4.524     4.524     4.525     4.525     4.526     4.526     4.526     4.526     4.527     4.527     4.527     4.528     4.528     4.529     4.529     4.529     4.530     4.531     4.531     4.531     4.532     4.532     4.533     4.533     4.534     4.535     4.535     4.535     4.536     4.537     4.537     4.538     4.538     4.539     4.539     4.540     4.541     4.541     4.542     4.542     4.543     4.544     4.545     4.545     4.546     4.547     4.547     4.548     4.548     4.549     4.550     4.551     4.552     4.552     4.553     4.554     4.555     4.555     4.556     4.557     4.558     4.559     4.559     4.560     4.561     4.562     4.563     4.564     4.565     4.566     4.566     4.567     4.568     4.569     4.570     4.571     4.572     4.573     4.574     4.575     4.576     4.577     4.578     4.579     4.580     4.581     4.582     4.583     4.584     4.585     4.586     4.588     4.589     4.590     4.591     4.592     4.594     4.595     4.596     4.597     4.598     4.600     4.601     4.602     4.604     4.605     4.606     4.608     4.609     4.610     4.612     4.613     4.615     4.616     4.617     4.619     4.620     4.622     4.623     4.625     4.626     4.628     4.629     4.631     4.632     4.634     4.635     4.637     4.638     4.640     4.642     4.643     4.645     4.647     4.648     4.650     4.652     4.653     4.655     4.657     4.658     4.660     4.662     4.664     4.665     4.667     4.669     4.670     4.672     4.674     4.676     4.677     4.679     4.681     4.683     4.685     4.686     4.688     4.690     4.692     4.694     4.696     4.698     4.700     4.701     4.703     4.705     4.707     4.709     4.711     4.713     4.715     4.717     4.719     4.721     4.723     4.725     4.727     4.729     4.731     4.733     4.735     4.737     4.739     4.742     4.744     4.746     4.748     4.750     4.752     4.754     4.757     4.759     4.761     4.763     4.766     4.768     4.770     4.772     4.775     4.777     4.779     4.781     4.784     4.786     4.788     4.791     4.793     4.796     4.798     4.800     4.803     4.805     4.808     4.810     4.813     4.815     4.818     4.820     4.823     4.825     4.828     4.830     4.833     4.835     4.838     4.840     4.843     4.845     4.848     4.851     4.853     4.856     4.859     4.861     4.864     4.866     4.869     4.872     4.874     4.877     4.880     4.882     4.885     4.888     4.891     4.893     4.896     4.899     4.902     4.905     4.907     4.910     4.913     4.916     4.919     4.922     4.924     4.927     4.930     4.932     4.935     4.938     4.941     4.944     4.947     4.950     4.953     4.956     4.959     4.962     4.965     4.968     4.971     4.974     4.977     4.980     4.983     4.985     4.989     4.991     4.995     4.998     5.001     5.004     5.007     5.010     5.013     5.016     5.019     5.022     5.025     5.029     5.032     5.035     5.038     5.041     5.044     5.047     5.051     5.054     5.057     5.060     5.064     5.067     5.070     5.073     5.077     5.080     5.083     5.087     5.090     5.093     5.097     5.100     5.103     5.107     5.110     5.113     5.117     5.120     5.124     5.127     5.130     5.134     5.137     5.141     5.144     5.148     5.151     5.155     5.158     5.162     5.166     5.169     5.173     5.176     5.180     5.184     5.187     5.191     5.195     5.198     5.202     5.206     5.210     5.213     5.217     5.221     5.225     5.229     5.232     5.236     5.240     5.243     5.247     5.251     5.254     5.258     5.261     5.265     5.268     5.272     5.275     5.279     5.282     5.286     5.289     5.292     5.296     5.299     5.302     5.305     5.308     5.311     5.314     5.317     5.320     5.323     5.327     5.329     5.333     5.336     5.339     5.342     5.346     5.349     5.353     5.356     5.360     5.364     5.367     5.371     5.375     5.379     5.384     5.388     5.393     5.398     5.403     5.408     5.412     5.415     5.420     5.428     5.437     5.444     5.452     5.458     5.464     5.470     5.475     5.480     5.484     5.489     5.493     5.497     5.501     5.505     5.509     5.512     5.516     5.520     5.524     5.527     5.530     5.533     5.536     5.538     5.541     5.544     5.547     5.550     5.553     5.556     5.560     5.563     5.566     5.569     5.572     5.575     5.578     5.581     5.584     5.588     5.591     5.594     5.598     5.615     5.633     5.651     5.668     5.686     5.704     5.721     5.739     5.757     5.775     5.792     5.810     5.828     5.846     5.863     5.881     5.899     5.917     5.934     5.952     5.969     5.987     6.004     6.022     6.039     6.056     6.073     6.091     6.108     6.125     6.141     6.158     6.175     6.191     6.208     6.224     6.240     6.256     6.272     6.287     6.303     6.318     6.333     6.349     6.363     6.378     6.392     6.407     6.421     6.434     6.448     6.461     6.474     6.487     6.500     6.512     6.524     6.536     6.548     6.559     6.570     6.581     6.592     6.602     6.612     6.621     6.631     6.640     6.649     6.657     6.665     6.673     6.680     6.687     6.694     6.700     6.706     6.712     6.717     6.722     6.726     6.730     6.733     6.736     6.739     6.741     6.742     6.744     6.744     6.745     6.744     6.743     6.742     6.740     6.738     6.735     6.731     6.727     6.722     6.717     6.711     6.704     6.697     6.689     6.681     6.672     6.662     6.652     6.641     6.629     6.617     6.604     6.590     6.575     6.560     6.545     6.529     6.512     6.494     6.476     6.457     6.438     6.417     6.397     6.375     6.353     6.331     6.308     6.284     6.260     6.235     6.209     6.183     6.157     6.130     6.110     6.116     6.121     6.126     6.131     6.137     6.142     6.147     6.153     6.158     6.163     6.169     6.174     6.180     6.186     6.192     6.197     6.203     6.209     6.215     6.221     6.227     6.233     6.240     6.246     6.252     6.259     6.266     6.272     6.279     6.286     6.293     6.300     6.307     6.315     6.322     6.330     6.338     6.346     6.353     6.361     6.370     6.378     6.387     6.396     6.405     6.414     6.423     6.432     6.442     6.452     6.461     6.472     6.482     6.493     6.503     6.514     6.525     6.537     6.548     6.560     6.572     6.584     6.597     6.609     6.623     6.636     6.649     6.663     6.677     6.692     6.706     6.721     6.736     6.752     6.767     6.784     6.800     6.817     6.834     6.851     6.869     6.887     6.906     6.925     6.944     6.963     6.983     7.003     7.024     7.045     7.067     7.089     7.111     7.134     7.157     7.180     7.204     7.228     7.253     7.278     7.303     7.328     7.354     7.381     7.407     7.434     7.461     7.489     7.517     7.545     7.573     7.602     7.631     7.660     7.689     7.719     7.749     7.779     7.809     7.840     7.870     7.901     7.932     7.963     7.994     8.025     8.057     8.088     8.120     8.151     8.182     8.214     8.245     8.276     8.308     8.339     8.370     8.401     8.432     8.463     8.494     8.525     8.556     8.586     8.616     8.646     8.675     8.704     8.733     8.762     8.790     8.819     8.847     8.876     8.904     8.932     8.959     8.987     9.013     9.039     9.065     9.090     9.114     9.138     9.161     9.185     9.208     9.233     9.259     9.285     9.309     9.333     9.356     9.377     9.402     9.429     9.455     9.483     9.510     9.533     9.555     9.573     9.581     9.588     9.594     9.594     9.597     9.600     9.596     9.776    10.257    10.724    11.105    11.383    11.511    11.480    11.261    10.774    10.796    10.930    10.900    10.789    10.638    10.891    11.322    11.578    11.914    12.383    12.579    12.825    12.819    12.924    12.919    12.842    12.824    12.604    12.563    12.405    12.454    12.328    12.328    12.375    12.453    12.844    12.935    13.154    13.422    13.422    13.658    13.848    13.715    13.877    13.634    13.650    13.455    13.219    13.084    12.672    12.530    12.109    12.095    11.795    11.567    11.498    11.228    11.014    10.890    10.879    10.720    10.528    10.601    10.319    10.321    10.289    10.168    10.089    10.074     9.903     9.886     9.883     9.844     9.795     9.811     9.712     9.621     9.575     9.487     9.399     9.485     9.318     9.301     9.224     9.154     9.058     9.118     8.973     8.985     8.958     8.928     8.918     8.907     8.930     9.002     9.058     9.076     9.194     9.168     9.122     9.257     9.255     9.365     9.501     9.648     9.780     9.983    10.130    10.295    10.450    10.582    10.687    10.884    11.007    11.111    11.168    11.246    11.281    11.311    11.335    11.387    11.348    11.281    11.306    11.141    11.043    10.932    10.799    10.715    10.594    10.536    10.407    10.337    10.249    10.157    10.026     9.934     9.818     9.731     9.647     9.543     9.486     9.423     9.367     9.339     9.227     9.135     9.049     8.915     8.815     8.739     8.684     8.654     8.631     8.616     8.604     8.585     8.573     8.565     8.547     8.533     8.521     8.499     8.484     8.472     8.450     8.432     8.415     8.387     8.364     8.344     8.317     8.299     8.285     8.261     8.239     8.220     8.191     8.169     8.150     8.122     8.101     8.082     8.054     8.030     8.009     7.979     7.955     7.934     7.905     7.881     7.861     7.830     7.804     7.784     7.760     7.745     7.734     7.715     7.706     7.700     7.688     7.682     7.680     7.670     7.665     7.662     7.651     7.646     7.645     7.638     7.636     7.636     7.629     7.627     7.629     7.624     7.625     7.629     7.625     7.628     7.635     7.634     7.633     7.631     7.623     7.620     7.620     7.614     7.613     7.615     7.611     7.612     7.615     7.610     7.610     7.612     7.606     7.605     7.603     7.594     7.589     7.586     7.575     7.570     7.567     7.556     7.551     7.549     7.539     7.536     7.536     7.530     7.531     7.534     7.529     7.527     7.528     7.520     7.517     7.517     7.509     7.507     7.507     7.497     7.492     7.488     7.474     7.464     7.451     7.428     7.411     7.399     7.380     7.367     7.356     7.335     7.319     7.305     7.282     7.264     7.249     7.223     7.196     7.166     7.125     7.087     7.056     7.019     6.992     6.975     6.959     6.952     6.955     6.952     6.955     6.965     6.970     6.983     7.005     7.027     7.063     7.112     7.161     7.218     7.281     7.334     7.393     7.454     7.505     7.562     7.623     7.674     7.731     7.790     7.833     7.878     7.925     7.963     8.008     8.053     8.084     8.120     8.155     8.175     8.198     8.229     8.252     8.289     8.340     8.389     8.443     8.491     8.527     8.570     8.616     8.654     8.701     8.744     8.766     8.788     8.808     8.817     8.842     8.876     8.898     8.925     8.957     8.974     8.996     9.025     9.026     9.007     8.964     8.924     8.943     8.973     8.980     8.993     9.013     9.025     9.053     9.087     9.092     9.072     9.024     8.940     8.859     8.773     8.665     8.592     8.560     8.512     8.425     8.372     8.369     8.362     8.350     8.319     8.294     8.250     8.177     8.273     8.411     8.541     8.677     8.819     8.948     9.079     9.213     9.339     9.471     9.611     9.748     9.890    10.034    10.170    10.312    10.460    10.596    10.732    10.873    10.998    11.116    11.233    11.338    11.436    11.532    11.614    11.693    11.783    11.861    11.920    11.967    12.007    12.039    12.052    12.049    12.041    12.028    12.005    11.970    11.923    11.859    11.779    11.678    11.542    11.379    11.214    11.058    10.909    10.759    10.584    10.388    10.187     9.973     9.731     9.481     9.267     9.093     8.925     8.734     8.510     8.283     8.118     7.991     7.858     7.722     7.604     7.495     7.379     7.255     7.131     7.010     6.899     6.805     6.725     6.654     6.594     6.542     6.494     6.452     6.414     6.379     6.347     6.318     6.293     6.269     6.249     6.232     6.217     6.204     6.190     6.178     6.171     6.160     6.146     6.134     6.124     6.112     6.097     6.082     6.068     6.054     6.039     6.023     6.006     5.988     5.969     5.950     5.928     5.906     5.883     5.860     5.836     5.809     5.783     5.757     5.731     5.704     5.678     5.652     5.626     5.601     5.576     5.550     5.523     5.495     5.469     5.445     5.421     5.398     5.374     5.348     5.319     5.291     5.268     5.246     5.224     5.203     5.181     5.157     5.133     5.111     5.092     5.071     5.049     5.026     5.003     4.981     4.959     4.937     4.913     4.891     4.868     4.845     4.821     4.797     4.774     4.751     4.727     4.703     4.679     4.656     4.633     4.609     4.585     4.563     4.541     4.518     4.496     4.475     4.454     4.433     4.413     4.393     4.373     4.352     4.334     4.316     4.297     4.277     4.258     4.240     4.222     4.205     4.188     4.172     4.155     4.138     4.123     4.107     4.092     4.078     4.064     4.049     4.034     4.020     4.008     3.996     3.984     3.972     3.960     3.948     3.936     3.924     3.914     3.904     3.893     3.881     3.870     3.861     3.851     3.841     3.831     3.822     3.813     3.802     3.792     3.784     3.775     3.766     3.757     3.748     3.740     3.732     3.723     3.714     3.706     3.698     3.690     3.681     3.672     3.664     3.655     3.647     3.639     3.631     3.623     3.616     3.608     3.600     3.592     3.584     3.577     3.570     3.562     3.555     3.548     3.541     3.533     3.525     3.518     3.511     3.502     3.494     3.487     3.479     3.471     3.463     3.456     3.448     3.440     3.432     3.423     3.412     3.400     3.385     3.369     3.354     3.339     3.324     3.309     3.299     3.291     3.288     3.288     3.288     3.285     3.280     3.270     3.260     3.245
     3.923     3.946     3.960     3.977     3.993     4.002     4.019     4.019     4.036     4.029     4.044     4.035     4.042     4.036     4.035     4.032     4.034     4.039     4.045     4.056     4.052     4.072     4.059     4.098     4.131     4.116     4.183     4.126     4.214     4.128     4.219     4.122     4.200     4.109     4.158     4.090     4.098     4.067     4.040     4.043     4.025     4.025     4.023     4.025     4.033     4.034     4.042     4.046     4.052     4.070     4.056     4.073     4.055     4.057     4.049     4.042     4.040     4.034     4.030     4.033     4.040     4.051     4.057     4.071     4.106     4.088     4.153     4.110     4.189     4.135     4.215     4.151     4.229     4.159     4.234     4.161     4.230     4.157     4.219     4.149     4.202     4.137     4.183     4.131     4.163     4.128     4.142     4.124     4.122     4.121     4.122     4.121     4.122     4.122     4.123     4.125     4.129     4.134     4.138     4.143     4.147     4.152     4.155     4.159     4.163     4.166     4.171     4.172     4.177     4.178     4.183     4.183     4.187     4.188     4.190     4.191     4.194     4.196     4.198     4.200     4.202     4.203     4.206     4.208     4.210     4.213     4.215     4.218     4.221     4.223     4.226     4.229     4.232     4.234     4.238     4.240     4.244     4.246     4.250     4.252     4.255     4.258     4.261     4.264     4.267     4.270     4.273     4.276     4.279     4.281     4.284     4.287     4.290     4.293     4.296     4.299     4.301     4.304     4.307     4.310     4.313     4.315     4.318     4.321     4.324     4.326     4.329     4.332     4.334     4.337     4.340     4.345     4.350     4.355     4.359     4.364     4.368     4.373     4.377     4.381     4.385     4.389     4.393     4.396     4.400     4.403     4.407     4.410     4.413     4.416     4.419     4.421     4.424     4.426     4.429     4.431     4.433     4.435     4.437     4.439     4.440     4.442     4.443     4.444     4.445     4.447     4.448     4.448     4.449     4.450     4.450     4.451     4.451     4.451     4.451     4.451     4.451     4.450     4.450     4.449     4.449     4.450     4.452     4.454     4.455     4.457     4.459     4.460     4.462     4.463     4.465     4.466     4.468     4.469     4.471     4.472     4.473     4.474     4.476     4.477     4.479     4.480     4.481     4.482     4.484     4.485     4.486     4.487     4.488     4.489     4.490     4.491     4.492     4.493     4.494     4.495     4.496     4.497     4.498     4.499     4.500     4.501     4.501     4.502     4.503     4.504     4.505     4.505     4.506     4.507     4.507     4.508     4.509     4.509     4.510     4.510     4.511     4.511     4.512     4.512     4.513     4.513     4.514     4.514     4.514     4.515     4.515     4.515     4.516     4.516     4.516     4.516     4.516     4.516     4.517     4.517     4.517     4.517     4.517     4.517     4.517     4.518     4.518     4.518     4.518     4.518     4.518     4.518     4.518     4.518     4.518     4.518     4.518     4.518     4.518     4.518     4.518     4.518     4.518     4.518     4.518     4.517     4.518     4.517     4.518     4.518     4.518     4.517     4.517     4.517     4.517     4.518     4.518     4.518     4.518     4.518     4.518     4.518     4.518     4.518     4.518     4.518     4.518     4.518     4.518     4.518     4.518     4.518     4.519     4.519     4.519     4.519     4.519     4.519     4.519     4.520     4.520     4.520     4.520     4.520     4.521     4.521     4.521     4.521     4.521     4.522     4.522     4.523     4.523     4.523     4.523     4.524     4.524     4.524     4.525     4.525     4.526     4.526     4.526     4.527     4.527     4.528     4.528     4.529     4.529     4.530     4.530     4.531     4.531     4.532     4.532     4.533     4.533     4.534     4.534     4.535     4.536     4.536     4.537     4.537     4.538     4.539     4.539     4.540     4.540     4.541     4.542     4.542     4.543     4.544     4.544     4.545     4.546     4.546     4.547     4.548     4.549     4.549     4.550     4.551     4.552     4.552     4.553     4.554     4.555     4.556     4.556     4.557     4.558     4.559     4.560     4.561     4.562     4.562     4.563     4.564     4.565     4.566     4.567     4.568     4.569     4.570     4.571     4.572     4.573     4.574     4.575     4.576     4.577     4.578     4.579     4.580     4.581     4.582     4.583     4.584     4.586     4.587     4.588     4.589     4.590     4.592     4.593     4.594     4.595     4.597     4.598     4.599     4.600     4.602     4.603     4.604     4.606     4.607     4.609     4.610     4.611     4.613     4.614     4.616     4.617     4.619     4.620     4.621     4.623     4.624     4.626     4.627     4.629     4.630     4.632     4.634     4.635     4.637     4.639     4.640     4.642     4.643     4.645     4.647     4.648     4.650     4.652     4.653     4.655     4.657     4.658     4.660     4.662     4.664     4.665     4.667     4.669     4.671     4.672     4.674     4.676     4.678     4.679     4.681     4.683     4.685     4.687     4.689     4.691     4.692     4.694     4.696     4.698     4.700     4.702     4.704     4.706     4.707     4.709     4.711     4.713     4.715     4.717     4.719     4.721     4.724     4.726     4.728     4.730     4.732     4.734     4.736     4.738     4.740     4.742     4.744     4.747     4.749     4.751     4.753     4.755     4.757     4.760     4.762     4.764     4.766     4.769     4.771     4.773     4.776     4.778     4.780     4.782     4.785     4.787     4.790     4.792     4.794     4.797     4.799     4.802     4.804     4.807     4.809     4.812     4.814     4.816     4.819     4.822     4.824     4.827     4.829     4.832     4.834     4.837     4.839     4.842     4.845     4.847     4.850     4.852     4.855     4.858     4.860     4.863     4.865     4.868     4.871     4.873     4.876     4.879     4.881     4.884     4.887     4.890     4.892     4.895     4.898     4.901     4.904     4.906     4.909     4.912     4.915     4.918     4.920     4.923     4.926     4.929     4.931     4.934     4.937     4.940     4.943     4.946     4.949     4.952     4.955     4.958     4.961     4.964     4.967     4.970     4.973     4.975     4.978     4.981     4.984     4.987     4.990     4.994     4.997     5.000     5.003     5.005     5.009     5.012     5.015     5.018     5.021     5.024     5.027     5.030     5.034     5.037     5.040     5.043     5.046     5.049     5.052     5.056     5.059     5.062     5.065     5.069     5.072     5.075     5.078     5.082     5.085     5.089     5.092     5.095     5.099     5.102     5.105     5.108     5.112     5.115     5.118     5.122     5.125     5.129     5.132     5.136     5.139     5.143     5.146     5.149     5.153     5.157     5.160     5.164     5.167     5.171     5.175     5.178     5.182     5.185     5.189     5.193     5.196     5.200     5.204     5.208     5.211     5.215     5.219     5.223     5.226     5.230     5.234     5.237     5.241     5.245     5.248     5.252     5.255     5.259     5.262     5.266     5.269     5.273     5.276     5.280     5.283     5.286     5.290     5.293     5.296     5.299     5.302     5.306     5.309     5.312     5.315     5.318     5.321     5.323     5.326     5.329     5.332     5.335     5.339     5.342     5.346     5.349     5.352     5.356     5.360     5.363     5.367     5.371     5.375     5.379     5.383     5.387     5.391     5.395     5.400     5.404     5.407     5.416     5.428     5.438     5.446     5.454     5.461     5.467     5.472     5.477     5.482     5.486     5.491     5.495     5.499     5.503     5.506     5.510     5.514     5.518     5.521     5.525     5.528     5.531     5.534     5.536     5.539     5.542     5.545     5.548     5.551     5.554     5.557     5.560     5.563     5.566     5.570     5.573     5.576     5.579     5.582     5.585     5.588     5.591     5.594     5.611     5.629     5.646     5.664     5.681     5.699     5.717     5.734     5.752     5.770     5.787     5.805     5.823     5.840     5.858     5.876     5.893     5.911     5.928     5.946     5.964     5.981     5.998     6.016     6.033     6.050     6.068     6.085     6.102     6.119     6.135     6.152     6.169     6.185     6.201     6.218     6.234     6.250     6.266     6.281     6.297     6.312     6.327     6.342     6.357     6.372     6.386     6.400     6.414     6.428     6.442     6.455     6.468     6.481     6.494     6.506     6.518     6.530     6.542     6.553     6.564     6.575     6.586     6.596     6.606     6.615     6.625     6.634     6.643     6.651     6.659     6.667     6.674     6.681     6.688     6.695     6.701     6.706     6.711     6.716     6.721     6.724     6.728     6.731     6.734     6.736     6.738     6.739     6.740     6.740     6.740     6.739     6.738     6.736     6.734     6.731     6.728     6.724     6.719     6.714     6.708     6.702     6.695     6.687     6.679     6.670     6.660     6.650     6.639     6.628     6.615     6.602     6.589     6.575     6.560     6.544     6.528     6.512     6.494     6.476     6.457     6.438     6.418     6.397     6.376     6.354     6.332     6.309     6.285     6.261     6.236     6.211     6.185     6.158     6.131     6.108     6.113     6.118     6.123     6.128     6.134     6.139     6.144     6.150     6.155     6.161     6.166     6.172     6.177     6.183     6.189     6.195     6.201     6.207     6.213     6.219     6.225     6.231     6.237     6.244     6.250     6.256     6.263     6.270     6.277     6.284     6.291     6.298     6.305     6.312     6.320     6.327     6.335     6.343     6.351     6.359     6.367     6.376     6.384     6.393     6.402     6.411     6.420     6.430     6.439     6.449     6.459     6.469     6.479     6.490     6.500     6.511     6.522     6.533     6.545     6.557     6.569     6.581     6.593     6.606     6.619     6.632     6.646     6.659     6.673     6.688     6.702     6.717     6.732     6.747     6.763     6.779     6.795     6.812     6.829     6.846     6.864     6.882     6.900     6.919     6.938     6.958     6.977     6.997     7.018     7.039     7.060     7.082     7.104     7.127     7.149     7.173     7.196     7.220     7.245     7.270     7.295     7.320     7.346     7.372     7.399     7.425     7.453     7.480     7.508     7.536     7.564     7.592     7.621     7.650     7.679     7.709     7.739     7.769     7.799     7.829     7.860     7.891     7.922     7.953     7.984     8.015     8.046     8.078     8.109     8.141     8.172     8.203     8.235     8.266     8.297     8.329     8.360     8.391     8.422     8.453     8.484     8.515     8.546     8.576     8.607     8.637     8.666     8.695     8.724     8.753     8.781     8.809     8.838     8.866     8.894     8.922     8.950     8.978     9.005     9.031     9.057     9.082     9.107     9.131     9.154     9.177     9.200     9.224     9.249     9.275     9.300     9.323     9.346     9.368     9.389     9.414     9.442     9.469     9.497     9.525     9.549     9.570     9.584     9.589     9.592     9.594     9.593     9.594     9.595     9.755     9.954    10.255    10.687    11.022    11.247    11.328    11.266    11.036    10.612    10.448    10.585    10.618    10.566    10.942    11.252    11.674    12.019    12.457    12.727    12.976    13.035    13.109    13.149    13.177    12.996    13.003    12.991    12.711    12.653    12.466    12.458    12.352    12.358    12.576    12.731    12.990    13.113    13.279    13.450    13.514    13.748    13.788    13.768    13.976    13.729    13.722    13.496    13.245    13.155    12.733    12.610    12.276    12.062    11.774    11.656    11.487    11.193    11.285    11.068    10.897    10.849    10.590    10.544    10.421    10.383    10.331    10.229    10.207    10.105    10.016    10.034     9.966    10.017     9.882     9.835     9.765     9.745     9.639     9.666     9.548     9.438     9.389     9.310     9.296     9.258     9.166     9.189     9.019     9.053     8.997     8.969     8.984     8.984     8.984     9.100     9.124     9.193     9.185     9.242     9.163     9.247     9.323     9.447     9.599     9.745     9.907    10.071    10.237    10.377    10.540    10.717    10.910    11.065    11.181    11.276    11.412    11.419    11.485    11.649    11.590    11.595    11.705    11.553    11.561    11.442    11.324    11.302    11.109    11.118    10.979    10.880    10.799    10.716    10.571    10.480    10.322    10.217    10.113    10.031     9.907     9.804     9.813     9.723     9.643     9.588     9.509     9.407     9.304     9.157     9.081     8.985     8.880     8.897     8.806     8.707     8.653     8.604     8.594     8.578     8.563     8.550     8.531     8.516     8.502     8.482     8.463     8.444     8.417     8.393     8.372     8.350     8.333     8.318     8.295     8.272     8.251     8.225     8.201     8.181     8.155     8.133     8.112     8.083     8.057     8.033     8.005     7.979     7.957     7.930     7.906     7.883     7.853     7.826     7.805     7.785     7.772     7.760     7.744     7.732     7.726     7.715     7.709     7.706     7.697     7.691     7.686     7.676     7.670     7.667     7.662     7.659     7.657     7.651     7.649     7.650     7.649     7.650     7.652     7.651     7.654     7.660     7.658     7.653     7.649     7.641     7.637     7.636     7.631     7.629     7.630     7.628     7.628     7.630     7.626     7.624     7.624     7.618     7.614     7.611     7.602     7.596     7.591     7.581     7.575     7.570     7.561     7.555     7.551     7.543     7.539     7.539     7.536     7.535     7.537     7.532     7.529     7.528     7.522     7.517     7.516     7.511     7.508     7.507     7.499     7.493     7.488     7.477     7.464     7.447     7.425     7.407     7.395     7.380     7.368     7.358     7.341     7.325     7.309     7.288     7.268     7.248     7.222     7.191     7.158     7.118     7.080     7.049     7.017     6.992     6.977     6.967     6.962     6.963     6.960     6.959     6.962     6.962     6.966     6.976     6.990     7.015     7.055     7.103     7.158     7.219     7.275     7.333     7.393     7.448     7.505     7.565     7.619     7.675     7.731     7.773     7.815     7.858     7.902     7.948     7.992     8.027     8.062     8.094     8.115     8.138     8.165     8.191     8.229     8.282     8.334     8.384     8.426     8.461     8.501     8.546     8.587     8.631     8.670     8.690     8.706     8.723     8.741     8.770     8.806     8.833     8.857     8.884     8.902     8.923     8.944     8.946     8.920     8.872     8.875     8.927     8.962     8.974     8.986     9.005     9.023     9.055     9.091     9.095     9.061     8.994     8.908     8.826     8.722     8.611     8.552     8.550     8.551     8.523     8.515     8.508     8.498     8.485     8.460     8.425     8.372     8.381     8.506     8.640     8.774     8.911     9.048     9.178     9.310     9.444     9.572     9.704     9.845     9.985    10.123    10.268    10.412    10.553    10.691    10.827    10.960    11.083    11.193    11.304    11.419    11.514    11.597    11.668    11.727    11.782    11.834    11.877    11.919    11.947    11.955    11.961    11.972    11.965    11.942    11.914    11.878    11.823    11.745    11.645    11.528    11.383    11.209    11.015    10.821    10.643    10.476    10.310    10.129     9.923     9.705     9.479     9.233     8.962     8.744     8.601     8.467     8.318     8.143     7.969     7.840     7.742     7.638     7.527     7.424     7.327     7.226     7.120     7.011     6.905     6.803     6.716     6.640     6.571     6.509     6.455     6.405     6.357     6.314     6.273     6.235     6.200     6.168     6.140     6.114     6.093     6.074     6.058     6.044     6.030     6.019     6.011     6.002     5.991     5.980     5.971     5.960     5.949     5.938     5.928     5.917     5.904     5.891     5.877     5.861     5.845     5.828     5.809     5.789     5.768     5.747     5.725     5.702     5.678     5.655     5.631     5.608     5.584     5.561     5.538     5.516     5.493     5.469     5.443     5.417     5.393     5.370     5.349     5.329     5.306     5.281     5.253     5.228     5.206     5.186     5.166     5.145     5.124     5.101     5.078     5.057     5.037     5.018     4.996     4.973     4.951     4.929     4.907     4.885     4.862     4.839     4.816     4.794     4.770     4.747     4.724     4.701     4.678     4.653     4.630     4.607     4.584     4.561     4.538     4.516     4.494     4.472     4.450     4.429     4.409     4.388     4.368     4.349     4.329     4.309     4.290     4.272     4.254     4.234     4.216     4.198     4.180     4.163     4.147     4.131     4.114     4.098     4.083     4.068     4.053     4.040     4.026     4.012     3.997     3.984     3.972     3.961     3.949     3.937     3.925     3.914     3.902     3.891     3.880     3.871     3.860     3.849     3.838     3.828     3.819     3.809     3.799     3.790     3.781     3.771     3.761     3.752     3.744     3.735     3.726     3.717     3.709     3.701     3.692     3.683     3.675     3.667     3.659     3.651     3.642     3.634     3.625     3.617     3.609     3.602     3.594     3.586     3.579     3.571     3.563     3.555     3.549     3.542     3.534     3.526     3.519     3.512     3.504     3.496     3.489     3.481     3.472     3.464     3.457     3.450     3.442     3.434     3.426     3.418     3.409     3.400     3.389     3.377     3.362     3.345     3.328     3.312     3.297     3.283     3.272     3.265     3.263     3.266     3.267     3.267     3.263     3.254     3.243     3.224
     3.928     3.946     3.966     3.985     3.997     4.018     4.020     4.042     4.033     4.057     4.044     4.061     4.048     4.056     4.047     4.051     4.042     4.055     4.057     4.065     4.074     4.072     4.094     4.088     4.117     4.157     4.133     4.203     4.140     4.225     4.137     4.219     4.126     4.187     4.109     4.132     4.086     4.062     4.060     4.035     4.036     4.021     4.024     4.031     4.032     4.040     4.045     4.053     4.072     4.060     4.085     4.061     4.076     4.057     4.049     4.048     4.040     4.037     4.031     4.031     4.041     4.049     4.063     4.081     4.083     4.137     4.100     4.182     4.128     4.215     4.150     4.236     4.163     4.245     4.168     4.245     4.166     4.235     4.158     4.219     4.146     4.199     4.133     4.177     4.129     4.154     4.124     4.131     4.120     4.121     4.120     4.121     4.120     4.121     4.121     4.124     4.128     4.132     4.138     4.141     4.147     4.150     4.155     4.158     4.163     4.166     4.169     4.173     4.175     4.179     4.181     4.184     4.186     4.188     4.190     4.191     4.194     4.195     4.197     4.199     4.201     4.203     4.205     4.207     4.209     4.212     4.214     4.217     4.219     4.222     4.224     4.227     4.230     4.233     4.236     4.239     4.242     4.245     4.248     4.251     4.254     4.256     4.259     4.262     4.265     4.268     4.271     4.274     4.277     4.280     4.282     4.285     4.288     4.291     4.294     4.297     4.300     4.302     4.305     4.308     4.311     4.313     4.316     4.319     4.322     4.324     4.328     4.333     4.338     4.343     4.348     4.353     4.358     4.363     4.367     4.372     4.376     4.380     4.385     4.389     4.393     4.397     4.400     4.404     4.408     4.411     4.414     4.417     4.420     4.423     4.426     4.429     4.431     4.434     4.436     4.438     4.440     4.442     4.444     4.446     4.448     4.449     4.450     4.452     4.453     4.454     4.455     4.456     4.456     4.457     4.457     4.458     4.458     4.458     4.458     4.458     4.458     4.457     4.457     4.456     4.455     4.454     4.453     4.452     4.453     4.455     4.456     4.458     4.459     4.461     4.462     4.464     4.465     4.467     4.468     4.469     4.471     4.472     4.474     4.475     4.476     4.477     4.479     4.480     4.481     4.482     4.483     4.484     4.486     4.487     4.488     4.489     4.490     4.491     4.492     4.493     4.494     4.495     4.495     4.496     4.497     4.498     4.499     4.500     4.500     4.501     4.502     4.503     4.504     4.504     4.505     4.506     4.506     4.507     4.507     4.508     4.508     4.509     4.509     4.510     4.510     4.511     4.511     4.511     4.512     4.512     4.512     4.513     4.513     4.513     4.514     4.514     4.514     4.514     4.514     4.514     4.515     4.515     4.515     4.515     4.515     4.515     4.515     4.515     4.515     4.515     4.515     4.515     4.515     4.515     4.515     4.515     4.515     4.515     4.515     4.515     4.515     4.515     4.515     4.515     4.515     4.515     4.515     4.515     4.515     4.515     4.515     4.515     4.515     4.515     4.515     4.515     4.515     4.515     4.515     4.515     4.515     4.515     4.516     4.516     4.516     4.516     4.516     4.516     4.516     4.516     4.516     4.516     4.516     4.516     4.516     4.517     4.517     4.517     4.517     4.517     4.517     4.518     4.518     4.518     4.518     4.519     4.519     4.519     4.519     4.520     4.520     4.520     4.521     4.521     4.521     4.521     4.522     4.522     4.522     4.523     4.523     4.524     4.524     4.525     4.525     4.525     4.526     4.526     4.527     4.527     4.528     4.529     4.529     4.529     4.530     4.530     4.531     4.532     4.532     4.533     4.533     4.534     4.534     4.535     4.536     4.536     4.537     4.537     4.538     4.539     4.540     4.540     4.541     4.542     4.542     4.543     4.544     4.544     4.545     4.546     4.546     4.547     4.548     4.549     4.549     4.550     4.551     4.552     4.553     4.553     4.554     4.555     4.556     4.557     4.558     4.559     4.559     4.560     4.561     4.562     4.563     4.564     4.565     4.566     4.567     4.568     4.569     4.570     4.571     4.572     4.573     4.574     4.575     4.576     4.577     4.578     4.579     4.580     4.581     4.583     4.584     4.585     4.586     4.587     4.588     4.590     4.591     4.592     4.594     4.595     4.596     4.597     4.599     4.600     4.601     4.603     4.604     4.605     4.607     4.608     4.609     4.611     4.612     4.614     4.615     4.617     4.618     4.620     4.621     4.623     4.624     4.626     4.627     4.629     4.630     4.632     4.633     4.635     4.637     4.638     4.640     4.642     4.643     4.645     4.647     4.648     4.650     4.652     4.653     4.655     4.657     4.659     4.660     4.662     4.664     4.666     4.667     4.669     4.671     4.673     4.674     4.676     4.678     4.680     4.682     4.683     4.685     4.687     4.689     4.691     4.693     4.695     4.697     4.699     4.700     4.702     4.704     4.706     4.708     4.710     4.712     4.714     4.716     4.718     4.720     4.722     4.724     4.726     4.728     4.730     4.732     4.734     4.737     4.739     4.741     4.743     4.745     4.747     4.750     4.752     4.754     4.756     4.758     4.761     4.763     4.765     4.767     4.770     4.772     4.774     4.777     4.779     4.781     4.784     4.786     4.788     4.791     4.793     4.796     4.798     4.800     4.803     4.805     4.808     4.810     4.813     4.815     4.818     4.820     4.823     4.825     4.828     4.830     4.833     4.836     4.838     4.841     4.844     4.846     4.849     4.851     4.854     4.856     4.859     4.862     4.864     4.867     4.870     4.872     4.875     4.878     4.880     4.883     4.886     4.889     4.891     4.894     4.897     4.900     4.902     4.905     4.908     4.911     4.914     4.917     4.919     4.922     4.925     4.927     4.930     4.933     4.936     4.939     4.942     4.945     4.948     4.951     4.954     4.957     4.960     4.963     4.966     4.969     4.971     4.974     4.977     4.980     4.983     4.986     4.989     4.992     4.995     4.998     5.001     5.004     5.007     5.010     5.014     5.017     5.020     5.023     5.026     5.029     5.032     5.035     5.038     5.042     5.045     5.048     5.051     5.054     5.058     5.061     5.064     5.067     5.071     5.074     5.077     5.080     5.084     5.087     5.090     5.094     5.097     5.100     5.104     5.107     5.110     5.113     5.117     5.120     5.124     5.127     5.130     5.134     5.137     5.141     5.144     5.148     5.151     5.155     5.158     5.162     5.166     5.169     5.173     5.176     5.180     5.183     5.187     5.191     5.194     5.198     5.202     5.205     5.209     5.213     5.217     5.220     5.224     5.228     5.231     5.235     5.239     5.242     5.246     5.250     5.253     5.256     5.260     5.264     5.267     5.271     5.274     5.277     5.281     5.284     5.287     5.290     5.294     5.297     5.300     5.303     5.306     5.309     5.312     5.315     5.318     5.320     5.323     5.326     5.329     5.332     5.336     5.339     5.342     5.346     5.349     5.353     5.356     5.360     5.363     5.367     5.371     5.374     5.378     5.382     5.385     5.389     5.392     5.394     5.403     5.418     5.431     5.441     5.450     5.457     5.464     5.469     5.475     5.480     5.484     5.489     5.493     5.497     5.501     5.504     5.508     5.512     5.516     5.519     5.523     5.526     5.529     5.532     5.534     5.537     5.540     5.543     5.546     5.549     5.552     5.555     5.558     5.561     5.564     5.567     5.570     5.573     5.576     5.579     5.582     5.586     5.589     5.592     5.608     5.625     5.642     5.659     5.677     5.694     5.712     5.730     5.747     5.765     5.782     5.800     5.818     5.835     5.853     5.870     5.888     5.905     5.923     5.940     5.958     5.975     5.993     6.010     6.027     6.045     6.062     6.079     6.096     6.113     6.130     6.146     6.163     6.179     6.195     6.212     6.228     6.244     6.259     6.275     6.291     6.306     6.321     6.336     6.351     6.365     6.380     6.394     6.408     6.422     6.436     6.449     6.462     6.475     6.488     6.500     6.512     6.524     6.536     6.547     6.558     6.569     6.580     6.590     6.600     6.610     6.619     6.628     6.637     6.645     6.653     6.661     6.669     6.676     6.682     6.689     6.695     6.701     6.706     6.711     6.715     6.719     6.723     6.726     6.729     6.731     6.733     6.734     6.735     6.735     6.735     6.735     6.734     6.732     6.730     6.727     6.724     6.720     6.716     6.711     6.705     6.699     6.692     6.685     6.676     6.668     6.658     6.648     6.638     6.626     6.614     6.601     6.588     6.574     6.559     6.544     6.528     6.511     6.494     6.476     6.458     6.438     6.419     6.398     6.377     6.355     6.333     6.310     6.287     6.262     6.238     6.212     6.186     6.160     6.133     6.105     6.110     6.115     6.120     6.126     6.131     6.136     6.142     6.147     6.152     6.158     6.164     6.169     6.175     6.181     6.186     6.192     6.198     6.204     6.210     6.216     6.222     6.228     6.235     6.241     6.247     6.254     6.261     6.267     6.274     6.281     6.288     6.295     6.302     6.310     6.317     6.325     6.333     6.340     6.348     6.356     6.365     6.373     6.381     6.390     6.399     6.408     6.417     6.427     6.436     6.446     6.456     6.466     6.476     6.487     6.497     6.508     6.519     6.530     6.542     6.553     6.565     6.578     6.590     6.602     6.615     6.628     6.642     6.656     6.669     6.684     6.698     6.713     6.728     6.743     6.759     6.775     6.791     6.807     6.824     6.841     6.859     6.877     6.895     6.914     6.933     6.952     6.972     6.992     7.012     7.033     7.054     7.075     7.097     7.120     7.143     7.166     7.189     7.213     7.237     7.262     7.287     7.312     7.338     7.364     7.390     7.417     7.444     7.471     7.499     7.526     7.555     7.583     7.612     7.641     7.670     7.699     7.729     7.759     7.789     7.819     7.850     7.880     7.911     7.942     7.973     8.005     8.036     8.067     8.099     8.130     8.162     8.193     8.225     8.256     8.287     8.319     8.350     8.381     8.412     8.443     8.474     8.505     8.536     8.566     8.597     8.627     8.657     8.686     8.715     8.744     8.772     8.800     8.829     8.857     8.885     8.913     8.940     8.968     8.995     9.022     9.049     9.074     9.099     9.124     9.147     9.171     9.194     9.217     9.241     9.266     9.291     9.315     9.337     9.359     9.380     9.401     9.427     9.455     9.484     9.512     9.539     9.563     9.580     9.590     9.592     9.591     9.592     9.591     9.589     9.592     9.880    10.097    10.229    10.599    10.888    11.060    11.089    10.965    10.701    10.306    10.153    10.331    10.440    10.831    11.363    11.652    12.145    12.389    12.749    13.069    13.199    13.295    13.354    13.354    13.317    13.163    13.157    13.063    12.888    12.620    12.758    12.534    12.435    12.381    12.647    12.714    12.820    13.015    13.139    13.272    13.530    13.556    13.680    13.836    13.825    13.914    13.732    13.653    13.441    13.149    13.009    12.569    12.486    12.230    11.987    11.823    11.529    11.537    11.253    11.142    10.984    10.852    10.774    10.614    10.591    10.487    10.381    10.205    10.169    10.129     9.996    10.163     9.971     9.962     9.958     9.883     9.828     9.751     9.680     9.659     9.574     9.506     9.405     9.386     9.317     9.219     9.185     9.094     9.096     9.014     9.002     8.959     8.941     8.877     8.994     8.957     9.131     9.104     9.113     9.123     9.067     9.127     9.187     9.311     9.438     9.641     9.728     9.927    10.070    10.254    10.416    10.589    10.774    10.951    11.118    11.306    11.361    11.464    11.645    11.620    11.670    11.839    11.753    11.807    11.775    11.706    11.684    11.555    11.552    11.435    11.353    11.272    11.198    11.082    11.019    10.870    10.732    10.654    10.506    10.414    10.232    10.238    10.119    10.050     9.968     9.896     9.842     9.733     9.618     9.509     9.373     9.251     9.222     9.096     9.046     8.960     8.865     8.772     8.765     8.608     8.593     8.579     8.563     8.547     8.533     8.513     8.492     8.470     8.445     8.421     8.402     8.383     8.367     8.349     8.326     8.303     8.281     8.256     8.233     8.212     8.187     8.163     8.139     8.111     8.083     8.057     8.030     8.004     7.981     7.955     7.930     7.904     7.875     7.848     7.826     7.811     7.798     7.784     7.769     7.758     7.751     7.743     7.737     7.732     7.725     7.717     7.709     7.699     7.693     7.690     7.685     7.681     7.679     7.675     7.673     7.675     7.675     7.676     7.678     7.679     7.682     7.684     7.678     7.671     7.665     7.658     7.655     7.653     7.650     7.648     7.648     7.646     7.645     7.645     7.641     7.638     7.635     7.629     7.623     7.618     7.611     7.603     7.596     7.587     7.580     7.574     7.566     7.559     7.554     7.547     7.544     7.543     7.541     7.539     7.538     7.534     7.530     7.528     7.523     7.519     7.517     7.513     7.510     7.507     7.501     7.495     7.489     7.478     7.461     7.442     7.421     7.405     7.394     7.383     7.373     7.364     7.348     7.330     7.312     7.290     7.268     7.245     7.218     7.185     7.149     7.110     7.075     7.046     7.019     6.997     6.985     6.979     6.976     6.973     6.967     6.962     6.958     6.952     6.948     6.948     6.952     6.967     6.998     7.044     7.098     7.157     7.214     7.273     7.333     7.391     7.450     7.510     7.566     7.621     7.671     7.711     7.750     7.795     7.844     7.890     7.934     7.972     8.006     8.036     8.059     8.083     8.109     8.139     8.183     8.235     8.286     8.327     8.362     8.396     8.435     8.478     8.519     8.558     8.588     8.604     8.619     8.640     8.667     8.703     8.740     8.767     8.789     8.812     8.830     8.847     8.863     8.863     8.834     8.818     8.867     8.920     8.944     8.953     8.963     8.977     8.996     9.028     9.056     9.048     9.002     8.930     8.864     8.791     8.687     8.597     8.571     8.601     8.631     8.613     8.599     8.596     8.593     8.584     8.563     8.522     8.498     8.617     8.742     8.873     9.008     9.146     9.286     9.419     9.551     9.685     9.820     9.955    10.094    10.233    10.375    10.518    10.659    10.799    10.940    11.071    11.185    11.294    11.400    11.501    11.597    11.686    11.756    11.800    11.830    11.855    11.874    11.886    11.891    11.882    11.870    11.858    11.839    11.806    11.758    11.693    11.617    11.527    11.412    11.276    11.122    10.945    10.738    10.509    10.292    10.105     9.944     9.776     9.590     9.377     9.147     8.919     8.687     8.449     8.268     8.150     8.046     7.934     7.805     7.679     7.580     7.497     7.413     7.323     7.235     7.149     7.061     6.969     6.875     6.782     6.693     6.614     6.543     6.478     6.419     6.366     6.314     6.266     6.220     6.176     6.134     6.096     6.060     6.027     5.997     5.971     5.947     5.926     5.909     5.894     5.880     5.868     5.860     5.853     5.842     5.832     5.826     5.819     5.811     5.803     5.796     5.787     5.778     5.767     5.755     5.742     5.728     5.713     5.696     5.677     5.659     5.640     5.621     5.600     5.579     5.558     5.537     5.516     5.495     5.475     5.455     5.435     5.413     5.390     5.366     5.342     5.319     5.299     5.280     5.262     5.240     5.216     5.190     5.166     5.146     5.127     5.108     5.088     5.068     5.046     5.024     5.003     4.984     4.964     4.943     4.921     4.898     4.877     4.855     4.834     4.811     4.788     4.766     4.743     4.720     4.697     4.674     4.651     4.628     4.605     4.581     4.559     4.536     4.514     4.491     4.469     4.448     4.426     4.405     4.385     4.364     4.344     4.324     4.305     4.285     4.266     4.247     4.229     4.211     4.193     4.174     4.156     4.139     4.123     4.107     4.091     4.075     4.059     4.045     4.030     4.016     4.003     3.990     3.976     3.962     3.948     3.937     3.927     3.915     3.903     3.891     3.880     3.869     3.858     3.848     3.838     3.828     3.817     3.806     3.796     3.787     3.778     3.768     3.759     3.750     3.740     3.730     3.721     3.713     3.705     3.696     3.687     3.679     3.671     3.662     3.653     3.645     3.637     3.629     3.621     3.612     3.604     3.596     3.588     3.580     3.572     3.565     3.558     3.550     3.542     3.534     3.527     3.520     3.513     3.505     3.498     3.491     3.484     3.475     3.467     3.460     3.452     3.443     3.435     3.428     3.421     3.413     3.405     3.397     3.388     3.378     3.366     3.353     3.339     3.322     3.305     3.287     3.271     3.257     3.247     3.241     3.240     3.245     3.248     3.250     3.247     3.238     3.229     3.212
     3.925     3.949     3.971     3.986     4.011     4.016     4.042     4.037     4.064     4.047     4.075     4.057     4.076     4.060     4.068     4.058     4.067     4.055     4.075     4.075     4.084     4.092     4.091     4.111     4.107     4.133     4.170     4.145     4.208     4.147     4.219     4.140     4.200     4.125     4.156     4.103     4.091     4.077     4.046     4.048     4.027     4.033     4.028     4.032     4.039     4.043     4.051     4.066     4.062     4.091     4.065     4.093     4.063     4.072     4.056     4.047     4.045     4.036     4.031     4.030     4.039     4.052     4.061     4.074     4.110     4.094     4.164     4.115     4.205     4.143     4.234     4.161     4.250     4.170     4.253     4.170     4.247     4.164     4.233     4.153     4.213     4.139     4.190     4.131     4.166     4.127     4.141     4.123     4.120     4.120     4.119     4.118     4.119     4.119     4.120     4.122     4.127     4.132     4.136     4.141     4.144     4.150     4.153     4.158     4.161     4.166     4.168     4.172     4.174     4.178     4.180     4.183     4.185     4.188     4.189     4.191     4.193     4.195     4.196     4.199     4.200     4.202     4.204     4.206     4.208     4.211     4.213     4.215     4.218     4.220     4.223     4.226     4.229     4.231     4.234     4.237     4.240     4.243     4.246     4.249     4.252     4.255     4.257     4.260     4.263     4.266     4.269     4.272     4.275     4.278     4.281     4.283     4.286     4.289     4.292     4.295     4.297     4.300     4.303     4.306     4.309     4.312     4.314     4.319     4.324     4.330     4.335     4.340     4.346     4.351     4.356     4.361     4.366     4.370     4.375     4.379     4.384     4.388     4.392     4.396     4.400     4.404     4.408     4.411     4.415     4.418     4.422     4.425     4.428     4.431     4.433     4.436     4.439     4.441     4.443     4.446     4.448     4.450     4.452     4.453     4.455     4.456     4.458     4.459     4.460     4.461     4.462     4.463     4.463     4.464     4.464     4.465     4.465     4.465     4.465     4.465     4.465     4.464     4.464     4.463     4.462     4.461     4.460     4.459     4.458     4.457     4.455     4.455     4.457     4.458     4.460     4.461     4.463     4.464     4.466     4.467     4.468     4.470     4.471     4.472     4.474     4.475     4.476     4.477     4.479     4.480     4.481     4.482     4.483     4.484     4.485     4.486     4.487     4.488     4.489     4.490     4.491     4.492     4.493     4.494     4.495     4.496     4.496     4.497     4.498     4.499     4.500     4.500     4.501     4.502     4.502     4.503     4.504     4.504     4.505     4.505     4.506     4.506     4.507     4.507     4.508     4.508     4.509     4.509     4.509     4.510     4.510     4.510     4.510     4.511     4.511     4.511     4.511     4.512     4.512     4.512     4.512     4.512     4.512     4.512     4.512     4.513     4.513     4.513     4.513     4.513     4.513     4.513     4.513     4.513     4.513     4.513     4.513     4.513     4.513     4.513     4.513     4.513     4.513     4.513     4.513     4.513     4.513     4.513     4.513     4.513     4.513     4.513     4.513     4.513     4.513     4.513     4.513     4.513     4.513     4.513     4.513     4.513     4.513     4.513     4.513     4.513     4.513     4.513     4.514     4.514     4.514     4.514     4.514     4.514     4.514     4.514     4.514     4.515     4.515     4.515     4.515     4.515     4.516     4.516     4.516     4.516     4.516     4.517     4.517     4.517     4.518     4.518     4.518     4.519     4.519     4.519     4.520     4.520     4.520     4.521     4.521     4.521     4.522     4.522     4.523     4.523     4.524     4.524     4.525     4.525     4.526     4.526     4.527     4.527     4.528     4.528     4.529     4.529     4.530     4.531     4.531     4.532     4.532     4.533     4.534     4.534     4.535     4.535     4.536     4.537     4.537     4.538     4.539     4.539     4.540     4.541     4.541     4.542     4.543     4.544     4.544     4.545     4.546     4.547     4.547     4.548     4.549     4.550     4.550     4.551     4.552     4.553     4.554     4.555     4.556     4.557     4.557     4.558     4.559     4.560     4.561     4.562     4.563     4.564     4.565     4.566     4.567     4.568     4.569     4.570     4.571     4.572     4.573     4.574     4.575     4.576     4.577     4.578     4.579     4.581     4.582     4.583     4.584     4.586     4.587     4.588     4.589     4.590     4.592     4.593     4.594     4.595     4.597     4.598     4.599     4.601     4.602     4.604     4.605     4.606     4.608     4.609     4.610     4.612     4.613     4.615     4.616     4.618     4.619     4.621     4.622     4.624     4.625     4.627     4.629     4.630     4.632     4.634     4.635     4.637     4.638     4.640     4.642     4.643     4.645     4.647     4.648     4.650     4.652     4.653     4.655     4.657     4.659     4.660     4.662     4.664     4.666     4.667     4.669     4.671     4.673     4.675     4.677     4.678     4.680     4.682     4.684     4.686     4.688     4.689     4.691     4.693     4.695     4.697     4.699     4.701     4.703     4.705     4.707     4.709     4.711     4.713     4.715     4.717     4.719     4.721     4.723     4.725     4.727     4.729     4.731     4.733     4.735     4.737     4.740     4.742     4.744     4.746     4.748     4.750     4.753     4.755     4.757     4.759     4.762     4.764     4.766     4.769     4.771     4.773     4.775     4.778     4.780     4.782     4.785     4.787     4.789     4.792     4.794     4.797     4.799     4.802     4.804     4.807     4.809     4.812     4.814     4.817     4.819     4.822     4.824     4.827     4.829     4.832     4.835     4.837     4.840     4.842     4.845     4.848     4.850     4.853     4.855     4.858     4.861     4.863     4.866     4.869     4.871     4.874     4.877     4.879     4.882     4.885     4.887     4.890     4.893     4.896     4.899     4.901     4.904     4.907     4.910     4.912     4.915     4.918     4.921     4.923     4.926     4.929     4.932     4.935     4.938     4.941     4.944     4.947     4.950     4.953     4.956     4.958     4.962     4.964     4.967     4.970     4.973     4.976     4.979     4.982     4.985     4.988     4.991     4.994     4.997     5.000     5.003     5.006     5.009     5.012     5.015     5.019     5.022     5.025     5.028     5.031     5.034     5.037     5.040     5.043     5.047     5.050     5.053     5.056     5.060     5.063     5.066     5.069     5.073     5.076     5.079     5.082     5.086     5.089     5.092     5.095     5.099     5.102     5.105     5.109     5.112     5.115     5.119     5.122     5.125     5.129     5.132     5.136     5.139     5.143     5.146     5.150     5.153     5.157     5.160     5.164     5.167     5.171     5.174     5.178     5.181     5.185     5.189     5.192     5.196     5.199     5.203     5.207     5.211     5.214     5.218     5.222     5.225     5.229     5.233     5.236     5.240     5.243     5.247     5.250     5.254     5.257     5.261     5.264     5.267     5.271     5.274     5.277     5.281     5.284     5.287     5.290     5.293     5.296     5.299     5.302     5.305     5.308     5.311     5.314     5.316     5.318     5.322     5.326     5.329     5.333     5.336     5.339     5.343     5.346     5.350     5.353     5.357     5.361     5.364     5.368     5.372     5.376     5.379     5.383     5.386     5.390     5.397     5.412     5.427     5.438     5.447     5.454     5.461     5.467     5.472     5.477     5.482     5.487     5.491     5.495     5.499     5.502     5.506     5.510     5.513     5.517     5.520     5.524     5.527     5.529     5.532     5.535     5.538     5.541     5.544     5.547     5.550     5.553     5.556     5.559     5.562     5.565     5.568     5.571     5.574     5.577     5.580     5.583     5.586     5.589     5.604     5.621     5.638     5.655     5.673     5.690     5.707     5.725     5.742     5.760     5.778     5.795     5.813     5.830     5.848     5.865     5.883     5.900     5.917     5.935     5.952     5.970     5.987     6.004     6.022     6.039     6.056     6.073     6.090     6.107     6.124     6.140     6.157     6.173     6.189     6.206     6.222     6.237     6.253     6.269     6.284     6.300     6.315     6.330     6.345     6.359     6.374     6.388     6.402     6.416     6.430     6.443     6.456     6.469     6.482     6.494     6.507     6.518     6.530     6.542     6.553     6.563     6.574     6.584     6.594     6.604     6.613     6.622     6.631     6.640     6.648     6.655     6.663     6.670     6.677     6.683     6.689     6.695     6.700     6.705     6.710     6.714     6.718     6.721     6.724     6.726     6.728     6.729     6.730     6.731     6.731     6.730     6.729     6.728     6.726     6.723     6.720     6.717     6.712     6.708     6.702     6.696     6.689     6.682     6.674     6.665     6.656     6.646     6.636     6.625     6.613     6.600     6.587     6.573     6.559     6.544     6.528     6.511     6.494     6.476     6.458     6.439     6.419     6.399     6.378     6.356     6.334     6.311     6.288     6.264     6.239     6.214     6.188     6.162     6.135     6.107     6.107     6.112     6.118     6.123     6.128     6.134     6.139     6.144     6.150     6.155     6.161     6.167     6.172     6.178     6.184     6.190     6.196     6.202     6.208     6.214     6.220     6.226     6.232     6.238     6.245     6.251     6.258     6.265     6.272     6.278     6.286     6.293     6.300     6.307     6.315     6.322     6.330     6.338     6.346     6.354     6.362     6.370     6.379     6.388     6.396     6.406     6.415     6.424     6.433     6.443     6.453     6.463     6.473     6.484     6.494     6.505     6.516     6.527     6.539     6.550     6.562     6.574     6.587     6.599     6.612     6.625     6.638     6.652     6.666     6.680     6.694     6.709     6.724     6.739     6.754     6.770     6.786     6.803     6.820     6.837     6.854     6.872     6.890     6.909     6.927     6.946     6.966     6.986     7.006     7.027     7.048     7.069     7.091     7.113     7.136     7.159     7.182     7.206     7.230     7.254     7.279     7.304     7.330     7.355     7.382     7.408     7.435     7.462     7.490     7.517     7.545     7.574     7.602     7.631     7.660     7.689     7.719     7.749     7.779     7.809     7.840     7.870     7.901     7.932     7.963     7.994     8.026     8.057     8.088     8.120     8.151     8.183     8.214     8.246     8.277     8.308     8.340     8.371     8.402     8.433     8.464     8.495     8.526     8.556     8.587     8.617     8.647     8.677     8.706     8.734     8.763     8.792     8.819     8.847     8.875     8.903     8.931     8.958     8.986     9.013     9.040     9.066     9.092     9.117     9.141     9.164     9.187     9.211     9.234     9.258     9.282     9.306     9.330     9.351     9.372     9.392     9.414     9.441     9.469     9.498     9.526     9.551     9.572     9.587     9.593     9.592     9.590     9.589     9.586     9.581     9.681     9.977    10.193    10.321    10.485    10.732    10.852    10.827    10.646    10.332     9.974    10.057    10.456    10.942    11.243    11.857    12.074    12.398    12.736    13.060    13.295    13.433    13.540    13.470    13.451    13.498    13.302    13.330    13.129    12.939    12.944    12.652    12.598    12.429    12.582    12.567    12.590    12.719    12.815    12.937    13.187    13.239    13.551    13.509    13.614    13.886    13.744    13.765    13.637    13.442    13.322    12.959    12.834    12.497    12.293    12.095    11.854    11.750    11.473    11.396    11.156    11.141    10.906    10.778    10.729    10.561    10.469    10.313    10.257    10.201    10.098    10.167     9.989     9.966     9.867     9.815     9.797     9.741     9.633     9.710     9.602     9.516     9.457     9.443     9.277     9.314     9.196     9.148     9.134     9.044     8.962     8.922     8.843     8.832     8.864     8.805     8.915     8.872     8.888     8.941     8.941     9.007     9.016     9.100     9.178     9.311     9.394     9.558     9.725     9.866     9.990    10.190    10.354    10.524    10.677    11.037    11.099    11.226    11.490    11.505    11.545    11.760    11.682    11.844    11.802    11.833    11.868    11.760    11.806    11.687    11.657    11.610    11.508    11.436    11.408    11.322    11.221    11.135    10.999    10.853    10.725    10.707    10.499    10.418    10.329    10.233    10.169    10.100     9.991     9.916     9.783     9.634     9.598     9.381     9.347     9.226     9.142     9.057     9.021     8.887     8.864     8.723     8.609     8.593     8.578     8.561     8.541     8.519     8.497     8.473     8.451     8.434     8.416     8.398     8.379     8.356     8.333     8.311     8.287     8.264     8.242     8.218     8.192     8.166     8.137     8.109     8.082     8.055     8.030     8.005     7.979     7.952     7.925     7.895     7.868     7.848     7.835     7.822     7.808     7.795     7.784     7.777     7.771     7.765     7.759     7.751     7.740     7.730     7.721     7.715     7.712     7.708     7.705     7.703     7.701     7.700     7.702     7.703     7.705     7.706     7.706     7.705     7.703     7.697     7.690     7.684     7.678     7.675     7.673     7.670     7.668     7.667     7.665     7.663     7.661     7.656     7.651     7.646     7.640     7.633     7.627     7.619     7.611     7.603     7.594     7.586     7.578     7.570     7.563     7.558     7.552     7.549     7.547     7.544     7.542     7.539     7.535     7.532     7.530     7.525     7.521     7.519     7.515     7.511     7.508     7.502     7.495     7.488     7.474     7.457     7.438     7.419     7.406     7.398     7.389     7.382     7.371     7.352     7.333     7.313     7.290     7.266     7.241     7.212     7.178     7.141     7.104     7.073     7.048     7.025     7.008     7.000     6.995     6.990     6.982     6.973     6.964     6.953     6.941     6.929     6.920     6.916     6.920     6.942     6.986     7.039     7.098     7.157     7.217     7.279     7.339     7.399     7.459     7.515     7.566     7.611     7.651     7.693     7.743     7.793     7.840     7.884     7.923     7.955     7.985     8.012     8.036     8.064     8.100     8.145     8.194     8.238     8.271     8.302     8.335     8.371     8.410     8.446     8.476     8.497     8.514     8.533     8.561     8.597     8.635     8.670     8.697     8.719     8.740     8.758     8.776     8.794     8.794     8.783     8.802     8.855     8.892     8.909     8.915     8.922     8.930     8.947     8.972     8.981     8.960     8.913     8.865     8.822     8.757     8.681     8.630     8.620     8.644     8.647     8.626     8.625     8.637     8.647     8.647     8.631     8.637     8.749     8.867     8.992     9.124     9.258     9.395     9.536     9.675     9.809     9.943    10.079    10.217    10.356    10.495    10.633    10.773    10.913    11.053    11.190    11.312    11.421    11.518    11.608    11.699    11.790    11.862    11.904    11.921    11.918    11.905    11.888    11.870    11.849    11.810    11.755    11.703    11.656    11.581    11.481    11.373    11.260    11.129    10.974    10.795    10.601    10.397    10.171     9.923     9.691     9.507     9.356     9.200     9.015     8.804     8.580     8.376     8.191     8.013     7.876     7.773     7.681     7.592     7.496     7.405     7.327     7.258     7.188     7.114     7.039     6.964     6.887     6.808     6.728     6.648     6.571     6.501     6.436     6.376     6.322     6.271     6.221     6.173     6.127     6.083     6.039     5.998     5.960     5.924     5.891     5.861     5.835     5.810     5.789     5.770     5.753     5.739     5.726     5.718     5.710     5.702     5.695     5.691     5.687     5.682     5.678     5.672     5.666     5.659     5.650     5.641     5.630     5.617     5.603     5.587     5.571     5.556     5.539     5.522     5.504     5.485     5.466     5.448     5.429     5.412     5.394     5.376     5.356     5.336     5.314     5.291     5.269     5.249     5.231     5.214     5.196     5.176     5.153     5.129     5.107     5.088     5.070     5.052     5.033     5.013     4.991     4.970     4.949     4.931     4.911     4.891     4.869     4.847     4.825     4.804     4.782     4.760     4.738     4.716     4.693     4.670     4.648     4.625     4.602     4.580     4.557     4.534     4.511     4.489     4.467     4.445     4.423     4.402     4.382     4.361     4.340     4.320     4.301     4.281     4.261     4.242     4.223     4.205     4.187     4.170     4.151     4.133     4.115     4.099     4.083     4.067     4.052     4.036     4.021     4.007     3.993     3.980     3.967     3.954     3.941     3.927     3.914     3.903     3.892     3.881     3.869     3.858     3.847     3.836     3.826     3.816     3.806     3.796     3.785     3.775     3.765     3.756     3.747     3.737     3.728     3.719     3.710     3.700     3.691     3.683     3.675     3.666     3.657     3.649     3.641     3.632     3.624     3.616     3.608     3.600     3.592     3.583     3.575     3.567     3.559     3.552     3.544     3.537     3.530     3.522     3.515     3.507     3.500     3.493     3.486     3.478     3.470     3.463     3.455     3.447     3.438     3.431     3.423     3.414     3.407     3.400     3.393     3.385     3.376     3.367     3.357     3.345     3.331     3.316     3.299     3.281     3.264     3.247     3.231     3.223     3.218     3.219     3.225     3.229     3.232     3.231     3.223     3.215     3.201
     3.927     3.952     3.970     3.997     4.006     4.035     4.033     4.064     4.055     4.083     4.065     4.091     4.068     4.089     4.070     4.082     4.067     4.082     4.071     4.093     4.091     4.102     4.107     4.107     4.125     4.114     4.142     4.169     4.150     4.197     4.148     4.196     4.136     4.166     4.116     4.110     4.091     4.056     4.062     4.036     4.041     4.025     4.031     4.036     4.042     4.048     4.053     4.061     4.091     4.068     4.103     4.069     4.092     4.063     4.059     4.053     4.044     4.039     4.031     4.027     4.039     4.049     4.063     4.075     4.085     4.137     4.104     4.187     4.129     4.223     4.152     4.246     4.166     4.255     4.170     4.254     4.167     4.242     4.157     4.224     4.144     4.201     4.135     4.175     4.130     4.149     4.126     4.124     4.122     4.118     4.119     4.117     4.117     4.117     4.118     4.121     4.125     4.130     4.135     4.139     4.144     4.147     4.153     4.156     4.161     4.164     4.168     4.170     4.174     4.176     4.180     4.181     4.185     4.186     4.189     4.190     4.193     4.193     4.196     4.197     4.199     4.200     4.203     4.204     4.207     4.208     4.211     4.213     4.216     4.219     4.222     4.224     4.227     4.230     4.233     4.235     4.239     4.241     4.244     4.247     4.250     4.253     4.256     4.259     4.262     4.264     4.267     4.270     4.273     4.276     4.279     4.282     4.284     4.287     4.290     4.293     4.296     4.299     4.302     4.304     4.310     4.316     4.321     4.327     4.332     4.338     4.343     4.348     4.354     4.359     4.364     4.369     4.373     4.378     4.382     4.387     4.391     4.396     4.400     4.404     4.408     4.412     4.415     4.419     4.422     4.426     4.429     4.432     4.435     4.438     4.441     4.443     4.446     4.448     4.451     4.453     4.455     4.457     4.458     4.460     4.462     4.463     4.464     4.466     4.467     4.468     4.469     4.469     4.470     4.471     4.471     4.471     4.472     4.472     4.472     4.471     4.471     4.471     4.470     4.470     4.469     4.468     4.467     4.466     4.464     4.463     4.461     4.460     4.458     4.456     4.458     4.459     4.461     4.462     4.463     4.465     4.466     4.468     4.469     4.470     4.471     4.473     4.474     4.475     4.476     4.477     4.478     4.479     4.481     4.482     4.483     4.484     4.485     4.486     4.487     4.488     4.489     4.490     4.490     4.491     4.492     4.493     4.494     4.495     4.495     4.496     4.497     4.498     4.499     4.499     4.500     4.500     4.501     4.502     4.502     4.503     4.503     4.504     4.504     4.505     4.505     4.506     4.506     4.506     4.507     4.507     4.507     4.508     4.508     4.508     4.509     4.509     4.509     4.509     4.509     4.510     4.510     4.510     4.510     4.510     4.510     4.510     4.510     4.510     4.510     4.510     4.510     4.510     4.510     4.510     4.510     4.510     4.510     4.510     4.510     4.510     4.510     4.510     4.510     4.510     4.510     4.510     4.510     4.510     4.510     4.510     4.510     4.510     4.510     4.510     4.510     4.510     4.510     4.510     4.510     4.510     4.511     4.510     4.510     4.511     4.511     4.511     4.511     4.511     4.511     4.511     4.511     4.511     4.512     4.512     4.512     4.512     4.512     4.512     4.512     4.513     4.513     4.513     4.513     4.513     4.514     4.514     4.514     4.514     4.515     4.515     4.515     4.516     4.516     4.516     4.517     4.517     4.517     4.518     4.518     4.518     4.519     4.519     4.520     4.520     4.521     4.521     4.521     4.522     4.522     4.523     4.523     4.524     4.525     4.525     4.526     4.526     4.527     4.527     4.528     4.528     4.529     4.530     4.530     4.531     4.531     4.532     4.533     4.533     4.534     4.535     4.535     4.536     4.537     4.537     4.538     4.539     4.539     4.540     4.541     4.541     4.542     4.543     4.544     4.545     4.545     4.546     4.547     4.548     4.548     4.549     4.550     4.551     4.552     4.553     4.553     4.554     4.555     4.556     4.557     4.558     4.559     4.560     4.561     4.562     4.563     4.564     4.565     4.566     4.567     4.568     4.569     4.570     4.571     4.572     4.573     4.574     4.575     4.576     4.578     4.579     4.580     4.581     4.582     4.584     4.585     4.586     4.587     4.589     4.590     4.591     4.592     4.594     4.595     4.596     4.598     4.599     4.600     4.602     4.603     4.605     4.606     4.607     4.609     4.610     4.612     4.613     4.615     4.616     4.618     4.619     4.621     4.622     4.624     4.625     4.627     4.629     4.630     4.632     4.634     4.635     4.637     4.638     4.640     4.642     4.643     4.645     4.647     4.648     4.650     4.652     4.654     4.655     4.657     4.659     4.661     4.662     4.664     4.666     4.668     4.670     4.671     4.673     4.675     4.677     4.678     4.680     4.682     4.684     4.686     4.688     4.690     4.692     4.694     4.696     4.698     4.699     4.701     4.703     4.705     4.707     4.709     4.711     4.713     4.715     4.717     4.719     4.721     4.724     4.726     4.728     4.730     4.732     4.734     4.736     4.738     4.740     4.743     4.745     4.747     4.749     4.751     4.754     4.756     4.758     4.760     4.763     4.765     4.767     4.770     4.772     4.774     4.776     4.779     4.781     4.783     4.786     4.788     4.791     4.793     4.796     4.798     4.800     4.803     4.805     4.808     4.810     4.813     4.816     4.818     4.821     4.823     4.826     4.828     4.831     4.834     4.836     4.839     4.841     4.844     4.846     4.849     4.852     4.854     4.857     4.860     4.862     4.865     4.868     4.870     4.873     4.875     4.878     4.881     4.884     4.886     4.889     4.892     4.895     4.897     4.900     4.903     4.906     4.909     4.911     4.914     4.917     4.920     4.923     4.925     4.928     4.931     4.934     4.937     4.940     4.943     4.946     4.949     4.952     4.954     4.957     4.960     4.963     4.966     4.969     4.972     4.975     4.978     4.981     4.984     4.987     4.990     4.993     4.996     4.999     5.002     5.005     5.008     5.011     5.014     5.017     5.020     5.024     5.027     5.030     5.033     5.036     5.039     5.042     5.045     5.049     5.052     5.055     5.058     5.062     5.065     5.068     5.071     5.074     5.078     5.081     5.084     5.088     5.091     5.094     5.097     5.100     5.104     5.107     5.110     5.114     5.117     5.120     5.124     5.127     5.131     5.134     5.137     5.141     5.144     5.148     5.151     5.155     5.158     5.162     5.165     5.169     5.172     5.176     5.179     5.183     5.187     5.190     5.194     5.197     5.201     5.205     5.208     5.212     5.216     5.219     5.223     5.226     5.230     5.234     5.237     5.241     5.244     5.247     5.251     5.254     5.258     5.261     5.264     5.267     5.271     5.274     5.277     5.280     5.283     5.286     5.289     5.292     5.295     5.298     5.300     5.303     5.306     5.309     5.312     5.315     5.319     5.323     5.326     5.330     5.333     5.337     5.340     5.344     5.348     5.351     5.355     5.359     5.363     5.367     5.371     5.376     5.380     5.385     5.391     5.399     5.410     5.424     5.435     5.444     5.452     5.459     5.465     5.470     5.475     5.480     5.484     5.489     5.493     5.497     5.501     5.504     5.508     5.512     5.515     5.518     5.521     5.524     5.527     5.530     5.533     5.536     5.539     5.542     5.545     5.548     5.551     5.554     5.557     5.560     5.563     5.566     5.569     5.572     5.575     5.578     5.581     5.584     5.587     5.600     5.617     5.634     5.651     5.669     5.686     5.703     5.720     5.738     5.755     5.773     5.790     5.808     5.825     5.843     5.860     5.878     5.895     5.912     5.930     5.947     5.964     5.982     5.999     6.016     6.033     6.051     6.068     6.084     6.101     6.118     6.135     6.151     6.167     6.184     6.200     6.216     6.232     6.247     6.263     6.278     6.294     6.309     6.324     6.339     6.353     6.368     6.382     6.396     6.410     6.424     6.437     6.450     6.463     6.476     6.489     6.501     6.513     6.524     6.536     6.547     6.558     6.568     6.579     6.589     6.598     6.608     6.617     6.625     6.634     6.642     6.650     6.657     6.664     6.671     6.678     6.684     6.690     6.695     6.700     6.705     6.709     6.713     6.716     6.719     6.721     6.723     6.725     6.726     6.726     6.726     6.726     6.725     6.724     6.722     6.720     6.717     6.713     6.709     6.704     6.699     6.693     6.687     6.680     6.672     6.663     6.654     6.645     6.634     6.623     6.612     6.599     6.586     6.573     6.558     6.543     6.528     6.511     6.494     6.477     6.458     6.440     6.420     6.400     6.379     6.357     6.335     6.313     6.289     6.265     6.241     6.216     6.190     6.163     6.137     6.109     6.104     6.109     6.115     6.120     6.125     6.131     6.136     6.142     6.147     6.153     6.158     6.164     6.169     6.175     6.181     6.187     6.193     6.199     6.205     6.211     6.217     6.223     6.230     6.236     6.242     6.249     6.255     6.262     6.269     6.276     6.283     6.290     6.297     6.305     6.312     6.320     6.327     6.335     6.343     6.351     6.359     6.368     6.376     6.385     6.394     6.403     6.412     6.421     6.431     6.440     6.450     6.460     6.470     6.481     6.491     6.502     6.513     6.524     6.536     6.547     6.559     6.571     6.583     6.596     6.609     6.622     6.635     6.648     6.662     6.676     6.690     6.705     6.720     6.735     6.750     6.766     6.782     6.798     6.815     6.832     6.849     6.867     6.885     6.903     6.922     6.941     6.960     6.980     7.000     7.021     7.042     7.063     7.084     7.106     7.129     7.152     7.175     7.198     7.222     7.246     7.271     7.296     7.321     7.347     7.373     7.400     7.427     7.453     7.481     7.508     7.536     7.564     7.593     7.622     7.651     7.680     7.709     7.739     7.769     7.799     7.829     7.860     7.891     7.922     7.953     7.984     8.015     8.046     8.078     8.109     8.141     8.172     8.204     8.235     8.267     8.298     8.329     8.361     8.392     8.423     8.454     8.485     8.516     8.546     8.577     8.607     8.637     8.667     8.696     8.725     8.754     8.782     8.811     8.838     8.866     8.894     8.921     8.949     8.976     9.004     9.031     9.057     9.083     9.109     9.134     9.158     9.181     9.205     9.228     9.251     9.276     9.299     9.322     9.344     9.365     9.385     9.405     9.427     9.453     9.482     9.511     9.538     9.561     9.580     9.592     9.595     9.592     9.589     9.585     9.578     9.571     9.751    10.042    10.249    10.363    10.359    10.566    10.656    10.601    10.394    10.093     9.858    10.109    10.522    10.998    11.592    12.013    12.318    12.715    12.935    13.226    13.494    13.514    13.564    13.571    13.575    13.504    13.408    13.341    13.288    13.057    12.941    12.756    12.679    12.649    12.513    12.632    12.486    12.638    12.729    12.854    13.034    13.234    13.266    13.464    13.636    13.571    13.853    13.628    13.688    13.422    13.174    13.171    12.716    12.649    12.352    12.200    11.937    11.751    11.601    11.330    11.403    11.145    10.972    10.898    10.741    10.584    10.400    10.343    10.234    10.127    10.158    10.020    10.056     9.882     9.835     9.747     9.716     9.590     9.687     9.620     9.558     9.455     9.459     9.314     9.348     9.194     9.165     9.106     9.048     8.983     8.859     8.804     8.755     8.703     8.703     8.732     8.731     8.745     8.782     8.787     8.808     8.830     8.842     8.964     9.039     9.085     9.220     9.348     9.447     9.550     9.784     9.930    10.068    10.189    10.572    10.689    10.821    11.143    11.180    11.310    11.542    11.504    11.670    11.678    11.775    11.792    11.755    11.859    11.798    11.750    11.771    11.691    11.614    11.564    11.528    11.510    11.476    11.398    11.217    11.178    11.113    10.890    10.795    10.656    10.504    10.479    10.327    10.257    10.167    10.055    10.013     9.891     9.689     9.606     9.461     9.354     9.294     9.205     9.081     9.108     8.984     8.896     8.793     8.649     8.605     8.588     8.567     8.546     8.524     8.502     8.482     8.465     8.447     8.428     8.408     8.386     8.363     8.341     8.318     8.295     8.272     8.246     8.220     8.192     8.164     8.135     8.109     8.082     8.056     8.030     8.003     7.974     7.945     7.916     7.891     7.875     7.861     7.848     7.835     7.822     7.812     7.805     7.799     7.792     7.785     7.775     7.763     7.751     7.742     7.737     7.735     7.733     7.731     7.731     7.730     7.729     7.731     7.732     7.732     7.732     7.730     7.727     7.724     7.718     7.711     7.706     7.702     7.699     7.696     7.693     7.690     7.687     7.684     7.681     7.676     7.670     7.664     7.658     7.651     7.644     7.637     7.628     7.619     7.609     7.600     7.591     7.583     7.575     7.568     7.562     7.557     7.553     7.551     7.548     7.544     7.541     7.538     7.535     7.531     7.527     7.523     7.520     7.516     7.512     7.508     7.503     7.496     7.486     7.471     7.454     7.435     7.421     7.413     7.406     7.398     7.388     7.373     7.354     7.334     7.312     7.288     7.263     7.235     7.204     7.170     7.135     7.101     7.076     7.056     7.039     7.026     7.019     7.011     7.002     6.990     6.977     6.962     6.946     6.927     6.909     6.893     6.880     6.876     6.890     6.931     6.987     7.046     7.107     7.168     7.231     7.293     7.354     7.410     7.463     7.511     7.555     7.598     7.645     7.697     7.747     7.795     7.840     7.877     7.910     7.942     7.970     7.997     8.028     8.063     8.108     8.152     8.190     8.220     8.248     8.278     8.309     8.340     8.367     8.389     8.408     8.428     8.453     8.487     8.524     8.560     8.594     8.621     8.643     8.662     8.682     8.706     8.724     8.735     8.745     8.777     8.822     8.851     8.860     8.864     8.867     8.872     8.885     8.900     8.895     8.866     8.831     8.802     8.770     8.729     8.681     8.649     8.635     8.634     8.623     8.611     8.623     8.650     8.674     8.687     8.790     8.899     9.013     9.133     9.258     9.389     9.526     9.665     9.804     9.942    10.081    10.217    10.353    10.491    10.630    10.768    10.902    11.038    11.175    11.311    11.445    11.563    11.655    11.736    11.819    11.898    11.961    12.009    12.031    12.010    11.966    11.921    11.873    11.824    11.774    11.704    11.607    11.499    11.403    11.303    11.157    10.988    10.822    10.641    10.441    10.228    10.009     9.791     9.562     9.314     9.079     8.892     8.747     8.605     8.438     8.252     8.057     7.905     7.779     7.650     7.542     7.451     7.368     7.292     7.216     7.146     7.084     7.025     6.966     6.904     6.841     6.776     6.710     6.643     6.575     6.506     6.441     6.380     6.322     6.268     6.217     6.170     6.123     6.077     6.033     5.989     5.945     5.904     5.865     5.828     5.793     5.761     5.732     5.705     5.681     5.659     5.638     5.620     5.605     5.592     5.583     5.577     5.571     5.567     5.565     5.564     5.562     5.560     5.556     5.552     5.547     5.540     5.532     5.522     5.511     5.498     5.485     5.472     5.458     5.444     5.429     5.412     5.396     5.380     5.364     5.348     5.333     5.316     5.298     5.280     5.261     5.240     5.219     5.199     5.182     5.165     5.149     5.132     5.113     5.092     5.069     5.049     5.030     5.014     4.996     4.978     4.958     4.938     4.917     4.897     4.878     4.859     4.839     4.817     4.796     4.775     4.753     4.732     4.710     4.688     4.666     4.644     4.622     4.599     4.577     4.554     4.532     4.510     4.487     4.465     4.444     4.422     4.400     4.379     4.358     4.337     4.317     4.297     4.277     4.257     4.238     4.219     4.200     4.181     4.164     4.146     4.129     4.111     4.093     4.076     4.060     4.044     4.029     4.014     3.999     3.985     3.971     3.957     3.945     3.932     3.920     3.906     3.893     3.881     3.870     3.859     3.848     3.837     3.826     3.815     3.805     3.794     3.784     3.775     3.765     3.755     3.744     3.735     3.726     3.717     3.707     3.698     3.689     3.680     3.670     3.662     3.654     3.645     3.637     3.628     3.620     3.612     3.603     3.595     3.587     3.579     3.571     3.563     3.555     3.547     3.539     3.531     3.524     3.516     3.509     3.502     3.495     3.488     3.480     3.472     3.465     3.458     3.451     3.443     3.435     3.427     3.419     3.410     3.402     3.394     3.387     3.379     3.372     3.365     3.357     3.347     3.336     3.324     3.310     3.294     3.276     3.258     3.241     3.224     3.208     3.199     3.196     3.199     3.206     3.212     3.216     3.215     3.208     3.199     3.181
     3.927     3.950     3.978     3.990     4.021     4.025     4.057     4.055     4.083     4.074     4.099     4.082     4.104     4.084     4.100     4.081     4.096     4.076     4.098     4.085     4.110     4.104     4.118     4.119     4.120     4.132     4.118     4.146     4.154     4.149     4.170     4.142     4.157     4.126     4.116     4.103     4.065     4.075     4.044     4.050     4.030     4.035     4.032     4.042     4.042     4.050     4.058     4.082     4.068     4.107     4.072     4.106     4.069     4.082     4.060     4.052     4.047     4.038     4.032     4.027     4.036     4.050     4.060     4.074     4.100     4.095     4.159     4.113     4.203     4.137     4.234     4.156     4.250     4.165     4.253     4.165     4.245     4.157     4.230     4.145     4.208     4.137     4.183     4.132     4.156     4.128     4.129     4.124     4.119     4.120     4.118     4.117     4.117     4.116     4.117     4.119     4.124     4.128     4.132     4.137     4.143     4.147     4.152     4.156     4.161     4.163     4.169     4.170     4.175     4.176     4.180     4.182     4.185     4.186     4.188     4.190     4.191     4.193     4.193     4.197     4.197     4.200     4.201     4.203     4.205     4.208     4.210     4.212     4.215     4.217     4.220     4.223     4.225     4.228     4.231     4.234     4.237     4.240     4.243     4.245     4.248     4.251     4.254     4.257     4.260     4.263     4.266     4.269     4.271     4.274     4.277     4.280     4.283     4.286     4.289     4.291     4.294     4.300     4.306     4.312     4.318     4.323     4.329     4.335     4.340     4.345     4.351     4.356     4.361     4.366     4.371     4.376     4.381     4.386     4.390     4.395     4.399     4.403     4.407     4.411     4.415     4.419     4.423     4.427     4.430     4.433     4.436     4.439     4.442     4.445     4.448     4.450     4.453     4.455     4.458     4.460     4.462     4.464     4.465     4.467     4.469     4.470     4.471     4.472     4.474     4.475     4.475     4.476     4.477     4.477     4.478     4.478     4.478     4.478     4.478     4.478     4.478     4.477     4.477     4.476     4.475     4.474     4.473     4.472     4.471     4.469     4.468     4.466     4.464     4.462     4.460     4.458     4.458     4.460     4.461     4.462     4.464     4.465     4.466     4.468     4.469     4.470     4.471     4.473     4.474     4.475     4.476     4.477     4.478     4.479     4.480     4.481     4.482     4.483     4.484     4.485     4.486     4.487     4.488     4.489     4.490     4.491     4.491     4.492     4.493     4.494     4.495     4.495     4.496     4.497     4.497     4.498     4.499     4.499     4.500     4.500     4.501     4.501     4.502     4.502     4.503     4.503     4.504     4.504     4.504     4.505     4.505     4.505     4.506     4.506     4.506     4.506     4.506     4.507     4.507     4.507     4.507     4.507     4.507     4.507     4.507     4.508     4.508     4.508     4.508     4.508     4.508     4.508     4.508     4.508     4.508     4.508     4.508     4.508     4.508     4.508     4.508     4.508     4.508     4.508     4.508     4.508     4.508     4.508     4.508     4.508     4.508     4.508     4.508     4.508     4.508     4.508     4.508     4.508     4.508     4.508     4.508     4.508     4.508     4.508     4.509     4.508     4.509     4.509     4.509     4.509     4.509     4.509     4.509     4.509     4.510     4.510     4.510     4.510     4.510     4.510     4.510     4.511     4.511     4.511     4.511     4.512     4.512     4.512     4.513     4.513     4.513     4.514     4.514     4.514     4.514     4.515     4.515     4.516     4.516     4.516     4.516     4.517     4.517     4.518     4.518     4.519     4.519     4.520     4.520     4.521     4.521     4.522     4.522     4.523     4.524     4.524     4.525     4.525     4.526     4.526     4.527     4.527     4.528     4.529     4.529     4.530     4.530     4.531     4.532     4.533     4.533     4.534     4.534     4.535     4.536     4.536     4.537     4.538     4.538     4.539     4.540     4.541     4.542     4.542     4.543     4.544     4.545     4.546     4.547     4.547     4.548     4.549     4.550     4.551     4.552     4.552     4.553     4.554     4.555     4.556     4.557     4.558     4.559     4.560     4.561     4.562     4.563     4.564     4.565     4.566     4.567     4.568     4.569     4.570     4.571     4.573     4.573     4.575     4.576     4.577     4.578     4.579     4.580     4.582     4.583     4.584     4.585     4.586     4.588     4.589     4.590     4.592     4.593     4.594     4.596     4.597     4.599     4.600     4.601     4.603     4.604     4.605     4.607     4.609     4.610     4.611     4.613     4.614     4.616     4.617     4.619     4.620     4.622     4.624     4.625     4.627     4.629     4.630     4.632     4.633     4.635     4.637     4.639     4.640     4.642     4.643     4.645     4.647     4.649     4.650     4.652     4.654     4.655     4.657     4.659     4.661     4.663     4.664     4.666     4.668     4.670     4.672     4.673     4.675     4.677     4.679     4.681     4.683     4.685     4.687     4.688     4.690     4.692     4.694     4.696     4.698     4.700     4.702     4.704     4.706     4.708     4.710     4.712     4.714     4.716     4.718     4.720     4.722     4.724     4.726     4.728     4.730     4.733     4.735     4.737     4.739     4.741     4.743     4.745     4.748     4.750     4.752     4.754     4.757     4.759     4.761     4.764     4.766     4.768     4.771     4.773     4.775     4.777     4.780     4.782     4.785     4.787     4.789     4.792     4.794     4.797     4.799     4.802     4.804     4.807     4.809     4.812     4.814     4.817     4.820     4.822     4.825     4.827     4.830     4.833     4.835     4.838     4.840     4.843     4.845     4.848     4.851     4.853     4.856     4.859     4.861     4.864     4.867     4.869     4.872     4.875     4.877     4.880     4.883     4.885     4.888     4.891     4.894     4.896     4.899     4.902     4.905     4.907     4.910     4.913     4.916     4.919     4.921     4.924     4.927     4.930     4.933     4.936     4.939     4.942     4.945     4.948     4.950     4.953     4.956     4.959     4.962     4.965     4.968     4.971     4.974     4.977     4.980     4.983     4.986     4.989     4.992     4.995     4.998     5.001     5.004     5.007     5.010     5.013     5.016     5.019     5.022     5.025     5.028     5.032     5.035     5.038     5.041     5.044     5.047     5.051     5.054     5.057     5.060     5.063     5.067     5.070     5.073     5.076     5.079     5.083     5.086     5.089     5.093     5.096     5.099     5.102     5.106     5.109     5.112     5.115     5.119     5.122     5.126     5.129     5.132     5.136     5.139     5.143     5.146     5.149     5.153     5.156     5.160     5.163     5.167     5.170     5.174     5.177     5.181     5.184     5.188     5.192     5.195     5.199     5.202     5.206     5.210     5.213     5.217     5.220     5.224     5.228     5.231     5.235     5.238     5.242     5.245     5.249     5.252     5.255     5.259     5.262     5.265     5.268     5.271     5.274     5.278     5.281     5.284     5.287     5.289     5.292     5.295     5.298     5.301     5.304     5.307     5.310     5.314     5.317     5.321     5.324     5.328     5.332     5.335     5.339     5.343     5.346     5.350     5.354     5.359     5.363     5.368     5.372     5.378     5.383     5.390     5.398     5.407     5.419     5.430     5.441     5.449     5.456     5.462     5.468     5.473     5.478     5.482     5.487     5.491     5.495     5.499     5.503     5.506     5.510     5.513     5.516     5.519     5.522     5.525     5.528     5.531     5.534     5.537     5.540     5.543     5.546     5.549     5.552     5.555     5.558     5.561     5.564     5.567     5.570     5.573     5.576     5.579     5.582     5.585     5.597     5.613     5.630     5.647     5.664     5.682     5.699     5.716     5.734     5.751     5.768     5.786     5.803     5.821     5.838     5.855     5.873     5.890     5.907     5.925     5.942     5.959     5.977     5.994     6.011     6.028     6.045     6.062     6.079     6.096     6.112     6.129     6.145     6.162     6.178     6.194     6.210     6.226     6.242     6.257     6.273     6.288     6.303     6.318     6.333     6.347     6.362     6.376     6.390     6.404     6.418     6.431     6.445     6.458     6.470     6.483     6.495     6.507     6.519     6.530     6.541     6.552     6.563     6.573     6.583     6.593     6.602     6.611     6.620     6.628     6.637     6.644     6.652     6.659     6.666     6.672     6.678     6.684     6.690     6.695     6.699     6.704     6.707     6.711     6.714     6.716     6.718     6.720     6.721     6.722     6.722     6.722     6.721     6.720     6.718     6.716     6.713     6.710     6.706     6.701     6.696     6.690     6.684     6.677     6.669     6.661     6.652     6.643     6.633     6.622     6.610     6.598     6.586     6.572     6.558     6.543     6.528     6.511     6.495     6.477     6.459     6.440     6.421     6.401     6.380     6.359     6.337     6.314     6.291     6.267     6.242     6.217     6.191     6.165     6.138     6.111     6.101     6.107     6.112     6.117     6.123     6.128     6.133     6.139     6.144     6.150     6.156     6.161     6.167     6.173     6.179     6.184     6.190     6.196     6.202     6.208     6.215     6.221     6.227     6.233     6.240     6.246     6.253     6.260     6.266     6.273     6.280     6.288     6.295     6.302     6.310     6.317     6.325     6.333     6.341     6.349     6.357     6.365     6.374     6.382     6.391     6.400     6.409     6.419     6.428     6.438     6.448     6.457     6.468     6.478     6.489     6.499     6.510     6.521     6.533     6.544     6.556     6.568     6.580     6.593     6.605     6.618     6.631     6.645     6.658     6.672     6.687     6.701     6.716     6.731     6.746     6.762     6.778     6.794     6.811     6.828     6.845     6.862     6.880     6.898     6.917     6.936     6.955     6.975     6.995     7.015     7.036     7.057     7.078     7.100     7.122     7.145     7.168     7.191     7.215     7.239     7.264     7.288     7.314     7.339     7.365     7.391     7.418     7.445     7.472     7.500     7.527     7.555     7.584     7.612     7.641     7.670     7.700     7.729     7.759     7.789     7.819     7.850     7.880     7.911     7.942     7.973     8.005     8.036     8.067     8.099     8.130     8.162     8.193     8.225     8.256     8.288     8.319     8.350     8.382     8.413     8.444     8.475     8.506     8.536     8.567     8.597     8.627     8.657     8.686     8.716     8.745     8.773     8.801     8.829     8.857     8.885     8.912     8.940     8.967     8.994     9.022     9.048     9.075     9.101     9.126     9.150     9.175     9.199     9.222     9.246     9.270     9.293     9.315     9.337     9.358     9.378     9.397     9.415     9.438     9.465     9.495     9.524     9.550     9.572     9.589     9.598     9.596     9.592     9.587     9.578     9.568     9.560     9.817    10.102    10.297    10.384    10.346    10.364    10.445    10.404    10.247    10.077     9.999    10.201    10.539    11.242    11.750    12.238    12.672    12.992    13.149    13.288    13.399    13.514    13.464    13.515    13.452    13.590    13.451    13.401    13.208    13.103    13.016    12.793    12.613    12.727    12.572    12.472    12.615    12.642    12.645    12.853    12.938    13.026    13.264    13.166    13.459    13.596    13.545    13.661    13.535    13.408    13.329    13.054    12.975    12.687    12.461    12.355    12.080    11.846    11.601    11.636    11.318    11.199    11.070    10.941    10.818    10.668    10.520    10.411    10.271    10.210    10.092    10.106     9.940     9.862     9.814     9.741     9.615     9.660     9.533     9.506     9.467     9.367     9.321     9.326     9.166     9.172     9.012     9.029     8.910     8.836     8.820     8.715     8.681     8.696     8.713     8.729     8.745     8.763     8.783     8.804     8.821     8.833     8.840     8.844     8.857     8.908     9.056     9.131     9.216     9.361     9.488     9.672     9.765    10.080    10.156    10.347    10.675    10.782    10.918    11.187    11.182    11.343    11.405    11.522    11.594    11.625    11.764    11.706    11.732    11.716    11.659    11.665    11.623    11.584    11.590    11.599    11.599    11.499    11.552    11.378    11.229    11.115    10.984    10.811    10.697    10.554    10.464    10.332    10.240    10.292    10.119     9.996     9.843     9.699     9.567     9.516     9.350     9.312     9.212     9.140     9.058     9.020     8.884     8.804     8.690     8.613     8.593     8.572     8.552     8.532     8.514     8.496     8.478     8.458     8.437     8.415     8.393     8.371     8.348     8.325     8.301     8.275     8.248     8.221     8.192     8.164     8.137     8.110     8.084     8.056     8.028     7.998     7.969     7.942     7.920     7.904     7.890     7.876     7.863     7.851     7.841     7.833     7.827     7.820     7.810     7.798     7.785     7.772     7.764     7.761     7.760     7.760     7.760     7.760     7.759     7.759     7.760     7.761     7.760     7.758     7.756     7.752     7.749     7.744     7.738     7.733     7.729     7.725     7.721     7.716     7.712     7.708     7.704     7.698     7.692     7.685     7.678     7.671     7.664     7.656     7.648     7.637     7.627     7.616     7.606     7.597     7.588     7.580     7.573     7.567     7.562     7.558     7.554     7.550     7.547     7.543     7.540     7.536     7.533     7.529     7.525     7.522     7.518     7.515     7.511     7.505     7.496     7.485     7.471     7.455     7.440     7.431     7.423     7.415     7.405     7.392     7.375     7.356     7.334     7.310     7.285     7.258     7.228     7.196     7.164     7.132     7.106     7.088     7.074     7.059     7.047     7.036     7.024     7.011     6.994     6.976     6.957     6.935     6.911     6.887     6.865     6.846     6.835     6.841     6.884     6.941     7.001     7.063     7.126     7.189     7.251     7.308     7.359     7.409     7.455     7.500     7.546     7.596     7.648     7.699     7.750     7.795     7.831     7.867     7.900     7.929     7.958     7.989     8.027     8.071     8.112     8.146     8.172     8.197     8.222     8.247     8.269     8.288     8.306     8.326     8.349     8.377     8.409     8.444     8.479     8.511     8.537     8.559     8.579     8.605     8.635     8.661     8.682     8.708     8.745     8.782     8.800     8.806     8.808     8.808     8.814     8.825     8.829     8.808     8.776     8.750     8.729     8.712     8.691     8.668     8.649     8.634     8.617     8.598     8.588     8.607     8.708     8.828     8.940     9.052     9.164     9.280     9.404     9.534     9.668     9.808     9.948    10.089    10.230    10.371    10.508    10.646    10.784    10.923    11.058    11.189    11.321    11.450    11.581    11.706    11.809    11.890    11.950    12.004    12.054    12.092    12.103    12.087    12.047    11.976    11.893    11.814    11.729    11.638    11.532    11.399    11.252    11.106    10.954    10.769    10.539    10.313    10.090     9.855     9.621     9.397     9.182     8.965     8.735     8.502     8.300     8.155     8.037     7.906     7.762     7.623     7.524     7.437     7.340     7.249     7.168     7.094     7.026     6.961     6.903     6.851     6.801     6.751     6.698     6.644     6.589     6.533     6.476     6.419     6.361     6.305     6.253     6.202     6.154     6.108     6.064     6.021     5.978     5.936     5.894     5.852     5.812     5.773     5.736     5.700     5.666     5.636     5.608     5.581     5.557     5.533     5.512     5.495     5.479     5.467     5.458     5.453     5.449     5.448     5.449     5.450     5.450     5.449     5.448     5.445     5.441     5.436     5.428     5.420     5.410     5.400     5.389     5.377     5.366     5.354     5.340     5.326     5.312     5.298     5.285     5.271     5.256     5.240     5.224     5.207     5.189     5.170     5.151     5.133     5.117     5.102     5.087     5.071     5.053     5.032     5.011     4.992     4.975     4.959     4.942     4.924     4.905     4.885     4.864     4.845     4.826     4.808     4.788     4.767     4.745     4.724     4.703     4.682     4.661     4.639     4.617     4.596     4.574     4.551     4.529     4.507     4.485     4.463     4.441     4.420     4.398     4.376     4.355     4.335     4.314     4.294     4.274     4.254     4.234     4.215     4.196     4.177     4.159     4.141     4.123     4.106     4.089     4.071     4.054     4.037     4.021     4.006     3.991     3.977     3.963     3.949     3.936     3.923     3.910     3.898     3.886     3.873     3.861     3.848     3.837     3.827     3.816     3.805     3.794     3.784     3.774     3.763     3.754     3.744     3.735     3.725     3.714     3.705     3.696     3.687     3.678     3.669     3.660     3.651     3.641     3.633     3.625     3.617     3.608     3.600     3.591     3.583     3.575     3.567     3.559     3.551     3.543     3.535     3.527     3.519     3.511     3.504     3.496     3.489     3.482     3.475     3.468     3.461     3.453     3.446     3.439     3.432     3.424     3.416     3.408     3.399     3.391     3.382     3.374     3.367     3.360     3.353     3.345     3.337     3.328     3.317     3.304     3.289     3.273     3.255     3.236     3.218     3.201     3.186     3.176     3.175     3.180     3.188     3.195     3.200     3.200     3.194     3.186     3.171
     3.924     3.954     3.969     4.002     4.012     4.043     4.049     4.076     4.075     4.099     4.091     4.112     4.096     4.116     4.099     4.111     4.094     4.110     4.084     4.113     4.098     4.124     4.115     4.130     4.127     4.130     4.134     4.124     4.143     4.124     4.142     4.129     4.130     4.105     4.110     4.071     4.084     4.054     4.058     4.040     4.041     4.028     4.040     4.038     4.050     4.054     4.067     4.067     4.104     4.073     4.115     4.073     4.100     4.067     4.064     4.055     4.046     4.040     4.031     4.026     4.035     4.046     4.060     4.070     4.083     4.122     4.103     4.175     4.119     4.213     4.140     4.236     4.153     4.245     4.157     4.243     4.153     4.230     4.143     4.210     4.138     4.187     4.134     4.160     4.130     4.134     4.125     4.120     4.121     4.117     4.118     4.116     4.115     4.116     4.116     4.118     4.122     4.127     4.130     4.138     4.140     4.148     4.149     4.157     4.158     4.166     4.166     4.173     4.172     4.179     4.178     4.184     4.183     4.188     4.187     4.191     4.190     4.193     4.193     4.195     4.197     4.198     4.200     4.202     4.204     4.206     4.208     4.210     4.213     4.215     4.218     4.221     4.224     4.226     4.229     4.232     4.235     4.238     4.241     4.244     4.247     4.250     4.252     4.255     4.258     4.261     4.264     4.267     4.270     4.272     4.275     4.278     4.281     4.284     4.290     4.296     4.302     4.308     4.314     4.320     4.326     4.331     4.337     4.342     4.348     4.353     4.359     4.364     4.369     4.374     4.379     4.384     4.388     4.393     4.398     4.402     4.406     4.411     4.415     4.419     4.423     4.426     4.430     4.434     4.437     4.440     4.443     4.447     4.449     4.452     4.455     4.458     4.460     4.462     4.465     4.467     4.469     4.471     4.472     4.474     4.475     4.477     4.478     4.479     4.480     4.481     4.482     4.483     4.483     4.484     4.484     4.484     4.484     4.485     4.485     4.484     4.484     4.484     4.483     4.482     4.482     4.480     4.479     4.478     4.477     4.475     4.474     4.472     4.470     4.468     4.466     4.464     4.462     4.459     4.459     4.460     4.461     4.463     4.464     4.465     4.466     4.468     4.469     4.470     4.471     4.472     4.474     4.475     4.476     4.477     4.478     4.479     4.480     4.481     4.482     4.483     4.484     4.485     4.486     4.487     4.487     4.488     4.489     4.490     4.491     4.491     4.492     4.493     4.494     4.494     4.495     4.495     4.496     4.497     4.497     4.498     4.498     4.499     4.499     4.500     4.500     4.501     4.501     4.502     4.502     4.502     4.503     4.503     4.503     4.503     4.504     4.504     4.504     4.504     4.504     4.505     4.505     4.505     4.505     4.505     4.505     4.505     4.505     4.505     4.505     4.505     4.505     4.505     4.506     4.506     4.506     4.506     4.506     4.506     4.505     4.505     4.505     4.505     4.505     4.505     4.505     4.505     4.505     4.505     4.505     4.506     4.506     4.505     4.506     4.506     4.506     4.506     4.506     4.506     4.506     4.506     4.506     4.506     4.506     4.506     4.506     4.506     4.506     4.507     4.507     4.507     4.507     4.507     4.507     4.507     4.508     4.508     4.508     4.508     4.508     4.508     4.509     4.509     4.509     4.509     4.510     4.510     4.510     4.510     4.510     4.511     4.511     4.511     4.512     4.512     4.512     4.513     4.513     4.513     4.514     4.514     4.515     4.515     4.515     4.516     4.516     4.517     4.517     4.518     4.518     4.519     4.519     4.520     4.520     4.521     4.521     4.522     4.522     4.523     4.524     4.524     4.525     4.526     4.526     4.526     4.527     4.528     4.528     4.529     4.530     4.530     4.531     4.531     4.532     4.533     4.534     4.534     4.535     4.536     4.536     4.537     4.538     4.539     4.540     4.540     4.541     4.542     4.543     4.544     4.545     4.545     4.546     4.547     4.548     4.549     4.550     4.550     4.551     4.552     4.553     4.554     4.555     4.556     4.557     4.558     4.559     4.560     4.561     4.562     4.563     4.564     4.565     4.566     4.567     4.568     4.569     4.570     4.572     4.573     4.574     4.575     4.576     4.577     4.579     4.580     4.581     4.582     4.583     4.585     4.586     4.587     4.589     4.590     4.591     4.593     4.594     4.595     4.597     4.598     4.600     4.601     4.602     4.604     4.605     4.607     4.608     4.610     4.611     4.613     4.614     4.616     4.617     4.619     4.620     4.622     4.624     4.625     4.627     4.628     4.630     4.632     4.633     4.635     4.637     4.639     4.640     4.642     4.643     4.645     4.647     4.649     4.650     4.652     4.654     4.656     4.658     4.659     4.661     4.663     4.665     4.667     4.668     4.670     4.672     4.674     4.676     4.678     4.679     4.681     4.683     4.685     4.687     4.689     4.691     4.693     4.695     4.697     4.699     4.701     4.702     4.704     4.706     4.708     4.710     4.712     4.714     4.716     4.719     4.721     4.723     4.725     4.727     4.729     4.731     4.733     4.735     4.738     4.740     4.742     4.744     4.746     4.749     4.751     4.753     4.755     4.758     4.760     4.762     4.765     4.767     4.769     4.771     4.774     4.776     4.779     4.781     4.783     4.786     4.788     4.791     4.793     4.796     4.798     4.801     4.803     4.806     4.808     4.811     4.813     4.816     4.818     4.821     4.823     4.826     4.829     4.831     4.834     4.837     4.839     4.842     4.844     4.847     4.850     4.852     4.855     4.858     4.860     4.863     4.866     4.868     4.871     4.873     4.876     4.879     4.881     4.884     4.887     4.890     4.892     4.895     4.898     4.901     4.904     4.906     4.909     4.912     4.915     4.917     4.920     4.923     4.926     4.929     4.932     4.935     4.938     4.941     4.943     4.946     4.949     4.952     4.955     4.958     4.961     4.964     4.967     4.970     4.973     4.976     4.979     4.982     4.985     4.988     4.991     4.994     4.996     5.000     5.003     5.006     5.009     5.012     5.015     5.018     5.021     5.024     5.027     5.030     5.033     5.037     5.040     5.043     5.046     5.049     5.052     5.056     5.059     5.062     5.065     5.068     5.072     5.075     5.078     5.081     5.085     5.088     5.091     5.094     5.098     5.101     5.104     5.107     5.111     5.114     5.117     5.121     5.124     5.127     5.131     5.134     5.137     5.141     5.144     5.148     5.151     5.155     5.158     5.161     5.165     5.168     5.172     5.175     5.179     5.182     5.186     5.190     5.193     5.197     5.200     5.204     5.208     5.211     5.215     5.218     5.222     5.225     5.229     5.233     5.236     5.239     5.243     5.246     5.250     5.253     5.256     5.259     5.263     5.266     5.269     5.272     5.275     5.278     5.281     5.284     5.287     5.290     5.293     5.296     5.299     5.302     5.305     5.309     5.312     5.315     5.319     5.323     5.326     5.330     5.334     5.338     5.342     5.346     5.350     5.354     5.359     5.364     5.369     5.375     5.381     5.387     5.395     5.404     5.414     5.424     5.434     5.444     5.452     5.459     5.465     5.470     5.475     5.480     5.484     5.489     5.493     5.497     5.500     5.504     5.507     5.511     5.514     5.517     5.520     5.523     5.527     5.529     5.532     5.535     5.538     5.541     5.544     5.547     5.550     5.553     5.556     5.559     5.562     5.565     5.568     5.570     5.573     5.576     5.580     5.583     5.593     5.610     5.626     5.643     5.660     5.678     5.695     5.712     5.729     5.747     5.764     5.781     5.798     5.816     5.833     5.851     5.868     5.885     5.903     5.920     5.937     5.954     5.971     5.989     6.006     6.023     6.040     6.057     6.073     6.090     6.107     6.123     6.140     6.156     6.172     6.188     6.204     6.220     6.236     6.252     6.267     6.282     6.297     6.312     6.327     6.342     6.356     6.371     6.385     6.398     6.412     6.426     6.439     6.452     6.465     6.477     6.489     6.502     6.513     6.525     6.536     6.547     6.557     6.568     6.578     6.587     6.597     6.606     6.615     6.623     6.631     6.639     6.647     6.654     6.661     6.667     6.673     6.679     6.685     6.689     6.694     6.698     6.702     6.706     6.709     6.711     6.714     6.715     6.717     6.717     6.718     6.718     6.717     6.716     6.714     6.712     6.709     6.706     6.702     6.698     6.693     6.687     6.681     6.674     6.667     6.659     6.650     6.641     6.631     6.621     6.609     6.597     6.585     6.571     6.557     6.543     6.527     6.511     6.495     6.477     6.460     6.441     6.422     6.402     6.381     6.360     6.338     6.315     6.292     6.268     6.244     6.219     6.193     6.167     6.140     6.113     6.099     6.104     6.109     6.115     6.120     6.125     6.131     6.136     6.142     6.147     6.153     6.159     6.164     6.170     6.176     6.182     6.188     6.194     6.200     6.206     6.212     6.218     6.225     6.231     6.237     6.244     6.250     6.257     6.264     6.271     6.278     6.285     6.292     6.299     6.307     6.315     6.322     6.330     6.338     6.346     6.354     6.362     6.371     6.380     6.388     6.397     6.407     6.416     6.425     6.435     6.445     6.455     6.465     6.475     6.486     6.496     6.507     6.518     6.530     6.541     6.553     6.565     6.577     6.589     6.602     6.615     6.628     6.641     6.655     6.669     6.683     6.697     6.712     6.727     6.742     6.758     6.774     6.790     6.806     6.823     6.840     6.858     6.875     6.894     6.912     6.931     6.950     6.969     6.989     7.010     7.030     7.051     7.072     7.094     7.116     7.138     7.161     7.184     7.208     7.232     7.256     7.281     7.306     7.331     7.357     7.383     7.410     7.436     7.464     7.491     7.518     7.546     7.574     7.603     7.632     7.661     7.690     7.719     7.749     7.779     7.809     7.840     7.870     7.901     7.932     7.963     7.994     8.026     8.057     8.088     8.120     8.151     8.183     8.214     8.246     8.277     8.309     8.340     8.371     8.403     8.434     8.465     8.495     8.526     8.556     8.587     8.617     8.647     8.677     8.706     8.735     8.764     8.792     8.820     8.848     8.876     8.903     8.931     8.958     8.985     9.012     9.039     9.066     9.092     9.117     9.143     9.167     9.192     9.216     9.240     9.264     9.287     9.309     9.330     9.351     9.370     9.389     9.407     9.424     9.448     9.478     9.508     9.537     9.563     9.582     9.595     9.598     9.595     9.588     9.580     9.568     9.556     9.548     9.866    10.148    10.330    10.391    10.337    10.175    10.237    10.244    10.198    10.183    10.218    10.259    10.711    11.218    11.954    12.508    12.949    13.117    13.208    13.336    13.363    13.317    13.348    13.300    13.430    13.478    13.407    13.278    13.380    13.093    12.992    12.705    12.899    12.700    12.607    12.535    12.493    12.545    12.663    12.648    12.916    13.015    13.036    13.339    13.283    13.448    13.453    13.394    13.541    13.292    13.213    13.291    13.028    12.778    12.559    12.517    12.277    11.992    11.923    11.613    11.487    11.343    11.213    11.039    10.899    10.820    10.664    10.523    10.327    10.299    10.211    10.035     9.953     9.849     9.752     9.704     9.664     9.582     9.512     9.459     9.382     9.333     9.297     9.156     9.151     9.036     9.039     8.964     8.818     8.797     8.717     8.676     8.692     8.708     8.726     8.744     8.763     8.781     8.801     8.820     8.834     8.842     8.848     8.850     8.851     8.854     8.858     8.943     9.037     9.125     9.258     9.390     9.646     9.733     9.859    10.175    10.294    10.452    10.735    10.794    10.960    11.023    11.179    11.279    11.334    11.485    11.509    11.552    11.623    11.556    11.560    11.540    11.471    11.488    11.521    11.575    11.572    11.729    11.626    11.509    11.386    11.302    11.111    10.959    10.829    10.689    10.512    10.415    10.465    10.236    10.228    10.081     9.906     9.763     9.713     9.490     9.453     9.352     9.268     9.175     9.125     9.030     8.980     8.853     8.769     8.665     8.619     8.600     8.581     8.562     8.545     8.527     8.508     8.487     8.466     8.444     8.422     8.401     8.378     8.355     8.331     8.305     8.278     8.250     8.222     8.194     8.167     8.140     8.112     8.084     8.054     8.025     7.997     7.972     7.950     7.934     7.919     7.905     7.892     7.880     7.871     7.863     7.855     7.846     7.834     7.820     7.806     7.794     7.789     7.789     7.790     7.790     7.791     7.790     7.790     7.789     7.790     7.791     7.790     7.788     7.785     7.783     7.779     7.774     7.769     7.763     7.758     7.752     7.747     7.741     7.735     7.729     7.724     7.717     7.709     7.701     7.693     7.686     7.677     7.668     7.658     7.647     7.634     7.623     7.613     7.603     7.594     7.585     7.578     7.572     7.566     7.562     7.558     7.553     7.549     7.546     7.542     7.540     7.536     7.532     7.529     7.526     7.522     7.519     7.514     7.508     7.499     7.489     7.477     7.464     7.452     7.443     7.433     7.423     7.411     7.396     7.378     7.357     7.334     7.310     7.283     7.253     7.222     7.192     7.163     7.139     7.122     7.108     7.094     7.079     7.064     7.049     7.032     7.013     6.992     6.970     6.946     6.919     6.891     6.863     6.836     6.813     6.797     6.797     6.842     6.899     6.960     7.022     7.084     7.146     7.206     7.257     7.303     7.348     7.392     7.439     7.488     7.539     7.592     7.645     7.696     7.739     7.778     7.817     7.851     7.882     7.914     7.949     7.991     8.032     8.069     8.099     8.123     8.145     8.166     8.183     8.199     8.214     8.231     8.251     8.274     8.300     8.329     8.360     8.392     8.421     8.446     8.469     8.497     8.531     8.567     8.600     8.630     8.667     8.706     8.733     8.742     8.744     8.745     8.751     8.763     8.771     8.758     8.724     8.693     8.670     8.658     8.655     8.652     8.649     8.643     8.631     8.609     8.579     8.689     8.820     8.947     9.069     9.187     9.305     9.427     9.551     9.683     9.819     9.960    10.105    10.253    10.401    10.545    10.687    10.828    10.967    11.104    11.240    11.372    11.497    11.618    11.738    11.854    11.960    12.050    12.106    12.129    12.145    12.152    12.144    12.127    12.087    12.015    11.924    11.809    11.679    11.555    11.424    11.279    11.109    10.920    10.727    10.525    10.301    10.032     9.757     9.506     9.258     9.021     8.807     8.609     8.414     8.207     7.987     7.775     7.631     7.543     7.455     7.360     7.270     7.204     7.139     7.063     6.987     6.915     6.847     6.785     6.728     6.676     6.630     6.587     6.543     6.498     6.453     6.406     6.359     6.311     6.263     6.214     6.168     6.123     6.079     6.037     5.996     5.956     5.916     5.877     5.838     5.797     5.758     5.720     5.682     5.646     5.610     5.576     5.545     5.516     5.488     5.462     5.437     5.414     5.395     5.377     5.362     5.350     5.342     5.339     5.336     5.338     5.341     5.343     5.345     5.346     5.345     5.344     5.341     5.336     5.330     5.323     5.316     5.307     5.298     5.289     5.279     5.268     5.257     5.245     5.233     5.222     5.209     5.196     5.182     5.168     5.153     5.137     5.120     5.103     5.085     5.069     5.054     5.040     5.027     5.012     4.994     4.975     4.955     4.936     4.920     4.905     4.888     4.871     4.852     4.832     4.812     4.793     4.775     4.757     4.737     4.717     4.695     4.675     4.654     4.634     4.612     4.591     4.570     4.548     4.526     4.504     4.483     4.461     4.439     4.418     4.396     4.375     4.353     4.332     4.312     4.291     4.271     4.251     4.231     4.211     4.192     4.173     4.155     4.137     4.118     4.101     4.083     4.066     4.050     4.033     4.015     3.999     3.984     3.969     3.955     3.941     3.928     3.914     3.901     3.889     3.877     3.865     3.853     3.841     3.828     3.816     3.806     3.795     3.785     3.774     3.764     3.754     3.743     3.733     3.724     3.715     3.705     3.695     3.685     3.676     3.667     3.658     3.649     3.640     3.631     3.622     3.613     3.605     3.597     3.588     3.580     3.572     3.563     3.555     3.547     3.539     3.531     3.524     3.516     3.508     3.500     3.492     3.484     3.477     3.470     3.463     3.456     3.449     3.442     3.435     3.427     3.420     3.413     3.405     3.397     3.389     3.380     3.372     3.363     3.355     3.348     3.341     3.333     3.326     3.318     3.309     3.298     3.285     3.270     3.253     3.234     3.215     3.196     3.179     3.164     3.156     3.155     3.162     3.171     3.179     3.185     3.185     3.180     3.173     3.160
     3.927     3.945     3.978     3.993     4.023     4.036     4.062     4.069     4.092     4.092     4.113     4.105     4.124     4.110     4.126     4.112     4.120     4.107     4.122     4.095     4.127     4.108     4.136     4.123     4.139     4.131     4.136     4.132     4.128     4.135     4.115     4.129     4.099     4.113     4.082     4.090     4.065     4.066     4.050     4.048     4.036     4.039     4.035     4.049     4.050     4.060     4.063     4.093     4.072     4.116     4.075     4.113     4.072     4.085     4.062     4.056     4.048     4.039     4.032     4.026     4.032     4.045     4.056     4.070     4.078     4.091     4.138     4.109     4.184     4.123     4.214     4.137     4.230     4.145     4.233     4.145     4.225     4.140     4.208     4.138     4.186     4.134     4.161     4.130     4.135     4.125     4.120     4.122     4.117     4.118     4.116     4.115     4.115     4.114     4.115     4.117     4.121     4.125     4.132     4.135     4.143     4.145     4.152     4.154     4.161     4.162     4.170     4.170     4.177     4.176     4.182     4.181     4.187     4.185     4.190     4.188     4.193     4.191     4.195     4.194     4.197     4.197     4.199     4.200     4.202     4.204     4.206     4.209     4.211     4.214     4.216     4.219     4.222     4.225     4.227     4.230     4.233     4.236     4.239     4.242     4.245     4.248     4.251     4.254     4.256     4.259     4.262     4.265     4.268     4.271     4.273     4.279     4.285     4.291     4.298     4.304     4.310     4.316     4.322     4.327     4.333     4.339     4.344     4.350     4.355     4.361     4.366     4.371     4.376     4.381     4.386     4.391     4.396     4.401     4.405     4.409     4.414     4.418     4.422     4.426     4.430     4.433     4.437     4.441     4.444     4.447     4.451     4.453     4.457     4.459     4.462     4.465     4.467     4.469     4.472     4.473     4.475     4.478     4.479     4.481     4.482     4.484     4.485     4.486     4.487     4.488     4.489     4.489     4.490     4.490     4.491     4.491     4.491     4.491     4.491     4.491     4.490     4.490     4.489     4.488     4.487     4.487     4.485     4.484     4.483     4.481     4.480     4.478     4.476     4.474     4.472     4.470     4.468     4.465     4.462     4.460     4.459     4.460     4.462     4.463     4.464     4.465     4.467     4.468     4.469     4.470     4.471     4.472     4.474     4.475     4.476     4.477     4.478     4.479     4.479     4.480     4.481     4.482     4.483     4.484     4.485     4.486     4.487     4.487     4.488     4.489     4.490     4.491     4.491     4.492     4.492     4.493     4.494     4.494     4.495     4.495     4.496     4.496     4.497     4.497     4.498     4.498     4.499     4.499     4.500     4.500     4.500     4.500     4.501     4.501     4.501     4.501     4.502     4.502     4.502     4.502     4.502     4.502     4.503     4.502     4.503     4.503     4.503     4.503     4.503     4.503     4.503     4.503     4.503     4.503     4.503     4.503     4.503     4.503     4.503     4.503     4.503     4.503     4.503     4.503     4.503     4.503     4.503     4.503     4.503     4.503     4.503     4.503     4.503     4.503     4.503     4.503     4.503     4.503     4.504     4.504     4.504     4.504     4.504     4.504     4.504     4.504     4.504     4.504     4.505     4.505     4.505     4.505     4.505     4.505     4.505     4.505     4.506     4.506     4.506     4.506     4.506     4.507     4.507     4.507     4.507     4.508     4.508     4.508     4.508     4.508     4.509     4.509     4.510     4.510     4.510     4.510     4.511     4.511     4.512     4.512     4.512     4.513     4.513     4.514     4.514     4.515     4.515     4.516     4.516     4.517     4.517     4.518     4.518     4.519     4.519     4.520     4.521     4.521     4.521     4.522     4.523     4.523     4.524     4.525     4.525     4.526     4.526     4.527     4.527     4.528     4.529     4.530     4.530     4.531     4.532     4.532     4.533     4.534     4.535     4.535     4.536     4.537     4.538     4.538     4.539     4.540     4.541     4.542     4.542     4.543     4.544     4.545     4.546     4.547     4.548     4.548     4.549     4.550     4.551     4.552     4.553     4.554     4.555     4.556     4.557     4.558     4.559     4.560     4.561     4.562     4.563     4.564     4.565     4.566     4.568     4.569     4.570     4.571     4.572     4.573     4.574     4.576     4.577     4.578     4.579     4.580     4.582     4.583     4.584     4.585     4.587     4.588     4.589     4.591     4.592     4.594     4.595     4.596     4.598     4.599     4.601     4.602     4.604     4.605     4.606     4.608     4.609     4.611     4.613     4.614     4.616     4.617     4.619     4.620     4.622     4.624     4.625     4.627     4.629     4.630     4.632     4.634     4.635     4.637     4.639     4.640     4.642     4.644     4.645     4.647     4.649     4.651     4.653     4.654     4.656     4.658     4.660     4.661     4.663     4.665     4.667     4.669     4.670     4.672     4.674     4.676     4.678     4.680     4.682     4.684     4.686     4.688     4.689     4.691     4.693     4.695     4.697     4.699     4.701     4.703     4.705     4.707     4.709     4.711     4.713     4.715     4.717     4.719     4.721     4.723     4.725     4.728     4.730     4.732     4.734     4.736     4.738     4.741     4.743     4.745     4.747     4.749     4.752     4.754     4.756     4.759     4.761     4.763     4.766     4.768     4.770     4.773     4.775     4.777     4.780     4.782     4.785     4.787     4.789     4.792     4.794     4.797     4.799     4.802     4.804     4.807     4.810     4.812     4.815     4.817     4.820     4.822     4.825     4.828     4.830     4.833     4.835     4.838     4.841     4.843     4.846     4.849     4.851     4.854     4.856     4.859     4.862     4.865     4.867     4.870     4.872     4.875     4.878     4.880     4.883     4.886     4.889     4.891     4.894     4.897     4.900     4.903     4.905     4.908     4.911     4.914     4.916     4.919     4.922     4.925     4.928     4.931     4.934     4.936     4.939     4.942     4.945     4.948     4.951     4.954     4.957     4.960     4.963     4.966     4.969     4.972     4.975     4.978     4.980     4.983     4.986     4.990     4.992     4.995     4.998     5.001     5.005     5.008     5.011     5.014     5.017     5.020     5.023     5.026     5.029     5.032     5.036     5.039     5.042     5.045     5.048     5.051     5.054     5.058     5.061     5.064     5.067     5.070     5.073     5.077     5.080     5.083     5.086     5.090     5.093     5.096     5.099     5.103     5.106     5.109     5.112     5.116     5.119     5.122     5.126     5.129     5.132     5.136     5.139     5.143     5.146     5.149     5.153     5.156     5.160     5.163     5.167     5.170     5.174     5.177     5.181     5.184     5.188     5.191     5.195     5.198     5.202     5.205     5.209     5.213     5.216     5.220     5.223     5.227     5.230     5.234     5.237     5.241     5.244     5.247     5.250     5.254     5.257     5.260     5.264     5.267     5.270     5.273     5.276     5.279     5.282     5.285     5.288     5.291     5.294     5.297     5.301     5.304     5.307     5.311     5.314     5.318     5.322     5.325     5.329     5.333     5.337     5.341     5.346     5.350     5.355     5.360     5.365     5.371     5.377     5.384     5.391     5.399     5.408     5.418     5.428     5.437     5.446     5.454     5.461     5.467     5.472     5.477     5.482     5.486     5.490     5.494     5.498     5.502     5.505     5.509     5.512     5.515     5.518     5.521     5.525     5.528     5.530     5.533     5.536     5.539     5.542     5.545     5.548     5.551     5.554     5.557     5.560     5.562     5.565     5.568     5.571     5.574     5.577     5.580     5.589     5.606     5.623     5.640     5.657     5.674     5.691     5.708     5.725     5.742     5.759     5.777     5.794     5.811     5.829     5.846     5.863     5.881     5.898     5.915     5.932     5.949     5.967     5.984     6.001     6.018     6.034     6.051     6.068     6.085     6.101     6.118     6.134     6.151     6.167     6.183     6.199     6.215     6.230     6.246     6.261     6.277     6.292     6.307     6.321     6.336     6.351     6.365     6.379     6.393     6.407     6.420     6.433     6.446     6.459     6.472     6.484     6.496     6.508     6.519     6.531     6.542     6.552     6.562     6.573     6.582     6.592     6.601     6.610     6.618     6.626     6.634     6.642     6.649     6.656     6.662     6.668     6.674     6.679     6.684     6.689     6.693     6.697     6.701     6.704     6.707     6.709     6.711     6.712     6.713     6.713     6.713     6.713     6.712     6.710     6.708     6.706     6.702     6.699     6.695     6.690     6.684     6.678     6.672     6.664     6.657     6.648     6.639     6.629     6.619     6.608     6.596     6.584     6.571     6.557     6.543     6.527     6.512     6.495     6.478     6.460     6.442     6.423     6.403     6.382     6.361     6.339     6.317     6.293     6.270     6.245     6.220     6.195     6.169     6.142     6.115     6.096     6.101     6.106     6.112     6.117     6.123     6.128     6.134     6.139     6.145     6.150     6.156     6.162     6.168     6.174     6.179     6.185     6.191     6.197     6.203     6.210     6.216     6.222     6.228     6.235     6.241     6.248     6.255     6.261     6.268     6.275     6.282     6.290     6.297     6.304     6.312     6.320     6.327     6.335     6.343     6.352     6.360     6.368     6.377     6.386     6.395     6.404     6.413     6.423     6.432     6.442     6.452     6.462     6.472     6.483     6.494     6.504     6.515     6.527     6.538     6.550     6.562     6.574     6.586     6.599     6.612     6.625     6.638     6.651     6.665     6.679     6.694     6.708     6.723     6.739     6.754     6.770     6.786     6.802     6.819     6.836     6.853     6.871     6.889     6.907     6.926     6.945     6.964     6.984     7.004     7.025     7.045     7.066     7.088     7.110     7.132     7.155     7.178     7.201     7.225     7.249     7.273     7.298     7.323     7.349     7.375     7.401     7.428     7.455     7.482     7.510     7.537     7.565     7.594     7.622     7.651     7.680     7.710     7.740     7.769     7.799     7.830     7.860     7.891     7.922     7.953     7.984     8.015     8.046     8.078     8.109     8.141     8.172     8.204     8.236     8.267     8.298     8.330     8.361     8.392     8.423     8.454     8.485     8.516     8.546     8.577     8.607     8.637     8.667     8.696     8.725     8.754     8.783     8.811     8.839     8.867     8.894     8.922     8.949     8.976     9.003     9.030     9.056     9.083     9.108     9.134     9.159     9.184     9.208     9.233     9.257     9.281     9.303     9.323     9.343     9.363     9.381     9.399     9.415     9.433     9.461     9.492     9.522     9.550     9.573     9.588     9.595     9.594     9.588     9.580     9.568     9.554     9.543     9.534     9.875    10.144    10.316    10.374    10.314    10.166    10.064    10.131    10.190    10.278    10.365    10.421    11.048    11.702    12.126    12.532    12.963    13.136    13.412    13.435    13.297    13.224    13.182    13.191    13.269    13.232    13.150    13.334    13.086    12.978    12.885    12.854    12.756    12.690    12.604    12.482    12.490    12.527    12.611    12.748    12.710    12.919    12.960    13.041    13.226    13.249    13.326    13.373    13.174    13.304    13.279    13.157    13.070    12.835    12.800    12.550    12.371    12.248    11.979    11.825    11.651    11.513    11.425    11.177    11.048    10.906    10.780    10.530    10.573    10.411    10.287    10.149    10.053     9.952     9.825     9.732     9.697     9.596     9.522     9.421     9.430     9.303     9.249     9.166     9.059     9.078     8.942     8.919     8.793     8.702     8.671     8.687     8.704     8.723     8.742     8.761     8.781     8.799     8.817     8.834     8.844     8.849     8.853     8.855     8.857     8.860     8.865     8.870     8.874     8.958     9.032     9.263     9.358     9.482     9.693     9.816     9.972    10.254    10.354    10.548    10.624    10.753    10.851    10.941    11.113    11.217    11.288    11.382    11.340    11.386    11.355    11.306    11.293    11.303    11.355    11.362    11.586    11.580    11.614    11.533    11.423    11.339    11.201    11.017    10.850    10.695    10.639    10.566    10.375    10.304    10.165    10.074     9.952     9.817     9.636     9.577     9.424     9.356     9.272     9.185     9.102     9.096     8.962     8.944     8.800     8.669     8.646     8.628     8.610     8.592     8.574     8.556     8.536     8.516     8.495     8.474     8.452     8.431     8.409     8.386     8.361     8.336     8.309     8.281     8.253     8.225     8.198     8.170     8.142     8.112     8.082     8.053     8.026     8.002     7.981     7.964     7.949     7.935     7.922     7.911     7.901     7.893     7.884     7.872     7.858     7.844     7.830     7.822     7.821     7.822     7.823     7.824     7.823     7.823     7.823     7.823     7.825     7.826     7.825     7.822     7.820     7.817     7.813     7.808     7.802     7.795     7.788     7.781     7.773     7.765     7.758     7.751     7.743     7.735     7.727     7.718     7.710     7.701     7.691     7.681     7.669     7.656     7.643     7.631     7.620     7.610     7.600     7.591     7.584     7.577     7.571     7.566     7.561     7.557     7.553     7.550     7.548     7.545     7.541     7.538     7.535     7.532     7.528     7.525     7.520     7.514     7.507     7.498     7.487     7.476     7.466     7.455     7.444     7.432     7.417     7.401     7.382     7.360     7.336     7.310     7.281     7.251     7.222     7.195     7.172     7.154     7.141     7.126     7.111     7.094     7.075     7.054     7.032     7.008     6.982     6.956     6.927     6.897     6.866     6.836     6.807     6.781     6.763     6.759     6.802     6.858     6.917     6.977     7.037     7.095     7.147     7.192     7.234     7.276     7.321     7.369     7.419     7.472     7.525     7.578     7.628     7.673     7.715     7.756     7.794     7.830     7.867     7.907     7.948     7.987     8.020     8.048     8.070     8.090     8.106     8.119     8.132     8.147     8.163     8.181     8.200     8.222     8.248     8.276     8.304     8.331     8.356     8.385     8.418     8.457     8.496     8.533     8.573     8.616     8.652     8.670     8.671     8.668     8.675     8.695     8.716     8.718     8.691     8.653     8.623     8.607     8.611     8.618     8.628     8.634     8.636     8.628     8.644     8.787     8.923     9.056     9.186     9.313     9.439     9.567     9.700     9.839     9.983    10.131    10.285    10.439    10.594    10.748    10.899    11.046    11.186    11.318    11.451    11.582    11.703    11.814    11.919    12.015    12.104    12.184    12.243    12.270    12.253    12.215    12.179    12.132    12.069    12.007    11.906    11.767    11.623    11.457    11.283    11.111    10.918    10.705    10.477    10.247    10.017     9.766     9.490     9.199     8.930     8.686     8.463     8.269     8.094     7.923     7.740     7.546     7.358     7.222     7.143     7.082     7.021     6.964     6.917     6.868     6.809     6.746     6.682     6.621     6.564     6.512     6.465     6.423     6.383     6.346     6.308     6.269     6.229     6.190     6.151     6.110     6.070     6.031     5.992     5.954     5.918     5.882     5.846     5.810     5.774     5.738     5.700     5.664     5.628     5.592     5.557     5.522     5.489     5.458     5.428     5.400     5.373     5.348     5.323     5.302     5.283     5.267     5.252     5.241     5.235     5.232     5.232     5.235     5.240     5.243     5.246     5.248     5.249     5.248     5.246     5.242     5.238     5.233     5.227     5.220     5.213     5.205     5.197     5.188     5.178     5.169     5.159     5.147     5.136     5.124     5.111     5.098     5.084     5.069     5.054     5.038     5.022     5.007     4.994     4.981     4.968     4.954     4.937     4.918     4.900     4.882     4.867     4.852     4.836     4.819     4.800     4.781     4.761     4.743     4.725     4.707     4.687     4.667     4.646     4.626     4.606     4.585     4.565     4.543     4.522     4.501     4.480     4.458     4.437     4.415     4.394     4.373     4.351     4.330     4.310     4.289     4.269     4.248     4.229     4.209     4.189     4.170     4.151     4.133     4.115     4.097     4.079     4.061     4.044     4.028     4.012     3.995     3.978     3.962     3.948     3.933     3.920     3.907     3.893     3.881     3.868     3.856     3.844     3.833     3.821     3.809     3.797     3.785     3.775     3.764     3.754     3.744     3.734     3.724     3.714     3.704     3.695     3.685     3.676     3.666     3.656     3.647     3.638     3.629     3.621     3.612     3.603     3.594     3.585     3.577     3.569     3.561     3.553     3.544     3.536     3.528     3.520     3.512     3.504     3.497     3.489     3.482     3.474     3.466     3.458     3.451     3.444     3.437     3.431     3.424     3.417     3.409     3.402     3.394     3.386     3.379     3.370     3.362     3.353     3.345     3.336     3.329     3.322     3.315     3.308     3.300     3.291     3.280     3.267     3.252     3.234     3.215     3.194     3.175     3.158     3.143     3.136     3.136     3.145     3.155     3.164     3.170     3.171     3.166     3.158     3.142
     3.919     3.952     3.970     3.999     4.017     4.042     4.056     4.078     4.085     4.105     4.106     4.124     4.117     4.133     4.122     4.135     4.124     4.129     4.119     4.133     4.107     4.137     4.114     4.144     4.126     4.144     4.131     4.138     4.129     4.127     4.121     4.112     4.110     4.094     4.092     4.076     4.072     4.059     4.053     4.044     4.038     4.037     4.047     4.051     4.056     4.062     4.077     4.070     4.110     4.075     4.118     4.074     4.101     4.067     4.067     4.056     4.050     4.041     4.032     4.025     4.029     4.041     4.054     4.065     4.077     4.095     4.097     4.148     4.113     4.185     4.125     4.208     4.132     4.217     4.136     4.213     4.137     4.201     4.135     4.182     4.133     4.158     4.129     4.134     4.125     4.120     4.121     4.117     4.118     4.114     4.115     4.114     4.113     4.114     4.113     4.115     4.119     4.125     4.129     4.136     4.139     4.147     4.149     4.157     4.158     4.165     4.166     4.173     4.173     4.180     4.179     4.185     4.184     4.189     4.187     4.192     4.190     4.194     4.193     4.196     4.195     4.198     4.198     4.200     4.202     4.203     4.206     4.208     4.210     4.213     4.215     4.218     4.220     4.223     4.226     4.229     4.232     4.235     4.238     4.241     4.243     4.246     4.249     4.252     4.255     4.258     4.260     4.263     4.267     4.274     4.280     4.287     4.293     4.299     4.305     4.311     4.318     4.323     4.329     4.335     4.341     4.347     4.352     4.358     4.363     4.368     4.373     4.379     4.384     4.389     4.394     4.399     4.403     4.408     4.412     4.417     4.421     4.425     4.429     4.433     4.437     4.441     4.444     4.448     4.451     4.454     4.457     4.460     4.463     4.466     4.469     4.471     4.474     4.476     4.478     4.480     4.482     4.484     4.486     4.487     4.489     4.490     4.491     4.492     4.493     4.494     4.495     4.495     4.496     4.497     4.497     4.497     4.497     4.497     4.497     4.497     4.496     4.496     4.495     4.494     4.493     4.492     4.491     4.490     4.489     4.487     4.485     4.484     4.482     4.480     4.478     4.475     4.473     4.470     4.468     4.465     4.462     4.459     4.459     4.461     4.462     4.463     4.464     4.466     4.467     4.468     4.469     4.470     4.471     4.472     4.473     4.474     4.475     4.476     4.477     4.478     4.479     4.480     4.481     4.482     4.483     4.484     4.484     4.485     4.486     4.487     4.487     4.488     4.489     4.489     4.490     4.491     4.491     4.492     4.492     4.493     4.494     4.494     4.495     4.495     4.495     4.496     4.496     4.497     4.497     4.497     4.498     4.498     4.498     4.499     4.499     4.499     4.499     4.499     4.500     4.500     4.500     4.500     4.500     4.500     4.500     4.500     4.500     4.500     4.500     4.500     4.501     4.501     4.501     4.501     4.501     4.501     4.501     4.501     4.501     4.501     4.501     4.501     4.501     4.501     4.501     4.501     4.501     4.501     4.501     4.501     4.501     4.501     4.501     4.501     4.501     4.501     4.501     4.501     4.501     4.501     4.501     4.501     4.502     4.502     4.502     4.502     4.502     4.502     4.502     4.502     4.503     4.503     4.503     4.503     4.503     4.503     4.504     4.504     4.504     4.504     4.504     4.504     4.505     4.505     4.505     4.505     4.506     4.506     4.506     4.507     4.507     4.507     4.507     4.508     4.508     4.509     4.509     4.509     4.510     4.510     4.510     4.511     4.511     4.512     4.512     4.513     4.513     4.514     4.514     4.515     4.515     4.516     4.516     4.517     4.517     4.518     4.518     4.519     4.519     4.520     4.521     4.521     4.522     4.523     4.523     4.524     4.524     4.525     4.526     4.526     4.527     4.528     4.528     4.529     4.530     4.531     4.531     4.532     4.533     4.533     4.534     4.535     4.536     4.536     4.537     4.538     4.539     4.540     4.541     4.541     4.542     4.543     4.544     4.545     4.546     4.547     4.548     4.548     4.549     4.550     4.551     4.552     4.553     4.554     4.555     4.556     4.557     4.558     4.559     4.560     4.561     4.562     4.563     4.565     4.566     4.567     4.568     4.569     4.570     4.571     4.573     4.574     4.575     4.576     4.577     4.579     4.580     4.581     4.582     4.584     4.585     4.586     4.588     4.589     4.590     4.592     4.593     4.594     4.596     4.598     4.599     4.600     4.602     4.603     4.605     4.606     4.608     4.609     4.611     4.612     4.614     4.615     4.617     4.619     4.620     4.622     4.624     4.625     4.627     4.628     4.630     4.632     4.633     4.635     4.637     4.639     4.641     4.642     4.644     4.646     4.647     4.649     4.651     4.653     4.654     4.656     4.658     4.660     4.662     4.663     4.665     4.667     4.669     4.671     4.673     4.675     4.677     4.678     4.680     4.682     4.684     4.686     4.688     4.690     4.692     4.694     4.696     4.698     4.700     4.702     4.704     4.705     4.708     4.710     4.712     4.714     4.716     4.718     4.720     4.722     4.724     4.726     4.728     4.730     4.733     4.735     4.737     4.739     4.741     4.744     4.746     4.748     4.750     4.753     4.755     4.757     4.760     4.762     4.764     4.767     4.769     4.771     4.774     4.776     4.779     4.781     4.783     4.786     4.788     4.791     4.793     4.796     4.798     4.801     4.803     4.806     4.808     4.811     4.813     4.816     4.819     4.821     4.824     4.827     4.829     4.832     4.834     4.837     4.839     4.842     4.845     4.847     4.850     4.853     4.855     4.858     4.860     4.863     4.866     4.869     4.871     4.874     4.877     4.879     4.882     4.885     4.888     4.890     4.893     4.896     4.899     4.901     4.904     4.907     4.910     4.912     4.915     4.918     4.921     4.924     4.927     4.929     4.932     4.935     4.938     4.941     4.944     4.947     4.950     4.953     4.956     4.959     4.962     4.964     4.968     4.970     4.973     4.976     4.979     4.982     4.985     4.988     4.991     4.994     4.997     5.000     5.003     5.006     5.010     5.013     5.016     5.019     5.022     5.025     5.028     5.031     5.034     5.037     5.041     5.044     5.047     5.050     5.053     5.056     5.059     5.063     5.066     5.069     5.072     5.075     5.078     5.082     5.085     5.088     5.091     5.095     5.098     5.101     5.104     5.107     5.111     5.114     5.117     5.121     5.124     5.127     5.130     5.134     5.137     5.141     5.144     5.147     5.151     5.154     5.158     5.161     5.165     5.168     5.172     5.175     5.178     5.182     5.186     5.189     5.193     5.196     5.200     5.203     5.207     5.211     5.214     5.218     5.221     5.225     5.228     5.232     5.235     5.238     5.242     5.245     5.248     5.252     5.255     5.258     5.262     5.265     5.268     5.271     5.274     5.277     5.280     5.284     5.287     5.290     5.293     5.296     5.299     5.303     5.306     5.310     5.313     5.317     5.321     5.325     5.329     5.333     5.337     5.342     5.346     5.351     5.356     5.362     5.367     5.374     5.380     5.387     5.395     5.403     5.412     5.421     5.430     5.439     5.448     5.455     5.462     5.468     5.473     5.478     5.483     5.487     5.491     5.495     5.499     5.503     5.506     5.510     5.513     5.516     5.519     5.522     5.525     5.528     5.531     5.534     5.537     5.540     5.543     5.546     5.549     5.552     5.555     5.558     5.560     5.563     5.566     5.569     5.572     5.575     5.578     5.586     5.602     5.619     5.636     5.653     5.670     5.687     5.704     5.721     5.738     5.755     5.772     5.790     5.807     5.824     5.841     5.859     5.876     5.893     5.910     5.928     5.945     5.962     5.979     5.996     6.013     6.029     6.046     6.063     6.080     6.096     6.113     6.129     6.145     6.161     6.178     6.194     6.209     6.225     6.241     6.256     6.271     6.286     6.301     6.316     6.331     6.345     6.359     6.374     6.388     6.401     6.414     6.428     6.441     6.454     6.466     6.479     6.491     6.502     6.514     6.525     6.536     6.547     6.557     6.567     6.577     6.587     6.596     6.605     6.613     6.621     6.629     6.637     6.644     6.651     6.657     6.663     6.669     6.674     6.680     6.684     6.689     6.693     6.696     6.699     6.702     6.704     6.706     6.707     6.708     6.709     6.709     6.709     6.708     6.706     6.704     6.702     6.699     6.695     6.691     6.686     6.681     6.675     6.669     6.662     6.654     6.646     6.637     6.628     6.617     6.607     6.595     6.583     6.570     6.557     6.542     6.527     6.512     6.496     6.479     6.461     6.442     6.423     6.404     6.383     6.362     6.340     6.318     6.295     6.271     6.247     6.222     6.197     6.171     6.144     6.117     6.093     6.098     6.104     6.109     6.115     6.120     6.125     6.131     6.137     6.142     6.148     6.154     6.159     6.165     6.171     6.177     6.183     6.189     6.195     6.201     6.207     6.213     6.220     6.226     6.232     6.239     6.245     6.252     6.259     6.266     6.273     6.280     6.287     6.294     6.302     6.309     6.317     6.325     6.333     6.341     6.349     6.357     6.366     6.374     6.383     6.392     6.401     6.411     6.420     6.430     6.439     6.449     6.459     6.470     6.480     6.491     6.502     6.513     6.524     6.535     6.547     6.559     6.571     6.583     6.596     6.609     6.622     6.635     6.648     6.662     6.676     6.690     6.705     6.720     6.735     6.750     6.766     6.782     6.798     6.815     6.831     6.849     6.866     6.884     6.902     6.921     6.940     6.959     6.979     6.999     7.019     7.040     7.061     7.082     7.104     7.126     7.148     7.171     7.194     7.218     7.242     7.266     7.291     7.316     7.341     7.367     7.393     7.420     7.447     7.474     7.501     7.529     7.557     7.585     7.613     7.642     7.671     7.700     7.730     7.759     7.789     7.820     7.850     7.881     7.911     7.942     7.973     8.005     8.036     8.067     8.099     8.130     8.162     8.194     8.225     8.257     8.288     8.320     8.351     8.382     8.413     8.444     8.475     8.506     8.536     8.567     8.597     8.627     8.657     8.686     8.715     8.744     8.773     8.802     8.830     8.858     8.886     8.913     8.940     8.967     8.994     9.020     9.047     9.073     9.099     9.125     9.150     9.175     9.200     9.225     9.249     9.273     9.296     9.317     9.337     9.356     9.375     9.393     9.409     9.425     9.448     9.476     9.506     9.535     9.560     9.578     9.588     9.590     9.585     9.578     9.569     9.555     9.541     9.530     9.552     9.867    10.105    10.257    10.315    10.261    10.128     9.967    10.074    10.184    10.319    10.429    10.674    11.223    11.743    12.279    12.630    13.081    13.410    13.465    13.291    13.221    13.164    13.097    13.068    12.867    13.058    13.041    13.038    13.019    12.853    12.756    12.786    12.713    12.484    12.552    12.528    12.316    12.470    12.512    12.532    12.707    12.741    12.822    13.034    12.925    13.255    13.110    13.121    13.230    13.074    13.235    13.041    12.924    13.011    12.752    12.641    12.495    12.382    12.204    11.962    11.920    11.736    11.564    11.324    11.231    11.098    10.867    10.936    10.671    10.566    10.435    10.330    10.184    10.099     9.862     9.927     9.746     9.696     9.595     9.549     9.417     9.428     9.271     9.193     9.151     9.032     8.975     8.856     8.827     8.722     8.681     8.699     8.718     8.738     8.758     8.778     8.796     8.813     8.830     8.843     8.849     8.852     8.855     8.858     8.861     8.866     8.871     8.876     8.881     8.884     8.887     8.996     9.122     9.322     9.436     9.563     9.755     9.887    10.122    10.237    10.353    10.448    10.534    10.672    10.799    10.890    11.012    11.043    11.142    11.138    11.170    11.142    11.136    11.143    11.093    11.308    11.264    11.385    11.409    11.371    11.431    11.321    11.241    11.076    10.943    10.860    10.698    10.567    10.442    10.282    10.107    10.098     9.886     9.801     9.650     9.515     9.415     9.307     9.189     9.168     9.119     9.073     9.046     8.892     8.790     8.688     8.672     8.656     8.638     8.621     8.603     8.584     8.564     8.544     8.523     8.503     8.482     8.462     8.440     8.417     8.393     8.367     8.341     8.313     8.285     8.258     8.230     8.201     8.171     8.141     8.111     8.083     8.057     8.033     8.012     7.995     7.979     7.965     7.953     7.943     7.933     7.924     7.913     7.899     7.885     7.872     7.862     7.858     7.857     7.858     7.859     7.859     7.860     7.860     7.861     7.862     7.864     7.864     7.863     7.861     7.859     7.855     7.850     7.843     7.835     7.826     7.817     7.808     7.798     7.789     7.780     7.772     7.763     7.754     7.745     7.736     7.726     7.716     7.705     7.693     7.679     7.666     7.652     7.640     7.628     7.617     7.607     7.598     7.590     7.583     7.577     7.571     7.567     7.563     7.560     7.557     7.555     7.552     7.549     7.546     7.543     7.539     7.536     7.533     7.529     7.524     7.518     7.510     7.501     7.491     7.479     7.467     7.454     7.439     7.423     7.406     7.386     7.363     7.337     7.310     7.281     7.253     7.226     7.202     7.184     7.170     7.156     7.138     7.120     7.101     7.076     7.049     7.021     6.992     6.963     6.933     6.901     6.869     6.837     6.806     6.777     6.751     6.732     6.726     6.762     6.813     6.868     6.924     6.978     7.029     7.075     7.115     7.153     7.195     7.242     7.292     7.343     7.396     7.449     7.502     7.552     7.600     7.645     7.689     7.730     7.771     7.812     7.853     7.893     7.931     7.963     7.990     8.012     8.029     8.044     8.056     8.070     8.084     8.099     8.114     8.130     8.150     8.172     8.196     8.221     8.247     8.274     8.305     8.340     8.379     8.418     8.459     8.504     8.547     8.577     8.587     8.577     8.575     8.600     8.640     8.672     8.670     8.639     8.602     8.580     8.582     8.595     8.609     8.617     8.627     8.630     8.713     8.868     9.017     9.161     9.305     9.443     9.580     9.721     9.864    10.014    10.168    10.326    10.488    10.654    10.818    10.983    11.141    11.290    11.435    11.571    11.697    11.812    11.926    12.034    12.122    12.193    12.250    12.297    12.336    12.360    12.342    12.286    12.208    12.128    12.038    11.926    11.809    11.683    11.505    11.314    11.116    10.889    10.667    10.440    10.194     9.940     9.697     9.461     9.211     8.946     8.665     8.395     8.164     7.965     7.795     7.645     7.498     7.346     7.189     7.036     6.909     6.825     6.770     6.727     6.689     6.655     6.617     6.571     6.519     6.464     6.410     6.358     6.310     6.267     6.228     6.192     6.159     6.127     6.094     6.060     6.028     5.995     5.962     5.929     5.896     5.863     5.831     5.800     5.768     5.735     5.703     5.671     5.637     5.603     5.569     5.536     5.502     5.468     5.435     5.404     5.373     5.343     5.315     5.289     5.263     5.238     5.217     5.197     5.178     5.163     5.150     5.141     5.136     5.134     5.135     5.139     5.145     5.149     5.153     5.156     5.157     5.157     5.156     5.154     5.151     5.147     5.143     5.138     5.132     5.126     5.119     5.112     5.104     5.096     5.086     5.076     5.066     5.055     5.043     5.031     5.018     5.005     4.990     4.975     4.961     4.947     4.936     4.924     4.912     4.897     4.881     4.863     4.846     4.829     4.814     4.800     4.784     4.767     4.749     4.730     4.711     4.693     4.676     4.657     4.638     4.619     4.598     4.578     4.558     4.538     4.518     4.497     4.476     4.455     4.434     4.413     4.392     4.371     4.350     4.329     4.308     4.287     4.267     4.247     4.226     4.207     4.187     4.168     4.148     4.130     4.111     4.093     4.075     4.058     4.040     4.023     4.007     3.991     3.974     3.958     3.942     3.927     3.913     3.899     3.886     3.873     3.860     3.848     3.836     3.824     3.813     3.801     3.790     3.778     3.766     3.755     3.744     3.735     3.725     3.715     3.705     3.695     3.685     3.675     3.666     3.657     3.647     3.638     3.628     3.619     3.610     3.602     3.593     3.584     3.576     3.567     3.558     3.550     3.542     3.534     3.526     3.518     3.510     3.502     3.494     3.486     3.478     3.471     3.464     3.456     3.448     3.440     3.433     3.426     3.419     3.413     3.406     3.399     3.392     3.384     3.376     3.369     3.361     3.353     3.344     3.335     3.327     3.318     3.311     3.304     3.297     3.290     3.282     3.273     3.262     3.249     3.234     3.216     3.196     3.176     3.155     3.137     3.123     3.117     3.118     3.128     3.140     3.150     3.156     3.157     3.153     3.146     3.132
     3.924     3.945     3.973     3.994     4.018     4.038     4.058     4.073     4.090     4.099     4.116     4.118     4.133     4.127     4.142     4.133     4.143     4.135     4.139     4.129     4.142     4.116     4.144     4.116     4.148     4.125     4.145     4.126     4.136     4.121     4.123     4.110     4.105     4.094     4.087     4.076     4.068     4.058     4.052     4.040     4.042     4.046     4.050     4.053     4.063     4.069     4.071     4.098     4.075     4.117     4.076     4.110     4.073     4.081     4.063     4.061     4.050     4.042     4.034     4.025     4.026     4.037     4.050     4.062     4.074     4.083     4.105     4.101     4.149     4.114     4.179     4.124     4.194     4.129     4.196     4.132     4.188     4.132     4.172     4.130     4.152     4.127     4.129     4.123     4.119     4.120     4.116     4.117     4.113     4.114     4.112     4.112     4.112     4.111     4.113     4.113     4.119     4.123     4.130     4.133     4.141     4.144     4.151     4.153     4.160     4.162     4.168     4.170     4.176     4.176     4.182     4.182     4.186     4.186     4.190     4.189     4.193     4.191     4.195     4.193     4.197     4.196     4.199     4.199     4.202     4.203     4.205     4.207     4.209     4.211     4.214     4.216     4.219     4.222     4.225     4.228     4.230     4.233     4.236     4.239     4.242     4.245     4.247     4.250     4.253     4.256     4.262     4.268     4.275     4.282     4.288     4.295     4.301     4.307     4.313     4.319     4.325     4.331     4.337     4.343     4.348     4.354     4.359     4.365     4.370     4.376     4.381     4.386     4.391     4.396     4.401     4.406     4.410     4.415     4.419     4.424     4.428     4.432     4.436     4.440     4.444     4.448     4.451     4.455     4.458     4.461     4.464     4.467     4.470     4.473     4.475     4.478     4.480     4.483     4.485     4.487     4.489     4.490     4.492     4.494     4.495     4.496     4.497     4.499     4.499     4.500     4.501     4.502     4.502     4.503     4.503     4.503     4.503     4.503     4.503     4.503     4.502     4.501     4.501     4.500     4.499     4.498     4.497     4.495     4.494     4.493     4.491     4.489     4.487     4.485     4.483     4.481     4.478     4.476     4.473     4.470     4.467     4.464     4.461     4.458     4.460     4.461     4.462     4.463     4.465     4.466     4.467     4.468     4.469     4.470     4.471     4.472     4.473     4.474     4.475     4.476     4.477     4.478     4.479     4.479     4.480     4.481     4.482     4.483     4.483     4.484     4.485     4.486     4.486     4.487     4.488     4.488     4.489     4.489     4.490     4.491     4.491     4.492     4.492     4.493     4.493     4.494     4.494     4.494     4.495     4.495     4.495     4.496     4.496     4.496     4.496     4.496     4.497     4.497     4.497     4.497     4.497     4.498     4.498     4.498     4.498     4.498     4.498     4.498     4.498     4.498     4.498     4.498     4.498     4.499     4.499     4.498     4.499     4.499     4.499     4.499     4.499     4.499     4.499     4.499     4.499     4.499     4.499     4.499     4.499     4.499     4.499     4.499     4.499     4.499     4.499     4.499     4.499     4.499     4.499     4.499     4.499     4.499     4.499     4.499     4.500     4.500     4.500     4.500     4.500     4.500     4.500     4.501     4.501     4.501     4.501     4.501     4.501     4.502     4.502     4.502     4.502     4.502     4.503     4.503     4.503     4.503     4.504     4.504     4.504     4.505     4.505     4.505     4.505     4.506     4.506     4.506     4.507     4.507     4.508     4.508     4.508     4.509     4.509     4.510     4.510     4.511     4.511     4.512     4.512     4.513     4.513     4.514     4.514     4.515     4.515     4.516     4.516     4.517     4.518     4.518     4.519     4.519     4.520     4.521     4.521     4.522     4.522     4.523     4.524     4.524     4.525     4.526     4.526     4.527     4.528     4.528     4.529     4.530     4.531     4.531     4.532     4.533     4.534     4.535     4.535     4.536     4.537     4.538     4.539     4.540     4.540     4.541     4.542     4.543     4.544     4.545     4.546     4.547     4.548     4.549     4.549     4.551     4.552     4.552     4.553     4.555     4.555     4.556     4.557     4.558     4.560     4.561     4.562     4.563     4.564     4.565     4.566     4.567     4.568     4.570     4.571     4.572     4.573     4.574     4.576     4.577     4.578     4.579     4.581     4.582     4.583     4.585     4.586     4.587     4.589     4.590     4.591     4.593     4.594     4.596     4.597     4.599     4.600     4.602     4.603     4.605     4.606     4.608     4.609     4.611     4.612     4.614     4.615     4.617     4.619     4.620     4.622     4.624     4.625     4.627     4.629     4.630     4.632     4.634     4.635     4.637     4.639     4.641     4.642     4.644     4.646     4.647     4.649     4.651     4.653     4.655     4.656     4.658     4.660     4.662     4.664     4.666     4.667     4.669     4.671     4.673     4.675     4.677     4.679     4.681     4.683     4.685     4.687     4.688     4.690     4.692     4.694     4.696     4.698     4.700     4.702     4.704     4.706     4.708     4.710     4.712     4.715     4.717     4.719     4.721     4.723     4.725     4.727     4.729     4.731     4.733     4.736     4.738     4.740     4.742     4.745     4.747     4.749     4.751     4.754     4.756     4.758     4.761     4.763     4.766     4.768     4.770     4.773     4.775     4.777     4.780     4.782     4.785     4.787     4.790     4.792     4.795     4.797     4.800     4.802     4.805     4.807     4.810     4.812     4.815     4.818     4.820     4.823     4.825     4.828     4.831     4.833     4.836     4.838     4.841     4.844     4.846     4.849     4.852     4.854     4.857     4.859     4.862     4.865     4.867     4.870     4.873     4.876     4.878     4.881     4.884     4.886     4.889     4.892     4.895     4.898     4.900     4.903     4.906     4.909     4.911     4.914     4.917     4.920     4.923     4.925     4.928     4.931     4.934     4.937     4.940     4.943     4.946     4.949     4.952     4.955     4.958     4.961     4.964     4.966     4.969     4.972     4.975     4.978     4.981     4.984     4.987     4.990     4.993     4.996     4.999     5.002     5.005     5.008     5.011     5.014     5.018     5.021     5.024     5.027     5.030     5.033     5.036     5.039     5.042     5.046     5.049     5.052     5.055     5.058     5.061     5.064     5.068     5.071     5.074     5.077     5.080     5.084     5.087     5.090     5.093     5.096     5.099     5.103     5.106     5.109     5.112     5.116     5.119     5.122     5.126     5.129     5.132     5.135     5.139     5.142     5.146     5.149     5.152     5.156     5.159     5.163     5.166     5.170     5.173     5.177     5.180     5.184     5.187     5.191     5.194     5.198     5.201     5.205     5.208     5.212     5.216     5.219     5.223     5.226     5.229     5.233     5.236     5.240     5.243     5.246     5.250     5.253     5.256     5.260     5.263     5.266     5.269     5.272     5.276     5.279     5.282     5.285     5.288     5.292     5.295     5.298     5.302     5.305     5.309     5.312     5.316     5.320     5.325     5.329     5.333     5.338     5.342     5.347     5.352     5.358     5.363     5.370     5.376     5.383     5.390     5.398     5.406     5.415     5.423     5.432     5.440     5.449     5.456     5.463     5.469     5.474     5.479     5.484     5.488     5.492     5.496     5.500     5.503     5.507     5.510     5.514     5.517     5.520     5.523     5.526     5.529     5.532     5.535     5.538     5.541     5.544     5.547     5.549     5.553     5.555     5.558     5.561     5.564     5.567     5.570     5.573     5.576     5.582     5.599     5.616     5.632     5.649     5.666     5.683     5.700     5.717     5.734     5.751     5.768     5.785     5.802     5.820     5.837     5.854     5.871     5.889     5.906     5.923     5.940     5.957     5.974     5.991     6.008     6.025     6.041     6.058     6.074     6.091     6.107     6.124     6.140     6.156     6.172     6.188     6.204     6.220     6.235     6.251     6.266     6.281     6.296     6.311     6.325     6.340     6.354     6.368     6.382     6.396     6.409     6.422     6.435     6.448     6.461     6.473     6.485     6.497     6.509     6.520     6.531     6.542     6.552     6.562     6.572     6.582     6.591     6.600     6.608     6.616     6.624     6.632     6.639     6.646     6.652     6.658     6.664     6.670     6.675     6.680     6.684     6.688     6.691     6.695     6.697     6.700     6.702     6.703     6.704     6.705     6.705     6.705     6.704     6.702     6.700     6.698     6.695     6.692     6.688     6.683     6.678     6.672     6.666     6.659     6.652     6.644     6.635     6.626     6.616     6.605     6.594     6.582     6.569     6.556     6.542     6.528     6.512     6.496     6.479     6.462     6.443     6.424     6.405     6.384     6.363     6.342     6.320     6.297     6.273     6.249     6.224     6.199     6.173     6.147     6.120     6.092     6.096     6.101     6.106     6.112     6.117     6.123     6.128     6.134     6.140     6.145     6.151     6.157     6.163     6.168     6.174     6.180     6.186     6.192     6.198     6.204     6.211     6.217     6.223     6.230     6.236     6.243     6.250     6.256     6.263     6.270     6.277     6.284     6.292     6.299     6.307     6.314     6.322     6.330     6.338     6.346     6.355     6.363     6.372     6.381     6.390     6.399     6.408     6.417     6.427     6.437     6.447     6.457     6.467     6.478     6.488     6.499     6.510     6.521     6.532     6.544     6.556     6.568     6.580     6.593     6.605     6.618     6.632     6.645     6.659     6.672     6.687     6.701     6.716     6.731     6.746     6.762     6.778     6.794     6.810     6.827     6.844     6.862     6.880     6.898     6.916     6.935     6.954     6.974     6.993     7.014     7.034     7.055     7.076     7.098     7.120     7.142     7.165     7.188     7.211     7.235     7.259     7.284     7.308     7.334     7.359     7.385     7.412     7.438     7.465     7.492     7.520     7.548     7.576     7.604     7.633     7.662     7.691     7.720     7.750     7.780     7.810     7.840     7.870     7.901     7.932     7.963     7.994     8.025     8.057     8.088     8.120     8.151     8.183     8.215     8.246     8.278     8.309     8.340     8.372     8.403     8.434     8.465     8.496     8.526     8.557     8.587     8.617     8.647     8.676     8.706     8.735     8.764     8.792     8.821     8.849     8.877     8.904     8.932     8.958     8.985     9.011     9.038     9.064     9.089     9.115     9.141     9.166     9.191     9.216     9.241     9.266     9.289     9.311     9.332     9.351     9.370     9.389     9.407     9.421     9.439     9.462     9.490     9.518     9.544     9.564     9.578     9.583     9.581     9.575     9.567     9.556     9.541     9.526     9.512     9.601     9.883    10.084    10.206    10.246    10.192    10.066     9.938    10.055    10.188    10.312    10.479    10.917    11.455    12.134    12.447    12.960    13.326    13.473    13.513    13.381    13.079    12.979    12.992    12.913    12.961    12.823    12.977    12.884    12.843    12.706    12.826    12.684    12.586    12.585    12.425    12.418    12.481    12.351    12.395    12.362    12.439    12.636    12.578    12.793    12.856    12.934    13.075    13.090    13.122    13.170    13.182    12.999    12.975    12.873    12.900    12.638    12.690    12.468    12.297    12.186    12.029    11.845    11.681    11.526    11.364    11.213    11.249    10.986    10.962    10.775    10.656    10.456    10.367    10.193    10.226    10.072     9.905     9.784     9.688     9.577     9.574     9.409     9.368     9.317     9.200     9.125     8.970     8.867     8.805     8.689     8.692     8.711     8.731     8.751     8.771     8.790     8.807     8.823     8.836     8.845     8.850     8.853     8.857     8.861     8.865     8.871     8.877     8.882     8.887     8.891     8.894     8.895     8.999     9.118     9.243     9.383     9.515     9.652     9.791     9.967    10.061    10.179    10.280    10.433    10.502    10.637    10.703    10.819    10.841    10.907    10.933    10.928    10.997    10.888    11.066    10.967    11.038    11.110    11.164    11.247    11.169    11.244    11.114    11.006    11.011    10.783    10.718    10.586    10.444    10.256    10.195     9.974     9.906     9.747     9.611     9.510     9.389     9.273     9.212     9.086     9.059     9.036     8.964     8.856     8.754     8.714     8.698     8.682     8.666     8.648     8.630     8.611     8.591     8.571     8.552     8.532     8.512     8.492     8.471     8.448     8.424     8.399     8.373     8.346     8.319     8.290     8.261     8.232     8.201     8.171     8.142     8.113     8.087     8.064     8.043     8.025     8.010     7.997     7.985     7.975     7.965     7.954     7.942     7.929     7.917     7.907     7.900     7.897     7.896     7.897     7.897     7.898     7.900     7.901     7.903     7.905     7.907     7.907     7.906     7.903     7.900     7.894     7.887     7.878     7.868     7.857     7.845     7.834     7.823     7.813     7.803     7.793     7.784     7.774     7.764     7.754     7.743     7.732     7.719     7.705     7.691     7.676     7.662     7.649     7.636     7.625     7.614     7.605     7.596     7.589     7.583     7.578     7.574     7.571     7.569     7.566     7.564     7.561     7.558     7.555     7.552     7.549     7.546     7.544     7.541     7.537     7.531     7.524     7.516     7.505     7.492     7.478     7.462     7.445     7.428     7.409     7.388     7.364     7.338     7.310     7.283     7.256     7.232     7.210     7.192     7.178     7.160     7.142     7.122     7.097     7.065     7.032     6.999     6.967     6.934     6.901     6.868     6.836     6.805     6.775     6.748     6.723     6.704     6.699     6.724     6.767     6.814     6.862     6.909     6.952     6.992     7.028     7.065     7.109     7.158     7.208     7.260     7.313     7.366     7.420     7.472     7.521     7.568     7.614     7.658     7.702     7.744     7.786     7.826     7.863     7.895     7.922     7.945     7.963     7.977     7.992     8.007     8.023     8.037     8.051     8.066     8.084     8.105     8.127     8.151     8.175     8.202     8.232     8.265     8.299     8.335     8.376     8.417     8.453     8.477     8.476     8.458     8.474     8.527     8.588     8.629     8.628     8.599     8.572     8.569     8.583     8.600     8.606     8.611     8.618     8.763     8.925     9.092     9.257     9.417     9.577     9.734     9.891    10.052    10.212    10.377    10.549    10.720    10.891    11.063    11.230    11.398    11.553    11.699    11.833    11.955    12.065    12.160    12.249    12.326    12.383    12.407    12.410    12.404    12.392    12.368    12.311    12.207    12.081    11.952    11.820    11.672    11.501    11.323    11.108    10.863    10.630    10.379    10.125     9.880     9.619     9.363     9.125     8.903     8.677     8.432     8.172     7.914     7.701     7.532     7.390     7.264     7.141     7.018     6.895     6.771     6.657     6.569     6.510     6.469     6.439     6.413     6.383     6.347     6.305     6.258     6.210     6.165     6.121     6.082     6.046     6.014     5.984     5.956     5.928     5.900     5.873     5.846     5.819     5.792     5.764     5.736     5.709     5.682     5.654     5.625     5.597     5.568     5.537     5.506     5.476     5.444     5.413     5.381     5.350     5.320     5.291     5.262     5.234     5.208     5.182     5.158     5.136     5.116     5.097     5.080     5.066     5.055     5.047     5.043     5.042     5.044     5.049     5.055     5.061     5.065     5.069     5.071     5.072     5.072     5.071     5.070     5.067     5.064     5.060     5.056     5.051     5.046     5.041     5.033     5.025     5.017     5.008     4.998     4.988     4.978     4.967     4.955     4.942     4.929     4.915     4.902     4.890     4.879     4.868     4.856     4.842     4.827     4.810     4.793     4.778     4.763     4.749     4.733     4.717     4.699     4.680     4.662     4.645     4.627     4.609     4.590     4.571     4.551     4.531     4.512     4.492     4.471     4.451     4.430     4.410     4.389     4.368     4.348     4.327     4.306     4.285     4.265     4.245     4.225     4.205     4.185     4.166     4.146     4.127     4.109     4.090     4.072     4.054     4.037     4.019     4.002     3.986     3.970     3.954     3.938     3.922     3.907     3.892     3.879     3.866     3.853     3.841     3.828     3.816     3.804     3.793     3.782     3.771     3.759     3.748     3.736     3.725     3.715     3.706     3.696     3.686     3.676     3.666     3.657     3.647     3.638     3.629     3.620     3.610     3.601     3.592     3.583     3.575     3.566     3.558     3.549     3.540     3.532     3.524     3.516     3.508     3.500     3.492     3.484     3.476     3.468     3.460     3.453     3.446     3.438     3.431     3.423     3.415     3.408     3.402     3.395     3.388     3.381     3.374     3.367     3.360     3.351     3.343     3.335     3.326     3.318     3.309     3.301     3.293     3.286     3.279     3.272     3.264     3.255     3.244     3.231     3.216     3.199     3.179     3.158     3.137     3.118     3.103     3.098     3.101     3.113     3.125     3.136     3.143     3.144     3.140     3.134     3.122
     3.916     3.945     3.968     3.991     4.014     4.033     4.054     4.069     4.086     4.100     4.110     4.124     4.127     4.140     4.135     4.149     4.143     4.150     4.144     4.147     4.137     4.148     4.124     4.146     4.114     4.147     4.119     4.142     4.118     4.130     4.109     4.114     4.096     4.096     4.079     4.077     4.061     4.059     4.043     4.046     4.045     4.051     4.051     4.062     4.065     4.072     4.081     4.077     4.109     4.077     4.112     4.076     4.093     4.070     4.069     4.058     4.053     4.043     4.034     4.028     4.024     4.034     4.045     4.059     4.068     4.082     4.087     4.108     4.102     4.144     4.114     4.165     4.121     4.173     4.125     4.170     4.126     4.158     4.125     4.141     4.123     4.122     4.120     4.118     4.117     4.114     4.114     4.112     4.112     4.110     4.111     4.109     4.110     4.110     4.110     4.112     4.117     4.123     4.127     4.134     4.138     4.144     4.148     4.154     4.157     4.163     4.165     4.171     4.172     4.178     4.179     4.183     4.183     4.188     4.187     4.191     4.190     4.193     4.192     4.195     4.194     4.197     4.197     4.199     4.200     4.202     4.204     4.206     4.208     4.210     4.213     4.215     4.218     4.221     4.223     4.226     4.229     4.232     4.234     4.237     4.240     4.243     4.246     4.250     4.256     4.263     4.270     4.276     4.283     4.289     4.296     4.302     4.308     4.314     4.321     4.327     4.333     4.339     4.344     4.350     4.356     4.361     4.367     4.372     4.378     4.383     4.388     4.393     4.399     4.403     4.408     4.413     4.417     4.422     4.427     4.431     4.435     4.439     4.443     4.447     4.451     4.454     4.458     4.461     4.465     4.468     4.471     4.474     4.477     4.479     4.482     4.484     4.487     4.489     4.491     4.493     4.495     4.497     4.498     4.500     4.501     4.503     4.503     4.505     4.505     4.506     4.507     4.508     4.508     4.508     4.509     4.509     4.509     4.509     4.509     4.508     4.508     4.507     4.506     4.505     4.505     4.504     4.502     4.501     4.500     4.498     4.496     4.494     4.492     4.490     4.488     4.486     4.483     4.481     4.478     4.475     4.472     4.469     4.466     4.462     4.459     4.459     4.460     4.461     4.462     4.464     4.465     4.465     4.467     4.468     4.469     4.470     4.471     4.472     4.473     4.473     4.474     4.475     4.476     4.477     4.478     4.479     4.480     4.480     4.481     4.482     4.483     4.483     4.484     4.485     4.485     4.486     4.486     4.487     4.488     4.488     4.489     4.489     4.490     4.490     4.491     4.491     4.492     4.492     4.492     4.493     4.493     4.493     4.494     4.494     4.494     4.494     4.494     4.495     4.495     4.495     4.495     4.495     4.495     4.495     4.495     4.496     4.496     4.496     4.496     4.496     4.496     4.496     4.496     4.496     4.496     4.496     4.496     4.496     4.496     4.496     4.496     4.496     4.496     4.496     4.496     4.496     4.496     4.496     4.496     4.496     4.496     4.497     4.497     4.496     4.497     4.497     4.497     4.497     4.497     4.497     4.497     4.497     4.497     4.497     4.497     4.498     4.498     4.498     4.498     4.498     4.498     4.499     4.499     4.499     4.499     4.499     4.499     4.500     4.500     4.500     4.500     4.500     4.501     4.501     4.501     4.501     4.502     4.502     4.502     4.502     4.503     4.503     4.504     4.504     4.504     4.505     4.505     4.505     4.506     4.506     4.506     4.507     4.507     4.508     4.508     4.509     4.509     4.510     4.510     4.511     4.511     4.512     4.512     4.513     4.513     4.514     4.515     4.515     4.516     4.516     4.517     4.517     4.518     4.518     4.519     4.520     4.521     4.521     4.522     4.522     4.523     4.524     4.524     4.525     4.526     4.526     4.527     4.528     4.529     4.530     4.530     4.531     4.532     4.533     4.533     4.534     4.535     4.536     4.537     4.538     4.538     4.539     4.540     4.541     4.542     4.543     4.544     4.545     4.546     4.547     4.548     4.549     4.550     4.551     4.552     4.553     4.554     4.555     4.556     4.557     4.558     4.559     4.560     4.561     4.562     4.563     4.564     4.566     4.567     4.568     4.569     4.570     4.571     4.573     4.574     4.575     4.576     4.578     4.579     4.580     4.582     4.583     4.584     4.586     4.587     4.588     4.590     4.591     4.593     4.594     4.596     4.597     4.599     4.600     4.601     4.603     4.604     4.606     4.607     4.609     4.610     4.612     4.614     4.615     4.617     4.619     4.620     4.622     4.624     4.625     4.627     4.629     4.630     4.632     4.634     4.635     4.637     4.639     4.641     4.642     4.644     4.646     4.648     4.650     4.651     4.653     4.655     4.657     4.659     4.661     4.662     4.664     4.666     4.668     4.670     4.672     4.674     4.676     4.677     4.679     4.681     4.683     4.685     4.687     4.689     4.691     4.693     4.695     4.697     4.699     4.701     4.703     4.705     4.707     4.709     4.711     4.713     4.715     4.717     4.719     4.721     4.724     4.726     4.728     4.730     4.732     4.734     4.737     4.739     4.741     4.743     4.745     4.748     4.750     4.753     4.755     4.757     4.760     4.762     4.764     4.767     4.769     4.771     4.774     4.776     4.779     4.781     4.784     4.786     4.789     4.791     4.794     4.796     4.798     4.801     4.803     4.806     4.809     4.811     4.814     4.816     4.819     4.822     4.824     4.827     4.829     4.832     4.835     4.837     4.840     4.842     4.845     4.848     4.850     4.853     4.856     4.859     4.861     4.864     4.866     4.869     4.872     4.874     4.877     4.880     4.883     4.885     4.888     4.891     4.894     4.896     4.899     4.902     4.905     4.908     4.910     4.913     4.916     4.919     4.922     4.924     4.927     4.930     4.933     4.936     4.939     4.942     4.945     4.948     4.951     4.954     4.956     4.959     4.962     4.965     4.968     4.971     4.974     4.977     4.980     4.983     4.986     4.989     4.992     4.995     4.998     5.001     5.004     5.007     5.010     5.013     5.016     5.020     5.023     5.026     5.029     5.032     5.035     5.038     5.041     5.044     5.047     5.051     5.053     5.057     5.060     5.063     5.066     5.070     5.073     5.076     5.079     5.082     5.085     5.089     5.092     5.095     5.098     5.101     5.104     5.108     5.111     5.114     5.117     5.121     5.124     5.127     5.130     5.134     5.137     5.141     5.144     5.147     5.151     5.154     5.157     5.161     5.164     5.168     5.171     5.175     5.178     5.182     5.185     5.188     5.192     5.196     5.199     5.203     5.206     5.210     5.214     5.217     5.221     5.224     5.228     5.231     5.234     5.238     5.241     5.245     5.248     5.251     5.254     5.258     5.261     5.264     5.267     5.271     5.274     5.277     5.280     5.284     5.287     5.290     5.294     5.297     5.301     5.305     5.308     5.312     5.316     5.320     5.325     5.329     5.333     5.338     5.343     5.348     5.354     5.359     5.365     5.372     5.378     5.385     5.393     5.401     5.409     5.417     5.425     5.433     5.441     5.449     5.456     5.463     5.469     5.474     5.479     5.484     5.488     5.492     5.496     5.500     5.504     5.508     5.511     5.514     5.517     5.521     5.524     5.527     5.530     5.533     5.536     5.539     5.542     5.545     5.547     5.550     5.553     5.556     5.559     5.562     5.565     5.568     5.570     5.573     5.579     5.595     5.612     5.629     5.646     5.662     5.679     5.696     5.713     5.730     5.747     5.764     5.781     5.798     5.815     5.833     5.850     5.867     5.884     5.901     5.918     5.935     5.952     5.969     5.986     6.003     6.020     6.036     6.053     6.070     6.086     6.102     6.119     6.135     6.151     6.167     6.183     6.199     6.214     6.230     6.245     6.261     6.276     6.291     6.305     6.320     6.335     6.349     6.363     6.377     6.390     6.404     6.417     6.430     6.443     6.456     6.468     6.480     6.492     6.503     6.515     6.526     6.537     6.547     6.557     6.567     6.577     6.586     6.595     6.603     6.612     6.620     6.627     6.634     6.641     6.648     6.654     6.660     6.665     6.670     6.675     6.679     6.683     6.687     6.690     6.693     6.695     6.697     6.699     6.700     6.700     6.701     6.700     6.700     6.698     6.697     6.694     6.691     6.688     6.684     6.680     6.675     6.669     6.663     6.657     6.650     6.642     6.633     6.624     6.614     6.604     6.593     6.581     6.569     6.556     6.542     6.527     6.512     6.496     6.480     6.462     6.444     6.425     6.406     6.386     6.365     6.343     6.321     6.299     6.275     6.251     6.227     6.201     6.175     6.149     6.122     6.094     6.093     6.098     6.104     6.109     6.115     6.120     6.126     6.132     6.137     6.143     6.149     6.154     6.160     6.166     6.172     6.178     6.184     6.190     6.196     6.202     6.208     6.215     6.221     6.227     6.234     6.241     6.247     6.254     6.261     6.268     6.275     6.282     6.289     6.297     6.304     6.312     6.320     6.327     6.336     6.344     6.352     6.361     6.369     6.378     6.387     6.396     6.405     6.415     6.424     6.434     6.444     6.454     6.464     6.475     6.485     6.496     6.507     6.518     6.530     6.541     6.553     6.565     6.577     6.590     6.602     6.615     6.628     6.642     6.655     6.669     6.683     6.698     6.712     6.727     6.743     6.758     6.774     6.790     6.807     6.823     6.840     6.858     6.875     6.893     6.912     6.930     6.949     6.969     6.988     7.008     7.029     7.049     7.070     7.092     7.114     7.136     7.158     7.181     7.204     7.228     7.252     7.276     7.301     7.326     7.352     7.378     7.404     7.430     7.457     7.484     7.511     7.539     7.567     7.595     7.624     7.653     7.682     7.711     7.740     7.770     7.800     7.830     7.860     7.891     7.922     7.953     7.984     8.015     8.046     8.078     8.109     8.141     8.173     8.204     8.236     8.267     8.299     8.330     8.361     8.393     8.424     8.455     8.485     8.516     8.547     8.577     8.607     8.637     8.666     8.696     8.725     8.754     8.783     8.812     8.840     8.868     8.896     8.923     8.950     8.977     9.003     9.029     9.055     9.081     9.106     9.131     9.157     9.181     9.206     9.232     9.258     9.282     9.305     9.327     9.347     9.366     9.386     9.402     9.418     9.433     9.451     9.474     9.500     9.525     9.546     9.563     9.574     9.575     9.569     9.563     9.554     9.540     9.524     9.508     9.490     9.658     9.916    10.090    10.191    10.225    10.174    10.044     9.927    10.086    10.218    10.457    10.886    11.453    12.001    12.353    12.810    13.064    13.381    13.565    13.496    13.337    13.147    13.092    13.002    12.930    12.762    12.917    12.823    12.749    12.657    12.868    12.728    12.671    12.533    12.422    12.452    12.332    12.343    12.296    12.171    12.260    12.331    12.375    12.497    12.488    12.650    12.874    12.765    12.960    12.998    13.021    13.093    12.965    12.992    12.869    12.765    12.896    12.549    12.490    12.415    12.230    12.180    11.979    11.808    11.673    11.549    11.453    11.283    11.242    11.049    10.962    10.849    10.709    10.521    10.511    10.330    10.200    10.113     9.994     9.886     9.833     9.657     9.622     9.455     9.444     9.364     9.180     9.108     8.967     8.814     8.781     8.702     8.722     8.742     8.761     8.780     8.798     8.813     8.827     8.838     8.845     8.850     8.855     8.859     8.864     8.870     8.876     8.882     8.889     8.895     8.899     8.902     8.904     8.905     8.935     9.043     9.198     9.298     9.418     9.533     9.717     9.807     9.926    10.079    10.175    10.304    10.331    10.488    10.563    10.618    10.676    10.705    10.728    10.729    10.846    10.731    10.762    10.805    10.810    10.899    10.926    11.044    10.985    10.926    11.074    10.855    10.836    10.704    10.552    10.430    10.301    10.068    10.051     9.868     9.737     9.642     9.478     9.374     9.274     9.097     9.083     8.950     8.932     8.893     8.817     8.793     8.738     8.724     8.709     8.693     8.676     8.657     8.638     8.618     8.599     8.580     8.561     8.542     8.522     8.502     8.479     8.456     8.432     8.406     8.379     8.351     8.322     8.292     8.262     8.231     8.201     8.172     8.144     8.119     8.095     8.074     8.056     8.041     8.029     8.018     8.008     7.998     7.987     7.975     7.964     7.954     7.946     7.940     7.937     7.936     7.937     7.938     7.940     7.943     7.946     7.949     7.951     7.952     7.952     7.950     7.947     7.941     7.933     7.923     7.912     7.899     7.886     7.873     7.860     7.848     7.836     7.825     7.815     7.805     7.794     7.783     7.772     7.760     7.747     7.733     7.718     7.702     7.687     7.672     7.658     7.645     7.633     7.622     7.612     7.604     7.597     7.591     7.587     7.584     7.581     7.579     7.577     7.575     7.572     7.569     7.566     7.563     7.561     7.559     7.557     7.555     7.551     7.546     7.539     7.530     7.518     7.503     7.486     7.467     7.449     7.431     7.411     7.389     7.364     7.337     7.310     7.284     7.258     7.233     7.211     7.192     7.177     7.159     7.139     7.114     7.080     7.041     7.003     6.968     6.933     6.898     6.864     6.832     6.802     6.773     6.745     6.720     6.698     6.681     6.676     6.691     6.721     6.758     6.796     6.833     6.869     6.903     6.937     6.976     7.021     7.069     7.118     7.170     7.223     7.278     7.332     7.386     7.436     7.485     7.531     7.576     7.620     7.663     7.704     7.744     7.782     7.815     7.845     7.868     7.888     7.906     7.925     7.944     7.962     7.978     7.994     8.011     8.029     8.051     8.073     8.095     8.117     8.142     8.169     8.195     8.223     8.254     8.284     8.314     8.340     8.354     8.339     8.337     8.385     8.460     8.534     8.580     8.584     8.568     8.564     8.577     8.597     8.607     8.603     8.709     8.833     8.982     9.149     9.325     9.507     9.687     9.870    10.053    10.236    10.419    10.599    10.779    10.960    11.137    11.311    11.482    11.644    11.804    11.951    12.084    12.203    12.307    12.387    12.450    12.500    12.533    12.529    12.506    12.454    12.394    12.330    12.245    12.124    11.969    11.796    11.631    11.457    11.265    11.048    10.817    10.568    10.289    10.034     9.784     9.528     9.285     9.034     8.791     8.572     8.371     8.172     7.958     7.731     7.495     7.304     7.163     7.046     6.943     6.841     6.741     6.642     6.540     6.441     6.356     6.290     6.244     6.212     6.189     6.165     6.135     6.101     6.062     6.022     5.983     5.944     5.909     5.877     5.847     5.821     5.796     5.772     5.749     5.727     5.704     5.682     5.660     5.636     5.613     5.590     5.567     5.542     5.518     5.492     5.466     5.438     5.410     5.383     5.354     5.325     5.296     5.267     5.239     5.211     5.183     5.156     5.131     5.105     5.082     5.060     5.039     5.020     5.003     4.988     4.976     4.966     4.960     4.957     4.956     4.958     4.964     4.971     4.977     4.982     4.987     4.990     4.992     4.993     4.993     4.993     4.991     4.989     4.987     4.985     4.981     4.977     4.972     4.965     4.958     4.951     4.943     4.934     4.925     4.916     4.905     4.894     4.882     4.870     4.857     4.846     4.835     4.825     4.814     4.802     4.789     4.774     4.757     4.742     4.727     4.713     4.699     4.683     4.667     4.649     4.632     4.614     4.596     4.579     4.562     4.543     4.524     4.504     4.485     4.466     4.446     4.426     4.406     4.386     4.365     4.345     4.325     4.304     4.284     4.263     4.243     4.223     4.203     4.183     4.164     4.144     4.125     4.106     4.088     4.069     4.051     4.034     4.017     3.999     3.982     3.966     3.950     3.934     3.919     3.903     3.888     3.873     3.859     3.846     3.833     3.821     3.809     3.797     3.785     3.774     3.763     3.752     3.741     3.730     3.719     3.707     3.697     3.687     3.677     3.668     3.658     3.648     3.639     3.629     3.620     3.611     3.602     3.593     3.583     3.574     3.565     3.557     3.548     3.540     3.531     3.523     3.514     3.506     3.498     3.490     3.482     3.474     3.466     3.458     3.451     3.443     3.436     3.428     3.421     3.413     3.406     3.399     3.391     3.384     3.378     3.371     3.364     3.357     3.350     3.343     3.335     3.327     3.318     3.309     3.301     3.292     3.284     3.276     3.269     3.262     3.255     3.247     3.238     3.227     3.214     3.199     3.181     3.161     3.140     3.119     3.100     3.085     3.080     3.085     3.098     3.111     3.122     3.129     3.131     3.128     3.120     3.105
     3.918     3.942     3.963     3.988     4.005     4.031     4.044     4.068     4.078     4.096     4.107     4.118     4.130     4.134     4.146     4.142     4.154     4.150     4.155     4.151     4.152     4.143     4.151     4.130     4.145     4.111     4.143     4.110     4.134     4.105     4.120     4.094     4.103     4.079     4.084     4.062     4.065     4.044     4.052     4.044     4.052     4.049     4.062     4.060     4.071     4.075     4.077     4.095     4.079     4.108     4.077     4.098     4.074     4.076     4.064     4.062     4.051     4.044     4.036     4.026     4.022     4.031     4.043     4.052     4.067     4.073     4.088     4.090     4.104     4.103     4.131     4.112     4.145     4.118     4.147     4.120     4.140     4.120     4.126     4.119     4.120     4.117     4.117     4.115     4.113     4.112     4.110     4.110     4.108     4.108     4.107     4.108     4.108     4.108     4.109     4.111     4.115     4.121     4.126     4.131     4.137     4.141     4.147     4.151     4.157     4.160     4.165     4.167     4.173     4.175     4.179     4.180     4.184     4.184     4.188     4.188     4.191     4.190     4.193     4.193     4.195     4.195     4.197     4.197     4.200     4.201     4.203     4.205     4.207     4.209     4.211     4.214     4.216     4.219     4.222     4.225     4.227     4.230     4.233     4.236     4.239     4.244     4.250     4.257     4.264     4.271     4.277     4.284     4.291     4.297     4.303     4.310     4.316     4.322     4.328     4.334     4.340     4.346     4.352     4.358     4.363     4.369     4.374     4.380     4.385     4.391     4.396     4.401     4.406     4.411     4.415     4.420     4.425     4.429     4.434     4.438     4.442     4.446     4.450     4.454     4.458     4.461     4.465     4.468     4.471     4.474     4.477     4.480     4.483     4.486     4.488     4.491     4.493     4.495     4.497     4.499     4.501     4.503     4.505     4.506     4.507     4.508     4.510     4.510     4.511     4.512     4.513     4.514     4.514     4.514     4.514     4.515     4.514     4.514     4.514     4.514     4.513     4.513     4.512     4.511     4.510     4.509     4.508     4.506     4.505     4.503     4.501     4.499     4.498     4.495     4.493     4.491     4.488     4.485     4.483     4.480     4.477     4.474     4.470     4.467     4.464     4.460     4.458     4.459     4.460     4.461     4.462     4.463     4.464     4.465     4.466     4.467     4.468     4.469     4.470     4.471     4.472     4.473     4.474     4.475     4.476     4.477     4.477     4.478     4.479     4.479     4.480     4.481     4.482     4.482     4.483     4.484     4.484     4.485     4.485     4.486     4.486     4.487     4.487     4.488     4.488     4.489     4.489     4.490     4.490     4.490     4.491     4.491     4.491     4.491     4.492     4.492     4.492     4.492     4.492     4.493     4.493     4.493     4.493     4.493     4.493     4.493     4.493     4.493     4.494     4.494     4.494     4.494     4.494     4.494     4.494     4.494     4.494     4.494     4.494     4.494     4.494     4.494     4.494     4.494     4.494     4.494     4.494     4.494     4.494     4.494     4.494     4.494     4.494     4.494     4.495     4.495     4.494     4.494     4.495     4.495     4.495     4.495     4.495     4.495     4.495     4.495     4.495     4.496     4.496     4.496     4.496     4.496     4.496     4.497     4.497     4.497     4.497     4.497     4.498     4.498     4.498     4.498     4.499     4.499     4.499     4.499     4.500     4.500     4.500     4.501     4.501     4.501     4.501     4.502     4.502     4.503     4.503     4.503     4.504     4.504     4.504     4.505     4.505     4.506     4.506     4.507     4.507     4.508     4.508     4.509     4.509     4.510     4.510     4.511     4.511     4.512     4.512     4.513     4.514     4.514     4.515     4.516     4.516     4.517     4.517     4.518     4.519     4.519     4.520     4.521     4.521     4.522     4.522     4.523     4.524     4.525     4.526     4.526     4.527     4.528     4.528     4.529     4.530     4.531     4.532     4.532     4.533     4.534     4.535     4.536     4.537     4.538     4.538     4.539     4.540     4.541     4.542     4.543     4.544     4.545     4.546     4.547     4.548     4.549     4.550     4.551     4.552     4.553     4.554     4.555     4.556     4.557     4.558     4.559     4.560     4.562     4.563     4.564     4.565     4.566     4.568     4.569     4.570     4.571     4.572     4.573     4.575     4.576     4.577     4.578     4.580     4.581     4.583     4.584     4.585     4.587     4.588     4.590     4.591     4.592     4.594     4.595     4.597     4.598     4.600     4.601     4.603     4.604     4.606     4.607     4.609     4.610     4.612     4.614     4.615     4.617     4.619     4.620     4.622     4.624     4.625     4.627     4.629     4.630     4.632     4.634     4.636     4.637     4.639     4.641     4.643     4.644     4.646     4.648     4.650     4.652     4.653     4.655     4.657     4.659     4.661     4.663     4.665     4.667     4.668     4.670     4.672     4.674     4.676     4.678     4.680     4.682     4.684     4.686     4.688     4.690     4.691     4.693     4.695     4.698     4.700     4.702     4.703     4.706     4.708     4.710     4.712     4.714     4.716     4.718     4.720     4.722     4.724     4.726     4.729     4.731     4.733     4.735     4.738     4.740     4.742     4.744     4.747     4.749     4.751     4.754     4.756     4.758     4.761     4.763     4.766     4.768     4.770     4.773     4.775     4.777     4.780     4.782     4.785     4.787     4.790     4.792     4.795     4.797     4.800     4.802     4.805     4.807     4.810     4.812     4.815     4.818     4.821     4.823     4.826     4.828     4.831     4.833     4.836     4.839     4.841     4.844     4.847     4.849     4.852     4.855     4.857     4.860     4.863     4.865     4.868     4.871     4.873     4.876     4.879     4.881     4.884     4.887     4.890     4.892     4.895     4.898     4.901     4.904     4.906     4.909     4.912     4.915     4.918     4.920     4.923     4.926     4.929     4.932     4.935     4.938     4.941     4.944     4.947     4.950     4.953     4.955     4.958     4.961     4.964     4.967     4.970     4.973     4.976     4.979     4.982     4.985     4.988     4.991     4.994     4.997     5.000     5.003     5.006     5.009     5.012     5.015     5.018     5.021     5.024     5.028     5.031     5.034     5.037     5.040     5.043     5.046     5.049     5.052     5.055     5.059     5.062     5.065     5.068     5.071     5.074     5.078     5.081     5.084     5.087     5.090     5.093     5.096     5.100     5.103     5.106     5.109     5.113     5.116     5.119     5.122     5.125     5.129     5.132     5.135     5.139     5.142     5.146     5.149     5.152     5.156     5.159     5.162     5.166     5.169     5.173     5.176     5.180     5.183     5.187     5.190     5.194     5.197     5.201     5.205     5.208     5.212     5.215     5.219     5.222     5.225     5.229     5.232     5.236     5.239     5.243     5.246     5.249     5.253     5.256     5.259     5.263     5.266     5.269     5.273     5.276     5.279     5.282     5.286     5.289     5.293     5.297     5.300     5.304     5.308     5.312     5.316     5.320     5.325     5.329     5.334     5.339     5.344     5.350     5.355     5.361     5.367     5.374     5.381     5.388     5.395     5.403     5.411     5.419     5.427     5.435     5.442     5.450     5.456     5.463     5.469     5.474     5.479     5.484     5.488     5.493     5.497     5.501     5.504     5.508     5.511     5.515     5.518     5.521     5.524     5.527     5.530     5.533     5.536     5.539     5.542     5.545     5.548     5.551     5.554     5.557     5.560     5.562     5.565     5.568     5.571     5.576     5.592     5.609     5.625     5.642     5.659     5.675     5.692     5.709     5.726     5.743     5.760     5.777     5.794     5.811     5.828     5.845     5.862     5.880     5.897     5.914     5.931     5.948     5.964     5.981     5.998     6.015     6.031     6.048     6.065     6.081     6.097     6.114     6.130     6.146     6.162     6.178     6.194     6.209     6.225     6.240     6.256     6.271     6.286     6.300     6.315     6.329     6.344     6.358     6.372     6.385     6.399     6.412     6.425     6.438     6.450     6.463     6.475     6.487     6.498     6.510     6.521     6.532     6.542     6.552     6.562     6.572     6.581     6.590     6.599     6.607     6.615     6.623     6.630     6.637     6.643     6.649     6.655     6.661     6.666     6.670     6.675     6.679     6.682     6.686     6.688     6.691     6.693     6.694     6.696     6.696     6.697     6.696     6.696     6.694     6.693     6.691     6.688     6.685     6.681     6.677     6.672     6.667     6.661     6.654     6.647     6.639     6.631     6.622     6.613     6.602     6.592     6.580     6.568     6.555     6.542     6.527     6.512     6.497     6.480     6.463     6.445     6.426     6.407     6.387     6.366     6.345     6.323     6.300     6.277     6.253     6.229     6.204     6.178     6.151     6.125     6.097     6.090     6.096     6.101     6.107     6.112     6.118     6.123     6.129     6.135     6.140     6.146     6.152     6.158     6.164     6.169     6.175     6.181     6.188     6.194     6.200     6.206     6.212     6.219     6.225     6.232     6.238     6.245     6.252     6.258     6.265     6.272     6.279     6.287     6.294     6.302     6.309     6.317     6.325     6.333     6.341     6.349     6.358     6.367     6.375     6.384     6.393     6.403     6.412     6.422     6.431     6.441     6.451     6.462     6.472     6.483     6.493     6.504     6.516     6.527     6.538     6.550     6.562     6.574     6.587     6.599     6.612     6.625     6.639     6.652     6.666     6.680     6.694     6.709     6.724     6.739     6.755     6.770     6.786     6.803     6.819     6.836     6.853     6.871     6.889     6.907     6.926     6.945     6.964     6.983     7.003     7.023     7.044     7.065     7.086     7.108     7.130     7.152     7.175     7.198     7.221     7.245     7.269     7.294     7.319     7.344     7.370     7.396     7.422     7.449     7.476     7.503     7.531     7.558     7.586     7.615     7.643     7.672     7.701     7.731     7.760     7.790     7.820     7.851     7.881     7.912     7.942     7.973     8.004     8.036     8.067     8.099     8.130     8.162     8.194     8.225     8.257     8.289     8.320     8.351     8.382     8.413     8.444     8.475     8.506     8.537     8.567     8.597     8.627     8.657     8.686     8.715     8.744     8.773     8.802     8.831     8.859     8.887     8.915     8.942     8.969     8.995     9.021     9.047     9.073     9.098     9.123     9.148     9.172     9.197     9.223     9.249     9.275     9.299     9.321     9.342     9.362     9.382     9.399     9.414     9.428     9.444     9.462     9.483     9.506     9.527     9.545     9.560     9.567     9.564     9.557     9.549     9.538     9.523     9.507     9.488     9.467     9.704     9.952    10.116    10.201    10.223    10.164    10.035     9.939    10.108    10.281    10.880    11.585    12.027    12.416    12.635    12.927    13.103    13.445    13.483    13.432    13.369    13.306    13.218    13.131    12.895    12.991    12.850    12.847    12.710    12.808    12.611    12.750    12.515    12.465    12.413    12.349    12.399    12.311    12.226    12.293    12.109    12.214    12.216    12.160    12.356    12.493    12.566    12.755    12.701    12.876    12.865    12.902    12.999    12.908    12.879    12.788    12.706    12.632    12.466    12.486    12.342    12.183    12.082    11.917    11.843    11.597    11.606    11.439    11.356    11.182    11.099    11.035    10.869    10.788    10.646    10.507    10.396    10.235    10.169    10.059     9.910     9.830     9.676     9.666     9.572     9.489     9.320     9.170     9.064     9.009     8.831     8.801     8.731     8.750     8.769     8.787     8.803     8.817     8.829     8.838     8.845     8.851     8.856     8.861     8.867     8.874     8.881     8.888     8.896     8.903     8.908     8.911     8.913     8.914     8.915     8.988     9.041     9.159     9.240     9.384     9.469     9.637     9.729     9.827     9.965    10.026    10.166    10.219    10.348    10.419    10.449    10.514    10.506    10.636    10.518    10.524    10.497    10.513    10.545    10.591    10.654    10.697    10.730    10.931    10.746    10.752    10.682    10.579    10.538    10.354    10.225    10.109    10.001     9.852     9.755     9.594     9.517     9.392     9.244     9.173     8.968     8.902     8.860     8.835     8.786     8.775     8.763     8.750     8.735     8.719     8.702     8.684     8.665     8.645     8.626     8.608     8.590     8.572     8.553     8.532     8.510     8.488     8.464     8.438     8.410     8.382     8.352     8.322     8.292     8.261     8.231     8.203     8.175     8.150     8.127     8.106     8.089     8.074     8.063     8.053     8.043     8.033     8.022     8.012     8.003     7.994     7.987     7.982     7.979     7.979     7.979     7.982     7.985     7.989     7.993     7.997     7.999     8.000     7.999     7.995     7.990     7.981     7.971     7.959     7.945     7.930     7.915     7.900     7.886     7.872     7.860     7.849     7.838     7.826     7.815     7.803     7.790     7.777     7.763     7.747     7.731     7.714     7.697     7.682     7.667     7.654     7.642     7.631     7.622     7.614     7.607     7.602     7.599     7.596     7.594     7.592     7.590     7.587     7.584     7.581     7.578     7.576     7.575     7.574     7.573     7.571     7.567     7.561     7.553     7.542     7.529     7.512     7.492     7.471     7.451     7.432     7.412     7.388     7.362     7.335     7.308     7.283     7.256     7.230     7.205     7.187     7.170     7.151     7.127     7.093     7.050     7.006     6.965     6.928     6.893     6.859     6.827     6.797     6.770     6.744     6.721     6.698     6.679     6.663     6.658     6.665     6.683     6.707     6.733     6.759     6.785     6.815     6.848     6.886     6.928     6.973     7.021     7.072     7.127     7.183     7.239     7.293     7.344     7.392     7.438     7.482     7.526     7.568     7.609     7.649     7.687     7.723     7.754     7.781     7.805     7.829     7.854     7.878     7.902     7.925     7.944     7.963     7.984     8.006     8.029     8.049     8.070     8.093     8.115     8.136     8.159     8.180     8.198     8.217     8.232     8.234     8.229     8.257     8.322     8.406     8.485     8.529     8.533     8.536     8.559     8.588     8.685     8.783     8.887     8.999     9.122     9.263     9.421     9.593     9.780     9.970    10.165    10.365    10.564    10.769    10.967    11.155    11.347    11.533    11.704    11.870    12.029    12.178    12.306    12.409    12.496    12.555    12.589    12.595    12.579    12.552    12.492    12.417    12.319    12.190    12.063    11.923    11.753    11.554    11.338    11.140    10.933    10.701    10.446    10.181     9.920     9.647     9.394     9.163     8.928     8.704     8.479     8.259     8.059     7.881     7.710     7.531     7.342     7.146     6.978     6.854     6.755     6.667     6.583     6.501     6.419     6.334     6.249     6.170     6.103     6.049     6.009     5.982     5.960     5.936     5.909     5.878     5.845     5.811     5.779     5.747     5.718     5.692     5.668     5.646     5.626     5.607     5.588     5.570     5.551     5.532     5.513     5.494     5.474     5.454     5.433     5.412     5.390     5.366     5.341     5.317     5.291     5.265     5.239     5.212     5.186     5.160     5.133     5.107     5.081     5.056     5.032     5.009     4.987     4.966     4.948     4.931     4.915     4.902     4.892     4.883     4.878     4.875     4.875     4.877     4.884     4.892     4.899     4.905     4.910     4.914     4.917     4.919     4.920     4.920     4.920     4.920     4.919     4.917     4.914     4.911     4.906     4.900     4.894     4.887     4.880     4.873     4.864     4.855     4.846     4.836     4.825     4.813     4.802     4.791     4.781     4.772     4.762     4.750     4.737     4.722     4.707     4.692     4.677     4.664     4.649     4.634     4.618     4.601     4.584     4.566     4.549     4.533     4.515     4.497     4.478     4.459     4.440     4.421     4.401     4.382     4.362     4.342     4.322     4.302     4.282     4.262     4.242     4.222     4.202     4.182     4.162     4.143     4.124     4.105     4.086     4.068     4.049     4.031     4.014     3.997     3.979     3.963     3.946     3.930     3.915     3.899     3.884     3.869     3.855     3.840     3.827     3.814     3.802     3.790     3.778     3.767     3.756     3.744     3.733     3.723     3.712     3.701     3.690     3.679     3.669     3.659     3.650     3.640     3.631     3.621     3.612     3.602     3.593     3.584     3.575     3.566     3.557     3.548     3.539     3.531     3.523     3.514     3.506     3.498     3.489     3.481     3.473     3.465     3.457     3.449     3.442     3.434     3.426     3.419     3.411     3.404     3.397     3.390     3.382     3.375     3.368     3.361     3.355     3.348     3.341     3.334     3.327     3.319     3.311     3.302     3.293     3.284     3.276     3.268     3.260     3.253     3.246     3.239     3.231     3.222     3.211     3.198     3.182     3.164     3.145     3.123     3.102     3.083     3.067     3.062     3.070     3.084     3.097     3.109     3.116     3.118     3.115     3.109     3.096
     3.914     3.936     3.961     3.977     4.005     4.016     4.044     4.052     4.077     4.084     4.103     4.112     4.124     4.134     4.140     4.150     4.148     4.158     4.156     4.158     4.156     4.154     4.147     4.151     4.133     4.143     4.114     4.134     4.097     4.123     4.089     4.107     4.077     4.089     4.061     4.070     4.046     4.057     4.045     4.054     4.047     4.062     4.055     4.070     4.070     4.076     4.081     4.079     4.097     4.077     4.096     4.076     4.080     4.069     4.068     4.057     4.052     4.043     4.035     4.028     4.021     4.028     4.037     4.052     4.059     4.074     4.078     4.091     4.092     4.104     4.103     4.113     4.110     4.120     4.114     4.120     4.116     4.119     4.116     4.117     4.114     4.114     4.113     4.111     4.111     4.109     4.109     4.106     4.107     4.105     4.106     4.105     4.105     4.106     4.107     4.109     4.114     4.119     4.124     4.129     4.134     4.140     4.144     4.150     4.153     4.159     4.162     4.167     4.169     4.174     4.176     4.180     4.181     4.185     4.185     4.188     4.188     4.191     4.191     4.193     4.193     4.195     4.195     4.197     4.198     4.200     4.201     4.203     4.205     4.207     4.210     4.212     4.215     4.217     4.220     4.223     4.226     4.229     4.232     4.237     4.245     4.251     4.258     4.265     4.272     4.278     4.285     4.292     4.298     4.305     4.311     4.317     4.323     4.330     4.336     4.342     4.348     4.354     4.359     4.365     4.371     4.376     4.382     4.387     4.392     4.398     4.403     4.408     4.413     4.418     4.422     4.427     4.432     4.436     4.440     4.445     4.449     4.453     4.457     4.461     4.464     4.468     4.471     4.475     4.478     4.481     4.484     4.487     4.490     4.492     4.495     4.497     4.499     4.502     4.504     4.505     4.507     4.509     4.510     4.512     4.513     4.514     4.515     4.516     4.517     4.518     4.519     4.519     4.519     4.520     4.520     4.520     4.520     4.520     4.519     4.519     4.518     4.518     4.517     4.516     4.515     4.514     4.513     4.511     4.510     4.508     4.506     4.504     4.502     4.500     4.498     4.495     4.493     4.490     4.487     4.484     4.481     4.478     4.475     4.471     4.468     4.464     4.460     4.457     4.458     4.459     4.460     4.461     4.462     4.463     4.464     4.465     4.466     4.467     4.468     4.469     4.470     4.471     4.472     4.473     4.473     4.474     4.475     4.476     4.477     4.477     4.478     4.479     4.479     4.480     4.481     4.481     4.482     4.483     4.483     4.484     4.484     4.485     4.485     4.486     4.486     4.487     4.487     4.487     4.488     4.488     4.488     4.489     4.489     4.489     4.489     4.490     4.490     4.490     4.490     4.490     4.490     4.491     4.491     4.491     4.491     4.491     4.491     4.491     4.491     4.491     4.491     4.491     4.491     4.492     4.492     4.492     4.492     4.492     4.492     4.492     4.492     4.492     4.492     4.492     4.492     4.492     4.492     4.492     4.492     4.492     4.492     4.492     4.492     4.492     4.492     4.492     4.492     4.492     4.492     4.493     4.493     4.493     4.493     4.493     4.493     4.493     4.493     4.493     4.494     4.494     4.494     4.494     4.494     4.494     4.495     4.495     4.495     4.495     4.495     4.496     4.496     4.496     4.496     4.497     4.497     4.498     4.498     4.498     4.498     4.499     4.499     4.499     4.500     4.500     4.500     4.501     4.501     4.501     4.502     4.502     4.503     4.503     4.503     4.504     4.504     4.505     4.505     4.506     4.506     4.507     4.507     4.508     4.508     4.509     4.510     4.510     4.511     4.511     4.512     4.512     4.513     4.514     4.514     4.515     4.515     4.516     4.517     4.517     4.518     4.519     4.519     4.520     4.521     4.521     4.522     4.523     4.524     4.524     4.525     4.526     4.527     4.527     4.528     4.529     4.530     4.531     4.531     4.532     4.533     4.534     4.535     4.536     4.537     4.537     4.538     4.539     4.540     4.541     4.542     4.543     4.544     4.545     4.546     4.547     4.548     4.549     4.550     4.551     4.552     4.553     4.554     4.555     4.557     4.557     4.559     4.560     4.561     4.562     4.563     4.565     4.566     4.567     4.568     4.569     4.571     4.572     4.573     4.574     4.576     4.577     4.578     4.580     4.581     4.582     4.584     4.585     4.586     4.588     4.589     4.591     4.592     4.594     4.595     4.597     4.598     4.600     4.601     4.603     4.604     4.606     4.607     4.609     4.610     4.612     4.614     4.615     4.617     4.619     4.620     4.622     4.624     4.625     4.627     4.629     4.631     4.632     4.634     4.636     4.638     4.639     4.641     4.643     4.645     4.647     4.648     4.650     4.652     4.654     4.656     4.658     4.660     4.661     4.663     4.665     4.667     4.669     4.671     4.673     4.675     4.677     4.678     4.680     4.682     4.684     4.686     4.688     4.690     4.692     4.694     4.696     4.698     4.700     4.702     4.704     4.706     4.708     4.711     4.713     4.715     4.717     4.719     4.721     4.723     4.725     4.728     4.730     4.732     4.734     4.736     4.739     4.741     4.743     4.745     4.748     4.750     4.752     4.755     4.757     4.760     4.762     4.764     4.767     4.769     4.771     4.774     4.776     4.779     4.781     4.784     4.786     4.789     4.791     4.794     4.796     4.799     4.801     4.804     4.806     4.809     4.811     4.814     4.817     4.819     4.822     4.824     4.827     4.830     4.832     4.835     4.838     4.840     4.843     4.845     4.848     4.851     4.854     4.856     4.859     4.862     4.864     4.867     4.870     4.872     4.875     4.878     4.880     4.883     4.886     4.889     4.891     4.894     4.897     4.900     4.903     4.906     4.908     4.911     4.914     4.917     4.919     4.922     4.925     4.928     4.931     4.934     4.937     4.940     4.943     4.946     4.949     4.951     4.954     4.957     4.960     4.963     4.966     4.969     4.972     4.975     4.978     4.981     4.984     4.987     4.990     4.993     4.996     4.999     5.002     5.005     5.008     5.011     5.014     5.017     5.020     5.023     5.026     5.029     5.033     5.036     5.039     5.042     5.045     5.048     5.051     5.054     5.057     5.061     5.064     5.067     5.070     5.073     5.076     5.079     5.082     5.085     5.089     5.092     5.095     5.098     5.101     5.105     5.108     5.111     5.114     5.117     5.121     5.124     5.127     5.131     5.134     5.137     5.141     5.144     5.147     5.150     5.154     5.157     5.161     5.164     5.167     5.171     5.174     5.178     5.181     5.185     5.188     5.192     5.195     5.199     5.203     5.206     5.210     5.213     5.217     5.220     5.224     5.227     5.230     5.234     5.237     5.241     5.244     5.248     5.251     5.255     5.258     5.261     5.265     5.268     5.271     5.275     5.278     5.281     5.285     5.289     5.292     5.296     5.300     5.304     5.308     5.312     5.316     5.321     5.325     5.330     5.335     5.340     5.346     5.351     5.357     5.363     5.369     5.376     5.383     5.390     5.397     5.405     5.413     5.420     5.428     5.435     5.443     5.450     5.456     5.463     5.468     5.474     5.479     5.484     5.488     5.493     5.497     5.501     5.504     5.508     5.511     5.515     5.518     5.521     5.524     5.528     5.531     5.534     5.537     5.540     5.543     5.546     5.548     5.551     5.554     5.557     5.560     5.562     5.565     5.568     5.572     5.588     5.605     5.621     5.638     5.655     5.672     5.688     5.705     5.722     5.739     5.756     5.773     5.790     5.807     5.824     5.841     5.858     5.875     5.892     5.909     5.926     5.943     5.960     5.977     5.993     6.010     6.027     6.043     6.060     6.076     6.092     6.109     6.125     6.141     6.157     6.173     6.189     6.204     6.220     6.235     6.251     6.266     6.281     6.295     6.310     6.324     6.339     6.353     6.367     6.380     6.394     6.407     6.420     6.433     6.445     6.458     6.470     6.482     6.493     6.505     6.516     6.527     6.537     6.547     6.557     6.567     6.576     6.585     6.594     6.602     6.610     6.618     6.625     6.632     6.639     6.645     6.651     6.656     6.661     6.666     6.670     6.674     6.678     6.681     6.684     6.687     6.689     6.690     6.691     6.692     6.693     6.692     6.692     6.691     6.689     6.687     6.684     6.681     6.678     6.673     6.669     6.664     6.658     6.651     6.645     6.637     6.629     6.620     6.611     6.601     6.590     6.579     6.567     6.555     6.541     6.527     6.512     6.497     6.481     6.464     6.446     6.427     6.408     6.388     6.368     6.347     6.325     6.302     6.279     6.256     6.231     6.206     6.180     6.154     6.127     6.100     6.088     6.093     6.098     6.104     6.110     6.115     6.121     6.127     6.132     6.138     6.144     6.150     6.155     6.161     6.167     6.173     6.179     6.185     6.191     6.197     6.204     6.210     6.216     6.223     6.229     6.236     6.242     6.249     6.256     6.263     6.270     6.277     6.284     6.292     6.299     6.307     6.314     6.322     6.330     6.338     6.347     6.355     6.364     6.373     6.382     6.391     6.400     6.409     6.419     6.429     6.439     6.449     6.459     6.469     6.480     6.491     6.502     6.513     6.524     6.536     6.547     6.559     6.571     6.584     6.596     6.609     6.622     6.635     6.649     6.663     6.677     6.691     6.706     6.720     6.735     6.751     6.767     6.783     6.799     6.815     6.832     6.849     6.867     6.884     6.903     6.921     6.940     6.959     6.978     6.998     7.018     7.039     7.060     7.081     7.102     7.124     7.146     7.169     7.192     7.215     7.239     7.263     7.287     7.312     7.337     7.362     7.388     7.414     7.441     7.468     7.495     7.522     7.550     7.578     7.606     7.635     7.663     7.692     7.721     7.751     7.781     7.810     7.841     7.871     7.902     7.932     7.963     7.994     8.025     8.057     8.088     8.120     8.151     8.183     8.215     8.247     8.278     8.310     8.341     8.372     8.403     8.434     8.465     8.496     8.526     8.557     8.587     8.617     8.647     8.676     8.706     8.735     8.764     8.793     8.822     8.850     8.879     8.907     8.934     8.961     8.988     9.014     9.040     9.066     9.091     9.116     9.140     9.164     9.189     9.215     9.241     9.267     9.292     9.315     9.337     9.358     9.377     9.395     9.410     9.424     9.437     9.452     9.471     9.491     9.510     9.527     9.543     9.555     9.558     9.552     9.546     9.536     9.522     9.507     9.489     9.468     9.502     9.767     9.955    10.099    10.194    10.213    10.172    10.077    10.020    10.124    10.627    11.249    11.651    12.181    12.618    12.879    13.207    13.352    13.469    13.488    13.300    13.385    13.217    13.335    13.099    13.140    12.941    12.931    12.810    12.814    12.674    12.628    12.453    12.525    12.471    12.318    12.403    12.208    12.303    12.158    12.115    12.162    11.949    12.114    12.048    12.040    12.258    12.363    12.439    12.602    12.629    12.743    12.802    12.736    12.843    12.718    12.840    12.732    12.618    12.494    12.469    12.381    12.258    12.171    12.072    11.846    11.915    11.691    11.626    11.467    11.315    11.216    11.113    10.992    10.969    10.827    10.667    10.606    10.550    10.317    10.287    10.126     9.983     9.926     9.778     9.712     9.595     9.497     9.395     9.250     9.086     9.068     8.879     8.744     8.757     8.774     8.790     8.805     8.818     8.829     8.838     8.845     8.851     8.857     8.864     8.870     8.878     8.886     8.895     8.904     8.911     8.917     8.921     8.923     8.923     8.924     8.925     8.932     8.944     9.099     9.139     9.345     9.417     9.543     9.684     9.717     9.872     9.945    10.062    10.167    10.276    10.272    10.348    10.440    10.362    10.362    10.332    10.264    10.282    10.236    10.348    10.361    10.383    10.606    10.531    10.592    10.531    10.493    10.549    10.376    10.305    10.167    10.064     9.971     9.862     9.692     9.652     9.487     9.407     9.291     9.140     8.997     8.858     8.822     8.816     8.809     8.799     8.788     8.775     8.761     8.746     8.729     8.710     8.691     8.671     8.653     8.636     8.619     8.601     8.582     8.562     8.540     8.518     8.494     8.468     8.440     8.411     8.381     8.351     8.320     8.290     8.261     8.233     8.206     8.181     8.159     8.139     8.122     8.108     8.097     8.088     8.080     8.071     8.061     8.052     8.044     8.036     8.030     8.025     8.023     8.022     8.024     8.027     8.032     8.038     8.042     8.046     8.047     8.047     8.045     8.040     8.032     8.021     8.007     7.992     7.976     7.959     7.943     7.927     7.912     7.897     7.884     7.872     7.861     7.849     7.836     7.823     7.810     7.795     7.779     7.762     7.744     7.726     7.709     7.693     7.678     7.665     7.654     7.643     7.634     7.626     7.620     7.616     7.613     7.611     7.609     7.607     7.605     7.602     7.598     7.595     7.593     7.592     7.591     7.591     7.589     7.587     7.582     7.575     7.566     7.553     7.538     7.520     7.497     7.473     7.452     7.432     7.409     7.384     7.359     7.332     7.306     7.279     7.250     7.222     7.198     7.179     7.158     7.136     7.105     7.061     7.012     6.962     6.923     6.889     6.856     6.824     6.795     6.770     6.747     6.725     6.705     6.685     6.666     6.652     6.645     6.646     6.654     6.666     6.681     6.695     6.708     6.729     6.757     6.791     6.828     6.869     6.916     6.968     7.024     7.081     7.139     7.193     7.243     7.289     7.334     7.377     7.420     7.461     7.502     7.542     7.580     7.618     7.653     7.686     7.716     7.746     7.778     7.813     7.846     7.875     7.899     7.920     7.943     7.967     7.988     8.008     8.029     8.051     8.071     8.091     8.109     8.123     8.139     8.155     8.164     8.168     8.175     8.213     8.282     8.363     8.431     8.462     8.526     8.643     8.760     8.869     9.068     9.266     9.428     9.578     9.663     9.710     9.756     9.925    10.105    10.288    10.472    10.661    10.853    11.054    11.253    11.445    11.641    11.834    12.010    12.163    12.297    12.414    12.489    12.534    12.561    12.553    12.521    12.456    12.389    12.309    12.196    12.061    11.915    11.739    11.571    11.393    11.190    10.962    10.720    10.500    10.276    10.024     9.755     9.490     9.247     9.002     8.772     8.568     8.366     8.171     7.978     7.784     7.602     7.445     7.304     7.162     7.014     6.855     6.709     6.597     6.507     6.429     6.357     6.288     6.218     6.147     6.074     6.003     5.938     5.880     5.833     5.795     5.770     5.750     5.729     5.705     5.678     5.651     5.623     5.596     5.570     5.547     5.525     5.506     5.489     5.473     5.458     5.442     5.427     5.411     5.395     5.379     5.363     5.345     5.328     5.310     5.290     5.269     5.248     5.225     5.203     5.179     5.155     5.131     5.106     5.082     5.057     5.032     5.008     4.984     4.961     4.939     4.918     4.897     4.879     4.862     4.847     4.833     4.822     4.812     4.805     4.801     4.799     4.799     4.801     4.810     4.818     4.826     4.832     4.838     4.843     4.846     4.849     4.851     4.853     4.854     4.854     4.854     4.853     4.850     4.847     4.843     4.838     4.833     4.827     4.821     4.813     4.806     4.798     4.789     4.779     4.769     4.759     4.748     4.739     4.730     4.721     4.711     4.699     4.686     4.672     4.657     4.643     4.629     4.615     4.601     4.587     4.571     4.554     4.537     4.520     4.503     4.486     4.469     4.451     4.433     4.414     4.395     4.376     4.357     4.338     4.319     4.299     4.279     4.260     4.240     4.220     4.200     4.181     4.161     4.142     4.123     4.103     4.085     4.066     4.048     4.029     4.012     3.994     3.977     3.960     3.944     3.928     3.911     3.896     3.880     3.865     3.851     3.837     3.822     3.809     3.796     3.784     3.772     3.760     3.749     3.738     3.727     3.716     3.705     3.695     3.684     3.673     3.663     3.652     3.642     3.632     3.623     3.614     3.604     3.595     3.586     3.576     3.567     3.559     3.550     3.541     3.532     3.523     3.514     3.506     3.498     3.489     3.481     3.473     3.464     3.456     3.448     3.440     3.433     3.425     3.417     3.410     3.402     3.395     3.387     3.380     3.373     3.366     3.359     3.352     3.345     3.339     3.332     3.325     3.318     3.311     3.303     3.295     3.286     3.277     3.268     3.260     3.252     3.244     3.237     3.230     3.223     3.215     3.206     3.195     3.182     3.166     3.148     3.128     3.107     3.086     3.067     3.051     3.046     3.056     3.071     3.085     3.096     3.104     3.106     3.103     3.098     3.087
     3.911     3.935     3.949     3.977     3.987     4.017     4.022     4.052     4.056     4.083     4.088     4.108     4.115     4.128     4.136     4.143     4.152     4.152     4.160     4.158     4.160     4.157     4.152     4.148     4.148     4.133     4.138     4.114     4.123     4.094     4.109     4.076     4.092     4.061     4.075     4.050     4.063     4.046     4.058     4.046     4.062     4.050     4.068     4.065     4.074     4.077     4.078     4.084     4.078     4.088     4.075     4.081     4.071     4.072     4.062     4.059     4.049     4.043     4.035     4.026     4.022     4.024     4.037     4.045     4.059     4.064     4.078     4.081     4.093     4.093     4.103     4.101     4.109     4.107     4.113     4.110     4.114     4.111     4.113     4.110     4.111     4.109     4.109     4.108     4.107     4.107     4.105     4.106     4.104     4.105     4.103     4.105     4.104     4.104     4.105     4.108     4.112     4.117     4.121     4.127     4.132     4.137     4.142     4.146     4.151     4.155     4.160     4.164     4.168     4.171     4.175     4.177     4.180     4.182     4.184     4.185     4.188     4.188     4.190     4.190     4.192     4.193     4.194     4.195     4.197     4.198     4.200     4.201     4.203     4.205     4.208     4.210     4.213     4.216     4.219     4.222     4.224     4.231     4.238     4.245     4.252     4.259     4.266     4.273     4.279     4.286     4.293     4.299     4.306     4.312     4.318     4.325     4.331     4.337     4.343     4.349     4.355     4.361     4.366     4.372     4.378     4.384     4.389     4.394     4.400     4.405     4.410     4.415     4.420     4.425     4.429     4.434     4.438     4.443     4.447     4.451     4.456     4.459     4.463     4.467     4.471     4.474     4.478     4.481     4.484     4.487     4.490     4.493     4.496     4.498     4.501     4.503     4.505     4.508     4.509     4.511     4.513     4.515     4.516     4.518     4.519     4.520     4.521     4.522     4.523     4.523     4.524     4.524     4.525     4.525     4.525     4.525     4.525     4.525     4.525     4.524     4.524     4.523     4.522     4.521     4.520     4.519     4.517     4.516     4.515     4.513     4.511     4.509     4.507     4.505     4.502     4.500     4.497     4.494     4.491     4.489     4.485     4.482     4.479     4.475     4.472     4.468     4.464     4.460     4.456     4.457     4.458     4.459     4.460     4.461     4.462     4.463     4.464     4.465     4.466     4.467     4.468     4.469     4.469     4.470     4.471     4.472     4.473     4.474     4.474     4.475     4.476     4.477     4.477     4.478     4.478     4.479     4.480     4.480     4.481     4.481     4.482     4.482     4.483     4.483     4.484     4.484     4.485     4.485     4.485     4.486     4.486     4.486     4.487     4.487     4.487     4.487     4.488     4.488     4.488     4.488     4.488     4.488     4.489     4.489     4.489     4.489     4.489     4.489     4.489     4.489     4.489     4.489     4.489     4.489     4.489     4.490     4.490     4.490     4.490     4.490     4.490     4.490     4.490     4.490     4.490     4.490     4.490     4.490     4.490     4.490     4.490     4.490     4.490     4.490     4.490     4.490     4.490     4.490     4.490     4.490     4.491     4.491     4.491     4.491     4.491     4.491     4.491     4.491     4.491     4.492     4.492     4.492     4.492     4.492     4.493     4.493     4.493     4.493     4.494     4.494     4.494     4.494     4.495     4.495     4.495     4.495     4.496     4.496     4.496     4.497     4.497     4.497     4.498     4.498     4.498     4.499     4.499     4.499     4.500     4.500     4.501     4.501     4.501     4.502     4.502     4.503     4.503     4.504     4.504     4.505     4.505     4.506     4.506     4.507     4.508     4.508     4.509     4.509     4.510     4.510     4.511     4.512     4.512     4.513     4.513     4.514     4.515     4.515     4.516     4.517     4.517     4.518     4.519     4.519     4.520     4.521     4.522     4.522     4.523     4.524     4.525     4.526     4.526     4.527     4.528     4.529     4.530     4.531     4.531     4.532     4.533     4.534     4.535     4.536     4.537     4.537     4.538     4.539     4.540     4.541     4.542     4.543     4.544     4.545     4.546     4.547     4.548     4.549     4.550     4.552     4.552     4.554     4.555     4.556     4.557     4.558     4.559     4.560     4.562     4.563     4.564     4.565     4.566     4.568     4.569     4.570     4.571     4.573     4.574     4.575     4.577     4.578     4.579     4.580     4.582     4.583     4.585     4.586     4.587     4.589     4.590     4.592     4.593     4.595     4.596     4.598     4.599     4.601     4.602     4.604     4.606     4.607     4.609     4.610     4.612     4.614     4.615     4.617     4.619     4.620     4.622     4.624     4.625     4.627     4.629     4.631     4.633     4.634     4.636     4.638     4.640     4.641     4.643     4.645     4.647     4.649     4.651     4.652     4.654     4.656     4.658     4.660     4.662     4.664     4.666     4.667     4.669     4.671     4.673     4.675     4.677     4.679     4.681     4.683     4.685     4.687     4.689     4.691     4.693     4.695     4.697     4.699     4.701     4.703     4.705     4.707     4.709     4.711     4.714     4.716     4.718     4.720     4.722     4.724     4.726     4.728     4.731     4.733     4.735     4.737     4.740     4.742     4.744     4.747     4.749     4.751     4.754     4.756     4.758     4.761     4.763     4.766     4.768     4.770     4.773     4.775     4.777     4.780     4.782     4.785     4.787     4.790     4.793     4.795     4.798     4.800     4.803     4.805     4.808     4.810     4.813     4.815     4.818     4.821     4.823     4.826     4.829     4.831     4.834     4.837     4.839     4.842     4.844     4.847     4.850     4.852     4.855     4.858     4.860     4.863     4.866     4.868     4.871     4.874     4.876     4.879     4.882     4.885     4.888     4.890     4.893     4.896     4.899     4.901     4.904     4.907     4.910     4.913     4.916     4.918     4.921     4.924     4.927     4.930     4.933     4.936     4.939     4.942     4.945     4.947     4.950     4.953     4.956     4.959     4.962     4.965     4.968     4.971     4.974     4.977     4.980     4.983     4.986     4.989     4.992     4.995     4.998     5.001     5.004     5.007     5.010     5.013     5.016     5.019     5.022     5.025     5.028     5.031     5.034     5.038     5.041     5.044     5.047     5.050     5.053     5.056     5.059     5.062     5.065     5.069     5.072     5.075     5.078     5.081     5.084     5.087     5.090     5.094     5.097     5.100     5.103     5.106     5.110     5.113     5.116     5.119     5.122     5.126     5.129     5.132     5.135     5.139     5.142     5.145     5.149     5.152     5.155     5.159     5.162     5.165     5.169     5.172     5.176     5.179     5.183     5.186     5.190     5.194     5.197     5.201     5.204     5.208     5.211     5.215     5.218     5.222     5.225     5.229     5.232     5.236     5.239     5.243     5.246     5.250     5.253     5.256     5.260     5.263     5.267     5.270     5.274     5.277     5.281     5.284     5.288     5.292     5.296     5.300     5.304     5.308     5.312     5.317     5.322     5.326     5.331     5.336     5.341     5.347     5.353     5.359     5.365     5.371     5.378     5.385     5.392     5.399     5.406     5.414     5.421     5.428     5.436     5.443     5.450     5.456     5.462     5.468     5.474     5.479     5.483     5.488     5.492     5.496     5.500     5.504     5.508     5.511     5.515     5.518     5.521     5.525     5.528     5.531     5.534     5.537     5.540     5.543     5.545     5.548     5.551     5.554     5.557     5.560     5.563     5.566     5.569     5.585     5.601     5.618     5.634     5.651     5.668     5.684     5.701     5.718     5.735     5.752     5.769     5.786     5.803     5.820     5.837     5.854     5.871     5.888     5.905     5.922     5.938     5.955     5.972     5.989     6.005     6.022     6.039     6.055     6.071     6.088     6.104     6.120     6.136     6.152     6.168     6.184     6.199     6.215     6.230     6.246     6.261     6.276     6.290     6.305     6.319     6.334     6.348     6.362     6.375     6.389     6.402     6.415     6.428     6.440     6.453     6.465     6.477     6.489     6.500     6.511     6.522     6.532     6.543     6.553     6.562     6.572     6.581     6.590     6.598     6.606     6.614     6.621     6.628     6.635     6.641     6.647     6.652     6.657     6.662     6.666     6.670     6.674     6.677     6.680     6.683     6.685     6.686     6.687     6.688     6.689     6.688     6.688     6.687     6.685     6.683     6.681     6.678     6.674     6.670     6.666     6.661     6.655     6.649     6.642     6.635     6.627     6.618     6.609     6.599     6.589     6.578     6.566     6.554     6.541     6.527     6.512     6.497     6.481     6.464     6.447     6.429     6.410     6.390     6.370     6.349     6.327     6.305     6.281     6.258     6.233     6.208     6.183     6.157     6.130     6.103     6.085     6.090     6.096     6.101     6.107     6.113     6.118     6.124     6.130     6.136     6.141     6.147     6.153     6.159     6.165     6.171     6.177     6.183     6.189     6.195     6.201     6.207     6.214     6.220     6.227     6.233     6.240     6.247     6.254     6.261     6.268     6.275     6.282     6.289     6.297     6.304     6.312     6.320     6.328     6.336     6.344     6.353     6.361     6.370     6.379     6.388     6.397     6.407     6.416     6.426     6.436     6.446     6.456     6.467     6.477     6.488     6.499     6.510     6.521     6.533     6.545     6.556     6.569     6.581     6.593     6.606     6.619     6.632     6.646     6.660     6.674     6.688     6.702     6.717     6.732     6.747     6.763     6.779     6.795     6.811     6.828     6.845     6.863     6.880     6.898     6.917     6.935     6.954     6.973     6.993     7.013     7.034     7.054     7.075     7.097     7.118     7.140     7.163     7.185     7.209     7.232     7.256     7.280     7.305     7.330     7.355     7.381     7.407     7.433     7.459     7.486     7.514     7.541     7.569     7.597     7.626     7.654     7.683     7.712     7.742     7.771     7.801     7.831     7.861     7.892     7.922     7.953     7.984     8.015     8.046     8.078     8.109     8.141     8.173     8.204     8.236     8.268     8.299     8.331     8.362     8.393     8.424     8.455     8.486     8.516     8.547     8.577     8.607     8.637     8.667     8.696     8.725     8.755     8.784     8.813     8.841     8.870     8.898     8.926     8.953     8.980     9.007     9.033     9.059     9.084     9.109     9.133     9.157     9.182     9.207     9.232     9.258     9.284     9.308     9.331     9.353     9.373     9.391     9.407     9.419     9.431     9.443     9.460     9.479     9.498     9.513     9.527     9.541     9.549     9.548     9.540     9.532     9.520     9.505     9.489     9.472     9.448     9.586     9.804     9.987    10.080    10.146    10.161    10.140    10.095    10.106    10.183    10.636    11.338    12.084    12.511    12.899    13.157    13.353    13.437    13.417    13.487    13.409    13.428    13.211    13.252    13.254    13.083    12.986    12.945    12.790    12.786    12.651    12.600    12.526    12.377    12.367    12.320    12.288    12.324    12.134    12.163    12.086    12.009    12.061    11.946    12.011    12.107    12.066    12.275    12.307    12.377    12.521    12.492    12.761    12.673    12.669    12.824    12.623    12.643    12.615    12.467    12.457    12.318    12.295    12.218    12.113    12.033    11.852    11.804    11.668    11.589    11.429    11.404    11.222    11.273    11.141    10.985    10.836    10.788    10.632    10.568    10.381    10.339    10.167    10.064     9.953     9.827     9.758     9.688     9.508     9.404     9.268     9.144     8.995     8.982     8.819     8.777     8.792     8.806     8.818     8.828     8.837     8.845     8.852     8.859     8.866     8.874     8.883     8.892     8.902     8.912     8.920     8.927     8.930     8.932     8.932     8.933     8.935     8.937     8.940     8.943     9.076     9.150     9.247     9.405     9.483     9.619     9.673     9.809     9.903    10.011    10.073    10.181    10.252    10.199    10.249    10.199    10.113    10.074    10.068    10.059    10.073    10.135    10.288    10.271    10.351    10.304    10.290    10.380    10.255    10.302    10.189    10.075    10.029     9.929     9.835     9.804     9.614     9.653     9.510     9.384     9.205     9.050     8.876     8.840     8.839     8.834     8.825     8.814     8.801     8.787     8.772     8.755     8.736     8.716     8.696     8.679     8.663     8.647     8.630     8.611     8.591     8.569     8.546     8.523     8.497     8.468     8.438     8.408     8.378     8.348     8.319     8.291     8.263     8.237     8.213     8.191     8.172     8.155     8.142     8.134     8.127     8.119     8.112     8.103     8.095     8.087     8.080     8.074     8.070     8.068     8.067     8.069     8.074     8.080     8.087     8.091     8.094     8.094     8.093     8.089     8.082     8.072     8.058     8.042     8.025     8.007     7.988     7.970     7.954     7.938     7.922     7.909     7.897     7.885     7.872     7.859     7.845     7.830     7.814     7.797     7.778     7.758     7.739     7.721     7.706     7.692     7.680     7.668     7.658     7.649     7.642     7.636     7.633     7.631     7.629     7.627     7.625     7.622     7.618     7.614     7.612     7.611     7.610     7.610     7.609     7.606     7.602     7.596     7.588     7.577     7.564     7.547     7.527     7.500     7.473     7.449     7.428     7.405     7.380     7.355     7.329     7.301     7.271     7.241     7.212     7.186     7.164     7.141     7.111     7.071     7.022     6.968     6.917     6.885     6.859     6.830     6.801     6.777     6.758     6.737     6.718     6.699     6.680     6.661     6.646     6.638     6.634     6.633     6.637     6.645     6.649     6.647     6.646     6.663     6.689     6.719     6.757     6.804     6.857     6.915     6.973     7.031     7.085     7.132     7.176     7.219     7.261     7.303     7.345     7.385     7.424     7.462     7.504     7.545     7.584     7.622     7.661     7.703     7.748     7.791     7.828     7.854     7.879     7.906     7.928     7.949     7.971     7.994     8.019     8.043     8.063     8.080     8.098     8.118     8.134     8.144     8.151     8.224     8.319     8.411     8.500     8.694     9.041     9.325     9.616     9.876    10.116    10.282    10.342    10.346    10.312    10.284    10.251    10.167    10.259    10.442    10.625    10.795    10.966    11.142    11.328    11.507    11.668    11.830    11.975    12.094    12.194    12.262    12.314    12.327    12.300    12.262    12.198    12.123    12.009    11.894    11.770    11.620    11.444    11.268    11.071    10.888    10.701    10.491    10.255    10.008     9.781     9.557     9.314     9.066     8.829     8.614     8.406     8.208     8.034     7.865     7.702     7.539     7.371     7.210     7.074     6.959     6.848     6.732     6.604     6.480     6.378     6.294     6.222     6.158     6.097     6.037     5.975     5.912     5.849     5.787     5.730     5.679     5.635     5.599     5.578     5.561     5.543     5.522     5.500     5.477     5.454     5.432     5.412     5.393     5.376     5.361     5.348     5.334     5.322     5.308     5.295     5.282     5.269     5.255     5.241     5.226     5.210     5.193     5.175     5.157     5.137     5.116     5.095     5.073     5.051     5.029     5.006     4.983     4.960     4.937     4.914     4.892     4.871     4.851     4.831     4.813     4.797     4.781     4.768     4.756     4.746     4.738     4.732     4.728     4.726     4.727     4.734     4.743     4.751     4.758     4.765     4.771     4.776     4.781     4.784     4.787     4.789     4.791     4.792     4.792     4.791     4.790     4.787     4.783     4.779     4.775     4.769     4.763     4.757     4.750     4.743     4.734     4.726     4.716     4.706     4.697     4.688     4.680     4.671     4.661     4.649     4.637     4.623     4.609     4.595     4.581     4.568     4.555     4.540     4.524     4.508     4.491     4.474     4.458     4.441     4.424     4.407     4.388     4.370     4.352     4.333     4.314     4.295     4.276     4.257     4.237     4.218     4.199     4.179     4.160     4.141     4.121     4.102     4.083     4.065     4.046     4.028     4.010     3.993     3.975     3.958     3.941     3.925     3.909     3.893     3.877     3.862     3.847     3.833     3.819     3.805     3.791     3.778     3.766     3.754     3.742     3.731     3.720     3.709     3.698     3.688     3.678     3.667     3.657     3.646     3.636     3.625     3.615     3.606     3.597     3.588     3.579     3.569     3.560     3.551     3.542     3.533     3.524     3.516     3.507     3.498     3.490     3.481     3.473     3.465     3.457     3.448     3.440     3.432     3.424     3.417     3.409     3.401     3.394     3.387     3.379     3.372     3.365     3.358     3.351     3.344     3.337     3.330     3.323     3.316     3.309     3.302     3.295     3.288     3.279     3.271     3.262     3.253     3.244     3.236     3.229     3.222     3.215     3.208     3.200     3.190     3.179     3.166     3.151     3.133     3.112     3.091     3.070     3.051     3.035     3.031     3.043     3.059     3.072     3.084     3.092     3.094     3.092     3.085     3.071
     3.910     3.925     3.951     3.958     3.989     3.992     4.025     4.026     4.058     4.059     4.087     4.089     4.110     4.116     4.130     4.137     4.145     4.152     4.153     4.159     4.158     4.158     4.156     4.149     4.145     4.141     4.130     4.129     4.111     4.115     4.093     4.098     4.076     4.082     4.062     4.068     4.053     4.062     4.047     4.063     4.048     4.068     4.059     4.072     4.071     4.075     4.079     4.076     4.082     4.075     4.080     4.071     4.073     4.064     4.062     4.053     4.048     4.040     4.033     4.027     4.020     4.023     4.031     4.045     4.051     4.064     4.068     4.080     4.082     4.092     4.092     4.100     4.099     4.105     4.103     4.107     4.105     4.107     4.106     4.106     4.105     4.105     4.105     4.103     4.104     4.102     4.104     4.102     4.104     4.101     4.104     4.102     4.104     4.104     4.104     4.106     4.110     4.115     4.119     4.124     4.129     4.134     4.139     4.143     4.148     4.153     4.157     4.161     4.165     4.169     4.172     4.175     4.177     4.180     4.181     4.184     4.185     4.187     4.188     4.189     4.190     4.191     4.192     4.194     4.195     4.197     4.198     4.200     4.202     4.204     4.206     4.209     4.211     4.214     4.217     4.224     4.231     4.239     4.245     4.253     4.260     4.267     4.273     4.280     4.287     4.294     4.300     4.307     4.313     4.319     4.326     4.332     4.338     4.344     4.350     4.357     4.362     4.368     4.374     4.379     4.385     4.391     4.396     4.401     4.406     4.412     4.417     4.422     4.427     4.432     4.436     4.441     4.445     4.450     4.454     4.458     4.462     4.466     4.470     4.474     4.477     4.480     4.484     4.487     4.491     4.493     4.496     4.499     4.502     4.504     4.507     4.509     4.511     4.513     4.516     4.517     4.519     4.520     4.522     4.523     4.525     4.526     4.526     4.527     4.528     4.529     4.529     4.530     4.530     4.530     4.530     4.530     4.530     4.530     4.530     4.529     4.528     4.528     4.527     4.526     4.525     4.523     4.522     4.521     4.519     4.517     4.515     4.513     4.511     4.509     4.506     4.504     4.501     4.499     4.495     4.493     4.489     4.486     4.483     4.479     4.476     4.472     4.468     4.464     4.460     4.455     4.456     4.457     4.458     4.459     4.460     4.461     4.462     4.463     4.464     4.465     4.465     4.466     4.467     4.468     4.469     4.470     4.471     4.471     4.472     4.473     4.474     4.474     4.475     4.476     4.476     4.477     4.477     4.478     4.478     4.479     4.480     4.480     4.481     4.481     4.482     4.482     4.483     4.483     4.483     4.484     4.484     4.484     4.484     4.485     4.485     4.485     4.485     4.485     4.486     4.486     4.486     4.486     4.486     4.486     4.487     4.487     4.487     4.487     4.487     4.487     4.487     4.487     4.487     4.487     4.487     4.487     4.487     4.487     4.487     4.487     4.488     4.487     4.488     4.488     4.488     4.488     4.488     4.488     4.488     4.488     4.488     4.488     4.488     4.488     4.488     4.488     4.488     4.488     4.488     4.488     4.488     4.489     4.489     4.489     4.489     4.489     4.489     4.489     4.489     4.490     4.490     4.490     4.490     4.490     4.490     4.491     4.491     4.491     4.491     4.492     4.492     4.492     4.493     4.493     4.493     4.494     4.494     4.494     4.495     4.495     4.495     4.495     4.496     4.496     4.496     4.497     4.497     4.498     4.498     4.498     4.499     4.499     4.500     4.500     4.500     4.501     4.501     4.502     4.502     4.503     4.503     4.504     4.505     4.505     4.506     4.506     4.507     4.507     4.508     4.509     4.509     4.510     4.510     4.511     4.512     4.512     4.513     4.514     4.514     4.515     4.516     4.516     4.517     4.518     4.518     4.519     4.520     4.521     4.521     4.522     4.523     4.524     4.525     4.525     4.526     4.527     4.528     4.529     4.530     4.530     4.531     4.532     4.533     4.534     4.535     4.536     4.537     4.538     4.539     4.540     4.541     4.542     4.542     4.543     4.544     4.546     4.547     4.547     4.549     4.550     4.551     4.552     4.553     4.554     4.555     4.557     4.557     4.559     4.560     4.561     4.562     4.564     4.565     4.566     4.567     4.568     4.570     4.571     4.572     4.573     4.575     4.576     4.577     4.579     4.580     4.582     4.583     4.584     4.586     4.587     4.589     4.590     4.592     4.593     4.595     4.596     4.598     4.599     4.601     4.602     4.604     4.605     4.607     4.609     4.610     4.612     4.614     4.615     4.617     4.619     4.620     4.622     4.624     4.626     4.627     4.629     4.631     4.633     4.635     4.636     4.638     4.640     4.642     4.644     4.646     4.647     4.649     4.651     4.653     4.655     4.657     4.659     4.660     4.662     4.664     4.666     4.668     4.670     4.672     4.674     4.676     4.678     4.680     4.682     4.684     4.686     4.688     4.690     4.692     4.693     4.696     4.698     4.700     4.702     4.704     4.706     4.708     4.710     4.712     4.714     4.716     4.719     4.721     4.723     4.725     4.727     4.729     4.732     4.734     4.736     4.738     4.741     4.743     4.745     4.748     4.750     4.752     4.755     4.757     4.760     4.762     4.764     4.767     4.769     4.771     4.774     4.776     4.779     4.781     4.784     4.786     4.789     4.791     4.794     4.797     4.799     4.802     4.804     4.807     4.809     4.812     4.814     4.817     4.820     4.822     4.825     4.827     4.830     4.833     4.835     4.838     4.841     4.844     4.846     4.849     4.851     4.854     4.857     4.859     4.862     4.865     4.867     4.870     4.873     4.875     4.878     4.881     4.884     4.887     4.889     4.892     4.895     4.898     4.901     4.903     4.906     4.909     4.911     4.914     4.917     4.920     4.923     4.926     4.929     4.932     4.935     4.938     4.941     4.943     4.946     4.949     4.952     4.955     4.958     4.961     4.964     4.967     4.970     4.973     4.976     4.979     4.982     4.985     4.988     4.991     4.994     4.997     5.000     5.003     5.006     5.009     5.012     5.015     5.018     5.021     5.024     5.027     5.030     5.033     5.036     5.039     5.042     5.046     5.049     5.052     5.055     5.058     5.061     5.064     5.067     5.070     5.073     5.076     5.080     5.083     5.086     5.089     5.092     5.095     5.098     5.102     5.105     5.108     5.111     5.114     5.118     5.121     5.124     5.127     5.130     5.134     5.137     5.140     5.144     5.147     5.150     5.153     5.157     5.160     5.164     5.167     5.170     5.174     5.177     5.181     5.184     5.188     5.192     5.195     5.199     5.202     5.206     5.209     5.213     5.217     5.220     5.224     5.227     5.231     5.234     5.238     5.241     5.245     5.248     5.252     5.255     5.259     5.262     5.266     5.269     5.273     5.276     5.280     5.284     5.288     5.292     5.296     5.300     5.304     5.308     5.313     5.317     5.322     5.327     5.332     5.337     5.343     5.348     5.354     5.360     5.367     5.373     5.380     5.386     5.393     5.400     5.408     5.415     5.422     5.429     5.436     5.443     5.449     5.456     5.462     5.468     5.473     5.478     5.483     5.487     5.492     5.496     5.500     5.504     5.507     5.511     5.515     5.518     5.521     5.525     5.528     5.531     5.534     5.537     5.540     5.542     5.545     5.548     5.551     5.555     5.558     5.561     5.563     5.566     5.581     5.597     5.614     5.630     5.647     5.664     5.680     5.697     5.714     5.731     5.748     5.765     5.782     5.799     5.816     5.832     5.849     5.866     5.883     5.900     5.917     5.934     5.951     5.968     5.984     6.001     6.017     6.034     6.050     6.067     6.083     6.099     6.115     6.131     6.147     6.163     6.179     6.195     6.210     6.226     6.241     6.256     6.271     6.286     6.300     6.315     6.329     6.343     6.357     6.370     6.384     6.397     6.410     6.423     6.436     6.448     6.460     6.472     6.484     6.495     6.506     6.517     6.528     6.538     6.548     6.558     6.567     6.576     6.585     6.594     6.602     6.609     6.617     6.624     6.630     6.637     6.643     6.648     6.653     6.658     6.663     6.667     6.670     6.673     6.676     6.679     6.681     6.682     6.684     6.684     6.685     6.685     6.684     6.683     6.682     6.680     6.677     6.674     6.671     6.667     6.663     6.658     6.652     6.646     6.639     6.632     6.625     6.616     6.607     6.598     6.588     6.577     6.565     6.553     6.540     6.526     6.512     6.497     6.481     6.465     6.448     6.430     6.411     6.392     6.371     6.350     6.329     6.307     6.284     6.260     6.236     6.211     6.186     6.160     6.133     6.106     6.082     6.088     6.093     6.099     6.104     6.110     6.116     6.122     6.128     6.133     6.139     6.145     6.151     6.157     6.163     6.168     6.174     6.180     6.187     6.193     6.199     6.205     6.212     6.218     6.225     6.231     6.238     6.245     6.251     6.258     6.265     6.272     6.279     6.287     6.294     6.302     6.309     6.317     6.325     6.333     6.342     6.350     6.359     6.367     6.376     6.385     6.395     6.404     6.414     6.424     6.433     6.443     6.454     6.464     6.475     6.485     6.496     6.507     6.519     6.530     6.542     6.554     6.566     6.578     6.590     6.603     6.616     6.629     6.643     6.657     6.670     6.685     6.699     6.714     6.729     6.744     6.759     6.775     6.791     6.808     6.824     6.841     6.859     6.876     6.894     6.912     6.931     6.950     6.969     6.988     7.008     7.028     7.049     7.070     7.091     7.113     7.135     7.157     7.180     7.202     7.226     7.250     7.273     7.298     7.323     7.348     7.373     7.399     7.425     7.452     7.478     7.505     7.533     7.560     7.589     7.617     7.645     7.674     7.703     7.732     7.762     7.791     7.821     7.851     7.882     7.912     7.943     7.974     8.005     8.036     8.067     8.099     8.130     8.162     8.194     8.226     8.257     8.289     8.320     8.352     8.383     8.414     8.445     8.475     8.506     8.537     8.567     8.597     8.627     8.657     8.686     8.716     8.745     8.774     8.803     8.832     8.861     8.890     8.918     8.945     8.973     9.000     9.026     9.052     9.077     9.102     9.127     9.151     9.175     9.199     9.224     9.249     9.275     9.300     9.323     9.346     9.367     9.386     9.402     9.415     9.425     9.437     9.451     9.469     9.487     9.503     9.514     9.524     9.534     9.537     9.532     9.524     9.514     9.502     9.488     9.474     9.455     9.429     9.690     9.887     9.988    10.073    10.079    10.099    10.096    10.116    10.178    10.252    10.806    11.656    12.153    12.651    13.079    13.176    13.413    13.339    13.420    13.491    13.381    13.364    13.296    13.440    13.257    13.164    13.093    12.931    12.987    12.772    12.717    12.685    12.487    12.465    12.386    12.281    12.260    12.142    12.188    12.040    12.027    11.994    11.906    11.958    11.880    11.984    12.100    12.014    12.262    12.278    12.301    12.514    12.458    12.578    12.572    12.521    12.560    12.462    12.486    12.376    12.379    12.288    12.286    12.190    12.108    12.049    12.015    11.841    11.659    11.677    11.512    11.460    11.398    11.257    11.204    11.076    10.965    10.927    10.867    10.676    10.609    10.438    10.376    10.228    10.061     9.991     9.864     9.726     9.683     9.478     9.431     9.283     9.222     9.069     8.940     8.829     8.792     8.805     8.816     8.826     8.836     8.845     8.853     8.860     8.869     8.878     8.888     8.899     8.910     8.921     8.930     8.936     8.939     8.940     8.940     8.941     8.944     8.947     8.950     8.954     8.962     9.055     9.167     9.251     9.379     9.462     9.591     9.695     9.782     9.849    10.010    10.093    10.106    10.084    10.106    10.055     9.975     9.873     9.907     9.845     9.873    10.005     9.964    10.012    10.055    10.059    10.171    10.070    10.119    10.072    10.015     9.960     9.933     9.898     9.839     9.711     9.759     9.680     9.602     9.547     9.460     9.108     8.869     8.866     8.868     8.863     8.853     8.840     8.827     8.813     8.797     8.780     8.761     8.740     8.720     8.705     8.690     8.675     8.658     8.639     8.618     8.596     8.574     8.550     8.522     8.493     8.463     8.434     8.405     8.376     8.347     8.320     8.294     8.268     8.245     8.224     8.205     8.190     8.179     8.173     8.168     8.162     8.155     8.147     8.139     8.132     8.125     8.119     8.114     8.113     8.113     8.115     8.121     8.128     8.135     8.139     8.140     8.140     8.137     8.132     8.123     8.110     8.093     8.075     8.056     8.037     8.017     7.999     7.981     7.964     7.948     7.935     7.924     7.911     7.897     7.883     7.868     7.852     7.835     7.815     7.794     7.772     7.753     7.736     7.722     7.709     7.697     7.686     7.676     7.667     7.660     7.655     7.653     7.652     7.651     7.648     7.645     7.641     7.637     7.633     7.631     7.631     7.630     7.629     7.627     7.623     7.617     7.609     7.600     7.588     7.574     7.557     7.533     7.500     7.468     7.444     7.422     7.399     7.375     7.350     7.323     7.292     7.260     7.228     7.197     7.170     7.144     7.115     7.078     7.034     6.983     6.927     6.887     6.867     6.846     6.821     6.795     6.776     6.761     6.742     6.723     6.705     6.685     6.663     6.648     6.639     6.628     6.621     6.622     6.623     6.616     6.603     6.583     6.567     6.579     6.600     6.635     6.684     6.740     6.799     6.858     6.916     6.966     7.010     7.051     7.093     7.135     7.177     7.218     7.257     7.295     7.336     7.384     7.433     7.481     7.528     7.575     7.631     7.687     7.739     7.781     7.813     7.843     7.871     7.895     7.921     7.951     7.985     8.019     8.048     8.077     8.113     8.153     8.195     8.241     8.295     8.365     8.457     8.561     8.663     9.044     9.563     9.963    10.231    10.455    10.556    10.638    10.649    10.555    10.468    10.356    10.314    10.280    10.332    10.509    10.696    10.887    11.064    11.227    11.368    11.509    11.619    11.694    11.761    11.817    11.840    11.862    11.848    11.831    11.786    11.716    11.632    11.534    11.431    11.294    11.148    11.001    10.837    10.647    10.465    10.283    10.116     9.945     9.746     9.521     9.282     9.069     8.865     8.655     8.445     8.243     8.059     7.885     7.718     7.572     7.433     7.300     7.165     7.020     6.882     6.765     6.668     6.577     6.484     6.381     6.277     6.186     6.108     6.041     5.981     5.925     5.871     5.816     5.761     5.704     5.648     5.593     5.542     5.496     5.455     5.420     5.405     5.392     5.376     5.359     5.340     5.321     5.303     5.286     5.269     5.254     5.242     5.229     5.218     5.208     5.196     5.185     5.175     5.164     5.153     5.141     5.128     5.115     5.100     5.085     5.068     5.051     5.032     5.013     4.994     4.974     4.954     4.932     4.911     4.889     4.868     4.847     4.826     4.806     4.786     4.768     4.750     4.734     4.719     4.705     4.693     4.683     4.674     4.667     4.662     4.659     4.658     4.664     4.673     4.681     4.689     4.697     4.703     4.709     4.715     4.720     4.724     4.727     4.730     4.732     4.733     4.734     4.733     4.732     4.730     4.727     4.723     4.719     4.714     4.709     4.703     4.697     4.690     4.682     4.674     4.665     4.656     4.648     4.639     4.631     4.622     4.612     4.601     4.589     4.575     4.561     4.548     4.535     4.522     4.508     4.494     4.478     4.462     4.446     4.430     4.414     4.398     4.381     4.363     4.345     4.327     4.309     4.291     4.272     4.254     4.235     4.216     4.197     4.177     4.158     4.139     4.120     4.102     4.083     4.064     4.045     4.027     4.009     3.991     3.974     3.957     3.940     3.923     3.907     3.891     3.875     3.860     3.844     3.830     3.815     3.802     3.788     3.774     3.762     3.749     3.737     3.725     3.714     3.703     3.692     3.682     3.671     3.661     3.651     3.641     3.630     3.620     3.610     3.600     3.590     3.581     3.572     3.563     3.553     3.544     3.535     3.526     3.517     3.509     3.500     3.491     3.483     3.474     3.466     3.457     3.449     3.441     3.433     3.425     3.417     3.409     3.401     3.394     3.386     3.379     3.371     3.364     3.356     3.349     3.342     3.335     3.329     3.322     3.315     3.308     3.301     3.295     3.288     3.280     3.272     3.264     3.256     3.247     3.238     3.229     3.221     3.214     3.207     3.200     3.193     3.185     3.175     3.164     3.151     3.135     3.117     3.097     3.076     3.055     3.036     3.020     3.016     3.030     3.046     3.061     3.072     3.080     3.082     3.080     3.074     3.062
     3.904     3.927     3.935     3.962     3.964     3.996     3.997     4.030     4.027     4.060     4.059     4.088     4.089     4.110     4.115     4.130     4.135     4.144     4.149     4.151     4.156     4.155     4.154     4.151     4.144     4.140     4.131     4.124     4.118     4.106     4.103     4.089     4.087     4.073     4.073     4.061     4.067     4.053     4.065     4.051     4.067     4.056     4.070     4.065     4.072     4.073     4.073     4.077     4.075     4.077     4.072     4.072     4.064     4.063     4.055     4.052     4.043     4.038     4.032     4.024     4.021     4.019     4.031     4.038     4.051     4.056     4.067     4.070     4.080     4.081     4.089     4.089     4.096     4.095     4.099     4.098     4.100     4.100     4.100     4.100     4.100     4.100     4.099     4.101     4.099     4.102     4.099     4.102     4.099     4.102     4.100     4.102     4.101     4.103     4.104     4.104     4.108     4.112     4.118     4.122     4.127     4.132     4.137     4.142     4.146     4.151     4.155     4.160     4.162     4.167     4.169     4.173     4.175     4.178     4.179     4.181     4.182     4.184     4.185     4.187     4.188     4.189     4.190     4.192     4.193     4.195     4.196     4.198     4.200     4.202     4.204     4.207     4.210     4.217     4.225     4.232     4.239     4.246     4.253     4.260     4.267     4.274     4.281     4.288     4.294     4.301     4.308     4.314     4.321     4.327     4.333     4.339     4.346     4.352     4.358     4.364     4.370     4.375     4.381     4.387     4.392     4.398     4.403     4.408     4.414     4.419     4.424     4.429     4.434     4.438     4.443     4.447     4.452     4.456     4.460     4.465     4.469     4.473     4.476     4.480     4.484     4.487     4.490     4.493     4.497     4.499     4.502     4.505     4.508     4.510     4.513     4.515     4.517     4.519     4.521     4.523     4.525     4.526     4.527     4.529     4.530     4.531     4.532     4.533     4.533     4.534     4.534     4.535     4.535     4.535     4.535     4.535     4.535     4.535     4.534     4.534     4.533     4.532     4.531     4.530     4.529     4.528     4.526     4.525     4.523     4.521     4.520     4.517     4.515     4.513     4.510     4.508     4.505     4.502     4.500     4.496     4.493     4.490     4.487     4.483     4.479     4.475     4.471     4.467     4.463     4.459     4.454     4.455     4.456     4.457     4.458     4.459     4.460     4.461     4.462     4.462     4.463     4.464     4.465     4.466     4.467     4.468     4.468     4.469     4.470     4.471     4.471     4.472     4.473     4.473     4.474     4.475     4.475     4.476     4.476     4.477     4.477     4.478     4.479     4.479     4.479     4.480     4.480     4.480     4.481     4.481     4.482     4.482     4.482     4.482     4.483     4.483     4.483     4.483     4.483     4.484     4.484     4.484     4.484     4.484     4.484     4.484     4.484     4.485     4.485     4.485     4.485     4.485     4.485     4.485     4.485     4.485     4.485     4.485     4.485     4.485     4.485     4.485     4.485     4.485     4.486     4.485     4.486     4.485     4.486     4.486     4.486     4.486     4.486     4.486     4.486     4.486     4.486     4.486     4.486     4.486     4.486     4.487     4.487     4.487     4.487     4.487     4.487     4.487     4.487     4.488     4.488     4.488     4.488     4.488     4.489     4.489     4.489     4.489     4.490     4.490     4.490     4.490     4.491     4.491     4.491     4.491     4.492     4.492     4.493     4.493     4.493     4.494     4.494     4.494     4.495     4.495     4.495     4.496     4.496     4.496     4.497     4.497     4.498     4.498     4.499     4.499     4.500     4.500     4.501     4.501     4.502     4.502     4.503     4.503     4.504     4.505     4.505     4.506     4.506     4.507     4.507     4.508     4.509     4.509     4.510     4.510     4.511     4.512     4.512     4.513     4.514     4.514     4.515     4.516     4.517     4.517     4.518     4.519     4.520     4.520     4.521     4.522     4.523     4.524     4.524     4.525     4.526     4.527     4.528     4.529     4.529     4.530     4.531     4.532     4.533     4.534     4.535     4.536     4.537     4.538     4.539     4.540     4.541     4.542     4.543     4.544     4.545     4.546     4.547     4.548     4.549     4.550     4.551     4.553     4.554     4.555     4.556     4.557     4.558     4.559     4.561     4.562     4.563     4.564     4.565     4.567     4.568     4.569     4.570     4.572     4.573     4.574     4.576     4.577     4.578     4.580     4.581     4.583     4.584     4.585     4.587     4.589     4.590     4.591     4.593     4.595     4.596     4.598     4.599     4.601     4.602     4.604     4.605     4.607     4.609     4.610     4.612     4.614     4.615     4.617     4.619     4.621     4.622     4.624     4.626     4.628     4.630     4.631     4.633     4.635     4.637     4.638     4.640     4.642     4.644     4.646     4.648     4.650     4.651     4.653     4.655     4.657     4.659     4.661     4.663     4.665     4.667     4.668     4.671     4.672     4.674     4.676     4.678     4.680     4.682     4.684     4.686     4.688     4.690     4.692     4.694     4.696     4.698     4.700     4.703     4.705     4.707     4.709     4.711     4.713     4.715     4.717     4.719     4.722     4.724     4.726     4.728     4.730     4.733     4.735     4.737     4.740     4.742     4.744     4.746     4.749     4.751     4.754     4.756     4.758     4.761     4.763     4.765     4.768     4.770     4.773     4.775     4.778     4.780     4.783     4.785     4.788     4.790     4.793     4.795     4.798     4.800     4.803     4.806     4.808     4.811     4.813     4.816     4.819     4.821     4.824     4.826     4.829     4.832     4.834     4.837     4.840     4.842     4.845     4.848     4.850     4.853     4.856     4.858     4.861     4.864     4.866     4.869     4.872     4.875     4.877     4.880     4.883     4.885     4.888     4.891     4.894     4.897     4.899     4.902     4.905     4.908     4.910     4.913     4.916     4.919     4.922     4.925     4.928     4.931     4.934     4.937     4.939     4.942     4.945     4.948     4.951     4.954     4.957     4.960     4.963     4.966     4.969     4.972     4.975     4.978     4.981     4.984     4.987     4.990     4.993     4.995     4.999     5.002     5.005     5.008     5.011     5.014     5.017     5.020     5.023     5.026     5.029     5.032     5.035     5.038     5.041     5.044     5.047     5.050     5.054     5.057     5.060     5.063     5.066     5.069     5.072     5.075     5.078     5.081     5.084     5.088     5.091     5.094     5.097     5.100     5.103     5.106     5.110     5.113     5.116     5.119     5.122     5.126     5.129     5.132     5.135     5.139     5.142     5.145     5.148     5.152     5.155     5.158     5.162     5.165     5.169     5.172     5.176     5.179     5.183     5.186     5.190     5.193     5.197     5.201     5.204     5.208     5.211     5.215     5.219     5.222     5.226     5.229     5.233     5.236     5.240     5.243     5.247     5.251     5.254     5.258     5.261     5.265     5.268     5.272     5.276     5.280     5.283     5.287     5.291     5.296     5.300     5.304     5.308     5.313     5.318     5.322     5.328     5.333     5.339     5.344     5.350     5.356     5.362     5.368     5.374     5.381     5.388     5.394     5.401     5.408     5.415     5.422     5.429     5.436     5.443     5.449     5.455     5.461     5.467     5.472     5.477     5.482     5.487     5.491     5.495     5.500     5.503     5.507     5.511     5.514     5.518     5.521     5.524     5.527     5.530     5.533     5.536     5.539     5.543     5.546     5.549     5.552     5.555     5.558     5.561     5.564     5.577     5.593     5.610     5.626     5.643     5.660     5.676     5.693     5.710     5.727     5.744     5.761     5.778     5.794     5.811     5.828     5.845     5.862     5.879     5.896     5.913     5.929     5.946     5.963     5.979     5.996     6.013     6.029     6.046     6.062     6.078     6.094     6.111     6.127     6.143     6.158     6.174     6.190     6.205     6.221     6.236     6.251     6.266     6.281     6.295     6.310     6.324     6.338     6.352     6.366     6.379     6.392     6.406     6.418     6.431     6.443     6.456     6.467     6.479     6.491     6.502     6.513     6.523     6.533     6.544     6.553     6.563     6.572     6.581     6.589     6.597     6.605     6.612     6.620     6.626     6.633     6.638     6.644     6.649     6.654     6.659     6.663     6.666     6.670     6.673     6.675     6.677     6.679     6.680     6.681     6.681     6.681     6.680     6.680     6.678     6.676     6.674     6.671     6.668     6.664     6.660     6.655     6.649     6.643     6.637     6.630     6.622     6.614     6.605     6.596     6.586     6.575     6.564     6.552     6.539     6.526     6.512     6.497     6.481     6.465     6.448     6.431     6.412     6.393     6.373     6.352     6.331     6.309     6.286     6.263     6.239     6.214     6.189     6.163     6.136     6.109     6.081     6.085     6.091     6.096     6.102     6.108     6.113     6.119     6.125     6.131     6.137     6.143     6.148     6.154     6.160     6.166     6.172     6.178     6.184     6.191     6.197     6.203     6.209     6.216     6.222     6.229     6.236     6.242     6.249     6.256     6.263     6.270     6.277     6.284     6.292     6.299     6.307     6.315     6.323     6.331     6.339     6.348     6.356     6.365     6.374     6.383     6.392     6.401     6.411     6.421     6.431     6.441     6.451     6.461     6.472     6.483     6.494     6.505     6.516     6.528     6.539     6.551     6.563     6.575     6.588     6.600     6.613     6.626     6.640     6.653     6.667     6.681     6.696     6.710     6.725     6.740     6.756     6.772     6.788     6.804     6.820     6.837     6.855     6.872     6.890     6.908     6.926     6.945     6.964     6.984     7.003     7.023     7.044     7.065     7.086     7.107     7.129     7.151     7.174     7.196     7.220     7.243     7.267     7.291     7.316     7.341     7.366     7.392     7.417     7.444     7.470     7.497     7.525     7.552     7.580     7.608     7.636     7.665     7.694     7.723     7.753     7.782     7.812     7.842     7.872     7.902     7.933     7.964     7.995     8.026     8.057     8.088     8.120     8.151     8.183     8.215     8.247     8.278     8.310     8.341     8.372     8.404     8.435     8.465     8.496     8.527     8.557     8.587     8.617     8.647     8.677     8.706     8.736     8.765     8.794     8.823     8.852     8.881     8.909     8.937     8.965     8.993     9.019     9.045     9.071     9.096     9.120     9.145     9.168     9.192     9.216     9.240     9.265     9.290     9.315     9.338     9.360     9.380     9.397     9.411     9.421     9.432     9.444     9.459     9.477     9.494     9.504     9.510     9.517     9.522     9.522     9.516     9.508     9.498     9.486     9.473     9.458     9.436     9.428     9.688     9.890     9.997    10.015    10.042    10.032    10.056    10.125    10.195    10.359    11.007    11.749    12.431    12.740    12.987    13.345    13.382    13.303    13.346    13.371    13.254    13.324    13.529    13.325    13.315    13.205    13.064    13.244    13.084    12.965    12.835    12.642    12.630    12.386    12.444    12.262    12.272    12.201    12.003    12.082    11.906    11.939    11.855    11.831    11.874    11.819    11.950    12.039    12.029    12.104    12.116    12.272    12.370    12.354    12.498    12.386    12.363    12.391    12.424    12.315    12.269    12.235    12.219    12.113    12.265    12.030    11.986    11.915    11.772    11.628    11.550    11.487    11.440    11.334    11.234    11.144    11.114    10.953    10.917    10.856    10.649    10.616    10.458    10.346    10.256    10.132    10.002     9.941     9.758     9.769     9.614     9.445     9.371     9.220     9.090     8.982     8.890     8.803     8.814     8.824     8.835     8.844     8.853     8.862     8.872     8.883     8.894     8.906     8.919     8.930     8.940     8.945     8.946     8.946     8.946     8.949     8.952     8.955     8.959     8.963     8.968     8.982     9.075     9.210     9.271     9.382     9.504     9.587     9.641     9.755     9.894     9.939     9.957     9.969     9.944     9.921     9.863     9.798     9.707     9.704     9.786     9.716     9.773     9.750     9.778     9.920     9.837     9.965     9.922     9.910     9.892     9.838     9.854     9.842     9.732     9.759     9.669     9.635     9.671     9.768     9.476     9.211     8.889     8.900     8.901     8.892     8.881     8.867     8.853     8.839     8.822     8.804     8.784     8.764     8.746     8.732     8.718     8.702     8.685     8.665     8.643     8.621     8.598     8.573     8.545     8.516     8.487     8.458     8.430     8.403     8.376     8.350     8.325     8.300     8.277     8.257     8.240     8.227     8.221     8.217     8.213     8.208     8.200     8.192     8.184     8.176     8.169     8.162     8.158     8.157     8.157     8.161     8.167     8.174     8.179     8.183     8.184     8.183     8.180     8.173     8.163     8.147     8.127     8.107     8.087     8.068     8.048     8.028     8.009     7.991     7.976     7.964     7.952     7.939     7.924     7.909     7.893     7.876     7.856     7.833     7.810     7.788     7.770     7.754     7.741     7.729     7.717     7.707     7.697     7.688     7.682     7.680     7.679     7.678     7.676     7.672     7.668     7.664     7.659     7.656     7.654     7.652     7.651     7.648     7.644     7.638     7.630     7.621     7.610     7.598     7.583     7.561     7.529     7.493     7.458     7.434     7.413     7.392     7.370     7.344     7.314     7.281     7.245     7.212     7.181     7.153     7.123     7.089     7.050     7.005     6.956     6.914     6.892     6.874     6.856     6.835     6.813     6.799     6.787     6.765     6.742     6.722     6.700     6.674     6.658     6.645     6.626     6.613     6.608     6.600     6.583     6.563     6.535     6.492     6.461     6.471     6.503     6.556     6.615     6.675     6.734     6.789     6.835     6.876     6.917     6.958     7.000     7.040     7.079     7.118     7.158     7.208     7.265     7.323     7.381     7.436     7.499     7.568     7.634     7.694     7.743     7.779     7.814     7.847     7.882     7.925     7.978     8.033     8.087     8.143     8.203     8.261     8.318     8.374     8.430     8.488     8.562     8.656     8.764     8.873     8.977     9.196     9.491     9.691     9.794     9.838     9.840     9.785     9.882     9.988    10.108    10.227    10.356    10.502    10.658    10.824    10.982    11.116    11.229    11.294    11.357    11.393    11.384    11.357    11.317    11.262    11.224    11.156    11.086    11.006    10.909    10.799    10.683    10.569    10.426    10.272    10.122     9.963     9.785     9.626     9.481     9.349     9.206     9.032     8.821     8.603     8.415     8.246     8.078     7.911     7.745     7.589     7.443     7.303     7.181     7.068     6.958     6.845     6.724     6.606     6.505     6.419     6.341     6.263     6.180     6.093     6.013     5.942     5.878     5.822     5.769     5.719     5.669     5.619     5.568     5.517     5.467     5.418     5.372     5.329     5.290     5.260     5.251     5.240     5.227     5.212     5.198     5.182     5.167     5.153     5.141     5.129     5.118     5.109     5.100     5.090     5.081     5.073     5.064     5.055     5.045     5.034     5.023     5.011     4.998     4.983     4.968     4.951     4.934     4.917     4.899     4.880     4.860     4.841     4.821     4.801     4.782     4.762     4.743     4.724     4.707     4.690     4.674     4.659     4.646     4.634     4.623     4.614     4.606     4.600     4.596     4.594     4.601     4.609     4.618     4.625     4.633     4.640     4.646     4.653     4.658     4.663     4.667     4.671     4.674     4.676     4.678     4.678     4.678     4.677     4.675     4.673     4.669     4.666     4.661     4.657     4.652     4.646     4.639     4.632     4.624     4.616     4.608     4.600     4.592     4.584     4.575     4.565     4.554     4.542     4.529     4.516     4.503     4.490     4.477     4.464     4.449     4.434     4.418     4.402     4.386     4.371     4.354     4.338     4.320     4.303     4.285     4.267     4.249     4.231     4.213     4.194     4.175     4.157     4.138     4.119     4.100     4.082     4.063     4.045     4.026     4.008     3.990     3.973     3.956     3.939     3.922     3.905     3.889     3.873     3.858     3.842     3.827     3.813     3.798     3.785     3.771     3.758     3.745     3.733     3.720     3.709     3.698     3.687     3.676     3.666     3.655     3.645     3.635     3.625     3.615     3.605     3.595     3.584     3.574     3.565     3.556     3.547     3.538     3.529     3.520     3.511     3.502     3.493     3.485     3.476     3.468     3.459     3.451     3.442     3.434     3.426     3.418     3.410     3.402     3.394     3.386     3.379     3.371     3.364     3.356     3.349     3.342     3.335     3.328     3.321     3.314     3.308     3.301     3.294     3.287     3.280     3.273     3.266     3.258     3.250     3.241     3.233     3.224     3.215     3.207     3.199     3.192     3.186     3.178     3.170     3.161     3.150     3.137     3.121     3.103     3.082     3.061     3.040     3.021     3.006     3.002     3.018     3.035     3.049     3.061     3.069     3.071     3.070     3.064     3.054
     3.905     3.913     3.937     3.940     3.968     3.971     4.000     4.002     4.031     4.030     4.060     4.057     4.086     4.086     4.108     4.111     4.128     4.131     4.141     4.144     4.146     4.149     4.148     4.146     4.143     4.136     4.131     4.122     4.115     4.107     4.098     4.092     4.082     4.080     4.068     4.071     4.058     4.067     4.055     4.066     4.056     4.067     4.062     4.068     4.066     4.069     4.071     4.071     4.072     4.071     4.069     4.065     4.062     4.055     4.052     4.045     4.040     4.035     4.027     4.024     4.018     4.019     4.025     4.038     4.043     4.055     4.058     4.068     4.071     4.079     4.080     4.086     4.086     4.091     4.090     4.093     4.093     4.094     4.094     4.094     4.096     4.094     4.097     4.094     4.098     4.095     4.099     4.096     4.100     4.097     4.100     4.099     4.101     4.101     4.102     4.103     4.106     4.111     4.116     4.121     4.126     4.131     4.136     4.140     4.145     4.149     4.154     4.157     4.162     4.164     4.169     4.170     4.174     4.175     4.179     4.179     4.182     4.183     4.184     4.185     4.186     4.188     4.188     4.190     4.191     4.193     4.195     4.197     4.199     4.201     4.203     4.210     4.218     4.225     4.232     4.239     4.246     4.254     4.261     4.268     4.275     4.281     4.288     4.295     4.302     4.309     4.315     4.322     4.328     4.334     4.341     4.347     4.353     4.359     4.365     4.371     4.377     4.382     4.388     4.394     4.399     4.405     4.410     4.415     4.421     4.426     4.431     4.435     4.440     4.445     4.450     4.454     4.458     4.463     4.467     4.471     4.475     4.479     4.483     4.486     4.490     4.493     4.496     4.500     4.502     4.505     4.508     4.511     4.514     4.516     4.518     4.521     4.522     4.525     4.526     4.528     4.530     4.531     4.533     4.534     4.535     4.536     4.537     4.537     4.539     4.539     4.539     4.540     4.540     4.540     4.540     4.540     4.540     4.539     4.539     4.538     4.537     4.537     4.536     4.535     4.533     4.532     4.531     4.529     4.527     4.526     4.523     4.521     4.519     4.517     4.514     4.512     4.509     4.506     4.503     4.500     4.497     4.493     4.490     4.486     4.482     4.479     4.474     4.470     4.466     4.462     4.457     4.452     4.453     4.455     4.456     4.457     4.458     4.458     4.459     4.460     4.461     4.462     4.463     4.464     4.465     4.465     4.466     4.467     4.468     4.469     4.469     4.470     4.471     4.471     4.472     4.473     4.473     4.474     4.474     4.475     4.475     4.476     4.476     4.477     4.477     4.478     4.478     4.478     4.479     4.479     4.479     4.480     4.480     4.480     4.481     4.481     4.481     4.481     4.481     4.481     4.482     4.482     4.482     4.482     4.482     4.482     4.482     4.482     4.483     4.483     4.483     4.483     4.483     4.483     4.483     4.483     4.483     4.483     4.483     4.483     4.483     4.483     4.483     4.483     4.483     4.484     4.484     4.484     4.484     4.484     4.484     4.484     4.484     4.484     4.484     4.484     4.484     4.484     4.484     4.484     4.484     4.484     4.485     4.485     4.485     4.485     4.485     4.485     4.485     4.486     4.486     4.486     4.486     4.486     4.487     4.487     4.487     4.487     4.488     4.488     4.488     4.488     4.489     4.489     4.489     4.490     4.490     4.490     4.491     4.491     4.491     4.492     4.492     4.492     4.493     4.493     4.493     4.494     4.494     4.495     4.495     4.495     4.496     4.496     4.497     4.497     4.498     4.498     4.499     4.499     4.500     4.500     4.501     4.501     4.502     4.503     4.503     4.504     4.504     4.505     4.505     4.506     4.507     4.507     4.508     4.509     4.509     4.510     4.511     4.511     4.512     4.513     4.513     4.514     4.515     4.516     4.516     4.517     4.518     4.519     4.519     4.520     4.521     4.522     4.523     4.523     4.524     4.525     4.526     4.527     4.528     4.528     4.529     4.530     4.531     4.532     4.533     4.534     4.535     4.536     4.537     4.538     4.539     4.540     4.541     4.542     4.543     4.544     4.545     4.546     4.547     4.548     4.550     4.551     4.552     4.553     4.554     4.555     4.557     4.558     4.559     4.560     4.561     4.562     4.564     4.565     4.566     4.567     4.569     4.570     4.571     4.573     4.574     4.575     4.577     4.578     4.580     4.581     4.583     4.584     4.585     4.587     4.588     4.590     4.591     4.593     4.594     4.596     4.598     4.599     4.601     4.602     4.604     4.605     4.607     4.609     4.610     4.612     4.614     4.616     4.617     4.619     4.621     4.623     4.625     4.626     4.628     4.630     4.632     4.633     4.635     4.637     4.639     4.641     4.643     4.644     4.646     4.648     4.650     4.652     4.654     4.656     4.658     4.660     4.661     4.663     4.665     4.667     4.669     4.671     4.673     4.675     4.677     4.679     4.681     4.683     4.685     4.687     4.689     4.691     4.693     4.695     4.697     4.699     4.701     4.703     4.705     4.708     4.709     4.712     4.714     4.716     4.718     4.720     4.722     4.725     4.727     4.729     4.731     4.734     4.736     4.738     4.740     4.743     4.745     4.748     4.750     4.752     4.755     4.757     4.760     4.762     4.764     4.767     4.769     4.771     4.774     4.776     4.779     4.781     4.784     4.786     4.789     4.792     4.794     4.797     4.799     4.802     4.804     4.807     4.810     4.812     4.815     4.818     4.820     4.823     4.825     4.828     4.831     4.833     4.836     4.839     4.841     4.844     4.847     4.849     4.852     4.854     4.857     4.860     4.863     4.865     4.868     4.871     4.874     4.876     4.879     4.882     4.885     4.887     4.890     4.893     4.896     4.898     4.901     4.904     4.907     4.909     4.912     4.915     4.918     4.921     4.924     4.927     4.930     4.933     4.936     4.938     4.941     4.944     4.947     4.950     4.953     4.956     4.959     4.962     4.965     4.968     4.971     4.974     4.977     4.980     4.983     4.986     4.989     4.991     4.995     4.998     5.000     5.004     5.006     5.010     5.013     5.016     5.019     5.022     5.025     5.028     5.031     5.034     5.037     5.040     5.043     5.046     5.049     5.052     5.055     5.058     5.062     5.064     5.068     5.071     5.074     5.077     5.080     5.083     5.086     5.089     5.092     5.095     5.099     5.102     5.105     5.108     5.111     5.115     5.118     5.121     5.124     5.127     5.130     5.134     5.137     5.140     5.143     5.147     5.150     5.153     5.157     5.160     5.163     5.167     5.170     5.174     5.177     5.181     5.185     5.188     5.192     5.195     5.199     5.203     5.206     5.210     5.213     5.217     5.221     5.224     5.228     5.232     5.235     5.239     5.242     5.246     5.250     5.253     5.257     5.260     5.264     5.268     5.271     5.275     5.279     5.283     5.287     5.291     5.295     5.300     5.304     5.309     5.313     5.318     5.324     5.329     5.334     5.340     5.345     5.351     5.357     5.363     5.369     5.376     5.382     5.389     5.395     5.402     5.409     5.416     5.423     5.429     5.436     5.443     5.449     5.455     5.461     5.466     5.472     5.477     5.481     5.486     5.490     5.495     5.499     5.503     5.506     5.510     5.514     5.517     5.520     5.523     5.527     5.530     5.533     5.536     5.540     5.543     5.546     5.549     5.552     5.555     5.558     5.562     5.572     5.589     5.605     5.622     5.639     5.655     5.672     5.689     5.706     5.723     5.740     5.757     5.773     5.790     5.807     5.824     5.841     5.858     5.874     5.891     5.908     5.925     5.942     5.958     5.975     5.992     6.008     6.025     6.041     6.057     6.074     6.090     6.106     6.122     6.138     6.154     6.169     6.185     6.201     6.216     6.231     6.246     6.261     6.276     6.291     6.305     6.319     6.333     6.347     6.361     6.375     6.388     6.401     6.414     6.426     6.439     6.451     6.463     6.475     6.486     6.497     6.508     6.519     6.529     6.539     6.549     6.558     6.568     6.576     6.585     6.593     6.601     6.608     6.615     6.622     6.629     6.635     6.640     6.646     6.651     6.655     6.659     6.663     6.666     6.669     6.671     6.673     6.675     6.676     6.677     6.678     6.678     6.677     6.676     6.675     6.673     6.671     6.668     6.665     6.661     6.657     6.652     6.647     6.641     6.635     6.628     6.620     6.612     6.603     6.594     6.584     6.574     6.563     6.551     6.539     6.525     6.511     6.497     6.482     6.466     6.449     6.431     6.413     6.394     6.375     6.354     6.333     6.311     6.289     6.265     6.241     6.217     6.192     6.166     6.139     6.112     6.084     6.083     6.088     6.094     6.100     6.105     6.111     6.117     6.123     6.129     6.134     6.140     6.146     6.152     6.158     6.164     6.170     6.176     6.182     6.188     6.195     6.201     6.207     6.214     6.220     6.227     6.233     6.240     6.247     6.254     6.261     6.268     6.275     6.282     6.289     6.297     6.305     6.313     6.321     6.329     6.337     6.345     6.354     6.362     6.371     6.380     6.389     6.399     6.409     6.418     6.428     6.438     6.448     6.459     6.469     6.480     6.491     6.502     6.513     6.525     6.536     6.548     6.560     6.572     6.585     6.597     6.610     6.623     6.637     6.650     6.664     6.678     6.693     6.707     6.722     6.737     6.752     6.768     6.784     6.800     6.817     6.833     6.851     6.868     6.886     6.904     6.922     6.941     6.960     6.979     6.999     7.019     7.039     7.060     7.081     7.102     7.124     7.146     7.168     7.191     7.214     7.237     7.261     7.285     7.309     7.334     7.359     7.384     7.410     7.436     7.463     7.489     7.516     7.544     7.571     7.599     7.628     7.656     7.685     7.714     7.743     7.773     7.802     7.832     7.862     7.893     7.923     7.954     7.984     8.015     8.047     8.078     8.109     8.141     8.173     8.204     8.236     8.268     8.299     8.331     8.362     8.393     8.424     8.455     8.486     8.517     8.547     8.577     8.607     8.637     8.667     8.697     8.726     8.756     8.785     8.814     8.843     8.872     8.901     8.929     8.957     8.985     9.012     9.038     9.064     9.089     9.114     9.138     9.162     9.185     9.209     9.232     9.256     9.281     9.305     9.329     9.351     9.372     9.390     9.405     9.417     9.428     9.439     9.451     9.466     9.483     9.497     9.502     9.503     9.507     9.508     9.505     9.500     9.492     9.481     9.470     9.456     9.439     9.414     9.476     9.669     9.834     9.941     9.956     9.985     9.975    10.025    10.101    10.185    10.540    11.295    11.974    12.474    12.882    13.123    13.119    13.221    13.300    13.334    13.207    13.318    13.325    13.321    13.278    13.347    13.191    13.427    13.232    13.188    12.943    12.844    12.762    12.562    12.540    12.424    12.452    12.235    12.207    12.088    11.959    11.981    11.834    11.844    11.906    11.785    11.854    11.815    11.920    11.946    11.928    12.108    12.098    12.142    12.337    12.164    12.181    12.197    12.231    12.227    12.171    12.192    12.196    12.174    12.251    12.054    12.076    11.985    11.906    11.773    11.675    11.545    11.630    11.470    11.343    11.305    11.270    11.109    11.074    10.974    10.874    10.832    10.662    10.569    10.418    10.352    10.239    10.124     9.989    10.002     9.819     9.679     9.678     9.535     9.387     9.215     9.110     9.005     8.906     8.812     8.823     8.834     8.844     8.854     8.865     8.876     8.888     8.901     8.915     8.928     8.939     8.947     8.950     8.951     8.952     8.953     8.956     8.960     8.963     8.967     8.972     8.976     8.981     9.019     9.122     9.234     9.331     9.436     9.516     9.628     9.718     9.782     9.804     9.840     9.906     9.862     9.824     9.792     9.696     9.664     9.682     9.559     9.597     9.542     9.541     9.689     9.602     9.701     9.726     9.745     9.745     9.738     9.790     9.765     9.736     9.743     9.667     9.612     9.552     9.646     9.562     9.520     9.240     8.932     8.940     8.934     8.923     8.909     8.894     8.880     8.865     8.848     8.829     8.810     8.790     8.774     8.760     8.745     8.728     8.709     8.688     8.665     8.642     8.619     8.593     8.566     8.538     8.510     8.483     8.457     8.431     8.406     8.382     8.357     8.333     8.312     8.293     8.279     8.270     8.266     8.263     8.259     8.253     8.246     8.237     8.229     8.220     8.212     8.205     8.201     8.200     8.200     8.204     8.210     8.215     8.221     8.224     8.226     8.224     8.221     8.214     8.202     8.184     8.160     8.138     8.118     8.101     8.078     8.056     8.036     8.018     8.004     7.993     7.981     7.967     7.951     7.935     7.918     7.899     7.875     7.851     7.827     7.807     7.790     7.775     7.763     7.752     7.741     7.731     7.722     7.713     7.710     7.708     7.708     7.706     7.703     7.699     7.694     7.689     7.685     7.680     7.678     7.675     7.672     7.667     7.660     7.651     7.641     7.630     7.618     7.604     7.584     7.556     7.519     7.478     7.443     7.423     7.407     7.387     7.365     7.337     7.304     7.268     7.232     7.200     7.169     7.138     7.107     7.073     7.036     6.997     6.961     6.932     6.914     6.901     6.887     6.866     6.845     6.834     6.816     6.785     6.759     6.736     6.708     6.680     6.661     6.639     6.614     6.596     6.583     6.565     6.543     6.520     6.484     6.430     6.368     6.333     6.368     6.425     6.482     6.541     6.598     6.649     6.693     6.734     6.774     6.814     6.854     6.892     6.931     6.971     7.021     7.082     7.147     7.215     7.282     7.351     7.429     7.508     7.582     7.650     7.701     7.741     7.785     7.832     7.889     7.958     8.033     8.107     8.180     8.251     8.322     8.390     8.455     8.517     8.576     8.637     8.711     8.806     8.914     9.026     9.134     9.241     9.359     9.491     9.619     9.741     9.847     9.946    10.052    10.162    10.272    10.369    10.458    10.550    10.634    10.724    10.806    10.857    10.898    10.888    10.880    10.841    10.767    10.683    10.596    10.507    10.438    10.345    10.252    10.152    10.041     9.921     9.799     9.684     9.548     9.403     9.262     9.120     8.973     8.850     8.744     8.645     8.530     8.376     8.184     7.987     7.832     7.706     7.582     7.457     7.326     7.195     7.072     6.955     6.853     6.758     6.665     6.570     6.469     6.369     6.280     6.203     6.133     6.066     5.997     5.924     5.855     5.790     5.731     5.677     5.627     5.579     5.533     5.487     5.441     5.394     5.348     5.303     5.259     5.217     5.177     5.139     5.120     5.113     5.104     5.093     5.081     5.069     5.057     5.045     5.033     5.023     5.014     5.006     4.999     4.990     4.983     4.976     4.969     4.961     4.953     4.944     4.935     4.925     4.913     4.901     4.887     4.873     4.858     4.842     4.826     4.808     4.791     4.773     4.755     4.736     4.718     4.700     4.682     4.664     4.648     4.632     4.616     4.602     4.589     4.577     4.566     4.557     4.549     4.542     4.537     4.535     4.543     4.551     4.560     4.567     4.575     4.581     4.588     4.594     4.600     4.605     4.610     4.615     4.618     4.622     4.624     4.625     4.626     4.626     4.625     4.623     4.621     4.618     4.615     4.611     4.607     4.602     4.597     4.590     4.583     4.576     4.568     4.561     4.553     4.546     4.538     4.530     4.520     4.508     4.496     4.484     4.471     4.459     4.446     4.433     4.420     4.405     4.390     4.375     4.360     4.344     4.328     4.312     4.296     4.279     4.261     4.244     4.227     4.209     4.191     4.172     4.154     4.136     4.117     4.099     4.081     4.062     4.044     4.026     4.008     3.990     3.972     3.955     3.938     3.921     3.904     3.888     3.872     3.856     3.841     3.825     3.811     3.796     3.782     3.768     3.755     3.742     3.729     3.717     3.705     3.693     3.682     3.671     3.660     3.650     3.640     3.629     3.619     3.609     3.600     3.590     3.580     3.570     3.560     3.550     3.541     3.532     3.523     3.514     3.505     3.496     3.487     3.478     3.470     3.461     3.453     3.445     3.436     3.428     3.419     3.411     3.404     3.396     3.388     3.380     3.372     3.364     3.356     3.349     3.342     3.334     3.327     3.320     3.313     3.306     3.300     3.293     3.287     3.280     3.273     3.266     3.259     3.252     3.244     3.236     3.227     3.218     3.210     3.201     3.193     3.185     3.179     3.172     3.165     3.157     3.147     3.136     3.122     3.107     3.088     3.068     3.047     3.026     3.007     2.992     2.989     3.007     3.023     3.038     3.050     3.057     3.060     3.059     3.052     3.039
[truncated: 22,285,239 more chars]
