# Supplementary material for: The near-field tsunami generated by the 15 January 2022 eruption of the Hunga Tonga-Hunga Ha’apai volcano and its impact on Tongatapu, Tonga
Source: Sci Rep. 2022 Sep 7;12:15187. doi: 10.1038/s41598-022-19486-w (PMC9452557; doi:10.1038/s41598-022-19486-w)
Supplement: Supplementary file 4 — Supplementary Information 4. [file 41598_2022_19486_MOESM4_ESM.zip]

Archive with 21 entries (21 files):
- Obs_NZG.txt
- Output-Point_R0_010TNT.txt
- Output-Point_R0_025TNT.txt
- Output-Point_R0_050TNT.txt
- Output-Point_R0_075TNT.txt
- Output-Point_R0_100TNT.txt
- Output-Point_R0_125TNT.txt
- Output-Point_R0_150TNT.txt
- Output-Point_R0_175TNT.txt
- Output-Point_R0_200TNT.txt
- Output-Point_R0_225TNT.txt
- Output-Point_R0_250TNT.txt
- Output-Point_R0_300TNT.txt
- Output-Point_R0_350TNT.txt
- Output-Point_R0_400TNT.txt
- Output-Point_R0_450TNT.txt
- Output-Point_R0_500TNT.txt
- Output-Point_R0_550TNT.txt
- Output-Point_R0_600TNT.txt
- Output-Point_R0_750TNT.txt
- Output-Point_R0_900TNT.txt
