# Supplementary material for: The near-field tsunami generated by the 15 January 2022 eruption of the Hunga Tonga-Hunga Ha’apai volcano and its impact on Tongatapu, Tonga
Source: Sci Rep. 2022 Sep 7;12:15187. doi: 10.1038/s41598-022-19486-w (PMC9452557; doi:10.1038/s41598-022-19486-w)
Supplement: Supplementary file 4 — Supplementary Information 4. [file 41598_2022_19486_MOESM4_ESM.zip › Obs_NZG.txt]

0	5742.381
15	5742.382
30	5742.383
45	5742.383
60	5742.384
75	5742.382
90	5742.381
105	5742.38
120	5742.38
135	5742.382
150	5742.382
165	5742.382
180	5742.384
195	5742.384
210	5742.387
225	5742.387
240	5742.387
255	5742.387
270	5742.385
285	5742.384
300	5742.387
315	5742.385
330	5742.388
345	5742.388
360	5742.389
375	5742.389
390	5742.389
405	5742.391
420	5742.39
435	5742.39
450	5742.39
465	5742.39
480	5742.389
495	5742.389
510	5742.391
525	5742.393
540	5742.394
555	5742.393
570	5742.395
585	5742.396
600	5742.397
615	5742.397
630	5742.397
645	5742.398
660	5742.398
675	5742.398
690	5742.398
705	5742.397
720	5742.398
735	5742.399
750	5742.399
765	5742.401
780	5742.398
795	5742.402
810	5742.399
825	5742.402
840	5742.402
855	5742.401
870	5742.401
885	5742.402
900	5742.402
915	5742.401
930	5742.402
945	5742.403
960	5742.403
975	5742.405
990	5742.403
1005	5742.405
1020	5742.405
1035	5742.405
1050	5742.406
1065	5742.407
1080	5742.406
1095	5742.407
1110	5742.406
1125	5742.406
1140	5742.406
1155	5742.406
1170	5742.408
1185	5742.406
1200	5742.415
1215	5742.408
1230	5742.408
1245	5742.416
1260	5742.405
1275	5742.406
1290	5742.413
1305	5742.407
1320	5742.41
1335	5742.411
1350	5742.413
1365	5742.412
1380	5742.415
1395	5742.413
1410	5742.411
1425	5742.417
1440	5742.413
1455	5742.408
1470	5742.415
1485	5742.416
1500	5742.412
1515	5742.413
1530	5742.416
1545	5742.413
1560	5742.416
1575	5742.42
1590	5742.413
1605	5742.417
1620	5742.415
1635	5742.42
1650	5742.419
1665	5742.419
1680	5742.42
1695	5742.42
1710	5742.419
1725	5742.421
1740	5742.419
1755	5742.419
1770	5742.42
1785	5742.413
1800	5742.419
1815	5742.421
1830	5742.416
1845	5742.42
1860	5742.421
1875	5742.424
1890	5742.42
1905	5742.424
1920	5742.422
1935	5742.427
1950	5742.43
1965	5742.429
1980	5742.433
1995	5742.435
2010	5742.433
2025	5742.427
2040	5742.434
2055	5742.433
2070	5742.431
2085	5742.427
2100	5742.429
2115	5742.431
2130	5742.433
2145	5742.438
2160	5742.438
2175	5742.434
2190	5742.427
2205	5742.424
2220	5742.422
2235	5742.416
2250	5742.415
2265	5742.41
2280	5742.413
2295	5742.421
2310	5742.428
2325	5742.433
2340	5742.439
2355	5742.441
2370	5742.435
2385	5742.443
2400	5742.45
2415	5742.453
2430	5742.463
2445	5742.467
2460	5742.455
2475	5742.49
2490	5742.484
2505	5742.483
2520	5742.483
2535	5742.486
2550	5742.486
2565	5742.483
2580	5742.479
2595	5742.475
2610	5742.469
2625	5742.461
2640	5742.455
2655	5742.45
2670	5742.444
2685	5742.436
2700	5742.427
2715	5742.42
2730	5742.414
2745	5742.408
2760	5742.404
2775	5742.403
2790	5742.404
2805	5742.409
2820	5742.414
2835	5742.418
2850	5742.422
2865	5742.432
2880	5742.448
2895	5742.465
2910	5742.482
2925	5742.503
2940	5742.524
2955	5742.54
2970	5742.541
2985	5742.529
3000	5742.52
3015	5742.514
3030	5742.506
3045	5742.498
3060	5742.491
3075	5742.485
3090	5742.477
3105	5742.464
3120	5742.446
3135	5742.421
3150	5742.393
3165	5742.37
3180	5742.355
3195	5742.34
3210	5742.324
3225	5742.305
3240	5742.289
3255	5742.273
3270	5742.265
3285	5742.26
3300	5742.241
3315	5742.222
3330	5742.205
3345	5742.184
3360	5742.17
3375	5742.168
3390	5742.176
3405	5742.186
3420	5742.189
3435	5742.188
3450	5742.19
3465	5742.188
3480	5742.185
3495	5742.186
3510	5742.196
3525	5742.213
3540	5742.233
3555	5742.255
3570	5742.277
3585	5742.303
3600	5742.341
3615	5742.379
3630	5742.416
3645	5742.45
3660	5742.478
3675	5742.502
3690	5742.524
3705	5742.543
3720	5742.556
3735	5742.563
3750	5742.568
3765	5742.568
3780	5742.565
3795	5742.561
3810	5742.552
3825	5742.542
3840	5742.533
3855	5742.527
3870	5742.527
3885	5742.535
3900	5742.546
3915	5742.555
3930	5742.562
3945	5742.562
3960	5742.552
3975	5742.536
3990	5742.519
4005	5742.504
4020	5742.492
4035	5742.487
4050	5742.49
4065	5742.501
4080	5742.52
4095	5742.539
4110	5742.552
4125	5742.555
4140	5742.548
4155	5742.538
4170	5742.53
4185	5742.527
4200	5742.528
4215	5742.532
4230	5742.534
4245	5742.534
4260	5742.529
4275	5742.521
4290	5742.51
4305	5742.502
4320	5742.496
4335	5742.494
4350	5742.495
4365	5742.498
4380	5742.505
4395	5742.511
4410	5742.512
4425	5742.501
4440	5742.484
4455	5742.469
4470	5742.452
4485	5742.427
4500	5742.401
4515	5742.378
4530	5742.364
4545	5742.358
4560	5742.362
4575	5742.372
4590	5742.392
4605	5742.423
4620	5742.462
4635	5742.503
4650	5742.536
4665	5742.556
4680	5742.557
4695	5742.539
4710	5742.501
4725	5742.454
4740	5742.407
4755	5742.364
4770	5742.339
4785	5742.335
4800	5742.35
4815	5742.379
4830	5742.414
4845	5742.449
4860	5742.479
4875	5742.498
4890	5742.506
4905	5742.499
4920	5742.473
4935	5742.443
4950	5742.416
4965	5742.39
4980	5742.372
4995	5742.369
5010	5742.378
5025	5742.397
5040	5742.426
5055	5742.456
5070	5742.478
5085	5742.479
5100	5742.456
5115	5742.416
5130	5742.37
5145	5742.33
5160	5742.302
5175	5742.29
5190	5742.295
5205	5742.317
5220	5742.346
5235	5742.377
5250	5742.403
5265	5742.424
5280	5742.435
5295	5742.431
5310	5742.415
5325	5742.392
5340	5742.372
5355	5742.367
5370	5742.382
5385	5742.416
5400	5742.451
5415	5742.471
5430	5742.466
5445	5742.437
5460	5742.4
5475	5742.372
5490	5742.366
5505	5742.38
5520	5742.407
5535	5742.436
5550	5742.452
5565	5742.451
5580	5742.443
5595	5742.428
5610	5742.408
5625	5742.382
5640	5742.356
5655	5742.334
5670	5742.318
5685	5742.311
5700	5742.315
5715	5742.331
5730	5742.353
5745	5742.382
5760	5742.418
5775	5742.459
5790	5742.498
5805	5742.529
5820	5742.545
5835	5742.542
5850	5742.522
5865	5742.499
5880	5742.484
5895	5742.48
5910	5742.486
5925	5742.497
5940	5742.506
5955	5742.508
5970	5742.504
5985	5742.492
6000	5742.467
6015	5742.435
6030	5742.402
6045	5742.379
6060	5742.373
6075	5742.384
6090	5742.4
6105	5742.408
6120	5742.403
6135	5742.393
6150	5742.39
6165	5742.407
6180	5742.443
6195	5742.481
6210	5742.498
6225	5742.479
6240	5742.429
6255	5742.366
6270	5742.311
6285	5742.28
6300	5742.273
6315	5742.289
6330	5742.319
6345	5742.353
6360	5742.388
6375	5742.421
6390	5742.451
6405	5742.473
6420	5742.481
6435	5742.476
6450	5742.46
6465	5742.436
6480	5742.412
6495	5742.395
6510	5742.388
6525	5742.397
6540	5742.417
6555	5742.438
6570	5742.448
6585	5742.441
6600	5742.425
6615	5742.416
6630	5742.429
6645	5742.467
6660	5742.516
6675	5742.551
6690	5742.557
6705	5742.529
6720	5742.481
6735	5742.428
6750	5742.382
6765	5742.347
6780	5742.324
6795	5742.31
6810	5742.306
6825	5742.315
6840	5742.334
6855	5742.359
6870	5742.383
6885	5742.404
6900	5742.418
6915	5742.428
6930	5742.438
6945	5742.445
6960	5742.444
6975	5742.433
6990	5742.414
7005	5742.392
7020	5742.37
7035	5742.356
7050	5742.358
7065	5742.377
7080	5742.411
7095	5742.458
7110	5742.509
7125	5742.551
7140	5742.569
7155	5742.559
7170	5742.525
7185	5742.483
7200	5742.445
7215	5742.423
7230	5742.412
7245	5742.41
7260	5742.413
7275	5742.424
7290	5742.441
7305	5742.459
7320	5742.478
7335	5742.494
7350	5742.508
7365	5742.507
7380	5742.48
7395	5742.425
7410	5742.354
7425	5742.296
7440	5742.273
7455	5742.291
7470	5742.339
7485	5742.397
7500	5742.44
7515	5742.462
7530	5742.461
7545	5742.44
7560	5742.402
7575	5742.356
7590	5742.318
7605	5742.297
7620	5742.292
7635	5742.297
7650	5742.304
7665	5742.311
7680	5742.324
7695	5742.348
7710	5742.377
7725	5742.4
7740	5742.405
7755	5742.392
7770	5742.379
7785	5742.384
7800	5742.414
7815	5742.455
7830	5742.481
7845	5742.477
7860	5742.447
7875	5742.415
7890	5742.399
7905	5742.402
7920	5742.411
7935	5742.416
7950	5742.413
7965	5742.409
7980	5742.414
7995	5742.428
8010	5742.439
8025	5742.439
8040	5742.43
8055	5742.421
8070	5742.422
8085	5742.435
8100	5742.449
8115	5742.449
8130	5742.434
8145	5742.411
8160	5742.391
8175	5742.388
8190	5742.406
8205	5742.437
8220	5742.462
8235	5742.469
8250	5742.454
8265	5742.423
8280	5742.39
8295	5742.366
8310	5742.353
8325	5742.347
8340	5742.344
8355	5742.342
8370	5742.339
8385	5742.335
8400	5742.33
8415	5742.325
8430	5742.32
8445	5742.313
8460	5742.307
8475	5742.305
8490	5742.308
8505	5742.315
8520	5742.319
8535	5742.318
8550	5742.315
8565	5742.321
8580	5742.342
8595	5742.38
8610	5742.421
8625	5742.451
8640	5742.461
8655	5742.453
8670	5742.437
8685	5742.423
8700	5742.414
8715	5742.402
8730	5742.378
8745	5742.336
8760	5742.288
8775	5742.255
8790	5742.259
8805	5742.297
8820	5742.347
8835	5742.384
8850	5742.399
8865	5742.403
8880	5742.414
8895	5742.437
8910	5742.459
8925	5742.465
8940	5742.448
8955	5742.41
8970	5742.366
8985	5742.33
9000	5742.307
9015	5742.29
9030	5742.267
9045	5742.235
9060	5742.21
9075	5742.214
9090	5742.263
9105	5742.347
9120	5742.433
9135	5742.49
9150	5742.505
9165	5742.492
9180	5742.471
9195	5742.45
9210	5742.421
9225	5742.374
9240	5742.311
9255	5742.245
9270	5742.196
9285	5742.181
9300	5742.204
9315	5742.257
9330	5742.324
9345	5742.387
9360	5742.433
9375	5742.456
9390	5742.45
9405	5742.411
9420	5742.34
9435	5742.255
9450	5742.189
9465	5742.172
9480	5742.216
9495	5742.306
9510	5742.411
9525	5742.499
9540	5742.548
9555	5742.553
9570	5742.52
9585	5742.458
9600	5742.382
9615	5742.307
9630	5742.246
9645	5742.209
9660	5742.202
9675	5742.224
9690	5742.266
9705	5742.317
9720	5742.361
9735	5742.388
9750	5742.396
9765	5742.394
9780	5742.387
9795	5742.387
9810	5742.344
9825	5742.297
9840	5742.276
9855	5742.274
9870	5742.287
9885	5742.305
9900	5742.31
9915	5742.293
9930	5742.266
9945	5742.25
9960	5742.267
9975	5742.319
9990	5742.378
10005	5742.418
10020	5742.414
10035	5742.379
10050	5742.334
10065	5742.309
10080	5742.3
10095	5742.302
10110	5742.299
10125	5742.286
10140	5742.273
10155	5742.272
10170	5742.285
10185	5742.3
10200	5742.312
10215	5742.315
10230	5742.314
10245	5742.309
10260	5742.312
10275	5742.32
10290	5742.328
10305	5742.331
10320	5742.326
10335	5742.32
10350	5742.313
10365	5742.303
10380	5742.296
10395	5742.294
10410	5742.302
10425	5742.318
10440	5742.334
10455	5742.346
10470	5742.349
10485	5742.34
10500	5742.328
10515	5742.311
10530	5742.291
10545	5742.264
10560	5742.239
10575	5742.233
10590	5742.257
10605	5742.311
10620	5742.371
10635	5742.407
10650	5742.405
10665	5742.369
10680	5742.328
10695	5742.304
10710	5742.306
10725	5742.319
10740	5742.329
10755	5742.321
10770	5742.302
10785	5742.288
