# Supplementary material for: The near-field tsunami generated by the 15 January 2022 eruption of the Hunga Tonga-Hunga Ha’apai volcano and its impact on Tongatapu, Tonga
Source: Sci Rep. 2022 Sep 7;12:15187. doi: 10.1038/s41598-022-19486-w (PMC9452557; doi:10.1038/s41598-022-19486-w)
Supplement: Supplementary file 4 — Supplementary Information 4. [file 41598_2022_19486_MOESM4_ESM.zip › Output-Point_R0_010TNT.txt]

      0.00        0.00000        0.00000
      1.00        0.00000        0.00000
      2.00        0.00000        0.00000
      3.00        0.00000        0.00000
      4.00        0.00000        0.00000
      5.00        0.00000        0.00000
      6.00        0.00000        0.00000
      7.00        0.00000        0.00000
      8.00        0.00000        0.00000
      9.00        0.00000        0.00000
     10.00        0.00000        0.00000
     11.00        0.00000        0.00000
     12.00        0.00000        0.00000
     13.00        0.00000        0.00000
     14.00        0.00000        0.00000
     15.00        0.00000        0.00000
     16.00        0.00000        0.00000
     17.00        0.00000        0.00000
     18.00        0.00000        0.00000
     19.00        0.00000        0.00000
     20.00        0.00000        0.00000
     21.00        0.00000        0.00000
     22.00        0.00000        0.00000
     23.00        0.00000        0.00000
     24.00        0.00000        0.00000
     25.00        0.00000        0.00000
     26.00        0.00000        0.00000
     27.00        0.00000        0.00000
     28.00        0.00000        0.00000
     29.00        0.00000        0.00000
     30.00        0.00000        0.00000
     31.00        0.00000        0.00000
     32.00        0.00000        0.00000
     33.00        0.00000        0.00000
     34.00        0.00000        0.00000
     35.00        0.00000        0.00000
     36.00        0.00000        0.00000
     37.00        0.00000        0.00000
     38.00        0.00000        0.00000
     39.00        0.00000        0.00000
     40.00        0.00000        0.00000
     41.00        0.00000        0.00000
     42.00        0.00000        0.00000
     43.00        0.00000        0.00000
     44.00        0.00000        0.00000
     45.00        0.00000        0.00000
     46.00        0.00000        0.00000
     47.00        0.00000        0.00000
     48.00        0.00000        0.00000
     49.00        0.00000        0.00000
     50.00        0.00000        0.00000
     51.00        0.00000        0.00000
     52.00        0.00000        0.00000
     53.00        0.00000        0.00000
     54.00        0.00000        0.00000
     55.00        0.00000        0.00000
     56.00        0.00000        0.00000
     57.00        0.00000        0.00000
     58.00        0.00000        0.00000
     59.00        0.00000        0.00000
     60.00        0.00000        0.00000
     61.00        0.00000        0.00000
     62.00        0.00000        0.00000
     63.00        0.00000        0.00000
     64.00        0.00000        0.00000
     65.00        0.00000        0.00000
     66.00        0.00000        0.00000
     67.00        0.00000        0.00000
     68.00        0.00000        0.00000
     69.00        0.00000        0.00000
     70.00        0.00000        0.00000
     71.00        0.00000        0.00000
     72.00        0.00000        0.00000
     73.00        0.00000        0.00000
     74.00        0.00000        0.00000
     75.00        0.00000        0.00000
     76.00        0.00000        0.00000
     77.00        0.00000        0.00000
     78.00        0.00000        0.00000
     79.00        0.00000        0.00000
     80.00        0.00000        0.00000
     81.00        0.00000        0.00000
     82.00        0.00000        0.00000
     83.00        0.00000        0.00000
     84.00        0.00000        0.00000
     85.00        0.00000        0.00000
     86.00        0.00000        0.00000
     87.00        0.00000        0.00000
     88.00        0.00000        0.00000
     89.00        0.00000        0.00000
     90.00        0.00000        0.00000
     91.00        0.00000        0.00000
     92.00        0.00000        0.00000
     93.00        0.00000        0.00000
     94.00        0.00000        0.00000
     95.00        0.00000        0.00000
     96.00        0.00000        0.00000
     97.00        0.00000        0.00000
     98.00        0.00000        0.00000
     99.00        0.00000        0.00000
    100.00        0.00000        0.00000
    101.00        0.00000        0.00000
    102.00        0.00000        0.00000
    103.00        0.00000        0.00000
    104.00        0.00000        0.00000
    105.00        0.00000        0.00000
    106.00        0.00000        0.00000
    107.00        0.00000        0.00000
    108.00        0.00000        0.00000
    109.00        0.00000        0.00000
    110.00        0.00000        0.00000
    111.00        0.00000        0.00000
    112.00        0.00000        0.00000
    113.00        0.00000        0.00000
    114.00        0.00000        0.00000
    115.00        0.00000        0.00000
    116.00        0.00000        0.00000
    117.00        0.00000        0.00000
    118.00        0.00000        0.00000
    119.00        0.00000        0.00000
    120.00        0.00000        0.00000
    121.00        0.00000        0.00000
    122.00        0.00000        0.00000
    123.00        0.00000        0.00000
    124.00        0.00000        0.00000
    125.00        0.00000        0.00000
    126.00        0.00000        0.00000
    127.00        0.00000        0.00000
    128.00        0.00000        0.00000
    129.00        0.00000        0.00000
    130.00        0.00000        0.00000
    131.00        0.00000        0.00000
    132.00        0.00000        0.00000
    133.00        0.00000        0.00000
    134.00        0.00000        0.00000
    135.00        0.00000        0.00000
    136.00        0.00000        0.00000
    137.00        0.00000        0.00000
    138.00        0.00000        0.00000
    139.00        0.00000        0.00000
    140.00        0.00000        0.00000
    141.00        0.00000        0.00000
    142.00        0.00000        0.00000
    143.00        0.00000        0.00000
    144.00        0.00000        0.00000
    145.00        0.00000        0.00000
    146.00        0.00000        0.00000
    147.00        0.00000        0.00000
    148.00        0.00000        0.00000
    149.00        0.00000        0.00000
    150.00        0.00000        0.00000
    151.00        0.00000        0.00000
    152.00        0.00000        0.00000
    153.00        0.00000        0.00000
    154.00        0.00000        0.00000
    155.00        0.00000        0.00000
    156.00        0.00000        0.00000
    157.00        0.00000        0.00000
    158.00        0.00000        0.00000
    159.00        0.00000        0.00000
    160.00        0.00000        0.00000
    161.00        0.00000        0.00000
    162.00        0.00000        0.00000
    163.00        0.00000        0.00000
    164.00        0.00000        0.00000
    165.00        0.00000        0.00000
    166.00        0.00000        0.00000
    167.00        0.00000        0.00000
    168.00        0.00000        0.00000
    169.00        0.00000        0.00000
    170.00        0.00000        0.00000
    171.00        0.00000        0.00000
    172.00        0.00000        0.00000
    173.00        0.00000        0.00000
    174.00        0.00000        0.00000
    175.00        0.00000        0.00000
    176.00        0.00000        0.00000
    177.00        0.00000        0.00000
    178.00        0.00000        0.00000
    179.00        0.00000        0.00000
    180.00        0.00000        0.00000
    181.00        0.00000        0.00000
    182.00        0.00000        0.00000
    183.00        0.00000        0.00000
    184.00        0.00000        0.00000
    185.00        0.00000        0.00000
    186.00        0.00000        0.00000
    187.00        0.00000        0.00000
    188.00        0.00000        0.00000
    189.00        0.00000        0.00000
    190.00        0.00000        0.00000
    191.00        0.00000        0.00000
    192.00        0.00000        0.00000
    193.00        0.00000        0.00000
    194.00        0.00000        0.00000
    195.00        0.00000        0.00000
    196.00        0.00000        0.00000
    197.00        0.00000        0.00000
    198.00        0.00000        0.00000
    199.00        0.00000        0.00000
    200.00        0.00000        0.00000
    201.00        0.00000        0.00000
    202.00        0.00000        0.00000
    203.00        0.00000        0.00000
    204.00        0.00000        0.00000
    205.00        0.00000        0.00000
    206.00        0.00000        0.00000
    207.00        0.00000        0.00000
    208.00        0.00000        0.00000
    209.00        0.00000        0.00000
    210.00        0.00000        0.00000
    211.00        0.00000        0.00000
    212.00        0.00000        0.00000
    213.00        0.00000        0.00000
    214.00        0.00000        0.00000
    215.00        0.00000        0.00000
    216.00        0.00000        0.00000
    217.00        0.00000        0.00000
    218.00        0.00000        0.00000
    219.00        0.00000        0.00000
    220.00        0.00000        0.00000
    221.00        0.00000        0.00000
    222.00        0.00000        0.00000
    223.00        0.00000        0.00000
    224.00        0.00000        0.00000
    225.00        0.00000        0.00000
    226.00        0.00000        0.00000
    227.00        0.00000        0.00000
    228.00        0.00000        0.00000
    229.00        0.00000        0.00000
    230.00        0.00000        0.00000
    231.00        0.00000        0.00000
    232.00        0.00000        0.00000
    233.00        0.00000        0.00000
    234.00        0.00000        0.00000
    235.00        0.00000        0.00000
    236.00        0.00000        0.00000
    237.00        0.00000        0.00000
    238.00        0.00000        0.00000
    239.00        0.00000        0.00000
    240.00        0.00000        0.00000
    241.00        0.00000        0.00000
    242.00        0.00000        0.00000
    243.00        0.00000        0.00000
    244.00        0.00000        0.00000
    245.00        0.00000        0.00000
    246.00        0.00000        0.00000
    247.00        0.00000        0.00000
    248.00        0.00000        0.00000
    249.00        0.00000        0.00000
    250.00        0.00000        0.00000
    251.00        0.00000        0.00000
    252.00        0.00000        0.00000
    253.00        0.00000        0.00000
    254.00        0.00000        0.00000
    255.00        0.00000        0.00000
    256.00        0.00000        0.00000
    257.00        0.00000        0.00000
    258.00        0.00000        0.00000
    259.00        0.00000        0.00000
    260.00        0.00000        0.00000
    261.00        0.00000        0.00000
    262.00        0.00000        0.00000
    263.00        0.00000        0.00000
    264.00        0.00000        0.00000
    265.00        0.00000        0.00000
    266.00        0.00000        0.00000
    267.00        0.00000        0.00000
    268.00        0.00000        0.00000
    269.00        0.00000        0.00000
    270.00        0.00000        0.00000
    271.00        0.00000        0.00000
    272.00        0.00000        0.00000
    273.00        0.00000        0.00000
    274.00        0.00000        0.00000
    275.00        0.00000        0.00000
    276.00        0.00000        0.00000
    277.00        0.00000        0.00000
    278.00        0.00000        0.00000
    279.00        0.00000        0.00000
    280.00        0.00000        0.00000
    281.00        0.00000        0.00000
    282.00        0.00000        0.00000
    283.00        0.00000        0.00000
    284.00        0.00000        0.00000
    285.00        0.00000        0.00000
    286.00        0.00000        0.00000
    287.00        0.00000        0.00000
    288.00        0.00000        0.00000
    289.00        0.00000        0.00000
    290.00        0.00000        0.00000
    291.00        0.00000        0.00000
    292.00        0.00000        0.00000
    293.00        0.00000        0.00000
    294.00        0.00000        0.00000
    295.00        0.00000        0.00000
    296.00        0.00000        0.00000
    297.00        0.00000        0.00000
    298.00        0.00000        0.00000
    299.00        0.00000        0.00000
    300.00        0.00000        0.00000
    301.00        0.00000        0.00000
    302.00        0.00000        0.00000
    303.00        0.00000        0.00000
    304.00        0.00000        0.00000
    305.00        0.00000        0.00000
    306.00        0.00000        0.00000
    307.00        0.00000        0.00000
    308.00        0.00000        0.00000
    309.00        0.00000        0.00000
    310.00        0.00000        0.00000
    311.00        0.00000        0.00000
    312.00        0.00000        0.00000
    313.00        0.00000        0.00000
    314.00        0.00000        0.00000
    315.00        0.00000        0.00000
    316.00        0.00000        0.00000
    317.00        0.00000        0.00000
    318.00        0.00000        0.00000
    319.00        0.00000        0.00000
    320.00        0.00000        0.00000
    321.00        0.00000        0.00000
    322.00        0.00000        0.00000
    323.00        0.00000        0.00000
    324.00        0.00000        0.00000
    325.00        0.00000        0.00000
    326.00        0.00000        0.00000
    327.00        0.00000        0.00000
    328.00        0.00000        0.00000
    329.00        0.00000        0.00000
    330.00        0.00000        0.00000
    331.00        0.00000        0.00000
    332.00        0.00000        0.00000
    333.00        0.00000        0.00000
    334.00        0.00000        0.00000
    335.00        0.00000        0.00000
    336.00        0.00000        0.00000
    337.00        0.00000        0.00000
    338.00        0.00000        0.00000
    339.00        0.00000        0.00000
    340.00        0.00000        0.00000
    341.00        0.00000        0.00000
    342.00        0.00000        0.00000
    343.00        0.00000        0.00000
    344.00        0.00000        0.00000
    345.00        0.00000        0.00000
    346.00        0.00000        0.00000
    347.00        0.00000        0.00000
    348.00        0.00000        0.00000
    349.00        0.00000        0.00000
    350.00        0.00000        0.00000
    351.00        0.00000        0.00000
    352.00        0.00000        0.00000
    353.00        0.00000        0.00000
    354.00        0.00000        0.00000
    355.00        0.00000        0.00000
    356.00        0.00000        0.00000
    357.00        0.00000        0.00000
    358.00        0.00000        0.00000
    359.00        0.00000        0.00000
    360.00        0.00000        0.00000
    361.00        0.00000        0.00000
    362.00        0.00000        0.00000
    363.00        0.00000        0.00000
    364.00        0.00000        0.00000
    365.00        0.00000        0.00000
    366.00        0.00000        0.00000
    367.00        0.00000        0.00000
    368.00        0.00000        0.00000
    369.00        0.00000        0.00000
    370.00        0.00000        0.00000
    371.00        0.00000        0.00000
    372.00        0.00000        0.00000
    373.00        0.00000        0.00000
    374.00        0.00000        0.00000
    375.00        0.00000        0.00000
    376.00        0.00000        0.00000
    377.00        0.00000        0.00000
    378.00        0.00000        0.00000
    379.00        0.00000        0.00000
    380.00        0.00000        0.00000
    381.00        0.00000        0.00000
    382.00        0.00000        0.00000
    383.00        0.00000        0.00000
    384.00        0.00000        0.00000
    385.00        0.00000        0.00000
    386.00        0.00000        0.00000
    387.00        0.00000        0.00000
    388.00        0.00000        0.00000
    389.00        0.00000        0.00000
    390.00        0.00000        0.00000
    391.00        0.00000        0.00000
    392.00        0.00000        0.00000
    393.00        0.00000        0.00000
    394.00        0.00000        0.00000
    395.00        0.00000        0.00000
    396.00        0.00000        0.00000
    397.00        0.00000        0.00000
    398.00        0.00000        0.00000
    399.00        0.00000        0.00000
    400.00        0.00000        0.00000
    401.00        0.00000        0.00000
    402.00        0.00000        0.00000
    403.00        0.00000        0.00000
    404.00        0.00000        0.00000
    405.00        0.00000        0.00000
    406.00        0.00000        0.00000
    407.00        0.00000        0.00000
    408.00        0.00000        0.00000
    409.00        0.00000        0.00000
    410.00        0.00000        0.00000
    411.00        0.00000        0.00000
    412.00        0.00000        0.00000
    413.00        0.00000        0.00000
    414.00        0.00000        0.00000
    415.00        0.00000        0.00000
    416.00        0.00000        0.00000
    417.00        0.00000        0.00000
    418.00        0.00000        0.00000
    419.00        0.00000        0.00000
    420.00        0.00000        0.00000
    421.00        0.00000        0.00000
    422.00        0.00000        0.00000
    423.00        0.00000        0.00000
    424.00        0.00000        0.00000
    425.00        0.00000        0.00000
    426.00        0.00000        0.00000
    427.00        0.00000        0.00000
    428.00        0.00000        0.00000
    429.00        0.00000        0.00000
    430.00        0.00000        0.00000
    431.00        0.00000        0.00000
    432.00        0.00000        0.00000
    433.00        0.00000        0.00000
    434.00        0.00000        0.00000
    435.00        0.00000        0.00000
    436.00        0.00000        0.00000
    437.00        0.00000        0.00000
    438.00        0.00000        0.00000
    439.00        0.00000        0.00000
    440.00        0.00000        0.00000
    441.00        0.00000        0.00000
    442.00        0.00000        0.00000
    443.00        0.00000        0.00000
    444.00        0.00000        0.00000
    445.00        0.00000        0.00000
    446.00        0.00000        0.00000
    447.00        0.00000        0.00000
    448.00        0.00000        0.00000
    449.00        0.00000        0.00000
    450.00        0.00000        0.00000
    451.00        0.00000        0.00000
    452.00        0.00000        0.00000
    453.00        0.00000        0.00000
    454.00        0.00000        0.00000
    455.00        0.00000        0.00000
    456.00        0.00000        0.00000
    457.00        0.00000        0.00000
    458.00        0.00000        0.00000
    459.00        0.00000        0.00000
    460.00        0.00000        0.00000
    461.00        0.00000        0.00000
    462.00        0.00000        0.00000
    463.00        0.00000        0.00000
    464.00        0.00000        0.00000
    465.00        0.00000        0.00000
    466.00        0.00000        0.00000
    467.00        0.00000        0.00000
    468.00        0.00000        0.00000
    469.00        0.00000        0.00000
    470.00        0.00000        0.00000
    471.00        0.00000        0.00000
    472.00        0.00000        0.00000
    473.00        0.00000        0.00000
    474.00        0.00000        0.00000
    475.00        0.00000        0.00000
    476.00        0.00000        0.00000
    477.00        0.00000        0.00000
    478.00        0.00000        0.00000
    479.00        0.00000        0.00000
    480.00        0.00000        0.00000
    481.00        0.00000        0.00000
    482.00        0.00000        0.00000
    483.00        0.00000        0.00000
    484.00        0.00000        0.00000
    485.00        0.00000        0.00000
    486.00        0.00000        0.00000
    487.00        0.00000        0.00000
    488.00        0.00000        0.00000
    489.00        0.00000        0.00000
    490.00        0.00000        0.00000
    491.00        0.00000        0.00000
    492.00        0.00000        0.00000
    493.00        0.00000        0.00000
    494.00        0.00000        0.00000
    495.00        0.00000        0.00000
    496.00        0.00000        0.00000
    497.00        0.00000        0.00000
    498.00        0.00000        0.00000
    499.00        0.00000        0.00000
    500.00        0.00000        0.00000
    501.00        0.00000        0.00000
    502.00        0.00000        0.00000
    503.00        0.00000        0.00000
    504.00        0.00000        0.00000
    505.00        0.00000        0.00000
    506.00        0.00000        0.00000
    507.00        0.00000        0.00000
    508.00        0.00000        0.00000
    509.00        0.00000        0.00000
    510.00        0.00000        0.00000
    511.00        0.00000        0.00000
    512.00        0.00000        0.00000
    513.00        0.00000        0.00000
    514.00        0.00000        0.00000
    515.00        0.00000        0.00000
    516.00        0.00000        0.00000
    517.00        0.00000        0.00000
    518.00        0.00000        0.00000
    519.00        0.00000        0.00000
    520.00        0.00000        0.00000
    521.00        0.00000        0.00000
    522.00        0.00000        0.00000
    523.00        0.00000        0.00000
    524.00        0.00000        0.00000
    525.00        0.00000        0.00000
    526.00        0.00000        0.00000
    527.00        0.00000        0.00000
    528.00        0.00000        0.00000
    529.00        0.00000        0.00000
    530.00        0.00000        0.00000
    531.00        0.00000        0.00000
    532.00        0.00000        0.00000
    533.00        0.00000        0.00000
    534.00        0.00000        0.00000
    535.00        0.00000        0.00000
    536.00        0.00000        0.00000
    537.00        0.00000        0.00000
    538.00        0.00000        0.00000
    539.00        0.00000        0.00000
    540.00        0.00000        0.00000
    541.00        0.00000        0.00000
    542.00        0.00000        0.00000
    543.00        0.00000        0.00000
    544.00        0.00000        0.00000
    545.00        0.00000        0.00000
    546.00        0.00000        0.00000
    547.00        0.00000        0.00000
    548.00        0.00000        0.00000
    549.00        0.00000        0.00000
    550.00        0.00000        0.00000
    551.00        0.00000        0.00000
    552.00        0.00000        0.00000
    553.00        0.00000        0.00000
    554.00        0.00000        0.00000
    555.00        0.00000        0.00000
    556.00        0.00000        0.00000
    557.00        0.00000        0.00000
    558.00        0.00000        0.00000
    559.00        0.00000        0.00000
    560.00        0.00000        0.00000
    561.00        0.00000        0.00000
    562.00        0.00000        0.00000
    563.00        0.00000        0.00000
    564.00        0.00000        0.00000
    565.00        0.00000        0.00000
    566.00        0.00000        0.00000
    567.00        0.00000        0.00000
    568.00        0.00000        0.00000
    569.00        0.00000        0.00000
    570.00        0.00000        0.00000
    571.00        0.00000        0.00000
    572.00        0.00000        0.00000
    573.00        0.00000        0.00000
    574.00        0.00000        0.00000
    575.00        0.00000        0.00000
    576.00        0.00000        0.00000
    577.00        0.00000        0.00000
    578.00        0.00000        0.00000
    579.00        0.00000        0.00000
    580.00        0.00000        0.00000
    581.00        0.00000        0.00000
    582.00        0.00000        0.00000
    583.00        0.00000        0.00000
    584.00        0.00000        0.00000
    585.00        0.00000        0.00000
    586.00        0.00000        0.00000
    587.00        0.00000        0.00000
    588.00        0.00000        0.00000
    589.00        0.00000        0.00000
    590.00        0.00000        0.00000
    591.00        0.00000        0.00000
    592.00        0.00000        0.00000
    593.00        0.00000        0.00000
    594.00        0.00000        0.00000
    595.00        0.00000        0.00000
    596.00        0.00000        0.00000
    597.00        0.00000        0.00000
    598.00        0.00000        0.00000
    599.00        0.00000        0.00000
    600.00        0.00000        0.00000
    601.00        0.00000        0.00000
    602.00        0.00000        0.00000
    603.00        0.00000        0.00000
    604.00        0.00000        0.00000
    605.00        0.00000        0.00000
    606.00        0.00000        0.00000
    607.00        0.00000        0.00000
    608.00        0.00000        0.00000
    609.00        0.00000        0.00000
    610.00        0.00000        0.00000
    611.00        0.00000        0.00000
    612.00        0.00000        0.00000
    613.00        0.00000        0.00000
    614.00        0.00000        0.00000
    615.00        0.00000        0.00000
    616.00        0.00000        0.00000
    617.00        0.00000        0.00000
    618.00        0.00000        0.00000
    619.00        0.00000        0.00000
    620.00        0.00000        0.00000
    621.00        0.00000        0.00000
    622.00        0.00000        0.00000
    623.00        0.00000        0.00000
    624.00        0.00000        0.00000
    625.00        0.00000        0.00000
    626.00        0.00000        0.00000
    627.00        0.00000        0.00000
    628.00        0.00000        0.00000
    629.00        0.00000        0.00000
    630.00        0.00000        0.00000
    631.00        0.00000        0.00000
    632.00        0.00000        0.00000
    633.00        0.00000        0.00000
    634.00        0.00000        0.00000
    635.00        0.00000        0.00000
    636.00        0.00000        0.00000
    637.00        0.00000        0.00000
    638.00        0.00000        0.00000
    639.00        0.00000        0.00000
    640.00        0.00000        0.00000
    641.00        0.00000        0.00000
    642.00        0.00000        0.00000
    643.00        0.00000        0.00000
    644.00        0.00000        0.00000
    645.00        0.00000        0.00000
    646.00        0.00000        0.00000
    647.00        0.00000        0.00000
    648.00        0.00000        0.00000
    649.00        0.00000        0.00000
    650.00        0.00000        0.00000
    651.00        0.00000        0.00000
    652.00        0.00000        0.00000
    653.00        0.00000        0.00000
    654.00        0.00000        0.00000
    655.00        0.00000        0.00000
    656.00        0.00000        0.00000
    657.00        0.00000        0.00000
    658.00        0.00000        0.00000
    659.00        0.00000        0.00000
    660.00        0.00000        0.00000
    661.00        0.00000        0.00000
    662.00        0.00000        0.00000
    663.00        0.00000        0.00000
    664.00        0.00000        0.00000
    665.00        0.00000        0.00000
    666.00        0.00000        0.00000
    667.00        0.00000        0.00000
    668.00        0.00000        0.00000
    669.00        0.00000        0.00000
    670.00        0.00000        0.00000
    671.00        0.00000        0.00000
    672.00        0.00000        0.00000
    673.00        0.00000        0.00000
    674.00        0.00000        0.00000
    675.00        0.00000        0.00000
    676.00        0.00000        0.00000
    677.00        0.00000        0.00000
    678.00        0.00000        0.00000
    679.00        0.00000        0.00000
    680.00        0.00000        0.00000
    681.00        0.00000        0.00000
    682.00        0.00000        0.00000
    683.00        0.00000        0.00000
    684.00        0.00000        0.00000
    685.00        0.00000        0.00000
    686.00        0.00000        0.00000
    687.00        0.00000        0.00000
    688.00        0.00000        0.00000
    689.00        0.00000        0.00000
    690.00        0.00000        0.00000
    691.00        0.00000        0.00000
    692.00        0.00000        0.00000
    693.00        0.00000        0.00000
    694.00        0.00000        0.00000
    695.00        0.00000        0.00000
    696.00        0.00000        0.00000
    697.00        0.00000        0.00000
    698.00        0.00000        0.00000
    699.00        0.00000        0.00000
    700.00        0.00000        0.00000
    701.00        0.00000        0.00000
    702.00        0.00000        0.00000
    703.00        0.00000        0.00000
    704.00        0.00000        0.00000
    705.00        0.00000        0.00000
    706.00        0.00000        0.00000
    707.00        0.00000        0.00000
    708.00        0.00000        0.00000
    709.00        0.00000        0.00000
    710.00        0.00000        0.00000
    711.00        0.00000        0.00000
    712.00        0.00000        0.00000
    713.00        0.00000        0.00000
    714.00        0.00000        0.00000
    715.00        0.00000        0.00000
    716.00        0.00000        0.00000
    717.00        0.00000        0.00000
    718.00        0.00000        0.00000
    719.00        0.00000        0.00000
    720.00        0.00000        0.00000
    721.00        0.00000        0.00000
    722.00        0.00000        0.00000
    723.00        0.00000        0.00000
    724.00        0.00000        0.00000
    725.00        0.00000        0.00000
    726.00        0.00000        0.00000
    727.00        0.00000        0.00000
    728.00        0.00000        0.00000
    729.00        0.00000        0.00000
    730.00        0.00000        0.00000
    731.00        0.00000        0.00000
    732.00        0.00000        0.00000
    733.00        0.00000        0.00000
    734.00        0.00000        0.00000
    735.00        0.00000        0.00000
    736.00        0.00000        0.00000
    737.00        0.00000        0.00000
    738.00        0.00000        0.00000
    739.00        0.00000        0.00000
    740.00        0.00000        0.00000
    741.00        0.00000        0.00000
    742.00        0.00000        0.00000
    743.00        0.00000        0.00000
    744.00        0.00000        0.00000
    745.00        0.00000        0.00000
    746.00        0.00000        0.00000
    747.00        0.00000        0.00000
    748.00        0.00000        0.00000
    749.00        0.00000        0.00000
    750.00        0.00000        0.00000
    751.00        0.00000        0.00000
    752.00        0.00000        0.00000
    753.00        0.00000        0.00000
    754.00        0.00000        0.00000
    755.00        0.00000        0.00000
    756.00        0.00000        0.00000
    757.00        0.00000        0.00000
    758.00        0.00000        0.00000
    759.00        0.00000        0.00000
    760.00        0.00000        0.00000
    761.00        0.00000        0.00000
    762.00        0.00000        0.00000
    763.00        0.00000        0.00000
    764.00        0.00000        0.00000
    765.00        0.00000        0.00000
    766.00        0.00000        0.00000
    767.00        0.00000        0.00000
    768.00        0.00000        0.00000
    769.00        0.00000        0.00000
    770.00        0.00000        0.00000
    771.00        0.00000        0.00000
    772.00        0.00000        0.00000
    773.00        0.00000        0.00000
    774.00        0.00000        0.00000
    775.00        0.00000        0.00000
    776.00        0.00000        0.00000
    777.00        0.00000        0.00000
    778.00        0.00000        0.00000
    779.00        0.00000        0.00000
    780.00        0.00000        0.00000
    781.00        0.00000        0.00000
    782.00        0.00000        0.00000
    783.00        0.00000        0.00000
    784.00        0.00000        0.00000
    785.00        0.00000        0.00000
    786.00        0.00000        0.00000
    787.00        0.00000        0.00000
    788.00        0.00000        0.00000
    789.00        0.00000        0.00000
    790.00        0.00000        0.00000
    791.00        0.00000        0.00000
    792.00        0.00000        0.00000
    793.00        0.00000        0.00000
    794.00        0.00000        0.00000
    795.00        0.00000        0.00000
    796.00        0.00000        0.00000
    797.00        0.00000        0.00000
    798.00        0.00000        0.00000
    799.00        0.00000        0.00000
    800.00        0.00000        0.00000
    801.00        0.00000        0.00000
    802.00        0.00000        0.00000
    803.00        0.00000        0.00000
    804.00        0.00000        0.00000
    805.00        0.00000        0.00000
    806.00        0.00000        0.00000
    807.00        0.00000        0.00000
    808.00        0.00000        0.00000
    809.00        0.00000        0.00000
    810.00        0.00000        0.00000
    811.00        0.00000        0.00000
    812.00        0.00000        0.00000
    813.00        0.00000        0.00000
    814.00        0.00000        0.00000
    815.00        0.00000        0.00000
    816.00        0.00000        0.00000
    817.00        0.00000        0.00000
    818.00        0.00000        0.00000
    819.00        0.00000        0.00000
    820.00        0.00000        0.00000
    821.00        0.00000        0.00000
    822.00        0.00000        0.00000
    823.00        0.00000        0.00000
    824.00        0.00000        0.00000
    825.00        0.00000        0.00000
    826.00        0.00000        0.00000
    827.00        0.00000        0.00000
    828.00        0.00000        0.00000
    829.00        0.00000        0.00000
    830.00        0.00000        0.00000
    831.00        0.00000        0.00000
    832.00        0.00000        0.00000
    833.00        0.00000        0.00000
    834.00        0.00000        0.00000
    835.00        0.00000        0.00000
    836.00        0.00000        0.00000
    837.00        0.00000        0.00000
    838.00        0.00000        0.00000
    839.00        0.00000        0.00000
    840.00        0.00000        0.00000
    841.00        0.00000        0.00000
    842.00        0.00000        0.00000
    843.00        0.00000        0.00000
    844.00        0.00000        0.00000
    845.00        0.00000        0.00000
    846.00        0.00000        0.00000
    847.00        0.00000        0.00000
    848.00        0.00000        0.00000
    849.00        0.00000        0.00000
    850.00        0.00000        0.00000
    851.00        0.00000        0.00000
    852.00        0.00000        0.00000
    853.00        0.00000        0.00000
    854.00        0.00000        0.00000
    855.00        0.00000        0.00000
    856.00        0.00000        0.00000
    857.00        0.00000        0.00000
    858.00        0.00000        0.00000
    859.00        0.00000        0.00000
    860.00        0.00000        0.00000
    861.00        0.00000        0.00000
    862.00        0.00000        0.00000
    863.00        0.00000        0.00000
    864.00        0.00000        0.00000
    865.00        0.00000        0.00000
    866.00        0.00000        0.00000
    867.00        0.00000        0.00000
    868.00        0.00000        0.00000
    869.00        0.00000        0.00000
    870.00        0.00000        0.00000
    871.00        0.00000        0.00000
    872.00        0.00000        0.00000
    873.00        0.00000        0.00000
    874.00        0.00000        0.00000
    875.00        0.00000        0.00000
    876.00        0.00000        0.00000
    877.00        0.00000        0.00000
    878.00        0.00000        0.00000
    879.00        0.00000        0.00000
    880.00        0.00000        0.00000
    881.00        0.00000        0.00000
    882.00        0.00000        0.00000
    883.00        0.00000        0.00000
    884.00        0.00000        0.00000
    885.00        0.00000        0.00000
    886.00        0.00000        0.00000
    887.00        0.00000        0.00000
    888.00        0.00000        0.00000
    889.00        0.00000        0.00000
    890.00        0.00000        0.00000
    891.00        0.00000        0.00000
    892.00        0.00000        0.00000
    893.00        0.00000        0.00000
    894.00        0.00000        0.00000
    895.00        0.00000        0.00000
    896.00        0.00000        0.00000
    897.00        0.00000        0.00000
    898.00        0.00000        0.00000
    899.00        0.00000        0.00000
    900.00        0.00000        0.00000
    901.00        0.00000        0.00000
    902.00        0.00000        0.00000
    903.00        0.00000        0.00000
    904.00        0.00000        0.00000
    905.00        0.00000        0.00000
    906.00        0.00000        0.00000
    907.00        0.00000        0.00000
    908.00        0.00000        0.00000
    909.00        0.00000        0.00000
    910.00        0.00000        0.00000
    911.00        0.00000        0.00000
    912.00        0.00000        0.00000
    913.00        0.00000        0.00000
    914.00        0.00000        0.00000
    915.00        0.00000        0.00000
    916.00        0.00000        0.00000
    917.00        0.00000        0.00000
    918.00        0.00000        0.00000
    919.00        0.00000        0.00000
    920.00        0.00000        0.00000
    921.00        0.00000        0.00000
    922.00        0.00000        0.00000
    923.00        0.00000        0.00000
    924.00        0.00000        0.00000
    925.00        0.00000        0.00000
    926.00        0.00000        0.00000
    927.00        0.00000        0.00000
    928.00        0.00000        0.00000
    929.00        0.00000        0.00000
    930.00        0.00000        0.00000
    931.00        0.00000        0.00000
    932.00        0.00000        0.00000
    933.00        0.00000        0.00000
    934.00        0.00000        0.00000
    935.00        0.00000        0.00000
    936.00        0.00000        0.00000
    937.00        0.00000        0.00000
    938.00        0.00000        0.00000
    939.00        0.00000        0.00000
    940.00        0.00000        0.00000
    941.00        0.00000        0.00000
    942.00        0.00000        0.00000
    943.00        0.00000        0.00000
    944.00        0.00000        0.00000
    945.00        0.00000        0.00000
    946.00        0.00000        0.00000
    947.00        0.00000        0.00000
    948.00        0.00000        0.00000
    949.00        0.00000        0.00000
    950.00        0.00000        0.00000
    951.00        0.00000        0.00000
    952.00        0.00000        0.00000
    953.00        0.00000        0.00000
    954.00        0.00000        0.00000
    955.00        0.00000        0.00000
    956.00        0.00000        0.00000
    957.00        0.00000        0.00000
    958.00        0.00000        0.00000
    959.00        0.00000        0.00000
    960.00        0.00000        0.00000
    961.00        0.00000        0.00000
    962.00        0.00000        0.00000
    963.00        0.00000        0.00000
    964.00        0.00000        0.00000
    965.00        0.00000        0.00000
    966.00        0.00000        0.00000
    967.00        0.00000        0.00000
    968.00        0.00000        0.00000
    969.00        0.00000        0.00000
    970.00        0.00000        0.00000
    971.00        0.00000        0.00000
    972.00        0.00000        0.00000
    973.00        0.00000        0.00000
    974.00        0.00000        0.00000
    975.00        0.00000        0.00000
    976.00        0.00000        0.00000
    977.00        0.00000        0.00000
    978.00        0.00000        0.00000
    979.00        0.00000        0.00000
    980.00        0.00000        0.00000
    981.00        0.00000        0.00000
    982.00        0.00000        0.00000
    983.00        0.00000        0.00000
    984.00        0.00000        0.00000
    985.00        0.00000        0.00000
    986.00        0.00000        0.00000
    987.00        0.00000        0.00000
    988.00        0.00000        0.00000
    989.00        0.00000        0.00000
    990.00        0.00000        0.00000
    991.00        0.00000        0.00000
    992.00        0.00000        0.00000
    993.00        0.00000        0.00000
    994.00        0.00000        0.00000
    995.00        0.00000        0.00000
    996.00        0.00000        0.00000
    997.00        0.00000        0.00000
    998.00        0.00000        0.00000
    999.00        0.00000        0.00000
   1000.00        0.00000        0.00000
   1001.00        0.00000        0.00000
   1002.00        0.00000        0.00000
   1003.00        0.00000        0.00000
   1004.00        0.00000        0.00000
   1005.00        0.00000        0.00000
   1006.00        0.00000        0.00000
   1007.00        0.00000        0.00000
   1008.00        0.00000        0.00000
   1009.00        0.00000        0.00000
   1010.00        0.00000        0.00000
   1011.00        0.00000        0.00000
   1012.00        0.00000        0.00000
   1013.00        0.00000        0.00000
   1014.00        0.00000        0.00000
   1015.00        0.00000        0.00000
   1016.00        0.00000        0.00000
   1017.00        0.00000        0.00000
   1018.00        0.00000        0.00000
   1019.00        0.00000        0.00000
   1020.00        0.00000        0.00000
   1021.00        0.00000        0.00000
   1022.00        0.00000        0.00000
   1023.00        0.00000        0.00000
   1024.00        0.00000        0.00000
   1025.00        0.00000        0.00000
   1026.00        0.00000        0.00000
   1027.00        0.00000        0.00000
   1028.00        0.00000        0.00000
   1029.00        0.00000        0.00000
   1030.00        0.00000        0.00000
   1031.00        0.00000        0.00000
   1032.00        0.00000        0.00000
   1033.00        0.00000        0.00000
   1034.00        0.00000        0.00000
   1035.00        0.00000        0.00000
   1036.00        0.00000        0.00000
   1037.00        0.00000        0.00000
   1038.00        0.00000        0.00000
   1039.00        0.00000        0.00000
   1040.00        0.00000        0.00000
   1041.00        0.00000        0.00000
   1042.00        0.00000        0.00000
   1043.00        0.00000        0.00000
   1044.00        0.00000        0.00000
   1045.00        0.00000        0.00000
   1046.00        0.00000        0.00000
   1047.00        0.00000        0.00000
   1048.00        0.00000        0.00000
   1049.00        0.00000        0.00000
   1050.00        0.00000        0.00000
   1051.00        0.00000        0.00000
   1052.00        0.00000        0.00000
   1053.00        0.00000        0.00000
   1054.00        0.00000        0.00000
   1055.00        0.00000        0.00000
   1056.00        0.00000        0.00000
   1057.00        0.00000        0.00000
   1058.00        0.00000        0.00000
   1059.00        0.00000        0.00000
   1060.00        0.00000        0.00000
   1061.00        0.00000        0.00000
   1062.00        0.00000        0.00000
   1063.00        0.00000        0.00000
   1064.00        0.00000        0.00000
   1065.00        0.00000        0.00000
   1066.00        0.00000        0.00000
   1067.00        0.00000        0.00000
   1068.00        0.00000        0.00000
   1069.00        0.00000        0.00000
   1070.00        0.00000        0.00000
   1071.00        0.00000        0.00000
   1072.00        0.00000        0.00000
   1073.00        0.00000        0.00000
   1074.00        0.00000        0.00000
   1075.00        0.00000        0.00000
   1076.00        0.00000        0.00000
   1077.00        0.00000        0.00000
   1078.00        0.00000        0.00000
   1079.00        0.00000        0.00000
   1080.00        0.00000        0.00000
   1081.00        0.00000        0.00000
   1082.00        0.00000        0.00000
   1083.00        0.00000        0.00000
   1084.00        0.00000        0.00000
   1085.00        0.00000        0.00000
   1086.00        0.00000        0.00000
   1087.00        0.00000        0.00000
   1088.00        0.00000        0.00000
   1089.00        0.00000        0.00000
   1090.00        0.00000        0.00000
   1091.00        0.00000        0.00000
   1092.00        0.00000        0.00000
   1093.00        0.00000        0.00000
   1094.00        0.00000        0.00000
   1095.00        0.00000        0.00000
   1096.00        0.00000        0.00000
   1097.00        0.00000        0.00000
   1098.00        0.00000        0.00000
   1099.00        0.00000        0.00000
   1100.00        0.00000        0.00000
   1101.00        0.00000        0.00000
   1102.00        0.00000        0.00000
   1103.00        0.00000        0.00000
   1104.00        0.00000        0.00000
   1105.00        0.00000        0.00000
   1106.00        0.00000        0.00000
   1107.00        0.00000        0.00000
   1108.00        0.00000        0.00000
   1109.00        0.00000        0.00000
   1110.00        0.00000        0.00000
   1111.00        0.00000        0.00000
   1112.00        0.00000        0.00000
   1113.00        0.00000        0.00000
   1114.00        0.00000        0.00000
   1115.00        0.00000        0.00000
   1116.00        0.00000        0.00000
   1117.00        0.00000        0.00000
   1118.00        0.00000        0.00000
   1119.00        0.00000        0.00000
   1120.00        0.00000        0.00000
   1121.00        0.00000        0.00000
   1122.00        0.00000        0.00000
   1123.00        0.00000        0.00000
   1124.00        0.00000        0.00000
   1125.00        0.00000        0.00000
   1126.00        0.00000        0.00000
   1127.00        0.00000        0.00000
   1128.00        0.00000        0.00000
   1129.00        0.00000        0.00000
   1130.00        0.00000        0.00000
   1131.00        0.00000        0.00000
   1132.00        0.00000        0.00000
   1133.00        0.00000        0.00000
   1134.00        0.00000        0.00000
   1135.00        0.00000        0.00000
   1136.00        0.00000        0.00000
   1137.00        0.00000        0.00000
   1138.00        0.00000        0.00000
   1139.00        0.00000        0.00000
   1140.00        0.00000        0.00000
   1141.00        0.00000        0.00000
   1142.00        0.00000        0.00000
   1143.00        0.00000        0.00000
   1144.00        0.00000        0.00000
   1145.00        0.00000        0.00000
   1146.00        0.00000        0.00000
   1147.00        0.00000        0.00000
   1148.00        0.00000        0.00000
   1149.00        0.00000        0.00000
   1150.00        0.00000        0.00000
   1151.00        0.00000        0.00000
   1152.00        0.00000        0.00000
   1153.00        0.00000        0.00000
   1154.00        0.00000        0.00000
   1155.00        0.00000        0.00000
   1156.00        0.00000        0.00000
   1157.00        0.00000        0.00000
   1158.00        0.00000        0.00000
   1159.00        0.00000        0.00000
   1160.00        0.00000        0.00000
   1161.00        0.00000        0.00000
   1162.00        0.00000        0.00000
   1163.00        0.00000        0.00000
   1164.00        0.00000        0.00000
   1165.00        0.00000        0.00000
   1166.00        0.00000        0.00000
   1167.00        0.00000        0.00000
   1168.00        0.00000        0.00000
   1169.00        0.00000        0.00000
   1170.00        0.00000        0.00000
   1171.00        0.00000        0.00000
   1172.00        0.00000        0.00000
   1173.00        0.00000        0.00000
   1174.00        0.00000        0.00000
   1175.00        0.00000        0.00000
   1176.00        0.00000        0.00000
   1177.00        0.00000        0.00000
   1178.00        0.00000        0.00000
   1179.00        0.00000        0.00000
   1180.00        0.00000        0.00000
   1181.00        0.00000        0.00000
   1182.00        0.00000        0.00000
   1183.00        0.00000        0.00000
   1184.00        0.00000        0.00000
   1185.00        0.00000        0.00000
   1186.00        0.00000        0.00000
   1187.00        0.00000        0.00000
   1188.00        0.00000        0.00000
   1189.00        0.00000        0.00000
   1190.00        0.00000        0.00000
   1191.00        0.00000        0.00000
   1192.00        0.00000        0.00000
   1193.00        0.00000        0.00000
   1194.00        0.00000        0.00000
   1195.00        0.00000        0.00000
   1196.00        0.00000        0.00000
   1197.00        0.00000        0.00000
   1198.00        0.00000        0.00000
   1199.00        0.00000        0.00000
   1200.00        0.00000        0.00000
   1201.00        0.00000        0.00000
   1202.00        0.00000        0.00000
   1203.00        0.00000        0.00000
   1204.00        0.00000        0.00000
   1205.00        0.00000        0.00000
   1206.00        0.00000        0.00000
   1207.00        0.00000        0.00000
   1208.00        0.00000        0.00000
   1209.00        0.00000        0.00000
   1210.00        0.00000        0.00000
   1211.00        0.00000        0.00000
   1212.00        0.00000        0.00000
   1213.00        0.00000        0.00000
   1214.00        0.00000        0.00000
   1215.00        0.00000        0.00000
   1216.00        0.00000        0.00000
   1217.00        0.00000        0.00000
   1218.00        0.00000        0.00000
   1219.00        0.00000        0.00000
   1220.00        0.00000        0.00000
   1221.00        0.00000        0.00000
   1222.00        0.00000        0.00000
   1223.00        0.00000        0.00000
   1224.00        0.00000        0.00000
   1225.00        0.00000        0.00000
   1226.00        0.00000        0.00000
   1227.00        0.00000        0.00000
   1228.00        0.00000        0.00000
   1229.00        0.00000        0.00000
   1230.00        0.00000        0.00000
   1231.00        0.00000        0.00000
   1232.00        0.00000        0.00000
   1233.00        0.00000        0.00000
   1234.00        0.00000        0.00000
   1235.00        0.00000        0.00000
   1236.00        0.00000        0.00000
   1237.00        0.00000        0.00000
   1238.00        0.00000        0.00000
   1239.00        0.00000        0.00000
   1240.00        0.00000        0.00000
   1241.00        0.00000        0.00000
   1242.00        0.00000        0.00000
   1243.00        0.00000        0.00000
   1244.00        0.00000        0.00000
   1245.00        0.00000        0.00000
   1246.00        0.00000        0.00000
   1247.00        0.00000        0.00000
   1248.00        0.00000        0.00000
   1249.00        0.00000        0.00000
   1250.00        0.00000        0.00000
   1251.00        0.00000        0.00000
   1252.00        0.00000        0.00000
   1253.00        0.00000        0.00000
   1254.00        0.00000        0.00000
   1255.00        0.00000        0.00000
   1256.00        0.00000        0.00000
   1257.00        0.00000        0.00000
   1258.00        0.00000        0.00000
   1259.00        0.00000        0.00000
   1260.00        0.00000        0.00000
   1261.00        0.00000        0.00000
   1262.00        0.00000        0.00000
   1263.00        0.00000        0.00000
   1264.00        0.00000        0.00000
   1265.00        0.00000        0.00000
   1266.00        0.00000        0.00000
   1267.00        0.00000        0.00000
   1268.00        0.00000        0.00000
   1269.00        0.00000        0.00000
   1270.00        0.00000        0.00000
   1271.00        0.00000        0.00000
   1272.00        0.00000        0.00000
   1273.00        0.00000        0.00000
   1274.00        0.00000        0.00000
   1275.00        0.00000        0.00000
   1276.00        0.00000        0.00000
   1277.00        0.00000        0.00000
   1278.00        0.00000        0.00000
   1279.00        0.00000        0.00000
   1280.00        0.00000        0.00000
   1281.00        0.00000        0.00000
   1282.00        0.00000        0.00000
   1283.00        0.00000        0.00000
   1284.00        0.00000        0.00000
   1285.00        0.00000        0.00000
   1286.00        0.00000        0.00000
   1287.00        0.00000        0.00000
   1288.00        0.00000        0.00000
   1289.00        0.00000        0.00000
   1290.00        0.00000        0.00000
   1291.00        0.00000        0.00000
   1292.00        0.00000        0.00000
   1293.00        0.00000        0.00000
   1294.00        0.00000        0.00000
   1295.00        0.00000        0.00000
   1296.00        0.00000        0.00000
   1297.00        0.00000        0.00000
   1298.00        0.00000        0.00000
   1299.00        0.00000        0.00000
   1300.00        0.00000        0.00000
   1301.00        0.00000        0.00000
   1302.00        0.00000        0.00000
   1303.00        0.00000        0.00000
   1304.00        0.00000        0.00000
   1305.00        0.00000        0.00000
   1306.00        0.00000        0.00000
   1307.00        0.00000        0.00000
   1308.00        0.00000        0.00000
   1309.00        0.00000        0.00000
   1310.00        0.00000        0.00000
   1311.00        0.00000        0.00000
   1312.00        0.00000        0.00000
   1313.00        0.00000        0.00000
   1314.00        0.00000        0.00000
   1315.00        0.00000        0.00000
   1316.00        0.00000        0.00000
   1317.00        0.00000        0.00000
   1318.00        0.00000        0.00000
   1319.00        0.00000        0.00000
   1320.00        0.00000        0.00000
   1321.00        0.00000        0.00000
   1322.00        0.00000        0.00000
   1323.00        0.00000        0.00000
   1324.00        0.00000        0.00000
   1325.00        0.00000        0.00000
   1326.00        0.00000        0.00000
   1327.00        0.00000        0.00000
   1328.00        0.00000        0.00000
   1329.00        0.00000        0.00000
   1330.00        0.00000        0.00000
   1331.00        0.00000        0.00000
   1332.00        0.00000        0.00000
   1333.00        0.00000        0.00000
   1334.00        0.00000        0.00000
   1335.00        0.00000        0.00000
   1336.00        0.00000        0.00000
   1337.00        0.00000        0.00000
   1338.00        0.00000        0.00000
   1339.00        0.00000        0.00000
   1340.00        0.00000        0.00000
   1341.00        0.00000        0.00000
   1342.00        0.00000        0.00000
   1343.00        0.00000        0.00000
   1344.00        0.00000        0.00000
   1345.00        0.00000        0.00000
   1346.00        0.00000        0.00000
   1347.00        0.00000        0.00000
   1348.00        0.00000        0.00000
   1349.00        0.00000        0.00000
   1350.00        0.00000        0.00000
   1351.00        0.00000        0.00000
   1352.00        0.00000        0.00000
   1353.00        0.00000        0.00000
   1354.00        0.00000        0.00000
   1355.00        0.00000        0.00000
   1356.00        0.00000        0.00000
   1357.00        0.00000        0.00000
   1358.00        0.00000        0.00000
   1359.00        0.00000        0.00000
   1360.00        0.00000        0.00000
   1361.00        0.00000        0.00000
   1362.00        0.00000        0.00000
   1363.00        0.00000        0.00000
   1364.00        0.00000        0.00000
   1365.00        0.00000        0.00000
   1366.00        0.00000        0.00000
   1367.00        0.00000        0.00000
   1368.00        0.00000        0.00000
   1369.00        0.00000        0.00000
   1370.00        0.00000        0.00000
   1371.00        0.00000        0.00000
   1372.00        0.00000        0.00000
   1373.00        0.00000        0.00000
   1374.00        0.00000        0.00000
   1375.00        0.00000        0.00000
   1376.00        0.00000        0.00000
   1377.00        0.00000        0.00000
   1378.00        0.00000        0.00000
   1379.00        0.00000        0.00000
   1380.00        0.00000        0.00000
   1381.00        0.00000        0.00000
   1382.00        0.00000        0.00000
   1383.00        0.00000        0.00000
   1384.00        0.00000        0.00000
   1385.00        0.00000        0.00000
   1386.00        0.00000        0.00000
   1387.00        0.00000        0.00000
   1388.00        0.00000        0.00000
   1389.00        0.00000        0.00000
   1390.00        0.00000        0.00000
   1391.00        0.00000        0.00000
   1392.00        0.00000        0.00000
   1393.00        0.00000        0.00000
   1394.00        0.00000        0.00000
   1395.00        0.00000        0.00000
   1396.00        0.00000        0.00000
   1397.00        0.00000        0.00000
   1398.00        0.00000        0.00000
   1399.00        0.00000        0.00000
   1400.00        0.00000        0.00000
   1401.00        0.00000        0.00000
   1402.00        0.00000        0.00000
   1403.00        0.00000        0.00000
   1404.00        0.00000        0.00000
   1405.00        0.00000        0.00000
   1406.00        0.00000        0.00000
   1407.00        0.00000        0.00000
   1408.00        0.00000        0.00000
   1409.00        0.00000        0.00000
   1410.00        0.00000        0.00000
   1411.00        0.00000        0.00000
   1412.00        0.00000        0.00000
   1413.00        0.00000        0.00000
   1414.00        0.00000        0.00000
   1415.00        0.00000        0.00000
   1416.00        0.00000        0.00000
   1417.00        0.00000        0.00000
   1418.00        0.00000        0.00000
   1419.00        0.00000        0.00000
   1420.00        0.00000        0.00000
   1421.00        0.00000        0.00000
   1422.00        0.00000        0.00000
   1423.00        0.00000        0.00000
   1424.00        0.00000        0.00000
   1425.00        0.00000        0.00000
   1426.00        0.00000        0.00000
   1427.00        0.00000        0.00000
   1428.00        0.00000        0.00000
   1429.00        0.00000        0.00000
   1430.00        0.00000        0.00000
   1431.00        0.00000        0.00000
   1432.00        0.00000        0.00000
   1433.00        0.00000        0.00002
   1434.00        0.00000        0.00002
   1435.00        0.00000        0.00002
   1436.00        0.00000        0.00002
   1437.00        0.00000        0.00002
   1438.00        0.00000        0.00002
   1439.00        0.00000        0.00002
   1440.00        0.00000        0.00002
   1441.00        0.00000        0.00002
   1442.00        0.00000        0.00002
   1443.00        0.00000        0.00002
   1444.00        0.00000        0.00002
   1445.00        0.00000        0.00003
   1446.00        0.00000        0.00003
   1447.00        0.00000        0.00003
   1448.00        0.00000        0.00003
   1449.00        0.00000        0.00003
   1450.00        0.00000        0.00003
   1451.00        0.00000        0.00003
   1452.00        0.00000        0.00005
   1453.00        0.00000        0.00005
   1454.00        0.00000        0.00005
   1455.00        0.00000        0.00005
   1456.00        0.00000        0.00006
   1457.00        0.00000        0.00006
   1458.00        0.00000        0.00006
   1459.00        0.00000        0.00006
   1460.00        0.00000        0.00008
   1461.00        0.00000        0.00008
   1462.00        0.00000        0.00008
   1463.00        0.00000        0.00009
   1464.00        0.00000        0.00009
   1465.00        0.00000        0.00009
   1466.00        0.00000        0.00011
   1467.00        0.00000        0.00011
   1468.00        0.00000        0.00012
   1469.00        0.00000        0.00012
   1470.00        0.00000        0.00014
   1471.00        0.00000        0.00014
   1472.00        0.00000        0.00015
   1473.00        0.00000        0.00015
   1474.00        0.00000        0.00017
   1475.00        0.00000        0.00017
   1476.00        0.00000        0.00018
   1477.00        0.00000        0.00020
   1478.00        0.00000        0.00020
   1479.00        0.00000        0.00021
   1480.00        0.00000        0.00023
   1481.00        0.00000        0.00024
   1482.00        0.00000        0.00024
   1483.00        0.00000        0.00026
   1484.00        0.00000        0.00027
   1485.00        0.00000        0.00029
   1486.00        0.00000        0.00031
   1487.00        0.00000        0.00032
   1488.00        0.00000        0.00034
   1489.00        0.00000        0.00035
   1490.00        0.00000        0.00037
   1491.00        0.00000        0.00038
   1492.00        0.00000        0.00040
   1493.00        0.00000        0.00043
   1494.00        0.00000        0.00044
   1495.00        0.00000        0.00046
   1496.00        0.00000        0.00049
   1497.00        0.00000        0.00050
   1498.00        0.00000        0.00053
   1499.00        0.00000        0.00055
   1500.00        0.00000        0.00058
   1501.00        0.00000        0.00061
   1502.00        0.00000        0.00063
   1503.00        0.00000        0.00066
   1504.00        0.00000        0.00069
   1505.00        0.00000        0.00072
   1506.00        0.00000        0.00075
   1507.00        0.00000        0.00078
   1508.00        0.00000        0.00081
   1509.00        0.00000        0.00085
   1510.00        0.00000        0.00089
   1511.00        0.00000        0.00092
   1512.00        0.00000        0.00096
   1513.00        0.00000        0.00101
   1514.00        0.00000        0.00104
   1515.00        0.00000        0.00108
   1516.00        0.00000        0.00113
   1517.00        0.00000        0.00117
   1518.00        0.00000        0.00122
   1519.00        0.00000        0.00127
   1520.00        0.00000        0.00133
   1521.00        0.00000        0.00137
   1522.00        0.00000        0.00143
   1523.00        0.00000        0.00148
   1524.00        0.00000        0.00154
   1525.00        0.00000        0.00160
   1526.00        0.00000        0.00166
   1527.00        0.00000        0.00172
   1528.00        0.00000        0.00180
   1529.00        0.00000        0.00186
   1530.00        0.00000        0.00194
   1531.00        0.00000        0.00201
   1532.00        0.00000        0.00209
   1533.00        0.00000        0.00217
   1534.00        0.00000        0.00224
   1535.00        0.00000        0.00233
   1536.00        0.00000        0.00243
   1537.00        0.00000        0.00252
   1538.00        0.00000        0.00261
   1539.00        0.00000        0.00270
   1540.00        0.00000        0.00279
   1541.00        0.00000        0.00290
   1542.00        0.00000        0.00301
   1543.00        0.00000        0.00311
   1544.00        0.00000        0.00322
   1545.00        0.00000        0.00334
   1546.00        0.00000        0.00346
   1547.00        0.00000        0.00359
   1548.00        0.00000        0.00371
   1549.00        0.00000        0.00383
   1550.00        0.00000        0.00397
   1551.00        0.00000        0.00410
   1552.00        0.00000        0.00426
   1553.00        0.00000        0.00439
   1554.00        0.00000        0.00455
   1555.00        0.00000        0.00471
   1556.00        0.00000        0.00487
   1557.00        0.00000        0.00504
   1558.00        0.00000        0.00520
   1559.00        0.00000        0.00539
   1560.00        0.00000        0.00557
   1561.00        0.00000        0.00575
   1562.00        0.00000        0.00594
   1563.00        0.00000        0.00613
   1564.00        0.00000        0.00633
   1565.00        0.00000        0.00655
   1566.00        0.00000        0.00676
   1567.00        0.00000        0.00699
   1568.00        0.00000        0.00722
   1569.00        0.00000        0.00745
   1570.00        0.00000        0.00769
   1571.00        0.00000        0.00793
   1572.00        0.00000        0.00818
   1573.00        0.00000        0.00844
   1574.00        0.00000        0.00871
   1575.00        0.00000        0.00899
   1576.00        0.00000        0.00928
   1577.00        0.00000        0.00957
   1578.00        0.00000        0.00986
   1579.00        0.00000        0.01016
   1580.00        0.00000        0.01048
   1581.00        0.00000        0.01080
   1582.00        0.00000        0.01114
   1583.00        0.00000        0.01147
   1584.00        0.00000        0.01183
   1585.00        0.00000        0.01218
   1586.00        0.00000        0.01254
   1587.00        0.00000        0.01292
   1588.00        0.00000        0.01331
   1589.00        0.00000        0.01370
   1590.00        0.00000        0.01410
   1591.00        0.00000        0.01453
   1592.00        0.00000        0.01494
   1593.00        0.00000        0.01538
   1594.00        0.00000        0.01582
   1595.00        0.00000        0.01628
   1596.00        0.00000        0.01675
   1597.00        0.00000        0.01723
   1598.00        0.00000        0.01772
   1599.00        0.00000        0.01822
   1600.00        0.00000        0.01874
   1601.00        0.00000        0.01926
   1602.00        0.00000        0.01979
   1603.00        0.00000        0.02034
   1604.00        0.00000        0.02090
   1605.00        0.00000        0.02147
   1606.00        0.00000        0.02206
   1607.00        0.00000        0.02266
   1608.00        0.00000        0.02327
   1609.00        0.00000        0.02390
   1610.00        0.00000        0.02454
   1611.00        0.00000        0.02519
   1612.00        0.00000        0.02585
   1613.00        0.00000        0.02654
   1614.00        0.00000        0.02722
   1615.00        0.00000        0.02794
   1616.00        0.00000        0.02866
   1617.00        0.00000        0.02939
   1618.00        0.00000        0.03014
   1619.00        0.00000        0.03090
   1620.00        0.00000        0.03169
   1621.00        0.00000        0.03249
   1622.00        0.00000        0.03329
   1623.00        0.00000        0.03412
   1624.00        0.00000        0.03496
   1625.00        0.00000        0.03581
   1626.00        0.00000        0.03668
   1627.00        0.00000        0.03757
   1628.00        0.00000        0.03847
   1629.00        0.00000        0.03940
   1630.00        0.00000        0.04033
   1631.00        0.00000        0.04128
   1632.00        0.00000        0.04224
   1633.00        0.00000        0.04323
   1634.00        0.00000        0.04422
   1635.00        0.00000        0.04524
   1636.00        0.00000        0.04626
   1637.00        0.00000        0.04732
   1638.00        0.00000        0.04839
   1639.00        0.00000        0.04945
   1640.00        0.00000        0.05055
   1641.00        0.00000        0.05167
   1642.00        0.00000        0.05280
   1643.00        0.00000        0.05394
   1644.00        0.00000        0.05510
   1645.00        0.00000        0.05627
   1646.00        0.00000        0.05748
   1647.00        0.00000        0.05869
   1648.00        0.00000        0.05991
   1649.00        0.00000        0.06116
   1650.00        0.00000        0.06241
   1651.00        0.00000        0.06367
   1652.00        0.00000        0.06497
   1653.00        0.00000        0.06627
   1654.00        0.00000        0.06760
   1655.00        0.00000        0.06892
   1656.00        0.00000        0.07028
   1657.00        0.00000        0.07164
   1658.00        0.00000        0.07303
   1659.00        0.00000        0.07442
   1660.00        0.00000        0.07582
   1661.00        0.00000        0.07724
   1662.00        0.00000        0.07869
   1663.00        0.00000        0.08014
   1664.00        0.00000        0.08159
   1665.00        0.00000        0.08307
   1666.00        0.00000        0.08456
   1667.00        0.00000        0.08606
   1668.00        0.00000        0.08757
   1669.00        0.00000        0.08910
   1670.00        0.00000        0.09064
   1671.00        0.00000        0.09218
   1672.00        0.00000        0.09373
   1673.00        0.00000        0.09531
   1674.00        0.00000        0.09688
   1675.00        0.00000        0.09846
   1676.00        0.00000        0.10007
   1677.00        0.00000        0.10167
   1678.00        0.00000        0.10327
   1679.00        0.00000        0.10489
   1680.00        0.00000        0.10652
   1681.00        0.00000        0.10815
   1682.00        0.00000        0.10979
   1683.00        0.00000        0.11143
   1684.00        0.00000        0.11308
   1685.00        0.00000        0.11473
   1686.00        0.00000        0.11639
   1687.00        0.00000        0.11806
   1688.00        0.00000        0.11972
   1689.00        0.00000        0.12138
   1690.00        0.00000        0.12305
   1691.00        0.00000        0.12471
   1692.00        0.00000        0.12637
   1693.00        0.00000        0.12805
   1694.00        0.00000        0.12971
   1695.00        0.00000        0.13138
   1696.00        0.00000        0.13303
   1697.00        0.00000        0.13469
   1698.00        0.00000        0.13634
   1699.00        0.00000        0.13799
   1700.00        0.00000        0.13963
   1701.00        0.00000        0.14127
   1702.00        0.00000        0.14290
   1703.00        0.00000        0.14452
   1704.00        0.00000        0.14613
   1705.00        0.00000        0.14774
   1706.00        0.00000        0.14932
   1707.00        0.00000        0.15091
   1708.00        0.00000        0.15248
   1709.00        0.00000        0.15404
   1710.00        0.00000        0.15558
   1711.00        0.00000        0.15712
   1712.00        0.00000        0.15863
   1713.00        0.00000        0.16013
   1714.00        0.00000        0.16162
   1715.00        0.00000        0.16309
   1716.00        0.00000        0.16454
   1717.00        0.00000        0.16595
   1718.00        0.00000        0.16737
   1719.00        0.00000        0.16876
   1720.00        0.00000        0.17014
   1721.00        0.00000        0.17148
   1722.00        0.00000        0.17281
   1723.00        0.00000        0.17410
   1724.00        0.00000        0.17538
   1725.00        0.00000        0.17664
   1726.00        0.00000        0.17786
   1727.00        0.00000        0.17905
   1728.00        0.00000        0.18022
   1729.00        0.00000        0.18137
   1730.00        0.00000        0.18248
   1731.00        0.00000        0.18356
   1732.00        0.00000        0.18462
   1733.00        0.00000        0.18564
   1734.00        0.00000        0.18663
   1735.00        0.00000        0.18759
   1736.00        0.00000        0.18851
   1737.00        0.00000        0.18941
   1738.00        0.00000        0.19026
   1739.00        0.00000        0.19107
   1740.00        0.00000        0.19186
   1741.00        0.00000        0.19261
   1742.00        0.00000        0.19331
   1743.00        0.00000        0.19398
   1744.00        0.00000        0.19463
   1745.00        0.00000        0.19522
   1746.00        0.00000        0.19577
   1747.00        0.00000        0.19629
   1748.00        0.00000        0.19676
   1749.00        0.00000        0.19720
   1750.00        0.00000        0.19760
   1751.00        0.00000        0.19794
   1752.00        0.00000        0.19826
   1753.00        0.00000        0.19852
   1754.00        0.00000        0.19875
   1755.00        0.00000        0.19891
   1756.00        0.00000        0.19905
   1757.00        0.00000        0.19914
   1758.00        0.00000        0.19919
   1759.00        0.00000        0.19919
   1760.00        0.00000        0.19914
   1761.00        0.00000        0.19905
   1762.00        0.00000        0.19891
   1763.00        0.00000        0.19873
   1764.00        0.00000        0.19850
   1765.00        0.00000        0.19823
   1766.00        0.00000        0.19791
   1767.00        0.00000        0.19754
   1768.00        0.00000        0.19713
   1769.00        0.00000        0.19666
   1770.00        0.00000        0.19615
   1771.00        0.00000        0.19559
   1772.00        0.00000        0.19499
   1773.00        0.00000        0.19434
   1774.00        0.00000        0.19365
   1775.00        0.00000        0.19290
   1776.00        0.00000        0.19211
   1777.00        0.00000        0.19127
   1778.00        0.00000        0.19038
   1779.00        0.00000        0.18945
   1780.00        0.00000        0.18848
   1781.00        0.00000        0.18745
   1782.00        0.00000        0.18639
   1783.00        0.00000        0.18527
   1784.00        0.00000        0.18411
   1785.00        0.00000        0.18291
   1786.00        0.00000        0.18166
   1787.00        0.00000        0.18036
   1788.00        0.00000        0.17903
   1789.00        0.00000        0.17764
   1790.00        0.00000        0.17622
   1791.00        0.00000        0.17474
   1792.00        0.00000        0.17325
   1793.00        0.00000        0.17169
   1794.00        0.00000        0.17009
   1795.00        0.00000        0.16846
   1796.00        0.00000        0.16679
   1797.00        0.00000        0.16507
   1798.00        0.00000        0.16331
   1799.00        0.00000        0.16153
   1800.00        0.00000        0.15970
   1801.00        0.00000        0.15784
   1802.00        0.00000        0.15593
   1803.00        0.00000        0.15399
   1804.00        0.00000        0.15201
   1805.00        0.00000        0.15001
   1806.00        0.00000        0.14796
   1807.00        0.00000        0.14589
   1808.00        0.00000        0.14378
   1809.00        0.00000        0.14165
   1810.00        0.00000        0.13948
   1811.00        0.00000        0.13728
   1812.00        0.00000        0.13506
   1813.00        0.00000        0.13280
   1814.00        0.00000        0.13052
   1815.00        0.00000        0.12820
   1816.00        0.00000        0.12589
   1817.00        0.00000        0.12352
   1818.00        0.00000        0.12115
   1819.00        0.00000        0.11874
   1820.00        0.00000        0.11633
   1821.00        0.00000        0.11389
   1822.00        0.00000        0.11143
   1823.00        0.00000        0.10896
   1824.00        0.00000        0.10646
   1825.00        0.00000        0.10396
   1826.00        0.00000        0.10144
   1827.00        0.00000        0.09891
   1828.00        0.00000        0.09636
   1829.00        0.00000        0.09381
   1830.00        0.00000        0.09123
   1831.00        0.00000        0.08867
   1832.00        0.00000        0.08609
   1833.00        0.00000        0.08350
   1834.00        0.00000        0.08090
   1835.00        0.00000        0.07831
   1836.00        0.00000        0.07571
   1837.00        0.00000        0.07312
   1838.00        0.00000        0.07053
   1839.00        0.00000        0.06793
   1840.00        0.00000        0.06534
   1841.00        0.00000        0.06276
   1842.00        0.00000        0.06018
   1843.00        0.00000        0.05760
   1844.00        0.00000        0.05504
   1845.00        0.00000        0.05249
   1846.00        0.00000        0.04994
   1847.00        0.00000        0.04741
   1848.00        0.00000        0.04489
   1849.00        0.00000        0.04239
   1850.00        0.00000        0.03992
   1851.00        0.00000        0.03745
   1852.00        0.00000        0.03500
   1853.00        0.00000        0.03258
   1854.00        0.00000        0.03018
   1855.00        0.00000        0.02780
   1856.00        0.00000        0.02545
   1857.00        0.00000        0.02312
   1858.00        0.00000        0.02083
   1859.00        0.00000        0.01855
   1860.00        0.00000        0.01633
   1861.00        0.00000        0.01413
   1862.00        0.00000        0.01195
   1863.00        0.00000        0.00983
   1864.00        0.00000        0.00772
   1865.00        0.00000        0.00566
   1866.00        0.00000        0.00365
   1867.00        0.00000        0.00166
   1868.00        0.00000       -0.00026
   1869.00        0.00000       -0.00215
   1870.00        0.00000       -0.00400
   1871.00        0.00000       -0.00580
   1872.00        0.00000       -0.00755
   1873.00        0.00000       -0.00926
   1874.00        0.00000       -0.01091
   1875.00        0.00000       -0.01251
   1876.00        0.00000       -0.01405
   1877.00        0.00000       -0.01555
   1878.00        0.00000       -0.01700
   1879.00        0.00000       -0.01837
   1880.00        0.00000       -0.01970
   1881.00        0.00000       -0.02097
   1882.00        0.00000       -0.02216
   1883.00        0.00000       -0.02330
   1884.00        0.00000       -0.02438
   1885.00        0.00000       -0.02539
   1886.00        0.00000       -0.02635
   1887.00        0.00000       -0.02724
   1888.00        0.00000       -0.02805
   1889.00        0.00000       -0.02881
   1890.00        0.00000       -0.02948
   1891.00        0.00000       -0.03011
   1892.00        0.00000       -0.03064
   1893.00        0.00000       -0.03111
   1894.00        0.00000       -0.03151
   1895.00        0.00000       -0.03185
   1896.00        0.00000       -0.03210
   1897.00        0.00000       -0.03227
   1898.00        0.00000       -0.03238
   1899.00        0.00000       -0.03242
   1900.00        0.00000       -0.03238
   1901.00        0.00000       -0.03226
   1902.00        0.00000       -0.03206
   1903.00        0.00000       -0.03180
   1904.00        0.00000       -0.03145
   1905.00        0.00000       -0.03102
   1906.00        0.00000       -0.03053
   1907.00        0.00000       -0.02995
   1908.00        0.00000       -0.02930
   1909.00        0.00000       -0.02858
   1910.00        0.00000       -0.02777
   1911.00        0.00000       -0.02689
   1912.00        0.00000       -0.02594
   1913.00        0.00000       -0.02490
   1914.00        0.00000       -0.02380
   1915.00        0.00000       -0.02261
   1916.00        0.00000       -0.02136
   1917.00        0.00000       -0.02003
   1918.00        0.00000       -0.01863
   1919.00        0.00000       -0.01717
   1920.00        0.00000       -0.01562
   1921.00        0.00000       -0.01401
   1922.00        0.00000       -0.01233
   1923.00        0.00000       -0.01057
   1924.00        0.00000       -0.00876
   1925.00        0.00000       -0.00688
   1926.00        0.00000       -0.00494
   1927.00        0.00000       -0.00294
   1928.00        0.00000       -0.00089
   1929.00        0.00000        0.00124
   1930.00        0.00000        0.00342
   1931.00        0.00000        0.00565
   1932.00        0.00000        0.00793
   1933.00        0.00000        0.01027
   1934.00        0.00000        0.01266
   1935.00        0.00000        0.01509
   1936.00        0.00000        0.01758
   1937.00        0.00000        0.02010
   1938.00        0.00000        0.02266
   1939.00        0.00000        0.02525
   1940.00        0.00000        0.02789
   1941.00        0.00000        0.03056
   1942.00        0.00000        0.03326
   1943.00        0.00000        0.03600
   1944.00        0.00000        0.03874
   1945.00        0.00000        0.04152
   1946.00        0.00000        0.04431
   1947.00        0.00000        0.04712
   1948.00        0.00000        0.04994
   1949.00        0.00000        0.05278
   1950.00        0.00000        0.05563
   1951.00        0.00000        0.05849
   1952.00        0.00000        0.06134
   1953.00        0.00000        0.06419
   1954.00        0.00000        0.06705
   1955.00        0.00000        0.06989
   1956.00        0.00000        0.07272
   1957.00        0.00000        0.07555
   1958.00        0.00000        0.07835
   1959.00        0.00000        0.08115
   1960.00        0.00000        0.08392
   1961.00        0.00000        0.08667
   1962.00        0.00000        0.08940
   1963.00        0.00000        0.09209
   1964.00        0.00000        0.09476
   1965.00        0.00000        0.09738
   1966.00        0.00000        0.09996
   1967.00        0.00000        0.10251
   1968.00        0.00000        0.10503
   1969.00        0.00000        0.10748
   1970.00        0.00000        0.10989
   1971.00        0.00000        0.11226
   1972.00        0.00000        0.11458
   1973.00        0.00000        0.11682
   1974.00        0.00000        0.11903
   1975.00        0.00000        0.12117
   1976.00        0.00000        0.12325
   1977.00        0.00000        0.12526
   1978.00        0.00000        0.12721
   1979.00        0.00000        0.12909
   1980.00        0.00000        0.13091
   1981.00        0.00000        0.13264
   1982.00        0.00000        0.13432
   1983.00        0.00000        0.13591
   1984.00        0.00000        0.13744
   1985.00        0.00000        0.13889
   1986.00        0.00000        0.14026
   1987.00        0.00000        0.14154
   1988.00        0.00000        0.14276
   1989.00        0.00000        0.14389
   1990.00        0.00000        0.14494
   1991.00        0.00000        0.14590
   1992.00        0.00000        0.14679
   1993.00        0.00000        0.14760
   1994.00        0.00000        0.14833
   1995.00        0.00000        0.14897
   1996.00        0.00000        0.14952
   1997.00        0.00000        0.15001
   1998.00        0.00000        0.15039
   1999.00        0.00000        0.15071
   2000.00        0.00000        0.15094
   2001.00        0.00000        0.15109
   2002.00        0.00000        0.15117
   2003.00        0.00000        0.15115
   2004.00        0.00000        0.15108
   2005.00        0.00000        0.15091
   2006.00        0.00000        0.15067
   2007.00        0.00000        0.15036
   2008.00        0.00000        0.14996
   2009.00        0.00000        0.14951
   2010.00        0.00000        0.14897
   2011.00        0.00000        0.14838
   2012.00        0.00000        0.14771
   2013.00        0.00000        0.14697
   2014.00        0.00000        0.14618
   2015.00        0.00000        0.14532
   2016.00        0.00000        0.14441
   2017.00        0.00000        0.14343
   2018.00        0.00000        0.14240
   2019.00        0.00000        0.14131
   2020.00        0.00000        0.14018
   2021.00        0.00000        0.13899
   2022.00        0.00000        0.13777
   2023.00        0.00000        0.13649
   2024.00        0.00000        0.13518
   2025.00        0.00000        0.13383
   2026.00        0.00000        0.13243
   2027.00        0.00000        0.13101
   2028.00        0.00000        0.12956
   2029.00        0.00000        0.12808
   2030.00        0.00000        0.12657
   2031.00        0.00000        0.12505
   2032.00        0.00000        0.12349
   2033.00        0.00000        0.12192
   2034.00        0.00000        0.12035
   2035.00        0.00000        0.11876
   2036.00        0.00000        0.11716
   2037.00        0.00000        0.11555
   2038.00        0.00000        0.11394
   2039.00        0.00000        0.11234
   2040.00        0.00000        0.11073
   2041.00        0.00000        0.10915
   2042.00        0.00000        0.10756
   2043.00        0.00000        0.10597
   2044.00        0.00000        0.10442
   2045.00        0.00000        0.10287
   2046.00        0.00000        0.10135
   2047.00        0.00000        0.09985
   2048.00        0.00000        0.09837
   2049.00        0.00000        0.09692
   2050.00        0.00000        0.09550
   2051.00        0.00000        0.09413
   2052.00        0.00000        0.09277
   2053.00        0.00000        0.09146
   2054.00        0.00000        0.09019
   2055.00        0.00000        0.08897
   2056.00        0.00000        0.08778
   2057.00        0.00000        0.08664
   2058.00        0.00000        0.08556
   2059.00        0.00000        0.08452
   2060.00        0.00000        0.08353
   2061.00        0.00000        0.08258
   2062.00        0.00000        0.08171
   2063.00        0.00000        0.08089
   2064.00        0.00000        0.08012
   2065.00        0.00000        0.07941
   2066.00        0.00000        0.07877
   2067.00        0.00000        0.07819
   2068.00        0.00000        0.07765
   2069.00        0.00000        0.07719
   2070.00        0.00000        0.07681
   2071.00        0.00000        0.07648
   2072.00        0.00000        0.07622
   2073.00        0.00000        0.07602
   2074.00        0.00000        0.07590
   2075.00        0.00000        0.07582
   2076.00        0.00000        0.07584
   2077.00        0.00000        0.07590
   2078.00        0.00000        0.07603
   2079.00        0.00000        0.07625
   2080.00        0.00000        0.07652
   2081.00        0.00000        0.07686
   2082.00        0.00000        0.07727
   2083.00        0.00000        0.07774
   2084.00        0.00000        0.07828
   2085.00        0.00000        0.07887
   2086.00        0.00000        0.07954
   2087.00        0.00000        0.08026
   2088.00        0.00000        0.08105
   2089.00        0.00000        0.08189
   2090.00        0.00000        0.08281
   2091.00        0.00000        0.08377
   2092.00        0.00000        0.08479
   2093.00        0.00000        0.08588
   2094.00        0.00000        0.08701
   2095.00        0.00000        0.08820
   2096.00        0.00000        0.08942
   2097.00        0.00000        0.09070
   2098.00        0.00000        0.09204
   2099.00        0.00000        0.09341
   2100.00        0.00000        0.09482
   2101.00        0.00000        0.09628
   2102.00        0.00000        0.09778
   2103.00        0.00000        0.09932
   2104.00        0.00000        0.10088
   2105.00        0.00000        0.10248
   2106.00        0.00000        0.10411
   2107.00        0.00000        0.10577
   2108.00        0.00000        0.10745
   2109.00        0.00000        0.10915
   2110.00        0.00000        0.11087
   2111.00        0.00000        0.11263
   2112.00        0.00000        0.11438
   2113.00        0.00000        0.11615
   2114.00        0.00000        0.11792
   2115.00        0.00000        0.11971
   2116.00        0.00000        0.12149
   2117.00        0.00000        0.12329
   2118.00        0.00000        0.12508
   2119.00        0.00000        0.12686
   2120.00        0.00000        0.12863
   2121.00        0.00000        0.13040
   2122.00        0.00000        0.13216
   2123.00        0.00000        0.13390
   2124.00        0.00000        0.13562
   2125.00        0.00000        0.13733
   2126.00        0.00000        0.13901
   2127.00        0.00000        0.14066
   2128.00        0.00000        0.14227
   2129.00        0.00000        0.14386
   2130.00        0.00000        0.14542
   2131.00        0.00000        0.14693
   2132.00        0.00000        0.14841
   2133.00        0.00000        0.14984
   2134.00        0.00000        0.15123
   2135.00        0.00000        0.15257
   2136.00        0.00000        0.15385
   2137.00        0.00000        0.15509
   2138.00        0.00000        0.15627
   2139.00        0.00000        0.15739
   2140.00        0.00000        0.15845
   2141.00        0.00000        0.15944
   2142.00        0.00000        0.16037
   2143.00        0.00000        0.16124
   2144.00        0.00000        0.16203
   2145.00        0.00000        0.16275
   2146.00        0.00000        0.16341
   2147.00        0.00000        0.16397
   2148.00        0.00000        0.16447
   2149.00        0.00000        0.16489
   2150.00        0.00000        0.16522
   2151.00        0.00000        0.16547
   2152.00        0.00000        0.16563
   2153.00        0.00000        0.16571
   2154.00        0.00000        0.16571
   2155.00        0.00000        0.16560
   2156.00        0.00000        0.16542
   2157.00        0.00000        0.16515
   2158.00        0.00000        0.16478
   2159.00        0.00000        0.16431
   2160.00        0.00000        0.16376
   2161.00        0.00000        0.16310
   2162.00        0.00000        0.16235
   2163.00        0.00000        0.16151
   2164.00        0.00000        0.16057
   2165.00        0.00000        0.15955
   2166.00        0.00000        0.15842
   2167.00        0.00000        0.15718
   2168.00        0.00000        0.15587
   2169.00        0.00000        0.15445
   2170.00        0.00000        0.15294
   2171.00        0.00000        0.15132
   2172.00        0.00000        0.14963
   2173.00        0.00000        0.14783
   2174.00        0.00000        0.14594
   2175.00        0.00000        0.14395
   2176.00        0.00000        0.14189
   2177.00        0.00000        0.13972
   2178.00        0.00000        0.13748
   2179.00        0.00000        0.13515
   2180.00        0.00000        0.13272
   2181.00        0.00000        0.13022
   2182.00        0.00000        0.12762
   2183.00        0.00000        0.12497
   2184.00        0.00000        0.12222
   2185.00        0.00000        0.11940
   2186.00        0.00000        0.11652
   2187.00        0.00000        0.11356
   2188.00        0.00000        0.11052
   2189.00        0.00000        0.10744
   2190.00        0.00000        0.10428
   2191.00        0.00000        0.10106
   2192.00        0.00000        0.09778
   2193.00        0.00000        0.09445
   2194.00        0.00000        0.09108
   2195.00        0.00000        0.08765
   2196.00        0.00000        0.08418
   2197.00        0.00000        0.08067
   2198.00        0.00000        0.07712
   2199.00        0.00000        0.07355
   2200.00        0.00000        0.06993
   2201.00        0.00000        0.06628
   2202.00        0.00000        0.06262
   2203.00        0.00000        0.05894
   2204.00        0.00000        0.05525
   2205.00        0.00000        0.05154
   2206.00        0.00000        0.04782
   2207.00        0.00000        0.04411
   2208.00        0.00000        0.04039
   2209.00        0.00000        0.03667
   2210.00        0.00000        0.03296
   2211.00        0.00000        0.02927
   2212.00        0.00000        0.02559
   2213.00        0.00000        0.02193
   2214.00        0.00000        0.01828
   2215.00        0.00000        0.01468
   2216.00        0.00000        0.01109
   2217.00        0.00000        0.00755
   2218.00        0.00000        0.00406
   2219.00        0.00000        0.00060
   2220.00        0.00000       -0.00282
   2221.00        0.00000       -0.00618
   2222.00        0.00000       -0.00949
   2223.00        0.00000       -0.01273
   2224.00        0.00000       -0.01591
   2225.00        0.00000       -0.01904
   2226.00        0.00000       -0.02209
   2227.00        0.00000       -0.02507
   2228.00        0.00000       -0.02797
   2229.00        0.00000       -0.03081
   2230.00        0.00000       -0.03354
   2231.00        0.00000       -0.03621
   2232.00        0.00000       -0.03877
   2233.00        0.00000       -0.04126
   2234.00        0.00000       -0.04364
   2235.00        0.00000       -0.04593
   2236.00        0.00000       -0.04813
   2237.00        0.00000       -0.05022
   2238.00        0.00000       -0.05220
   2239.00        0.00000       -0.05409
   2240.00        0.00000       -0.05586
   2241.00        0.00000       -0.05753
   2242.00        0.00000       -0.05908
   2243.00        0.00000       -0.06052
   2244.00        0.00000       -0.06184
   2245.00        0.00000       -0.06306
   2246.00        0.00000       -0.06415
   2247.00        0.00000       -0.06512
   2248.00        0.00000       -0.06598
   2249.00        0.00000       -0.06673
   2250.00        0.00000       -0.06734
   2251.00        0.00000       -0.06783
   2252.00        0.00000       -0.06821
   2253.00        0.00000       -0.06845
   2254.00        0.00000       -0.06859
   2255.00        0.00000       -0.06859
   2256.00        0.00000       -0.06848
   2257.00        0.00000       -0.06824
   2258.00        0.00000       -0.06789
   2259.00        0.00000       -0.06741
   2260.00        0.00000       -0.06680
   2261.00        0.00000       -0.06609
   2262.00        0.00000       -0.06526
   2263.00        0.00000       -0.06430
   2264.00        0.00000       -0.06323
   2265.00        0.00000       -0.06206
   2266.00        0.00000       -0.06076
   2267.00        0.00000       -0.05936
   2268.00        0.00000       -0.05783
   2269.00        0.00000       -0.05621
   2270.00        0.00000       -0.05449
   2271.00        0.00000       -0.05266
   2272.00        0.00000       -0.05072
   2273.00        0.00000       -0.04869
   2274.00        0.00000       -0.04655
   2275.00        0.00000       -0.04434
   2276.00        0.00000       -0.04202
   2277.00        0.00000       -0.03963
   2278.00        0.00000       -0.03714
   2279.00        0.00000       -0.03458
   2280.00        0.00000       -0.03192
   2281.00        0.00000       -0.02921
   2282.00        0.00000       -0.02641
   2283.00        0.00000       -0.02354
   2284.00        0.00000       -0.02061
   2285.00        0.00000       -0.01762
   2286.00        0.00000       -0.01457
   2287.00        0.00000       -0.01147
   2288.00        0.00000       -0.00832
   2289.00        0.00000       -0.00511
   2290.00        0.00000       -0.00186
   2291.00        0.00000        0.00142
   2292.00        0.00000        0.00473
   2293.00        0.00000        0.00809
   2294.00        0.00000        0.01146
   2295.00        0.00000        0.01486
   2296.00        0.00000        0.01828
   2297.00        0.00000        0.02171
   2298.00        0.00000        0.02515
   2299.00        0.00000        0.02859
   2300.00        0.00000        0.03204
   2301.00        0.00000        0.03549
   2302.00        0.00000        0.03893
   2303.00        0.00000        0.04236
   2304.00        0.00000        0.04576
   2305.00        0.00000        0.04915
   2306.00        0.00000        0.05252
   2307.00        0.00000        0.05585
   2308.00        0.00000        0.05916
   2309.00        0.00000        0.06242
   2310.00        0.00000        0.06564
   2311.00        0.00000        0.06882
   2312.00        0.00000        0.07195
   2313.00        0.00000        0.07501
   2314.00        0.00000        0.07802
   2315.00        0.00000        0.08098
   2316.00        0.00000        0.08386
   2317.00        0.00000        0.08667
   2318.00        0.00000        0.08942
   2319.00        0.00000        0.09207
   2320.00        0.00000        0.09465
   2321.00        0.00000        0.09715
   2322.00        0.00000        0.09955
   2323.00        0.00000        0.10187
   2324.00        0.00000        0.10408
   2325.00        0.00000        0.10620
   2326.00        0.00000        0.10822
   2327.00        0.00000        0.11014
   2328.00        0.00000        0.11194
   2329.00        0.00000        0.11363
   2330.00        0.00000        0.11522
   2331.00        0.00000        0.11668
   2332.00        0.00000        0.11803
   2333.00        0.00000        0.11926
   2334.00        0.00000        0.12038
   2335.00        0.00000        0.12137
   2336.00        0.00000        0.12222
   2337.00        0.00000        0.12297
   2338.00        0.00000        0.12358
   2339.00        0.00000        0.12405
   2340.00        0.00000        0.12440
   2341.00        0.00000        0.12463
   2342.00        0.00000        0.12473
   2343.00        0.00000        0.12468
   2344.00        0.00000        0.12450
   2345.00        0.00000        0.12419
   2346.00        0.00000        0.12376
   2347.00        0.00000        0.12318
   2348.00        0.00000        0.12248
   2349.00        0.00000        0.12164
   2350.00        0.00000        0.12068
   2351.00        0.00000        0.11958
   2352.00        0.00000        0.11835
   2353.00        0.00000        0.11699
   2354.00        0.00000        0.11551
   2355.00        0.00000        0.11391
   2356.00        0.00000        0.11217
   2357.00        0.00000        0.11031
   2358.00        0.00000        0.10832
   2359.00        0.00000        0.10622
   2360.00        0.00000        0.10400
   2361.00        0.00000        0.10167
   2362.00        0.00000        0.09921
   2363.00        0.00000        0.09665
   2364.00        0.00000        0.09398
   2365.00        0.00000        0.09120
   2366.00        0.00000        0.08833
   2367.00        0.00000        0.08534
   2368.00        0.00000        0.08228
   2369.00        0.00000        0.07910
   2370.00        0.00000        0.07584
   2371.00        0.00000        0.07248
   2372.00        0.00000        0.06905
   2373.00        0.00000        0.06554
   2374.00        0.00000        0.06194
   2375.00        0.00000        0.05827
   2376.00        0.00000        0.05453
   2377.00        0.00000        0.05074
   2378.00        0.00000        0.04686
   2379.00        0.00000        0.04294
   2380.00        0.00000        0.03897
   2381.00        0.00000        0.03494
   2382.00        0.00000        0.03087
   2383.00        0.00000        0.02675
   2384.00        0.00000        0.02258
   2385.00        0.00000        0.01840
   2386.00        0.00000        0.01419
   2387.00        0.00000        0.00995
   2388.00        0.00000        0.00568
   2389.00        0.00000        0.00140
   2390.00        0.00000       -0.00288
   2391.00        0.00000       -0.00719
   2392.00        0.00000       -0.01149
   2393.00        0.00000       -0.01579
   2394.00        0.00000       -0.02008
   2395.00        0.00000       -0.02437
   2396.00        0.00000       -0.02863
   2397.00        0.00000       -0.03288
   2398.00        0.00000       -0.03711
   2399.00        0.00000       -0.04131
   2400.00        0.00000       -0.04549
   2401.00        0.00000       -0.04961
   2402.00        0.00000       -0.05371
   2403.00        0.00000       -0.05775
   2404.00        0.00000       -0.06175
   2405.00        0.00000       -0.06570
   2406.00        0.00000       -0.06960
   2407.00        0.00000       -0.07343
   2408.00        0.00000       -0.07718
   2409.00        0.00000       -0.08089
   2410.00        0.00000       -0.08450
   2411.00        0.00000       -0.08806
   2412.00        0.00000       -0.09154
   2413.00        0.00000       -0.09492
   2414.00        0.00000       -0.09822
   2415.00        0.00000       -0.10144
   2416.00        0.00000       -0.10457
   2417.00        0.00000       -0.10759
   2418.00        0.00000       -0.11052
   2419.00        0.00000       -0.11334
   2420.00        0.00000       -0.11606
   2421.00        0.00000       -0.11868
   2422.00        0.00000       -0.12119
   2423.00        0.00000       -0.12358
   2424.00        0.00000       -0.12585
   2425.00        0.00000       -0.12802
   2426.00        0.00000       -0.13007
   2427.00        0.00000       -0.13199
   2428.00        0.00000       -0.13379
   2429.00        0.00000       -0.13547
   2430.00        0.00000       -0.13701
   2431.00        0.00000       -0.13843
   2432.00        0.00000       -0.13972
   2433.00        0.00000       -0.14090
   2434.00        0.00000       -0.14192
   2435.00        0.00000       -0.14284
   2436.00        0.00000       -0.14360
   2437.00        0.00000       -0.14424
   2438.00        0.00000       -0.14474
   2439.00        0.00000       -0.14513
   2440.00        0.00000       -0.14537
   2441.00        0.00000       -0.14548
   2442.00        0.00000       -0.14546
   2443.00        0.00000       -0.14531
   2444.00        0.00000       -0.14502
   2445.00        0.00000       -0.14461
   2446.00        0.00000       -0.14406
   2447.00        0.00000       -0.14339
   2448.00        0.00000       -0.14259
   2449.00        0.00000       -0.14168
   2450.00        0.00000       -0.14062
   2451.00        0.00000       -0.13947
   2452.00        0.00000       -0.13817
   2453.00        0.00000       -0.13678
   2454.00        0.00000       -0.13525
   2455.00        0.00000       -0.13362
   2456.00        0.00000       -0.13188
   2457.00        0.00000       -0.13004
   2458.00        0.00000       -0.12808
   2459.00        0.00000       -0.12602
   2460.00        0.00000       -0.12387
   2461.00        0.00000       -0.12161
   2462.00        0.00000       -0.11928
   2463.00        0.00000       -0.11684
   2464.00        0.00000       -0.11432
   2465.00        0.00000       -0.11172
   2466.00        0.00000       -0.10904
   2467.00        0.00000       -0.10629
   2468.00        0.00000       -0.10345
   2469.00        0.00000       -0.10057
   2470.00        0.00000       -0.09761
   2471.00        0.00000       -0.09459
   2472.00        0.00000       -0.09152
   2473.00        0.00000       -0.08841
   2474.00        0.00000       -0.08524
   2475.00        0.00000       -0.08203
   2476.00        0.00000       -0.07878
   2477.00        0.00000       -0.07550
   2478.00        0.00000       -0.07219
   2479.00        0.00000       -0.06885
   2480.00        0.00000       -0.06549
   2481.00        0.00000       -0.06212
   2482.00        0.00000       -0.05873
   2483.00        0.00000       -0.05534
   2484.00        0.00000       -0.05194
   2485.00        0.00000       -0.04855
   2486.00        0.00000       -0.04517
   2487.00        0.00000       -0.04178
   2488.00        0.00000       -0.03841
   2489.00        0.00000       -0.03506
   2490.00        0.00000       -0.03174
   2491.00        0.00000       -0.02843
   2492.00        0.00000       -0.02516
   2493.00        0.00000       -0.02193
   2494.00        0.00000       -0.01872
   2495.00        0.00000       -0.01556
   2496.00        0.00000       -0.01245
   2497.00        0.00000       -0.00938
   2498.00        0.00000       -0.00638
   2499.00        0.00000       -0.00343
   2500.00        0.00000       -0.00053
   2501.00        0.00000        0.00230
   2502.00        0.00000        0.00507
   2503.00        0.00000        0.00777
   2504.00        0.00000        0.01039
   2505.00        0.00000        0.01294
   2506.00        0.00000        0.01541
   2507.00        0.00000        0.01781
   2508.00        0.00000        0.02011
   2509.00        0.00000        0.02234
   2510.00        0.00000        0.02448
   2511.00        0.00000        0.02654
   2512.00        0.00000        0.02849
   2513.00        0.00000        0.03035
   2514.00        0.00000        0.03212
   2515.00        0.00000        0.03380
   2516.00        0.00000        0.03539
   2517.00        0.00000        0.03687
   2518.00        0.00000        0.03824
   2519.00        0.00000        0.03952
   2520.00        0.00000        0.04070
   2521.00        0.00000        0.04176
   2522.00        0.00000        0.04274
   2523.00        0.00000        0.04359
   2524.00        0.00000        0.04436
   2525.00        0.00000        0.04501
   2526.00        0.00000        0.04556
   2527.00        0.00000        0.04602
   2528.00        0.00000        0.04636
   2529.00        0.00000        0.04660
   2530.00        0.00000        0.04674
   2531.00        0.00000        0.04677
   2532.00        0.00000        0.04669
   2533.00        0.00000        0.04652
   2534.00        0.00000        0.04625
   2535.00        0.00000        0.04588
   2536.00        0.00000        0.04541
   2537.00        0.00000        0.04485
   2538.00        0.00000        0.04419
   2539.00        0.00000        0.04343
   2540.00        0.00000        0.04259
   2541.00        0.00000        0.04164
   2542.00        0.00000        0.04062
   2543.00        0.00000        0.03951
   2544.00        0.00000        0.03830
   2545.00        0.00000        0.03702
   2546.00        0.00000        0.03566
   2547.00        0.00000        0.03421
   2548.00        0.00000        0.03268
   2549.00        0.00000        0.03110
   2550.00        0.00000        0.02943
   2551.00        0.00000        0.02769
   2552.00        0.00000        0.02589
   2553.00        0.00000        0.02402
   2554.00        0.00000        0.02209
   2555.00        0.00000        0.02010
   2556.00        0.00000        0.01805
   2557.00        0.00000        0.01595
   2558.00        0.00000        0.01379
   2559.00        0.00000        0.01160
   2560.00        0.00000        0.00935
   2561.00        0.00000        0.00705
   2562.00        0.00000        0.00473
   2563.00        0.00000        0.00237
   2564.00        0.00000       -0.00005
   2565.00        0.00000       -0.00247
   2566.00        0.00000       -0.00494
   2567.00        0.00000       -0.00742
   2568.00        0.00000       -0.00993
   2569.00        0.00000       -0.01247
   2570.00        0.00000       -0.01500
   2571.00        0.00000       -0.01756
   2572.00        0.00000       -0.02013
   2573.00        0.00000       -0.02271
   2574.00        0.00000       -0.02530
   2575.00        0.00000       -0.02788
   2576.00        0.00000       -0.03046
   2577.00        0.00000       -0.03304
   2578.00        0.00000       -0.03561
   2579.00        0.00000       -0.03816
   2580.00        0.00000       -0.04073
   2581.00        0.00000       -0.04326
   2582.00        0.00000       -0.04578
   2583.00        0.00000       -0.04826
   2584.00        0.00000       -0.05074
   2585.00        0.00000       -0.05319
   2586.00        0.00000       -0.05560
   2587.00        0.00000       -0.05800
   2588.00        0.00000       -0.06035
   2589.00        0.00000       -0.06267
   2590.00        0.00000       -0.06494
   2591.00        0.00000       -0.06718
   2592.00        0.00000       -0.06938
   2593.00        0.00000       -0.07153
   2594.00        0.00000       -0.07364
   2595.00        0.00000       -0.07568
   2596.00        0.00000       -0.07768
   2597.00        0.00000       -0.07964
   2598.00        0.00000       -0.08153
   2599.00        0.00000       -0.08336
   2600.00        0.00000       -0.08514
   2601.00        0.00000       -0.08685
   2602.00        0.00000       -0.08852
   2603.00        0.00000       -0.09010
   2604.00        0.00000       -0.09163
   2605.00        0.00000       -0.09308
   2606.00        0.00000       -0.09448
   2607.00        0.00000       -0.09579
   2608.00        0.00000       -0.09705
   2609.00        0.00000       -0.09822
   2610.00        0.00000       -0.09933
   2611.00        0.00000       -0.10037
   2612.00        0.00000       -0.10132
   2613.00        0.00000       -0.10220
   2614.00        0.00000       -0.10301
   2615.00        0.00000       -0.10374
   2616.00        0.00000       -0.10440
   2617.00        0.00000       -0.10498
   2618.00        0.00000       -0.10548
   2619.00        0.00000       -0.10591
   2620.00        0.00000       -0.10626
   2621.00        0.00000       -0.10654
   2622.00        0.00000       -0.10674
   2623.00        0.00000       -0.10686
   2624.00        0.00000       -0.10690
   2625.00        0.00000       -0.10687
   2626.00        0.00000       -0.10677
   2627.00        0.00000       -0.10658
   2628.00        0.00000       -0.10632
   2629.00        0.00000       -0.10600
   2630.00        0.00000       -0.10561
   2631.00        0.00000       -0.10513
   2632.00        0.00000       -0.10460
   2633.00        0.00000       -0.10399
   2634.00        0.00000       -0.10332
   2635.00        0.00000       -0.10257
   2636.00        0.00000       -0.10178
   2637.00        0.00000       -0.10091
   2638.00        0.00000       -0.09998
   2639.00        0.00000       -0.09900
   2640.00        0.00000       -0.09795
   2641.00        0.00000       -0.09685
   2642.00        0.00000       -0.09570
   2643.00        0.00000       -0.09448
   2644.00        0.00000       -0.09323
   2645.00        0.00000       -0.09193
   2646.00        0.00000       -0.09058
   2647.00        0.00000       -0.08919
   2648.00        0.00000       -0.08775
   2649.00        0.00000       -0.08627
   2650.00        0.00000       -0.08476
   2651.00        0.00000       -0.08322
   2652.00        0.00000       -0.08163
   2653.00        0.00000       -0.08003
   2654.00        0.00000       -0.07838
   2655.00        0.00000       -0.07672
   2656.00        0.00000       -0.07504
   2657.00        0.00000       -0.07333
   2658.00        0.00000       -0.07161
   2659.00        0.00000       -0.06987
   2660.00        0.00000       -0.06812
   2661.00        0.00000       -0.06635
   2662.00        0.00000       -0.06458
   2663.00        0.00000       -0.06279
   2664.00        0.00000       -0.06100
   2665.00        0.00000       -0.05922
   2666.00        0.00000       -0.05743
   2667.00        0.00000       -0.05565
   2668.00        0.00000       -0.05386
   2669.00        0.00000       -0.05209
   2670.00        0.00000       -0.05034
   2671.00        0.00000       -0.04858
   2672.00        0.00000       -0.04684
   2673.00        0.00000       -0.04512
   2674.00        0.00000       -0.04343
   2675.00        0.00000       -0.04173
   2676.00        0.00000       -0.04008
   2677.00        0.00000       -0.03844
   2678.00        0.00000       -0.03683
   2679.00        0.00000       -0.03525
   2680.00        0.00000       -0.03369
   2681.00        0.00000       -0.03217
   2682.00        0.00000       -0.03067
   2683.00        0.00000       -0.02921
   2684.00        0.00000       -0.02777
   2685.00        0.00000       -0.02638
   2686.00        0.00000       -0.02502
   2687.00        0.00000       -0.02371
   2688.00        0.00000       -0.02243
   2689.00        0.00000       -0.02118
   2690.00        0.00000       -0.01999
   2691.00        0.00000       -0.01883
   2692.00        0.00000       -0.01770
   2693.00        0.00000       -0.01663
   2694.00        0.00000       -0.01559
   2695.00        0.00000       -0.01462
   2696.00        0.00000       -0.01367
   2697.00        0.00000       -0.01276
   2698.00        0.00000       -0.01190
   2699.00        0.00000       -0.01109
   2700.00        0.00000       -0.01031
   2701.00        0.00000       -0.00960
   2702.00        0.00000       -0.00891
   2703.00        0.00000       -0.00827
   2704.00        0.00000       -0.00768
   2705.00        0.00000       -0.00713
   2706.00        0.00000       -0.00661
   2707.00        0.00000       -0.00613
   2708.00        0.00000       -0.00571
   2709.00        0.00000       -0.00531
   2710.00        0.00000       -0.00496
   2711.00        0.00000       -0.00465
   2712.00        0.00000       -0.00438
   2713.00        0.00000       -0.00414
   2714.00        0.00000       -0.00394
   2715.00        0.00000       -0.00377
   2716.00        0.00000       -0.00363
   2717.00        0.00000       -0.00352
   2718.00        0.00000       -0.00345
   2719.00        0.00000       -0.00340
   2720.00        0.00000       -0.00339
   2721.00        0.00000       -0.00340
   2722.00        0.00000       -0.00345
   2723.00        0.00000       -0.00351
   2724.00        0.00000       -0.00359
   2725.00        0.00000       -0.00369
   2726.00        0.00000       -0.00381
   2727.00        0.00000       -0.00395
   2728.00        0.00000       -0.00412
   2729.00        0.00000       -0.00429
   2730.00        0.00000       -0.00447
   2731.00        0.00000       -0.00467
   2732.00        0.00000       -0.00488
   2733.00        0.00000       -0.00511
   2734.00        0.00000       -0.00533
   2735.00        0.00000       -0.00557
   2736.00        0.00000       -0.00580
   2737.00        0.00000       -0.00604
   2738.00        0.00000       -0.00629
   2739.00        0.00000       -0.00653
   2740.00        0.00000       -0.00676
   2741.00        0.00000       -0.00700
   2742.00        0.00000       -0.00723
   2743.00        0.00000       -0.00746
   2744.00        0.00000       -0.00769
   2745.00        0.00000       -0.00790
   2746.00        0.00000       -0.00810
   2747.00        0.00000       -0.00830
   2748.00        0.00000       -0.00848
   2749.00        0.00000       -0.00865
   2750.00        0.00000       -0.00880
   2751.00        0.00000       -0.00896
   2752.00        0.00000       -0.00908
   2753.00        0.00000       -0.00919
   2754.00        0.00000       -0.00928
   2755.00        0.00000       -0.00935
   2756.00        0.00000       -0.00940
   2757.00        0.00000       -0.00943
   2758.00        0.00000       -0.00945
   2759.00        0.00000       -0.00943
   2760.00        0.00000       -0.00940
   2761.00        0.00000       -0.00934
   2762.00        0.00000       -0.00926
   2763.00        0.00000       -0.00916
   2764.00        0.00000       -0.00903
   2765.00        0.00000       -0.00887
   2766.00        0.00000       -0.00868
   2767.00        0.00000       -0.00848
   2768.00        0.00000       -0.00824
   2769.00        0.00000       -0.00798
   2770.00        0.00000       -0.00769
   2771.00        0.00000       -0.00737
   2772.00        0.00000       -0.00702
   2773.00        0.00000       -0.00664
   2774.00        0.00000       -0.00624
   2775.00        0.00000       -0.00580
   2776.00        0.00000       -0.00534
   2777.00        0.00000       -0.00485
   2778.00        0.00000       -0.00433
   2779.00        0.00000       -0.00377
   2780.00        0.00000       -0.00319
   2781.00        0.00000       -0.00258
   2782.00        0.00000       -0.00194
   2783.00        0.00000       -0.00127
   2784.00        0.00000       -0.00058
   2785.00        0.00000        0.00015
   2786.00        0.00000        0.00092
   2787.00        0.00000        0.00171
   2788.00        0.00000        0.00252
   2789.00        0.00000        0.00337
   2790.00        0.00000        0.00424
   2791.00        0.00000        0.00514
   2792.00        0.00000        0.00607
   2793.00        0.00000        0.00703
   2794.00        0.00000        0.00803
   2795.00        0.00000        0.00905
   2796.00        0.00000        0.01009
   2797.00        0.00000        0.01117
   2798.00        0.00000        0.01227
   2799.00        0.00000        0.01338
   2800.00        0.00000        0.01454
   2801.00        0.00000        0.01572
   2802.00        0.00000        0.01692
   2803.00        0.00000        0.01814
   2804.00        0.00000        0.01939
   2805.00        0.00000        0.02066
   2806.00        0.00000        0.02196
   2807.00        0.00000        0.02328
   2808.00        0.00000        0.02463
   2809.00        0.00000        0.02599
   2810.00        0.00000        0.02736
   2811.00        0.00000        0.02876
   2812.00        0.00000        0.03018
   2813.00        0.00000        0.03162
   2814.00        0.00000        0.03307
   2815.00        0.00000        0.03452
   2816.00        0.00000        0.03600
   2817.00        0.00000        0.03749
   2818.00        0.00000        0.03900
   2819.00        0.00000        0.04051
   2820.00        0.00000        0.04202
   2821.00        0.00000        0.04355
   2822.00        0.00000        0.04509
   2823.00        0.00000        0.04663
   2824.00        0.00000        0.04817
   2825.00        0.00000        0.04971
   2826.00        0.00000        0.05125
   2827.00        0.00000        0.05280
   2828.00        0.00000        0.05434
   2829.00        0.00000        0.05588
   2830.00        0.00000        0.05739
   2831.00        0.00000        0.05891
   2832.00        0.00000        0.06041
   2833.00        0.00000        0.06190
   2834.00        0.00000        0.06339
   2835.00        0.00000        0.06485
   2836.00        0.00000        0.06628
   2837.00        0.00000        0.06770
   2838.00        0.00000        0.06911
   2839.00        0.00000        0.07048
   2840.00        0.00000        0.07182
   2841.00        0.00000        0.07314
   2842.00        0.00000        0.07442
   2843.00        0.00000        0.07565
   2844.00        0.00000        0.07687
   2845.00        0.00000        0.07803
   2846.00        0.00000        0.07918
   2847.00        0.00000        0.08026
   2848.00        0.00000        0.08130
   2849.00        0.00000        0.08231
   2850.00        0.00000        0.08325
   2851.00        0.00000        0.08415
   2852.00        0.00000        0.08499
   2853.00        0.00000        0.08578
   2854.00        0.00000        0.08652
   2855.00        0.00000        0.08719
   2856.00        0.00000        0.08781
   2857.00        0.00000        0.08836
   2858.00        0.00000        0.08885
   2859.00        0.00000        0.08928
   2860.00        0.00000        0.08965
   2861.00        0.00000        0.08994
   2862.00        0.00000        0.09016
   2863.00        0.00000        0.09032
   2864.00        0.00000        0.09041
   2865.00        0.00000        0.09042
   2866.00        0.00000        0.09036
   2867.00        0.00000        0.09024
   2868.00        0.00000        0.09004
   2869.00        0.00000        0.08977
   2870.00        0.00000        0.08943
   2871.00        0.00000        0.08902
   2872.00        0.00000        0.08853
   2873.00        0.00000        0.08798
   2874.00        0.00000        0.08736
   2875.00        0.00000        0.08665
   2876.00        0.00000        0.08589
   2877.00        0.00000        0.08505
   2878.00        0.00000        0.08415
   2879.00        0.00000        0.08319
   2880.00        0.00000        0.08215
   2881.00        0.00000        0.08105
   2882.00        0.00000        0.07991
   2883.00        0.00000        0.07870
   2884.00        0.00000        0.07744
   2885.00        0.00000        0.07611
   2886.00        0.00000        0.07474
   2887.00        0.00000        0.07332
   2888.00        0.00000        0.07185
   2889.00        0.00000        0.07034
   2890.00        0.00000        0.06879
   2891.00        0.00000        0.06720
   2892.00        0.00000        0.06558
   2893.00        0.00000        0.06393
   2894.00        0.00000        0.06226
   2895.00        0.00000        0.06056
   2896.00        0.00000        0.05884
   2897.00        0.00000        0.05710
   2898.00        0.00000        0.05536
   2899.00        0.00000        0.05360
   2900.00        0.00000        0.05185
   2901.00        0.00000        0.05008
   2902.00        0.00000        0.04832
   2903.00        0.00000        0.04659
   2904.00        0.00000        0.04485
   2905.00        0.00000        0.04314
   2906.00        0.00000        0.04144
   2907.00        0.00000        0.03976
   2908.00        0.00000        0.03812
   2909.00        0.00000        0.03651
   2910.00        0.00000        0.03494
   2911.00        0.00000        0.03342
   2912.00        0.00000        0.03192
   2913.00        0.00000        0.03049
   2914.00        0.00000        0.02911
   2915.00        0.00000        0.02779
   2916.00        0.00000        0.02652
   2917.00        0.00000        0.02531
   2918.00        0.00000        0.02417
   2919.00        0.00000        0.02310
   2920.00        0.00000        0.02211
   2921.00        0.00000        0.02119
   2922.00        0.00000        0.02036
   2923.00        0.00000        0.01961
   2924.00        0.00000        0.01894
   2925.00        0.00000        0.01834
   2926.00        0.00000        0.01784
   2927.00        0.00000        0.01744
   2928.00        0.00000        0.01712
   2929.00        0.00000        0.01689
   2930.00        0.00000        0.01675
   2931.00        0.00000        0.01672
   2932.00        0.00000        0.01678
   2933.00        0.00000        0.01694
   2934.00        0.00000        0.01720
   2935.00        0.00000        0.01755
   2936.00        0.00000        0.01799
   2937.00        0.00000        0.01854
   2938.00        0.00000        0.01918
   2939.00        0.00000        0.01991
   2940.00        0.00000        0.02074
   2941.00        0.00000        0.02167
   2942.00        0.00000        0.02267
   2943.00        0.00000        0.02377
   2944.00        0.00000        0.02496
   2945.00        0.00000        0.02625
   2946.00        0.00000        0.02760
   2947.00        0.00000        0.02904
   2948.00        0.00000        0.03055
   2949.00        0.00000        0.03214
   2950.00        0.00000        0.03380
   2951.00        0.00000        0.03552
   2952.00        0.00000        0.03732
   2953.00        0.00000        0.03917
   2954.00        0.00000        0.04108
   2955.00        0.00000        0.04303
   2956.00        0.00000        0.04504
   2957.00        0.00000        0.04709
   2958.00        0.00000        0.04918
   2959.00        0.00000        0.05130
   2960.00        0.00000        0.05345
   2961.00        0.00000        0.05563
   2962.00        0.00000        0.05782
   2963.00        0.00000        0.06003
   2964.00        0.00000        0.06224
   2965.00        0.00000        0.06445
   2966.00        0.00000        0.06667
   2967.00        0.00000        0.06886
   2968.00        0.00000        0.07106
   2969.00        0.00000        0.07323
   2970.00        0.00000        0.07538
   2971.00        0.00000        0.07750
   2972.00        0.00000        0.07957
   2973.00        0.00000        0.08162
   2974.00        0.00000        0.08362
   2975.00        0.00000        0.08556
   2976.00        0.00000        0.08743
   2977.00        0.00000        0.08926
   2978.00        0.00000        0.09100
   2979.00        0.00000        0.09268
   2980.00        0.00000        0.09428
   2981.00        0.00000        0.09581
   2982.00        0.00000        0.09724
   2983.00        0.00000        0.09859
   2984.00        0.00000        0.09982
   2985.00        0.00000        0.10097
   2986.00        0.00000        0.10201
   2987.00        0.00000        0.10292
   2988.00        0.00000        0.10374
   2989.00        0.00000        0.10443
   2990.00        0.00000        0.10501
   2991.00        0.00000        0.10547
   2992.00        0.00000        0.10580
   2993.00        0.00000        0.10600
   2994.00        0.00000        0.10608
   2995.00        0.00000        0.10602
   2996.00        0.00000        0.10582
   2997.00        0.00000        0.10548
   2998.00        0.00000        0.10503
   2999.00        0.00000        0.10442
   3000.00        0.00000        0.10367
   3001.00        0.00000        0.10278
   3002.00        0.00000        0.10176
   3003.00        0.00000        0.10060
   3004.00        0.00000        0.09929
   3005.00        0.00000        0.09785
   3006.00        0.00000        0.09628
   3007.00        0.00000        0.09456
   3008.00        0.00000        0.09271
   3009.00        0.00000        0.09073
   3010.00        0.00000        0.08862
   3011.00        0.00000        0.08638
   3012.00        0.00000        0.08401
   3013.00        0.00000        0.08151
   3014.00        0.00000        0.07890
   3015.00        0.00000        0.07619
   3016.00        0.00000        0.07333
   3017.00        0.00000        0.07039
   3018.00        0.00000        0.06734
   3019.00        0.00000        0.06418
   3020.00        0.00000        0.06093
   3021.00        0.00000        0.05757
   3022.00        0.00000        0.05414
   3023.00        0.00000        0.05063
   3024.00        0.00000        0.04703
   3025.00        0.00000        0.04337
   3026.00        0.00000        0.03964
   3027.00        0.00000        0.03584
   3028.00        0.00000        0.03200
   3029.00        0.00000        0.02811
   3030.00        0.00000        0.02417
   3031.00        0.00000        0.02019
   3032.00        0.00000        0.01619
   3033.00        0.00000        0.01215
   3034.00        0.00000        0.00810
   3035.00        0.00000        0.00404
   3036.00        0.00000       -0.00003
   3037.00        0.00000       -0.00409
   3038.00        0.00000       -0.00815
   3039.00        0.00000       -0.01221
   3040.00        0.00000       -0.01624
   3041.00        0.00000       -0.02023
   3042.00        0.00000       -0.02420
   3043.00        0.00000       -0.02814
   3044.00        0.00000       -0.03203
   3045.00        0.00000       -0.03587
   3046.00        0.00000       -0.03966
   3047.00        0.00000       -0.04338
   3048.00        0.00000       -0.04704
   3049.00        0.00000       -0.05063
   3050.00        0.00000       -0.05414
   3051.00        0.00000       -0.05757
   3052.00        0.00000       -0.06091
   3053.00        0.00000       -0.06416
   3054.00        0.00000       -0.06732
   3055.00        0.00000       -0.07037
   3056.00        0.00000       -0.07332
   3057.00        0.00000       -0.07617
   3058.00        0.00000       -0.07890
   3059.00        0.00000       -0.08151
   3060.00        0.00000       -0.08401
   3061.00        0.00000       -0.08640
   3062.00        0.00000       -0.08864
   3063.00        0.00000       -0.09077
   3064.00        0.00000       -0.09277
   3065.00        0.00000       -0.09464
   3066.00        0.00000       -0.09637
   3067.00        0.00000       -0.09798
   3068.00        0.00000       -0.09944
   3069.00        0.00000       -0.10077
   3070.00        0.00000       -0.10197
   3071.00        0.00000       -0.10303
   3072.00        0.00000       -0.10396
   3073.00        0.00000       -0.10474
   3074.00        0.00000       -0.10539
   3075.00        0.00000       -0.10591
   3076.00        0.00000       -0.10629
   3077.00        0.00000       -0.10655
   3078.00        0.00000       -0.10667
   3079.00        0.00000       -0.10666
   3080.00        0.00000       -0.10652
   3081.00        0.00000       -0.10626
   3082.00        0.00000       -0.10588
   3083.00        0.00000       -0.10538
   3084.00        0.00000       -0.10477
   3085.00        0.00000       -0.10402
   3086.00        0.00000       -0.10318
   3087.00        0.00000       -0.10223
   3088.00        0.00000       -0.10118
   3089.00        0.00000       -0.10002
   3090.00        0.00000       -0.09877
   3091.00        0.00000       -0.09743
   3092.00        0.00000       -0.09599
   3093.00        0.00000       -0.09448
   3094.00        0.00000       -0.09290
   3095.00        0.00000       -0.09123
   3096.00        0.00000       -0.08949
   3097.00        0.00000       -0.08769
   3098.00        0.00000       -0.08583
   3099.00        0.00000       -0.08392
   3100.00        0.00000       -0.08195
   3101.00        0.00000       -0.07994
   3102.00        0.00000       -0.07790
   3103.00        0.00000       -0.07581
   3104.00        0.00000       -0.07370
   3105.00        0.00000       -0.07156
   3106.00        0.00000       -0.06940
   3107.00        0.00000       -0.06721
   3108.00        0.00000       -0.06503
   3109.00        0.00000       -0.06284
   3110.00        0.00000       -0.06065
   3111.00        0.00000       -0.05846
   3112.00        0.00000       -0.05627
   3113.00        0.00000       -0.05409
   3114.00        0.00000       -0.05194
   3115.00        0.00000       -0.04980
   3116.00        0.00000       -0.04770
   3117.00        0.00000       -0.04561
   3118.00        0.00000       -0.04355
   3119.00        0.00000       -0.04153
   3120.00        0.00000       -0.03955
   3121.00        0.00000       -0.03761
   3122.00        0.00000       -0.03571
   3123.00        0.00000       -0.03386
   3124.00        0.00000       -0.03206
   3125.00        0.00000       -0.03030
   3126.00        0.00000       -0.02859
   3127.00        0.00000       -0.02696
   3128.00        0.00000       -0.02538
   3129.00        0.00000       -0.02383
   3130.00        0.00000       -0.02237
   3131.00        0.00000       -0.02097
   3132.00        0.00000       -0.01961
   3133.00        0.00000       -0.01833
   3134.00        0.00000       -0.01711
   3135.00        0.00000       -0.01593
   3136.00        0.00000       -0.01483
   3137.00        0.00000       -0.01379
   3138.00        0.00000       -0.01282
   3139.00        0.00000       -0.01190
   3140.00        0.00000       -0.01106
   3141.00        0.00000       -0.01025
   3142.00        0.00000       -0.00952
   3143.00        0.00000       -0.00885
   3144.00        0.00000       -0.00822
   3145.00        0.00000       -0.00764
   3146.00        0.00000       -0.00713
   3147.00        0.00000       -0.00667
   3148.00        0.00000       -0.00624
   3149.00        0.00000       -0.00587
   3150.00        0.00000       -0.00554
   3151.00        0.00000       -0.00525
   3152.00        0.00000       -0.00500
   3153.00        0.00000       -0.00479
   3154.00        0.00000       -0.00461
   3155.00        0.00000       -0.00447
   3156.00        0.00000       -0.00435
   3157.00        0.00000       -0.00426
   3158.00        0.00000       -0.00418
   3159.00        0.00000       -0.00414
   3160.00        0.00000       -0.00410
   3161.00        0.00000       -0.00409
   3162.00        0.00000       -0.00409
   3163.00        0.00000       -0.00409
   3164.00        0.00000       -0.00410
   3165.00        0.00000       -0.00412
   3166.00        0.00000       -0.00414
   3167.00        0.00000       -0.00415
   3168.00        0.00000       -0.00417
   3169.00        0.00000       -0.00418
   3170.00        0.00000       -0.00418
   3171.00        0.00000       -0.00418
   3172.00        0.00000       -0.00417
   3173.00        0.00000       -0.00414
   3174.00        0.00000       -0.00409
   3175.00        0.00000       -0.00403
   3176.00        0.00000       -0.00395
   3177.00        0.00000       -0.00386
   3178.00        0.00000       -0.00374
   3179.00        0.00000       -0.00360
   3180.00        0.00000       -0.00345
   3181.00        0.00000       -0.00327
   3182.00        0.00000       -0.00307
   3183.00        0.00000       -0.00284
   3184.00        0.00000       -0.00259
   3185.00        0.00000       -0.00233
   3186.00        0.00000       -0.00204
   3187.00        0.00000       -0.00174
   3188.00        0.00000       -0.00140
   3189.00        0.00000       -0.00105
   3190.00        0.00000       -0.00069
   3191.00        0.00000       -0.00029
   3192.00        0.00000        0.00011
   3193.00        0.00000        0.00052
   3194.00        0.00000        0.00096
   3195.00        0.00000        0.00139
   3196.00        0.00000        0.00185
   3197.00        0.00000        0.00230
   3198.00        0.00000        0.00276
   3199.00        0.00000        0.00323
   3200.00        0.00000        0.00371
   3201.00        0.00000        0.00417
   3202.00        0.00000        0.00462
   3203.00        0.00000        0.00508
   3204.00        0.00000        0.00552
   3205.00        0.00000        0.00597
   3206.00        0.00000        0.00638
   3207.00        0.00000        0.00679
   3208.00        0.00000        0.00717
   3209.00        0.00000        0.00752
   3210.00        0.00000        0.00786
   3211.00        0.00000        0.00816
   3212.00        0.00000        0.00844
   3213.00        0.00000        0.00868
   3214.00        0.00000        0.00890
   3215.00        0.00000        0.00906
   3216.00        0.00000        0.00919
   3217.00        0.00000        0.00928
   3218.00        0.00000        0.00932
   3219.00        0.00000        0.00932
   3220.00        0.00000        0.00928
   3221.00        0.00000        0.00917
   3222.00        0.00000        0.00902
   3223.00        0.00000        0.00882
   3224.00        0.00000        0.00856
   3225.00        0.00000        0.00826
   3226.00        0.00000        0.00787
   3227.00        0.00000        0.00746
   3228.00        0.00000        0.00697
   3229.00        0.00000        0.00644
   3230.00        0.00000        0.00583
   3231.00        0.00000        0.00517
   3232.00        0.00000        0.00446
   3233.00        0.00000        0.00369
   3234.00        0.00000        0.00287
   3235.00        0.00000        0.00198
   3236.00        0.00000        0.00104
   3237.00        0.00000        0.00005
   3238.00        0.00000       -0.00099
   3239.00        0.00000       -0.00209
   3240.00        0.00000       -0.00323
   3241.00        0.00000       -0.00443
   3242.00        0.00000       -0.00566
   3243.00        0.00000       -0.00694
   3244.00        0.00000       -0.00826
   3245.00        0.00000       -0.00960
   3246.00        0.00000       -0.01099
   3247.00        0.00000       -0.01241
   3248.00        0.00000       -0.01385
   3249.00        0.00000       -0.01532
   3250.00        0.00000       -0.01682
   3251.00        0.00000       -0.01833
   3252.00        0.00000       -0.01984
   3253.00        0.00000       -0.02138
   3254.00        0.00000       -0.02290
   3255.00        0.00000       -0.02444
   3256.00        0.00000       -0.02599
   3257.00        0.00000       -0.02753
   3258.00        0.00000       -0.02905
   3259.00        0.00000       -0.03056
   3260.00        0.00000       -0.03206
   3261.00        0.00000       -0.03352
   3262.00        0.00000       -0.03497
   3263.00        0.00000       -0.03639
   3264.00        0.00000       -0.03778
   3265.00        0.00000       -0.03914
   3266.00        0.00000       -0.04045
   3267.00        0.00000       -0.04172
   3268.00        0.00000       -0.04294
   3269.00        0.00000       -0.04410
   3270.00        0.00000       -0.04523
   3271.00        0.00000       -0.04628
   3272.00        0.00000       -0.04729
   3273.00        0.00000       -0.04822
   3274.00        0.00000       -0.04909
   3275.00        0.00000       -0.04990
   3276.00        0.00000       -0.05063
   3277.00        0.00000       -0.05128
   3278.00        0.00000       -0.05188
   3279.00        0.00000       -0.05240
   3280.00        0.00000       -0.05283
   3281.00        0.00000       -0.05319
   3282.00        0.00000       -0.05347
   3283.00        0.00000       -0.05367
   3284.00        0.00000       -0.05377
   3285.00        0.00000       -0.05382
   3286.00        0.00000       -0.05377
   3287.00        0.00000       -0.05363
   3288.00        0.00000       -0.05344
   3289.00        0.00000       -0.05315
   3290.00        0.00000       -0.05278
   3291.00        0.00000       -0.05232
   3292.00        0.00000       -0.05180
   3293.00        0.00000       -0.05121
   3294.00        0.00000       -0.05052
   3295.00        0.00000       -0.04977
   3296.00        0.00000       -0.04897
   3297.00        0.00000       -0.04808
   3298.00        0.00000       -0.04712
   3299.00        0.00000       -0.04611
   3300.00        0.00000       -0.04503
   3301.00        0.00000       -0.04390
   3302.00        0.00000       -0.04272
   3303.00        0.00000       -0.04149
   3304.00        0.00000       -0.04021
   3305.00        0.00000       -0.03889
   3306.00        0.00000       -0.03752
   3307.00        0.00000       -0.03613
   3308.00        0.00000       -0.03471
   3309.00        0.00000       -0.03325
   3310.00        0.00000       -0.03178
   3311.00        0.00000       -0.03029
   3312.00        0.00000       -0.02879
   3313.00        0.00000       -0.02727
   3314.00        0.00000       -0.02576
   3315.00        0.00000       -0.02425
   3316.00        0.00000       -0.02274
   3317.00        0.00000       -0.02122
   3318.00        0.00000       -0.01974
   3319.00        0.00000       -0.01828
   3320.00        0.00000       -0.01683
   3321.00        0.00000       -0.01541
   3322.00        0.00000       -0.01402
   3323.00        0.00000       -0.01268
   3324.00        0.00000       -0.01137
   3325.00        0.00000       -0.01010
   3326.00        0.00000       -0.00890
   3327.00        0.00000       -0.00772
   3328.00        0.00000       -0.00661
   3329.00        0.00000       -0.00557
   3330.00        0.00000       -0.00458
   3331.00        0.00000       -0.00365
   3332.00        0.00000       -0.00279
   3333.00        0.00000       -0.00201
   3334.00        0.00000       -0.00130
   3335.00        0.00000       -0.00067
   3336.00        0.00000       -0.00011
   3337.00        0.00000        0.00037
   3338.00        0.00000        0.00076
   3339.00        0.00000        0.00107
   3340.00        0.00000        0.00130
   3341.00        0.00000        0.00143
   3342.00        0.00000        0.00150
   3343.00        0.00000        0.00146
   3344.00        0.00000        0.00136
   3345.00        0.00000        0.00114
   3346.00        0.00000        0.00087
   3347.00        0.00000        0.00049
   3348.00        0.00000        0.00003
   3349.00        0.00000       -0.00052
   3350.00        0.00000       -0.00114
   3351.00        0.00000       -0.00185
   3352.00        0.00000       -0.00262
   3353.00        0.00000       -0.00349
   3354.00        0.00000       -0.00443
   3355.00        0.00000       -0.00543
   3356.00        0.00000       -0.00652
   3357.00        0.00000       -0.00766
   3358.00        0.00000       -0.00888
   3359.00        0.00000       -0.01015
   3360.00        0.00000       -0.01147
   3361.00        0.00000       -0.01286
   3362.00        0.00000       -0.01430
   3363.00        0.00000       -0.01578
   3364.00        0.00000       -0.01729
   3365.00        0.00000       -0.01886
   3366.00        0.00000       -0.02045
   3367.00        0.00000       -0.02208
   3368.00        0.00000       -0.02373
   3369.00        0.00000       -0.02539
   3370.00        0.00000       -0.02708
   3371.00        0.00000       -0.02878
   3372.00        0.00000       -0.03049
   3373.00        0.00000       -0.03220
   3374.00        0.00000       -0.03389
   3375.00        0.00000       -0.03560
   3376.00        0.00000       -0.03728
   3377.00        0.00000       -0.03896
   3378.00        0.00000       -0.04060
   3379.00        0.00000       -0.04222
   3380.00        0.00000       -0.04382
   3381.00        0.00000       -0.04538
   3382.00        0.00000       -0.04691
   3383.00        0.00000       -0.04839
   3384.00        0.00000       -0.04982
   3385.00        0.00000       -0.05121
   3386.00        0.00000       -0.05254
   3387.00        0.00000       -0.05382
   3388.00        0.00000       -0.05502
   3389.00        0.00000       -0.05617
   3390.00        0.00000       -0.05725
   3391.00        0.00000       -0.05826
   3392.00        0.00000       -0.05920
   3393.00        0.00000       -0.06006
   3394.00        0.00000       -0.06085
   3395.00        0.00000       -0.06155
   3396.00        0.00000       -0.06216
   3397.00        0.00000       -0.06271
   3398.00        0.00000       -0.06316
   3399.00        0.00000       -0.06352
   3400.00        0.00000       -0.06380
   3401.00        0.00000       -0.06400
   3402.00        0.00000       -0.06409
   3403.00        0.00000       -0.06410
   3404.00        0.00000       -0.06403
   3405.00        0.00000       -0.06386
   3406.00        0.00000       -0.06360
   3407.00        0.00000       -0.06326
   3408.00        0.00000       -0.06282
   3409.00        0.00000       -0.06230
   3410.00        0.00000       -0.06171
   3411.00        0.00000       -0.06100
   3412.00        0.00000       -0.06024
   3413.00        0.00000       -0.05939
   3414.00        0.00000       -0.05846
   3415.00        0.00000       -0.05745
   3416.00        0.00000       -0.05637
   3417.00        0.00000       -0.05522
   3418.00        0.00000       -0.05400
   3419.00        0.00000       -0.05272
   3420.00        0.00000       -0.05136
   3421.00        0.00000       -0.04996
   3422.00        0.00000       -0.04849
   3423.00        0.00000       -0.04698
   3424.00        0.00000       -0.04541
   3425.00        0.00000       -0.04379
   3426.00        0.00000       -0.04214
   3427.00        0.00000       -0.04044
   3428.00        0.00000       -0.03871
   3429.00        0.00000       -0.03696
   3430.00        0.00000       -0.03517
   3431.00        0.00000       -0.03336
   3432.00        0.00000       -0.03152
   3433.00        0.00000       -0.02968
   3434.00        0.00000       -0.02782
   3435.00        0.00000       -0.02596
   3436.00        0.00000       -0.02408
   3437.00        0.00000       -0.02220
   3438.00        0.00000       -0.02032
   3439.00        0.00000       -0.01846
   3440.00        0.00000       -0.01662
   3441.00        0.00000       -0.01477
   3442.00        0.00000       -0.01294
   3443.00        0.00000       -0.01114
   3444.00        0.00000       -0.00935
   3445.00        0.00000       -0.00760
   3446.00        0.00000       -0.00587
   3447.00        0.00000       -0.00417
   3448.00        0.00000       -0.00250
   3449.00        0.00000       -0.00087
   3450.00        0.00000        0.00072
   3451.00        0.00000        0.00227
   3452.00        0.00000        0.00378
   3453.00        0.00000        0.00525
   3454.00        0.00000        0.00667
   3455.00        0.00000        0.00804
   3456.00        0.00000        0.00937
   3457.00        0.00000        0.01064
   3458.00        0.00000        0.01187
   3459.00        0.00000        0.01303
   3460.00        0.00000        0.01416
   3461.00        0.00000        0.01523
   3462.00        0.00000        0.01625
   3463.00        0.00000        0.01721
   3464.00        0.00000        0.01813
   3465.00        0.00000        0.01898
   3466.00        0.00000        0.01979
   3467.00        0.00000        0.02054
   3468.00        0.00000        0.02124
   3469.00        0.00000        0.02190
   3470.00        0.00000        0.02249
   3471.00        0.00000        0.02304
   3472.00        0.00000        0.02354
   3473.00        0.00000        0.02399
   3474.00        0.00000        0.02440
   3475.00        0.00000        0.02477
   3476.00        0.00000        0.02507
   3477.00        0.00000        0.02534
   3478.00        0.00000        0.02559
   3479.00        0.00000        0.02577
   3480.00        0.00000        0.02592
   3481.00        0.00000        0.02605
   3482.00        0.00000        0.02612
   3483.00        0.00000        0.02617
   3484.00        0.00000        0.02617
   3485.00        0.00000        0.02615
   3486.00        0.00000        0.02611
   3487.00        0.00000        0.02603
   3488.00        0.00000        0.02592
   3489.00        0.00000        0.02580
   3490.00        0.00000        0.02565
   3491.00        0.00000        0.02547
   3492.00        0.00000        0.02527
   3493.00        0.00000        0.02505
   3494.00        0.00000        0.02483
   3495.00        0.00000        0.02458
   3496.00        0.00000        0.02432
   3497.00        0.00000        0.02405
   3498.00        0.00000        0.02374
   3499.00        0.00000        0.02345
   3500.00        0.00000        0.02313
   3501.00        0.00000        0.02281
   3502.00        0.00000        0.02248
   3503.00        0.00000        0.02213
   3504.00        0.00000        0.02177
   3505.00        0.00000        0.02142
   3506.00        0.00000        0.02106
   3507.00        0.00000        0.02069
   3508.00        0.00000        0.02031
   3509.00        0.00000        0.01991
   3510.00        0.00000        0.01953
   3511.00        0.00000        0.01913
   3512.00        0.00000        0.01872
   3513.00        0.00000        0.01833
   3514.00        0.00000        0.01790
   3515.00        0.00000        0.01749
   3516.00        0.00000        0.01706
   3517.00        0.00000        0.01662
   3518.00        0.00000        0.01617
   3519.00        0.00000        0.01572
   3520.00        0.00000        0.01526
   3521.00        0.00000        0.01480
   3522.00        0.00000        0.01431
   3523.00        0.00000        0.01384
   3524.00        0.00000        0.01334
   3525.00        0.00000        0.01283
   3526.00        0.00000        0.01230
   3527.00        0.00000        0.01178
   3528.00        0.00000        0.01123
   3529.00        0.00000        0.01067
   3530.00        0.00000        0.01009
   3531.00        0.00000        0.00951
   3532.00        0.00000        0.00890
   3533.00        0.00000        0.00827
   3534.00        0.00000        0.00764
   3535.00        0.00000        0.00699
   3536.00        0.00000        0.00630
   3537.00        0.00000        0.00562
   3538.00        0.00000        0.00491
   3539.00        0.00000        0.00418
   3540.00        0.00000        0.00343
   3541.00        0.00000        0.00266
   3542.00        0.00000        0.00188
   3543.00        0.00000        0.00107
   3544.00        0.00000        0.00024
   3545.00        0.00000       -0.00061
   3546.00        0.00000       -0.00148
   3547.00        0.00000       -0.00237
   3548.00        0.00000       -0.00328
   3549.00        0.00000       -0.00420
   3550.00        0.00000       -0.00514
   3551.00       -0.00049       -0.00610
   3552.00       -0.00098       -0.00708
   3553.00       -0.00146       -0.00809
   3554.00       -0.00195       -0.00909
   3555.00       -0.00244       -0.01012
   3556.00       -0.00293       -0.01117
   3557.00       -0.00342       -0.01222
   3558.00       -0.00391       -0.01329
   3559.00       -0.00439       -0.01436
   3560.00       -0.00439       -0.01546
   3561.00       -0.00439       -0.01656
   3562.00       -0.00439       -0.01765
   3563.00       -0.00439       -0.01877
   3564.00       -0.00439       -0.01988
   3565.00       -0.00439       -0.02100
   3566.00       -0.00439       -0.02211
   3567.00       -0.00439       -0.02322
   3568.00       -0.00439       -0.02434
   3569.00       -0.00439       -0.02545
   3570.00       -0.00439       -0.02655
   3571.00       -0.00439       -0.02763
   3572.00       -0.00439       -0.02873
   3573.00       -0.00439       -0.02980
   3574.00       -0.00439       -0.03085
   3575.00       -0.00439       -0.03191
   3576.00       -0.00439       -0.03293
   3577.00       -0.00439       -0.03394
   3578.00       -0.00439       -0.03491
   3579.00       -0.00439       -0.03589
   3580.00       -0.00439       -0.03682
   3581.00       -0.00439       -0.03773
   3582.00       -0.00439       -0.03860
   3583.00       -0.00439       -0.03946
   3584.00       -0.00439       -0.04028
   3585.00       -0.00439       -0.04106
   3586.00       -0.00439       -0.04181
   3587.00       -0.00439       -0.04253
   3588.00       -0.00439       -0.04320
   3589.00       -0.00439       -0.04382
   3590.00       -0.00439       -0.04442
   3591.00       -0.00439       -0.04497
   3592.00       -0.00439       -0.04547
   3593.00       -0.00439       -0.04593
   3594.00       -0.00439       -0.04634
   3595.00       -0.00439       -0.04671
   3596.00       -0.00439       -0.04701
   3597.00       -0.00439       -0.04729
   3598.00       -0.00439       -0.04750
   3599.00       -0.00391       -0.04767
   3600.00       -0.00342       -0.04778
   3601.00       -0.00293       -0.04784
   3602.00       -0.00244       -0.04784
   3603.00       -0.00195       -0.04779
   3604.00       -0.00146       -0.04770
   3605.00       -0.00098       -0.04755
   3606.00       -0.00049       -0.04733
   3607.00        0.00000       -0.04707
   3608.00        0.00049       -0.04677
   3609.00        0.00098       -0.04640
   3610.00        0.00146       -0.04599
   3611.00        0.00195       -0.04552
   3612.00        0.00244       -0.04500
   3613.00        0.00293       -0.04443
   3614.00        0.00342       -0.04381
   3615.00        0.00391       -0.04314
   3616.00        0.00439       -0.04242
   3617.00        0.00488       -0.04166
   3618.00        0.00537       -0.04085
   3619.00        0.00586       -0.03999
   3620.00        0.00635       -0.03911
   3621.00        0.00684       -0.03816
   3622.00        0.00732       -0.03720
   3623.00        0.00781       -0.03618
   3624.00        0.00830       -0.03513
   3625.00        0.00879       -0.03404
   3626.00        0.00928       -0.03293
   3627.00        0.00977       -0.03177
   3628.00        0.01025       -0.03059
   3629.00        0.01074       -0.02939
   3630.00        0.01123       -0.02815
   3631.00        0.01172       -0.02690
   3632.00        0.01221       -0.02562
   3633.00        0.01270       -0.02434
   3634.00        0.01318       -0.02303
   3635.00        0.01367       -0.02170
   3636.00        0.01416       -0.02036
   3637.00        0.01416       -0.01901
   3638.00        0.01416       -0.01765
   3639.00        0.01416       -0.01628
   3640.00        0.01416       -0.01492
   3641.00        0.01416       -0.01355
   3642.00        0.01416       -0.01219
   3643.00        0.01416       -0.01082
   3644.00        0.01416       -0.00946
   3645.00        0.01416       -0.00812
   3646.00        0.01416       -0.00677
   3647.00        0.01416       -0.00545
   3648.00        0.01416       -0.00414
   3649.00        0.01416       -0.00284
   3650.00        0.01416       -0.00156
   3651.00        0.01416       -0.00031
   3652.00        0.01416        0.00093
   3653.00        0.01416        0.00214
   3654.00        0.01416        0.00333
   3655.00        0.01416        0.00449
   3656.00        0.01416        0.00560
   3657.00        0.01416        0.00670
   3658.00        0.01416        0.00775
   3659.00        0.01416        0.00877
   3660.00        0.01416        0.00977
   3661.00        0.01416        0.01071
   3662.00        0.01367        0.01161
   3663.00        0.01318        0.01247
   3664.00        0.01270        0.01329
   3665.00        0.01221        0.01407
   3666.00        0.01172        0.01480
   3667.00        0.01123        0.01547
   3668.00        0.01074        0.01611
   3669.00        0.01025        0.01669
   3670.00        0.00977        0.01723
   3671.00        0.00928        0.01770
   3672.00        0.00879        0.01813
   3673.00        0.00830        0.01851
   3674.00        0.00781        0.01883
   3675.00        0.00732        0.01909
   3676.00        0.00684        0.01930
   3677.00        0.00635        0.01945
   3678.00        0.00586        0.01956
   3679.00        0.00537        0.01961
   3680.00        0.00488        0.01959
   3681.00        0.00439        0.01952
   3682.00        0.00391        0.01939
   3683.00        0.00342        0.01921
   3684.00        0.00293        0.01897
   3685.00        0.00244        0.01868
   3686.00        0.00195        0.01833
   3687.00        0.00146        0.01791
   3688.00        0.00098        0.01746
   3689.00        0.00049        0.01695
   3690.00        0.00000        0.01639
   3691.00       -0.00049        0.01576
   3692.00       -0.00098        0.01509
   3693.00       -0.00098        0.01437
   3694.00       -0.00098        0.01361
   3695.00       -0.00098        0.01279
   3696.00       -0.00098        0.01192
   3697.00       -0.00098        0.01102
   3698.00       -0.00098        0.01006
   3699.00       -0.00098        0.00906
   3700.00       -0.00098        0.00803
   3701.00       -0.00098        0.00696
   3702.00       -0.00098        0.00584
   3703.00       -0.00098        0.00470
   3704.00       -0.00098        0.00351
   3705.00       -0.00098        0.00230
   3706.00       -0.00098        0.00107
   3707.00       -0.00098       -0.00020
   3708.00       -0.00098       -0.00150
   3709.00       -0.00098       -0.00281
   3710.00       -0.00098       -0.00414
   3711.00       -0.00098       -0.00549
   3712.00       -0.00098       -0.00685
   3713.00       -0.00098       -0.00822
   3714.00       -0.00098       -0.00961
   3715.00       -0.00098       -0.01102
   3716.00       -0.00098       -0.01241
   3717.00       -0.00098       -0.01381
   3718.00       -0.00098       -0.01521
   3719.00       -0.00098       -0.01660
   3720.00       -0.00098       -0.01799
   3721.00       -0.00098       -0.01938
   3722.00       -0.00098       -0.02074
   3723.00       -0.00098       -0.02209
   3724.00       -0.00098       -0.02344
   3725.00       -0.00098       -0.02475
   3726.00       -0.00098       -0.02605
   3727.00       -0.00098       -0.02731
   3728.00       -0.00098       -0.02855
   3729.00       -0.00098       -0.02977
   3730.00       -0.00146       -0.03094
   3731.00       -0.00195       -0.03209
   3732.00       -0.00244       -0.03319
   3733.00       -0.00293       -0.03426
   3734.00       -0.00342       -0.03528
   3735.00       -0.00391       -0.03625
   3736.00       -0.00439       -0.03719
   3737.00       -0.00488       -0.03806
   3738.00       -0.00537       -0.03889
   3739.00       -0.00586       -0.03966
   3740.00       -0.00635       -0.04039
   3741.00       -0.00684       -0.04105
   3742.00       -0.00732       -0.04166
   3743.00       -0.00781       -0.04219
   3744.00       -0.00830       -0.04268
   3745.00       -0.00830       -0.04311
   3746.00       -0.00830       -0.04346
   3747.00       -0.00830       -0.04375
   3748.00       -0.00830       -0.04398
   3749.00       -0.00830       -0.04414
   3750.00       -0.00830       -0.04424
   3751.00       -0.00830       -0.04427
   3752.00       -0.00830       -0.04424
   3753.00       -0.00830       -0.04413
   3754.00       -0.00830       -0.04395
   3755.00       -0.00830       -0.04372
   3756.00       -0.00830       -0.04341
   3757.00       -0.00830       -0.04303
   3758.00       -0.00830       -0.04259
   3759.00       -0.00830       -0.04208
   3760.00       -0.00830       -0.04152
   3761.00       -0.00830       -0.04089
   3762.00       -0.00830       -0.04019
   3763.00       -0.00830       -0.03944
   3764.00       -0.00830       -0.03864
   3765.00       -0.00830       -0.03777
   3766.00       -0.00830       -0.03685
   3767.00       -0.00830       -0.03587
   3768.00       -0.00830       -0.03485
   3769.00       -0.00830       -0.03378
   3770.00       -0.00830       -0.03267
   3771.00       -0.00830       -0.03151
   3772.00       -0.00830       -0.03030
   3773.00       -0.00830       -0.02907
   3774.00       -0.00830       -0.02779
   3775.00       -0.00830       -0.02649
   3776.00       -0.00830       -0.02516
   3777.00       -0.00830       -0.02380
   3778.00       -0.00830       -0.02243
   3779.00       -0.00830       -0.02103
   3780.00       -0.00830       -0.01962
   3781.00       -0.00830       -0.01819
   3782.00       -0.00830       -0.01677
   3783.00       -0.00830       -0.01534
   3784.00       -0.00830       -0.01390
   3785.00       -0.00781       -0.01247
   3786.00       -0.00732       -0.01105
   3787.00       -0.00684       -0.00964
   3788.00       -0.00635       -0.00826
   3789.00       -0.00586       -0.00687
   3790.00       -0.00537       -0.00552
   3791.00       -0.00488       -0.00420
   3792.00       -0.00439       -0.00290
   3793.00       -0.00391       -0.00163
   3794.00       -0.00342       -0.00041
   3795.00       -0.00293        0.00076
   3796.00       -0.00244        0.00191
   3797.00       -0.00195        0.00299
   3798.00       -0.00146        0.00403
   3799.00       -0.00098        0.00500
   3800.00       -0.00049        0.00594
   3801.00        0.00000        0.00679
   3802.00        0.00049        0.00760
   3803.00        0.00098        0.00833
   3804.00        0.00146        0.00899
   3805.00        0.00195        0.00958
   3806.00        0.00195        0.01009
   3807.00        0.00195        0.01053
   3808.00        0.00195        0.01089
   3809.00        0.00195        0.01117
   3810.00        0.00195        0.01137
   3811.00        0.00195        0.01149
   3812.00        0.00195        0.01152
   3813.00        0.00195        0.01146
   3814.00        0.00195        0.01132
   3815.00        0.00195        0.01111
   3816.00        0.00195        0.01079
   3817.00        0.00195        0.01039
   3818.00        0.00195        0.00992
   3819.00        0.00195        0.00935
   3820.00        0.00195        0.00870
   3821.00        0.00195        0.00797
   3822.00        0.00195        0.00714
   3823.00        0.00195        0.00624
   3824.00        0.00195        0.00526
   3825.00        0.00195        0.00421
   3826.00        0.00195        0.00308
   3827.00        0.00195        0.00188
   3828.00        0.00195        0.00061
   3829.00        0.00195       -0.00073
   3830.00        0.00195       -0.00214
   3831.00        0.00195       -0.00359
   3832.00        0.00244       -0.00510
   3833.00        0.00293       -0.00667
   3834.00        0.00342       -0.00829
   3835.00        0.00391       -0.00995
   3836.00        0.00439       -0.01164
   3837.00        0.00488       -0.01338
   3838.00        0.00537       -0.01514
   3839.00        0.00586       -0.01692
   3840.00        0.00635       -0.01874
   3841.00        0.00684       -0.02055
   3842.00        0.00732       -0.02238
   3843.00        0.00781       -0.02423
   3844.00        0.00830       -0.02606
   3845.00        0.00879       -0.02789
   3846.00        0.00928       -0.02971
   3847.00        0.00977       -0.03151
   3848.00        0.00977       -0.03328
   3849.00        0.00977       -0.03503
   3850.00        0.00977       -0.03674
   3851.00        0.00977       -0.03842
   3852.00        0.00977       -0.04004
   3853.00        0.00977       -0.04163
   3854.00        0.00977       -0.04314
   3855.00        0.00977       -0.04460
   3856.00        0.00977       -0.04599
   3857.00        0.00977       -0.04732
   3858.00        0.00977       -0.04857
   3859.00        0.00977       -0.04973
   3860.00        0.00977       -0.05081
   3861.00        0.00977       -0.05180
   3862.00        0.00977       -0.05269
   3863.00        0.00977       -0.05350
   3864.00        0.00977       -0.05420
   3865.00        0.00977       -0.05479
   3866.00        0.00977       -0.05528
   3867.00        0.00977       -0.05565
   3868.00        0.00977       -0.05592
   3869.00        0.00977       -0.05608
   3870.00        0.00977       -0.05611
   3871.00        0.00977       -0.05602
   3872.00        0.00977       -0.05582
   3873.00        0.00977       -0.05550
   3874.00        0.00977       -0.05504
   3875.00        0.00977       -0.05447
   3876.00        0.00977       -0.05379
   3877.00        0.00977       -0.05298
   3878.00        0.00977       -0.05205
   3879.00        0.00977       -0.05099
   3880.00        0.00977       -0.04984
   3881.00        0.00977       -0.04855
   3882.00        0.00977       -0.04716
   3883.00        0.00977       -0.04565
   3884.00        0.00977       -0.04404
   3885.00        0.00977       -0.04231
   3886.00        0.00977       -0.04050
   3887.00        0.00977       -0.03857
   3888.00        0.00977       -0.03656
   3889.00        0.00977       -0.03445
   3890.00        0.00977       -0.03227
   3891.00        0.00977       -0.03000
   3892.00        0.00977       -0.02766
   3893.00        0.00928       -0.02525
   3894.00        0.00879       -0.02280
   3895.00        0.00830       -0.02026
   3896.00        0.00781       -0.01768
   3897.00        0.00732       -0.01508
   3898.00        0.00684       -0.01242
   3899.00        0.00635       -0.00974
   3900.00        0.00586       -0.00702
   3901.00        0.00537       -0.00430
   3902.00        0.00488       -0.00157
   3903.00        0.00439        0.00116
   3904.00        0.00391        0.00389
   3905.00        0.00342        0.00661
   3906.00        0.00293        0.00929
   3907.00        0.00244        0.01195
   3908.00        0.00195        0.01457
   3909.00        0.00146        0.01715
   3910.00        0.00098        0.01968
   3911.00        0.00049        0.02214
   3912.00        0.00000        0.02455
   3913.00       -0.00049        0.02687
   3914.00       -0.00098        0.02913
   3915.00       -0.00146        0.03128
   3916.00       -0.00195        0.03336
   3917.00       -0.00244        0.03532
   3918.00       -0.00293        0.03719
   3919.00       -0.00342        0.03894
   3920.00       -0.00391        0.04057
   3921.00       -0.00439        0.04207
   3922.00       -0.00488        0.04346
   3923.00       -0.00537        0.04471
   3924.00       -0.00586        0.04581
   3925.00       -0.00635        0.04678
   3926.00       -0.00684        0.04761
   3927.00       -0.00732        0.04828
   3928.00       -0.00781        0.04880
   3929.00       -0.00830        0.04918
   3930.00       -0.00879        0.04939
   3931.00       -0.00879        0.04944
   3932.00       -0.00879        0.04935
   3933.00       -0.00879        0.04907
   3934.00       -0.00879        0.04866
   3935.00       -0.00879        0.04807
   3936.00       -0.00879        0.04733
   3937.00       -0.00879        0.04643
   3938.00       -0.00879        0.04536
   3939.00       -0.00879        0.04414
   3940.00       -0.00879        0.04277
   3941.00       -0.00879        0.04124
   3942.00       -0.00879        0.03958
   3943.00       -0.00879        0.03775
   3944.00       -0.00879        0.03580
   3945.00       -0.00879        0.03369
   3946.00       -0.00879        0.03146
   3947.00       -0.00879        0.02910
   3948.00       -0.00879        0.02661
   3949.00       -0.00879        0.02400
   3950.00       -0.00879        0.02129
   3951.00       -0.00879        0.01846
   3952.00       -0.00879        0.01555
   3953.00       -0.00879        0.01253
   3954.00       -0.00879        0.00943
   3955.00       -0.00879        0.00624
   3956.00       -0.00879        0.00299
   3957.00       -0.00879       -0.00032
   3958.00       -0.00879       -0.00371
   3959.00       -0.00879       -0.00713
   3960.00       -0.00879       -0.01059
   3961.00       -0.00879       -0.01408
   3962.00       -0.00879       -0.01761
   3963.00       -0.00879       -0.02116
   3964.00       -0.00879       -0.02470
   3965.00       -0.00879       -0.02826
   3966.00       -0.00879       -0.03180
   3967.00       -0.00879       -0.03532
   3968.00       -0.00879       -0.03883
   3969.00       -0.00879       -0.04231
   3970.00       -0.00879       -0.04575
   3971.00       -0.00879       -0.04913
   3972.00       -0.00879       -0.05247
   3973.00       -0.00879       -0.05574
   3974.00       -0.00879       -0.05894
   3975.00       -0.00879       -0.06209
   3976.00       -0.00879       -0.06512
   3977.00       -0.00879       -0.06808
   3978.00       -0.00879       -0.07095
   3979.00       -0.00879       -0.07372
   3980.00       -0.00879       -0.07639
   3981.00       -0.00879       -0.07893
   3982.00       -0.00879       -0.08136
   3983.00       -0.00879       -0.08366
   3984.00       -0.00879       -0.08586
   3985.00       -0.00879       -0.08792
   3986.00       -0.00879       -0.08984
   3987.00       -0.00879       -0.09163
   3988.00       -0.00879       -0.09328
   3989.00       -0.00879       -0.09479
   3990.00       -0.00879       -0.09615
   3991.00       -0.00879       -0.09737
   3992.00       -0.00879       -0.09845
   3993.00       -0.00879       -0.09937
   3994.00       -0.00879       -0.10014
   3995.00       -0.00879       -0.10077
   3996.00       -0.00879       -0.10126
   3997.00       -0.00879       -0.10159
   3998.00       -0.00879       -0.10178
   3999.00       -0.00879       -0.10182
   4000.00       -0.00879       -0.10172
   4001.00       -0.00830       -0.10147
   4002.00       -0.00781       -0.10109
   4003.00       -0.00732       -0.10059
   4004.00       -0.00684       -0.09993
   4005.00       -0.00635       -0.09915
   4006.00       -0.00586       -0.09824
   4007.00       -0.00537       -0.09721
   4008.00       -0.00488       -0.09605
   4009.00       -0.00439       -0.09479
   4010.00       -0.00391       -0.09341
   4011.00       -0.00342       -0.09195
   4012.00       -0.00293       -0.09036
   4013.00       -0.00244       -0.08870
   4014.00       -0.00195       -0.08693
   4015.00       -0.00146       -0.08510
   4016.00       -0.00098       -0.08318
   4017.00       -0.00049       -0.08118
   4018.00        0.00000       -0.07912
   4019.00        0.00049       -0.07700
   4020.00        0.00098       -0.07483
   4021.00        0.00146       -0.07260
   4022.00        0.00195       -0.07034
   4023.00        0.00244       -0.06804
   4024.00        0.00342       -0.06570
   4025.00        0.00439       -0.06335
   4026.00        0.00537       -0.06099
   4027.00        0.00635       -0.05861
   4028.00        0.00732       -0.05623
   4029.00        0.00830       -0.05383
   4030.00        0.00928       -0.05145
   4031.00        0.00977       -0.04909
   4032.00        0.01025       -0.04674
   4033.00        0.01074       -0.04440
   4034.00        0.01123       -0.04210
   4035.00        0.01172       -0.03983
   4036.00        0.01221       -0.03760
   4037.00        0.01270       -0.03540
   4038.00        0.01318       -0.03325
   4039.00        0.01367       -0.03114
   4040.00        0.01416       -0.02910
   4041.00        0.01465       -0.02711
   4042.00        0.01514       -0.02518
   4043.00        0.01562       -0.02332
   4044.00        0.01611       -0.02151
   4045.00        0.01660       -0.01978
   4046.00        0.01709       -0.01811
   4047.00        0.01758       -0.01653
   4048.00        0.01807       -0.01500
   4049.00        0.01855       -0.01357
   4050.00        0.01904       -0.01219
   4051.00        0.01904       -0.01091
   4052.00        0.01904       -0.00969
   4053.00        0.01904       -0.00856
   4054.00        0.01904       -0.00751
   4055.00        0.01904       -0.00653
   4056.00        0.01904       -0.00563
   4057.00        0.01904       -0.00481
   4058.00        0.01904       -0.00406
   4059.00        0.01904       -0.00339
   4060.00        0.01904       -0.00278
   4061.00        0.01904       -0.00224
   4062.00        0.01904       -0.00179
   4063.00        0.01855       -0.00139
   4064.00        0.01807       -0.00107
   4065.00        0.01758       -0.00079
   4066.00        0.01709       -0.00058
   4067.00        0.01660       -0.00044
   4068.00        0.01611       -0.00034
   4069.00        0.01562       -0.00029
   4070.00        0.01514       -0.00029
   4071.00        0.01465       -0.00034
   4072.00        0.01416       -0.00043
   4073.00        0.01367       -0.00056
   4074.00        0.01318       -0.00072
   4075.00        0.01270       -0.00092
   4076.00        0.01221       -0.00113
   4077.00        0.01172       -0.00139
   4078.00        0.01123       -0.00165
   4079.00        0.01074       -0.00194
   4080.00        0.01025       -0.00223
   4081.00        0.00977       -0.00255
   4082.00        0.00879       -0.00287
   4083.00        0.00781       -0.00319
   4084.00        0.00684       -0.00351
   4085.00        0.00586       -0.00383
   4086.00        0.00488       -0.00415
   4087.00        0.00391       -0.00447
   4088.00        0.00293       -0.00478
   4089.00        0.00244       -0.00507
   4090.00        0.00195       -0.00534
   4091.00        0.00146       -0.00560
   4092.00        0.00098       -0.00584
   4093.00        0.00049       -0.00607
   4094.00        0.00000       -0.00627
   4095.00       -0.00049       -0.00645
   4096.00       -0.00098       -0.00661
   4097.00       -0.00146       -0.00673
   4098.00       -0.00195       -0.00684
   4099.00       -0.00244       -0.00691
   4100.00       -0.00293       -0.00696
   4101.00       -0.00342       -0.00697
   4102.00       -0.00391       -0.00697
   4103.00       -0.00439       -0.00693
   4104.00       -0.00488       -0.00687
   4105.00       -0.00537       -0.00677
   4106.00       -0.00586       -0.00667
   4107.00       -0.00635       -0.00652
   4108.00       -0.00684       -0.00635
   4109.00       -0.00684       -0.00616
   4110.00       -0.00684       -0.00595
   4111.00       -0.00684       -0.00572
   4112.00       -0.00684       -0.00546
   4113.00       -0.00684       -0.00520
   4114.00       -0.00684       -0.00491
   4115.00       -0.00684       -0.00462
   4116.00       -0.00684       -0.00432
   4117.00       -0.00684       -0.00400
   4118.00       -0.00684       -0.00368
   4119.00       -0.00684       -0.00336
   4120.00       -0.00684       -0.00304
   4121.00       -0.00684       -0.00272
   4122.00       -0.00684       -0.00241
   4123.00       -0.00684       -0.00211
   4124.00       -0.00684       -0.00180
   4125.00       -0.00684       -0.00153
   4126.00       -0.00684       -0.00127
   4127.00       -0.00684       -0.00102
   4128.00       -0.00635       -0.00079
   4129.00       -0.00586       -0.00060
   4130.00       -0.00537       -0.00043
   4131.00       -0.00488       -0.00029
   4132.00       -0.00439       -0.00018
   4133.00       -0.00391       -0.00012
   4134.00       -0.00342       -0.00009
   4135.00       -0.00293       -0.00009
   4136.00       -0.00244       -0.00015
   4137.00       -0.00195       -0.00024
   4138.00       -0.00195       -0.00040
   4139.00       -0.00195       -0.00060
   4140.00       -0.00195       -0.00084
   4141.00       -0.00195       -0.00113
   4142.00       -0.00195       -0.00150
   4143.00       -0.00195       -0.00191
   4144.00       -0.00195       -0.00237
   4145.00       -0.00195       -0.00290
   4146.00       -0.00195       -0.00349
   4147.00       -0.00195       -0.00414
   4148.00       -0.00195       -0.00484
   4149.00       -0.00195       -0.00562
   4150.00       -0.00195       -0.00644
   4151.00       -0.00195       -0.00734
   4152.00       -0.00195       -0.00829
   4153.00       -0.00195       -0.00931
   4154.00       -0.00195       -0.01038
   4155.00       -0.00195       -0.01151
   4156.00       -0.00195       -0.01270
   4157.00       -0.00195       -0.01395
   4158.00       -0.00195       -0.01524
   4159.00       -0.00195       -0.01660
   4160.00       -0.00195       -0.01802
   4161.00       -0.00244       -0.01949
   4162.00       -0.00293       -0.02100
   4163.00       -0.00342       -0.02255
   4164.00       -0.00391       -0.02415
   4165.00       -0.00439       -0.02579
   4166.00       -0.00488       -0.02748
   4167.00       -0.00537       -0.02919
   4168.00       -0.00586       -0.03094
   4169.00       -0.00635       -0.03273
   4170.00       -0.00684       -0.03455
   4171.00       -0.00732       -0.03638
   4172.00       -0.00781       -0.03824
   4173.00       -0.00830       -0.04010
   4174.00       -0.00879       -0.04199
   4175.00       -0.00928       -0.04390
   4176.00       -0.00977       -0.04581
   4177.00       -0.01025       -0.04771
   4178.00       -0.01074       -0.04962
   4179.00       -0.01123       -0.05153
   4180.00       -0.01172       -0.05342
   4181.00       -0.01221       -0.05531
   4182.00       -0.01270       -0.05719
   4183.00       -0.01270       -0.05904
   4184.00       -0.01270       -0.06087
   4185.00       -0.01270       -0.06268
   4186.00       -0.01270       -0.06445
   4187.00       -0.01270       -0.06619
   4188.00       -0.01270       -0.06790
   4189.00       -0.01270       -0.06958
   4190.00       -0.01270       -0.07120
   4191.00       -0.01270       -0.07278
   4192.00       -0.01270       -0.07431
   4193.00       -0.01270       -0.07579
   4194.00       -0.01270       -0.07721
   4195.00       -0.01270       -0.07857
   4196.00       -0.01270       -0.07988
   4197.00       -0.01270       -0.08112
   4198.00       -0.01270       -0.08228
   4199.00       -0.01270       -0.08339
   4200.00       -0.01221       -0.08441
   4201.00       -0.01172       -0.08537
   4202.00       -0.01123       -0.08626
   4203.00       -0.01074       -0.08705
   4204.00       -0.01025       -0.08778
   4205.00       -0.00977       -0.08842
   4206.00       -0.00928       -0.08899
   4207.00       -0.00879       -0.08946
   4208.00       -0.00830       -0.08986
   4209.00       -0.00781       -0.09016
   4210.00       -0.00732       -0.09038
   4211.00       -0.00684       -0.09052
   4212.00       -0.00635       -0.09056
   4213.00       -0.00586       -0.09052
   4214.00       -0.00537       -0.09039
   4215.00       -0.00488       -0.09016
   4216.00       -0.00439       -0.08986
   4217.00       -0.00391       -0.08946
   4218.00       -0.00342       -0.08897
   4219.00       -0.00293       -0.08841
   4220.00       -0.00244       -0.08774
   4221.00       -0.00195       -0.08699
   4222.00       -0.00146       -0.08617
   4223.00       -0.00098       -0.08525
   4224.00       -0.00049       -0.08424
   4225.00        0.00000       -0.08316
   4226.00        0.00049       -0.08200
   4227.00        0.00098       -0.08076
   4228.00        0.00146       -0.07945
   4229.00        0.00195       -0.07805
   4230.00        0.00244       -0.07658
   4231.00        0.00293       -0.07506
   4232.00        0.00342       -0.07344
   4233.00        0.00391       -0.07178
   4234.00        0.00439       -0.07004
   4235.00        0.00488       -0.06824
   4236.00        0.00537       -0.06638
   4237.00        0.00537       -0.06445
   4238.00        0.00537       -0.06248
   4239.00        0.00537       -0.06046
   4240.00        0.00537       -0.05838
   4241.00        0.00537       -0.05626
   4242.00        0.00537       -0.05411
   4243.00        0.00537       -0.05190
   4244.00        0.00537       -0.04965
   4245.00        0.00537       -0.04738
   4246.00        0.00537       -0.04507
   4247.00        0.00537       -0.04274
   4248.00        0.00537       -0.04039
   4249.00        0.00537       -0.03801
   4250.00        0.00537       -0.03561
   4251.00        0.00488       -0.03320
   4252.00        0.00439       -0.03078
   4253.00        0.00391       -0.02835
   4254.00        0.00342       -0.02591
   4255.00        0.00293       -0.02347
   4256.00        0.00244       -0.02103
   4257.00        0.00195       -0.01860
   4258.00        0.00146       -0.01617
   4259.00        0.00098       -0.01376
   4260.00        0.00049       -0.01137
   4261.00        0.00000       -0.00899
   4262.00       -0.00049       -0.00664
   4263.00       -0.00098       -0.00430
   4264.00       -0.00146       -0.00200
   4265.00       -0.00195        0.00027
   4266.00       -0.00244        0.00252
   4267.00       -0.00293        0.00471
   4268.00       -0.00342        0.00688
   4269.00       -0.00391        0.00900
   4270.00       -0.00439        0.01108
   4271.00       -0.00488        0.01311
   4272.00       -0.00537        0.01508
   4273.00       -0.00586        0.01700
   4274.00       -0.00635        0.01886
   4275.00       -0.00684        0.02066
   4276.00       -0.00732        0.02242
   4277.00       -0.00781        0.02409
   4278.00       -0.00781        0.02570
   4279.00       -0.00781        0.02725
   4280.00       -0.00781        0.02872
   4281.00       -0.00781        0.03012
   4282.00       -0.00781        0.03145
   4283.00       -0.00781        0.03271
   4284.00       -0.00781        0.03389
   4285.00       -0.00781        0.03499
   4286.00       -0.00781        0.03600
   4287.00       -0.00781        0.03694
   4288.00       -0.00781        0.03780
   4289.00       -0.00781        0.03856
   4290.00       -0.00781        0.03926
   4291.00       -0.00781        0.03986
   4292.00       -0.00781        0.04037
   4293.00       -0.00781        0.04082
   4294.00       -0.00732        0.04117
   4295.00       -0.00684        0.04143
   4296.00       -0.00635        0.04160
   4297.00       -0.00586        0.04169
   4298.00       -0.00537        0.04170
   4299.00       -0.00488        0.04163
   4300.00       -0.00439        0.04146
   4301.00       -0.00391        0.04121
   4302.00       -0.00342        0.04089
   4303.00       -0.00293        0.04048
   4304.00       -0.00244        0.03999
   4305.00       -0.00195        0.03943
   4306.00       -0.00146        0.03879
   4307.00       -0.00098        0.03807
   4308.00       -0.00049        0.03728
   4309.00        0.00000        0.03642
   4310.00        0.00049        0.03549
   4311.00        0.00098        0.03450
   4312.00        0.00146        0.03345
   4313.00        0.00195        0.03232
   4314.00        0.00244        0.03114
   4315.00        0.00293        0.02991
   4316.00        0.00342        0.02863
   4317.00        0.00391        0.02730
   4318.00        0.00439        0.02591
   4319.00        0.00488        0.02449
   4320.00        0.00488        0.02303
   4321.00        0.00488        0.02153
   4322.00        0.00488        0.01999
   4323.00        0.00488        0.01843
   4324.00        0.00488        0.01685
   4325.00        0.00488        0.01524
   4326.00        0.00488        0.01361
   4327.00        0.00488        0.01198
   4328.00        0.00488        0.01033
   4329.00        0.00488        0.00867
   4330.00        0.00488        0.00702
   4331.00        0.00488        0.00536
   4332.00        0.00488        0.00371
   4333.00        0.00488        0.00206
   4334.00        0.00488        0.00043
   4335.00        0.00439       -0.00117
   4336.00        0.00391       -0.00278
   4337.00        0.00342       -0.00433
   4338.00        0.00293       -0.00587
   4339.00        0.00244       -0.00739
   4340.00        0.00195       -0.00887
   4341.00        0.00146       -0.01030
   4342.00        0.00098       -0.01170
   4343.00        0.00049       -0.01305
   4344.00        0.00000       -0.01436
   4345.00       -0.00049       -0.01561
   4346.00       -0.00098       -0.01680
   4347.00       -0.00146       -0.01794
   4348.00       -0.00195       -0.01903
   4349.00       -0.00244       -0.02005
   4350.00       -0.00293       -0.02101
   4351.00       -0.00342       -0.02190
   4352.00       -0.00391       -0.02272
   4353.00       -0.00439       -0.02348
   4354.00       -0.00488       -0.02417
   4355.00       -0.00537       -0.02478
   4356.00       -0.00586       -0.02533
   4357.00       -0.00635       -0.02579
   4358.00       -0.00684       -0.02618
   4359.00       -0.00732       -0.02650
   4360.00       -0.00781       -0.02675
   4361.00       -0.00830       -0.02692
   4362.00       -0.00879       -0.02701
   4363.00       -0.00928       -0.02702
   4364.00       -0.00928       -0.02696
   4365.00       -0.00928       -0.02682
   4366.00       -0.00928       -0.02663
   4367.00       -0.00928       -0.02634
   4368.00       -0.00928       -0.02600
   4369.00       -0.00928       -0.02557
   4370.00       -0.00928       -0.02510
   4371.00       -0.00928       -0.02455
   4372.00       -0.00928       -0.02394
   4373.00       -0.00928       -0.02327
   4374.00       -0.00928       -0.02254
   4375.00       -0.00928       -0.02176
   4376.00       -0.00928       -0.02094
   4377.00       -0.00879       -0.02005
   4378.00       -0.00830       -0.01912
   4379.00       -0.00781       -0.01814
   4380.00       -0.00732       -0.01714
   4381.00       -0.00684       -0.01610
   4382.00       -0.00635       -0.01503
   4383.00       -0.00586       -0.01393
   4384.00       -0.00537       -0.01280
   4385.00       -0.00488       -0.01166
   4386.00       -0.00439       -0.01051
   4387.00       -0.00391       -0.00934
   4388.00       -0.00342       -0.00818
   4389.00       -0.00293       -0.00700
   4390.00       -0.00244       -0.00583
   4391.00       -0.00195       -0.00467
   4392.00       -0.00146       -0.00351
   4393.00       -0.00098       -0.00238
   4394.00       -0.00049       -0.00125
   4395.00        0.00000       -0.00017
   4396.00        0.00049        0.00090
   4397.00        0.00098        0.00194
   4398.00        0.00146        0.00293
   4399.00        0.00195        0.00389
   4400.00        0.00244        0.00479
   4401.00        0.00293        0.00566
   4402.00        0.00342        0.00647
   4403.00        0.00391        0.00723
   4404.00        0.00439        0.00793
   4405.00        0.00488        0.00856
   4406.00        0.00537        0.00914
   4407.00        0.00586        0.00964
   4408.00        0.00635        0.01009
   4409.00        0.00684        0.01045
   4410.00        0.00732        0.01073
   4411.00        0.00781        0.01094
   4412.00        0.00781        0.01108
   4413.00        0.00781        0.01114
   4414.00        0.00781        0.01111
   4415.00        0.00781        0.01099
   4416.00        0.00781        0.01080
   4417.00        0.00781        0.01051
   4418.00        0.00781        0.01016
   4419.00        0.00781        0.00970
   4420.00        0.00781        0.00917
   4421.00        0.00781        0.00854
   4422.00        0.00781        0.00784
   4423.00        0.00781        0.00706
   4424.00        0.00781        0.00620
   4425.00        0.00732        0.00523
   4426.00        0.00684        0.00420
   4427.00        0.00635        0.00310
   4428.00        0.00586        0.00191
   4429.00        0.00537        0.00064
   4430.00        0.00488       -0.00070
   4431.00        0.00439       -0.00211
   4432.00        0.00391       -0.00359
   4433.00        0.00342       -0.00513
   4434.00        0.00293       -0.00673
   4435.00        0.00244       -0.00838
   4436.00        0.00195       -0.01010
   4437.00        0.00146       -0.01187
   4438.00        0.00098       -0.01369
   4439.00        0.00049       -0.01555
   4440.00        0.00000       -0.01746
   4441.00       -0.00049       -0.01939
   4442.00       -0.00098       -0.02136
   4443.00       -0.00146       -0.02338
   4444.00       -0.00195       -0.02541
   4445.00       -0.00244       -0.02745
   4446.00       -0.00293       -0.02951
   4447.00       -0.00342       -0.03159
   4448.00       -0.00391       -0.03368
   4449.00       -0.00439       -0.03577
   4450.00       -0.00488       -0.03784
   4451.00       -0.00537       -0.03993
   4452.00       -0.00586       -0.04199
   4453.00       -0.00635       -0.04405
   4454.00       -0.00684       -0.04610
   4455.00       -0.00732       -0.04811
   4456.00       -0.00781       -0.05009
   4457.00       -0.00830       -0.05205
   4458.00       -0.00879       -0.05397
   4459.00       -0.00879       -0.05586
   4460.00       -0.00879       -0.05771
   4461.00       -0.00879       -0.05949
   4462.00       -0.00879       -0.06125
   4463.00       -0.00879       -0.06293
   4464.00       -0.00879       -0.06456
   4465.00       -0.00879       -0.06615
   4466.00       -0.00879       -0.06766
   4467.00       -0.00879       -0.06909
   4468.00       -0.00879       -0.07048
   4469.00       -0.00879       -0.07178
   4470.00       -0.00830       -0.07301
   4471.00       -0.00781       -0.07417
   4472.00       -0.00732       -0.07526
   4473.00       -0.00684       -0.07625
   4474.00       -0.00635       -0.07716
   4475.00       -0.00586       -0.07800
   4476.00       -0.00537       -0.07877
   4477.00       -0.00488       -0.07942
   4478.00       -0.00439       -0.08002
   4479.00       -0.00391       -0.08051
   4480.00       -0.00342       -0.08092
   4481.00       -0.00293       -0.08124
   4482.00       -0.00244       -0.08147
   4483.00       -0.00195       -0.08162
   4484.00       -0.00146       -0.08168
   4485.00       -0.00098       -0.08167
   4486.00       -0.00049       -0.08154
   4487.00        0.00000       -0.08136
   4488.00        0.00049       -0.08107
   4489.00        0.00098       -0.08072
   4490.00        0.00146       -0.08028
   4491.00        0.00195       -0.07974
   4492.00        0.00244       -0.07915
   4493.00        0.00293       -0.07848
   4494.00        0.00342       -0.07773
   4495.00        0.00391       -0.07690
   4496.00        0.00439       -0.07600
   4497.00        0.00488       -0.07504
   4498.00        0.00537       -0.07402
   4499.00        0.00586       -0.07292
   4500.00        0.00635       -0.07178
   4501.00        0.00684       -0.07057
   4502.00        0.00732       -0.06931
   4503.00        0.00781       -0.06799
   4504.00        0.00830       -0.06662
   4505.00        0.00879       -0.06522
   4506.00        0.00928       -0.06375
   4507.00        0.00977       -0.06226
   4508.00        0.01025       -0.06073
   4509.00        0.01025       -0.05916
   4510.00        0.01025       -0.05757
   4511.00        0.01025       -0.05594
   4512.00        0.01025       -0.05429
   4513.00        0.01025       -0.05263
   4514.00        0.01025       -0.05093
   4515.00        0.01025       -0.04922
   4516.00        0.01025       -0.04752
   4517.00        0.01025       -0.04579
   4518.00        0.01025       -0.04405
   4519.00        0.00977       -0.04233
   4520.00        0.00928       -0.04059
   4521.00        0.00879       -0.03885
   4522.00        0.00830       -0.03712
   4523.00        0.00781       -0.03540
   4524.00        0.00732       -0.03369
   4525.00        0.00684       -0.03200
   4526.00        0.00635       -0.03032
   4527.00        0.00586       -0.02866
   4528.00        0.00537       -0.02701
   4529.00        0.00488       -0.02538
   4530.00        0.00439       -0.02377
   4531.00        0.00391       -0.02220
   4532.00        0.00342       -0.02066
   4533.00        0.00293       -0.01915
   4534.00        0.00244       -0.01765
   4535.00        0.00146       -0.01620
   4536.00        0.00049       -0.01479
   4537.00       -0.00049       -0.01340
   4538.00       -0.00146       -0.01205
   4539.00       -0.00244       -0.01074
   4540.00       -0.00342       -0.00946
   4541.00       -0.00439       -0.00822
   4542.00       -0.00537       -0.00703
   4543.00       -0.00635       -0.00587
   4544.00       -0.00684       -0.00476
   4545.00       -0.00732       -0.00369
   4546.00       -0.00781       -0.00266
   4547.00       -0.00830       -0.00166
   4548.00       -0.00879       -0.00072
   4549.00       -0.00928        0.00020
   4550.00       -0.00977        0.00107
   4551.00       -0.01025        0.00189
   4552.00       -0.01074        0.00267
   4553.00       -0.01123        0.00342
   4554.00       -0.01172        0.00412
   4555.00       -0.01221        0.00479
   4556.00       -0.01270        0.00542
   4557.00       -0.01318        0.00600
   4558.00       -0.01367        0.00655
   4559.00       -0.01367        0.00706
   4560.00       -0.01367        0.00754
   4561.00       -0.01367        0.00797
   4562.00       -0.01367        0.00838
   4563.00       -0.01367        0.00874
   4564.00       -0.01367        0.00908
   4565.00       -0.01367        0.00938
   4566.00       -0.01367        0.00964
   4567.00       -0.01367        0.00989
   4568.00       -0.01367        0.01009
   4569.00       -0.01367        0.01027
   4570.00       -0.01367        0.01042
   4571.00       -0.01318        0.01053
   4572.00       -0.01270        0.01062
   4573.00       -0.01221        0.01068
   4574.00       -0.01172        0.01073
   4575.00       -0.01123        0.01073
   4576.00       -0.01074        0.01071
   4577.00       -0.01025        0.01067
   4578.00       -0.00977        0.01060
   4579.00       -0.00928        0.01051
   4580.00       -0.00879        0.01039
   4581.00       -0.00830        0.01024
   4582.00       -0.00781        0.01009
   4583.00       -0.00732        0.00989
   4584.00       -0.00684        0.00967
   4585.00       -0.00635        0.00943
   4586.00       -0.00586        0.00917
   4587.00       -0.00537        0.00888
   4588.00       -0.00488        0.00856
   4589.00       -0.00439        0.00822
   4590.00       -0.00391        0.00786
   4591.00       -0.00342        0.00748
   4592.00       -0.00293        0.00706
   4593.00       -0.00244        0.00662
   4594.00       -0.00195        0.00615
   4595.00       -0.00146        0.00566
   4596.00       -0.00098        0.00514
   4597.00       -0.00049        0.00459
   4598.00        0.00000        0.00401
   4599.00        0.00049        0.00340
   4600.00        0.00098        0.00278
   4601.00        0.00146        0.00211
   4602.00        0.00195        0.00140
   4603.00        0.00244        0.00067
   4604.00        0.00293       -0.00009
   4605.00        0.00342       -0.00089
   4606.00        0.00391       -0.00171
   4607.00        0.00439       -0.00258
   4608.00        0.00488       -0.00348
   4609.00        0.00537       -0.00443
   4610.00        0.00537       -0.00539
   4611.00        0.00537       -0.00641
   4612.00        0.00537       -0.00746
   4613.00        0.00537       -0.00854
   4614.00        0.00537       -0.00967
   4615.00        0.00537       -0.01083
   4616.00        0.00537       -0.01205
   4617.00        0.00537       -0.01329
   4618.00        0.00537       -0.01459
   4619.00        0.00537       -0.01591
   4620.00        0.00537       -0.01727
   4621.00        0.00537       -0.01869
   4622.00        0.00537       -0.02013
   4623.00        0.00537       -0.02162
   4624.00        0.00537       -0.02315
   4625.00        0.00537       -0.02472
   4626.00        0.00537       -0.02632
   4627.00        0.00537       -0.02797
   4628.00        0.00537       -0.02965
   4629.00        0.00488       -0.03136
   4630.00        0.00439       -0.03311
   4631.00        0.00391       -0.03488
   4632.00        0.00342       -0.03670
   4633.00        0.00293       -0.03856
   4634.00        0.00244       -0.04042
   4635.00        0.00195       -0.04233
   4636.00        0.00146       -0.04427
   4637.00        0.00098       -0.04622
   4638.00        0.00049       -0.04819
   4639.00        0.00000       -0.05019
   4640.00       -0.00049       -0.05220
   4641.00       -0.00049       -0.05423
   4642.00       -0.00049       -0.05626
   4643.00       -0.00049       -0.05830
   4644.00       -0.00049       -0.06036
   4645.00       -0.00049       -0.06242
   4646.00       -0.00049       -0.06448
   4647.00       -0.00049       -0.06654
   4648.00       -0.00049       -0.06860
   4649.00       -0.00049       -0.07065
   4650.00       -0.00049       -0.07268
   4651.00       -0.00049       -0.07469
   4652.00       -0.00049       -0.07669
   4653.00       -0.00049       -0.07867
   4654.00       -0.00049       -0.08063
   4655.00       -0.00049       -0.08255
   4656.00       -0.00049       -0.08444
   4657.00       -0.00049       -0.08629
   4658.00       -0.00049       -0.08810
   4659.00       -0.00049       -0.08987
   4660.00       -0.00049       -0.09160
   4661.00       -0.00049       -0.09326
   4662.00       -0.00049       -0.09488
   4663.00       -0.00049       -0.09644
   4664.00       -0.00049       -0.09793
   4665.00       -0.00049       -0.09937
   4666.00        0.00000       -0.10072
   4667.00        0.00049       -0.10202
   4668.00        0.00098       -0.10323
   4669.00        0.00146       -0.10437
   4670.00        0.00195       -0.10542
   4671.00        0.00244       -0.10638
   4672.00        0.00293       -0.10727
   4673.00        0.00342       -0.10806
   4674.00        0.00391       -0.10876
   4675.00        0.00439       -0.10938
   4676.00        0.00488       -0.10988
   4677.00        0.00537       -0.11029
   4678.00        0.00586       -0.11061
   4679.00        0.00635       -0.11082
   4680.00        0.00635       -0.11093
   4681.00        0.00635       -0.11093
   4682.00        0.00635       -0.11082
   4683.00        0.00635       -0.11061
   4684.00        0.00635       -0.11029
   4685.00        0.00635       -0.10986
   4686.00        0.00635       -0.10934
   4687.00        0.00635       -0.10870
   4688.00        0.00635       -0.10796
   4689.00        0.00635       -0.10710
   4690.00        0.00635       -0.10616
   4691.00        0.00635       -0.10509
   4692.00        0.00635       -0.10393
   4693.00        0.00635       -0.10266
   4694.00        0.00635       -0.10130
   4695.00        0.00635       -0.09985
   4696.00        0.00635       -0.09830
   4697.00        0.00635       -0.09666
   4698.00        0.00635       -0.09492
   4699.00        0.00635       -0.09311
   4700.00        0.00635       -0.09122
   4701.00        0.00586       -0.08923
   4702.00        0.00537       -0.08719
   4703.00        0.00488       -0.08507
   4704.00        0.00439       -0.08287
   4705.00        0.00391       -0.08063
   4706.00        0.00342       -0.07832
   4707.00        0.00293       -0.07596
   4708.00        0.00244       -0.07355
   4709.00        0.00195       -0.07109
   4710.00        0.00146       -0.06860
   4711.00        0.00098       -0.06607
   4712.00        0.00049       -0.06352
   4713.00        0.00000       -0.06094
   4714.00       -0.00049       -0.05835
   4715.00       -0.00098       -0.05574
   4716.00       -0.00146       -0.05313
   4717.00       -0.00195       -0.05052
   4718.00       -0.00244       -0.04791
   4719.00       -0.00293       -0.04530
   4720.00       -0.00342       -0.04272
   4721.00       -0.00391       -0.04016
   4722.00       -0.00439       -0.03763
   4723.00       -0.00488       -0.03511
   4724.00       -0.00488       -0.03264
   4725.00       -0.00488       -0.03021
   4726.00       -0.00488       -0.02783
   4727.00       -0.00488       -0.02550
   4728.00       -0.00488       -0.02322
   4729.00       -0.00488       -0.02101
   4730.00       -0.00488       -0.01886
   4731.00       -0.00488       -0.01678
   4732.00       -0.00488       -0.01477
   4733.00       -0.00488       -0.01285
   4734.00       -0.00488       -0.01099
   4735.00       -0.00488       -0.00923
   4736.00       -0.00488       -0.00754
   4737.00       -0.00488       -0.00595
   4738.00       -0.00488       -0.00446
   4739.00       -0.00488       -0.00305
   4740.00       -0.00439       -0.00174
   4741.00       -0.00391       -0.00053
   4742.00       -0.00342        0.00058
   4743.00       -0.00293        0.00159
   4744.00       -0.00244        0.00250
   4745.00       -0.00195        0.00331
   4746.00       -0.00146        0.00401
   4747.00       -0.00098        0.00461
   4748.00       -0.00049        0.00511
   4749.00        0.00000        0.00551
   4750.00        0.00049        0.00580
   4751.00        0.00098        0.00600
   4752.00        0.00146        0.00609
   4753.00        0.00195        0.00609
   4754.00        0.00244        0.00600
   4755.00        0.00293        0.00580
   4756.00        0.00342        0.00552
   4757.00        0.00391        0.00516
   4758.00        0.00439        0.00471
   4759.00        0.00488        0.00418
   4760.00        0.00537        0.00357
   4761.00        0.00586        0.00288
   4762.00        0.00635        0.00214
   4763.00        0.00684        0.00131
   4764.00        0.00732        0.00043
   4765.00        0.00781       -0.00050
   4766.00        0.00830       -0.00150
   4767.00        0.00879       -0.00253
   4768.00        0.00928       -0.00362
   4769.00        0.00977       -0.00475
   4770.00        0.01025       -0.00591
   4771.00        0.01074       -0.00710
   4772.00        0.01123       -0.00830
   4773.00        0.01172       -0.00952
   4774.00        0.01221       -0.01077
   4775.00        0.01270       -0.01201
   4776.00        0.01318       -0.01326
   4777.00        0.01367       -0.01451
   4778.00        0.01416       -0.01576
   4779.00        0.01465       -0.01698
   4780.00        0.01514       -0.01820
   4781.00        0.01562       -0.01938
   4782.00        0.01562       -0.02055
   4783.00        0.01562       -0.02168
   4784.00        0.01562       -0.02277
   4785.00        0.01562       -0.02382
   4786.00        0.01562       -0.02483
   4787.00        0.01562       -0.02579
   4788.00        0.01562       -0.02669
   4789.00        0.01562       -0.02753
   4790.00        0.01562       -0.02832
   4791.00        0.01562       -0.02904
   4792.00        0.01562       -0.02969
   4793.00        0.01562       -0.03027
   4794.00        0.01562       -0.03079
   4795.00        0.01514       -0.03122
   4796.00        0.01465       -0.03159
   4797.00        0.01416       -0.03186
   4798.00        0.01367       -0.03206
   4799.00        0.01318       -0.03218
   4800.00        0.01270       -0.03221
   4801.00        0.01221       -0.03217
   4802.00        0.01172       -0.03203
   4803.00        0.01123       -0.03180
   4804.00        0.01074       -0.03151
   4805.00        0.01025       -0.03111
   4806.00        0.00977       -0.03065
   4807.00        0.00928       -0.03011
   4808.00        0.00879       -0.02946
   4809.00        0.00830       -0.02876
   4810.00        0.00781       -0.02797
   4811.00        0.00732       -0.02710
   4812.00        0.00684       -0.02617
   4813.00        0.00635       -0.02515
   4814.00        0.00586       -0.02408
   4815.00        0.00537       -0.02293
   4816.00        0.00488       -0.02171
   4817.00        0.00439       -0.02045
   4818.00        0.00391       -0.01913
   4819.00        0.00342       -0.01775
   4820.00        0.00293       -0.01633
   4821.00        0.00244       -0.01485
   4822.00        0.00195       -0.01334
   4823.00        0.00146       -0.01178
   4824.00        0.00098       -0.01019
   4825.00        0.00049       -0.00858
   4826.00        0.00000       -0.00694
   4827.00       -0.00049       -0.00528
   4828.00       -0.00098       -0.00360
   4829.00       -0.00146       -0.00191
   4830.00       -0.00195       -0.00020
   4831.00       -0.00244        0.00151
   4832.00       -0.00293        0.00320
   4833.00       -0.00342        0.00491
   4834.00       -0.00391        0.00661
   4835.00       -0.00439        0.00829
   4836.00       -0.00488        0.00995
   4837.00       -0.00537        0.01160
   4838.00       -0.00586        0.01323
   4839.00       -0.00635        0.01482
   4840.00       -0.00684        0.01639
   4841.00       -0.00732        0.01791
   4842.00       -0.00732        0.01941
   4843.00       -0.00732        0.02087
   4844.00       -0.00732        0.02228
   4845.00       -0.00732        0.02365
   4846.00       -0.00732        0.02498
   4847.00       -0.00732        0.02625
   4848.00       -0.00732        0.02747
   4849.00       -0.00732        0.02864
   4850.00       -0.00732        0.02974
   4851.00       -0.00732        0.03081
   4852.00       -0.00732        0.03180
   4853.00       -0.00732        0.03275
   4854.00       -0.00732        0.03363
   4855.00       -0.00732        0.03445
   4856.00       -0.00732        0.03522
   4857.00       -0.00732        0.03592
   4858.00       -0.00732        0.03658
   4859.00       -0.00732        0.03716
   4860.00       -0.00732        0.03769
   4861.00       -0.00732        0.03816
   4862.00       -0.00732        0.03857
   4863.00       -0.00732        0.03894
   4864.00       -0.00732        0.03925
   4865.00       -0.00732        0.03951
   4866.00       -0.00732        0.03972
   4867.00       -0.00732        0.03987
   4868.00       -0.00732        0.03999
   4869.00       -0.00732        0.04007
   4870.00       -0.00732        0.04010
   4871.00       -0.00732        0.04010
   4872.00       -0.00732        0.04007
   4873.00       -0.00732        0.03999
   4874.00       -0.00732        0.03990
   4875.00       -0.00732        0.03979
   4876.00       -0.00732        0.03966
   4877.00       -0.00732        0.03949
   4878.00       -0.00732        0.03932
   4879.00       -0.00732        0.03914
   4880.00       -0.00732        0.03896
   4881.00       -0.00732        0.03877
   4882.00       -0.00732        0.03859
   4883.00       -0.00732        0.03841
   4884.00       -0.00732        0.03822
   4885.00       -0.00732        0.03807
   4886.00       -0.00732        0.03792
   4887.00       -0.00732        0.03780
   4888.00       -0.00732        0.03769
   4889.00       -0.00732        0.03761
   4890.00       -0.00684        0.03758
   4891.00       -0.00635        0.03757
   4892.00       -0.00586        0.03760
   4893.00       -0.00537        0.03766
   4894.00       -0.00488        0.03778
   4895.00       -0.00439        0.03793
   4896.00       -0.00391        0.03815
   4897.00       -0.00342        0.03842
   4898.00       -0.00342        0.03874
   4899.00       -0.00342        0.03911
   4900.00       -0.00342        0.03955
   4901.00       -0.00342        0.04005
   4902.00       -0.00342        0.04062
   4903.00       -0.00342        0.04124
   4904.00       -0.00342        0.04195
   4905.00       -0.00342        0.04272
   4906.00       -0.00342        0.04356
   4907.00       -0.00342        0.04448
   4908.00       -0.00342        0.04546
   4909.00       -0.00342        0.04651
   4910.00       -0.00342        0.04764
   4911.00       -0.00342        0.04884
   4912.00       -0.00342        0.05013
   4913.00       -0.00342        0.05147
   4914.00       -0.00342        0.05290
   4915.00       -0.00342        0.05438
   4916.00       -0.00342        0.05595
   4917.00       -0.00342        0.05759
   4918.00       -0.00293        0.05928
   4919.00       -0.00244        0.06105
   4920.00       -0.00195        0.06288
   4921.00       -0.00146        0.06477
   4922.00       -0.00098        0.06673
   4923.00       -0.00049        0.06873
   4924.00        0.00000        0.07079
   4925.00        0.00049        0.07289
   4926.00        0.00098        0.07506
   4927.00        0.00098        0.07726
   4928.00        0.00098        0.07950
   4929.00        0.00098        0.08177
   4930.00        0.00098        0.08408
   4931.00        0.00098        0.08641
   4932.00        0.00098        0.08878
   4933.00        0.00098        0.09116
   4934.00        0.00098        0.09355
   4935.00        0.00098        0.09596
   4936.00        0.00098        0.09837
   4937.00        0.00098        0.10078
   4938.00        0.00098        0.10318
   4939.00        0.00098        0.10559
   4940.00        0.00098        0.10797
   4941.00        0.00098        0.11034
   4942.00        0.00098        0.11267
   4943.00        0.00098        0.11497
   4944.00        0.00098        0.11725
   4945.00        0.00098        0.11949
   4946.00        0.00098        0.12167
   4947.00        0.00098        0.12383
   4948.00        0.00098        0.12590
   4949.00        0.00098        0.12793
   4950.00        0.00098        0.12988
   4951.00        0.00098        0.13177
   4952.00        0.00098        0.13359
   4953.00        0.00098        0.13531
   4954.00        0.00098        0.13696
   4955.00        0.00098        0.13853
   4956.00        0.00098        0.14000
   4957.00        0.00098        0.14137
   4958.00        0.00098        0.14265
   4959.00        0.00098        0.14381
   4960.00        0.00098        0.14488
   4961.00        0.00098        0.14583
   4962.00        0.00098        0.14667
   4963.00        0.00098        0.14740
   4964.00        0.00098        0.14799
   4965.00        0.00098        0.14848
   4966.00        0.00098        0.14885
   4967.00        0.00098        0.14908
   4968.00        0.00098        0.14919
   4969.00        0.00098        0.14917
   4970.00        0.00098        0.14903
   4971.00        0.00098        0.14874
   4972.00        0.00098        0.14835
   4973.00        0.00098        0.14781
   4974.00        0.00098        0.14714
   4975.00        0.00098        0.14635
   4976.00        0.00098        0.14543
   4977.00        0.00098        0.14438
   4978.00        0.00098        0.14320
   4979.00        0.00098        0.14191
   4980.00        0.00098        0.14049
   4981.00        0.00098        0.13895
   4982.00        0.00098        0.13728
   4983.00        0.00098        0.13551
   4984.00        0.00098        0.13364
   4985.00        0.00098        0.13164
   4986.00        0.00098        0.12955
   4987.00        0.00098        0.12735
   4988.00        0.00098        0.12506
   4989.00        0.00098        0.12268
   4990.00        0.00098        0.12021
   4991.00        0.00098        0.11766
   4992.00        0.00098        0.11502
   4993.00        0.00098        0.11234
   4994.00        0.00098        0.10956
   4995.00        0.00098        0.10674
   4996.00        0.00098        0.10387
   4997.00        0.00098        0.10094
   4998.00        0.00098        0.09796
   4999.00        0.00098        0.09497
   5000.00        0.00098        0.09193
   5001.00        0.00049        0.08888
   5002.00        0.00000        0.08582
   5003.00       -0.00049        0.08275
   5004.00       -0.00098        0.07967
   5005.00       -0.00146        0.07660
   5006.00       -0.00195        0.07353
   5007.00       -0.00244        0.07050
   5008.00       -0.00293        0.06747
   5009.00       -0.00342        0.06450
   5010.00       -0.00391        0.06155
   5011.00       -0.00439        0.05867
   5012.00       -0.00488        0.05583
   5013.00       -0.00537        0.05304
   5014.00       -0.00586        0.05034
   5015.00       -0.00635        0.04768
   5016.00       -0.00684        0.04512
   5017.00       -0.00732        0.04265
   5018.00       -0.00781        0.04027
   5019.00       -0.00830        0.03796
   5020.00       -0.00879        0.03578
   5021.00       -0.00879        0.03371
   5022.00       -0.00879        0.03172
   5023.00       -0.00879        0.02988
   5024.00       -0.00879        0.02814
   5025.00       -0.00879        0.02654
   5026.00       -0.00879        0.02505
   5027.00       -0.00879        0.02371
   5028.00       -0.00879        0.02249
   5029.00       -0.00879        0.02142
   5030.00       -0.00879        0.02049
   5031.00       -0.00879        0.01970
   5032.00       -0.00879        0.01906
   5033.00       -0.00879        0.01855
   5034.00       -0.00879        0.01820
   5035.00       -0.00879        0.01799
   5036.00       -0.00879        0.01793
   5037.00       -0.00879        0.01802
   5038.00       -0.00879        0.01826
   5039.00       -0.00879        0.01865
   5040.00       -0.00879        0.01918
   5041.00       -0.00879        0.01985
   5042.00       -0.00830        0.02066
   5043.00       -0.00781        0.02162
   5044.00       -0.00732        0.02271
   5045.00       -0.00684        0.02393
   5046.00       -0.00635        0.02527
   5047.00       -0.00586        0.02675
   5048.00       -0.00537        0.02835
   5049.00       -0.00488        0.03006
   5050.00       -0.00439        0.03188
   5051.00       -0.00391        0.03381
   5052.00       -0.00342        0.03584
   5053.00       -0.00293        0.03796
   5054.00       -0.00244        0.04016
   5055.00       -0.00195        0.04247
   5056.00       -0.00146        0.04483
   5057.00       -0.00098        0.04726
   5058.00       -0.00049        0.04974
   5059.00        0.00000        0.05229
   5060.00        0.00049        0.05489
   5061.00        0.00098        0.05751
   5062.00        0.00146        0.06017
   5063.00        0.00195        0.06284
   5064.00        0.00244        0.06552
   5065.00        0.00293        0.06822
   5066.00        0.00342        0.07091
   5067.00        0.00391        0.07358
   5068.00        0.00439        0.07625
   5069.00        0.00488        0.07887
   5070.00        0.00537        0.08147
   5071.00        0.00586        0.08400
   5072.00        0.00635        0.08650
   5073.00        0.00684        0.08893
   5074.00        0.00732        0.09128
   5075.00        0.00781        0.09357
   5076.00        0.00830        0.09576
   5077.00        0.00879        0.09787
   5078.00        0.00928        0.09988
   5079.00        0.00977        0.10178
   5080.00        0.00977        0.10356
   5081.00        0.00977        0.10522
   5082.00        0.00977        0.10677
   5083.00        0.00977        0.10817
   5084.00        0.00977        0.10945
   5085.00        0.00977        0.11058
   5086.00        0.00977        0.11156
   5087.00        0.00977        0.11240
   5088.00        0.00977        0.11307
   5089.00        0.00977        0.11357
   5090.00        0.00977        0.11394
   5091.00        0.00977        0.11412
   5092.00        0.00977        0.11414
   5093.00        0.00977        0.11398
   5094.00        0.00977        0.11366
   5095.00        0.00977        0.11317
   5096.00        0.00977        0.11252
   5097.00        0.00977        0.11168
   5098.00        0.00928        0.11066
   5099.00        0.00879        0.10948
   5100.00        0.00830        0.10812
   5101.00        0.00781        0.10661
   5102.00        0.00732        0.10492
   5103.00        0.00684        0.10307
   5104.00        0.00635        0.10107
   5105.00        0.00586        0.09891
   5106.00        0.00537        0.09659
   5107.00        0.00488        0.09412
   5108.00        0.00439        0.09151
   5109.00        0.00391        0.08876
   5110.00        0.00342        0.08588
   5111.00        0.00293        0.08287
   5112.00        0.00244        0.07974
   5113.00        0.00195        0.07649
   5114.00        0.00146        0.07315
   5115.00        0.00098        0.06970
   5116.00        0.00049        0.06615
   5117.00        0.00000        0.06253
   5118.00       -0.00049        0.05882
   5119.00       -0.00098        0.05504
   5120.00       -0.00098        0.05121
   5121.00       -0.00098        0.04732
   5122.00       -0.00098        0.04340
   5123.00       -0.00098        0.03943
   5124.00       -0.00098        0.03543
   5125.00       -0.00098        0.03142
   5126.00       -0.00098        0.02740
   5127.00       -0.00098        0.02339
   5128.00       -0.00098        0.01938
   5129.00       -0.00098        0.01538
   5130.00       -0.00098        0.01141
   5131.00       -0.00098        0.00748
   5132.00       -0.00098        0.00359
   5133.00       -0.00098       -0.00024
   5134.00       -0.00098       -0.00403
   5135.00       -0.00098       -0.00774
   5136.00       -0.00098       -0.01137
   5137.00       -0.00098       -0.01492
   5138.00       -0.00098       -0.01839
   5139.00       -0.00098       -0.02174
   5140.00       -0.00098       -0.02501
   5141.00       -0.00098       -0.02815
   5142.00       -0.00098       -0.03119
   5143.00       -0.00098       -0.03410
   5144.00       -0.00098       -0.03688
   5145.00       -0.00098       -0.03954
   5146.00       -0.00098       -0.04204
   5147.00       -0.00098       -0.04440
   5148.00       -0.00098       -0.04662
   5149.00       -0.00098       -0.04869
   5150.00       -0.00098       -0.05060
   5151.00       -0.00098       -0.05235
   5152.00       -0.00098       -0.05396
   5153.00       -0.00098       -0.05539
   5154.00       -0.00098       -0.05666
   5155.00       -0.00098       -0.05777
   5156.00       -0.00098       -0.05870
   5157.00       -0.00098       -0.05948
   5158.00       -0.00098       -0.06009
   5159.00       -0.00049       -0.06053
   5160.00        0.00000       -0.06081
   5161.00        0.00049       -0.06091
   5162.00        0.00049       -0.06087
   5163.00        0.00049       -0.06067
   5164.00        0.00049       -0.06029
   5165.00        0.00049       -0.05977
   5166.00        0.00049       -0.05910
   5167.00        0.00049       -0.05827
   5168.00        0.00049       -0.05730
   5169.00        0.00049       -0.05618
   5170.00        0.00049       -0.05493
   5171.00        0.00049       -0.05356
   5172.00        0.00049       -0.05203
   5173.00        0.00049       -0.05040
   5174.00        0.00049       -0.04865
   5175.00        0.00049       -0.04678
   5176.00        0.00049       -0.04482
   5177.00        0.00049       -0.04274
   5178.00        0.00049       -0.04056
   5179.00        0.00049       -0.03830
   5180.00        0.00049       -0.03596
   5181.00        0.00049       -0.03354
   5182.00        0.00049       -0.03105
   5183.00        0.00049       -0.02849
   5184.00        0.00049       -0.02588
   5185.00        0.00049       -0.02322
   5186.00        0.00049       -0.02051
   5187.00        0.00049       -0.01776
   5188.00        0.00049       -0.01498
   5189.00        0.00049       -0.01219
   5190.00        0.00049       -0.00937
   5191.00        0.00049       -0.00653
   5192.00        0.00049       -0.00369
   5193.00        0.00049       -0.00084
   5194.00        0.00049        0.00200
   5195.00        0.00049        0.00482
   5196.00        0.00049        0.00763
   5197.00        0.00049        0.01041
   5198.00        0.00049        0.01317
   5199.00        0.00049        0.01590
   5200.00        0.00049        0.01859
   5201.00        0.00049        0.02124
   5202.00        0.00049        0.02383
   5203.00        0.00049        0.02638
   5204.00        0.00049        0.02888
   5205.00        0.00049        0.03131
   5206.00        0.00049        0.03369
   5207.00        0.00049        0.03600
   5208.00        0.00049        0.03824
   5209.00        0.00049        0.04042
   5210.00        0.00049        0.04251
   5211.00        0.00049        0.04454
   5212.00        0.00049        0.04649
   5213.00        0.00049        0.04836
   5214.00        0.00049        0.05016
   5215.00        0.00049        0.05186
   5216.00        0.00049        0.05350
   5217.00        0.00049        0.05504
   5218.00        0.00049        0.05650
   5219.00        0.00049        0.05789
   5220.00        0.00049        0.05920
   5221.00        0.00049        0.06042
   5222.00        0.00049        0.06157
   5223.00        0.00049        0.06262
   5224.00        0.00049        0.06361
   5225.00        0.00049        0.06453
   5226.00        0.00049        0.06535
   5227.00        0.00049        0.06612
   5228.00        0.00049        0.06680
   5229.00        0.00049        0.06743
   5230.00        0.00049        0.06798
   5231.00        0.00049        0.06847
   5232.00        0.00049        0.06889
   5233.00        0.00049        0.06926
   5234.00        0.00049        0.06956
   5235.00        0.00049        0.06982
   5236.00        0.00049        0.07002
   5237.00        0.00049        0.07018
   5238.00        0.00049        0.07028
   5239.00        0.00049        0.07036
   5240.00        0.00049        0.07039
   5241.00        0.00049        0.07037
   5242.00        0.00049        0.07034
   5243.00        0.00049        0.07027
   5244.00        0.00049        0.07016
   5245.00        0.00049        0.07005
   5246.00        0.00049        0.06990
   5247.00        0.00049        0.06975
   5248.00        0.00049        0.06956
   5249.00        0.00049        0.06938
   5250.00        0.00049        0.06918
   5251.00        0.00049        0.06898
   5252.00        0.00049        0.06877
   5253.00        0.00049        0.06856
   5254.00        0.00049        0.06834
   5255.00        0.00098        0.06815
   5256.00        0.00146        0.06795
   5257.00        0.00195        0.06775
   5258.00        0.00244        0.06757
   5259.00        0.00293        0.06738
   5260.00        0.00342        0.06723
   5261.00        0.00391        0.06708
   5262.00        0.00439        0.06694
   5263.00        0.00488        0.06682
   5264.00        0.00537        0.06671
   5265.00        0.00586        0.06664
   5266.00        0.00635        0.06656
   5267.00        0.00684        0.06651
   5268.00        0.00732        0.06648
   5269.00        0.00781        0.06647
   5270.00        0.00830        0.06647
   5271.00        0.00830        0.06650
   5272.00        0.00830        0.06653
   5273.00        0.00830        0.06659
   5274.00        0.00830        0.06667
   5275.00        0.00830        0.06676
   5276.00        0.00830        0.06686
   5277.00        0.00830        0.06697
   5278.00        0.00830        0.06711
   5279.00        0.00830        0.06725
   5280.00        0.00830        0.06740
   5281.00        0.00830        0.06755
   5282.00        0.00830        0.06772
   5283.00        0.00830        0.06789
   5284.00        0.00830        0.06804
   5285.00        0.00830        0.06821
   5286.00        0.00830        0.06837
   5287.00        0.00830        0.06854
   5288.00        0.00830        0.06868
   5289.00        0.00830        0.06883
   5290.00        0.00830        0.06895
   5291.00        0.00830        0.06908
   5292.00        0.00830        0.06917
   5293.00        0.00830        0.06926
   5294.00        0.00781        0.06931
   5295.00        0.00732        0.06934
   5296.00        0.00684        0.06935
   5297.00        0.00635        0.06932
   5298.00        0.00586        0.06927
   5299.00        0.00537        0.06918
   5300.00        0.00488        0.06905
   5301.00        0.00439        0.06888
   5302.00        0.00391        0.06868
   5303.00        0.00342        0.06842
   5304.00        0.00293        0.06813
   5305.00        0.00244        0.06778
   5306.00        0.00195        0.06738
   5307.00        0.00146        0.06693
   5308.00        0.00098        0.06642
   5309.00        0.00049        0.06587
   5310.00        0.00000        0.06525
   5311.00       -0.00049        0.06458
   5312.00       -0.00098        0.06383
   5313.00       -0.00146        0.06303
   5314.00       -0.00195        0.06216
   5315.00       -0.00244        0.06123
   5316.00       -0.00293        0.06024
   5317.00       -0.00342        0.05919
   5318.00       -0.00391        0.05806
   5319.00       -0.00439        0.05687
   5320.00       -0.00488        0.05560
   5321.00       -0.00537        0.05428
   5322.00       -0.00586        0.05287
   5323.00       -0.00635        0.05142
   5324.00       -0.00684        0.04988
   5325.00       -0.00684        0.04829
   5326.00       -0.00684        0.04663
   5327.00       -0.00684        0.04491
   5328.00       -0.00684        0.04312
   5329.00       -0.00684        0.04128
   5330.00       -0.00684        0.03937
   5331.00       -0.00684        0.03740
   5332.00       -0.00684        0.03537
   5333.00       -0.00684        0.03329
   5334.00       -0.00684        0.03116
   5335.00       -0.00684        0.02898
   5336.00       -0.00684        0.02675
   5337.00       -0.00684        0.02448
   5338.00       -0.00684        0.02216
   5339.00       -0.00684        0.01981
   5340.00       -0.00684        0.01741
   5341.00       -0.00684        0.01498
   5342.00       -0.00684        0.01254
   5343.00       -0.00684        0.01006
   5344.00       -0.00684        0.00755
   5345.00       -0.00684        0.00504
   5346.00       -0.00684        0.00250
   5347.00       -0.00684       -0.00005
   5348.00       -0.00635       -0.00259
   5349.00       -0.00586       -0.00516
   5350.00       -0.00537       -0.00771
   5351.00       -0.00488       -0.01025
   5352.00       -0.00439       -0.01279
   5353.00       -0.00391       -0.01532
   5354.00       -0.00342       -0.01782
   5355.00       -0.00293       -0.02029
   5356.00       -0.00244       -0.02275
   5357.00       -0.00195       -0.02518
   5358.00       -0.00146       -0.02756
   5359.00       -0.00098       -0.02989
   5360.00       -0.00049       -0.03218
   5361.00        0.00000       -0.03444
   5362.00        0.00049       -0.03662
   5363.00        0.00098       -0.03876
   5364.00        0.00146       -0.04082
   5365.00        0.00146       -0.04282
   5366.00        0.00146       -0.04474
   5367.00        0.00146       -0.04660
   5368.00        0.00146       -0.04837
   5369.00        0.00146       -0.05005
   5370.00        0.00146       -0.05165
   5371.00        0.00146       -0.05316
   5372.00        0.00146       -0.05457
   5373.00        0.00146       -0.05589
   5374.00        0.00146       -0.05710
   5375.00        0.00146       -0.05821
   5376.00        0.00146       -0.05922
   5377.00        0.00146       -0.06010
   5378.00        0.00146       -0.06088
   5379.00        0.00146       -0.06155
   5380.00        0.00146       -0.06210
   5381.00        0.00146       -0.06253
   5382.00        0.00146       -0.06285
   5383.00        0.00146       -0.06303
   5384.00        0.00146       -0.06311
   5385.00        0.00146       -0.06305
   5386.00        0.00146       -0.06288
   5387.00        0.00146       -0.06258
   5388.00        0.00146       -0.06215
   5389.00        0.00146       -0.06160
   5390.00        0.00146       -0.06091
   5391.00        0.00146       -0.06012
   5392.00        0.00146       -0.05920
   5393.00        0.00146       -0.05817
   5394.00        0.00146       -0.05701
   5395.00        0.00146       -0.05573
   5396.00        0.00146       -0.05432
   5397.00        0.00146       -0.05281
   5398.00        0.00146       -0.05119
   5399.00        0.00146       -0.04947
   5400.00        0.00146       -0.04764
   5401.00        0.00146       -0.04570
   5402.00        0.00146       -0.04366
   5403.00        0.00146       -0.04153
   5404.00        0.00146       -0.03931
   5405.00        0.00146       -0.03700
   5406.00        0.00146       -0.03461
   5407.00        0.00146       -0.03215
   5408.00        0.00146       -0.02960
   5409.00        0.00146       -0.02699
   5410.00        0.00146       -0.02432
   5411.00        0.00146       -0.02161
   5412.00        0.00146       -0.01883
   5413.00        0.00146       -0.01601
   5414.00        0.00146       -0.01314
   5415.00        0.00146       -0.01024
   5416.00        0.00146       -0.00732
   5417.00        0.00146       -0.00438
   5418.00        0.00146       -0.00142
   5419.00        0.00146        0.00154
   5420.00        0.00146        0.00452
   5421.00        0.00146        0.00748
   5422.00        0.00146        0.01044
   5423.00        0.00146        0.01337
   5424.00        0.00146        0.01628
   5425.00        0.00146        0.01917
   5426.00        0.00146        0.02200
   5427.00        0.00146        0.02480
   5428.00        0.00146        0.02754
   5429.00        0.00146        0.03024
   5430.00        0.00146        0.03287
   5431.00        0.00146        0.03542
   5432.00        0.00146        0.03790
   5433.00        0.00146        0.04031
   5434.00        0.00146        0.04262
   5435.00        0.00146        0.04485
   5436.00        0.00146        0.04697
   5437.00        0.00146        0.04898
   5438.00        0.00146        0.05090
   5439.00        0.00146        0.05269
   5440.00        0.00146        0.05437
   5441.00        0.00146        0.05592
   5442.00        0.00146        0.05736
   5443.00        0.00146        0.05865
   5444.00        0.00146        0.05981
   5445.00        0.00146        0.06084
   5446.00        0.00146        0.06172
   5447.00        0.00146        0.06247
   5448.00        0.00146        0.06306
   5449.00        0.00146        0.06351
   5450.00        0.00098        0.06380
   5451.00        0.00049        0.06395
   5452.00        0.00000        0.06393
   5453.00       -0.00049        0.06377
   5454.00       -0.00098        0.06345
   5455.00       -0.00146        0.06296
   5456.00       -0.00195        0.06233
   5457.00       -0.00244        0.06154
   5458.00       -0.00293        0.06061
   5459.00       -0.00342        0.05951
   5460.00       -0.00391        0.05827
   5461.00       -0.00439        0.05687
   5462.00       -0.00488        0.05533
   5463.00       -0.00537        0.05365
   5464.00       -0.00586        0.05182
   5465.00       -0.00635        0.04987
   5466.00       -0.00684        0.04776
   5467.00       -0.00684        0.04553
   5468.00       -0.00684        0.04318
   5469.00       -0.00684        0.04071
   5470.00       -0.00684        0.03812
   5471.00       -0.00684        0.03542
   5472.00       -0.00684        0.03261
   5473.00       -0.00684        0.02971
   5474.00       -0.00684        0.02670
   5475.00       -0.00684        0.02362
   5476.00       -0.00684        0.02045
   5477.00       -0.00684        0.01721
   5478.00       -0.00684        0.01390
   5479.00       -0.00684        0.01053
   5480.00       -0.00684        0.00710
   5481.00       -0.00684        0.00363
   5482.00       -0.00684        0.00012
   5483.00       -0.00684       -0.00342
   5484.00       -0.00684       -0.00699
   5485.00       -0.00684       -0.01056
   5486.00       -0.00684       -0.01416
   5487.00       -0.00684       -0.01773
   5488.00       -0.00684       -0.02132
   5489.00       -0.00684       -0.02487
   5490.00       -0.00684       -0.02841
   5491.00       -0.00684       -0.03192
   5492.00       -0.00684       -0.03537
   5493.00       -0.00684       -0.03879
   5494.00       -0.00684       -0.04214
   5495.00       -0.00684       -0.04544
   5496.00       -0.00684       -0.04868
   5497.00       -0.00684       -0.05182
   5498.00       -0.00684       -0.05487
   5499.00       -0.00684       -0.05785
   5500.00       -0.00684       -0.06071
   5501.00       -0.00684       -0.06348
   5502.00       -0.00684       -0.06612
   5503.00       -0.00684       -0.06865
   5504.00       -0.00635       -0.07104
   5505.00       -0.00586       -0.07332
   5506.00       -0.00537       -0.07545
   5507.00       -0.00488       -0.07745
   5508.00       -0.00439       -0.07932
   5509.00       -0.00391       -0.08101
   5510.00       -0.00342       -0.08255
   5511.00       -0.00293       -0.08394
   5512.00       -0.00244       -0.08516
   5513.00       -0.00195       -0.08623
   5514.00       -0.00146       -0.08711
   5515.00       -0.00098       -0.08784
   5516.00       -0.00049       -0.08839
   5517.00       -0.00049       -0.08876
   5518.00       -0.00049       -0.08896
   5519.00       -0.00049       -0.08899
   5520.00       -0.00049       -0.08884
   5521.00       -0.00049       -0.08852
   5522.00       -0.00049       -0.08801
   5523.00       -0.00049       -0.08733
   5524.00       -0.00049       -0.08649
   5525.00       -0.00049       -0.08545
   5526.00       -0.00049       -0.08426
   5527.00       -0.00049       -0.08290
   5528.00       -0.00049       -0.08138
   5529.00       -0.00049       -0.07968
   5530.00       -0.00049       -0.07782
   5531.00       -0.00049       -0.07582
   5532.00       -0.00049       -0.07367
   5533.00       -0.00049       -0.07135
   5534.00       -0.00049       -0.06891
   5535.00       -0.00049       -0.06633
   5536.00       -0.00049       -0.06361
   5537.00       -0.00049       -0.06078
   5538.00       -0.00049       -0.05782
   5539.00       -0.00049       -0.05473
   5540.00       -0.00049       -0.05154
   5541.00       -0.00049       -0.04826
   5542.00       -0.00049       -0.04489
   5543.00       -0.00049       -0.04143
   5544.00       -0.00049       -0.03789
   5545.00       -0.00049       -0.03427
   5546.00       -0.00049       -0.03059
   5547.00       -0.00049       -0.02686
   5548.00       -0.00049       -0.02307
   5549.00       -0.00049       -0.01924
   5550.00       -0.00049       -0.01538
   5551.00       -0.00049       -0.01149
   5552.00       -0.00049       -0.00758
   5553.00       -0.00049       -0.00368
   5554.00       -0.00049        0.00024
   5555.00       -0.00049        0.00415
   5556.00       -0.00049        0.00804
   5557.00       -0.00049        0.01192
   5558.00       -0.00049        0.01576
   5559.00       -0.00049        0.01956
   5560.00       -0.00049        0.02333
   5561.00       -0.00049        0.02704
   5562.00       -0.00049        0.03069
   5563.00       -0.00049        0.03427
   5564.00       -0.00049        0.03780
   5565.00       -0.00049        0.04123
   5566.00       -0.00049        0.04457
   5567.00       -0.00049        0.04784
   5568.00       -0.00049        0.05099
   5569.00       -0.00049        0.05406
   5570.00       -0.00049        0.05701
   5571.00       -0.00049        0.05984
   5572.00       -0.00049        0.06258
   5573.00       -0.00049        0.06517
   5574.00       -0.00049        0.06766
   5575.00       -0.00049        0.07001
   5576.00       -0.00049        0.07222
   5577.00       -0.00049        0.07431
   5578.00       -0.00049        0.07625
   5579.00       -0.00049        0.07806
   5580.00       -0.00049        0.07973
   5581.00       -0.00049        0.08125
   5582.00       -0.00049        0.08263
   5583.00       -0.00049        0.08386
   5584.00       -0.00049        0.08495
   5585.00       -0.00049        0.08589
   5586.00       -0.00049        0.08670
   5587.00       -0.00049        0.08736
   5588.00       -0.00049        0.08786
   5589.00       -0.00049        0.08824
   5590.00       -0.00049        0.08847
   5591.00       -0.00049        0.08856
   5592.00       -0.00049        0.08852
   5593.00       -0.00049        0.08835
   5594.00       -0.00049        0.08804
   5595.00       -0.00049        0.08760
   5596.00       -0.00049        0.08705
   5597.00       -0.00049        0.08636
   5598.00       -0.00049        0.08557
   5599.00       -0.00049        0.08467
   5600.00       -0.00049        0.08365
   5601.00       -0.00049        0.08253
   5602.00       -0.00098        0.08131
   5603.00       -0.00146        0.08000
   5604.00       -0.00195        0.07860
   5605.00       -0.00244        0.07712
   5606.00       -0.00293        0.07556
   5607.00       -0.00342        0.07393
   5608.00       -0.00391        0.07222
   5609.00       -0.00439        0.07045
   5610.00       -0.00488        0.06863
   5611.00       -0.00537        0.06676
   5612.00       -0.00586        0.06483
   5613.00       -0.00635        0.06288
   5614.00       -0.00684        0.06088
   5615.00       -0.00732        0.05885
   5616.00       -0.00732        0.05681
   5617.00       -0.00732        0.05475
   5618.00       -0.00732        0.05266
   5619.00       -0.00732        0.05058
   5620.00       -0.00732        0.04849
   5621.00       -0.00732        0.04640
   5622.00       -0.00732        0.04433
   5623.00       -0.00732        0.04225
   5624.00       -0.00732        0.04021
   5625.00       -0.00732        0.03816
   5626.00       -0.00732        0.03616
   5627.00       -0.00732        0.03418
   5628.00       -0.00732        0.03224
   5629.00       -0.00732        0.03033
   5630.00       -0.00732        0.02846
   5631.00       -0.00732        0.02663
   5632.00       -0.00732        0.02486
   5633.00       -0.00732        0.02312
   5634.00       -0.00732        0.02144
   5635.00       -0.00732        0.01981
   5636.00       -0.00732        0.01822
   5637.00       -0.00732        0.01671
   5638.00       -0.00732        0.01524
   5639.00       -0.00732        0.01384
   5640.00       -0.00732        0.01250
   5641.00       -0.00732        0.01122
   5642.00       -0.00732        0.00999
   5643.00       -0.00732        0.00883
   5644.00       -0.00732        0.00774
   5645.00       -0.00732        0.00670
   5646.00       -0.00732        0.00572
   5647.00       -0.00732        0.00479
   5648.00       -0.00732        0.00394
   5649.00       -0.00732        0.00314
   5650.00       -0.00732        0.00240
   5651.00       -0.00732        0.00171
   5652.00       -0.00732        0.00108
   5653.00       -0.00732        0.00050
   5654.00       -0.00732       -0.00003
   5655.00       -0.00732       -0.00052
   5656.00       -0.00732       -0.00095
   5657.00       -0.00732       -0.00134
   5658.00       -0.00732       -0.00169
   5659.00       -0.00732       -0.00200
   5660.00       -0.00732       -0.00227
   5661.00       -0.00732       -0.00250
   5662.00       -0.00732       -0.00272
   5663.00       -0.00684       -0.00288
   5664.00       -0.00635       -0.00304
   5665.00       -0.00586       -0.00316
   5666.00       -0.00537       -0.00327
   5667.00       -0.00488       -0.00336
   5668.00       -0.00439       -0.00342
   5669.00       -0.00391       -0.00348
   5670.00       -0.00342       -0.00352
   5671.00       -0.00293       -0.00356
   5672.00       -0.00244       -0.00360
   5673.00       -0.00195       -0.00363
   5674.00       -0.00146       -0.00366
   5675.00       -0.00098       -0.00369
   5676.00       -0.00049       -0.00372
   5677.00        0.00000       -0.00377
   5678.00        0.00049       -0.00381
   5679.00        0.00098       -0.00388
   5680.00        0.00146       -0.00395
   5681.00        0.00195       -0.00404
   5682.00        0.00244       -0.00415
   5683.00        0.00293       -0.00427
   5684.00        0.00342       -0.00441
   5685.00        0.00391       -0.00458
   5686.00        0.00439       -0.00475
   5687.00        0.00488       -0.00496
   5688.00        0.00537       -0.00517
   5689.00        0.00586       -0.00543
   5690.00        0.00635       -0.00569
   5691.00        0.00684       -0.00600
   5692.00        0.00732       -0.00632
   5693.00        0.00781       -0.00665
   5694.00        0.00830       -0.00703
   5695.00        0.00879       -0.00743
   5696.00        0.00928       -0.00784
   5697.00        0.00977       -0.00829
   5698.00        0.01025       -0.00876
   5699.00        0.01074       -0.00925
   5700.00        0.01074       -0.00975
   5701.00        0.01074       -0.01028
   5702.00        0.01074       -0.01085
   5703.00        0.01074       -0.01143
   5704.00        0.01074       -0.01202
   5705.00        0.01074       -0.01263
   5706.00        0.01074       -0.01326
   5707.00        0.01074       -0.01390
   5708.00        0.01074       -0.01457
   5709.00        0.01074       -0.01524
   5710.00        0.01074       -0.01591
   5711.00        0.01074       -0.01662
   5712.00        0.01074       -0.01732
   5713.00        0.01074       -0.01804
   5714.00        0.01074       -0.01875
   5715.00        0.01074       -0.01947
   5716.00        0.01074       -0.02020
   5717.00        0.01074       -0.02094
   5718.00        0.01074       -0.02167
   5719.00        0.01074       -0.02240
   5720.00        0.01074       -0.02313
   5721.00        0.01074       -0.02385
   5722.00        0.01074       -0.02458
   5723.00        0.01074       -0.02530
   5724.00        0.01074       -0.02602
   5725.00        0.01074       -0.02672
   5726.00        0.01074       -0.02742
   5727.00        0.01025       -0.02811
   5728.00        0.00977       -0.02879
   5729.00        0.00928       -0.02946
   5730.00        0.00879       -0.03012
   5731.00        0.00830       -0.03078
   5732.00        0.00781       -0.03142
   5733.00        0.00732       -0.03204
   5734.00        0.00684       -0.03267
   5735.00        0.00635       -0.03326
   5736.00        0.00586       -0.03386
   5737.00        0.00537       -0.03445
   5738.00        0.00488       -0.03502
   5739.00        0.00439       -0.03558
   5740.00        0.00391       -0.03613
   5741.00        0.00342       -0.03667
   5742.00        0.00293       -0.03720
   5743.00        0.00244       -0.03772
   5744.00        0.00195       -0.03824
   5745.00        0.00146       -0.03874
   5746.00        0.00098       -0.03925
   5747.00        0.00049       -0.03973
   5748.00        0.00000       -0.04022
   5749.00       -0.00049       -0.04071
   5750.00       -0.00098       -0.04120
   5751.00       -0.00146       -0.04169
   5752.00       -0.00195       -0.04216
   5753.00       -0.00244       -0.04265
   5754.00       -0.00293       -0.04314
   5755.00       -0.00342       -0.04362
   5756.00       -0.00391       -0.04411
   5757.00       -0.00439       -0.04462
   5758.00       -0.00488       -0.04512
   5759.00       -0.00537       -0.04564
   5760.00       -0.00586       -0.04617
   5761.00       -0.00635       -0.04671
   5762.00       -0.00684       -0.04726
   5763.00       -0.00732       -0.04782
   5764.00       -0.00781       -0.04839
   5765.00       -0.00830       -0.04898
   5766.00       -0.00830       -0.04959
   5767.00       -0.00830       -0.05022
   5768.00       -0.00830       -0.05087
   5769.00       -0.00830       -0.05153
   5770.00       -0.00830       -0.05222
   5771.00       -0.00830       -0.05292
   5772.00       -0.00830       -0.05365
   5773.00       -0.00830       -0.05440
   5774.00       -0.00830       -0.05516
   5775.00       -0.00830       -0.05595
   5776.00       -0.00830       -0.05676
   5777.00       -0.00830       -0.05760
   5778.00       -0.00830       -0.05846
   5779.00       -0.00830       -0.05933
   5780.00       -0.00830       -0.06023
   5781.00       -0.00830       -0.06116
   5782.00       -0.00830       -0.06209
   5783.00       -0.00830       -0.06305
   5784.00       -0.00830       -0.06404
   5785.00       -0.00830       -0.06503
   5786.00       -0.00830       -0.06606
   5787.00       -0.00830       -0.06708
   5788.00       -0.00830       -0.06813
   5789.00       -0.00830       -0.06918
   5790.00       -0.00830       -0.07025
   5791.00       -0.00830       -0.07133
   5792.00       -0.00830       -0.07243
   5793.00       -0.00830       -0.07352
   5794.00       -0.00830       -0.07462
   5795.00       -0.00830       -0.07573
   5796.00       -0.00830       -0.07683
   5797.00       -0.00830       -0.07793
   5798.00       -0.00830       -0.07903
   5799.00       -0.00830       -0.08012
   5800.00       -0.00830       -0.08121
   5801.00       -0.00830       -0.08229
   5802.00       -0.00781       -0.08334
   5803.00       -0.00732       -0.08440
   5804.00       -0.00684       -0.08542
   5805.00       -0.00635       -0.08643
   5806.00       -0.00586       -0.08742
   5807.00       -0.00537       -0.08838
   5808.00       -0.00488       -0.08931
   5809.00       -0.00439       -0.09021
   5810.00       -0.00391       -0.09108
   5811.00       -0.00342       -0.09192
   5812.00       -0.00293       -0.09271
   5813.00       -0.00244       -0.09348
   5814.00       -0.00195       -0.09418
   5815.00       -0.00146       -0.09485
   5816.00       -0.00098       -0.09547
   5817.00       -0.00049       -0.09604
   5818.00        0.00000       -0.09656
   5819.00        0.00049       -0.09703
   5820.00        0.00098       -0.09744
   5821.00        0.00146       -0.09779
   5822.00        0.00195       -0.09810
   5823.00        0.00244       -0.09833
   5824.00        0.00244       -0.09850
   5825.00        0.00244       -0.09860
   5826.00        0.00244       -0.09865
   5827.00        0.00244       -0.09862
   5828.00        0.00244       -0.09853
   5829.00        0.00244       -0.09837
   5830.00        0.00244       -0.09814
   5831.00        0.00244       -0.09784
   5832.00        0.00244       -0.09747
   5833.00        0.00244       -0.09703
   5834.00        0.00244       -0.09653
   5835.00        0.00244       -0.09595
   5836.00        0.00244       -0.09529
   5837.00        0.00244       -0.09456
   5838.00        0.00244       -0.09377
   5839.00        0.00244       -0.09290
   5840.00        0.00244       -0.09196
   5841.00        0.00244       -0.09096
   5842.00        0.00244       -0.08989
   5843.00        0.00244       -0.08875
   5844.00        0.00244       -0.08754
   5845.00        0.00244       -0.08627
   5846.00        0.00244       -0.08493
   5847.00        0.00244       -0.08354
   5848.00        0.00244       -0.08209
   5849.00        0.00244       -0.08058
   5850.00        0.00244       -0.07901
   5851.00        0.00244       -0.07738
   5852.00        0.00244       -0.07571
   5853.00        0.00244       -0.07397
   5854.00        0.00244       -0.07220
   5855.00        0.00244       -0.07039
   5856.00        0.00293       -0.06853
   5857.00        0.00342       -0.06662
   5858.00        0.00391       -0.06468
   5859.00        0.00439       -0.06271
   5860.00        0.00488       -0.06070
   5861.00        0.00537       -0.05867
   5862.00        0.00586       -0.05661
   5863.00        0.00635       -0.05452
   5864.00        0.00684       -0.05241
   5865.00        0.00732       -0.05028
   5866.00        0.00781       -0.04814
   5867.00        0.00781       -0.04599
   5868.00        0.00781       -0.04382
   5869.00        0.00781       -0.04166
   5870.00        0.00781       -0.03947
   5871.00        0.00781       -0.03731
   5872.00        0.00781       -0.03513
   5873.00        0.00781       -0.03297
   5874.00        0.00781       -0.03081
   5875.00        0.00781       -0.02867
   5876.00        0.00781       -0.02654
   5877.00        0.00781       -0.02441
   5878.00        0.00781       -0.02232
   5879.00        0.00781       -0.02025
   5880.00        0.00781       -0.01820
   5881.00        0.00781       -0.01617
   5882.00        0.00781       -0.01419
   5883.00        0.00781       -0.01222
   5884.00        0.00781       -0.01030
   5885.00        0.00781       -0.00842
   5886.00        0.00781       -0.00658
   5887.00        0.00781       -0.00476
   5888.00        0.00781       -0.00301
   5889.00        0.00781       -0.00128
   5890.00        0.00781        0.00038
   5891.00        0.00781        0.00200
   5892.00        0.00781        0.00357
   5893.00        0.00781        0.00508
   5894.00        0.00781        0.00655
   5895.00        0.00781        0.00795
   5896.00        0.00781        0.00929
   5897.00        0.00781        0.01057
   5898.00        0.00781        0.01181
   5899.00        0.00781        0.01297
   5900.00        0.00781        0.01408
   5901.00        0.00732        0.01512
   5902.00        0.00684        0.01611
   5903.00        0.00635        0.01703
   5904.00        0.00586        0.01787
   5905.00        0.00537        0.01866
   5906.00        0.00488        0.01938
   5907.00        0.00439        0.02003
   5908.00        0.00391        0.02061
   5909.00        0.00342        0.02115
   5910.00        0.00293        0.02159
   5911.00        0.00244        0.02199
   5912.00        0.00195        0.02231
   5913.00        0.00146        0.02257
   5914.00        0.00098        0.02277
   5915.00        0.00049        0.02289
   5916.00        0.00000        0.02295
   5917.00       -0.00049        0.02295
   5918.00       -0.00098        0.02289
   5919.00       -0.00146        0.02277
   5920.00       -0.00195        0.02258
   5921.00       -0.00244        0.02235
   5922.00       -0.00293        0.02205
   5923.00       -0.00342        0.02170
   5924.00       -0.00391        0.02129
   5925.00       -0.00439        0.02083
   5926.00       -0.00488        0.02032
   5927.00       -0.00537        0.01976
   5928.00       -0.00586        0.01915
   5929.00       -0.00635        0.01849
   5930.00       -0.00684        0.01779
   5931.00       -0.00732        0.01706
   5932.00       -0.00732        0.01628
   5933.00       -0.00732        0.01546
   5934.00       -0.00732        0.01462
   5935.00       -0.00732        0.01373
   5936.00       -0.00732        0.01282
   5937.00       -0.00732        0.01187
   5938.00       -0.00732        0.01091
   5939.00       -0.00732        0.00993
   5940.00       -0.00732        0.00893
   5941.00       -0.00732        0.00790
   5942.00       -0.00732        0.00687
   5943.00       -0.00732        0.00583
   5944.00       -0.00732        0.00478
   5945.00       -0.00732        0.00372
   5946.00       -0.00732        0.00267
   5947.00       -0.00732        0.00162
   5948.00       -0.00732        0.00056
   5949.00       -0.00732       -0.00049
   5950.00       -0.00732       -0.00151
   5951.00       -0.00732       -0.00253
   5952.00       -0.00732       -0.00354
   5953.00       -0.00732       -0.00453
   5954.00       -0.00732       -0.00549
   5955.00       -0.00732       -0.00642
   5956.00       -0.00684       -0.00734
   5957.00       -0.00635       -0.00821
   5958.00       -0.00586       -0.00905
   5959.00       -0.00537       -0.00986
   5960.00       -0.00488       -0.01064
   5961.00       -0.00439       -0.01135
   5962.00       -0.00391       -0.01204
   5963.00       -0.00342       -0.01268
   5964.00       -0.00293       -0.01326
   5965.00       -0.00244       -0.01379
   5966.00       -0.00195       -0.01428
   5967.00       -0.00146       -0.01471
   5968.00       -0.00098       -0.01509
   5969.00       -0.00049       -0.01540
   5970.00        0.00000       -0.01566
   5971.00        0.00049       -0.01584
   5972.00        0.00098       -0.01598
   5973.00        0.00098       -0.01604
   5974.00        0.00098       -0.01604
   5975.00        0.00098       -0.01598
   5976.00        0.00098       -0.01584
   5977.00        0.00098       -0.01564
   5978.00        0.00098       -0.01538
   5979.00        0.00098       -0.01505
   5980.00        0.00098       -0.01465
   5981.00        0.00098       -0.01418
   5982.00        0.00098       -0.01366
   5983.00        0.00098       -0.01306
   5984.00        0.00098       -0.01239
   5985.00        0.00098       -0.01167
   5986.00        0.00098       -0.01088
   5987.00        0.00098       -0.01003
   5988.00        0.00098       -0.00912
   5989.00        0.00098       -0.00816
   5990.00        0.00098       -0.00714
   5991.00        0.00098       -0.00606
   5992.00        0.00098       -0.00493
   5993.00        0.00098       -0.00377
   5994.00        0.00098       -0.00255
   5995.00        0.00098       -0.00128
   5996.00        0.00098        0.00002
   5997.00        0.00098        0.00136
   5998.00        0.00098        0.00273
   5999.00        0.00098        0.00414
   6000.00        0.00098        0.00555
   6001.00        0.00098        0.00700
   6002.00        0.00098        0.00847
   6003.00        0.00098        0.00995
   6004.00        0.00098        0.01144
   6005.00        0.00098        0.01294
   6006.00        0.00098        0.01443
   6007.00        0.00098        0.01593
   6008.00        0.00098        0.01741
   6009.00        0.00098        0.01889
   6010.00        0.00098        0.02036
   6011.00        0.00098        0.02179
   6012.00        0.00098        0.02321
   6013.00        0.00098        0.02460
   6014.00        0.00098        0.02594
   6015.00        0.00049        0.02725
   6016.00        0.00000        0.02852
   6017.00       -0.00049        0.02974
   6018.00       -0.00098        0.03091
   6019.00       -0.00146        0.03203
   6020.00       -0.00195        0.03308
   6021.00       -0.00244        0.03407
   6022.00       -0.00293        0.03500
   6023.00       -0.00342        0.03584
   6024.00       -0.00391        0.03662
   6025.00       -0.00391        0.03732
   6026.00       -0.00391        0.03795
   6027.00       -0.00391        0.03848
   6028.00       -0.00391        0.03893
   6029.00       -0.00391        0.03928
   6030.00       -0.00391        0.03955
   6031.00       -0.00391        0.03972
   6032.00       -0.00391        0.03979
   6033.00       -0.00391        0.03978
   6034.00       -0.00391        0.03966
   6035.00       -0.00391        0.03943
   6036.00       -0.00391        0.03911
   6037.00       -0.00391        0.03870
   6038.00       -0.00391        0.03818
   6039.00       -0.00391        0.03755
   6040.00       -0.00391        0.03682
   6041.00       -0.00391        0.03600
   6042.00       -0.00391        0.03508
   6043.00       -0.00391        0.03406
   6044.00       -0.00391        0.03294
   6045.00       -0.00391        0.03174
   6046.00       -0.00391        0.03043
   6047.00       -0.00391        0.02904
   6048.00       -0.00391        0.02756
   6049.00       -0.00391        0.02600
   6050.00       -0.00391        0.02437
   6051.00       -0.00391        0.02264
   6052.00       -0.00391        0.02086
   6053.00       -0.00342        0.01900
   6054.00       -0.00293        0.01707
   6055.00       -0.00244        0.01509
   6056.00       -0.00195        0.01305
   6057.00       -0.00146        0.01097
   6058.00       -0.00098        0.00883
   6059.00       -0.00049        0.00667
   6060.00        0.00000        0.00446
   6061.00        0.00049        0.00223
   6062.00        0.00098       -0.00003
   6063.00        0.00146       -0.00230
   6064.00        0.00195       -0.00458
   6065.00        0.00244       -0.00687
   6066.00        0.00293       -0.00916
   6067.00        0.00342       -0.01141
   6068.00        0.00391       -0.01367
   6069.00        0.00439       -0.01591
   6070.00        0.00488       -0.01813
   6071.00        0.00537       -0.02029
   6072.00        0.00586       -0.02243
   6073.00        0.00635       -0.02452
   6074.00        0.00684       -0.02655
   6075.00        0.00732       -0.02852
   6076.00        0.00781       -0.03044
   6077.00        0.00830       -0.03227
   6078.00        0.00879       -0.03404
   6079.00        0.00928       -0.03572
   6080.00        0.00977       -0.03731
   6081.00        0.01025       -0.03882
   6082.00        0.01074       -0.04022
   6083.00        0.01123       -0.04152
   6084.00        0.01172       -0.04272
   6085.00        0.01172       -0.04381
   6086.00        0.01172       -0.04477
   6087.00        0.01172       -0.04562
   6088.00        0.01172       -0.04636
   6089.00        0.01172       -0.04697
   6090.00        0.01172       -0.04745
   6091.00        0.01172       -0.04781
   6092.00        0.01172       -0.04803
   6093.00        0.01172       -0.04813
   6094.00        0.01172       -0.04808
   6095.00        0.01172       -0.04791
   6096.00        0.01172       -0.04761
   6097.00        0.01172       -0.04715
   6098.00        0.01172       -0.04659
   6099.00        0.01172       -0.04587
   6100.00        0.01172       -0.04503
   6101.00        0.01172       -0.04405
   6102.00        0.01172       -0.04294
   6103.00        0.01123       -0.04170
   6104.00        0.01074       -0.04034
   6105.00        0.01025       -0.03888
   6106.00        0.00977       -0.03728
   6107.00        0.00928       -0.03557
   6108.00        0.00879       -0.03374
   6109.00        0.00830       -0.03181
   6110.00        0.00781       -0.02979
   6111.00        0.00732       -0.02765
   6112.00        0.00684       -0.02542
   6113.00        0.00635       -0.02312
   6114.00        0.00586       -0.02072
   6115.00        0.00537       -0.01826
   6116.00        0.00488       -0.01573
   6117.00        0.00439       -0.01312
   6118.00        0.00391       -0.01047
   6119.00        0.00342       -0.00777
   6120.00        0.00293       -0.00502
   6121.00        0.00244       -0.00224
   6122.00        0.00195        0.00056
   6123.00        0.00146        0.00340
   6124.00        0.00098        0.00626
   6125.00        0.00049        0.00911
   6126.00        0.00000        0.01196
   6127.00       -0.00049        0.01482
   6128.00       -0.00098        0.01764
   6129.00       -0.00146        0.02045
   6130.00       -0.00195        0.02324
   6131.00       -0.00244        0.02599
   6132.00       -0.00293        0.02869
   6133.00       -0.00342        0.03134
   6134.00       -0.00391        0.03394
   6135.00       -0.00439        0.03647
   6136.00       -0.00488        0.03893
   6137.00       -0.00537        0.04131
   6138.00       -0.00586        0.04361
   6139.00       -0.00635        0.04584
   6140.00       -0.00684        0.04796
   6141.00       -0.00684        0.04997
   6142.00       -0.00684        0.05190
   6143.00       -0.00684        0.05371
   6144.00       -0.00684        0.05540
   6145.00       -0.00684        0.05699
   6146.00       -0.00684        0.05846
   6147.00       -0.00684        0.05980
   6148.00       -0.00684        0.06102
   6149.00       -0.00684        0.06210
   6150.00       -0.00684        0.06305
   6151.00       -0.00684        0.06387
   6152.00       -0.00684        0.06456
   6153.00       -0.00684        0.06511
   6154.00       -0.00684        0.06552
   6155.00       -0.00684        0.06580
   6156.00       -0.00684        0.06593
   6157.00       -0.00684        0.06595
   6158.00       -0.00684        0.06581
   6159.00       -0.00684        0.06555
   6160.00       -0.00684        0.06516
   6161.00       -0.00684        0.06462
   6162.00       -0.00635        0.06396
   6163.00       -0.00586        0.06317
   6164.00       -0.00537        0.06227
   6165.00       -0.00488        0.06125
   6166.00       -0.00439        0.06010
   6167.00       -0.00391        0.05885
   6168.00       -0.00342        0.05750
   6169.00       -0.00293        0.05603
   6170.00       -0.00244        0.05446
   6171.00       -0.00195        0.05281
   6172.00       -0.00146        0.05107
   6173.00       -0.00098        0.04924
   6174.00       -0.00049        0.04733
   6175.00        0.00000        0.04536
   6176.00        0.00049        0.04332
   6177.00        0.00098        0.04123
   6178.00        0.00146        0.03908
   6179.00        0.00195        0.03688
   6180.00        0.00244        0.03465
   6181.00        0.00293        0.03238
   6182.00        0.00342        0.03009
   6183.00        0.00391        0.02779
   6184.00        0.00439        0.02547
   6185.00        0.00488        0.02313
   6186.00        0.00488        0.02081
   6187.00        0.00488        0.01851
   6188.00        0.00488        0.01620
   6189.00        0.00488        0.01393
   6190.00        0.00488        0.01167
   6191.00        0.00488        0.00946
   6192.00        0.00488        0.00729
   6193.00        0.00488        0.00517
   6194.00        0.00488        0.00310
   6195.00        0.00488        0.00110
   6196.00        0.00488       -0.00085
   6197.00        0.00488       -0.00273
   6198.00        0.00488       -0.00452
   6199.00        0.00488       -0.00624
   6200.00        0.00488       -0.00787
   6201.00        0.00488       -0.00940
   6202.00        0.00488       -0.01085
   6203.00        0.00488       -0.01219
   6204.00        0.00488       -0.01344
   6205.00        0.00488       -0.01457
   6206.00        0.00488       -0.01561
   6207.00        0.00488       -0.01653
   6208.00        0.00488       -0.01732
   6209.00        0.00488       -0.01801
   6210.00        0.00488       -0.01857
   6211.00        0.00488       -0.01903
   6212.00        0.00488       -0.01935
   6213.00        0.00488       -0.01955
   6214.00        0.00488       -0.01962
   6215.00        0.00488       -0.01959
   6216.00        0.00488       -0.01942
   6217.00        0.00488       -0.01913
   6218.00        0.00488       -0.01872
   6219.00        0.00488       -0.01820
   6220.00        0.00488       -0.01755
   6221.00        0.00488       -0.01678
   6222.00        0.00488       -0.01590
   6223.00        0.00488       -0.01491
   6224.00        0.00488       -0.01379
   6225.00        0.00488       -0.01259
   6226.00        0.00488       -0.01126
   6227.00        0.00488       -0.00984
   6228.00        0.00488       -0.00832
   6229.00        0.00537       -0.00670
   6230.00        0.00586       -0.00500
   6231.00        0.00635       -0.00320
   6232.00        0.00684       -0.00133
   6233.00        0.00732        0.00063
   6234.00        0.00781        0.00264
   6235.00        0.00830        0.00475
   6236.00        0.00879        0.00690
   6237.00        0.00928        0.00911
   6238.00        0.00977        0.01138
   6239.00        0.00977        0.01369
   6240.00        0.00977        0.01604
   6241.00        0.00977        0.01843
   6242.00        0.00977        0.02086
   6243.00        0.00977        0.02330
   6244.00        0.00977        0.02576
   6245.00        0.00977        0.02824
   6246.00        0.00977        0.03072
   6247.00        0.00977        0.03320
   6248.00        0.00977        0.03569
   6249.00        0.00977        0.03816
   6250.00        0.00977        0.04062
   6251.00        0.00977        0.04305
   6252.00        0.00977        0.04546
   6253.00        0.00977        0.04784
   6254.00        0.00977        0.05017
   6255.00        0.00977        0.05246
   6256.00        0.00977        0.05472
   6257.00        0.00977        0.05692
   6258.00        0.00977        0.05905
   6259.00        0.00977        0.06113
   6260.00        0.00977        0.06314
   6261.00        0.00977        0.06508
   6262.00        0.00928        0.06696
   6263.00        0.00879        0.06874
   6264.00        0.00830        0.07045
   6265.00        0.00781        0.07208
   6266.00        0.00732        0.07362
   6267.00        0.00684        0.07506
   6268.00        0.00635        0.07642
   6269.00        0.00586        0.07768
   6270.00        0.00537        0.07884
   6271.00        0.00488        0.07990
   6272.00        0.00439        0.08086
   6273.00        0.00391        0.08173
   6274.00        0.00342        0.08247
   6275.00        0.00293        0.08313
   6276.00        0.00244        0.08368
   6277.00        0.00195        0.08412
   6278.00        0.00146        0.08447
   6279.00        0.00098        0.08470
   6280.00        0.00049        0.08484
   6281.00        0.00000        0.08487
   6282.00       -0.00049        0.08479
   6283.00       -0.00098        0.08463
   6284.00       -0.00146        0.08435
   6285.00       -0.00195        0.08398
   6286.00       -0.00244        0.08353
   6287.00       -0.00293        0.08298
   6288.00       -0.00342        0.08234
   6289.00       -0.00391        0.08160
   6290.00       -0.00439        0.08078
   6291.00       -0.00488        0.07990
   6292.00       -0.00537        0.07892
   6293.00       -0.00586        0.07787
   6294.00       -0.00635        0.07675
   6295.00       -0.00684        0.07556
   6296.00       -0.00732        0.07431
   6297.00       -0.00781        0.07301
   6298.00       -0.00830        0.07164
   6299.00       -0.00879        0.07024
   6300.00       -0.00928        0.06877
   6301.00       -0.00977        0.06728
   6302.00       -0.01025        0.06575
   6303.00       -0.01074        0.06418
   6304.00       -0.01123        0.06259
   6305.00       -0.01172        0.06097
   6306.00       -0.01221        0.05934
   6307.00       -0.01270        0.05769
   6308.00       -0.01318        0.05605
   6309.00       -0.01318        0.05440
   6310.00       -0.01318        0.05275
   6311.00       -0.01318        0.05110
   6312.00       -0.01318        0.04947
   6313.00       -0.01318        0.04785
   6314.00       -0.01318        0.04625
   6315.00       -0.01318        0.04469
   6316.00       -0.01318        0.04315
   6317.00       -0.01318        0.04164
   6318.00       -0.01318        0.04018
   6319.00       -0.01318        0.03874
   6320.00       -0.01318        0.03735
   6321.00       -0.01270        0.03603
   6322.00       -0.01221        0.03474
   6323.00       -0.01172        0.03352
   6324.00       -0.01123        0.03235
   6325.00       -0.01074        0.03125
   6326.00       -0.01025        0.03020
   6327.00       -0.00977        0.02922
   6328.00       -0.00928        0.02832
   6329.00       -0.00879        0.02748
   6330.00       -0.00830        0.02670
   6331.00       -0.00781        0.02602
   6332.00       -0.00732        0.02539
   6333.00       -0.00684        0.02484
   6334.00       -0.00635        0.02437
   6335.00       -0.00537        0.02397
   6336.00       -0.00439        0.02365
   6337.00       -0.00342        0.02341
   6338.00       -0.00244        0.02322
   6339.00       -0.00146        0.02313
   6340.00       -0.00049        0.02310
   6341.00        0.00049        0.02315
   6342.00        0.00146        0.02325
   6343.00        0.00244        0.02344
   6344.00        0.00342        0.02368
   6345.00        0.00439        0.02399
   6346.00        0.00537        0.02437
   6347.00        0.00635        0.02478
   6348.00        0.00732        0.02527
   6349.00        0.00781        0.02579
   6350.00        0.00830        0.02637
   6351.00        0.00879        0.02699
   6352.00        0.00928        0.02765
   6353.00        0.00977        0.02834
   6354.00        0.01025        0.02905
   6355.00        0.01074        0.02980
   6356.00        0.01123        0.03058
   6357.00        0.01172        0.03136
   6358.00        0.01221        0.03215
   6359.00        0.01270        0.03296
   6360.00        0.01318        0.03377
   6361.00        0.01367        0.03456
   6362.00        0.01416        0.03535
   6363.00        0.01416        0.03613
   6364.00        0.01416        0.03690
   6365.00        0.01416        0.03763
   6366.00        0.01416        0.03835
   6367.00        0.01416        0.03902
   6368.00        0.01416        0.03964
   6369.00        0.01416        0.04024
   6370.00        0.01416        0.04077
   6371.00        0.01416        0.04126
   6372.00        0.01416        0.04169
   6373.00        0.01416        0.04204
   6374.00        0.01367        0.04233
   6375.00        0.01318        0.04256
   6376.00        0.01270        0.04269
   6377.00        0.01221        0.04277
   6378.00        0.01172        0.04274
   6379.00        0.01123        0.04263
   6380.00        0.01074        0.04243
   6381.00        0.01025        0.04214
   6382.00        0.00977        0.04176
   6383.00        0.00928        0.04128
   6384.00        0.00879        0.04070
   6385.00        0.00830        0.04001
   6386.00        0.00781        0.03922
   6387.00        0.00732        0.03831
   6388.00        0.00684        0.03732
   6389.00        0.00635        0.03621
   6390.00        0.00586        0.03500
   6391.00        0.00537        0.03368
   6392.00        0.00488        0.03226
   6393.00        0.00439        0.03072
   6394.00        0.00391        0.02908
   6395.00        0.00342        0.02736
   6396.00        0.00293        0.02553
   6397.00        0.00244        0.02359
   6398.00        0.00195        0.02156
   6399.00        0.00146        0.01944
   6400.00        0.00098        0.01724
   6401.00        0.00049        0.01495
   6402.00        0.00000        0.01257
   6403.00       -0.00049        0.01012
   6404.00       -0.00098        0.00760
   6405.00       -0.00146        0.00500
   6406.00       -0.00195        0.00235
   6407.00       -0.00244       -0.00037
   6408.00       -0.00293       -0.00313
   6409.00       -0.00293       -0.00594
   6410.00       -0.00293       -0.00879
   6411.00       -0.00293       -0.01167
   6412.00       -0.00293       -0.01459
   6413.00       -0.00293       -0.01753
   6414.00       -0.00293       -0.02048
   6415.00       -0.00293       -0.02344
   6416.00       -0.00293       -0.02640
   6417.00       -0.00293       -0.02936
   6418.00       -0.00293       -0.03232
   6419.00       -0.00293       -0.03525
   6420.00       -0.00293       -0.03815
   6421.00       -0.00293       -0.04103
   6422.00       -0.00293       -0.04385
   6423.00       -0.00293       -0.04665
   6424.00       -0.00293       -0.04939
   6425.00       -0.00293       -0.05206
   6426.00       -0.00293       -0.05469
   6427.00       -0.00293       -0.05722
   6428.00       -0.00244       -0.05969
   6429.00       -0.00195       -0.06207
   6430.00       -0.00146       -0.06436
   6431.00       -0.00098       -0.06656
   6432.00       -0.00049       -0.06866
   6433.00        0.00000       -0.07065
   6434.00        0.00049       -0.07253
   6435.00        0.00098       -0.07430
   6436.00        0.00146       -0.07594
   6437.00        0.00195       -0.07747
   6438.00        0.00244       -0.07886
   6439.00        0.00293       -0.08014
   6440.00        0.00293       -0.08127
   6441.00        0.00293       -0.08226
   6442.00        0.00293       -0.08313
   6443.00        0.00293       -0.08385
   6444.00        0.00293       -0.08443
   6445.00        0.00293       -0.08485
   6446.00        0.00293       -0.08514
   6447.00        0.00293       -0.08530
   6448.00        0.00293       -0.08530
   6449.00        0.00293       -0.08516
   6450.00        0.00293       -0.08487
   6451.00        0.00293       -0.08444
   6452.00        0.00293       -0.08388
   6453.00        0.00293       -0.08318
   6454.00        0.00293       -0.08234
   6455.00        0.00293       -0.08136
   6456.00        0.00293       -0.08025
   6457.00        0.00293       -0.07903
   6458.00        0.00293       -0.07765
   6459.00        0.00244       -0.07617
   6460.00        0.00195       -0.07458
   6461.00        0.00146       -0.07288
   6462.00        0.00098       -0.07106
   6463.00        0.00049       -0.06914
   6464.00        0.00000       -0.06712
   6465.00       -0.00049       -0.06502
   6466.00       -0.00098       -0.06282
   6467.00       -0.00146       -0.06055
   6468.00       -0.00195       -0.05821
   6469.00       -0.00244       -0.05579
   6470.00       -0.00293       -0.05331
   6471.00       -0.00342       -0.05078
   6472.00       -0.00391       -0.04820
   6473.00       -0.00439       -0.04559
   6474.00       -0.00488       -0.04294
   6475.00       -0.00537       -0.04025
   6476.00       -0.00586       -0.03755
   6477.00       -0.00635       -0.03484
   6478.00       -0.00684       -0.03210
   6479.00       -0.00732       -0.02939
   6480.00       -0.00781       -0.02667
   6481.00       -0.00830       -0.02396
   6482.00       -0.00879       -0.02127
   6483.00       -0.00928       -0.01862
   6484.00       -0.00977       -0.01598
   6485.00       -0.01025       -0.01338
   6486.00       -0.01074       -0.01083
   6487.00       -0.01123       -0.00833
   6488.00       -0.01172       -0.00589
   6489.00       -0.01221       -0.00351
   6490.00       -0.01221       -0.00119
   6491.00       -0.01221        0.00105
   6492.00       -0.01221        0.00323
   6493.00       -0.01221        0.00533
   6494.00       -0.01221        0.00734
   6495.00       -0.01221        0.00926
   6496.00       -0.01221        0.01109
   6497.00       -0.01221        0.01283
   6498.00       -0.01221        0.01448
   6499.00       -0.01221        0.01604
   6500.00       -0.01221        0.01747
   6501.00       -0.01221        0.01881
   6502.00       -0.01221        0.02007
   6503.00       -0.01221        0.02119
   6504.00       -0.01172        0.02222
   6505.00       -0.01123        0.02313
   6506.00       -0.01074        0.02396
   6507.00       -0.01025        0.02466
   6508.00       -0.00977        0.02525
   6509.00       -0.00928        0.02576
   6510.00       -0.00879        0.02614
   6511.00       -0.00830        0.02643
   6512.00       -0.00781        0.02661
   6513.00       -0.00732        0.02669
   6514.00       -0.00684        0.02667
   6515.00       -0.00635        0.02657
   6516.00       -0.00586        0.02637
   6517.00       -0.00537        0.02608
   6518.00       -0.00488        0.02570
   6519.00       -0.00439        0.02524
   6520.00       -0.00391        0.02470
   6521.00       -0.00342        0.02409
   6522.00       -0.00293        0.02341
   6523.00       -0.00244        0.02266
   6524.00       -0.00195        0.02184
   6525.00       -0.00146        0.02097
   6526.00       -0.00098        0.02005
   6527.00       -0.00049        0.01907
   6528.00        0.00000        0.01807
   6529.00        0.00049        0.01701
   6530.00        0.00098        0.01591
   6531.00        0.00146        0.01480
   6532.00        0.00195        0.01367
   6533.00        0.00244        0.01251
   6534.00        0.00293        0.01135
   6535.00        0.00342        0.01016
   6536.00        0.00391        0.00899
   6537.00        0.00439        0.00781
   6538.00        0.00488        0.00665
   6539.00        0.00537        0.00549
   6540.00        0.00586        0.00435
   6541.00        0.00635        0.00323
   6542.00        0.00684        0.00215
   6543.00        0.00732        0.00108
   6544.00        0.00781        0.00006
   6545.00        0.00830       -0.00092
   6546.00        0.00879       -0.00186
   6547.00        0.00928       -0.00276
   6548.00        0.00977       -0.00360
   6549.00        0.01025       -0.00438
   6550.00        0.01025       -0.00511
   6551.00        0.01025       -0.00577
   6552.00        0.01025       -0.00638
   6553.00        0.01025       -0.00691
   6554.00        0.01025       -0.00737
   6555.00        0.01025       -0.00777
   6556.00        0.01025       -0.00809
   6557.00        0.01025       -0.00832
   6558.00        0.01025       -0.00848
   6559.00        0.01025       -0.00856
   6560.00        0.01025       -0.00858
   6561.00        0.01025       -0.00850
   6562.00        0.01025       -0.00833
   6563.00        0.01025       -0.00809
   6564.00        0.01025       -0.00777
   6565.00        0.01025       -0.00735
   6566.00        0.00977       -0.00687
   6567.00        0.00928       -0.00629
   6568.00        0.00879       -0.00563
   6569.00        0.00830       -0.00490
   6570.00        0.00781       -0.00407
   6571.00        0.00732       -0.00319
   6572.00        0.00684       -0.00221
   6573.00        0.00635       -0.00116
   6574.00        0.00586       -0.00003
   6575.00        0.00537        0.00116
   6576.00        0.00488        0.00243
   6577.00        0.00439        0.00375
   6578.00        0.00391        0.00516
   6579.00        0.00342        0.00662
   6580.00        0.00293        0.00813
   6581.00        0.00244        0.00970
   6582.00        0.00195        0.01134
   6583.00        0.00146        0.01302
   6584.00        0.00098        0.01474
   6585.00        0.00049        0.01651
   6586.00        0.00000        0.01833
   6587.00       -0.00049        0.02017
   6588.00       -0.00098        0.02206
   6589.00       -0.00146        0.02397
   6590.00       -0.00195        0.02591
   6591.00       -0.00244        0.02786
   6592.00       -0.00293        0.02985
   6593.00       -0.00342        0.03185
   6594.00       -0.00342        0.03384
   6595.00       -0.00342        0.03586
   6596.00       -0.00342        0.03789
   6597.00       -0.00342        0.03990
   6598.00       -0.00342        0.04192
   6599.00       -0.00342        0.04391
   6600.00       -0.00342        0.04591
   6601.00       -0.00342        0.04790
   6602.00       -0.00342        0.04985
   6603.00       -0.00342        0.05180
   6604.00       -0.00342        0.05371
   6605.00       -0.00342        0.05560
   6606.00       -0.00342        0.05746
   6607.00       -0.00342        0.05928
   6608.00       -0.00342        0.06107
   6609.00       -0.00342        0.06282
   6610.00       -0.00342        0.06451
   6611.00       -0.00342        0.06618
   6612.00       -0.00342        0.06778
   6613.00       -0.00342        0.06934
   6614.00       -0.00342        0.07085
   6615.00       -0.00342        0.07230
   6616.00       -0.00342        0.07368
   6617.00       -0.00342        0.07503
   6618.00       -0.00342        0.07629
   6619.00       -0.00342        0.07751
   6620.00       -0.00342        0.07866
   6621.00       -0.00342        0.07974
   6622.00       -0.00342        0.08075
   6623.00       -0.00342        0.08171
   6624.00       -0.00342        0.08258
   6625.00       -0.00342        0.08339
   6626.00       -0.00342        0.08414
   6627.00       -0.00342        0.08479
   6628.00       -0.00342        0.08540
   6629.00       -0.00342        0.08592
   6630.00       -0.00342        0.08638
   6631.00       -0.00342        0.08676
   6632.00       -0.00342        0.08707
   6633.00       -0.00342        0.08730
   6634.00       -0.00342        0.08746
   6635.00       -0.00342        0.08755
   6636.00       -0.00342        0.08759
   6637.00       -0.00342        0.08754
   6638.00       -0.00342        0.08742
   6639.00       -0.00342        0.08723
   6640.00       -0.00342        0.08698
   6641.00       -0.00342        0.08665
   6642.00       -0.00342        0.08626
   6643.00       -0.00342        0.08580
   6644.00       -0.00342        0.08528
   6645.00       -0.00342        0.08470
   6646.00       -0.00342        0.08406
   6647.00       -0.00342        0.08334
   6648.00       -0.00342        0.08258
   6649.00       -0.00342        0.08176
   6650.00       -0.00342        0.08087
   6651.00       -0.00342        0.07994
   6652.00       -0.00342        0.07895
   6653.00       -0.00342        0.07790
   6654.00       -0.00342        0.07680
   6655.00       -0.00342        0.07565
   6656.00       -0.00342        0.07445
   6657.00       -0.00342        0.07321
   6658.00       -0.00342        0.07191
   6659.00       -0.00342        0.07057
   6660.00       -0.00342        0.06920
   6661.00       -0.00342        0.06778
   6662.00       -0.00342        0.06631
   6663.00       -0.00342        0.06482
   6664.00       -0.00342        0.06328
   6665.00       -0.00342        0.06171
   6666.00       -0.00342        0.06009
   6667.00       -0.00342        0.05846
   6668.00       -0.00342        0.05678
   6669.00       -0.00342        0.05507
   6670.00       -0.00342        0.05334
   6671.00       -0.00342        0.05157
   6672.00       -0.00342        0.04979
   6673.00       -0.00342        0.04796
   6674.00       -0.00342        0.04613
   6675.00       -0.00342        0.04425
   6676.00       -0.00342        0.04237
   6677.00       -0.00342        0.04045
   6678.00       -0.00342        0.03853
   6679.00       -0.00342        0.03658
   6680.00       -0.00342        0.03461
   6681.00       -0.00342        0.03262
   6682.00       -0.00342        0.03061
   6683.00       -0.00342        0.02859
   6684.00       -0.00342        0.02655
   6685.00       -0.00342        0.02451
   6686.00       -0.00342        0.02245
   6687.00       -0.00342        0.02037
   6688.00       -0.00342        0.01828
   6689.00       -0.00342        0.01619
   6690.00       -0.00342        0.01407
   6691.00       -0.00342        0.01195
   6692.00       -0.00342        0.00983
   6693.00       -0.00342        0.00769
   6694.00       -0.00293        0.00555
   6695.00       -0.00244        0.00340
   6696.00       -0.00195        0.00125
   6697.00       -0.00146       -0.00092
   6698.00       -0.00098       -0.00308
   6699.00       -0.00049       -0.00525
   6700.00        0.00000       -0.00742
   6701.00        0.00049       -0.00958
   6702.00        0.00098       -0.01175
   6703.00        0.00146       -0.01392
   6704.00        0.00195       -0.01608
   6705.00        0.00244       -0.01825
   6706.00        0.00293       -0.02042
   6707.00        0.00342       -0.02257
   6708.00        0.00391       -0.02472
   6709.00        0.00439       -0.02687
   6710.00        0.00488       -0.02901
   6711.00        0.00537       -0.03113
   6712.00        0.00586       -0.03325
   6713.00        0.00635       -0.03535
   6714.00        0.00684       -0.03745
   6715.00        0.00732       -0.03952
   6716.00        0.00781       -0.04158
   6717.00        0.00830       -0.04362
   6718.00        0.00879       -0.04565
   6719.00        0.00928       -0.04765
   6720.00        0.00977       -0.04964
   6721.00        0.01025       -0.05159
   6722.00        0.01074       -0.05351
   6723.00        0.01123       -0.05542
   6724.00        0.01172       -0.05730
   6725.00        0.01221       -0.05914
   6726.00        0.01270       -0.06094
   6727.00        0.01318       -0.06273
   6728.00        0.01367       -0.06447
   6729.00        0.01367       -0.06616
   6730.00        0.01367       -0.06783
   6731.00        0.01367       -0.06944
   6732.00        0.01367       -0.07101
   6733.00        0.01367       -0.07254
   6734.00        0.01367       -0.07404
   6735.00        0.01367       -0.07545
   6736.00        0.01367       -0.07684
   6737.00        0.01367       -0.07817
   6738.00        0.01367       -0.07945
   6739.00        0.01367       -0.08067
   6740.00        0.01367       -0.08183
   6741.00        0.01367       -0.08293
   6742.00        0.01367       -0.08397
   6743.00        0.01318       -0.08495
   6744.00        0.01270       -0.08586
   6745.00        0.01221       -0.08672
   6746.00        0.01172       -0.08749
   6747.00        0.01123       -0.08821
   6748.00        0.01074       -0.08885
   6749.00        0.01025       -0.08943
   6750.00        0.00977       -0.08994
   6751.00        0.00928       -0.09036
   6752.00        0.00879       -0.09073
   6753.00        0.00830       -0.09102
   6754.00        0.00781       -0.09123
   6755.00        0.00732       -0.09137
   6756.00        0.00684       -0.09143
   6757.00        0.00635       -0.09143
   6758.00        0.00586       -0.09134
   6759.00        0.00537       -0.09119
   6760.00        0.00488       -0.09094
   6761.00        0.00439       -0.09064
   6762.00        0.00391       -0.09026
   6763.00        0.00342       -0.08980
   6764.00        0.00293       -0.08926
   6765.00        0.00195       -0.08867
   6766.00        0.00098       -0.08800
   6767.00        0.00000       -0.08725
   6768.00       -0.00098       -0.08644
   6769.00       -0.00195       -0.08556
   6770.00       -0.00244       -0.08461
   6771.00       -0.00293       -0.08360
   6772.00       -0.00342       -0.08253
   6773.00       -0.00391       -0.08139
   6774.00       -0.00439       -0.08020
   6775.00       -0.00488       -0.07895
   6776.00       -0.00537       -0.07764
   6777.00       -0.00586       -0.07628
   6778.00       -0.00635       -0.07487
   6779.00       -0.00684       -0.07341
   6780.00       -0.00732       -0.07190
   6781.00       -0.00781       -0.07036
   6782.00       -0.00830       -0.06876
   6783.00       -0.00879       -0.06712
   6784.00       -0.00928       -0.06546
   6785.00       -0.00977       -0.06377
   6786.00       -0.01025       -0.06204
   6787.00       -0.01074       -0.06029
   6788.00       -0.01123       -0.05850
   6789.00       -0.01172       -0.05670
   6790.00       -0.01221       -0.05489
   6791.00       -0.01270       -0.05305
   6792.00       -0.01270       -0.05121
   6793.00       -0.01270       -0.04935
   6794.00       -0.01270       -0.04749
   6795.00       -0.01270       -0.04562
   6796.00       -0.01270       -0.04376
   6797.00       -0.01270       -0.04192
   6798.00       -0.01270       -0.04005
   6799.00       -0.01270       -0.03821
   6800.00       -0.01270       -0.03638
   6801.00       -0.01270       -0.03456
   6802.00       -0.01270       -0.03278
   6803.00       -0.01270       -0.03099
   6804.00       -0.01270       -0.02924
   6805.00       -0.01270       -0.02751
   6806.00       -0.01270       -0.02582
   6807.00       -0.01221       -0.02414
   6808.00       -0.01172       -0.02251
   6809.00       -0.01123       -0.02090
   6810.00       -0.01074       -0.01935
   6811.00       -0.01025       -0.01784
   6812.00       -0.00977       -0.01636
   6813.00       -0.00928       -0.01492
   6814.00       -0.00879       -0.01353
   6815.00       -0.00830       -0.01219
   6816.00       -0.00781       -0.01091
   6817.00       -0.00732       -0.00967
   6818.00       -0.00684       -0.00848
   6819.00       -0.00635       -0.00735
   6820.00       -0.00586       -0.00627
   6821.00       -0.00537       -0.00525
   6822.00       -0.00488       -0.00429
   6823.00       -0.00439       -0.00337
   6824.00       -0.00391       -0.00252
   6825.00       -0.00342       -0.00174
   6826.00       -0.00293       -0.00101
   6827.00       -0.00244       -0.00032
   6828.00       -0.00195        0.00029
   6829.00       -0.00146        0.00084
   6830.00       -0.00098        0.00134
   6831.00       -0.00049        0.00179
   6832.00        0.00000        0.00215
   6833.00        0.00049        0.00247
   6834.00        0.00098        0.00275
   6835.00        0.00146        0.00294
   6836.00        0.00195        0.00310
   6837.00        0.00244        0.00320
   6838.00        0.00293        0.00323
   6839.00        0.00342        0.00322
   6840.00        0.00342        0.00316
   6841.00        0.00342        0.00305
   6842.00        0.00342        0.00288
   6843.00        0.00342        0.00267
   6844.00        0.00342        0.00243
   6845.00        0.00342        0.00212
   6846.00        0.00342        0.00177
   6847.00        0.00342        0.00139
   6848.00        0.00342        0.00096
   6849.00        0.00342        0.00050
   6850.00        0.00342        0.00002
   6851.00        0.00342       -0.00052
   6852.00        0.00342       -0.00108
   6853.00        0.00342       -0.00166
   6854.00        0.00342       -0.00227
   6855.00        0.00342       -0.00291
   6856.00        0.00342       -0.00357
   6857.00        0.00342       -0.00426
   6858.00        0.00342       -0.00494
   6859.00        0.00342       -0.00566
   6860.00        0.00342       -0.00639
   6861.00        0.00342       -0.00713
   6862.00        0.00342       -0.00786
   6863.00        0.00293       -0.00861
   6864.00        0.00244       -0.00935
   6865.00        0.00195       -0.01012
   6866.00        0.00146       -0.01086
   6867.00        0.00098       -0.01160
   6868.00        0.00049       -0.01234
   6869.00        0.00000       -0.01306
   6870.00       -0.00049       -0.01378
   6871.00       -0.00098       -0.01450
   6872.00       -0.00146       -0.01518
   6873.00       -0.00195       -0.01585
   6874.00       -0.00244       -0.01649
   6875.00       -0.00293       -0.01712
   6876.00       -0.00293       -0.01773
   6877.00       -0.00293       -0.01831
   6878.00       -0.00293       -0.01884
   6879.00       -0.00293       -0.01936
   6880.00       -0.00293       -0.01985
   6881.00       -0.00293       -0.02031
   6882.00       -0.00293       -0.02072
   6883.00       -0.00293       -0.02110
   6884.00       -0.00293       -0.02144
   6885.00       -0.00293       -0.02173
   6886.00       -0.00293       -0.02199
   6887.00       -0.00293       -0.02220
   6888.00       -0.00293       -0.02237
   6889.00       -0.00293       -0.02249
   6890.00       -0.00293       -0.02257
   6891.00       -0.00293       -0.02258
   6892.00       -0.00293       -0.02257
   6893.00       -0.00293       -0.02249
   6894.00       -0.00293       -0.02237
   6895.00       -0.00293       -0.02219
   6896.00       -0.00293       -0.02196
   6897.00       -0.00293       -0.02168
   6898.00       -0.00293       -0.02135
   6899.00       -0.00293       -0.02095
   6900.00       -0.00293       -0.02051
   6901.00       -0.00293       -0.02000
   6902.00       -0.00293       -0.01945
   6903.00       -0.00293       -0.01886
   6904.00       -0.00293       -0.01819
   6905.00       -0.00293       -0.01749
   6906.00       -0.00293       -0.01671
   6907.00       -0.00293       -0.01590
   6908.00       -0.00293       -0.01503
   6909.00       -0.00293       -0.01410
   6910.00       -0.00293       -0.01312
   6911.00       -0.00293       -0.01210
   6912.00       -0.00293       -0.01103
   6913.00       -0.00293       -0.00992
   6914.00       -0.00293       -0.00874
   6915.00       -0.00293       -0.00754
   6916.00       -0.00293       -0.00629
   6917.00       -0.00293       -0.00499
   6918.00       -0.00293       -0.00365
   6919.00       -0.00293       -0.00227
   6920.00       -0.00293       -0.00087
   6921.00       -0.00293        0.00058
   6922.00       -0.00293        0.00206
   6923.00       -0.00293        0.00357
   6924.00       -0.00293        0.00511
   6925.00       -0.00293        0.00668
   6926.00       -0.00293        0.00827
   6927.00       -0.00293        0.00989
   6928.00       -0.00293        0.01152
   6929.00       -0.00293        0.01317
   6930.00       -0.00293        0.01483
   6931.00       -0.00293        0.01651
   6932.00       -0.00293        0.01819
   6933.00       -0.00293        0.01988
   6934.00       -0.00293        0.02158
   6935.00       -0.00293        0.02327
   6936.00       -0.00293        0.02496
   6937.00       -0.00293        0.02664
   6938.00       -0.00293        0.02832
   6939.00       -0.00293        0.02998
   6940.00       -0.00293        0.03163
   6941.00       -0.00293        0.03326
   6942.00       -0.00293        0.03487
   6943.00       -0.00293        0.03645
   6944.00       -0.00293        0.03801
   6945.00       -0.00293        0.03954
   6946.00       -0.00293        0.04102
   6947.00       -0.00293        0.04248
   6948.00       -0.00293        0.04390
   6949.00       -0.00293        0.04526
   6950.00       -0.00293        0.04659
   6951.00       -0.00293        0.04787
   6952.00       -0.00293        0.04909
   6953.00       -0.00293        0.05026
   6954.00       -0.00293        0.05138
   6955.00       -0.00293        0.05243
   6956.00       -0.00293        0.05342
   6957.00       -0.00293        0.05434
   6958.00       -0.00293        0.05521
   6959.00       -0.00293        0.05598
   6960.00       -0.00293        0.05670
   6961.00       -0.00293        0.05734
   6962.00       -0.00293        0.05791
   6963.00       -0.00293        0.05838
   6964.00       -0.00293        0.05879
   6965.00       -0.00244        0.05910
   6966.00       -0.00195        0.05934
   6967.00       -0.00146        0.05949
   6968.00       -0.00098        0.05956
   6969.00       -0.00049        0.05952
   6970.00        0.00000        0.05940
   6971.00        0.00049        0.05920
   6972.00        0.00098        0.05890
   6973.00        0.00146        0.05850
   6974.00        0.00195        0.05801
   6975.00        0.00244        0.05745
   6976.00        0.00293        0.05678
   6977.00        0.00342        0.05600
   6978.00        0.00391        0.05515
   6979.00        0.00439        0.05420
   6980.00        0.00439        0.05315
   6981.00        0.00439        0.05202
   6982.00        0.00439        0.05078
   6983.00        0.00439        0.04945
   6984.00        0.00439        0.04805
   6985.00        0.00439        0.04655
   6986.00        0.00439        0.04497
   6987.00        0.00439        0.04329
   6988.00        0.00439        0.04152
   6989.00        0.00439        0.03969
   6990.00        0.00439        0.03777
   6991.00        0.00439        0.03575
   6992.00        0.00439        0.03368
   6993.00        0.00439        0.03152
   6994.00        0.00439        0.02930
   6995.00        0.00439        0.02699
   6996.00        0.00439        0.02463
   6997.00        0.00439        0.02220
   6998.00        0.00439        0.01970
   6999.00        0.00439        0.01715
   7000.00        0.00439        0.01454
   7001.00        0.00439        0.01189
   7002.00        0.00439        0.00919
   7003.00        0.00439        0.00642
   7004.00        0.00439        0.00363
   7005.00        0.00439        0.00079
   7006.00        0.00439       -0.00208
   7007.00        0.00439       -0.00499
   7008.00        0.00439       -0.00792
   7009.00        0.00439       -0.01088
   7010.00        0.00439       -0.01385
   7011.00        0.00439       -0.01685
   7012.00        0.00439       -0.01985
   7013.00        0.00391       -0.02287
   7014.00        0.00342       -0.02591
   7015.00        0.00293       -0.02893
   7016.00        0.00244       -0.03195
   7017.00        0.00195       -0.03497
   7018.00        0.00146       -0.03798
   7019.00        0.00098       -0.04099
   7020.00        0.00049       -0.04396
   7021.00        0.00000       -0.04692
   7022.00       -0.00049       -0.04985
   7023.00       -0.00098       -0.05276
   7024.00       -0.00146       -0.05563
   7025.00       -0.00195       -0.05847
   7026.00       -0.00244       -0.06128
   7027.00       -0.00293       -0.06404
   7028.00       -0.00342       -0.06676
   7029.00       -0.00342       -0.06941
   7030.00       -0.00342       -0.07202
   7031.00       -0.00342       -0.07458
   7032.00       -0.00342       -0.07709
   7033.00       -0.00342       -0.07953
   7034.00       -0.00342       -0.08191
   7035.00       -0.00342       -0.08421
   7036.00       -0.00342       -0.08646
   7037.00       -0.00342       -0.08862
   7038.00       -0.00342       -0.09071
   7039.00       -0.00342       -0.09274
   7040.00       -0.00342       -0.09468
   7041.00       -0.00342       -0.09654
   7042.00       -0.00342       -0.09833
   7043.00       -0.00342       -0.10002
   7044.00       -0.00342       -0.10162
   7045.00       -0.00342       -0.10315
   7046.00       -0.00342       -0.10458
   7047.00       -0.00342       -0.10593
   7048.00       -0.00342       -0.10719
   7049.00       -0.00342       -0.10835
   7050.00       -0.00342       -0.10942
   7051.00       -0.00342       -0.11040
   7052.00       -0.00342       -0.11128
   7053.00       -0.00342       -0.11208
   7054.00       -0.00342       -0.11278
   7055.00       -0.00342       -0.11337
   7056.00       -0.00342       -0.11388
   7057.00       -0.00342       -0.11430
   7058.00       -0.00342       -0.11462
   7059.00       -0.00342       -0.11484
   7060.00       -0.00293       -0.11497
   7061.00       -0.00244       -0.11502
   7062.00       -0.00195       -0.11496
   7063.00       -0.00146       -0.11482
   7064.00       -0.00098       -0.11459
   7065.00       -0.00049       -0.11427
   7066.00        0.00000       -0.11386
   7067.00        0.00049       -0.11337
   7068.00        0.00098       -0.11279
   7069.00        0.00146       -0.11214
   7070.00        0.00195       -0.11139
   7071.00        0.00244       -0.11057
   7072.00        0.00293       -0.10966
   7073.00        0.00342       -0.10869
   7074.00        0.00391       -0.10764
   7075.00        0.00439       -0.10652
   7076.00        0.00488       -0.10533
   7077.00        0.00488       -0.10408
   7078.00        0.00488       -0.10275
   7079.00        0.00488       -0.10136
   7080.00        0.00488       -0.09993
   7081.00        0.00488       -0.09843
   7082.00        0.00488       -0.09688
   7083.00        0.00488       -0.09528
   7084.00        0.00488       -0.09361
   7085.00        0.00488       -0.09192
   7086.00        0.00488       -0.09018
   7087.00        0.00488       -0.08839
   7088.00        0.00488       -0.08658
   7089.00        0.00488       -0.08472
   7090.00        0.00488       -0.08284
   7091.00        0.00488       -0.08092
   7092.00        0.00488       -0.07898
   7093.00        0.00488       -0.07701
   7094.00        0.00488       -0.07503
   7095.00        0.00488       -0.07303
   7096.00        0.00488       -0.07101
   7097.00        0.00488       -0.06898
   7098.00        0.00488       -0.06694
   7099.00        0.00488       -0.06491
   7100.00        0.00488       -0.06285
   7101.00        0.00488       -0.06081
   7102.00        0.00488       -0.05876
   7103.00        0.00488       -0.05672
   7104.00        0.00488       -0.05469
   7105.00        0.00488       -0.05266
   7106.00        0.00488       -0.05064
   7107.00        0.00439       -0.04863
   7108.00        0.00391       -0.04665
   7109.00        0.00342       -0.04468
   7110.00        0.00293       -0.04272
   7111.00        0.00244       -0.04080
   7112.00        0.00195       -0.03889
   7113.00        0.00146       -0.03700
   7114.00        0.00098       -0.03516
   7115.00        0.00049       -0.03333
   7116.00        0.00000       -0.03152
   7117.00       -0.00049       -0.02975
   7118.00       -0.00098       -0.02803
   7119.00       -0.00146       -0.02632
   7120.00       -0.00195       -0.02466
   7121.00       -0.00244       -0.02303
   7122.00       -0.00244       -0.02142
   7123.00       -0.00244       -0.01987
   7124.00       -0.00244       -0.01834
   7125.00       -0.00244       -0.01685
   7126.00       -0.00244       -0.01541
   7127.00       -0.00244       -0.01399
   7128.00       -0.00244       -0.01262
   7129.00       -0.00244       -0.01129
   7130.00       -0.00244       -0.00999
   7131.00       -0.00244       -0.00874
   7132.00       -0.00244       -0.00752
   7133.00       -0.00244       -0.00635
   7134.00       -0.00244       -0.00520
   7135.00       -0.00244       -0.00410
   7136.00       -0.00244       -0.00304
   7137.00       -0.00244       -0.00201
   7138.00       -0.00244       -0.00102
   7139.00       -0.00244       -0.00006
   7140.00       -0.00244        0.00085
   7141.00       -0.00244        0.00174
   7142.00       -0.00244        0.00259
   7143.00       -0.00244        0.00342
   7144.00       -0.00244        0.00421
   7145.00       -0.00244        0.00496
   7146.00       -0.00244        0.00569
   7147.00       -0.00244        0.00639
   7148.00       -0.00244        0.00706
   7149.00       -0.00244        0.00771
   7150.00       -0.00244        0.00832
   7151.00       -0.00244        0.00891
   7152.00       -0.00244        0.00948
   7153.00       -0.00244        0.01003
   7154.00       -0.00244        0.01054
   7155.00       -0.00244        0.01105
   7156.00       -0.00244        0.01152
   7157.00       -0.00244        0.01199
   7158.00       -0.00244        0.01244
   7159.00       -0.00244        0.01286
   7160.00       -0.00244        0.01328
   7161.00       -0.00244        0.01367
   7162.00       -0.00244        0.01405
   7163.00       -0.00244        0.01442
   7164.00       -0.00244        0.01479
   7165.00       -0.00244        0.01512
   7166.00       -0.00244        0.01546
   7167.00       -0.00244        0.01578
   7168.00       -0.00244        0.01610
   7169.00       -0.00244        0.01640
   7170.00       -0.00244        0.01669
   7171.00       -0.00244        0.01698
   7172.00       -0.00244        0.01726
   7173.00       -0.00244        0.01753
   7174.00       -0.00244        0.01779
   7175.00       -0.00244        0.01805
   7176.00       -0.00244        0.01830
   7177.00       -0.00293        0.01854
   7178.00       -0.00342        0.01878
   7179.00       -0.00391        0.01901
   7180.00       -0.00439        0.01924
   7181.00       -0.00488        0.01945
   7182.00       -0.00537        0.01967
   7183.00       -0.00586        0.01988
   7184.00       -0.00635        0.02008
   7185.00       -0.00684        0.02028
   7186.00       -0.00732        0.02046
   7187.00       -0.00732        0.02065
   7188.00       -0.00732        0.02081
   7189.00       -0.00732        0.02098
   7190.00       -0.00732        0.02115
   7191.00       -0.00732        0.02130
   7192.00       -0.00732        0.02145
   7193.00       -0.00732        0.02159
   7194.00       -0.00732        0.02173
   7195.00       -0.00732        0.02185
   7196.00       -0.00732        0.02196
   7197.00       -0.00732        0.02208
   7198.00       -0.00732        0.02217
   7199.00       -0.00732        0.02226
   7200.00       -0.00732        0.02235
   7201.00       -0.00732        0.02243
   7202.00       -0.00732        0.02249
   7203.00       -0.00732        0.02255
   7204.00       -0.00732        0.02261
   7205.00       -0.00732        0.02266
   7206.00       -0.00732        0.02269
   7207.00       -0.00732        0.02272
   7208.00       -0.00732        0.02274
   7209.00       -0.00732        0.02275
   7210.00       -0.00732        0.02277
   7211.00       -0.00732        0.02277
   7212.00       -0.00732        0.02277
   7213.00       -0.00732        0.02277
   7214.00       -0.00732        0.02275
   7215.00       -0.00732        0.02274
   7216.00       -0.00732        0.02272
   7217.00       -0.00684        0.02271
   7218.00       -0.00635        0.02269
   7219.00       -0.00586        0.02267
   7220.00       -0.00537        0.02266
   7221.00       -0.00488        0.02264
   7222.00       -0.00439        0.02263
   7223.00       -0.00391        0.02263
   7224.00       -0.00342        0.02261
   7225.00       -0.00293        0.02263
   7226.00       -0.00244        0.02264
   7227.00       -0.00195        0.02266
   7228.00       -0.00146        0.02269
   7229.00       -0.00098        0.02274
   7230.00       -0.00049        0.02280
   7231.00        0.00000        0.02287
   7232.00        0.00049        0.02296
   7233.00        0.00098        0.02307
   7234.00        0.00146        0.02319
   7235.00        0.00195        0.02333
   7236.00        0.00244        0.02350
   7237.00        0.00293        0.02368
   7238.00        0.00342        0.02390
   7239.00        0.00342        0.02412
   7240.00        0.00342        0.02438
   7241.00        0.00342        0.02467
   7242.00        0.00342        0.02499
   7243.00        0.00342        0.02533
   7244.00        0.00342        0.02571
   7245.00        0.00342        0.02611
   7246.00        0.00342        0.02654
   7247.00        0.00342        0.02701
   7248.00        0.00342        0.02750
   7249.00        0.00342        0.02803
   7250.00        0.00342        0.02858
   7251.00        0.00342        0.02917
   7252.00        0.00342        0.02980
   7253.00        0.00342        0.03046
   7254.00        0.00342        0.03114
   7255.00        0.00342        0.03188
   7256.00        0.00342        0.03262
   7257.00        0.00342        0.03340
   7258.00        0.00342        0.03421
   7259.00        0.00342        0.03505
   7260.00        0.00342        0.03592
   7261.00        0.00342        0.03682
   7262.00        0.00342        0.03773
   7263.00        0.00342        0.03868
   7264.00        0.00342        0.03964
   7265.00        0.00342        0.04063
   7266.00        0.00293        0.04163
   7267.00        0.00244        0.04265
   7268.00        0.00195        0.04369
   7269.00        0.00146        0.04472
   7270.00        0.00098        0.04578
   7271.00        0.00049        0.04684
   7272.00        0.00000        0.04791
   7273.00       -0.00049        0.04897
   7274.00       -0.00098        0.05003
   7275.00       -0.00146        0.05110
   7276.00       -0.00195        0.05215
   7277.00       -0.00244        0.05319
   7278.00       -0.00293        0.05423
   7279.00       -0.00342        0.05525
   7280.00       -0.00391        0.05624
   7281.00       -0.00439        0.05722
   7282.00       -0.00488        0.05817
   7283.00       -0.00537        0.05908
   7284.00       -0.00537        0.05998
   7285.00       -0.00537        0.06084
   7286.00       -0.00537        0.06165
   7287.00       -0.00537        0.06242
   7288.00       -0.00537        0.06316
   7289.00       -0.00537        0.06383
   7290.00       -0.00537        0.06447
   7291.00       -0.00537        0.06505
   7292.00       -0.00537        0.06558
   7293.00       -0.00537        0.06604
   7294.00       -0.00537        0.06645
   7295.00       -0.00537        0.06679
   7296.00       -0.00537        0.06708
   7297.00       -0.00537        0.06728
   7298.00       -0.00537        0.06743
   7299.00       -0.00537        0.06749
   7300.00       -0.00537        0.06749
   7301.00       -0.00537        0.06741
   7302.00       -0.00537        0.06726
   7303.00       -0.00537        0.06703
   7304.00       -0.00537        0.06671
   7305.00       -0.00537        0.06633
   7306.00       -0.00537        0.06586
   7307.00       -0.00537        0.06531
   7308.00       -0.00537        0.06468
   7309.00       -0.00537        0.06398
   7310.00       -0.00488        0.06319
   7311.00       -0.00439        0.06232
   7312.00       -0.00391        0.06136
   7313.00       -0.00342        0.06033
   7314.00       -0.00293        0.05922
   7315.00       -0.00244        0.05804
   7316.00       -0.00195        0.05678
   7317.00       -0.00146        0.05545
   7318.00       -0.00098        0.05403
   7319.00       -0.00049        0.05255
   7320.00        0.00000        0.05101
   7321.00        0.00049        0.04939
   7322.00        0.00098        0.04771
   7323.00        0.00146        0.04597
   7324.00        0.00195        0.04419
   7325.00        0.00244        0.04233
   7326.00        0.00293        0.04042
   7327.00        0.00342        0.03847
   7328.00        0.00391        0.03647
   7329.00        0.00439        0.03441
   7330.00        0.00439        0.03233
   7331.00        0.00439        0.03020
   7332.00        0.00439        0.02805
   7333.00        0.00439        0.02586
   7334.00        0.00439        0.02364
   7335.00        0.00439        0.02141
   7336.00        0.00439        0.01915
   7337.00        0.00439        0.01688
   7338.00        0.00439        0.01460
   7339.00        0.00439        0.01231
   7340.00        0.00439        0.01001
   7341.00        0.00439        0.00772
   7342.00        0.00439        0.00543
   7343.00        0.00439        0.00314
   7344.00        0.00439        0.00087
   7345.00        0.00439       -0.00139
   7346.00        0.00439       -0.00363
   7347.00        0.00439       -0.00584
   7348.00        0.00439       -0.00804
   7349.00        0.00439       -0.01022
   7350.00        0.00439       -0.01236
   7351.00        0.00439       -0.01448
   7352.00        0.00439       -0.01654
   7353.00        0.00439       -0.01859
   7354.00        0.00439       -0.02058
   7355.00        0.00439       -0.02254
   7356.00        0.00439       -0.02444
   7357.00        0.00391       -0.02631
   7358.00        0.00342       -0.02814
   7359.00        0.00293       -0.02989
   7360.00        0.00244       -0.03162
   7361.00        0.00195       -0.03328
   7362.00        0.00146       -0.03488
   7363.00        0.00098       -0.03644
   7364.00        0.00049       -0.03793
   7365.00        0.00000       -0.03938
   7366.00       -0.00049       -0.04076
   7367.00       -0.00098       -0.04208
   7368.00       -0.00146       -0.04337
   7369.00       -0.00195       -0.04457
   7370.00       -0.00244       -0.04573
   7371.00       -0.00293       -0.04683
   7372.00       -0.00342       -0.04787
   7373.00       -0.00391       -0.04886
   7374.00       -0.00391       -0.04979
   7375.00       -0.00391       -0.05067
   7376.00       -0.00391       -0.05150
   7377.00       -0.00391       -0.05226
   7378.00       -0.00391       -0.05299
   7379.00       -0.00391       -0.05367
   7380.00       -0.00391       -0.05429
   7381.00       -0.00391       -0.05486
   7382.00       -0.00391       -0.05539
   7383.00       -0.00391       -0.05588
   7384.00       -0.00391       -0.05632
   7385.00       -0.00391       -0.05672
   7386.00       -0.00391       -0.05708
   7387.00       -0.00391       -0.05740
   7388.00       -0.00391       -0.05769
   7389.00       -0.00391       -0.05795
   7390.00       -0.00391       -0.05817
   7391.00       -0.00391       -0.05836
   7392.00       -0.00391       -0.05852
   7393.00       -0.00391       -0.05865
   7394.00       -0.00391       -0.05876
   7395.00       -0.00391       -0.05885
   7396.00       -0.00391       -0.05891
   7397.00       -0.00391       -0.05894
   7398.00       -0.00391       -0.05898
   7399.00       -0.00391       -0.05898
   7400.00       -0.00391       -0.05896
   7401.00       -0.00391       -0.05893
   7402.00       -0.00391       -0.05888
   7403.00       -0.00391       -0.05882
   7404.00       -0.00391       -0.05876
   7405.00       -0.00391       -0.05867
   7406.00       -0.00391       -0.05858
   7407.00       -0.00391       -0.05847
   7408.00       -0.00391       -0.05836
   7409.00       -0.00391       -0.05824
   7410.00       -0.00391       -0.05812
   7411.00       -0.00391       -0.05797
   7412.00       -0.00391       -0.05783
   7413.00       -0.00391       -0.05768
   7414.00       -0.00391       -0.05751
   7415.00       -0.00391       -0.05734
   7416.00       -0.00391       -0.05716
   7417.00       -0.00391       -0.05698
   7418.00       -0.00391       -0.05678
   7419.00       -0.00391       -0.05658
   7420.00       -0.00391       -0.05637
   7421.00       -0.00391       -0.05615
   7422.00       -0.00391       -0.05591
   7423.00       -0.00391       -0.05566
   7424.00       -0.00391       -0.05542
   7425.00       -0.00342       -0.05515
   7426.00       -0.00293       -0.05487
   7427.00       -0.00244       -0.05457
   7428.00       -0.00195       -0.05426
   7429.00       -0.00195       -0.05394
   7430.00       -0.00195       -0.05359
   7431.00       -0.00195       -0.05322
   7432.00       -0.00195       -0.05286
   7433.00       -0.00195       -0.05246
   7434.00       -0.00195       -0.05203
   7435.00       -0.00195       -0.05159
   7436.00       -0.00195       -0.05113
   7437.00       -0.00195       -0.05064
   7438.00       -0.00195       -0.05014
   7439.00       -0.00195       -0.04961
   7440.00       -0.00195       -0.04904
   7441.00       -0.00195       -0.04846
   7442.00       -0.00195       -0.04785
   7443.00       -0.00195       -0.04721
   7444.00       -0.00195       -0.04654
   7445.00       -0.00195       -0.04584
   7446.00       -0.00195       -0.04512
   7447.00       -0.00195       -0.04437
   7448.00       -0.00195       -0.04359
   7449.00       -0.00195       -0.04277
   7450.00       -0.00195       -0.04193
   7451.00       -0.00195       -0.04106
   7452.00       -0.00195       -0.04016
   7453.00       -0.00195       -0.03925
   7454.00       -0.00195       -0.03828
   7455.00       -0.00195       -0.03729
   7456.00       -0.00195       -0.03629
   7457.00       -0.00195       -0.03525
   7458.00       -0.00195       -0.03418
   7459.00       -0.00195       -0.03308
   7460.00       -0.00195       -0.03197
   7461.00       -0.00195       -0.03082
   7462.00       -0.00195       -0.02965
   7463.00       -0.00195       -0.02846
   7464.00       -0.00195       -0.02725
   7465.00       -0.00195       -0.02602
   7466.00       -0.00195       -0.02477
   7467.00       -0.00195       -0.02350
   7468.00       -0.00195       -0.02222
   7469.00       -0.00195       -0.02092
   7470.00       -0.00195       -0.01961
   7471.00       -0.00195       -0.01828
   7472.00       -0.00195       -0.01694
   7473.00       -0.00195       -0.01559
   7474.00       -0.00195       -0.01424
   7475.00       -0.00195       -0.01288
   7476.00       -0.00195       -0.01152
   7477.00       -0.00195       -0.01015
   7478.00       -0.00195       -0.00877
   7479.00       -0.00195       -0.00742
   7480.00       -0.00195       -0.00604
   7481.00       -0.00195       -0.00468
   7482.00       -0.00195       -0.00333
   7483.00       -0.00195       -0.00197
   7484.00       -0.00195       -0.00063
   7485.00       -0.00195        0.00070
   7486.00       -0.00195        0.00203
   7487.00       -0.00195        0.00333
   7488.00       -0.00195        0.00462
   7489.00       -0.00146        0.00591
   7490.00       -0.00098        0.00717
   7491.00       -0.00049        0.00842
   7492.00        0.00000        0.00964
   7493.00        0.00049        0.01085
   7494.00        0.00098        0.01204
   7495.00        0.00146        0.01320
   7496.00        0.00195        0.01434
   7497.00        0.00244        0.01546
   7498.00        0.00293        0.01656
   7499.00        0.00342        0.01762
   7500.00        0.00391        0.01866
   7501.00        0.00439        0.01967
   7502.00        0.00488        0.02066
   7503.00        0.00537        0.02161
   7504.00        0.00537        0.02254
   7505.00        0.00537        0.02344
   7506.00        0.00537        0.02431
   7507.00        0.00537        0.02515
   7508.00        0.00537        0.02596
   7509.00        0.00537        0.02673
   7510.00        0.00537        0.02748
   7511.00        0.00537        0.02820
   7512.00        0.00537        0.02890
   7513.00        0.00537        0.02956
   7514.00        0.00537        0.03018
   7515.00        0.00537        0.03078
   7516.00        0.00537        0.03134
   7517.00        0.00537        0.03188
   7518.00        0.00537        0.03238
   7519.00        0.00537        0.03285
   7520.00        0.00537        0.03329
   7521.00        0.00537        0.03369
   7522.00        0.00537        0.03407
   7523.00        0.00537        0.03442
   7524.00        0.00537        0.03474
   7525.00        0.00537        0.03503
   7526.00        0.00537        0.03529
   7527.00        0.00537        0.03551
   7528.00        0.00537        0.03571
   7529.00        0.00537        0.03587
   7530.00        0.00537        0.03600
   7531.00        0.00537        0.03610
   7532.00        0.00537        0.03618
   7533.00        0.00537        0.03621
   7534.00        0.00537        0.03621
   7535.00        0.00537        0.03619
   7536.00        0.00537        0.03613
   7537.00        0.00537        0.03604
   7538.00        0.00537        0.03592
   7539.00        0.00537        0.03577
   7540.00        0.00537        0.03558
   7541.00        0.00537        0.03535
   7542.00        0.00537        0.03510
   7543.00        0.00537        0.03481
   7544.00        0.00537        0.03448
   7545.00        0.00537        0.03413
   7546.00        0.00537        0.03374
   7547.00        0.00537        0.03331
   7548.00        0.00537        0.03284
   7549.00        0.00537        0.03233
   7550.00        0.00537        0.03180
   7551.00        0.00537        0.03122
   7552.00        0.00537        0.03059
   7553.00        0.00537        0.02995
   7554.00        0.00537        0.02925
   7555.00        0.00537        0.02853
   7556.00        0.00537        0.02776
   7557.00        0.00537        0.02695
   7558.00        0.00537        0.02611
   7559.00        0.00537        0.02522
   7560.00        0.00537        0.02431
   7561.00        0.00537        0.02335
   7562.00        0.00537        0.02235
   7563.00        0.00537        0.02132
   7564.00        0.00537        0.02025
   7565.00        0.00537        0.01913
   7566.00        0.00537        0.01799
   7567.00        0.00537        0.01680
   7568.00        0.00537        0.01559
   7569.00        0.00537        0.01434
   7570.00        0.00537        0.01306
   7571.00        0.00537        0.01175
   7572.00        0.00537        0.01041
   7573.00        0.00537        0.00903
   7574.00        0.00537        0.00763
   7575.00        0.00537        0.00620
   7576.00        0.00537        0.00475
   7577.00        0.00537        0.00327
   7578.00        0.00537        0.00177
   7579.00        0.00537        0.00024
   7580.00        0.00488       -0.00128
   7581.00        0.00439       -0.00284
   7582.00        0.00391       -0.00439
   7583.00        0.00342       -0.00598
   7584.00        0.00293       -0.00755
   7585.00        0.00244       -0.00916
   7586.00        0.00195       -0.01074
   7587.00        0.00146       -0.01234
   7588.00        0.00098       -0.01393
   7589.00        0.00049       -0.01552
   7590.00        0.00000       -0.01711
   7591.00       -0.00049       -0.01868
   7592.00       -0.00098       -0.02025
   7593.00       -0.00146       -0.02179
   7594.00       -0.00146       -0.02332
   7595.00       -0.00146       -0.02483
   7596.00       -0.00146       -0.02632
   7597.00       -0.00146       -0.02777
   7598.00       -0.00146       -0.02921
   7599.00       -0.00146       -0.03061
   7600.00       -0.00146       -0.03197
   7601.00       -0.00146       -0.03329
   7602.00       -0.00146       -0.03459
   7603.00       -0.00146       -0.03583
   7604.00       -0.00146       -0.03703
   7605.00       -0.00146       -0.03819
   7606.00       -0.00146       -0.03929
   7607.00       -0.00146       -0.04034
   7608.00       -0.00146       -0.04135
   7609.00       -0.00146       -0.04230
   7610.00       -0.00146       -0.04318
   7611.00       -0.00146       -0.04401
   7612.00       -0.00146       -0.04477
   7613.00       -0.00146       -0.04549
   7614.00       -0.00146       -0.04613
   7615.00       -0.00146       -0.04669
   7616.00       -0.00146       -0.04721
   7617.00       -0.00146       -0.04765
   7618.00       -0.00146       -0.04802
   7619.00       -0.00098       -0.04832
   7620.00       -0.00049       -0.04857
   7621.00        0.00000       -0.04874
   7622.00        0.00049       -0.04883
   7623.00        0.00098       -0.04886
   7624.00        0.00146       -0.04883
   7625.00        0.00195       -0.04871
   7626.00        0.00244       -0.04854
   7627.00        0.00293       -0.04829
   7628.00        0.00342       -0.04797
   7629.00        0.00391       -0.04759
   7630.00        0.00439       -0.04715
   7631.00        0.00488       -0.04665
   7632.00        0.00537       -0.04607
   7633.00        0.00586       -0.04544
   7634.00        0.00635       -0.04475
   7635.00        0.00684       -0.04401
   7636.00        0.00732       -0.04320
   7637.00        0.00781       -0.04234
   7638.00        0.00830       -0.04143
   7639.00        0.00879       -0.04047
   7640.00        0.00928       -0.03947
   7641.00        0.00977       -0.03842
   7642.00        0.01025       -0.03732
   7643.00        0.01074       -0.03619
   7644.00        0.01123       -0.03502
   7645.00        0.01172       -0.03381
   7646.00        0.01221       -0.03258
   7647.00        0.01270       -0.03131
   7648.00        0.01318       -0.03003
   7649.00        0.01318       -0.02870
   7650.00        0.01318       -0.02737
   7651.00        0.01318       -0.02602
   7652.00        0.01318       -0.02464
   7653.00        0.01318       -0.02325
   7654.00        0.01318       -0.02185
   7655.00        0.01318       -0.02045
   7656.00        0.01318       -0.01904
   7657.00        0.01318       -0.01762
   7658.00        0.01318       -0.01622
   7659.00        0.01318       -0.01480
   7660.00        0.01318       -0.01340
   7661.00        0.01318       -0.01199
   7662.00        0.01318       -0.01059
   7663.00        0.01318       -0.00922
   7664.00        0.01318       -0.00783
   7665.00        0.01318       -0.00647
   7666.00        0.01270       -0.00513
   7667.00        0.01221       -0.00380
   7668.00        0.01172       -0.00249
   7669.00        0.01123       -0.00119
   7670.00        0.01074        0.00008
   7671.00        0.01025        0.00133
   7672.00        0.00977        0.00255
   7673.00        0.00928        0.00375
   7674.00        0.00879        0.00494
   7675.00        0.00830        0.00610
   7676.00        0.00781        0.00723
   7677.00        0.00732        0.00833
   7678.00        0.00684        0.00941
   7679.00        0.00635        0.01047
   7680.00        0.00586        0.01149
   7681.00        0.00537        0.01250
   7682.00        0.00488        0.01346
   7683.00        0.00439        0.01442
   7684.00        0.00391        0.01534
   7685.00        0.00342        0.01624
   7686.00        0.00293        0.01711
   7687.00        0.00244        0.01794
   7688.00        0.00195        0.01877
   7689.00        0.00146        0.01956
   7690.00        0.00098        0.02034
   7691.00        0.00049        0.02109
   7692.00        0.00000        0.02182
   7693.00       -0.00049        0.02252
   7694.00       -0.00098        0.02321
   7695.00       -0.00146        0.02388
   7696.00       -0.00195        0.02452
   7697.00       -0.00244        0.02515
   7698.00       -0.00293        0.02576
   7699.00       -0.00342        0.02634
   7700.00       -0.00391        0.02690
   7701.00       -0.00439        0.02745
   7702.00       -0.00488        0.02798
   7703.00       -0.00537        0.02850
   7704.00       -0.00586        0.02901
   7705.00       -0.00635        0.02950
   7706.00       -0.00635        0.02995
   7707.00       -0.00635        0.03041
   7708.00       -0.00635        0.03085
   7709.00       -0.00635        0.03127
   7710.00       -0.00635        0.03168
   7711.00       -0.00635        0.03206
   7712.00       -0.00635        0.03242
   7713.00       -0.00635        0.03278
   7714.00       -0.00635        0.03313
   7715.00       -0.00635        0.03345
   7716.00       -0.00635        0.03374
   7717.00       -0.00635        0.03403
   7718.00       -0.00635        0.03429
   7719.00       -0.00635        0.03455
   7720.00       -0.00635        0.03476
   7721.00       -0.00635        0.03497
   7722.00       -0.00635        0.03516
   7723.00       -0.00635        0.03531
   7724.00       -0.00635        0.03545
   7725.00       -0.00635        0.03557
   7726.00       -0.00635        0.03564
   7727.00       -0.00586        0.03571
   7728.00       -0.00537        0.03574
   7729.00       -0.00488        0.03575
   7730.00       -0.00439        0.03572
   7731.00       -0.00391        0.03566
   7732.00       -0.00342        0.03557
   7733.00       -0.00293        0.03545
   7734.00       -0.00244        0.03529
   7735.00       -0.00195        0.03510
   7736.00       -0.00146        0.03487
   7737.00       -0.00098        0.03461
   7738.00       -0.00049        0.03430
   7739.00        0.00000        0.03397
   7740.00        0.00049        0.03358
   7741.00        0.00098        0.03316
   7742.00        0.00098        0.03270
   7743.00        0.00098        0.03220
   7744.00        0.00098        0.03165
   7745.00        0.00098        0.03105
   7746.00        0.00098        0.03043
   7747.00        0.00098        0.02975
   7748.00        0.00098        0.02904
   7749.00        0.00098        0.02827
   7750.00        0.00098        0.02748
   7751.00        0.00098        0.02664
   7752.00        0.00098        0.02574
   7753.00        0.00098        0.02483
   7754.00        0.00098        0.02385
   7755.00        0.00098        0.02284
   7756.00        0.00098        0.02179
   7757.00        0.00098        0.02071
   7758.00        0.00098        0.01958
   7759.00        0.00098        0.01842
   7760.00        0.00098        0.01721
   7761.00        0.00098        0.01598
   7762.00        0.00098        0.01471
   7763.00        0.00098        0.01341
   7764.00        0.00098        0.01210
   7765.00        0.00098        0.01074
   7766.00        0.00098        0.00935
   7767.00        0.00098        0.00797
   7768.00        0.00098        0.00653
   7769.00        0.00049        0.00510
   7770.00        0.00000        0.00363
   7771.00       -0.00049        0.00217
   7772.00       -0.00098        0.00067
   7773.00       -0.00146       -0.00082
   7774.00       -0.00195       -0.00232
   7775.00       -0.00244       -0.00381
   7776.00       -0.00293       -0.00533
   7777.00       -0.00342       -0.00684
   7778.00       -0.00391       -0.00833
   7779.00       -0.00439       -0.00981
   7780.00       -0.00488       -0.01129
   7781.00       -0.00537       -0.01277
   7782.00       -0.00586       -0.01422
   7783.00       -0.00635       -0.01564
   7784.00       -0.00684       -0.01706
   7785.00       -0.00732       -0.01843
   7786.00       -0.00781       -0.01979
   7787.00       -0.00781       -0.02112
   7788.00       -0.00781       -0.02242
   7789.00       -0.00781       -0.02367
   7790.00       -0.00781       -0.02489
   7791.00       -0.00781       -0.02606
   7792.00       -0.00781       -0.02719
   7793.00       -0.00781       -0.02829
   7794.00       -0.00781       -0.02933
   7795.00       -0.00781       -0.03030
   7796.00       -0.00781       -0.03125
   7797.00       -0.00781       -0.03212
   7798.00       -0.00781       -0.03294
   7799.00       -0.00781       -0.03372
   7800.00       -0.00781       -0.03442
   7801.00       -0.00781       -0.03506
   7802.00       -0.00781       -0.03566
   7803.00       -0.00781       -0.03618
   7804.00       -0.00781       -0.03662
   7805.00       -0.00781       -0.03702
   7806.00       -0.00781       -0.03734
   7807.00       -0.00781       -0.03760
   7808.00       -0.00781       -0.03778
   7809.00       -0.00781       -0.03790
   7810.00       -0.00781       -0.03796
   7811.00       -0.00781       -0.03795
   7812.00       -0.00732       -0.03787
   7813.00       -0.00684       -0.03772
   7814.00       -0.00635       -0.03751
   7815.00       -0.00586       -0.03722
   7816.00       -0.00537       -0.03687
   7817.00       -0.00488       -0.03645
   7818.00       -0.00439       -0.03598
   7819.00       -0.00391       -0.03545
   7820.00       -0.00342       -0.03484
   7821.00       -0.00293       -0.03418
   7822.00       -0.00244       -0.03346
   7823.00       -0.00195       -0.03268
   7824.00       -0.00146       -0.03185
   7825.00       -0.00098       -0.03096
   7826.00       -0.00049       -0.03003
   7827.00        0.00000       -0.02904
   7828.00        0.00049       -0.02800
   7829.00        0.00098       -0.02692
   7830.00        0.00146       -0.02579
   7831.00        0.00195       -0.02463
   7832.00        0.00244       -0.02341
   7833.00        0.00293       -0.02217
   7834.00        0.00342       -0.02089
   7835.00        0.00342       -0.01958
   7836.00        0.00342       -0.01823
   7837.00        0.00342       -0.01688
   7838.00        0.00342       -0.01549
   7839.00        0.00342       -0.01407
   7840.00        0.00342       -0.01263
   7841.00        0.00342       -0.01118
   7842.00        0.00342       -0.00972
   7843.00        0.00342       -0.00824
   7844.00        0.00342       -0.00674
   7845.00        0.00342       -0.00525
   7846.00        0.00342       -0.00375
   7847.00        0.00342       -0.00224
   7848.00        0.00342       -0.00075
   7849.00        0.00342        0.00076
   7850.00        0.00342        0.00226
   7851.00        0.00342        0.00374
   7852.00        0.00342        0.00522
   7853.00        0.00342        0.00670
   7854.00        0.00342        0.00815
   7855.00        0.00342        0.00958
   7856.00        0.00342        0.01102
   7857.00        0.00342        0.01242
   7858.00        0.00342        0.01379
   7859.00        0.00342        0.01515
   7860.00        0.00342        0.01649
   7861.00        0.00342        0.01779
   7862.00        0.00342        0.01907
   7863.00        0.00342        0.02032
   7864.00        0.00342        0.02153
   7865.00        0.00342        0.02272
   7866.00        0.00342        0.02386
   7867.00        0.00342        0.02498
   7868.00        0.00293        0.02605
   7869.00        0.00244        0.02708
   7870.00        0.00195        0.02808
   7871.00        0.00146        0.02902
   7872.00        0.00098        0.02992
   7873.00        0.00049        0.03079
   7874.00        0.00000        0.03160
   7875.00       -0.00049        0.03236
   7876.00       -0.00049        0.03310
   7877.00       -0.00049        0.03377
   7878.00       -0.00049        0.03439
   7879.00       -0.00049        0.03496
   7880.00       -0.00049        0.03548
   7881.00       -0.00049        0.03595
   7882.00       -0.00049        0.03638
   7883.00       -0.00049        0.03673
   7884.00       -0.00049        0.03705
   7885.00       -0.00049        0.03729
   7886.00       -0.00049        0.03751
   7887.00       -0.00049        0.03764
   7888.00       -0.00049        0.03773
   7889.00       -0.00049        0.03777
   7890.00       -0.00049        0.03773
   7891.00       -0.00049        0.03766
   7892.00       -0.00049        0.03752
   7893.00       -0.00049        0.03732
   7894.00       -0.00049        0.03706
   7895.00       -0.00049        0.03676
   7896.00       -0.00049        0.03639
   7897.00       -0.00049        0.03596
   7898.00       -0.00049        0.03548
   7899.00       -0.00049        0.03494
   7900.00       -0.00049        0.03435
   7901.00       -0.00049        0.03369
   7902.00       -0.00049        0.03297
   7903.00       -0.00049        0.03221
   7904.00       -0.00049        0.03139
   7905.00       -0.00049        0.03050
   7906.00       -0.00049        0.02957
   7907.00       -0.00049        0.02859
   7908.00       -0.00049        0.02756
   7909.00       -0.00049        0.02646
   7910.00       -0.00049        0.02531
   7911.00       -0.00049        0.02412
   7912.00       -0.00049        0.02287
   7913.00       -0.00049        0.02159
   7914.00       -0.00049        0.02025
   7915.00       -0.00049        0.01886
   7916.00       -0.00049        0.01743
   7917.00       -0.00049        0.01596
   7918.00       -0.00049        0.01443
   7919.00       -0.00049        0.01288
   7920.00       -0.00049        0.01128
   7921.00       -0.00049        0.00964
   7922.00       -0.00049        0.00798
   7923.00       -0.00049        0.00627
   7924.00       -0.00049        0.00453
   7925.00       -0.00049        0.00276
   7926.00       -0.00049        0.00096
   7927.00       -0.00049       -0.00085
   7928.00       -0.00049       -0.00270
   7929.00       -0.00049       -0.00458
   7930.00       -0.00049       -0.00645
   7931.00       -0.00049       -0.00836
   7932.00       -0.00049       -0.01028
   7933.00       -0.00049       -0.01222
   7934.00       -0.00049       -0.01418
   7935.00       -0.00049       -0.01613
   7936.00       -0.00049       -0.01808
   7937.00       -0.00049       -0.02005
   7938.00       -0.00049       -0.02202
   7939.00       -0.00049       -0.02397
   7940.00       -0.00049       -0.02592
   7941.00       -0.00049       -0.02788
   7942.00       -0.00049       -0.02982
   7943.00       -0.00049       -0.03174
   7944.00       -0.00049       -0.03365
   7945.00       -0.00049       -0.03554
   7946.00       -0.00049       -0.03740
   7947.00       -0.00049       -0.03925
   7948.00       -0.00049       -0.04106
   7949.00       -0.00049       -0.04285
   7950.00       -0.00049       -0.04459
   7951.00       -0.00049       -0.04631
   7952.00       -0.00049       -0.04799
   7953.00       -0.00049       -0.04962
   7954.00       -0.00049       -0.05122
   7955.00       -0.00049       -0.05276
   7956.00       -0.00049       -0.05426
   7957.00       -0.00049       -0.05571
   7958.00       -0.00049       -0.05710
   7959.00       -0.00049       -0.05844
   7960.00       -0.00049       -0.05972
   7961.00       -0.00049       -0.06093
   7962.00       -0.00049       -0.06209
   7963.00       -0.00049       -0.06317
   7964.00       -0.00049       -0.06419
   7965.00       -0.00049       -0.06514
   7966.00       -0.00049       -0.06601
   7967.00       -0.00049       -0.06682
   7968.00       -0.00049       -0.06755
   7969.00       -0.00049       -0.06819
   7970.00       -0.00049       -0.06877
   7971.00       -0.00049       -0.06926
   7972.00       -0.00049       -0.06967
   7973.00       -0.00049       -0.06999
   7974.00       -0.00049       -0.07024
   7975.00       -0.00049       -0.07040
   7976.00       -0.00049       -0.07047
   7977.00       -0.00049       -0.07045
   7978.00       -0.00049       -0.07036
   7979.00       -0.00049       -0.07018
   7980.00       -0.00049       -0.06990
   7981.00       -0.00049       -0.06953
   7982.00       -0.00049       -0.06908
   7983.00       -0.00049       -0.06854
   7984.00       -0.00049       -0.06792
   7985.00       -0.00049       -0.06720
   7986.00       -0.00049       -0.06641
   7987.00       -0.00049       -0.06552
   7988.00       -0.00049       -0.06456
   7989.00       -0.00049       -0.06351
   7990.00       -0.00049       -0.06238
   7991.00       -0.00049       -0.06116
   7992.00       -0.00049       -0.05986
   7993.00       -0.00049       -0.05849
   7994.00       -0.00049       -0.05704
   7995.00       -0.00049       -0.05551
   7996.00       -0.00049       -0.05392
   7997.00       -0.00049       -0.05226
   7998.00       -0.00049       -0.05052
   7999.00       -0.00049       -0.04872
   8000.00       -0.00049       -0.04686
   8001.00       -0.00049       -0.04494
   8002.00       -0.00049       -0.04297
   8003.00       -0.00049       -0.04094
   8004.00       -0.00049       -0.03885
   8005.00       -0.00049       -0.03673
   8006.00       -0.00049       -0.03455
   8007.00        0.00000       -0.03233
   8008.00        0.00049       -0.03009
   8009.00        0.00098       -0.02780
   8010.00        0.00146       -0.02548
   8011.00        0.00195       -0.02315
   8012.00        0.00244       -0.02078
   8013.00        0.00293       -0.01839
   8014.00        0.00342       -0.01599
   8015.00        0.00391       -0.01358
   8016.00        0.00439       -0.01117
   8017.00        0.00488       -0.00874
   8018.00        0.00537       -0.00633
   8019.00        0.00586       -0.00392
   8020.00        0.00635       -0.00153
   8021.00        0.00684        0.00087
   8022.00        0.00684        0.00323
   8023.00        0.00684        0.00558
   8024.00        0.00684        0.00792
   8025.00        0.00684        0.01021
   8026.00        0.00684        0.01247
   8027.00        0.00684        0.01469
   8028.00        0.00684        0.01688
   8029.00        0.00684        0.01901
   8030.00        0.00684        0.02110
   8031.00        0.00684        0.02313
   8032.00        0.00684        0.02512
   8033.00        0.00684        0.02702
   8034.00        0.00684        0.02888
   8035.00        0.00684        0.03067
   8036.00        0.00684        0.03239
   8037.00        0.00684        0.03404
   8038.00        0.00684        0.03561
   8039.00        0.00684        0.03711
   8040.00        0.00684        0.03853
   8041.00        0.00684        0.03987
   8042.00        0.00684        0.04111
   8043.00        0.00684        0.04227
   8044.00        0.00684        0.04335
   8045.00        0.00684        0.04433
   8046.00        0.00684        0.04521
   8047.00        0.00684        0.04601
   8048.00        0.00635        0.04671
   8049.00        0.00586        0.04732
   8050.00        0.00537        0.04782
   8051.00        0.00488        0.04823
   8052.00        0.00439        0.04854
   8053.00        0.00391        0.04877
   8054.00        0.00342        0.04887
   8055.00        0.00293        0.04890
   8056.00        0.00244        0.04883
   8057.00        0.00195        0.04866
   8058.00        0.00146        0.04840
   8059.00        0.00098        0.04803
   8060.00        0.00049        0.04759
   8061.00        0.00000        0.04706
   8062.00       -0.00049        0.04642
   8063.00       -0.00098        0.04572
   8064.00       -0.00146        0.04491
   8065.00       -0.00195        0.04404
   8066.00       -0.00244        0.04308
   8067.00       -0.00293        0.04204
   8068.00       -0.00342        0.04094
   8069.00       -0.00391        0.03976
   8070.00       -0.00439        0.03853
   8071.00       -0.00488        0.03723
   8072.00       -0.00537        0.03586
   8073.00       -0.00586        0.03445
   8074.00       -0.00635        0.03299
   8075.00       -0.00684        0.03149
   8076.00       -0.00732        0.02994
   8077.00       -0.00781        0.02837
   8078.00       -0.00830        0.02675
   8079.00       -0.00879        0.02512
   8080.00       -0.00928        0.02345
   8081.00       -0.00977        0.02177
   8082.00       -0.00977        0.02010
   8083.00       -0.00977        0.01840
   8084.00       -0.00977        0.01672
   8085.00       -0.00977        0.01505
   8086.00       -0.00977        0.01337
   8087.00       -0.00977        0.01170
   8088.00       -0.00977        0.01007
   8089.00       -0.00977        0.00847
   8090.00       -0.00977        0.00690
   8091.00       -0.00977        0.00536
   8092.00       -0.00977        0.00386
   8093.00       -0.00977        0.00243
   8094.00       -0.00977        0.00102
   8095.00       -0.00977       -0.00031
   8096.00       -0.00977       -0.00157
   8097.00       -0.00977       -0.00278
   8098.00       -0.00977       -0.00391
   8099.00       -0.00977       -0.00497
   8100.00       -0.00977       -0.00594
   8101.00       -0.00977       -0.00684
   8102.00       -0.00977       -0.00763
   8103.00       -0.00928       -0.00835
   8104.00       -0.00879       -0.00896
   8105.00       -0.00830       -0.00948
   8106.00       -0.00781       -0.00989
   8107.00       -0.00732       -0.01021
   8108.00       -0.00684       -0.01041
   8109.00       -0.00635       -0.01051
   8110.00       -0.00586       -0.01050
   8111.00       -0.00537       -0.01039
   8112.00       -0.00488       -0.01015
   8113.00       -0.00439       -0.00981
   8114.00       -0.00391       -0.00935
   8115.00       -0.00342       -0.00879
   8116.00       -0.00293       -0.00812
   8117.00       -0.00244       -0.00732
   8118.00       -0.00195       -0.00642
   8119.00       -0.00146       -0.00542
   8120.00       -0.00098       -0.00430
   8121.00       -0.00049       -0.00308
   8122.00        0.00000       -0.00175
   8123.00        0.00049       -0.00034
   8124.00        0.00098        0.00117
   8125.00        0.00146        0.00279
   8126.00        0.00195        0.00449
   8127.00        0.00244        0.00627
   8128.00        0.00293        0.00813
   8129.00        0.00342        0.01007
   8130.00        0.00391        0.01208
   8131.00        0.00391        0.01416
   8132.00        0.00391        0.01631
   8133.00        0.00391        0.01849
   8134.00        0.00391        0.02075
   8135.00        0.00391        0.02303
   8136.00        0.00391        0.02536
   8137.00        0.00391        0.02771
   8138.00        0.00391        0.03009
   8139.00        0.00391        0.03249
   8140.00        0.00391        0.03490
   8141.00        0.00391        0.03732
   8142.00        0.00391        0.03973
   8143.00        0.00391        0.04213
   8144.00        0.00391        0.04453
   8145.00        0.00391        0.04689
   8146.00        0.00391        0.04922
   8147.00        0.00391        0.05153
   8148.00        0.00391        0.05379
   8149.00        0.00391        0.05598
   8150.00        0.00391        0.05814
   8151.00        0.00391        0.06023
   8152.00        0.00391        0.06226
   8153.00        0.00391        0.06421
   8154.00        0.00391        0.06607
   8155.00        0.00391        0.06786
   8156.00        0.00391        0.06956
   8157.00        0.00391        0.07115
   8158.00        0.00391        0.07266
   8159.00        0.00391        0.07405
   8160.00        0.00391        0.07535
   8161.00        0.00391        0.07652
   8162.00        0.00391        0.07758
   8163.00        0.00391        0.07852
   8164.00        0.00391        0.07935
   8165.00        0.00391        0.08005
   8166.00        0.00391        0.08061
   8167.00        0.00391        0.08105
   8168.00        0.00391        0.08138
   8169.00        0.00439        0.08156
   8170.00        0.00488        0.08162
   8171.00        0.00537        0.08154
   8172.00        0.00586        0.08134
   8173.00        0.00635        0.08102
   8174.00        0.00684        0.08057
   8175.00        0.00732        0.07997
   8176.00        0.00781        0.07927
   8177.00        0.00830        0.07845
   8178.00        0.00879        0.07748
   8179.00        0.00928        0.07643
   8180.00        0.00928        0.07524
   8181.00        0.00928        0.07396
   8182.00        0.00928        0.07256
   8183.00        0.00928        0.07106
   8184.00        0.00928        0.06947
   8185.00        0.00928        0.06779
   8186.00        0.00928        0.06601
   8187.00        0.00928        0.06416
   8188.00        0.00928        0.06223
   8189.00        0.00928        0.06023
   8190.00        0.00928        0.05815
   8191.00        0.00928        0.05603
   8192.00        0.00928        0.05385
   8193.00        0.00928        0.05162
   8194.00        0.00928        0.04935
   8195.00        0.00928        0.04703
   8196.00        0.00928        0.04469
   8197.00        0.00928        0.04234
   8198.00        0.00928        0.03996
   8199.00        0.00928        0.03758
   8200.00        0.00928        0.03519
   8201.00        0.00928        0.03279
   8202.00        0.00928        0.03041
   8203.00        0.00928        0.02805
   8204.00        0.00879        0.02570
   8205.00        0.00830        0.02338
   8206.00        0.00781        0.02109
   8207.00        0.00732        0.01883
   8208.00        0.00684        0.01660
   8209.00        0.00635        0.01443
   8210.00        0.00586        0.01230
   8211.00        0.00537        0.01022
   8212.00        0.00488        0.00821
   8213.00        0.00439        0.00626
   8214.00        0.00391        0.00436
   8215.00        0.00342        0.00255
   8216.00        0.00293        0.00079
   8217.00        0.00244       -0.00090
   8218.00        0.00195       -0.00250
   8219.00        0.00146       -0.00404
   8220.00        0.00098       -0.00549
   8221.00        0.00049       -0.00687
   8222.00        0.00000       -0.00816
   8223.00       -0.00049       -0.00938
   8224.00       -0.00098       -0.01053
   8225.00       -0.00146       -0.01160
   8226.00       -0.00195       -0.01257
   8227.00       -0.00244       -0.01347
   8228.00       -0.00293       -0.01430
   8229.00       -0.00342       -0.01506
   8230.00       -0.00391       -0.01573
   8231.00       -0.00439       -0.01634
   8232.00       -0.00488       -0.01688
   8233.00       -0.00537       -0.01735
   8234.00       -0.00586       -0.01776
   8235.00       -0.00635       -0.01810
   8236.00       -0.00684       -0.01839
   8237.00       -0.00732       -0.01863
   8238.00       -0.00781       -0.01880
   8239.00       -0.00830       -0.01894
   8240.00       -0.00879       -0.01903
   8241.00       -0.00928       -0.01907
   8242.00       -0.00977       -0.01909
   8243.00       -0.01025       -0.01906
   8244.00       -0.01074       -0.01901
   8245.00       -0.01123       -0.01894
   8246.00       -0.01172       -0.01884
   8247.00       -0.01221       -0.01872
   8248.00       -0.01221       -0.01860
   8249.00       -0.01221       -0.01846
   8250.00       -0.01221       -0.01833
   8251.00       -0.01221       -0.01817
   8252.00       -0.01221       -0.01804
   8253.00       -0.01221       -0.01790
   8254.00       -0.01221       -0.01776
   8255.00       -0.01221       -0.01764
   8256.00       -0.01221       -0.01753
   8257.00       -0.01221       -0.01746
   8258.00       -0.01221       -0.01738
   8259.00       -0.01221       -0.01733
   8260.00       -0.01221       -0.01730
   8261.00       -0.01221       -0.01730
   8262.00       -0.01172       -0.01733
   8263.00       -0.01123       -0.01738
   8264.00       -0.01074       -0.01747
   8265.00       -0.01025       -0.01758
   8266.00       -0.00977       -0.01772
   8267.00       -0.00928       -0.01788
   8268.00       -0.00879       -0.01808
   8269.00       -0.00830       -0.01833
   8270.00       -0.00781       -0.01859
   8271.00       -0.00732       -0.01888
   8272.00       -0.00684       -0.01918
   8273.00       -0.00635       -0.01953
   8274.00       -0.00586       -0.01990
   8275.00       -0.00537       -0.02028
   8276.00       -0.00488       -0.02069
   8277.00       -0.00439       -0.02112
   8278.00       -0.00391       -0.02156
   8279.00       -0.00342       -0.02202
   8280.00       -0.00293       -0.02248
   8281.00       -0.00244       -0.02296
   8282.00       -0.00195       -0.02344
   8283.00       -0.00146       -0.02391
   8284.00       -0.00098       -0.02438
   8285.00       -0.00049       -0.02486
   8286.00        0.00000       -0.02531
   8287.00        0.00049       -0.02577
   8288.00        0.00098       -0.02620
   8289.00        0.00146       -0.02661
   8290.00        0.00195       -0.02699
   8291.00        0.00244       -0.02734
   8292.00        0.00293       -0.02768
   8293.00        0.00342       -0.02797
   8294.00        0.00391       -0.02821
   8295.00        0.00391       -0.02843
   8296.00        0.00391       -0.02859
   8297.00        0.00391       -0.02870
   8298.00        0.00391       -0.02878
   8299.00        0.00391       -0.02878
   8300.00        0.00391       -0.02873
   8301.00        0.00391       -0.02863
   8302.00        0.00391       -0.02846
   8303.00        0.00391       -0.02823
   8304.00        0.00391       -0.02792
   8305.00        0.00391       -0.02756
   8306.00        0.00391       -0.02713
   8307.00        0.00391       -0.02663
   8308.00        0.00391       -0.02605
   8309.00        0.00391       -0.02539
   8310.00        0.00391       -0.02467
   8311.00        0.00342       -0.02388
   8312.00        0.00293       -0.02301
   8313.00        0.00244       -0.02208
   8314.00        0.00195       -0.02107
   8315.00        0.00146       -0.01999
   8316.00        0.00098       -0.01884
   8317.00        0.00049       -0.01762
   8318.00        0.00000       -0.01634
   8319.00       -0.00049       -0.01500
   8320.00       -0.00098       -0.01360
   8321.00       -0.00146       -0.01213
   8322.00       -0.00195       -0.01062
   8323.00       -0.00244       -0.00905
   8324.00       -0.00293       -0.00743
   8325.00       -0.00342       -0.00577
   8326.00       -0.00391       -0.00407
   8327.00       -0.00439       -0.00233
   8328.00       -0.00488       -0.00056
   8329.00       -0.00537        0.00124
   8330.00       -0.00586        0.00307
   8331.00       -0.00635        0.00491
   8332.00       -0.00684        0.00677
   8333.00       -0.00732        0.00864
   8334.00       -0.00732        0.01051
   8335.00       -0.00732        0.01239
   8336.00       -0.00732        0.01425
   8337.00       -0.00732        0.01611
   8338.00       -0.00732        0.01796
   8339.00       -0.00732        0.01979
   8340.00       -0.00732        0.02159
   8341.00       -0.00732        0.02336
   8342.00       -0.00732        0.02510
   8343.00       -0.00732        0.02679
   8344.00       -0.00732        0.02846
   8345.00       -0.00732        0.03006
   8346.00       -0.00732        0.03162
   8347.00       -0.00732        0.03311
   8348.00       -0.00732        0.03455
   8349.00       -0.00684        0.03592
   8350.00       -0.00635        0.03723
   8351.00       -0.00586        0.03847
   8352.00       -0.00537        0.03961
   8353.00       -0.00488        0.04070
   8354.00       -0.00439        0.04169
   8355.00       -0.00391        0.04260
   8356.00       -0.00342        0.04344
   8357.00       -0.00293        0.04417
   8358.00       -0.00244        0.04483
   8359.00       -0.00195        0.04538
   8360.00       -0.00146        0.04585
   8361.00       -0.00098        0.04622
   8362.00       -0.00049        0.04651
   8363.00        0.00000        0.04669
   8364.00        0.00049        0.04678
   8365.00        0.00098        0.04678
   8366.00        0.00146        0.04668
   8367.00        0.00195        0.04649
   8368.00        0.00244        0.04620
   8369.00        0.00293        0.04584
   8370.00        0.00342        0.04538
   8371.00        0.00391        0.04483
   8372.00        0.00439        0.04419
   8373.00        0.00488        0.04347
   8374.00        0.00537        0.04268
   8375.00        0.00586        0.04181
   8376.00        0.00635        0.04086
   8377.00        0.00684        0.03984
   8378.00        0.00732        0.03876
   8379.00        0.00781        0.03760
   8380.00        0.00830        0.03639
   8381.00        0.00879        0.03513
   8382.00        0.00928        0.03380
   8383.00        0.00977        0.03242
   8384.00        0.01025        0.03102
   8385.00        0.01074        0.02956
   8386.00        0.01123        0.02806
   8387.00        0.01172        0.02655
   8388.00        0.01172        0.02499
   8389.00        0.01172        0.02342
   8390.00        0.01172        0.02184
   8391.00        0.01172        0.02023
   8392.00        0.01172        0.01862
   8393.00        0.01172        0.01700
   8394.00        0.01172        0.01540
   8395.00        0.01172        0.01378
   8396.00        0.01172        0.01218
   8397.00        0.01172        0.01059
   8398.00        0.01172        0.00900
   8399.00        0.01172        0.00746
   8400.00        0.01172        0.00594
   8401.00        0.01172        0.00443
   8402.00        0.01123        0.00296
   8403.00        0.01074        0.00154
   8404.00        0.01025        0.00015
   8405.00        0.00977       -0.00121
   8406.00        0.00928       -0.00250
   8407.00        0.00879       -0.00375
   8408.00        0.00830       -0.00496
   8409.00        0.00781       -0.00610
   8410.00        0.00732       -0.00719
   8411.00        0.00684       -0.00822
   8412.00        0.00635       -0.00919
   8413.00        0.00586       -0.01010
   8414.00        0.00537       -0.01094
   8415.00        0.00488       -0.01172
   8416.00        0.00439       -0.01242
   8417.00        0.00391       -0.01306
   8418.00        0.00342       -0.01364
   8419.00        0.00293       -0.01413
   8420.00        0.00244       -0.01457
   8421.00        0.00195       -0.01492
   8422.00        0.00146       -0.01521
   8423.00        0.00098       -0.01544
   8424.00        0.00049       -0.01558
   8425.00        0.00000       -0.01566
   8426.00       -0.00049       -0.01567
   8427.00       -0.00098       -0.01561
   8428.00       -0.00146       -0.01547
   8429.00       -0.00195       -0.01527
   8430.00       -0.00244       -0.01501
   8431.00       -0.00293       -0.01468
   8432.00       -0.00342       -0.01428
   8433.00       -0.00391       -0.01382
   8434.00       -0.00439       -0.01331
   8435.00       -0.00488       -0.01274
   8436.00       -0.00488       -0.01210
   8437.00       -0.00488       -0.01141
   8438.00       -0.00488       -0.01067
   8439.00       -0.00488       -0.00987
   8440.00       -0.00488       -0.00903
   8441.00       -0.00488       -0.00813
   8442.00       -0.00488       -0.00720
   8443.00       -0.00488       -0.00623
   8444.00       -0.00488       -0.00520
   8445.00       -0.00488       -0.00414
   8446.00       -0.00488       -0.00304
   8447.00       -0.00488       -0.00191
   8448.00       -0.00488       -0.00075
   8449.00       -0.00488        0.00044
   8450.00       -0.00488        0.00168
   8451.00       -0.00488        0.00291
   8452.00       -0.00488        0.00420
   8453.00       -0.00488        0.00548
   8454.00       -0.00488        0.00679
   8455.00       -0.00488        0.00813
   8456.00       -0.00488        0.00948
   8457.00       -0.00488        0.01083
   8458.00       -0.00488        0.01219
   8459.00       -0.00439        0.01358
   8460.00       -0.00391        0.01497
   8461.00       -0.00342        0.01636
   8462.00       -0.00293        0.01776
   8463.00       -0.00244        0.01915
   8464.00       -0.00195        0.02055
   8465.00       -0.00146        0.02196
   8466.00       -0.00098        0.02336
   8467.00       -0.00049        0.02475
   8468.00        0.00000        0.02614
   8469.00        0.00049        0.02753
   8470.00        0.00049        0.02890
   8471.00        0.00049        0.03027
   8472.00        0.00049        0.03163
   8473.00        0.00049        0.03299
   8474.00        0.00049        0.03433
   8475.00        0.00049        0.03566
   8476.00        0.00049        0.03697
   8477.00        0.00049        0.03827
   8478.00        0.00049        0.03955
   8479.00        0.00049        0.04082
   8480.00        0.00049        0.04208
   8481.00        0.00049        0.04332
   8482.00        0.00049        0.04454
   8483.00        0.00049        0.04573
   8484.00        0.00049        0.04692
   8485.00        0.00049        0.04808
   8486.00        0.00049        0.04922
   8487.00        0.00049        0.05035
   8488.00        0.00049        0.05145
   8489.00        0.00049        0.05254
   8490.00        0.00049        0.05360
   8491.00        0.00049        0.05464
   8492.00        0.00049        0.05566
   8493.00        0.00049        0.05666
   8494.00        0.00049        0.05763
   8495.00        0.00049        0.05858
   8496.00        0.00049        0.05951
   8497.00        0.00000        0.06041
   8498.00       -0.00049        0.06128
   8499.00       -0.00098        0.06213
   8500.00       -0.00146        0.06296
   8501.00       -0.00195        0.06377
   8502.00       -0.00244        0.06453
   8503.00       -0.00293        0.06528
   8504.00       -0.00342        0.06601
   8505.00       -0.00391        0.06670
   8506.00       -0.00439        0.06737
   8507.00       -0.00488        0.06799
   8508.00       -0.00537        0.06860
   8509.00       -0.00586        0.06918
   8510.00       -0.00635        0.06973
   8511.00       -0.00684        0.07024
   8512.00       -0.00732        0.07072
   8513.00       -0.00781        0.07118
   8514.00       -0.00781        0.07159
   8515.00       -0.00781        0.07199
   8516.00       -0.00781        0.07234
   8517.00       -0.00781        0.07266
   8518.00       -0.00781        0.07295
   8519.00       -0.00781        0.07321
   8520.00       -0.00781        0.07343
   8521.00       -0.00781        0.07361
   8522.00       -0.00781        0.07376
   8523.00       -0.00781        0.07387
   8524.00       -0.00781        0.07394
   8525.00       -0.00781        0.07399
   8526.00       -0.00781        0.07399
   8527.00       -0.00781        0.07396
   8528.00       -0.00781        0.07388
   8529.00       -0.00781        0.07376
   8530.00       -0.00781        0.07361
   8531.00       -0.00781        0.07343
   8532.00       -0.00781        0.07320
   8533.00       -0.00781        0.07294
   8534.00       -0.00781        0.07263
   8535.00       -0.00781        0.07228
   8536.00       -0.00781        0.07190
   8537.00       -0.00732        0.07149
   8538.00       -0.00684        0.07103
   8539.00       -0.00635        0.07053
   8540.00       -0.00586        0.06999
   8541.00       -0.00537        0.06941
   8542.00       -0.00488        0.06880
   8543.00       -0.00439        0.06816
   8544.00       -0.00391        0.06747
   8545.00       -0.00342        0.06676
   8546.00       -0.00293        0.06599
   8547.00       -0.00244        0.06522
   8548.00       -0.00195        0.06438
   8549.00       -0.00146        0.06352
   8550.00       -0.00098        0.06264
   8551.00       -0.00049        0.06171
   8552.00        0.00000        0.06076
   8553.00        0.00049        0.05977
   8554.00        0.00098        0.05876
   8555.00        0.00146        0.05771
   8556.00        0.00195        0.05664
   8557.00        0.00244        0.05554
   8558.00        0.00293        0.05443
   8559.00        0.00342        0.05328
   8560.00        0.00391        0.05211
   8561.00        0.00391        0.05092
   8562.00        0.00391        0.04971
   8563.00        0.00391        0.04848
   8564.00        0.00391        0.04724
   8565.00        0.00391        0.04597
   8566.00        0.00391        0.04469
   8567.00        0.00391        0.04341
   8568.00        0.00391        0.04211
   8569.00        0.00391        0.04080
   8570.00        0.00391        0.03947
   8571.00        0.00391        0.03815
   8572.00        0.00391        0.03682
   8573.00        0.00391        0.03548
   8574.00        0.00391        0.03415
   8575.00        0.00391        0.03281
   8576.00        0.00391        0.03146
   8577.00        0.00391        0.03012
   8578.00        0.00391        0.02879
   8579.00        0.00391        0.02745
   8580.00        0.00391        0.02612
   8581.00        0.00391        0.02481
   8582.00        0.00391        0.02350
   8583.00        0.00391        0.02220
   8584.00        0.00391        0.02090
   8585.00        0.00391        0.01964
   8586.00        0.00391        0.01837
   8587.00        0.00391        0.01712
   8588.00        0.00391        0.01588
   8589.00        0.00391        0.01466
   8590.00        0.00391        0.01346
   8591.00        0.00391        0.01228
   8592.00        0.00391        0.01111
   8593.00        0.00391        0.00996
   8594.00        0.00391        0.00883
   8595.00        0.00391        0.00774
   8596.00        0.00391        0.00665
   8597.00        0.00391        0.00560
   8598.00        0.00391        0.00455
   8599.00        0.00391        0.00354
   8600.00        0.00391        0.00255
   8601.00        0.00391        0.00157
   8602.00        0.00391        0.00063
   8603.00        0.00391       -0.00031
   8604.00        0.00391       -0.00121
   8605.00        0.00391       -0.00208
   8606.00        0.00391       -0.00293
   8607.00        0.00391       -0.00377
   8608.00        0.00391       -0.00458
   8609.00        0.00391       -0.00536
   8610.00        0.00391       -0.00612
   8611.00        0.00391       -0.00687
   8612.00        0.00391       -0.00758
   8613.00        0.00391       -0.00829
   8614.00        0.00391       -0.00896
   8615.00        0.00391       -0.00961
   8616.00        0.00391       -0.01025
   8617.00        0.00391       -0.01088
   8618.00        0.00391       -0.01147
   8619.00        0.00391       -0.01205
   8620.00        0.00391       -0.01262
   8621.00        0.00391       -0.01317
   8622.00        0.00391       -0.01370
   8623.00        0.00391       -0.01422
   8624.00        0.00391       -0.01472
   8625.00        0.00391       -0.01521
   8626.00        0.00391       -0.01569
   8627.00        0.00391       -0.01614
   8628.00        0.00391       -0.01660
   8629.00        0.00391       -0.01703
   8630.00        0.00391       -0.01746
   8631.00        0.00391       -0.01787
   8632.00        0.00391       -0.01828
   8633.00        0.00391       -0.01868
   8634.00        0.00391       -0.01906
   8635.00        0.00391       -0.01944
   8636.00        0.00391       -0.01981
   8637.00        0.00391       -0.02017
   8638.00        0.00391       -0.02052
   8639.00        0.00391       -0.02087
   8640.00        0.00391       -0.02121
   8641.00        0.00391       -0.02155
   8642.00        0.00391       -0.02187
   8643.00        0.00391       -0.02219
   8644.00        0.00391       -0.02249
   8645.00        0.00391       -0.02280
   8646.00        0.00391       -0.02310
   8647.00        0.00391       -0.02339
   8648.00        0.00391       -0.02367
   8649.00        0.00391       -0.02396
   8650.00        0.00391       -0.02422
   8651.00        0.00391       -0.02448
   8652.00        0.00342       -0.02473
   8653.00        0.00293       -0.02498
   8654.00        0.00244       -0.02521
   8655.00        0.00195       -0.02544
   8656.00        0.00146       -0.02565
   8657.00        0.00098       -0.02585
   8658.00        0.00049       -0.02605
   8659.00        0.00000       -0.02623
   8660.00       -0.00049       -0.02640
   8661.00       -0.00098       -0.02657
   8662.00       -0.00146       -0.02670
   8663.00       -0.00195       -0.02684
   8664.00       -0.00244       -0.02696
   8665.00       -0.00293       -0.02707
   8666.00       -0.00342       -0.02716
   8667.00       -0.00391       -0.02724
   8668.00       -0.00439       -0.02731
   8669.00       -0.00488       -0.02736
   8670.00       -0.00537       -0.02739
   8671.00       -0.00586       -0.02740
   8672.00       -0.00635       -0.02740
   8673.00       -0.00684       -0.02740
   8674.00       -0.00732       -0.02737
   8675.00       -0.00781       -0.02733
   8676.00       -0.00830       -0.02727
   8677.00       -0.00879       -0.02719
   8678.00       -0.00928       -0.02710
   8679.00       -0.00977       -0.02699
   8680.00       -0.01025       -0.02687
   8681.00       -0.01074       -0.02673
   8682.00       -0.01074       -0.02658
   8683.00       -0.01074       -0.02643
   8684.00       -0.01074       -0.02625
   8685.00       -0.01074       -0.02606
   8686.00       -0.01074       -0.02586
   8687.00       -0.01074       -0.02565
   8688.00       -0.01074       -0.02544
   8689.00       -0.01074       -0.02521
   8690.00       -0.01074       -0.02498
   8691.00       -0.01074       -0.02473
   8692.00       -0.01074       -0.02451
   8693.00       -0.01074       -0.02425
   8694.00       -0.01074       -0.02400
   8695.00       -0.01074       -0.02376
   8696.00       -0.01074       -0.02350
   8697.00       -0.01074       -0.02325
   8698.00       -0.01074       -0.02301
   8699.00       -0.01074       -0.02278
   8700.00       -0.01074       -0.02255
   8701.00       -0.01074       -0.02232
   8702.00       -0.01074       -0.02211
   8703.00       -0.01074       -0.02191
   8704.00       -0.01074       -0.02171
   8705.00       -0.01074       -0.02155
   8706.00       -0.01074       -0.02138
   8707.00       -0.01074       -0.02124
   8708.00       -0.01025       -0.02112
   8709.00       -0.00977       -0.02101
   8710.00       -0.00928       -0.02094
   8711.00       -0.00879       -0.02087
   8712.00       -0.00830       -0.02083
   8713.00       -0.00781       -0.02083
   8714.00       -0.00732       -0.02083
   8715.00       -0.00684       -0.02087
   8716.00       -0.00635       -0.02095
   8717.00       -0.00586       -0.02104
   8718.00       -0.00537       -0.02118
   8719.00       -0.00488       -0.02133
   8720.00       -0.00439       -0.02151
   8721.00       -0.00391       -0.02173
   8722.00       -0.00342       -0.02199
   8723.00       -0.00293       -0.02226
   8724.00       -0.00244       -0.02257
   8725.00       -0.00195       -0.02292
   8726.00       -0.00146       -0.02328
   8727.00       -0.00098       -0.02368
   8728.00       -0.00049       -0.02411
   8729.00       -0.00049       -0.02457
   8730.00       -0.00049       -0.02505
   8731.00       -0.00049       -0.02557
   8732.00       -0.00049       -0.02611
   8733.00       -0.00049       -0.02667
   8734.00       -0.00049       -0.02727
   8735.00       -0.00049       -0.02788
   8736.00       -0.00049       -0.02850
   8737.00       -0.00049       -0.02914
   8738.00       -0.00049       -0.02980
   8739.00       -0.00049       -0.03049
   8740.00       -0.00049       -0.03117
   8741.00       -0.00049       -0.03188
   8742.00       -0.00049       -0.03258
   8743.00       -0.00049       -0.03329
   8744.00       -0.00049       -0.03401
   8745.00       -0.00049       -0.03474
   8746.00       -0.00049       -0.03546
   8747.00       -0.00049       -0.03616
   8748.00       -0.00049       -0.03688
   8749.00       -0.00049       -0.03758
   8750.00       -0.00049       -0.03827
   8751.00       -0.00049       -0.03894
   8752.00       -0.00049       -0.03960
   8753.00       -0.00049       -0.04024
   8754.00       -0.00049       -0.04085
   8755.00       -0.00049       -0.04144
   8756.00       -0.00049       -0.04201
   8757.00       -0.00049       -0.04254
   8758.00       -0.00049       -0.04305
   8759.00        0.00000       -0.04352
   8760.00        0.00049       -0.04395
   8761.00        0.00098       -0.04434
   8762.00        0.00146       -0.04471
   8763.00        0.00195       -0.04501
   8764.00        0.00244       -0.04529
   8765.00        0.00293       -0.04550
   8766.00        0.00342       -0.04568
   8767.00        0.00391       -0.04581
   8768.00        0.00439       -0.04588
   8769.00        0.00488       -0.04591
   8770.00        0.00537       -0.04588
   8771.00        0.00586       -0.04581
   8772.00        0.00635       -0.04568
   8773.00        0.00684       -0.04549
   8774.00        0.00732       -0.04524
   8775.00        0.00781       -0.04495
   8776.00        0.00830       -0.04460
   8777.00        0.00830       -0.04419
   8778.00        0.00830       -0.04373
   8779.00        0.00830       -0.04321
   8780.00        0.00830       -0.04265
   8781.00        0.00830       -0.04204
   8782.00        0.00830       -0.04135
   8783.00        0.00830       -0.04063
   8784.00        0.00830       -0.03986
   8785.00        0.00830       -0.03905
   8786.00        0.00830       -0.03818
   8787.00        0.00830       -0.03726
   8788.00        0.00830       -0.03632
   8789.00        0.00830       -0.03531
   8790.00        0.00830       -0.03429
   8791.00        0.00830       -0.03322
   8792.00        0.00830       -0.03210
   8793.00        0.00830       -0.03098
   8794.00        0.00830       -0.02980
   8795.00        0.00830       -0.02861
   8796.00        0.00830       -0.02739
   8797.00        0.00830       -0.02615
   8798.00        0.00830       -0.02490
   8799.00        0.00830       -0.02362
   8800.00        0.00830       -0.02234
   8801.00        0.00830       -0.02104
   8802.00        0.00830       -0.01973
   8803.00        0.00830       -0.01842
   8804.00        0.00830       -0.01711
   8805.00        0.00781       -0.01579
   8806.00        0.00732       -0.01448
   8807.00        0.00684       -0.01318
   8808.00        0.00635       -0.01189
   8809.00        0.00586       -0.01060
   8810.00        0.00537       -0.00934
   8811.00        0.00488       -0.00809
   8812.00        0.00439       -0.00685
   8813.00        0.00391       -0.00563
   8814.00        0.00342       -0.00444
   8815.00        0.00293       -0.00328
   8816.00        0.00244       -0.00214
   8817.00        0.00195       -0.00102
   8818.00        0.00146        0.00006
   8819.00        0.00098        0.00111
   8820.00        0.00049        0.00212
   8821.00        0.00000        0.00311
   8822.00       -0.00049        0.00406
   8823.00       -0.00098        0.00497
   8824.00       -0.00146        0.00584
   8825.00       -0.00195        0.00668
   8826.00       -0.00244        0.00748
   8827.00       -0.00293        0.00824
   8828.00       -0.00342        0.00896
   8829.00       -0.00391        0.00963
   8830.00       -0.00439        0.01027
   8831.00       -0.00488        0.01088
   8832.00       -0.00537        0.01144
   8833.00       -0.00586        0.01198
   8834.00       -0.00635        0.01247
   8835.00       -0.00684        0.01292
   8836.00       -0.00684        0.01334
   8837.00       -0.00684        0.01372
   8838.00       -0.00684        0.01407
   8839.00       -0.00684        0.01439
   8840.00       -0.00684        0.01468
   8841.00       -0.00684        0.01494
   8842.00       -0.00684        0.01517
   8843.00       -0.00684        0.01538
   8844.00       -0.00684        0.01555
   8845.00       -0.00684        0.01570
   8846.00       -0.00684        0.01584
   8847.00       -0.00684        0.01596
   8848.00       -0.00684        0.01605
   8849.00       -0.00684        0.01613
   8850.00       -0.00684        0.01619
   8851.00       -0.00684        0.01624
   8852.00       -0.00684        0.01628
   8853.00       -0.00684        0.01630
   8854.00       -0.00684        0.01633
   8855.00       -0.00684        0.01633
   8856.00       -0.00684        0.01634
   8857.00       -0.00635        0.01634
   8858.00       -0.00586        0.01633
   8859.00       -0.00537        0.01633
   8860.00       -0.00488        0.01633
   8861.00       -0.00439        0.01631
   8862.00       -0.00391        0.01631
   8863.00       -0.00342        0.01631
   8864.00       -0.00293        0.01631
   8865.00       -0.00244        0.01631
   8866.00       -0.00195        0.01633
   8867.00       -0.00146        0.01634
   8868.00       -0.00098        0.01636
   8869.00       -0.00049        0.01639
   8870.00        0.00000        0.01642
   8871.00        0.00049        0.01645
   8872.00        0.00098        0.01648
   8873.00        0.00146        0.01653
   8874.00        0.00195        0.01659
   8875.00        0.00244        0.01663
   8876.00        0.00293        0.01669
   8877.00        0.00342        0.01675
   8878.00        0.00391        0.01683
   8879.00        0.00439        0.01689
   8880.00        0.00488        0.01697
   8881.00        0.00537        0.01703
   8882.00        0.00586        0.01709
   8883.00        0.00586        0.01715
   8884.00        0.00586        0.01721
   8885.00        0.00586        0.01727
   8886.00        0.00586        0.01732
   8887.00        0.00586        0.01736
   8888.00        0.00586        0.01740
   8889.00        0.00586        0.01741
   8890.00        0.00586        0.01743
   8891.00        0.00586        0.01741
   8892.00        0.00586        0.01740
   8893.00        0.00586        0.01736
   8894.00        0.00586        0.01730
   8895.00        0.00586        0.01723
   8896.00        0.00586        0.01712
   8897.00        0.00586        0.01701
   8898.00        0.00586        0.01686
   8899.00        0.00586        0.01669
   8900.00        0.00586        0.01649
   8901.00        0.00586        0.01627
   8902.00        0.00586        0.01602
   8903.00        0.00586        0.01573
   8904.00        0.00586        0.01543
   8905.00        0.00586        0.01508
   8906.00        0.00586        0.01469
   8907.00        0.00586        0.01428
   8908.00        0.00586        0.01384
   8909.00        0.00586        0.01337
   8910.00        0.00586        0.01285
   8911.00        0.00586        0.01230
   8912.00        0.00586        0.01172
   8913.00        0.00586        0.01111
   8914.00        0.00586        0.01045
   8915.00        0.00586        0.00977
   8916.00        0.00586        0.00905
   8917.00        0.00586        0.00830
   8918.00        0.00586        0.00751
   8919.00        0.00586        0.00670
   8920.00        0.00586        0.00584
   8921.00        0.00586        0.00497
   8922.00        0.00586        0.00407
   8923.00        0.00537        0.00314
   8924.00        0.00488        0.00218
   8925.00        0.00439        0.00121
   8926.00        0.00391        0.00020
   8927.00        0.00342       -0.00082
   8928.00        0.00293       -0.00186
   8929.00        0.00244       -0.00291
   8930.00        0.00195       -0.00400
   8931.00        0.00195       -0.00508
   8932.00        0.00195       -0.00618
   8933.00        0.00195       -0.00728
   8934.00        0.00195       -0.00839
   8935.00        0.00195       -0.00951
   8936.00        0.00195       -0.01062
   8937.00        0.00195       -0.01175
   8938.00        0.00195       -0.01286
   8939.00        0.00195       -0.01396
   8940.00        0.00195       -0.01506
   8941.00        0.00195       -0.01616
   8942.00        0.00195       -0.01724
   8943.00        0.00195       -0.01830
   8944.00        0.00195       -0.01935
   8945.00        0.00195       -0.02037
   8946.00        0.00195       -0.02138
   8947.00        0.00195       -0.02237
   8948.00        0.00195       -0.02333
   8949.00        0.00195       -0.02425
   8950.00        0.00195       -0.02515
   8951.00        0.00195       -0.02602
   8952.00        0.00195       -0.02686
   8953.00        0.00195       -0.02766
   8954.00        0.00195       -0.02843
   8955.00        0.00195       -0.02914
   8956.00        0.00195       -0.02983
   8957.00        0.00195       -0.03047
   8958.00        0.00195       -0.03108
   8959.00        0.00195       -0.03165
   8960.00        0.00195       -0.03215
   8961.00        0.00195       -0.03262
   8962.00        0.00195       -0.03305
   8963.00        0.00195       -0.03342
   8964.00        0.00195       -0.03375
   8965.00        0.00195       -0.03403
   8966.00        0.00195       -0.03427
   8967.00        0.00195       -0.03445
   8968.00        0.00195       -0.03458
   8969.00        0.00195       -0.03467
   8970.00        0.00195       -0.03471
   8971.00        0.00195       -0.03470
   8972.00        0.00195       -0.03464
   8973.00        0.00195       -0.03453
   8974.00        0.00195       -0.03438
   8975.00        0.00195       -0.03418
   8976.00        0.00195       -0.03392
   8977.00        0.00195       -0.03363
   8978.00        0.00195       -0.03329
   8979.00        0.00195       -0.03291
   8980.00        0.00195       -0.03249
   8981.00        0.00195       -0.03201
   8982.00        0.00195       -0.03151
   8983.00        0.00195       -0.03096
   8984.00        0.00195       -0.03038
   8985.00        0.00195       -0.02975
   8986.00        0.00195       -0.02908
   8987.00        0.00195       -0.02840
   8988.00        0.00195       -0.02766
   8989.00        0.00195       -0.02692
   8990.00        0.00195       -0.02612
   8991.00        0.00195       -0.02531
   8992.00        0.00195       -0.02448
   8993.00        0.00195       -0.02361
   8994.00        0.00195       -0.02271
   8995.00        0.00195       -0.02179
   8996.00        0.00195       -0.02086
   8997.00        0.00195       -0.01991
   8998.00        0.00195       -0.01894
   8999.00        0.00195       -0.01794
   9000.00        0.00195       -0.01695
   9001.00        0.00195       -0.01593
   9002.00        0.00195       -0.01491
   9003.00        0.00195       -0.01387
   9004.00        0.00195       -0.01282
   9005.00        0.00195       -0.01176
   9006.00        0.00195       -0.01071
   9007.00        0.00195       -0.00966
   9008.00        0.00146       -0.00859
   9009.00        0.00098       -0.00752
   9010.00        0.00049       -0.00645
   9011.00        0.00000       -0.00539
   9012.00       -0.00049       -0.00433
   9013.00       -0.00098       -0.00327
   9014.00       -0.00146       -0.00221
   9015.00       -0.00195       -0.00117
   9016.00       -0.00244       -0.00012
   9017.00       -0.00293        0.00090
   9018.00       -0.00342        0.00192
   9019.00       -0.00391        0.00293
   9020.00       -0.00439        0.00394
   9021.00       -0.00488        0.00493
   9022.00       -0.00537        0.00589
   9023.00       -0.00586        0.00685
   9024.00       -0.00635        0.00780
   9025.00       -0.00684        0.00873
   9026.00       -0.00732        0.00963
   9027.00       -0.00732        0.01051
   9028.00       -0.00732        0.01138
   9029.00       -0.00732        0.01222
   9030.00       -0.00732        0.01305
   9031.00       -0.00732        0.01385
   9032.00       -0.00732        0.01463
   9033.00       -0.00732        0.01538
   9034.00       -0.00732        0.01610
   9035.00       -0.00732        0.01680
   9036.00       -0.00732        0.01747
   9037.00       -0.00732        0.01811
   9038.00       -0.00732        0.01872
   9039.00       -0.00732        0.01930
   9040.00       -0.00732        0.01985
   9041.00       -0.00732        0.02037
   9042.00       -0.00732        0.02084
   9043.00       -0.00732        0.02129
   9044.00       -0.00732        0.02170
   9045.00       -0.00732        0.02206
   9046.00       -0.00732        0.02240
   9047.00       -0.00732        0.02271
   9048.00       -0.00732        0.02296
   9049.00       -0.00732        0.02318
   9050.00       -0.00732        0.02336
   9051.00       -0.00732        0.02350
   9052.00       -0.00732        0.02359
   9053.00       -0.00732        0.02365
   9054.00       -0.00732        0.02365
   9055.00       -0.00732        0.02362
   9056.00       -0.00732        0.02354
   9057.00       -0.00732        0.02342
   9058.00       -0.00732        0.02327
   9059.00       -0.00732        0.02306
   9060.00       -0.00732        0.02280
   9061.00       -0.00732        0.02251
   9062.00       -0.00732        0.02216
   9063.00       -0.00732        0.02177
   9064.00       -0.00732        0.02135
   9065.00       -0.00732        0.02086
   9066.00       -0.00732        0.02034
   9067.00       -0.00732        0.01979
   9068.00       -0.00732        0.01918
   9069.00       -0.00732        0.01854
   9070.00       -0.00732        0.01785
   9071.00       -0.00732        0.01712
   9072.00       -0.00732        0.01636
   9073.00       -0.00732        0.01556
   9074.00       -0.00732        0.01472
   9075.00       -0.00732        0.01385
   9076.00       -0.00732        0.01294
   9077.00       -0.00732        0.01201
   9078.00       -0.00732        0.01105
   9079.00       -0.00684        0.01004
   9080.00       -0.00635        0.00902
   9081.00       -0.00586        0.00798
   9082.00       -0.00537        0.00691
   9083.00       -0.00488        0.00581
   9084.00       -0.00439        0.00471
   9085.00       -0.00391        0.00359
   9086.00       -0.00342        0.00246
   9087.00       -0.00293        0.00131
   9088.00       -0.00244        0.00015
   9089.00       -0.00195       -0.00101
   9090.00       -0.00146       -0.00217
   9091.00       -0.00098       -0.00333
   9092.00       -0.00049       -0.00449
   9093.00        0.00000       -0.00565
   9094.00        0.00049       -0.00679
   9095.00        0.00098       -0.00792
   9096.00        0.00146       -0.00905
   9097.00        0.00195       -0.01015
   9098.00        0.00244       -0.01123
   9099.00        0.00293       -0.01230
   9100.00        0.00342       -0.01334
   9101.00        0.00391       -0.01434
   9102.00        0.00439       -0.01534
   9103.00        0.00488       -0.01628
   9104.00        0.00537       -0.01720
   9105.00        0.00586       -0.01807
   9106.00        0.00635       -0.01891
   9107.00        0.00684       -0.01970
   9108.00        0.00684       -0.02046
   9109.00        0.00684       -0.02116
   9110.00        0.00684       -0.02184
   9111.00        0.00684       -0.02245
   9112.00        0.00684       -0.02301
   9113.00        0.00684       -0.02351
   9114.00        0.00684       -0.02397
   9115.00        0.00684       -0.02437
   9116.00        0.00684       -0.02472
   9117.00        0.00684       -0.02501
   9118.00        0.00684       -0.02525
   9119.00        0.00684       -0.02544
   9120.00        0.00684       -0.02554
   9121.00        0.00684       -0.02562
   9122.00        0.00684       -0.02562
   9123.00        0.00684       -0.02557
   9124.00        0.00684       -0.02547
   9125.00        0.00684       -0.02530
   9126.00        0.00684       -0.02509
   9127.00        0.00684       -0.02481
   9128.00        0.00684       -0.02449
   9129.00        0.00684       -0.02412
   9130.00        0.00684       -0.02370
   9131.00        0.00684       -0.02322
   9132.00        0.00684       -0.02271
   9133.00        0.00684       -0.02214
   9134.00        0.00684       -0.02153
   9135.00        0.00684       -0.02089
   9136.00        0.00684       -0.02020
   9137.00        0.00684       -0.01949
   9138.00        0.00684       -0.01872
   9139.00        0.00684       -0.01794
   9140.00        0.00684       -0.01714
   9141.00        0.00684       -0.01630
   9142.00        0.00684       -0.01544
   9143.00        0.00684       -0.01457
   9144.00        0.00684       -0.01369
   9145.00        0.00684       -0.01279
   9146.00        0.00635       -0.01187
   9147.00        0.00586       -0.01096
   9148.00        0.00537       -0.01004
   9149.00        0.00488       -0.00911
   9150.00        0.00439       -0.00819
   9151.00        0.00391       -0.00729
   9152.00        0.00342       -0.00639
   9153.00        0.00293       -0.00549
   9154.00        0.00244       -0.00462
   9155.00        0.00195       -0.00377
   9156.00        0.00146       -0.00293
   9157.00        0.00098       -0.00212
   9158.00        0.00049       -0.00134
   9159.00        0.00000       -0.00058
   9160.00       -0.00049        0.00014
   9161.00       -0.00098        0.00084
   9162.00       -0.00146        0.00150
   9163.00       -0.00195        0.00212
   9164.00       -0.00244        0.00270
   9165.00       -0.00293        0.00323
   9166.00       -0.00342        0.00374
   9167.00       -0.00391        0.00420
   9168.00       -0.00391        0.00461
   9169.00       -0.00391        0.00499
   9170.00       -0.00391        0.00531
   9171.00       -0.00391        0.00558
   9172.00       -0.00391        0.00581
   9173.00       -0.00391        0.00600
   9174.00       -0.00391        0.00613
   9175.00       -0.00391        0.00623
   9176.00       -0.00391        0.00627
   9177.00       -0.00391        0.00627
   9178.00       -0.00391        0.00623
   9179.00       -0.00391        0.00615
   9180.00       -0.00391        0.00601
   9181.00       -0.00391        0.00584
   9182.00       -0.00391        0.00563
   9183.00       -0.00391        0.00537
   9184.00       -0.00391        0.00508
   9185.00       -0.00391        0.00476
   9186.00       -0.00391        0.00441
   9187.00       -0.00391        0.00401
   9188.00       -0.00391        0.00360
   9189.00       -0.00391        0.00316
   9190.00       -0.00391        0.00270
   9191.00       -0.00391        0.00221
   9192.00       -0.00391        0.00169
   9193.00       -0.00391        0.00117
   9194.00       -0.00391        0.00064
   9195.00       -0.00391        0.00009
   9196.00       -0.00391       -0.00046
   9197.00       -0.00391       -0.00102
   9198.00       -0.00391       -0.00157
   9199.00       -0.00391       -0.00214
   9200.00       -0.00391       -0.00270
   9201.00       -0.00391       -0.00325
   9202.00       -0.00391       -0.00378
   9203.00       -0.00439       -0.00432
   9204.00       -0.00488       -0.00484
   9205.00       -0.00537       -0.00533
   9206.00       -0.00586       -0.00581
   9207.00       -0.00635       -0.00627
   9208.00       -0.00635       -0.00670
   9209.00       -0.00635       -0.00711
   9210.00       -0.00635       -0.00748
   9211.00       -0.00635       -0.00783
   9212.00       -0.00635       -0.00813
   9213.00       -0.00635       -0.00842
   9214.00       -0.00635       -0.00867
   9215.00       -0.00635       -0.00887
   9216.00       -0.00635       -0.00903
   9217.00       -0.00635       -0.00916
   9218.00       -0.00635       -0.00925
   9219.00       -0.00635       -0.00928
   9220.00       -0.00635       -0.00928
   9221.00       -0.00635       -0.00923
   9222.00       -0.00635       -0.00914
   9223.00       -0.00635       -0.00902
   9224.00       -0.00635       -0.00883
   9225.00       -0.00635       -0.00861
   9226.00       -0.00635       -0.00835
   9227.00       -0.00635       -0.00804
   9228.00       -0.00635       -0.00769
   9229.00       -0.00635       -0.00729
   9230.00       -0.00635       -0.00685
   9231.00       -0.00635       -0.00638
   9232.00       -0.00635       -0.00586
   9233.00       -0.00635       -0.00531
   9234.00       -0.00635       -0.00473
   9235.00       -0.00635       -0.00410
   9236.00       -0.00635       -0.00345
   9237.00       -0.00635       -0.00276
   9238.00       -0.00635       -0.00204
   9239.00       -0.00635       -0.00131
   9240.00       -0.00586       -0.00055
   9241.00       -0.00537        0.00023
   9242.00       -0.00488        0.00104
   9243.00       -0.00439        0.00186
   9244.00       -0.00391        0.00269
   9245.00       -0.00342        0.00354
   9246.00       -0.00293        0.00439
   9247.00       -0.00244        0.00525
   9248.00       -0.00195        0.00612
   9249.00       -0.00146        0.00699
   9250.00       -0.00098        0.00784
   9251.00       -0.00049        0.00871
   9252.00        0.00000        0.00957
   9253.00        0.00049        0.01041
   9254.00        0.00098        0.01123
   9255.00        0.00146        0.01205
   9256.00        0.00195        0.01285
   9257.00        0.00244        0.01363
   9258.00        0.00293        0.01439
   9259.00        0.00342        0.01512
   9260.00        0.00391        0.01582
   9261.00        0.00439        0.01649
   9262.00        0.00488        0.01715
   9263.00        0.00537        0.01776
   9264.00        0.00586        0.01834
   9265.00        0.00635        0.01888
   9266.00        0.00684        0.01938
   9267.00        0.00732        0.01985
   9268.00        0.00781        0.02028
   9269.00        0.00830        0.02066
   9270.00        0.00879        0.02100
   9271.00        0.00928        0.02130
   9272.00        0.00977        0.02155
   9273.00        0.01025        0.02176
   9274.00        0.01074        0.02193
   9275.00        0.01123        0.02203
   9276.00        0.01123        0.02211
   9277.00        0.01123        0.02214
   9278.00        0.01123        0.02213
   9279.00        0.01123        0.02206
   9280.00        0.01123        0.02196
   9281.00        0.01123        0.02180
   9282.00        0.01123        0.02162
   9283.00        0.01123        0.02139
   9284.00        0.01123        0.02112
   9285.00        0.01123        0.02080
   9286.00        0.01123        0.02045
   9287.00        0.01123        0.02007
   9288.00        0.01123        0.01965
   9289.00        0.01123        0.01920
   9290.00        0.01074        0.01871
   9291.00        0.01025        0.01820
   9292.00        0.00977        0.01767
   9293.00        0.00928        0.01711
   9294.00        0.00879        0.01651
   9295.00        0.00830        0.01591
   9296.00        0.00781        0.01529
   9297.00        0.00732        0.01465
   9298.00        0.00684        0.01401
   9299.00        0.00635        0.01335
   9300.00        0.00586        0.01268
   9301.00        0.00537        0.01202
   9302.00        0.00488        0.01135
   9303.00        0.00439        0.01068
   9304.00        0.00391        0.01003
   9305.00        0.00342        0.00937
   9306.00        0.00293        0.00873
   9307.00        0.00244        0.00810
   9308.00        0.00195        0.00748
   9309.00        0.00146        0.00688
   9310.00        0.00098        0.00632
   9311.00        0.00049        0.00577
   9312.00        0.00000        0.00525
   9313.00       -0.00049        0.00475
   9314.00       -0.00098        0.00429
   9315.00       -0.00146        0.00386
   9316.00       -0.00195        0.00348
   9317.00       -0.00244        0.00313
   9318.00       -0.00293        0.00282
   9319.00       -0.00342        0.00256
   9320.00       -0.00391        0.00233
   9321.00       -0.00439        0.00217
   9322.00       -0.00488        0.00204
   9323.00       -0.00537        0.00198
   9324.00       -0.00586        0.00197
   9325.00       -0.00635        0.00200
   9326.00       -0.00684        0.00209
   9327.00       -0.00684        0.00224
   9328.00       -0.00684        0.00246
   9329.00       -0.00684        0.00272
   9330.00       -0.00684        0.00304
   9331.00       -0.00684        0.00342
   9332.00       -0.00684        0.00386
   9333.00       -0.00684        0.00435
   9334.00       -0.00684        0.00491
   9335.00       -0.00684        0.00554
   9336.00       -0.00684        0.00621
   9337.00       -0.00684        0.00694
   9338.00       -0.00684        0.00774
   9339.00       -0.00684        0.00859
   9340.00       -0.00684        0.00949
   9341.00       -0.00684        0.01044
   9342.00       -0.00635        0.01146
   9343.00       -0.00586        0.01251
   9344.00       -0.00537        0.01363
   9345.00       -0.00488        0.01477
   9346.00       -0.00439        0.01598
   9347.00       -0.00391        0.01721
   9348.00       -0.00342        0.01849
   9349.00       -0.00293        0.01981
   9350.00       -0.00244        0.02116
   9351.00       -0.00195        0.02254
   9352.00       -0.00146        0.02394
   9353.00       -0.00098        0.02538
   9354.00       -0.00049        0.02682
   9355.00        0.00000        0.02831
   9356.00        0.00049        0.02979
   9357.00        0.00098        0.03128
   9358.00        0.00146        0.03278
   9359.00        0.00195        0.03429
   9360.00        0.00244        0.03578
   9361.00        0.00293        0.03728
   9362.00        0.00342        0.03876
   9363.00        0.00391        0.04022
   9364.00        0.00439        0.04167
   9365.00        0.00439        0.04311
   9366.00        0.00439        0.04451
   9367.00        0.00439        0.04587
   9368.00        0.00439        0.04721
   9369.00        0.00439        0.04849
   9370.00        0.00439        0.04974
   9371.00        0.00439        0.05095
   9372.00        0.00439        0.05209
   9373.00        0.00439        0.05318
   9374.00        0.00439        0.05421
   9375.00        0.00439        0.05518
   9376.00        0.00439        0.05608
   9377.00        0.00439        0.05690
   9378.00        0.00439        0.05765
   9379.00        0.00439        0.05830
   9380.00        0.00439        0.05890
   9381.00        0.00439        0.05939
   9382.00        0.00439        0.05980
   9383.00        0.00439        0.06012
   9384.00        0.00391        0.06035
   9385.00        0.00342        0.06047
   9386.00        0.00293        0.06050
   9387.00        0.00244        0.06042
   9388.00        0.00195        0.06024
   9389.00        0.00146        0.05997
   9390.00        0.00098        0.05959
   9391.00        0.00049        0.05908
   9392.00        0.00000        0.05849
   9393.00       -0.00049        0.05777
   9394.00       -0.00098        0.05696
   9395.00       -0.00146        0.05603
   9396.00       -0.00195        0.05501
   9397.00       -0.00244        0.05386
   9398.00       -0.00293        0.05263
   9399.00       -0.00342        0.05127
   9400.00       -0.00391        0.04982
   9401.00       -0.00439        0.04828
   9402.00       -0.00488        0.04662
   9403.00       -0.00537        0.04488
   9404.00       -0.00586        0.04305
   9405.00       -0.00586        0.04111
   9406.00       -0.00586        0.03909
   9407.00       -0.00586        0.03700
   9408.00       -0.00586        0.03482
   9409.00       -0.00586        0.03258
   9410.00       -0.00586        0.03026
   9411.00       -0.00586        0.02788
   9412.00       -0.00586        0.02544
   9413.00       -0.00586        0.02293
   9414.00       -0.00586        0.02040
   9415.00       -0.00586        0.01781
   9416.00       -0.00586        0.01518
   9417.00       -0.00586        0.01254
   9418.00       -0.00586        0.00986
   9419.00       -0.00586        0.00717
   9420.00       -0.00586        0.00447
   9421.00       -0.00586        0.00177
   9422.00       -0.00586       -0.00093
   9423.00       -0.00537       -0.00362
   9424.00       -0.00488       -0.00629
   9425.00       -0.00439       -0.00893
   9426.00       -0.00391       -0.01154
   9427.00       -0.00342       -0.01411
   9428.00       -0.00293       -0.01663
   9429.00       -0.00244       -0.01910
   9430.00       -0.00195       -0.02151
   9431.00       -0.00146       -0.02385
   9432.00       -0.00098       -0.02611
   9433.00       -0.00049       -0.02827
   9434.00        0.00000       -0.03036
   9435.00        0.00049       -0.03235
   9436.00        0.00098       -0.03424
   9437.00        0.00146       -0.03601
   9438.00        0.00195       -0.03767
   9439.00        0.00244       -0.03922
   9440.00        0.00293       -0.04062
   9441.00        0.00342       -0.04190
   9442.00        0.00391       -0.04305
   9443.00        0.00439       -0.04404
   9444.00        0.00488       -0.04489
   9445.00        0.00537       -0.04559
   9446.00        0.00586       -0.04614
   9447.00        0.00635       -0.04654
   9448.00        0.00684       -0.04677
   9449.00        0.00732       -0.04683
   9450.00        0.00781       -0.04674
   9451.00        0.00781       -0.04646
   9452.00        0.00781       -0.04604
   9453.00        0.00781       -0.04544
   9454.00        0.00781       -0.04468
   9455.00        0.00781       -0.04373
   9456.00        0.00781       -0.04263
   9457.00        0.00781       -0.04137
   9458.00        0.00781       -0.03993
   9459.00        0.00781       -0.03833
   9460.00        0.00781       -0.03658
   9461.00        0.00781       -0.03467
   9462.00        0.00781       -0.03261
   9463.00        0.00781       -0.03040
   9464.00        0.00781       -0.02805
   9465.00        0.00781       -0.02554
   9466.00        0.00781       -0.02292
   9467.00        0.00732       -0.02016
   9468.00        0.00684       -0.01729
   9469.00        0.00635       -0.01430
   9470.00        0.00586       -0.01120
   9471.00        0.00537       -0.00800
   9472.00        0.00488       -0.00471
   9473.00        0.00439       -0.00134
   9474.00        0.00391        0.00211
   9475.00        0.00342        0.00563
   9476.00        0.00293        0.00920
   9477.00        0.00244        0.01282
   9478.00        0.00195        0.01648
   9479.00        0.00146        0.02017
   9480.00        0.00098        0.02388
   9481.00        0.00049        0.02760
   9482.00        0.00000        0.03133
   9483.00       -0.00049        0.03503
   9484.00       -0.00098        0.03873
   9485.00       -0.00146        0.04239
   9486.00       -0.00195        0.04601
   9487.00       -0.00244        0.04958
   9488.00       -0.00293        0.05307
   9489.00       -0.00342        0.05652
   9490.00       -0.00391        0.05988
   9491.00       -0.00439        0.06314
   9492.00       -0.00488        0.06631
   9493.00       -0.00537        0.06937
   9494.00       -0.00586        0.07231
   9495.00       -0.00635        0.07513
   9496.00       -0.00684        0.07782
   9497.00       -0.00732        0.08035
   9498.00       -0.00781        0.08275
   9499.00       -0.00781        0.08499
   9500.00       -0.00781        0.08707
   9501.00       -0.00781        0.08897
   9502.00       -0.00781        0.09071
   9503.00       -0.00781        0.09225
   9504.00       -0.00781        0.09363
   9505.00       -0.00781        0.09480
   9506.00       -0.00781        0.09579
   9507.00       -0.00781        0.09657
   9508.00       -0.00781        0.09717
   9509.00       -0.00781        0.09756
   9510.00       -0.00781        0.09775
   9511.00       -0.00781        0.09773
   9512.00       -0.00781        0.09750
   9513.00       -0.00781        0.09708
   9514.00       -0.00732        0.09645
   9515.00       -0.00684        0.09563
   9516.00       -0.00635        0.09459
   9517.00       -0.00586        0.09337
   9518.00       -0.00537        0.09193
   9519.00       -0.00488        0.09033
   9520.00       -0.00439        0.08853
   9521.00       -0.00391        0.08655
   9522.00       -0.00342        0.08438
   9523.00       -0.00293        0.08205
   9524.00       -0.00244        0.07954
   9525.00       -0.00195        0.07689
   9526.00       -0.00146        0.07408
   9527.00       -0.00098        0.07112
   9528.00       -0.00049        0.06802
   9529.00        0.00000        0.06480
   9530.00        0.00049        0.06146
   9531.00        0.00098        0.05801
   9532.00        0.00146        0.05446
   9533.00        0.00195        0.05080
   9534.00        0.00244        0.04706
   9535.00        0.00293        0.04326
   9536.00        0.00342        0.03937
   9537.00        0.00391        0.03545
   9538.00        0.00439        0.03146
   9539.00        0.00488        0.02745
   9540.00        0.00537        0.02342
   9541.00        0.00586        0.01936
   9542.00        0.00586        0.01530
   9543.00        0.00586        0.01126
   9544.00        0.00586        0.00722
   9545.00        0.00586        0.00320
   9546.00        0.00586       -0.00076
   9547.00        0.00586       -0.00470
   9548.00        0.00586       -0.00859
   9549.00        0.00586       -0.01241
   9550.00        0.00586       -0.01616
   9551.00        0.00586       -0.01982
   9552.00        0.00586       -0.02341
   9553.00        0.00586       -0.02689
   9554.00        0.00586       -0.03027
   9555.00        0.00586       -0.03355
   9556.00        0.00586       -0.03671
   9557.00        0.00586       -0.03975
   9558.00        0.00586       -0.04266
   9559.00        0.00586       -0.04544
   9560.00        0.00537       -0.04808
   9561.00        0.00488       -0.05057
   9562.00        0.00439       -0.05292
   9563.00        0.00391       -0.05511
   9564.00        0.00342       -0.05717
   9565.00        0.00293       -0.05905
   9566.00        0.00244       -0.06079
   9567.00        0.00195       -0.06236
   9568.00        0.00146       -0.06378
   9569.00        0.00098       -0.06503
   9570.00        0.00049       -0.06612
   9571.00        0.00000       -0.06705
   9572.00       -0.00049       -0.06781
   9573.00       -0.00098       -0.06844
   9574.00       -0.00146       -0.06888
   9575.00       -0.00195       -0.06918
   9576.00       -0.00244       -0.06932
   9577.00       -0.00293       -0.06932
   9578.00       -0.00342       -0.06917
   9579.00       -0.00342       -0.06888
   9580.00       -0.00342       -0.06845
   9581.00       -0.00342       -0.06789
   9582.00       -0.00342       -0.06720
   9583.00       -0.00342       -0.06638
   9584.00       -0.00342       -0.06544
   9585.00       -0.00342       -0.06439
   9586.00       -0.00342       -0.06323
   9587.00       -0.00342       -0.06198
   9588.00       -0.00342       -0.06062
   9589.00       -0.00342       -0.05917
   9590.00       -0.00342       -0.05765
   9591.00       -0.00342       -0.05603
   9592.00       -0.00342       -0.05435
   9593.00       -0.00342       -0.05261
   9594.00       -0.00342       -0.05081
   9595.00       -0.00342       -0.04897
   9596.00       -0.00342       -0.04706
   9597.00       -0.00342       -0.04512
   9598.00       -0.00342       -0.04315
   9599.00       -0.00293       -0.04115
   9600.00       -0.00244       -0.03914
   9601.00       -0.00195       -0.03711
   9602.00       -0.00146       -0.03506
   9603.00       -0.00098       -0.03300
   9604.00       -0.00049       -0.03096
   9605.00        0.00000       -0.02892
   9606.00        0.00049       -0.02689
   9607.00        0.00098       -0.02486
   9608.00        0.00146       -0.02286
   9609.00        0.00195       -0.02089
   9610.00        0.00244       -0.01894
   9611.00        0.00293       -0.01701
   9612.00        0.00342       -0.01514
   9613.00        0.00391       -0.01329
   9614.00        0.00439       -0.01147
   9615.00        0.00488       -0.00970
   9616.00        0.00537       -0.00798
   9617.00        0.00537       -0.00629
   9618.00        0.00537       -0.00465
   9619.00        0.00537       -0.00307
   9620.00        0.00537       -0.00151
   9621.00        0.00537       -0.00002
   9622.00        0.00537        0.00142
   9623.00        0.00537        0.00282
   9624.00        0.00537        0.00418
   9625.00        0.00537        0.00548
   9626.00        0.00537        0.00674
   9627.00        0.00537        0.00795
   9628.00        0.00537        0.00912
   9629.00        0.00537        0.01025
   9630.00        0.00537        0.01134
   9631.00        0.00537        0.01237
   9632.00        0.00537        0.01338
   9633.00        0.00488        0.01436
   9634.00        0.00439        0.01530
   9635.00        0.00391        0.01620
   9636.00        0.00342        0.01709
   9637.00        0.00293        0.01794
   9638.00        0.00244        0.01877
   9639.00        0.00195        0.01958
   9640.00        0.00146        0.02037
   9641.00        0.00098        0.02115
   9642.00        0.00049        0.02191
   9643.00        0.00000        0.02266
   9644.00       -0.00049        0.02341
   9645.00       -0.00098        0.02414
   9646.00       -0.00146        0.02487
   9647.00       -0.00195        0.02560
   9648.00       -0.00244        0.02632
   9649.00       -0.00293        0.02705
   9650.00       -0.00342        0.02779
   9651.00       -0.00391        0.02853
   9652.00       -0.00439        0.02928
   9653.00       -0.00488        0.03003
   9654.00       -0.00537        0.03079
   9655.00       -0.00586        0.03157
   9656.00       -0.00635        0.03236
   9657.00       -0.00684        0.03316
   9658.00       -0.00732        0.03397
   9659.00       -0.00781        0.03479
   9660.00       -0.00830        0.03563
   9661.00       -0.00879        0.03647
   9662.00       -0.00928        0.03732
   9663.00       -0.00977        0.03819
   9664.00       -0.01025        0.03908
   9665.00       -0.01074        0.03996
   9666.00       -0.01123        0.04086
   9667.00       -0.01172        0.04178
   9668.00       -0.01221        0.04268
   9669.00       -0.01270        0.04359
   9670.00       -0.01318        0.04451
   9671.00       -0.01367        0.04543
   9672.00       -0.01416        0.04634
   9673.00       -0.01465        0.04724
   9674.00       -0.01465        0.04814
   9675.00       -0.01465        0.04903
   9676.00       -0.01465        0.04990
   9677.00       -0.01465        0.05077
   9678.00       -0.01465        0.05161
   9679.00       -0.01465        0.05241
   9680.00       -0.01465        0.05321
   9681.00       -0.01465        0.05397
   9682.00       -0.01465        0.05470
   9683.00       -0.01465        0.05540
   9684.00       -0.01416        0.05606
   9685.00       -0.01367        0.05669
   9686.00       -0.01318        0.05725
   9687.00       -0.01270        0.05779
   9688.00       -0.01221        0.05826
   9689.00       -0.01172        0.05869
   9690.00       -0.01123        0.05907
   9691.00       -0.01074        0.05937
   9692.00       -0.01025        0.05962
   9693.00       -0.00977        0.05981
   9694.00       -0.00928        0.05994
   9695.00       -0.00879        0.05998
   9696.00       -0.00781        0.05997
   9697.00       -0.00684        0.05988
   9698.00       -0.00586        0.05971
   9699.00       -0.00488        0.05946
   9700.00       -0.00391        0.05916
   9701.00       -0.00293        0.05876
   9702.00       -0.00195        0.05829
   9703.00       -0.00098        0.05774
   9704.00        0.00000        0.05710
   9705.00        0.00098        0.05638
   9706.00        0.00195        0.05559
   9707.00        0.00293        0.05472
   9708.00        0.00391        0.05376
   9709.00        0.00488        0.05272
   9710.00        0.00586        0.05161
   9711.00        0.00684        0.05042
   9712.00        0.00781        0.04915
   9713.00        0.00879        0.04781
   9714.00        0.00977        0.04639
   9715.00        0.01074        0.04489
   9716.00        0.01172        0.04333
   9717.00        0.01270        0.04170
   9718.00        0.01367        0.04001
   9719.00        0.01465        0.03825
   9720.00        0.01562        0.03644
   9721.00        0.01660        0.03456
   9722.00        0.01758        0.03264
   9723.00        0.01855        0.03065
   9724.00        0.01904        0.02863
   9725.00        0.01953        0.02655
   9726.00        0.02002        0.02444
   9727.00        0.02051        0.02229
   9728.00        0.02100        0.02011
   9729.00        0.02148        0.01790
   9730.00        0.02197        0.01566
   9731.00        0.02246        0.01338
   9732.00        0.02295        0.01111
   9733.00        0.02344        0.00880
   9734.00        0.02344        0.00650
   9735.00        0.02344        0.00420
   9736.00        0.02344        0.00188
   9737.00        0.02344       -0.00044
   9738.00        0.02344       -0.00276
   9739.00        0.02344       -0.00507
   9740.00        0.02344       -0.00735
   9741.00        0.02344       -0.00963
   9742.00        0.02344       -0.01189
   9743.00        0.02344       -0.01411
   9744.00        0.02295       -0.01633
   9745.00        0.02246       -0.01849
   9746.00        0.02197       -0.02065
   9747.00        0.02148       -0.02275
   9748.00        0.02100       -0.02481
   9749.00        0.02051       -0.02684
   9750.00        0.02002       -0.02882
   9751.00        0.01953       -0.03075
   9752.00        0.01904       -0.03264
   9753.00        0.01855       -0.03447
   9754.00        0.01807       -0.03624
   9755.00        0.01758       -0.03796
[truncated: 42,846 more chars]
