# Supplementary material for: The near-field tsunami generated by the 15 January 2022 eruption of the Hunga Tonga-Hunga Ha’apai volcano and its impact on Tongatapu, Tonga
Source: Sci Rep. 2022 Sep 7;12:15187. doi: 10.1038/s41598-022-19486-w (PMC9452557; doi:10.1038/s41598-022-19486-w)
Supplement: Supplementary file 4 — Supplementary Information 4. [file 41598_2022_19486_MOESM4_ESM.zip › Output-Point_R0_025TNT.txt]

      0.00        0.00000        0.00000
      1.00        0.00000        0.00000
      2.00        0.00000        0.00000
      3.00        0.00000        0.00000
      4.00        0.00000        0.00000
      5.00        0.00000        0.00000
      6.00        0.00000        0.00000
      7.00        0.00000        0.00000
      8.00        0.00000        0.00000
      9.00        0.00000        0.00000
     10.00        0.00000        0.00000
     11.00        0.00000        0.00000
     12.00        0.00000        0.00000
     13.00        0.00000        0.00000
     14.00        0.00000        0.00000
     15.00        0.00000        0.00000
     16.00        0.00000        0.00000
     17.00        0.00000        0.00000
     18.00        0.00000        0.00000
     19.00        0.00000        0.00000
     20.00        0.00000        0.00000
     21.00        0.00000        0.00000
     22.00        0.00000        0.00000
     23.00        0.00000        0.00000
     24.00        0.00000        0.00000
     25.00        0.00000        0.00000
     26.00        0.00000        0.00000
     27.00        0.00000        0.00000
     28.00        0.00000        0.00000
     29.00        0.00000        0.00000
     30.00        0.00000        0.00000
     31.00        0.00000        0.00000
     32.00        0.00000        0.00000
     33.00        0.00000        0.00000
     34.00        0.00000        0.00000
     35.00        0.00000        0.00000
     36.00        0.00000        0.00000
     37.00        0.00000        0.00000
     38.00        0.00000        0.00000
     39.00        0.00000        0.00000
     40.00        0.00000        0.00000
     41.00        0.00000        0.00000
     42.00        0.00000        0.00000
     43.00        0.00000        0.00000
     44.00        0.00000        0.00000
     45.00        0.00000        0.00000
     46.00        0.00000        0.00000
     47.00        0.00000        0.00000
     48.00        0.00000        0.00000
     49.00        0.00000        0.00000
     50.00        0.00000        0.00000
     51.00        0.00000        0.00000
     52.00        0.00000        0.00000
     53.00        0.00000        0.00000
     54.00        0.00000        0.00000
     55.00        0.00000        0.00000
     56.00        0.00000        0.00000
     57.00        0.00000        0.00000
     58.00        0.00000        0.00000
     59.00        0.00000        0.00000
     60.00        0.00000        0.00000
     61.00        0.00000        0.00000
     62.00        0.00000        0.00000
     63.00        0.00000        0.00000
     64.00        0.00000        0.00000
     65.00        0.00000        0.00000
     66.00        0.00000        0.00000
     67.00        0.00000        0.00000
     68.00        0.00000        0.00000
     69.00        0.00000        0.00000
     70.00        0.00000        0.00000
     71.00        0.00000        0.00000
     72.00        0.00000        0.00000
     73.00        0.00000        0.00000
     74.00        0.00000        0.00000
     75.00        0.00000        0.00000
     76.00        0.00000        0.00000
     77.00        0.00000        0.00000
     78.00        0.00000        0.00000
     79.00        0.00000        0.00000
     80.00        0.00000        0.00000
     81.00        0.00000        0.00000
     82.00        0.00000        0.00000
     83.00        0.00000        0.00000
     84.00        0.00000        0.00000
     85.00        0.00000        0.00000
     86.00        0.00000        0.00000
     87.00        0.00000        0.00000
     88.00        0.00000        0.00000
     89.00        0.00000        0.00000
     90.00        0.00000        0.00000
     91.00        0.00000        0.00000
     92.00        0.00000        0.00000
     93.00        0.00000        0.00000
     94.00        0.00000        0.00000
     95.00        0.00000        0.00000
     96.00        0.00000        0.00000
     97.00        0.00000        0.00000
     98.00        0.00000        0.00000
     99.00        0.00000        0.00000
    100.00        0.00000        0.00000
    101.00        0.00000        0.00000
    102.00        0.00000        0.00000
    103.00        0.00000        0.00000
    104.00        0.00000        0.00000
    105.00        0.00000        0.00000
    106.00        0.00000        0.00000
    107.00        0.00000        0.00000
    108.00        0.00000        0.00000
    109.00        0.00000        0.00000
    110.00        0.00000        0.00000
    111.00        0.00000        0.00000
    112.00        0.00000        0.00000
    113.00        0.00000        0.00000
    114.00        0.00000        0.00000
    115.00        0.00000        0.00000
    116.00        0.00000        0.00000
    117.00        0.00000        0.00000
    118.00        0.00000        0.00000
    119.00        0.00000        0.00000
    120.00        0.00000        0.00000
    121.00        0.00000        0.00000
    122.00        0.00000        0.00000
    123.00        0.00000        0.00000
    124.00        0.00000        0.00000
    125.00        0.00000        0.00000
    126.00        0.00000        0.00000
    127.00        0.00000        0.00000
    128.00        0.00000        0.00000
    129.00        0.00000        0.00000
    130.00        0.00000        0.00000
    131.00        0.00000        0.00000
    132.00        0.00000        0.00000
    133.00        0.00000        0.00000
    134.00        0.00000        0.00000
    135.00        0.00000        0.00000
    136.00        0.00000        0.00000
    137.00        0.00000        0.00000
    138.00        0.00000        0.00000
    139.00        0.00000        0.00000
    140.00        0.00000        0.00000
    141.00        0.00000        0.00000
    142.00        0.00000        0.00000
    143.00        0.00000        0.00000
    144.00        0.00000        0.00000
    145.00        0.00000        0.00000
    146.00        0.00000        0.00000
    147.00        0.00000        0.00000
    148.00        0.00000        0.00000
    149.00        0.00000        0.00000
    150.00        0.00000        0.00000
    151.00        0.00000        0.00000
    152.00        0.00000        0.00000
    153.00        0.00000        0.00000
    154.00        0.00000        0.00000
    155.00        0.00000        0.00000
    156.00        0.00000        0.00000
    157.00        0.00000        0.00000
    158.00        0.00000        0.00000
    159.00        0.00000        0.00000
    160.00        0.00000        0.00000
    161.00        0.00000        0.00000
    162.00        0.00000        0.00000
    163.00        0.00000        0.00000
    164.00        0.00000        0.00000
    165.00        0.00000        0.00000
    166.00        0.00000        0.00000
    167.00        0.00000        0.00000
    168.00        0.00000        0.00000
    169.00        0.00000        0.00000
    170.00        0.00000        0.00000
    171.00        0.00000        0.00000
    172.00        0.00000        0.00000
    173.00        0.00000        0.00000
    174.00        0.00000        0.00000
    175.00        0.00000        0.00000
    176.00        0.00000        0.00000
    177.00        0.00000        0.00000
    178.00        0.00000        0.00000
    179.00        0.00000        0.00000
    180.00        0.00000        0.00000
    181.00        0.00000        0.00000
    182.00        0.00000        0.00000
    183.00        0.00000        0.00000
    184.00        0.00000        0.00000
    185.00        0.00000        0.00000
    186.00        0.00000        0.00000
    187.00        0.00000        0.00000
    188.00        0.00000        0.00000
    189.00        0.00000        0.00000
    190.00        0.00000        0.00000
    191.00        0.00000        0.00000
    192.00        0.00000        0.00000
    193.00        0.00000        0.00000
    194.00        0.00000        0.00000
    195.00        0.00000        0.00000
    196.00        0.00000        0.00000
    197.00        0.00000        0.00000
    198.00        0.00000        0.00000
    199.00        0.00000        0.00000
    200.00        0.00000        0.00000
    201.00        0.00000        0.00000
    202.00        0.00000        0.00000
    203.00        0.00000        0.00000
    204.00        0.00000        0.00000
    205.00        0.00000        0.00000
    206.00        0.00000        0.00000
    207.00        0.00000        0.00000
    208.00        0.00000        0.00000
    209.00        0.00000        0.00000
    210.00        0.00000        0.00000
    211.00        0.00000        0.00000
    212.00        0.00000        0.00000
    213.00        0.00000        0.00000
    214.00        0.00000        0.00000
    215.00        0.00000        0.00000
    216.00        0.00000        0.00000
    217.00        0.00000        0.00000
    218.00        0.00000        0.00000
    219.00        0.00000        0.00000
    220.00        0.00000        0.00000
    221.00        0.00000        0.00000
    222.00        0.00000        0.00000
    223.00        0.00000        0.00000
    224.00        0.00000        0.00000
    225.00        0.00000        0.00000
    226.00        0.00000        0.00000
    227.00        0.00000        0.00000
    228.00        0.00000        0.00000
    229.00        0.00000        0.00000
    230.00        0.00000        0.00000
    231.00        0.00000        0.00000
    232.00        0.00000        0.00000
    233.00        0.00000        0.00000
    234.00        0.00000        0.00000
    235.00        0.00000        0.00000
    236.00        0.00000        0.00000
    237.00        0.00000        0.00000
    238.00        0.00000        0.00000
    239.00        0.00000        0.00000
    240.00        0.00000        0.00000
    241.00        0.00000        0.00000
    242.00        0.00000        0.00000
    243.00        0.00000        0.00000
    244.00        0.00000        0.00000
    245.00        0.00000        0.00000
    246.00        0.00000        0.00000
    247.00        0.00000        0.00000
    248.00        0.00000        0.00000
    249.00        0.00000        0.00000
    250.00        0.00000        0.00000
    251.00        0.00000        0.00000
    252.00        0.00000        0.00000
    253.00        0.00000        0.00000
    254.00        0.00000        0.00000
    255.00        0.00000        0.00000
    256.00        0.00000        0.00000
    257.00        0.00000        0.00000
    258.00        0.00000        0.00000
    259.00        0.00000        0.00000
    260.00        0.00000        0.00000
    261.00        0.00000        0.00000
    262.00        0.00000        0.00000
    263.00        0.00000        0.00000
    264.00        0.00000        0.00000
    265.00        0.00000        0.00000
    266.00        0.00000        0.00000
    267.00        0.00000        0.00000
    268.00        0.00000        0.00000
    269.00        0.00000        0.00000
    270.00        0.00000        0.00000
    271.00        0.00000        0.00000
    272.00        0.00000        0.00000
    273.00        0.00000        0.00000
    274.00        0.00000        0.00000
    275.00        0.00000        0.00000
    276.00        0.00000        0.00000
    277.00        0.00000        0.00000
    278.00        0.00000        0.00000
    279.00        0.00000        0.00000
    280.00        0.00000        0.00000
    281.00        0.00000        0.00000
    282.00        0.00000        0.00000
    283.00        0.00000        0.00000
    284.00        0.00000        0.00000
    285.00        0.00000        0.00000
    286.00        0.00000        0.00000
    287.00        0.00000        0.00000
    288.00        0.00000        0.00000
    289.00        0.00000        0.00000
    290.00        0.00000        0.00000
    291.00        0.00000        0.00000
    292.00        0.00000        0.00000
    293.00        0.00000        0.00000
    294.00        0.00000        0.00000
    295.00        0.00000        0.00000
    296.00        0.00000        0.00000
    297.00        0.00000        0.00000
    298.00        0.00000        0.00000
    299.00        0.00000        0.00000
    300.00        0.00000        0.00000
    301.00        0.00000        0.00000
    302.00        0.00000        0.00000
    303.00        0.00000        0.00000
    304.00        0.00000        0.00000
    305.00        0.00000        0.00000
    306.00        0.00000        0.00000
    307.00        0.00000        0.00000
    308.00        0.00000        0.00000
    309.00        0.00000        0.00000
    310.00        0.00000        0.00000
    311.00        0.00000        0.00000
    312.00        0.00000        0.00000
    313.00        0.00000        0.00000
    314.00        0.00000        0.00000
    315.00        0.00000        0.00000
    316.00        0.00000        0.00000
    317.00        0.00000        0.00000
    318.00        0.00000        0.00000
    319.00        0.00000        0.00000
    320.00        0.00000        0.00000
    321.00        0.00000        0.00000
    322.00        0.00000        0.00000
    323.00        0.00000        0.00000
    324.00        0.00000        0.00000
    325.00        0.00000        0.00000
    326.00        0.00000        0.00000
    327.00        0.00000        0.00000
    328.00        0.00000        0.00000
    329.00        0.00000        0.00000
    330.00        0.00000        0.00000
    331.00        0.00000        0.00000
    332.00        0.00000        0.00000
    333.00        0.00000        0.00000
    334.00        0.00000        0.00000
    335.00        0.00000        0.00000
    336.00        0.00000        0.00000
    337.00        0.00000        0.00000
    338.00        0.00000        0.00000
    339.00        0.00000        0.00000
    340.00        0.00000        0.00000
    341.00        0.00000        0.00000
    342.00        0.00000        0.00000
    343.00        0.00000        0.00000
    344.00        0.00000        0.00000
    345.00        0.00000        0.00000
    346.00        0.00000        0.00000
    347.00        0.00000        0.00000
    348.00        0.00000        0.00000
    349.00        0.00000        0.00000
    350.00        0.00000        0.00000
    351.00        0.00000        0.00000
    352.00        0.00000        0.00000
    353.00        0.00000        0.00000
    354.00        0.00000        0.00000
    355.00        0.00000        0.00000
    356.00        0.00000        0.00000
    357.00        0.00000        0.00000
    358.00        0.00000        0.00000
    359.00        0.00000        0.00000
    360.00        0.00000        0.00000
    361.00        0.00000        0.00000
    362.00        0.00000        0.00000
    363.00        0.00000        0.00000
    364.00        0.00000        0.00000
    365.00        0.00000        0.00000
    366.00        0.00000        0.00000
    367.00        0.00000        0.00000
    368.00        0.00000        0.00000
    369.00        0.00000        0.00000
    370.00        0.00000        0.00000
    371.00        0.00000        0.00000
    372.00        0.00000        0.00000
    373.00        0.00000        0.00000
    374.00        0.00000        0.00000
    375.00        0.00000        0.00000
    376.00        0.00000        0.00000
    377.00        0.00000        0.00000
    378.00        0.00000        0.00000
    379.00        0.00000        0.00000
    380.00        0.00000        0.00000
    381.00        0.00000        0.00000
    382.00        0.00000        0.00000
    383.00        0.00000        0.00000
    384.00        0.00000        0.00000
    385.00        0.00000        0.00000
    386.00        0.00000        0.00000
    387.00        0.00000        0.00000
    388.00        0.00000        0.00000
    389.00        0.00000        0.00000
    390.00        0.00000        0.00000
    391.00        0.00000        0.00000
    392.00        0.00000        0.00000
    393.00        0.00000        0.00000
    394.00        0.00000        0.00000
    395.00        0.00000        0.00000
    396.00        0.00000        0.00000
    397.00        0.00000        0.00000
    398.00        0.00000        0.00000
    399.00        0.00000        0.00000
    400.00        0.00000        0.00000
    401.00        0.00000        0.00000
    402.00        0.00000        0.00000
    403.00        0.00000        0.00000
    404.00        0.00000        0.00000
    405.00        0.00000        0.00000
    406.00        0.00000        0.00000
    407.00        0.00000        0.00000
    408.00        0.00000        0.00000
    409.00        0.00000        0.00000
    410.00        0.00000        0.00000
    411.00        0.00000        0.00000
    412.00        0.00000        0.00000
    413.00        0.00000        0.00000
    414.00        0.00000        0.00000
    415.00        0.00000        0.00000
    416.00        0.00000        0.00000
    417.00        0.00000        0.00000
    418.00        0.00000        0.00000
    419.00        0.00000        0.00000
    420.00        0.00000        0.00000
    421.00        0.00000        0.00000
    422.00        0.00000        0.00000
    423.00        0.00000        0.00000
    424.00        0.00000        0.00000
    425.00        0.00000        0.00000
    426.00        0.00000        0.00000
    427.00        0.00000        0.00000
    428.00        0.00000        0.00000
    429.00        0.00000        0.00000
    430.00        0.00000        0.00000
    431.00        0.00000        0.00000
    432.00        0.00000        0.00000
    433.00        0.00000        0.00000
    434.00        0.00000        0.00000
    435.00        0.00000        0.00000
    436.00        0.00000        0.00000
    437.00        0.00000        0.00000
    438.00        0.00000        0.00000
    439.00        0.00000        0.00000
    440.00        0.00000        0.00000
    441.00        0.00000        0.00000
    442.00        0.00000        0.00000
    443.00        0.00000        0.00000
    444.00        0.00000        0.00000
    445.00        0.00000        0.00000
    446.00        0.00000        0.00000
    447.00        0.00000        0.00000
    448.00        0.00000        0.00000
    449.00        0.00000        0.00000
    450.00        0.00000        0.00000
    451.00        0.00000        0.00000
    452.00        0.00000        0.00000
    453.00        0.00000        0.00000
    454.00        0.00000        0.00000
    455.00        0.00000        0.00000
    456.00        0.00000        0.00000
    457.00        0.00000        0.00000
    458.00        0.00000        0.00000
    459.00        0.00000        0.00000
    460.00        0.00000        0.00000
    461.00        0.00000        0.00000
    462.00        0.00000        0.00000
    463.00        0.00000        0.00000
    464.00        0.00000        0.00000
    465.00        0.00000        0.00000
    466.00        0.00000        0.00000
    467.00        0.00000        0.00000
    468.00        0.00000        0.00000
    469.00        0.00000        0.00000
    470.00        0.00000        0.00000
    471.00        0.00000        0.00000
    472.00        0.00000        0.00000
    473.00        0.00000        0.00000
    474.00        0.00000        0.00000
    475.00        0.00000        0.00000
    476.00        0.00000        0.00000
    477.00        0.00000        0.00000
    478.00        0.00000        0.00000
    479.00        0.00000        0.00000
    480.00        0.00000        0.00000
    481.00        0.00000        0.00000
    482.00        0.00000        0.00000
    483.00        0.00000        0.00000
    484.00        0.00000        0.00000
    485.00        0.00000        0.00000
    486.00        0.00000        0.00000
    487.00        0.00000        0.00000
    488.00        0.00000        0.00000
    489.00        0.00000        0.00000
    490.00        0.00000        0.00000
    491.00        0.00000        0.00000
    492.00        0.00000        0.00000
    493.00        0.00000        0.00000
    494.00        0.00000        0.00000
    495.00        0.00000        0.00000
    496.00        0.00000        0.00000
    497.00        0.00000        0.00000
    498.00        0.00000        0.00000
    499.00        0.00000        0.00000
    500.00        0.00000        0.00000
    501.00        0.00000        0.00000
    502.00        0.00000        0.00000
    503.00        0.00000        0.00000
    504.00        0.00000        0.00000
    505.00        0.00000        0.00000
    506.00        0.00000        0.00000
    507.00        0.00000        0.00000
    508.00        0.00000        0.00000
    509.00        0.00000        0.00000
    510.00        0.00000        0.00000
    511.00        0.00000        0.00000
    512.00        0.00000        0.00000
    513.00        0.00000        0.00000
    514.00        0.00000        0.00000
    515.00        0.00000        0.00000
    516.00        0.00000        0.00000
    517.00        0.00000        0.00000
    518.00        0.00000        0.00000
    519.00        0.00000        0.00000
    520.00        0.00000        0.00000
    521.00        0.00000        0.00000
    522.00        0.00000        0.00000
    523.00        0.00000        0.00000
    524.00        0.00000        0.00000
    525.00        0.00000        0.00000
    526.00        0.00000        0.00000
    527.00        0.00000        0.00000
    528.00        0.00000        0.00000
    529.00        0.00000        0.00000
    530.00        0.00000        0.00000
    531.00        0.00000        0.00000
    532.00        0.00000        0.00000
    533.00        0.00000        0.00000
    534.00        0.00000        0.00000
    535.00        0.00000        0.00000
    536.00        0.00000        0.00000
    537.00        0.00000        0.00000
    538.00        0.00000        0.00000
    539.00        0.00000        0.00000
    540.00        0.00000        0.00000
    541.00        0.00000        0.00000
    542.00        0.00000        0.00000
    543.00        0.00000        0.00000
    544.00        0.00000        0.00000
    545.00        0.00000        0.00000
    546.00        0.00000        0.00000
    547.00        0.00000        0.00000
    548.00        0.00000        0.00000
    549.00        0.00000        0.00000
    550.00        0.00000        0.00000
    551.00        0.00000        0.00000
    552.00        0.00000        0.00000
    553.00        0.00000        0.00000
    554.00        0.00000        0.00000
    555.00        0.00000        0.00000
    556.00        0.00000        0.00000
    557.00        0.00000        0.00000
    558.00        0.00000        0.00000
    559.00        0.00000        0.00000
    560.00        0.00000        0.00000
    561.00        0.00000        0.00000
    562.00        0.00000        0.00000
    563.00        0.00000        0.00000
    564.00        0.00000        0.00000
    565.00        0.00000        0.00000
    566.00        0.00000        0.00000
    567.00        0.00000        0.00000
    568.00        0.00000        0.00000
    569.00        0.00000        0.00000
    570.00        0.00000        0.00000
    571.00        0.00000        0.00000
    572.00        0.00000        0.00000
    573.00        0.00000        0.00000
    574.00        0.00000        0.00000
    575.00        0.00000        0.00000
    576.00        0.00000        0.00000
    577.00        0.00000        0.00000
    578.00        0.00000        0.00000
    579.00        0.00000        0.00000
    580.00        0.00000        0.00000
    581.00        0.00000        0.00000
    582.00        0.00000        0.00000
    583.00        0.00000        0.00000
    584.00        0.00000        0.00000
    585.00        0.00000        0.00000
    586.00        0.00000        0.00000
    587.00        0.00000        0.00000
    588.00        0.00000        0.00000
    589.00        0.00000        0.00000
    590.00        0.00000        0.00000
    591.00        0.00000        0.00000
    592.00        0.00000        0.00000
    593.00        0.00000        0.00000
    594.00        0.00000        0.00000
    595.00        0.00000        0.00000
    596.00        0.00000        0.00000
    597.00        0.00000        0.00000
    598.00        0.00000        0.00000
    599.00        0.00000        0.00000
    600.00        0.00000        0.00000
    601.00        0.00000        0.00000
    602.00        0.00000        0.00000
    603.00        0.00000        0.00000
    604.00        0.00000        0.00000
    605.00        0.00000        0.00000
    606.00        0.00000        0.00000
    607.00        0.00000        0.00000
    608.00        0.00000        0.00000
    609.00        0.00000        0.00000
    610.00        0.00000        0.00000
    611.00        0.00000        0.00000
    612.00        0.00000        0.00000
    613.00        0.00000        0.00000
    614.00        0.00000        0.00000
    615.00        0.00000        0.00000
    616.00        0.00000        0.00000
    617.00        0.00000        0.00000
    618.00        0.00000        0.00000
    619.00        0.00000        0.00000
    620.00        0.00000        0.00000
    621.00        0.00000        0.00000
    622.00        0.00000        0.00000
    623.00        0.00000        0.00000
    624.00        0.00000        0.00000
    625.00        0.00000        0.00000
    626.00        0.00000        0.00000
    627.00        0.00000        0.00000
    628.00        0.00000        0.00000
    629.00        0.00000        0.00000
    630.00        0.00000        0.00000
    631.00        0.00000        0.00000
    632.00        0.00000        0.00000
    633.00        0.00000        0.00000
    634.00        0.00000        0.00000
    635.00        0.00000        0.00000
    636.00        0.00000        0.00000
    637.00        0.00000        0.00000
    638.00        0.00000        0.00000
    639.00        0.00000        0.00000
    640.00        0.00000        0.00000
    641.00        0.00000        0.00000
    642.00        0.00000        0.00000
    643.00        0.00000        0.00000
    644.00        0.00000        0.00000
    645.00        0.00000        0.00000
    646.00        0.00000        0.00000
    647.00        0.00000        0.00000
    648.00        0.00000        0.00000
    649.00        0.00000        0.00000
    650.00        0.00000        0.00000
    651.00        0.00000        0.00000
    652.00        0.00000        0.00000
    653.00        0.00000        0.00000
    654.00        0.00000        0.00000
    655.00        0.00000        0.00000
    656.00        0.00000        0.00000
    657.00        0.00000        0.00000
    658.00        0.00000        0.00000
    659.00        0.00000        0.00000
    660.00        0.00000        0.00000
    661.00        0.00000        0.00000
    662.00        0.00000        0.00000
    663.00        0.00000        0.00000
    664.00        0.00000        0.00000
    665.00        0.00000        0.00000
    666.00        0.00000        0.00000
    667.00        0.00000        0.00000
    668.00        0.00000        0.00000
    669.00        0.00000        0.00000
    670.00        0.00000        0.00000
    671.00        0.00000        0.00000
    672.00        0.00000        0.00000
    673.00        0.00000        0.00000
    674.00        0.00000        0.00000
    675.00        0.00000        0.00000
    676.00        0.00000        0.00000
    677.00        0.00000        0.00000
    678.00        0.00000        0.00000
    679.00        0.00000        0.00000
    680.00        0.00000        0.00000
    681.00        0.00000        0.00000
    682.00        0.00000        0.00000
    683.00        0.00000        0.00000
    684.00        0.00000        0.00000
    685.00        0.00000        0.00000
    686.00        0.00000        0.00000
    687.00        0.00000        0.00000
    688.00        0.00000        0.00000
    689.00        0.00000        0.00000
    690.00        0.00000        0.00000
    691.00        0.00000        0.00000
    692.00        0.00000        0.00000
    693.00        0.00000        0.00000
    694.00        0.00000        0.00000
    695.00        0.00000        0.00000
    696.00        0.00000        0.00000
    697.00        0.00000        0.00000
    698.00        0.00000        0.00000
    699.00        0.00000        0.00000
    700.00        0.00000        0.00000
    701.00        0.00000        0.00000
    702.00        0.00000        0.00000
    703.00        0.00000        0.00000
    704.00        0.00000        0.00000
    705.00        0.00000        0.00000
    706.00        0.00000        0.00000
    707.00        0.00000        0.00000
    708.00        0.00000        0.00000
    709.00        0.00000        0.00000
    710.00        0.00000        0.00000
    711.00        0.00000        0.00000
    712.00        0.00000        0.00000
    713.00        0.00000        0.00000
    714.00        0.00000        0.00000
    715.00        0.00000        0.00000
    716.00        0.00000        0.00000
    717.00        0.00000        0.00000
    718.00        0.00000        0.00000
    719.00        0.00000        0.00000
    720.00        0.00000        0.00000
    721.00        0.00000        0.00000
    722.00        0.00000        0.00000
    723.00        0.00000        0.00000
    724.00        0.00000        0.00000
    725.00        0.00000        0.00000
    726.00        0.00000        0.00000
    727.00        0.00000        0.00000
    728.00        0.00000        0.00000
    729.00        0.00000        0.00000
    730.00        0.00000        0.00000
    731.00        0.00000        0.00000
    732.00        0.00000        0.00000
    733.00        0.00000        0.00000
    734.00        0.00000        0.00000
    735.00        0.00000        0.00000
    736.00        0.00000        0.00000
    737.00        0.00000        0.00000
    738.00        0.00000        0.00000
    739.00        0.00000        0.00000
    740.00        0.00000        0.00000
    741.00        0.00000        0.00000
    742.00        0.00000        0.00000
    743.00        0.00000        0.00000
    744.00        0.00000        0.00000
    745.00        0.00000        0.00000
    746.00        0.00000        0.00000
    747.00        0.00000        0.00000
    748.00        0.00000        0.00000
    749.00        0.00000        0.00000
    750.00        0.00000        0.00000
    751.00        0.00000        0.00000
    752.00        0.00000        0.00000
    753.00        0.00000        0.00000
    754.00        0.00000        0.00000
    755.00        0.00000        0.00000
    756.00        0.00000        0.00000
    757.00        0.00000        0.00000
    758.00        0.00000        0.00000
    759.00        0.00000        0.00000
    760.00        0.00000        0.00000
    761.00        0.00000        0.00000
    762.00        0.00000        0.00000
    763.00        0.00000        0.00000
    764.00        0.00000        0.00000
    765.00        0.00000        0.00000
    766.00        0.00000        0.00000
    767.00        0.00000        0.00000
    768.00        0.00000        0.00000
    769.00        0.00000        0.00000
    770.00        0.00000        0.00000
    771.00        0.00000        0.00000
    772.00        0.00000        0.00000
    773.00        0.00000        0.00000
    774.00        0.00000        0.00000
    775.00        0.00000        0.00000
    776.00        0.00000        0.00000
    777.00        0.00000        0.00000
    778.00        0.00000        0.00000
    779.00        0.00000        0.00000
    780.00        0.00000        0.00000
    781.00        0.00000        0.00000
    782.00        0.00000        0.00000
    783.00        0.00000        0.00000
    784.00        0.00000        0.00000
    785.00        0.00000        0.00000
    786.00        0.00000        0.00000
    787.00        0.00000        0.00000
    788.00        0.00000        0.00000
    789.00        0.00000        0.00000
    790.00        0.00000        0.00000
    791.00        0.00000        0.00000
    792.00        0.00000        0.00000
    793.00        0.00000        0.00000
    794.00        0.00000        0.00000
    795.00        0.00000        0.00000
    796.00        0.00000        0.00000
    797.00        0.00000        0.00000
    798.00        0.00000        0.00000
    799.00        0.00000        0.00000
    800.00        0.00000        0.00000
    801.00        0.00000        0.00000
    802.00        0.00000        0.00000
    803.00        0.00000        0.00000
    804.00        0.00000        0.00000
    805.00        0.00000        0.00000
    806.00        0.00000        0.00000
    807.00        0.00000        0.00000
    808.00        0.00000        0.00000
    809.00        0.00000        0.00000
    810.00        0.00000        0.00000
    811.00        0.00000        0.00000
    812.00        0.00000        0.00000
    813.00        0.00000        0.00000
    814.00        0.00000        0.00000
    815.00        0.00000        0.00000
    816.00        0.00000        0.00000
    817.00        0.00000        0.00000
    818.00        0.00000        0.00000
    819.00        0.00000        0.00000
    820.00        0.00000        0.00000
    821.00        0.00000        0.00000
    822.00        0.00000        0.00000
    823.00        0.00000        0.00000
    824.00        0.00000        0.00000
    825.00        0.00000        0.00000
    826.00        0.00000        0.00000
    827.00        0.00000        0.00000
    828.00        0.00000        0.00000
    829.00        0.00000        0.00000
    830.00        0.00000        0.00000
    831.00        0.00000        0.00000
    832.00        0.00000        0.00000
    833.00        0.00000        0.00000
    834.00        0.00000        0.00000
    835.00        0.00000        0.00000
    836.00        0.00000        0.00000
    837.00        0.00000        0.00000
    838.00        0.00000        0.00000
    839.00        0.00000        0.00000
    840.00        0.00000        0.00000
    841.00        0.00000        0.00000
    842.00        0.00000        0.00000
    843.00        0.00000        0.00000
    844.00        0.00000        0.00000
    845.00        0.00000        0.00000
    846.00        0.00000        0.00000
    847.00        0.00000        0.00000
    848.00        0.00000        0.00000
    849.00        0.00000        0.00000
    850.00        0.00000        0.00000
    851.00        0.00000        0.00000
    852.00        0.00000        0.00000
    853.00        0.00000        0.00000
    854.00        0.00000        0.00000
    855.00        0.00000        0.00000
    856.00        0.00000        0.00000
    857.00        0.00000        0.00000
    858.00        0.00000        0.00000
    859.00        0.00000        0.00000
    860.00        0.00000        0.00000
    861.00        0.00000        0.00000
    862.00        0.00000        0.00000
    863.00        0.00000        0.00000
    864.00        0.00000        0.00000
    865.00        0.00000        0.00000
    866.00        0.00000        0.00000
    867.00        0.00000        0.00000
    868.00        0.00000        0.00000
    869.00        0.00000        0.00000
    870.00        0.00000        0.00000
    871.00        0.00000        0.00000
    872.00        0.00000        0.00000
    873.00        0.00000        0.00000
    874.00        0.00000        0.00000
    875.00        0.00000        0.00000
    876.00        0.00000        0.00000
    877.00        0.00000        0.00000
    878.00        0.00000        0.00000
    879.00        0.00000        0.00000
    880.00        0.00000        0.00000
    881.00        0.00000        0.00000
    882.00        0.00000        0.00000
    883.00        0.00000        0.00000
    884.00        0.00000        0.00000
    885.00        0.00000        0.00000
    886.00        0.00000        0.00000
    887.00        0.00000        0.00000
    888.00        0.00000        0.00000
    889.00        0.00000        0.00000
    890.00        0.00000        0.00000
    891.00        0.00000        0.00000
    892.00        0.00000        0.00000
    893.00        0.00000        0.00000
    894.00        0.00000        0.00000
    895.00        0.00000        0.00000
    896.00        0.00000        0.00000
    897.00        0.00000        0.00000
    898.00        0.00000        0.00000
    899.00        0.00000        0.00000
    900.00        0.00000        0.00000
    901.00        0.00000        0.00000
    902.00        0.00000        0.00000
    903.00        0.00000        0.00000
    904.00        0.00000        0.00000
    905.00        0.00000        0.00000
    906.00        0.00000        0.00000
    907.00        0.00000        0.00000
    908.00        0.00000        0.00000
    909.00        0.00000        0.00000
    910.00        0.00000        0.00000
    911.00        0.00000        0.00000
    912.00        0.00000        0.00000
    913.00        0.00000        0.00000
    914.00        0.00000        0.00000
    915.00        0.00000        0.00000
    916.00        0.00000        0.00000
    917.00        0.00000        0.00000
    918.00        0.00000        0.00000
    919.00        0.00000        0.00000
    920.00        0.00000        0.00000
    921.00        0.00000        0.00000
    922.00        0.00000        0.00000
    923.00        0.00000        0.00000
    924.00        0.00000        0.00000
    925.00        0.00000        0.00000
    926.00        0.00000        0.00000
    927.00        0.00000        0.00000
    928.00        0.00000        0.00000
    929.00        0.00000        0.00000
    930.00        0.00000        0.00000
    931.00        0.00000        0.00000
    932.00        0.00000        0.00000
    933.00        0.00000        0.00000
    934.00        0.00000        0.00000
    935.00        0.00000        0.00000
    936.00        0.00000        0.00000
    937.00        0.00000        0.00000
    938.00        0.00000        0.00000
    939.00        0.00000        0.00000
    940.00        0.00000        0.00000
    941.00        0.00000        0.00000
    942.00        0.00000        0.00000
    943.00        0.00000        0.00000
    944.00        0.00000        0.00000
    945.00        0.00000        0.00000
    946.00        0.00000        0.00000
    947.00        0.00000        0.00000
    948.00        0.00000        0.00000
    949.00        0.00000        0.00000
    950.00        0.00000        0.00000
    951.00        0.00000        0.00000
    952.00        0.00000        0.00000
    953.00        0.00000        0.00000
    954.00        0.00000        0.00000
    955.00        0.00000        0.00000
    956.00        0.00000        0.00000
    957.00        0.00000        0.00000
    958.00        0.00000        0.00000
    959.00        0.00000        0.00000
    960.00        0.00000        0.00000
    961.00        0.00000        0.00000
    962.00        0.00000        0.00000
    963.00        0.00000        0.00000
    964.00        0.00000        0.00000
    965.00        0.00000        0.00000
    966.00        0.00000        0.00000
    967.00        0.00000        0.00000
    968.00        0.00000        0.00000
    969.00        0.00000        0.00000
    970.00        0.00000        0.00000
    971.00        0.00000        0.00000
    972.00        0.00000        0.00000
    973.00        0.00000        0.00000
    974.00        0.00000        0.00000
    975.00        0.00000        0.00000
    976.00        0.00000        0.00000
    977.00        0.00000        0.00000
    978.00        0.00000        0.00000
    979.00        0.00000        0.00000
    980.00        0.00000        0.00000
    981.00        0.00000        0.00000
    982.00        0.00000        0.00000
    983.00        0.00000        0.00000
    984.00        0.00000        0.00000
    985.00        0.00000        0.00000
    986.00        0.00000        0.00000
    987.00        0.00000        0.00000
    988.00        0.00000        0.00000
    989.00        0.00000        0.00000
    990.00        0.00000        0.00000
    991.00        0.00000        0.00000
    992.00        0.00000        0.00000
    993.00        0.00000        0.00000
    994.00        0.00000        0.00000
    995.00        0.00000        0.00000
    996.00        0.00000        0.00000
    997.00        0.00000        0.00000
    998.00        0.00000        0.00000
    999.00        0.00000        0.00000
   1000.00        0.00000        0.00000
   1001.00        0.00000        0.00000
   1002.00        0.00000        0.00000
   1003.00        0.00000        0.00000
   1004.00        0.00000        0.00000
   1005.00        0.00000        0.00000
   1006.00        0.00000        0.00000
   1007.00        0.00000        0.00000
   1008.00        0.00000        0.00000
   1009.00        0.00000        0.00000
   1010.00        0.00000        0.00000
   1011.00        0.00000        0.00000
   1012.00        0.00000        0.00000
   1013.00        0.00000        0.00000
   1014.00        0.00000        0.00000
   1015.00        0.00000        0.00000
   1016.00        0.00000        0.00000
   1017.00        0.00000        0.00000
   1018.00        0.00000        0.00000
   1019.00        0.00000        0.00000
   1020.00        0.00000        0.00000
   1021.00        0.00000        0.00000
   1022.00        0.00000        0.00000
   1023.00        0.00000        0.00000
   1024.00        0.00000        0.00000
   1025.00        0.00000        0.00000
   1026.00        0.00000        0.00000
   1027.00        0.00000        0.00000
   1028.00        0.00000        0.00000
   1029.00        0.00000        0.00000
   1030.00        0.00000        0.00000
   1031.00        0.00000        0.00000
   1032.00        0.00000        0.00000
   1033.00        0.00000        0.00000
   1034.00        0.00000        0.00000
   1035.00        0.00000        0.00000
   1036.00        0.00000        0.00000
   1037.00        0.00000        0.00000
   1038.00        0.00000        0.00000
   1039.00        0.00000        0.00000
   1040.00        0.00000        0.00000
   1041.00        0.00000        0.00000
   1042.00        0.00000        0.00000
   1043.00        0.00000        0.00000
   1044.00        0.00000        0.00000
   1045.00        0.00000        0.00000
   1046.00        0.00000        0.00000
   1047.00        0.00000        0.00000
   1048.00        0.00000        0.00000
   1049.00        0.00000        0.00000
   1050.00        0.00000        0.00000
   1051.00        0.00000        0.00000
   1052.00        0.00000        0.00000
   1053.00        0.00000        0.00000
   1054.00        0.00000        0.00000
   1055.00        0.00000        0.00000
   1056.00        0.00000        0.00000
   1057.00        0.00000        0.00000
   1058.00        0.00000        0.00000
   1059.00        0.00000        0.00000
   1060.00        0.00000        0.00000
   1061.00        0.00000        0.00000
   1062.00        0.00000        0.00000
   1063.00        0.00000        0.00000
   1064.00        0.00000        0.00000
   1065.00        0.00000        0.00000
   1066.00        0.00000        0.00000
   1067.00        0.00000        0.00000
   1068.00        0.00000        0.00000
   1069.00        0.00000        0.00000
   1070.00        0.00000        0.00000
   1071.00        0.00000        0.00000
   1072.00        0.00000        0.00000
   1073.00        0.00000        0.00000
   1074.00        0.00000        0.00000
   1075.00        0.00000        0.00000
   1076.00        0.00000        0.00000
   1077.00        0.00000        0.00000
   1078.00        0.00000        0.00000
   1079.00        0.00000        0.00000
   1080.00        0.00000        0.00000
   1081.00        0.00000        0.00000
   1082.00        0.00000        0.00000
   1083.00        0.00000        0.00000
   1084.00        0.00000        0.00000
   1085.00        0.00000        0.00000
   1086.00        0.00000        0.00000
   1087.00        0.00000        0.00000
   1088.00        0.00000        0.00000
   1089.00        0.00000        0.00000
   1090.00        0.00000        0.00000
   1091.00        0.00000        0.00000
   1092.00        0.00000        0.00000
   1093.00        0.00000        0.00000
   1094.00        0.00000        0.00000
   1095.00        0.00000        0.00000
   1096.00        0.00000        0.00000
   1097.00        0.00000        0.00000
   1098.00        0.00000        0.00000
   1099.00        0.00000        0.00000
   1100.00        0.00000        0.00000
   1101.00        0.00000        0.00000
   1102.00        0.00000        0.00000
   1103.00        0.00000        0.00000
   1104.00        0.00000        0.00000
   1105.00        0.00000        0.00000
   1106.00        0.00000        0.00000
   1107.00        0.00000        0.00000
   1108.00        0.00000        0.00000
   1109.00        0.00000        0.00000
   1110.00        0.00000        0.00000
   1111.00        0.00000        0.00000
   1112.00        0.00000        0.00000
   1113.00        0.00000        0.00000
   1114.00        0.00000        0.00000
   1115.00        0.00000        0.00000
   1116.00        0.00000        0.00000
   1117.00        0.00000        0.00000
   1118.00        0.00000        0.00000
   1119.00        0.00000        0.00000
   1120.00        0.00000        0.00000
   1121.00        0.00000        0.00000
   1122.00        0.00000        0.00000
   1123.00        0.00000        0.00000
   1124.00        0.00000        0.00000
   1125.00        0.00000        0.00000
   1126.00        0.00000        0.00000
   1127.00        0.00000        0.00000
   1128.00        0.00000        0.00000
   1129.00        0.00000        0.00000
   1130.00        0.00000        0.00000
   1131.00        0.00000        0.00000
   1132.00        0.00000        0.00000
   1133.00        0.00000        0.00000
   1134.00        0.00000        0.00000
   1135.00        0.00000        0.00000
   1136.00        0.00000        0.00000
   1137.00        0.00000        0.00000
   1138.00        0.00000        0.00000
   1139.00        0.00000        0.00000
   1140.00        0.00000        0.00000
   1141.00        0.00000        0.00000
   1142.00        0.00000        0.00000
   1143.00        0.00000        0.00000
   1144.00        0.00000        0.00000
   1145.00        0.00000        0.00000
   1146.00        0.00000        0.00000
   1147.00        0.00000        0.00000
   1148.00        0.00000        0.00000
   1149.00        0.00000        0.00000
   1150.00        0.00000        0.00000
   1151.00        0.00000        0.00000
   1152.00        0.00000        0.00000
   1153.00        0.00000        0.00000
   1154.00        0.00000        0.00000
   1155.00        0.00000        0.00000
   1156.00        0.00000        0.00000
   1157.00        0.00000        0.00000
   1158.00        0.00000        0.00000
   1159.00        0.00000        0.00000
   1160.00        0.00000        0.00000
   1161.00        0.00000        0.00000
   1162.00        0.00000        0.00000
   1163.00        0.00000        0.00000
   1164.00        0.00000        0.00000
   1165.00        0.00000        0.00000
   1166.00        0.00000        0.00000
   1167.00        0.00000        0.00000
   1168.00        0.00000        0.00000
   1169.00        0.00000        0.00000
   1170.00        0.00000        0.00000
   1171.00        0.00000        0.00000
   1172.00        0.00000        0.00000
   1173.00        0.00000        0.00000
   1174.00        0.00000        0.00000
   1175.00        0.00000        0.00000
   1176.00        0.00000        0.00000
   1177.00        0.00000        0.00000
   1178.00        0.00000        0.00000
   1179.00        0.00000        0.00000
   1180.00        0.00000        0.00000
   1181.00        0.00000        0.00000
   1182.00        0.00000        0.00000
   1183.00        0.00000        0.00000
   1184.00        0.00000        0.00000
   1185.00        0.00000        0.00000
   1186.00        0.00000        0.00000
   1187.00        0.00000        0.00000
   1188.00        0.00000        0.00000
   1189.00        0.00000        0.00000
   1190.00        0.00000        0.00000
   1191.00        0.00000        0.00000
   1192.00        0.00000        0.00000
   1193.00        0.00000        0.00000
   1194.00        0.00000        0.00000
   1195.00        0.00000        0.00000
   1196.00        0.00000        0.00000
   1197.00        0.00000        0.00000
   1198.00        0.00000        0.00000
   1199.00        0.00000        0.00000
   1200.00        0.00000        0.00000
   1201.00        0.00000        0.00000
   1202.00        0.00000        0.00000
   1203.00        0.00000        0.00000
   1204.00        0.00000        0.00000
   1205.00        0.00000        0.00000
   1206.00        0.00000        0.00000
   1207.00        0.00000        0.00000
   1208.00        0.00000        0.00000
   1209.00        0.00000        0.00000
   1210.00        0.00000        0.00000
   1211.00        0.00000        0.00000
   1212.00        0.00000        0.00000
   1213.00        0.00000        0.00000
   1214.00        0.00000        0.00000
   1215.00        0.00000        0.00000
   1216.00        0.00000        0.00000
   1217.00        0.00000        0.00000
   1218.00        0.00000        0.00000
   1219.00        0.00000        0.00000
   1220.00        0.00000        0.00000
   1221.00        0.00000        0.00000
   1222.00        0.00000        0.00000
   1223.00        0.00000        0.00000
   1224.00        0.00000        0.00000
   1225.00        0.00000        0.00000
   1226.00        0.00000        0.00000
   1227.00        0.00000        0.00000
   1228.00        0.00000        0.00000
   1229.00        0.00000        0.00000
   1230.00        0.00000        0.00000
   1231.00        0.00000        0.00000
   1232.00        0.00000        0.00000
   1233.00        0.00000        0.00000
   1234.00        0.00000        0.00000
   1235.00        0.00000        0.00000
   1236.00        0.00000        0.00000
   1237.00        0.00000        0.00000
   1238.00        0.00000        0.00000
   1239.00        0.00000        0.00000
   1240.00        0.00000        0.00000
   1241.00        0.00000        0.00000
   1242.00        0.00000        0.00000
   1243.00        0.00000        0.00000
   1244.00        0.00000        0.00000
   1245.00        0.00000        0.00000
   1246.00        0.00000        0.00000
   1247.00        0.00000        0.00000
   1248.00        0.00000        0.00000
   1249.00        0.00000        0.00000
   1250.00        0.00000        0.00000
   1251.00        0.00000        0.00000
   1252.00        0.00000        0.00000
   1253.00        0.00000        0.00000
   1254.00        0.00000        0.00000
   1255.00        0.00000        0.00000
   1256.00        0.00000        0.00000
   1257.00        0.00000        0.00000
   1258.00        0.00000        0.00000
   1259.00        0.00000        0.00000
   1260.00        0.00000        0.00000
   1261.00        0.00000        0.00000
   1262.00        0.00000        0.00000
   1263.00        0.00000        0.00000
   1264.00        0.00000        0.00000
   1265.00        0.00000        0.00000
   1266.00        0.00000        0.00000
   1267.00        0.00000        0.00000
   1268.00        0.00000        0.00000
   1269.00        0.00000        0.00000
   1270.00        0.00000        0.00000
   1271.00        0.00000        0.00000
   1272.00        0.00000        0.00000
   1273.00        0.00000        0.00000
   1274.00        0.00000        0.00000
   1275.00        0.00000        0.00000
   1276.00        0.00000        0.00000
   1277.00        0.00000        0.00000
   1278.00        0.00000        0.00000
   1279.00        0.00000        0.00000
   1280.00        0.00000        0.00000
   1281.00        0.00000        0.00000
   1282.00        0.00000        0.00000
   1283.00        0.00000        0.00000
   1284.00        0.00000        0.00000
   1285.00        0.00000        0.00000
   1286.00        0.00000        0.00000
   1287.00        0.00000        0.00000
   1288.00        0.00000        0.00000
   1289.00        0.00000        0.00000
   1290.00        0.00000        0.00000
   1291.00        0.00000        0.00000
   1292.00        0.00000        0.00000
   1293.00        0.00000        0.00000
   1294.00        0.00000        0.00000
   1295.00        0.00000        0.00000
   1296.00        0.00000        0.00000
   1297.00        0.00000        0.00000
   1298.00        0.00000        0.00000
   1299.00        0.00000        0.00000
   1300.00        0.00000        0.00000
   1301.00        0.00000        0.00000
   1302.00        0.00000        0.00000
   1303.00        0.00000        0.00000
   1304.00        0.00000        0.00000
   1305.00        0.00000        0.00000
   1306.00        0.00000        0.00000
   1307.00        0.00000        0.00000
   1308.00        0.00000        0.00000
   1309.00        0.00000        0.00000
   1310.00        0.00000        0.00000
   1311.00        0.00000        0.00000
   1312.00        0.00000        0.00000
   1313.00        0.00000        0.00000
   1314.00        0.00000        0.00000
   1315.00        0.00000        0.00000
   1316.00        0.00000        0.00000
   1317.00        0.00000        0.00000
   1318.00        0.00000        0.00000
   1319.00        0.00000        0.00000
   1320.00        0.00000        0.00000
   1321.00        0.00000        0.00000
   1322.00        0.00000        0.00000
   1323.00        0.00000        0.00000
   1324.00        0.00000        0.00000
   1325.00        0.00000        0.00000
   1326.00        0.00000        0.00000
   1327.00        0.00000        0.00000
   1328.00        0.00000        0.00000
   1329.00        0.00000        0.00000
   1330.00        0.00000        0.00000
   1331.00        0.00000        0.00000
   1332.00        0.00000        0.00000
   1333.00        0.00000        0.00000
   1334.00        0.00000        0.00000
   1335.00        0.00000        0.00000
   1336.00        0.00000        0.00000
   1337.00        0.00000        0.00000
   1338.00        0.00000        0.00000
   1339.00        0.00000        0.00000
   1340.00        0.00000        0.00000
   1341.00        0.00000        0.00000
   1342.00        0.00000        0.00000
   1343.00        0.00000        0.00000
   1344.00        0.00000        0.00000
   1345.00        0.00000        0.00000
   1346.00        0.00000        0.00000
   1347.00        0.00000        0.00000
   1348.00        0.00000        0.00000
   1349.00        0.00000        0.00000
   1350.00        0.00000        0.00000
   1351.00        0.00000        0.00000
   1352.00        0.00000        0.00000
   1353.00        0.00000        0.00000
   1354.00        0.00000        0.00000
   1355.00        0.00000        0.00000
   1356.00        0.00000        0.00000
   1357.00        0.00000        0.00000
   1358.00        0.00000        0.00000
   1359.00        0.00000        0.00000
   1360.00        0.00000        0.00000
   1361.00        0.00000        0.00000
   1362.00        0.00000        0.00000
   1363.00        0.00000        0.00000
   1364.00        0.00000        0.00000
   1365.00        0.00000        0.00000
   1366.00        0.00000        0.00000
   1367.00        0.00000        0.00000
   1368.00        0.00000        0.00000
   1369.00        0.00000        0.00000
   1370.00        0.00000        0.00000
   1371.00        0.00000        0.00000
   1372.00        0.00000        0.00000
   1373.00        0.00000        0.00000
   1374.00        0.00000        0.00000
   1375.00        0.00000        0.00000
   1376.00        0.00000        0.00000
   1377.00        0.00000        0.00000
   1378.00        0.00000        0.00000
   1379.00        0.00000        0.00000
   1380.00        0.00000        0.00000
   1381.00        0.00000        0.00000
   1382.00        0.00000        0.00000
   1383.00        0.00000        0.00000
   1384.00        0.00000        0.00000
   1385.00        0.00000        0.00000
   1386.00        0.00000        0.00000
   1387.00        0.00000        0.00000
   1388.00        0.00000        0.00000
   1389.00        0.00000        0.00000
   1390.00        0.00000        0.00000
   1391.00        0.00000        0.00000
   1392.00        0.00000        0.00000
   1393.00        0.00000        0.00000
   1394.00        0.00000        0.00000
   1395.00        0.00000        0.00000
   1396.00        0.00000        0.00000
   1397.00        0.00000        0.00000
   1398.00        0.00000        0.00000
   1399.00        0.00000        0.00000
   1400.00        0.00000        0.00000
   1401.00        0.00000        0.00000
   1402.00        0.00000        0.00000
   1403.00        0.00000        0.00000
   1404.00        0.00000        0.00000
   1405.00        0.00000        0.00000
   1406.00        0.00000        0.00000
   1407.00        0.00000        0.00000
   1408.00        0.00000        0.00000
   1409.00        0.00000        0.00000
   1410.00        0.00000        0.00000
   1411.00        0.00000        0.00000
   1412.00        0.00000        0.00000
   1413.00        0.00000        0.00000
   1414.00        0.00000        0.00000
   1415.00        0.00000        0.00000
   1416.00        0.00000        0.00000
   1417.00        0.00000        0.00000
   1418.00        0.00000        0.00000
   1419.00        0.00000        0.00000
   1420.00        0.00000        0.00000
   1421.00        0.00000        0.00000
   1422.00        0.00000        0.00002
   1423.00        0.00000        0.00002
   1424.00        0.00000        0.00002
   1425.00        0.00000        0.00002
   1426.00        0.00000        0.00002
   1427.00        0.00000        0.00002
   1428.00        0.00000        0.00002
   1429.00        0.00000        0.00002
   1430.00        0.00000        0.00002
   1431.00        0.00000        0.00002
   1432.00        0.00000        0.00002
   1433.00        0.00000        0.00003
   1434.00        0.00000        0.00003
   1435.00        0.00000        0.00003
   1436.00        0.00000        0.00003
   1437.00        0.00000        0.00003
   1438.00        0.00000        0.00003
   1439.00        0.00000        0.00003
   1440.00        0.00000        0.00005
   1441.00        0.00000        0.00005
   1442.00        0.00000        0.00005
   1443.00        0.00000        0.00005
   1444.00        0.00000        0.00006
   1445.00        0.00000        0.00006
   1446.00        0.00000        0.00006
   1447.00        0.00000        0.00006
   1448.00        0.00000        0.00008
   1449.00        0.00000        0.00008
   1450.00        0.00000        0.00008
   1451.00        0.00000        0.00009
   1452.00        0.00000        0.00009
   1453.00        0.00000        0.00009
   1454.00        0.00000        0.00011
   1455.00        0.00000        0.00011
   1456.00        0.00000        0.00012
   1457.00        0.00000        0.00012
   1458.00        0.00000        0.00014
   1459.00        0.00000        0.00014
   1460.00        0.00000        0.00015
   1461.00        0.00000        0.00015
   1462.00        0.00000        0.00017
   1463.00        0.00000        0.00017
   1464.00        0.00000        0.00018
   1465.00        0.00000        0.00020
   1466.00        0.00000        0.00020
   1467.00        0.00000        0.00021
   1468.00        0.00000        0.00023
   1469.00        0.00000        0.00024
   1470.00        0.00000        0.00026
   1471.00        0.00000        0.00026
   1472.00        0.00000        0.00027
   1473.00        0.00000        0.00029
   1474.00        0.00000        0.00031
   1475.00        0.00000        0.00032
   1476.00        0.00000        0.00034
   1477.00        0.00000        0.00037
   1478.00        0.00000        0.00038
   1479.00        0.00000        0.00040
   1480.00        0.00000        0.00041
   1481.00        0.00000        0.00044
   1482.00        0.00000        0.00046
   1483.00        0.00000        0.00047
   1484.00        0.00000        0.00050
   1485.00        0.00000        0.00052
   1486.00        0.00000        0.00055
   1487.00        0.00000        0.00058
   1488.00        0.00000        0.00060
   1489.00        0.00000        0.00063
   1490.00        0.00000        0.00066
   1491.00        0.00000        0.00069
   1492.00        0.00000        0.00072
   1493.00        0.00000        0.00075
   1494.00        0.00000        0.00078
   1495.00        0.00000        0.00082
   1496.00        0.00000        0.00085
   1497.00        0.00000        0.00089
   1498.00        0.00000        0.00093
   1499.00        0.00000        0.00098
   1500.00        0.00000        0.00101
   1501.00        0.00000        0.00105
   1502.00        0.00000        0.00110
   1503.00        0.00000        0.00114
   1504.00        0.00000        0.00119
   1505.00        0.00000        0.00125
   1506.00        0.00000        0.00130
   1507.00        0.00000        0.00136
   1508.00        0.00000        0.00140
   1509.00        0.00000        0.00146
   1510.00        0.00000        0.00153
   1511.00        0.00000        0.00159
   1512.00        0.00000        0.00165
   1513.00        0.00000        0.00172
   1514.00        0.00000        0.00179
   1515.00        0.00000        0.00186
   1516.00        0.00000        0.00194
   1517.00        0.00000        0.00201
   1518.00        0.00000        0.00209
   1519.00        0.00000        0.00218
   1520.00        0.00000        0.00226
   1521.00        0.00000        0.00235
   1522.00        0.00000        0.00244
   1523.00        0.00000        0.00253
   1524.00        0.00000        0.00264
   1525.00        0.00000        0.00273
   1526.00        0.00000        0.00284
   1527.00        0.00000        0.00294
   1528.00        0.00000        0.00307
   1529.00        0.00000        0.00317
   1530.00        0.00000        0.00330
   1531.00        0.00000        0.00342
   1532.00        0.00000        0.00356
   1533.00        0.00000        0.00368
   1534.00        0.00000        0.00381
   1535.00        0.00000        0.00395
   1536.00        0.00000        0.00410
   1537.00        0.00000        0.00426
   1538.00        0.00000        0.00441
   1539.00        0.00000        0.00458
   1540.00        0.00000        0.00473
   1541.00        0.00000        0.00491
   1542.00        0.00000        0.00508
   1543.00        0.00000        0.00526
   1544.00        0.00000        0.00545
   1545.00        0.00000        0.00565
   1546.00        0.00000        0.00584
   1547.00        0.00000        0.00606
   1548.00        0.00000        0.00627
   1549.00        0.00000        0.00648
   1550.00        0.00000        0.00671
   1551.00        0.00000        0.00694
   1552.00        0.00000        0.00719
   1553.00        0.00000        0.00743
   1554.00        0.00000        0.00769
   1555.00        0.00000        0.00795
   1556.00        0.00000        0.00822
   1557.00        0.00000        0.00850
   1558.00        0.00000        0.00879
   1559.00        0.00000        0.00908
   1560.00        0.00000        0.00938
   1561.00        0.00000        0.00969
   1562.00        0.00000        0.01001
   1563.00        0.00000        0.01035
   1564.00        0.00000        0.01070
   1565.00        0.00000        0.01105
   1566.00        0.00000        0.01140
   1567.00        0.00000        0.01178
   1568.00        0.00000        0.01216
   1569.00        0.00000        0.01254
   1570.00        0.00000        0.01295
   1571.00        0.00000        0.01337
   1572.00        0.00000        0.01379
   1573.00        0.00000        0.01424
   1574.00        0.00000        0.01468
   1575.00        0.00000        0.01514
   1576.00        0.00000        0.01561
   1577.00        0.00000        0.01610
   1578.00        0.00000        0.01660
   1579.00        0.00000        0.01712
   1580.00        0.00000        0.01764
   1581.00        0.00000        0.01819
   1582.00        0.00000        0.01874
   1583.00        0.00000        0.01930
   1584.00        0.00000        0.01988
   1585.00        0.00000        0.02049
   1586.00        0.00000        0.02110
   1587.00        0.00000        0.02173
   1588.00        0.00000        0.02237
   1589.00        0.00000        0.02303
   1590.00        0.00000        0.02371
   1591.00        0.00000        0.02440
   1592.00        0.00000        0.02512
   1593.00        0.00000        0.02583
   1594.00        0.00000        0.02658
   1595.00        0.00000        0.02734
   1596.00        0.00000        0.02812
   1597.00        0.00000        0.02892
   1598.00        0.00000        0.02972
   1599.00        0.00000        0.03056
   1600.00        0.00000        0.03142
   1601.00        0.00000        0.03229
   1602.00        0.00000        0.03319
   1603.00        0.00000        0.03409
   1604.00        0.00000        0.03502
   1605.00        0.00000        0.03598
   1606.00        0.00000        0.03694
   1607.00        0.00000        0.03793
   1608.00        0.00000        0.03896
   1609.00        0.00000        0.03998
   1610.00        0.00000        0.04105
   1611.00        0.00000        0.04211
   1612.00        0.00000        0.04321
   1613.00        0.00000        0.04434
   1614.00        0.00000        0.04547
   1615.00        0.00000        0.04665
   1616.00        0.00000        0.04784
   1617.00        0.00000        0.04904
   1618.00        0.00000        0.05028
   1619.00        0.00000        0.05153
   1620.00        0.00000        0.05281
   1621.00        0.00000        0.05412
   1622.00        0.00000        0.05545
   1623.00        0.00000        0.05679
   1624.00        0.00000        0.05817
   1625.00        0.00000        0.05957
   1626.00        0.00000        0.06100
   1627.00        0.00000        0.06244
   1628.00        0.00000        0.06392
   1629.00        0.00000        0.06541
   1630.00        0.00000        0.06694
   1631.00        0.00000        0.06848
   1632.00        0.00000        0.07005
   1633.00        0.00000        0.07164
   1634.00        0.00000        0.07327
   1635.00        0.00000        0.07491
   1636.00        0.00000        0.07658
   1637.00        0.00000        0.07828
   1638.00        0.00000        0.07999
   1639.00        0.00000        0.08174
   1640.00        0.00000        0.08350
   1641.00        0.00000        0.08530
   1642.00        0.00000        0.08711
   1643.00        0.00000        0.08894
   1644.00        0.00000        0.09081
   1645.00        0.00000        0.09270
   1646.00        0.00000        0.09460
   1647.00        0.00000        0.09654
   1648.00        0.00000        0.09850
   1649.00        0.00000        0.10048
   1650.00        0.00000        0.10248
   1651.00        0.00000        0.10449
   1652.00        0.00000        0.10654
   1653.00        0.00000        0.10861
   1654.00        0.00000        0.11070
   1655.00        0.00000        0.11281
   1656.00        0.00000        0.11494
   1657.00        0.00000        0.11710
   1658.00        0.00000        0.11926
   1659.00        0.00000        0.12144
   1660.00        0.00000        0.12366
   1661.00        0.00000        0.12589
   1662.00        0.00000        0.12813
   1663.00        0.00000        0.13039
   1664.00        0.00000        0.13268
   1665.00        0.00000        0.13496
   1666.00        0.00000        0.13728
   1667.00        0.00000        0.13960
   1668.00        0.00000        0.14194
   1669.00        0.00000        0.14430
   1670.00        0.00000        0.14667
   1671.00        0.00000        0.14903
   1672.00        0.00000        0.15143
   1673.00        0.00000        0.15382
   1674.00        0.00000        0.15623
   1675.00        0.00000        0.15866
   1676.00        0.00000        0.16109
   1677.00        0.00000        0.16353
   1678.00        0.00000        0.16597
   1679.00        0.00000        0.16841
   1680.00        0.00000        0.17087
   1681.00        0.00000        0.17332
   1682.00        0.00000        0.17580
   1683.00        0.00000        0.17825
   1684.00        0.00000        0.18073
   1685.00        0.00000        0.18318
   1686.00        0.00000        0.18565
   1687.00        0.00000        0.18811
   1688.00        0.00000        0.19057
   1689.00        0.00000        0.19302
   1690.00        0.00000        0.19548
   1691.00        0.00000        0.19792
   1692.00        0.00000        0.20036
   1693.00        0.00000        0.20280
   1694.00        0.00000        0.20522
   1695.00        0.00000        0.20763
   1696.00        0.00000        0.21004
   1697.00        0.00000        0.21242
   1698.00        0.00000        0.21480
   1699.00        0.00000        0.21716
   1700.00        0.00000        0.21951
   1701.00        0.00000        0.22183
   1702.00        0.00000        0.22415
   1703.00        0.00000        0.22644
   1704.00        0.00000        0.22871
   1705.00        0.00000        0.23096
   1706.00        0.00000        0.23318
   1707.00        0.00000        0.23538
   1708.00        0.00000        0.23756
   1709.00        0.00000        0.23972
   1710.00        0.00000        0.24185
   1711.00        0.00000        0.24394
   1712.00        0.00000        0.24602
   1713.00        0.00000        0.24805
   1714.00        0.00000        0.25006
   1715.00        0.00000        0.25203
   1716.00        0.00000        0.25397
   1717.00        0.00000        0.25587
   1718.00        0.00000        0.25774
   1719.00        0.00000        0.25957
   1720.00        0.00000        0.26137
   1721.00        0.00000        0.26312
   1722.00        0.00000        0.26483
   1723.00        0.00000        0.26651
   1724.00        0.00000        0.26814
   1725.00        0.00000        0.26973
   1726.00        0.00000        0.27127
   1727.00        0.00000        0.27277
   1728.00        0.00000        0.27422
   1729.00        0.00000        0.27562
   1730.00        0.00000        0.27698
   1731.00        0.00000        0.27827
   1732.00        0.00000        0.27954
   1733.00        0.00000        0.28075
   1734.00        0.00000        0.28189
   1735.00        0.00000        0.28300
   1736.00        0.00000        0.28404
   1737.00        0.00000        0.28505
   1738.00        0.00000        0.28598
   1739.00        0.00000        0.28687
   1740.00        0.00000        0.28770
   1741.00        0.00000        0.28848
   1742.00        0.00000        0.28918
   1743.00        0.00000        0.28986
   1744.00        0.00000        0.29045
   1745.00        0.00000        0.29100
   1746.00        0.00000        0.29147
   1747.00        0.00000        0.29190
   1748.00        0.00000        0.29227
   1749.00        0.00000        0.29256
   1750.00        0.00000        0.29280
   1751.00        0.00000        0.29298
   1752.00        0.00000        0.29309
   1753.00        0.00000        0.29315
   1754.00        0.00000        0.29315
   1755.00        0.00000        0.29308
   1756.00        0.00000        0.29294
   1757.00        0.00000        0.29274
   1758.00        0.00000        0.29248
   1759.00        0.00000        0.29216
   1760.00        0.00000        0.29178
   1761.00        0.00000        0.29132
   1762.00        0.00000        0.29080
   1763.00        0.00000        0.29024
   1764.00        0.00000        0.28958
   1765.00        0.00000        0.28888
   1766.00        0.00000        0.28812
   1767.00        0.00000        0.28728
   1768.00        0.00000        0.28638
   1769.00        0.00000        0.28542
   1770.00        0.00000        0.28439
   1771.00        0.00000        0.28331
   1772.00        0.00000        0.28217
   1773.00        0.00000        0.28094
   1774.00        0.00000        0.27966
   1775.00        0.00000        0.27834
   1776.00        0.00000        0.27693
   1777.00        0.00000        0.27547
   1778.00        0.00000        0.27394
   1779.00        0.00000        0.27235
   1780.00        0.00000        0.27072
   1781.00        0.00000        0.26901
   1782.00        0.00000        0.26724
   1783.00        0.00000        0.26543
   1784.00        0.00000        0.26353
   1785.00        0.00000        0.26160
   1786.00        0.00000        0.25960
   1787.00        0.00000        0.25755
   1788.00        0.00000        0.25543
   1789.00        0.00000        0.25327
   1790.00        0.00000        0.25104
   1791.00        0.00000        0.24876
   1792.00        0.00000        0.24643
   1793.00        0.00000        0.24405
   1794.00        0.00000        0.24161
   1795.00        0.00000        0.23912
   1796.00        0.00000        0.23659
   1797.00        0.00000        0.23399
   1798.00        0.00000        0.23135
   1799.00        0.00000        0.22867
   1800.00        0.00000        0.22592
   1801.00        0.00000        0.22314
   1802.00        0.00000        0.22031
   1803.00        0.00000        0.21744
   1804.00        0.00000        0.21451
   1805.00        0.00000        0.21155
   1806.00        0.00000        0.20854
   1807.00        0.00000        0.20549
   1808.00        0.00000        0.20241
   1809.00        0.00000        0.19928
   1810.00        0.00000        0.19612
   1811.00        0.00000        0.19292
   1812.00        0.00000        0.18967
   1813.00        0.00000        0.18640
   1814.00        0.00000        0.18309
   1815.00        0.00000        0.17975
   1816.00        0.00000        0.17636
   1817.00        0.00000        0.17296
   1818.00        0.00000        0.16953
   1819.00        0.00000        0.16606
   1820.00        0.00000        0.16257
   1821.00        0.00000        0.15904
   1822.00        0.00000        0.15550
   1823.00        0.00000        0.15195
   1824.00        0.00000        0.14835
   1825.00        0.00000        0.14474
   1826.00        0.00000        0.14111
   1827.00        0.00000        0.13747
   1828.00        0.00000        0.13379
   1829.00        0.00000        0.13011
   1830.00        0.00000        0.12642
   1831.00        0.00000        0.12271
   1832.00        0.00000        0.11899
   1833.00        0.00000        0.11525
   1834.00        0.00000        0.11151
   1835.00        0.00000        0.10777
   1836.00        0.00000        0.10402
   1837.00        0.00000        0.10027
   1838.00        0.00000        0.09650
   1839.00        0.00000        0.09274
   1840.00        0.00000        0.08897
   1841.00        0.00000        0.08522
   1842.00        0.00000        0.08147
   1843.00        0.00000        0.07771
   1844.00        0.00000        0.07397
   1845.00        0.00000        0.07024
   1846.00        0.00000        0.06651
   1847.00        0.00000        0.06279
   1848.00        0.00000        0.05910
   1849.00        0.00000        0.05540
   1850.00        0.00000        0.05174
   1851.00        0.00000        0.04810
   1852.00        0.00000        0.04446
   1853.00        0.00000        0.04086
   1854.00        0.00000        0.03728
   1855.00        0.00000        0.03372
   1856.00        0.00000        0.03020
   1857.00        0.00000        0.02670
   1858.00        0.00000        0.02324
   1859.00        0.00000        0.01981
   1860.00        0.00000        0.01640
   1861.00        0.00000        0.01305
   1862.00        0.00000        0.00972
   1863.00        0.00000        0.00644
   1864.00        0.00000        0.00320
   1865.00        0.00000        0.00000
   1866.00        0.00000       -0.00314
   1867.00        0.00000       -0.00624
   1868.00        0.00000       -0.00928
   1869.00        0.00000       -0.01227
   1870.00        0.00000       -0.01521
   1871.00        0.00000       -0.01810
   1872.00        0.00000       -0.02092
   1873.00        0.00000       -0.02367
   1874.00        0.00000       -0.02637
   1875.00        0.00000       -0.02901
   1876.00        0.00000       -0.03157
   1877.00        0.00000       -0.03407
   1878.00        0.00000       -0.03650
   1879.00        0.00000       -0.03885
   1880.00        0.00000       -0.04112
   1881.00        0.00000       -0.04332
   1882.00        0.00000       -0.04546
   1883.00        0.00000       -0.04749
   1884.00        0.00000       -0.04945
   1885.00        0.00000       -0.05133
   1886.00        0.00000       -0.05312
   1887.00        0.00000       -0.05482
   1888.00        0.00000       -0.05643
   1889.00        0.00000       -0.05795
   1890.00        0.00000       -0.05937
   1891.00        0.00000       -0.06071
   1892.00        0.00000       -0.06194
   1893.00        0.00000       -0.06308
   1894.00        0.00000       -0.06412
   1895.00        0.00000       -0.06505
   1896.00        0.00000       -0.06589
   1897.00        0.00000       -0.06662
   1898.00        0.00000       -0.06723
   1899.00        0.00000       -0.06775
   1900.00        0.00000       -0.06816
   1901.00        0.00000       -0.06847
   1902.00        0.00000       -0.06865
   1903.00        0.00000       -0.06873
   1904.00        0.00000       -0.06870
   1905.00        0.00000       -0.06854
   1906.00        0.00000       -0.06828
   1907.00        0.00000       -0.06790
   1908.00        0.00000       -0.06741
   1909.00        0.00000       -0.06680
   1910.00        0.00000       -0.06607
   1911.00        0.00000       -0.06523
   1912.00        0.00000       -0.06427
   1913.00        0.00000       -0.06319
   1914.00        0.00000       -0.06200
   1915.00        0.00000       -0.06068
   1916.00        0.00000       -0.05925
   1917.00        0.00000       -0.05771
   1918.00        0.00000       -0.05605
   1919.00        0.00000       -0.05426
   1920.00        0.00000       -0.05237
   1921.00        0.00000       -0.05035
   1922.00        0.00000       -0.04823
   1923.00        0.00000       -0.04599
   1924.00        0.00000       -0.04364
   1925.00        0.00000       -0.04118
   1926.00        0.00000       -0.03860
   1927.00        0.00000       -0.03592
   1928.00        0.00000       -0.03314
   1929.00        0.00000       -0.03024
   1930.00        0.00000       -0.02725
   1931.00        0.00000       -0.02417
   1932.00        0.00000       -0.02097
   1933.00        0.00000       -0.01768
   1934.00        0.00000       -0.01430
   1935.00        0.00000       -0.01082
   1936.00        0.00000       -0.00726
   1937.00        0.00000       -0.00362
   1938.00        0.00000        0.00011
   1939.00        0.00000        0.00392
   1940.00        0.00000        0.00781
   1941.00        0.00000        0.01176
   1942.00        0.00000        0.01579
   1943.00        0.00000        0.01990
   1944.00        0.00000        0.02405
   1945.00        0.00000        0.02826
   1946.00        0.00000        0.03253
   1947.00        0.00000        0.03685
   1948.00        0.00000        0.04123
   1949.00        0.00000        0.04564
   1950.00        0.00000        0.05008
   1951.00        0.00000        0.05457
   1952.00        0.00000        0.05908
   1953.00        0.00000        0.06361
   1954.00        0.00000        0.06818
   1955.00        0.00000        0.07275
   1956.00        0.00000        0.07733
   1957.00        0.00000        0.08192
   1958.00        0.00000        0.08652
   1959.00        0.00000        0.09111
   1960.00        0.00000        0.09570
   1961.00        0.00000        0.10028
   1962.00        0.00000        0.10483
   1963.00        0.00000        0.10938
   1964.00        0.00000        0.11389
   1965.00        0.00000        0.11836
   1966.00        0.00000        0.12282
   1967.00        0.00000        0.12723
   1968.00        0.00000        0.13159
   1969.00        0.00000        0.13589
   1970.00        0.00000        0.14017
   1971.00        0.00000        0.14436
   1972.00        0.00000        0.14851
   1973.00        0.00000        0.15259
   1974.00        0.00000        0.15660
   1975.00        0.00000        0.16054
   1976.00        0.00000        0.16440
   1977.00        0.00000        0.16817
   1978.00        0.00000        0.17186
   1979.00        0.00000        0.17546
   1980.00        0.00000        0.17897
   1981.00        0.00000        0.18239
   1982.00        0.00000        0.18570
   1983.00        0.00000        0.18892
   1984.00        0.00000        0.19202
   1985.00        0.00000        0.19502
   1986.00        0.00000        0.19791
   1987.00        0.00000        0.20068
   1988.00        0.00000        0.20335
   1989.00        0.00000        0.20589
   1990.00        0.00000        0.20831
   1991.00        0.00000        0.21062
   1992.00        0.00000        0.21280
   1993.00        0.00000        0.21486
   1994.00        0.00000        0.21678
   1995.00        0.00000        0.21858
   1996.00        0.00000        0.22026
   1997.00        0.00000        0.22180
   1998.00        0.00000        0.22322
   1999.00        0.00000        0.22450
   2000.00        0.00000        0.22565
   2001.00        0.00000        0.22667
   2002.00        0.00000        0.22757
   2003.00        0.00000        0.22833
   2004.00        0.00000        0.22896
   2005.00        0.00000        0.22946
   2006.00        0.00000        0.22984
   2007.00        0.00000        0.23009
   2008.00        0.00000        0.23019
   2009.00        0.00000        0.23019
   2010.00        0.00000        0.23006
   2011.00        0.00000        0.22981
   2012.00        0.00000        0.22943
   2013.00        0.00000        0.22894
   2014.00        0.00000        0.22833
   2015.00        0.00000        0.22760
   2016.00        0.00000        0.22676
   2017.00        0.00000        0.22581
   2018.00        0.00000        0.22476
   2019.00        0.00000        0.22360
   2020.00        0.00000        0.22234
   2021.00        0.00000        0.22096
   2022.00        0.00000        0.21950
   2023.00        0.00000        0.21794
   2024.00        0.00000        0.21629
   2025.00        0.00000        0.21457
   2026.00        0.00000        0.21274
   2027.00        0.00000        0.21083
   2028.00        0.00000        0.20885
   2029.00        0.00000        0.20679
   2030.00        0.00000        0.20467
   2031.00        0.00000        0.20245
   2032.00        0.00000        0.20020
   2033.00        0.00000        0.19786
   2034.00        0.00000        0.19548
   2035.00        0.00000        0.19304
   2036.00        0.00000        0.19055
   2037.00        0.00000        0.18802
   2038.00        0.00000        0.18544
   2039.00        0.00000        0.18282
   2040.00        0.00000        0.18018
   2041.00        0.00000        0.17749
   2042.00        0.00000        0.17477
   2043.00        0.00000        0.17204
   2044.00        0.00000        0.16930
   2045.00        0.00000        0.16653
   2046.00        0.00000        0.16374
   2047.00        0.00000        0.16096
   2048.00        0.00000        0.15816
   2049.00        0.00000        0.15536
   2050.00        0.00000        0.15257
   2051.00        0.00000        0.14980
   2052.00        0.00000        0.14700
   2053.00        0.00000        0.14424
   2054.00        0.00000        0.14149
   2055.00        0.00000        0.13876
   2056.00        0.00000        0.13605
   2057.00        0.00000        0.13336
   2058.00        0.00000        0.13071
   2059.00        0.00000        0.12808
   2060.00        0.00000        0.12549
   2061.00        0.00000        0.12292
   2062.00        0.00000        0.12041
   2063.00        0.00000        0.11794
   2064.00        0.00000        0.11549
   2065.00        0.00000        0.11310
   2066.00        0.00000        0.11076
   2067.00        0.00000        0.10846
   2068.00        0.00000        0.10622
   2069.00        0.00000        0.10403
   2070.00        0.00000        0.10188
   2071.00        0.00000        0.09981
   2072.00        0.00000        0.09778
   2073.00        0.00000        0.09581
   2074.00        0.00000        0.09389
   2075.00        0.00000        0.09204
   2076.00        0.00000        0.09024
   2077.00        0.00000        0.08850
   2078.00        0.00000        0.08684
   2079.00        0.00000        0.08522
   2080.00        0.00000        0.08366
   2081.00        0.00000        0.08217
   2082.00        0.00000        0.08075
   2083.00        0.00000        0.07938
   2084.00        0.00000        0.07808
   2085.00        0.00000        0.07683
   2086.00        0.00000        0.07564
   2087.00        0.00000        0.07451
   2088.00        0.00000        0.07344
   2089.00        0.00000        0.07243
   2090.00        0.00000        0.07149
   2091.00        0.00000        0.07059
   2092.00        0.00000        0.06975
   2093.00        0.00000        0.06897
   2094.00        0.00000        0.06824
   2095.00        0.00000        0.06755
   2096.00        0.00000        0.06693
   2097.00        0.00000        0.06635
   2098.00        0.00000        0.06583
   2099.00        0.00000        0.06534
   2100.00        0.00000        0.06490
   2101.00        0.00000        0.06450
   2102.00        0.00000        0.06415
   2103.00        0.00000        0.06383
   2104.00        0.00000        0.06355
   2105.00        0.00000        0.06332
   2106.00        0.00000        0.06311
   2107.00        0.00000        0.06294
   2108.00        0.00000        0.06281
   2109.00        0.00000        0.06270
   2110.00        0.00000        0.06262
   2111.00        0.00000        0.06256
   2112.00        0.00000        0.06253
   2113.00        0.00000        0.06252
   2114.00        0.00000        0.06253
   2115.00        0.00000        0.06256
   2116.00        0.00000        0.06261
   2117.00        0.00000        0.06267
   2118.00        0.00000        0.06274
   2119.00        0.00000        0.06284
   2120.00        0.00000        0.06293
   2121.00        0.00000        0.06303
   2122.00        0.00000        0.06314
   2123.00        0.00000        0.06325
   2124.00        0.00000        0.06337
   2125.00        0.00000        0.06348
   2126.00        0.00000        0.06360
   2127.00        0.00000        0.06371
   2128.00        0.00000        0.06383
   2129.00        0.00000        0.06392
   2130.00        0.00000        0.06403
   2131.00        0.00000        0.06412
   2132.00        0.00000        0.06419
   2133.00        0.00000        0.06425
   2134.00        0.00000        0.06432
   2135.00        0.00000        0.06435
   2136.00        0.00000        0.06438
   2137.00        0.00000        0.06438
   2138.00        0.00000        0.06438
   2139.00        0.00000        0.06435
   2140.00        0.00000        0.06430
   2141.00        0.00000        0.06422
   2142.00        0.00000        0.06413
   2143.00        0.00000        0.06401
   2144.00        0.00000        0.06387
   2145.00        0.00000        0.06371
   2146.00        0.00000        0.06351
   2147.00        0.00000        0.06328
   2148.00        0.00000        0.06303
   2149.00        0.00000        0.06276
   2150.00        0.00000        0.06244
   2151.00        0.00000        0.06210
   2152.00        0.00000        0.06174
   2153.00        0.00000        0.06133
   2154.00        0.00000        0.06090
   2155.00        0.00000        0.06042
   2156.00        0.00000        0.05992
   2157.00        0.00000        0.05939
   2158.00        0.00000        0.05881
   2159.00        0.00000        0.05821
   2160.00        0.00000        0.05756
   2161.00        0.00000        0.05688
   2162.00        0.00000        0.05617
   2163.00        0.00000        0.05542
   2164.00        0.00000        0.05463
   2165.00        0.00000        0.05380
   2166.00        0.00000        0.05295
   2167.00        0.00000        0.05205
   2168.00        0.00000        0.05110
   2169.00        0.00000        0.05013
   2170.00        0.00000        0.04912
   2171.00        0.00000        0.04807
   2172.00        0.00000        0.04698
   2173.00        0.00000        0.04587
   2174.00        0.00000        0.04471
   2175.00        0.00000        0.04350
   2176.00        0.00000        0.04228
   2177.00        0.00000        0.04102
   2178.00        0.00000        0.03972
   2179.00        0.00000        0.03838
   2180.00        0.00000        0.03700
   2181.00        0.00000        0.03560
   2182.00        0.00000        0.03416
   2183.00        0.00000        0.03270
   2184.00        0.00000        0.03120
   2185.00        0.00000        0.02968
   2186.00        0.00000        0.02812
   2187.00        0.00000        0.02654
   2188.00        0.00000        0.02493
   2189.00        0.00000        0.02328
   2190.00        0.00000        0.02164
   2191.00        0.00000        0.01994
   2192.00        0.00000        0.01823
   2193.00        0.00000        0.01651
   2194.00        0.00000        0.01476
   2195.00        0.00000        0.01300
   2196.00        0.00000        0.01122
   2197.00        0.00000        0.00941
   2198.00        0.00000        0.00761
   2199.00        0.00000        0.00578
   2200.00        0.00000        0.00395
   2201.00        0.00000        0.00212
   2202.00        0.00000        0.00027
   2203.00        0.00000       -0.00157
   2204.00        0.00000       -0.00342
   2205.00        0.00000       -0.00526
   2206.00        0.00000       -0.00711
   2207.00        0.00000       -0.00896
   2208.00        0.00000       -0.01079
   2209.00        0.00000       -0.01260
   2210.00        0.00000       -0.01442
   2211.00        0.00000       -0.01622
   2212.00        0.00000       -0.01801
   2213.00        0.00000       -0.01978
   2214.00        0.00000       -0.02151
   2215.00        0.00000       -0.02324
   2216.00        0.00000       -0.02493
   2217.00        0.00000       -0.02660
   2218.00        0.00000       -0.02823
   2219.00        0.00000       -0.02983
   2220.00        0.00000       -0.03140
   2221.00        0.00000       -0.03293
   2222.00        0.00000       -0.03441
   2223.00        0.00000       -0.03584
   2224.00        0.00000       -0.03723
   2225.00        0.00000       -0.03857
   2226.00        0.00000       -0.03986
   2227.00        0.00000       -0.04109
   2228.00        0.00000       -0.04227
   2229.00        0.00000       -0.04340
   2230.00        0.00000       -0.04445
   2231.00        0.00000       -0.04544
   2232.00        0.00000       -0.04636
   2233.00        0.00000       -0.04723
   2234.00        0.00000       -0.04800
   2235.00        0.00000       -0.04872
   2236.00        0.00000       -0.04936
   2237.00        0.00000       -0.04993
   2238.00        0.00000       -0.05042
   2239.00        0.00000       -0.05081
   2240.00        0.00000       -0.05115
   2241.00        0.00000       -0.05138
   2242.00        0.00000       -0.05153
   2243.00        0.00000       -0.05161
   2244.00        0.00000       -0.05159
   2245.00        0.00000       -0.05148
   2246.00        0.00000       -0.05128
   2247.00        0.00000       -0.05099
   2248.00        0.00000       -0.05061
   2249.00        0.00000       -0.05013
   2250.00        0.00000       -0.04956
   2251.00        0.00000       -0.04889
   2252.00        0.00000       -0.04813
   2253.00        0.00000       -0.04727
   2254.00        0.00000       -0.04633
   2255.00        0.00000       -0.04527
   2256.00        0.00000       -0.04411
   2257.00        0.00000       -0.04288
   2258.00        0.00000       -0.04152
   2259.00        0.00000       -0.04008
   2260.00        0.00000       -0.03854
   2261.00        0.00000       -0.03691
   2262.00        0.00000       -0.03517
   2263.00        0.00000       -0.03336
   2264.00        0.00000       -0.03143
   2265.00        0.00000       -0.02940
   2266.00        0.00000       -0.02730
   2267.00        0.00000       -0.02510
   2268.00        0.00000       -0.02280
   2269.00        0.00000       -0.02042
   2270.00        0.00000       -0.01794
   2271.00        0.00000       -0.01540
   2272.00        0.00000       -0.01274
   2273.00        0.00000       -0.01003
   2274.00        0.00000       -0.00722
   2275.00        0.00000       -0.00432
   2276.00        0.00000       -0.00136
   2277.00        0.00000        0.00168
   2278.00        0.00000        0.00479
   2279.00        0.00000        0.00798
   2280.00        0.00000        0.01123
   2281.00        0.00000        0.01454
   2282.00        0.00000        0.01793
   2283.00        0.00000        0.02136
   2284.00        0.00000        0.02486
   2285.00        0.00000        0.02841
   2286.00        0.00000        0.03200
   2287.00        0.00000        0.03564
   2288.00        0.00000        0.03934
   2289.00        0.00000        0.04306
   2290.00        0.00000        0.04683
   2291.00        0.00000        0.05063
   2292.00        0.00000        0.05446
   2293.00        0.00000        0.05830
   2294.00        0.00000        0.06218
   2295.00        0.00000        0.06607
   2296.00        0.00000        0.06996
   2297.00        0.00000        0.07388
   2298.00        0.00000        0.07780
   2299.00        0.00000        0.08173
   2300.00        0.00000        0.08563
   2301.00        0.00000        0.08954
   2302.00        0.00000        0.09344
   2303.00        0.00000        0.09732
   2304.00        0.00000        0.10118
   2305.00        0.00000        0.10501
   2306.00        0.00000        0.10883
   2307.00        0.00000        0.11259
   2308.00        0.00000        0.11633
   2309.00        0.00000        0.12003
   2310.00        0.00000        0.12367
   2311.00        0.00000        0.12727
   2312.00        0.00000        0.13081
   2313.00        0.00000        0.13429
   2314.00        0.00000        0.13773
   2315.00        0.00000        0.14107
   2316.00        0.00000        0.14435
   2317.00        0.00000        0.14755
   2318.00        0.00000        0.15067
   2319.00        0.00000        0.15370
   2320.00        0.00000        0.15665
   2321.00        0.00000        0.15950
   2322.00        0.00000        0.16225
   2323.00        0.00000        0.16490
   2324.00        0.00000        0.16747
   2325.00        0.00000        0.16991
   2326.00        0.00000        0.17224
   2327.00        0.00000        0.17447
   2328.00        0.00000        0.17657
   2329.00        0.00000        0.17856
   2330.00        0.00000        0.18042
   2331.00        0.00000        0.18216
   2332.00        0.00000        0.18378
   2333.00        0.00000        0.18526
   2334.00        0.00000        0.18661
   2335.00        0.00000        0.18784
   2336.00        0.00000        0.18892
   2337.00        0.00000        0.18987
   2338.00        0.00000        0.19066
   2339.00        0.00000        0.19133
   2340.00        0.00000        0.19186
   2341.00        0.00000        0.19225
   2342.00        0.00000        0.19247
   2343.00        0.00000        0.19258
   2344.00        0.00000        0.19254
   2345.00        0.00000        0.19234
   2346.00        0.00000        0.19200
   2347.00        0.00000        0.19151
   2348.00        0.00000        0.19089
   2349.00        0.00000        0.19011
   2350.00        0.00000        0.18919
   2351.00        0.00000        0.18814
   2352.00        0.00000        0.18694
   2353.00        0.00000        0.18559
   2354.00        0.00000        0.18411
   2355.00        0.00000        0.18250
   2356.00        0.00000        0.18073
   2357.00        0.00000        0.17883
   2358.00        0.00000        0.17680
   2359.00        0.00000        0.17465
   2360.00        0.00000        0.17235
   2361.00        0.00000        0.16994
   2362.00        0.00000        0.16739
   2363.00        0.00000        0.16472
   2364.00        0.00000        0.16193
   2365.00        0.00000        0.15903
   2366.00        0.00000        0.15601
   2367.00        0.00000        0.15286
   2368.00        0.00000        0.14961
   2369.00        0.00000        0.14627
   2370.00        0.00000        0.14281
   2371.00        0.00000        0.13925
   2372.00        0.00000        0.13560
   2373.00        0.00000        0.13187
   2374.00        0.00000        0.12802
   2375.00        0.00000        0.12410
   2376.00        0.00000        0.12010
   2377.00        0.00000        0.11601
   2378.00        0.00000        0.11185
   2379.00        0.00000        0.10762
   2380.00        0.00000        0.10332
   2381.00        0.00000        0.09895
   2382.00        0.00000        0.09453
   2383.00        0.00000        0.09006
   2384.00        0.00000        0.08551
   2385.00        0.00000        0.08093
   2386.00        0.00000        0.07629
   2387.00        0.00000        0.07162
   2388.00        0.00000        0.06691
   2389.00        0.00000        0.06218
   2390.00        0.00000        0.05740
   2391.00        0.00000        0.05260
   2392.00        0.00000        0.04778
   2393.00        0.00000        0.04294
   2394.00        0.00000        0.03807
   2395.00        0.00000        0.03320
   2396.00        0.00000        0.02834
   2397.00        0.00000        0.02345
   2398.00        0.00000        0.01857
   2399.00        0.00000        0.01369
   2400.00        0.00000        0.00882
   2401.00        0.00000        0.00397
   2402.00        0.00000       -0.00089
   2403.00        0.00000       -0.00571
   2404.00        0.00000       -0.01051
   2405.00        0.00000       -0.01530
   2406.00        0.00000       -0.02007
   2407.00        0.00000       -0.02480
   2408.00        0.00000       -0.02948
   2409.00        0.00000       -0.03415
   2410.00        0.00000       -0.03876
   2411.00        0.00000       -0.04333
   2412.00        0.00000       -0.04787
   2413.00        0.00000       -0.05234
   2414.00        0.00000       -0.05678
   2415.00        0.00000       -0.06114
   2416.00        0.00000       -0.06546
   2417.00        0.00000       -0.06972
   2418.00        0.00000       -0.07393
   2419.00        0.00000       -0.07805
   2420.00        0.00000       -0.08212
   2421.00        0.00000       -0.08612
   2422.00        0.00000       -0.09004
   2423.00        0.00000       -0.09389
   2424.00        0.00000       -0.09767
   2425.00        0.00000       -0.10136
   2426.00        0.00000       -0.10498
   2427.00        0.00000       -0.10852
   2428.00        0.00000       -0.11197
   2429.00        0.00000       -0.11533
   2430.00        0.00000       -0.11861
   2431.00        0.00000       -0.12180
   2432.00        0.00000       -0.12489
   2433.00        0.00000       -0.12790
   2434.00        0.00000       -0.13080
   2435.00        0.00000       -0.13362
   2436.00        0.00000       -0.13634
   2437.00        0.00000       -0.13896
   2438.00        0.00000       -0.14148
   2439.00        0.00000       -0.14391
   2440.00        0.00000       -0.14622
   2441.00        0.00000       -0.14844
   2442.00        0.00000       -0.15056
   2443.00        0.00000       -0.15257
   2444.00        0.00000       -0.15448
   2445.00        0.00000       -0.15628
   2446.00        0.00000       -0.15799
   2447.00        0.00000       -0.15958
   2448.00        0.00000       -0.16107
   2449.00        0.00000       -0.16245
   2450.00        0.00000       -0.16373
   2451.00        0.00000       -0.16490
   2452.00        0.00000       -0.16597
   2453.00        0.00000       -0.16692
   2454.00        0.00000       -0.16777
   2455.00        0.00000       -0.16852
   2456.00        0.00000       -0.16917
   2457.00        0.00000       -0.16971
   2458.00        0.00000       -0.17015
   2459.00        0.00000       -0.17049
   2460.00        0.00000       -0.17072
   2461.00        0.00000       -0.17084
   2462.00        0.00000       -0.17087
   2463.00        0.00000       -0.17081
   2464.00        0.00000       -0.17064
   2465.00        0.00000       -0.17038
   2466.00        0.00000       -0.17001
   2467.00        0.00000       -0.16957
   2468.00        0.00000       -0.16902
   2469.00        0.00000       -0.16838
   2470.00        0.00000       -0.16766
   2471.00        0.00000       -0.16685
   2472.00        0.00000       -0.16595
   2473.00        0.00000       -0.16496
   2474.00        0.00000       -0.16389
   2475.00        0.00000       -0.16275
   2476.00        0.00000       -0.16153
   2477.00        0.00000       -0.16022
   2478.00        0.00000       -0.15884
   2479.00        0.00000       -0.15739
   2480.00        0.00000       -0.15588
   2481.00        0.00000       -0.15430
   2482.00        0.00000       -0.15263
   2483.00        0.00000       -0.15092
   2484.00        0.00000       -0.14914
   2485.00        0.00000       -0.14731
   2486.00        0.00000       -0.14542
   2487.00        0.00000       -0.14348
   2488.00        0.00000       -0.14148
   2489.00        0.00000       -0.13943
   2490.00        0.00000       -0.13734
   2491.00        0.00000       -0.13521
   2492.00        0.00000       -0.13303
   2493.00        0.00000       -0.13081
   2494.00        0.00000       -0.12857
   2495.00        0.00000       -0.12628
   2496.00        0.00000       -0.12396
   2497.00        0.00000       -0.12163
   2498.00        0.00000       -0.11925
   2499.00        0.00000       -0.11687
   2500.00        0.00000       -0.11446
   2501.00        0.00000       -0.11201
   2502.00        0.00000       -0.10957
   2503.00        0.00000       -0.10712
   2504.00        0.00000       -0.10464
   2505.00        0.00000       -0.10217
   2506.00        0.00000       -0.09970
   2507.00        0.00000       -0.09721
   2508.00        0.00000       -0.09473
   2509.00        0.00000       -0.09225
   2510.00        0.00000       -0.08977
   2511.00        0.00000       -0.08731
   2512.00        0.00000       -0.08485
   2513.00        0.00000       -0.08240
   2514.00        0.00000       -0.07997
   2515.00        0.00000       -0.07756
   2516.00        0.00000       -0.07516
   2517.00        0.00000       -0.07278
   2518.00        0.00000       -0.07043
   2519.00        0.00000       -0.06810
   2520.00        0.00000       -0.06581
   2521.00        0.00000       -0.06354
   2522.00        0.00000       -0.06129
   2523.00        0.00000       -0.05908
   2524.00        0.00000       -0.05692
   2525.00        0.00000       -0.05478
   2526.00        0.00000       -0.05269
   2527.00        0.00000       -0.05063
   2528.00        0.00000       -0.04861
   2529.00        0.00000       -0.04665
   2530.00        0.00000       -0.04472
   2531.00        0.00000       -0.04285
   2532.00        0.00000       -0.04102
   2533.00        0.00000       -0.03925
   2534.00        0.00000       -0.03752
   2535.00        0.00000       -0.03584
   2536.00        0.00000       -0.03421
   2537.00        0.00000       -0.03264
   2538.00        0.00000       -0.03113
   2539.00        0.00000       -0.02968
   2540.00        0.00000       -0.02827
   2541.00        0.00000       -0.02693
   2542.00        0.00000       -0.02565
   2543.00        0.00000       -0.02443
   2544.00        0.00000       -0.02327
   2545.00        0.00000       -0.02217
   2546.00        0.00000       -0.02113
   2547.00        0.00000       -0.02017
   2548.00        0.00000       -0.01926
   2549.00        0.00000       -0.01840
   2550.00        0.00000       -0.01762
   2551.00        0.00000       -0.01691
   2552.00        0.00000       -0.01625
   2553.00        0.00000       -0.01566
   2554.00        0.00000       -0.01512
   2555.00        0.00000       -0.01466
   2556.00        0.00000       -0.01425
   2557.00        0.00000       -0.01392
   2558.00        0.00000       -0.01364
   2559.00        0.00000       -0.01343
   2560.00        0.00000       -0.01328
   2561.00        0.00000       -0.01320
   2562.00        0.00000       -0.01317
   2563.00        0.00000       -0.01320
   2564.00        0.00000       -0.01329
   2565.00        0.00000       -0.01344
   2566.00        0.00000       -0.01366
   2567.00        0.00000       -0.01392
   2568.00        0.00000       -0.01424
   2569.00        0.00000       -0.01462
   2570.00        0.00000       -0.01505
   2571.00        0.00000       -0.01553
   2572.00        0.00000       -0.01607
   2573.00        0.00000       -0.01665
   2574.00        0.00000       -0.01729
   2575.00        0.00000       -0.01796
   2576.00        0.00000       -0.01869
   2577.00        0.00000       -0.01945
   2578.00        0.00000       -0.02026
   2579.00        0.00000       -0.02112
   2580.00        0.00000       -0.02202
   2581.00        0.00000       -0.02293
   2582.00        0.00000       -0.02390
   2583.00        0.00000       -0.02490
   2584.00        0.00000       -0.02592
   2585.00        0.00000       -0.02698
   2586.00        0.00000       -0.02806
   2587.00        0.00000       -0.02917
   2588.00        0.00000       -0.03030
   2589.00        0.00000       -0.03145
   2590.00        0.00000       -0.03262
   2591.00        0.00000       -0.03381
   2592.00        0.00000       -0.03502
   2593.00        0.00000       -0.03622
   2594.00        0.00000       -0.03746
   2595.00        0.00000       -0.03868
   2596.00        0.00000       -0.03992
   2597.00        0.00000       -0.04117
   2598.00        0.00000       -0.04240
   2599.00        0.00000       -0.04364
   2600.00        0.00000       -0.04489
   2601.00        0.00000       -0.04611
   2602.00        0.00000       -0.04733
   2603.00        0.00000       -0.04855
   2604.00        0.00000       -0.04976
   2605.00        0.00000       -0.05095
   2606.00        0.00000       -0.05211
   2607.00        0.00000       -0.05327
   2608.00        0.00000       -0.05440
   2609.00        0.00000       -0.05551
   2610.00        0.00000       -0.05659
   2611.00        0.00000       -0.05765
   2612.00        0.00000       -0.05867
   2613.00        0.00000       -0.05968
   2614.00        0.00000       -0.06064
   2615.00        0.00000       -0.06158
   2616.00        0.00000       -0.06248
   2617.00        0.00000       -0.06334
   2618.00        0.00000       -0.06416
   2619.00        0.00000       -0.06494
   2620.00        0.00000       -0.06569
   2621.00        0.00000       -0.06639
   2622.00        0.00000       -0.06705
   2623.00        0.00000       -0.06766
   2624.00        0.00000       -0.06822
   2625.00        0.00000       -0.06874
   2626.00        0.00000       -0.06921
   2627.00        0.00000       -0.06964
   2628.00        0.00000       -0.07002
   2629.00        0.00000       -0.07034
   2630.00        0.00000       -0.07062
   2631.00        0.00000       -0.07083
   2632.00        0.00000       -0.07101
   2633.00        0.00000       -0.07112
   2634.00        0.00000       -0.07120
   2635.00        0.00000       -0.07121
   2636.00        0.00000       -0.07117
   2637.00        0.00000       -0.07108
   2638.00        0.00000       -0.07094
   2639.00        0.00000       -0.07074
   2640.00        0.00000       -0.07048
   2641.00        0.00000       -0.07018
   2642.00        0.00000       -0.06982
   2643.00        0.00000       -0.06943
   2644.00        0.00000       -0.06897
   2645.00        0.00000       -0.06847
   2646.00        0.00000       -0.06792
   2647.00        0.00000       -0.06731
   2648.00        0.00000       -0.06665
   2649.00        0.00000       -0.06596
   2650.00        0.00000       -0.06522
   2651.00        0.00000       -0.06442
   2652.00        0.00000       -0.06360
   2653.00        0.00000       -0.06271
   2654.00        0.00000       -0.06180
   2655.00        0.00000       -0.06084
   2656.00        0.00000       -0.05984
   2657.00        0.00000       -0.05881
   2658.00        0.00000       -0.05772
   2659.00        0.00000       -0.05661
   2660.00        0.00000       -0.05547
   2661.00        0.00000       -0.05429
   2662.00        0.00000       -0.05309
   2663.00        0.00000       -0.05185
   2664.00        0.00000       -0.05057
   2665.00        0.00000       -0.04927
   2666.00        0.00000       -0.04796
   2667.00        0.00000       -0.04660
   2668.00        0.00000       -0.04523
   2669.00        0.00000       -0.04384
   2670.00        0.00000       -0.04242
   2671.00        0.00000       -0.04099
   2672.00        0.00000       -0.03954
   2673.00        0.00000       -0.03807
   2674.00        0.00000       -0.03659
   2675.00        0.00000       -0.03510
   2676.00        0.00000       -0.03358
   2677.00        0.00000       -0.03206
   2678.00        0.00000       -0.03053
   2679.00        0.00000       -0.02901
   2680.00        0.00000       -0.02745
   2681.00        0.00000       -0.02591
   2682.00        0.00000       -0.02435
   2683.00        0.00000       -0.02280
   2684.00        0.00000       -0.02124
   2685.00        0.00000       -0.01968
   2686.00        0.00000       -0.01813
   2687.00        0.00000       -0.01657
   2688.00        0.00000       -0.01501
   2689.00        0.00000       -0.01347
   2690.00        0.00000       -0.01192
   2691.00        0.00000       -0.01039
   2692.00        0.00000       -0.00885
   2693.00        0.00000       -0.00732
   2694.00        0.00000       -0.00581
   2695.00        0.00000       -0.00430
   2696.00        0.00000       -0.00282
   2697.00        0.00000       -0.00133
   2698.00        0.00000        0.00014
   2699.00        0.00000        0.00160
   2700.00        0.00000        0.00304
   2701.00        0.00000        0.00447
   2702.00        0.00000        0.00589
   2703.00        0.00000        0.00728
   2704.00        0.00000        0.00867
   2705.00        0.00000        0.01004
   2706.00        0.00000        0.01138
   2707.00        0.00000        0.01271
   2708.00        0.00000        0.01402
   2709.00        0.00000        0.01532
   2710.00        0.00000        0.01659
   2711.00        0.00000        0.01785
   2712.00        0.00000        0.01907
   2713.00        0.00000        0.02029
   2714.00        0.00000        0.02148
   2715.00        0.00000        0.02266
   2716.00        0.00000        0.02380
   2717.00        0.00000        0.02493
   2718.00        0.00000        0.02603
   2719.00        0.00000        0.02711
   2720.00        0.00000        0.02817
   2721.00        0.00000        0.02921
   2722.00        0.00000        0.03021
   2723.00        0.00000        0.03120
   2724.00        0.00000        0.03217
   2725.00        0.00000        0.03311
   2726.00        0.00000        0.03403
   2727.00        0.00000        0.03491
   2728.00        0.00000        0.03578
   2729.00        0.00000        0.03662
   2730.00        0.00000        0.03745
   2731.00        0.00000        0.03824
   2732.00        0.00000        0.03900
   2733.00        0.00000        0.03973
   2734.00        0.00000        0.04045
   2735.00        0.00000        0.04115
   2736.00        0.00000        0.04181
   2737.00        0.00000        0.04245
   2738.00        0.00000        0.04308
   2739.00        0.00000        0.04366
   2740.00        0.00000        0.04422
   2741.00        0.00000        0.04475
   2742.00        0.00000        0.04527
   2743.00        0.00000        0.04576
   2744.00        0.00000        0.04622
   2745.00        0.00000        0.04665
   2746.00        0.00000        0.04706
   2747.00        0.00000        0.04744
   2748.00        0.00000        0.04781
   2749.00        0.00000        0.04814
   2750.00        0.00000        0.04845
   2751.00        0.00000        0.04872
   2752.00        0.00000        0.04898
   2753.00        0.00000        0.04921
   2754.00        0.00000        0.04942
   2755.00        0.00000        0.04961
   2756.00        0.00000        0.04976
   2757.00        0.00000        0.04990
   2758.00        0.00000        0.05000
   2759.00        0.00000        0.05009
   2760.00        0.00000        0.05016
   2761.00        0.00000        0.05020
   2762.00        0.00000        0.05022
   2763.00        0.00000        0.05022
   2764.00        0.00000        0.05019
   2765.00        0.00000        0.05014
   2766.00        0.00000        0.05006
   2767.00        0.00000        0.04997
   2768.00        0.00000        0.04987
   2769.00        0.00000        0.04973
   2770.00        0.00000        0.04958
   2771.00        0.00000        0.04941
   2772.00        0.00000        0.04922
   2773.00        0.00000        0.04901
   2774.00        0.00000        0.04880
   2775.00        0.00000        0.04855
   2776.00        0.00000        0.04831
   2777.00        0.00000        0.04803
   2778.00        0.00000        0.04776
   2779.00        0.00000        0.04747
   2780.00        0.00000        0.04715
   2781.00        0.00000        0.04684
   2782.00        0.00000        0.04651
   2783.00        0.00000        0.04617
   2784.00        0.00000        0.04582
   2785.00        0.00000        0.04547
   2786.00        0.00000        0.04512
   2787.00        0.00000        0.04475
   2788.00        0.00000        0.04437
   2789.00        0.00000        0.04401
   2790.00        0.00000        0.04362
   2791.00        0.00000        0.04324
   2792.00        0.00000        0.04286
   2793.00        0.00000        0.04250
   2794.00        0.00000        0.04211
   2795.00        0.00000        0.04175
   2796.00        0.00000        0.04137
   2797.00        0.00000        0.04102
   2798.00        0.00000        0.04065
   2799.00        0.00000        0.04030
   2800.00        0.00000        0.03996
   2801.00        0.00000        0.03963
   2802.00        0.00000        0.03931
   2803.00        0.00000        0.03900
   2804.00        0.00000        0.03871
   2805.00        0.00000        0.03842
   2806.00        0.00000        0.03816
   2807.00        0.00000        0.03790
   2808.00        0.00000        0.03767
   2809.00        0.00000        0.03746
   2810.00        0.00000        0.03726
   2811.00        0.00000        0.03708
   2812.00        0.00000        0.03693
   2813.00        0.00000        0.03679
   2814.00        0.00000        0.03667
   2815.00        0.00000        0.03658
   2816.00        0.00000        0.03651
   2817.00        0.00000        0.03647
   2818.00        0.00000        0.03645
   2819.00        0.00000        0.03645
   2820.00        0.00000        0.03648
   2821.00        0.00000        0.03654
   2822.00        0.00000        0.03662
   2823.00        0.00000        0.03673
   2824.00        0.00000        0.03687
   2825.00        0.00000        0.03702
   2826.00        0.00000        0.03720
   2827.00        0.00000        0.03741
   2828.00        0.00000        0.03764
   2829.00        0.00000        0.03790
   2830.00        0.00000        0.03818
   2831.00        0.00000        0.03848
   2832.00        0.00000        0.03880
   2833.00        0.00000        0.03915
   2834.00        0.00000        0.03952
   2835.00        0.00000        0.03992
   2836.00        0.00000        0.04031
   2837.00        0.00000        0.04074
   2838.00        0.00000        0.04118
   2839.00        0.00000        0.04163
   2840.00        0.00000        0.04210
   2841.00        0.00000        0.04257
   2842.00        0.00000        0.04306
   2843.00        0.00000        0.04356
   2844.00        0.00000        0.04407
   2845.00        0.00000        0.04457
   2846.00        0.00000        0.04507
   2847.00        0.00000        0.04559
   2848.00        0.00000        0.04610
   2849.00        0.00000        0.04660
   2850.00        0.00000        0.04710
   2851.00        0.00000        0.04759
   2852.00        0.00000        0.04808
   2853.00        0.00000        0.04855
   2854.00        0.00000        0.04900
   2855.00        0.00000        0.04944
   2856.00        0.00000        0.04987
   2857.00        0.00000        0.05026
   2858.00        0.00000        0.05063
   2859.00        0.00000        0.05098
   2860.00        0.00000        0.05130
   2861.00        0.00000        0.05157
   2862.00        0.00000        0.05183
   2863.00        0.00000        0.05205
   2864.00        0.00000        0.05223
   2865.00        0.00000        0.05238
   2866.00        0.00000        0.05247
   2867.00        0.00000        0.05254
   2868.00        0.00000        0.05255
   2869.00        0.00000        0.05252
   2870.00        0.00000        0.05243
   2871.00        0.00000        0.05231
   2872.00        0.00000        0.05211
   2873.00        0.00000        0.05188
   2874.00        0.00000        0.05159
   2875.00        0.00000        0.05124
   2876.00        0.00000        0.05084
   2877.00        0.00000        0.05038
   2878.00        0.00000        0.04987
   2879.00        0.00000        0.04929
   2880.00        0.00000        0.04866
   2881.00        0.00000        0.04796
   2882.00        0.00000        0.04721
   2883.00        0.00000        0.04640
   2884.00        0.00000        0.04555
   2885.00        0.00000        0.04462
   2886.00        0.00000        0.04364
   2887.00        0.00000        0.04260
   2888.00        0.00000        0.04152
   2889.00        0.00000        0.04037
   2890.00        0.00000        0.03918
   2891.00        0.00000        0.03793
   2892.00        0.00000        0.03664
   2893.00        0.00000        0.03531
   2894.00        0.00000        0.03392
   2895.00        0.00000        0.03249
   2896.00        0.00000        0.03102
   2897.00        0.00000        0.02953
   2898.00        0.00000        0.02798
   2899.00        0.00000        0.02641
   2900.00        0.00000        0.02483
   2901.00        0.00000        0.02321
   2902.00        0.00000        0.02156
   2903.00        0.00000        0.01990
   2904.00        0.00000        0.01823
   2905.00        0.00000        0.01656
   2906.00        0.00000        0.01486
   2907.00        0.00000        0.01317
   2908.00        0.00000        0.01147
   2909.00        0.00000        0.00980
   2910.00        0.00000        0.00812
   2911.00        0.00000        0.00647
   2912.00        0.00000        0.00482
   2913.00        0.00000        0.00320
   2914.00        0.00000        0.00162
   2915.00        0.00000        0.00008
   2916.00        0.00000       -0.00145
   2917.00        0.00000       -0.00293
   2918.00        0.00000       -0.00435
   2919.00        0.00000       -0.00574
   2920.00        0.00000       -0.00705
   2921.00        0.00000       -0.00832
   2922.00        0.00000       -0.00952
   2923.00        0.00000       -0.01065
   2924.00        0.00000       -0.01170
   2925.00        0.00000       -0.01270
   2926.00        0.00000       -0.01360
   2927.00        0.00000       -0.01443
   2928.00        0.00000       -0.01517
   2929.00        0.00000       -0.01581
   2930.00        0.00000       -0.01637
   2931.00        0.00000       -0.01683
   2932.00        0.00000       -0.01718
   2933.00        0.00000       -0.01744
   2934.00        0.00000       -0.01759
   2935.00        0.00000       -0.01764
   2936.00        0.00000       -0.01758
   2937.00        0.00000       -0.01741
   2938.00        0.00000       -0.01714
   2939.00        0.00000       -0.01674
   2940.00        0.00000       -0.01622
   2941.00        0.00000       -0.01559
   2942.00        0.00000       -0.01486
   2943.00        0.00000       -0.01401
   2944.00        0.00000       -0.01303
   2945.00        0.00000       -0.01195
   2946.00        0.00000       -0.01076
   2947.00        0.00000       -0.00943
   2948.00        0.00000       -0.00801
   2949.00        0.00000       -0.00647
   2950.00        0.00000       -0.00482
   2951.00        0.00000       -0.00305
   2952.00        0.00000       -0.00119
   2953.00        0.00000        0.00078
   2954.00        0.00000        0.00285
   2955.00        0.00000        0.00502
   2956.00        0.00000        0.00729
   2957.00        0.00000        0.00964
   2958.00        0.00000        0.01210
   2959.00        0.00000        0.01463
   2960.00        0.00000        0.01726
   2961.00        0.00000        0.01996
   2962.00        0.00000        0.02272
   2963.00        0.00000        0.02556
   2964.00        0.00000        0.02847
   2965.00        0.00000        0.03143
   2966.00        0.00000        0.03445
   2967.00        0.00000        0.03752
   2968.00        0.00000        0.04065
   2969.00        0.00000        0.04379
   2970.00        0.00000        0.04700
   2971.00        0.00000        0.05022
   2972.00        0.00000        0.05345
   2973.00        0.00000        0.05672
   2974.00        0.00000        0.05998
   2975.00        0.00000        0.06326
   2976.00        0.00000        0.06654
   2977.00        0.00000        0.06981
   2978.00        0.00000        0.07307
   2979.00        0.00000        0.07631
   2980.00        0.00000        0.07953
   2981.00        0.00000        0.08273
   2982.00        0.00000        0.08589
   2983.00        0.00000        0.08900
   2984.00        0.00000        0.09207
   2985.00        0.00000        0.09509
   2986.00        0.00000        0.09805
   2987.00        0.00000        0.10095
   2988.00        0.00000        0.10379
   2989.00        0.00000        0.10655
   2990.00        0.00000        0.10924
   2991.00        0.00000        0.11183
   2992.00        0.00000        0.11435
   2993.00        0.00000        0.11678
   2994.00        0.00000        0.11911
   2995.00        0.00000        0.12134
   2996.00        0.00000        0.12346
   2997.00        0.00000        0.12547
   2998.00        0.00000        0.12738
   2999.00        0.00000        0.12917
   3000.00        0.00000        0.13084
   3001.00        0.00000        0.13240
   3002.00        0.00000        0.13383
   3003.00        0.00000        0.13513
   3004.00        0.00000        0.13631
   3005.00        0.00000        0.13736
   3006.00        0.00000        0.13828
   3007.00        0.00000        0.13905
   3008.00        0.00000        0.13971
   3009.00        0.00000        0.14023
   3010.00        0.00000        0.14061
   3011.00        0.00000        0.14085
   3012.00        0.00000        0.14096
   3013.00        0.00000        0.14095
   3014.00        0.00000        0.14078
   3015.00        0.00000        0.14049
   3016.00        0.00000        0.14006
   3017.00        0.00000        0.13950
   3018.00        0.00000        0.13881
   3019.00        0.00000        0.13800
   3020.00        0.00000        0.13705
   3021.00        0.00000        0.13599
   3022.00        0.00000        0.13480
   3023.00        0.00000        0.13348
   3024.00        0.00000        0.13205
   3025.00        0.00000        0.13051
   3026.00        0.00000        0.12886
   3027.00        0.00000        0.12711
   3028.00        0.00000        0.12524
   3029.00        0.00000        0.12328
   3030.00        0.00000        0.12122
   3031.00        0.00000        0.11908
   3032.00        0.00000        0.11684
   3033.00        0.00000        0.11452
   3034.00        0.00000        0.11212
   3035.00        0.00000        0.10965
   3036.00        0.00000        0.10710
   3037.00        0.00000        0.10449
   3038.00        0.00000        0.10182
   3039.00        0.00000        0.09911
   3040.00        0.00000        0.09633
   3041.00        0.00000        0.09351
   3042.00        0.00000        0.09065
   3043.00        0.00000        0.08775
   3044.00        0.00000        0.08484
   3045.00        0.00000        0.08189
   3046.00        0.00000        0.07892
   3047.00        0.00000        0.07593
   3048.00        0.00000        0.07294
   3049.00        0.00000        0.06995
   3050.00        0.00000        0.06694
   3051.00        0.00000        0.06395
   3052.00        0.00000        0.06096
   3053.00        0.00000        0.05798
   3054.00        0.00000        0.05502
   3055.00        0.00000        0.05209
   3056.00        0.00000        0.04919
   3057.00        0.00000        0.04631
   3058.00        0.00000        0.04347
   3059.00        0.00000        0.04066
   3060.00        0.00000        0.03790
   3061.00        0.00000        0.03519
   3062.00        0.00000        0.03253
   3063.00        0.00000        0.02992
   3064.00        0.00000        0.02736
   3065.00        0.00000        0.02486
   3066.00        0.00000        0.02242
   3067.00        0.00000        0.02005
   3068.00        0.00000        0.01773
   3069.00        0.00000        0.01549
   3070.00        0.00000        0.01332
   3071.00        0.00000        0.01122
   3072.00        0.00000        0.00919
   3073.00        0.00000        0.00723
   3074.00        0.00000        0.00534
   3075.00        0.00000        0.00354
   3076.00        0.00000        0.00180
   3077.00        0.00000        0.00014
   3078.00        0.00000       -0.00143
   3079.00        0.00000       -0.00294
   3080.00        0.00000       -0.00438
   3081.00        0.00000       -0.00574
   3082.00        0.00000       -0.00702
   3083.00        0.00000       -0.00822
   3084.00        0.00000       -0.00937
   3085.00        0.00000       -0.01044
   3086.00        0.00000       -0.01143
   3087.00        0.00000       -0.01236
   3088.00        0.00000       -0.01323
   3089.00        0.00000       -0.01404
   3090.00        0.00000       -0.01477
   3091.00        0.00000       -0.01546
   3092.00        0.00000       -0.01608
   3093.00        0.00000       -0.01666
   3094.00        0.00000       -0.01718
   3095.00        0.00000       -0.01767
   3096.00        0.00000       -0.01810
   3097.00        0.00000       -0.01848
   3098.00        0.00000       -0.01883
   3099.00        0.00000       -0.01915
   3100.00        0.00000       -0.01944
   3101.00        0.00000       -0.01970
   3102.00        0.00000       -0.01993
   3103.00        0.00000       -0.02014
   3104.00        0.00000       -0.02034
   3105.00        0.00000       -0.02052
   3106.00        0.00000       -0.02069
   3107.00        0.00000       -0.02086
   3108.00        0.00000       -0.02103
   3109.00        0.00000       -0.02119
   3110.00        0.00000       -0.02136
   3111.00        0.00000       -0.02153
   3112.00        0.00000       -0.02171
   3113.00        0.00000       -0.02193
   3114.00        0.00000       -0.02214
   3115.00        0.00000       -0.02238
   3116.00        0.00000       -0.02264
   3117.00        0.00000       -0.02293
   3118.00        0.00000       -0.02325
   3119.00        0.00000       -0.02361
   3120.00        0.00000       -0.02400
   3121.00        0.00000       -0.02443
   3122.00        0.00000       -0.02489
   3123.00        0.00000       -0.02541
   3124.00        0.00000       -0.02596
   3125.00        0.00000       -0.02655
   3126.00        0.00000       -0.02721
   3127.00        0.00000       -0.02789
   3128.00        0.00000       -0.02864
   3129.00        0.00000       -0.02945
   3130.00        0.00000       -0.03029
   3131.00        0.00000       -0.03120
   3132.00        0.00000       -0.03217
   3133.00        0.00000       -0.03317
   3134.00        0.00000       -0.03424
   3135.00        0.00000       -0.03537
   3136.00        0.00000       -0.03654
   3137.00        0.00000       -0.03777
   3138.00        0.00000       -0.03905
   3139.00        0.00000       -0.04039
   3140.00        0.00000       -0.04178
   3141.00        0.00000       -0.04321
   3142.00        0.00000       -0.04469
   3143.00        0.00000       -0.04623
   3144.00        0.00000       -0.04781
   3145.00        0.00000       -0.04944
   3146.00        0.00000       -0.05110
   3147.00        0.00000       -0.05280
   3148.00        0.00000       -0.05453
   3149.00        0.00000       -0.05632
   3150.00        0.00000       -0.05812
   3151.00        0.00000       -0.05997
   3152.00        0.00000       -0.06183
   3153.00        0.00000       -0.06371
   3154.00        0.00000       -0.06561
   3155.00        0.00000       -0.06754
   3156.00        0.00000       -0.06947
   3157.00        0.00000       -0.07143
   3158.00        0.00000       -0.07339
   3159.00        0.00000       -0.07535
   3160.00        0.00000       -0.07732
   3161.00        0.00000       -0.07927
   3162.00        0.00000       -0.08122
   3163.00        0.00000       -0.08318
   3164.00        0.00000       -0.08510
   3165.00        0.00000       -0.08702
   3166.00        0.00000       -0.08891
   3167.00        0.00000       -0.09079
   3168.00        0.00000       -0.09264
   3169.00        0.00000       -0.09445
   3170.00        0.00000       -0.09625
   3171.00        0.00000       -0.09799
   3172.00        0.00000       -0.09972
   3173.00        0.00000       -0.10138
   3174.00        0.00000       -0.10301
   3175.00        0.00000       -0.10458
   3176.00        0.00000       -0.10612
   3177.00        0.00000       -0.10760
   3178.00        0.00000       -0.10902
   3179.00        0.00000       -0.11040
   3180.00        0.00000       -0.11171
   3181.00        0.00000       -0.11296
   3182.00        0.00000       -0.11417
   3183.00        0.00000       -0.11530
   3184.00        0.00000       -0.11636
   3185.00        0.00000       -0.11736
   3186.00        0.00000       -0.11829
   3187.00        0.00000       -0.11916
   3188.00        0.00000       -0.11996
   3189.00        0.00000       -0.12068
   3190.00        0.00000       -0.12135
   3191.00        0.00000       -0.12195
   3192.00        0.00000       -0.12247
   3193.00        0.00000       -0.12292
   3194.00        0.00000       -0.12332
   3195.00        0.00000       -0.12364
   3196.00        0.00000       -0.12390
   3197.00        0.00000       -0.12408
   3198.00        0.00000       -0.12421
   3199.00        0.00000       -0.12427
   3200.00        0.00000       -0.12427
   3201.00        0.00000       -0.12421
   3202.00        0.00000       -0.12408
   3203.00        0.00000       -0.12390
   3204.00        0.00000       -0.12367
   3205.00        0.00000       -0.12338
   3206.00        0.00000       -0.12303
   3207.00        0.00000       -0.12263
   3208.00        0.00000       -0.12219
   3209.00        0.00000       -0.12170
   3210.00        0.00000       -0.12117
   3211.00        0.00000       -0.12059
   3212.00        0.00000       -0.11998
   3213.00        0.00000       -0.11932
   3214.00        0.00000       -0.11864
   3215.00        0.00000       -0.11792
   3216.00        0.00000       -0.11716
   3217.00        0.00000       -0.11638
   3218.00        0.00000       -0.11557
   3219.00        0.00000       -0.11475
   3220.00        0.00000       -0.11389
   3221.00        0.00000       -0.11301
   3222.00        0.00000       -0.11212
   3223.00        0.00000       -0.11121
   3224.00        0.00000       -0.11029
   3225.00        0.00000       -0.10936
   3226.00        0.00000       -0.10841
   3227.00        0.00000       -0.10747
   3228.00        0.00000       -0.10651
   3229.00        0.00000       -0.10555
   3230.00        0.00000       -0.10457
   3231.00        0.00000       -0.10359
   3232.00        0.00000       -0.10262
   3233.00        0.00000       -0.10165
   3234.00        0.00000       -0.10068
   3235.00        0.00000       -0.09970
   3236.00        0.00000       -0.09872
   3237.00        0.00000       -0.09776
   3238.00        0.00000       -0.09679
   3239.00        0.00000       -0.09583
   3240.00        0.00000       -0.09486
   3241.00        0.00000       -0.09390
   3242.00        0.00000       -0.09296
   3243.00        0.00000       -0.09200
   3244.00        0.00000       -0.09105
   3245.00        0.00000       -0.09012
   3246.00        0.00000       -0.08917
   3247.00        0.00000       -0.08824
   3248.00        0.00000       -0.08730
   3249.00        0.00000       -0.08636
   3250.00        0.00000       -0.08543
   3251.00        0.00000       -0.08449
   3252.00        0.00000       -0.08356
   3253.00        0.00000       -0.08261
   3254.00        0.00000       -0.08167
   3255.00        0.00000       -0.08070
   3256.00        0.00000       -0.07974
   3257.00        0.00000       -0.07878
   3258.00        0.00000       -0.07780
   3259.00        0.00000       -0.07681
   3260.00        0.00000       -0.07581
   3261.00        0.00000       -0.07480
   3262.00        0.00000       -0.07376
   3263.00        0.00000       -0.07272
   3264.00        0.00000       -0.07166
   3265.00        0.00000       -0.07057
   3266.00        0.00000       -0.06947
   3267.00        0.00000       -0.06836
   3268.00        0.00000       -0.06721
   3269.00        0.00000       -0.06604
   3270.00        0.00000       -0.06485
   3271.00        0.00000       -0.06363
   3272.00        0.00000       -0.06238
   3273.00        0.00000       -0.06110
   3274.00        0.00000       -0.05980
   3275.00        0.00000       -0.05847
   3276.00        0.00000       -0.05711
   3277.00        0.00000       -0.05573
   3278.00        0.00000       -0.05431
   3279.00        0.00000       -0.05286
   3280.00        0.00000       -0.05138
   3281.00        0.00000       -0.04987
   3282.00        0.00000       -0.04832
   3283.00        0.00000       -0.04675
   3284.00        0.00000       -0.04515
   3285.00        0.00000       -0.04353
   3286.00        0.00000       -0.04189
   3287.00        0.00000       -0.04019
   3288.00        0.00000       -0.03850
   3289.00        0.00000       -0.03676
   3290.00        0.00000       -0.03502
   3291.00        0.00000       -0.03323
   3292.00        0.00000       -0.03145
   3293.00        0.00000       -0.02963
   3294.00        0.00000       -0.02780
   3295.00        0.00000       -0.02597
   3296.00        0.00000       -0.02411
   3297.00        0.00000       -0.02225
   3298.00        0.00000       -0.02037
   3299.00        0.00000       -0.01849
   3300.00        0.00000       -0.01660
   3301.00        0.00000       -0.01472
   3302.00        0.00000       -0.01283
   3303.00        0.00000       -0.01096
   3304.00        0.00000       -0.00908
   3305.00        0.00000       -0.00722
   3306.00        0.00000       -0.00536
   3307.00        0.00000       -0.00352
   3308.00        0.00000       -0.00169
   3309.00        0.00000        0.00011
   3310.00        0.00000        0.00189
   3311.00        0.00000        0.00365
   3312.00        0.00000        0.00537
   3313.00        0.00000        0.00706
   3314.00        0.00000        0.00871
   3315.00        0.00000        0.01035
   3316.00        0.00000        0.01193
   3317.00        0.00000        0.01347
   3318.00        0.00000        0.01497
   3319.00        0.00000        0.01642
   3320.00        0.00000        0.01782
   3321.00        0.00000        0.01917
   3322.00        0.00000        0.02046
   3323.00        0.00000        0.02170
   3324.00        0.00000        0.02287
   3325.00        0.00000        0.02399
   3326.00        0.00000        0.02505
   3327.00        0.00000        0.02605
   3328.00        0.00000        0.02696
   3329.00        0.00000        0.02783
   3330.00        0.00000        0.02863
   3331.00        0.00000        0.02934
   3332.00        0.00000        0.03000
   3333.00        0.00000        0.03058
   3334.00        0.00000        0.03108
   3335.00        0.00000        0.03151
   3336.00        0.00000        0.03188
   3337.00        0.00000        0.03217
   3338.00        0.00000        0.03238
   3339.00        0.00000        0.03252
   3340.00        0.00000        0.03259
   3341.00        0.00000        0.03259
   3342.00        0.00000        0.03250
   3343.00        0.00000        0.03236
   3344.00        0.00000        0.03215
   3345.00        0.00000        0.03186
   3346.00        0.00000        0.03149
   3347.00        0.00000        0.03108
   3348.00        0.00000        0.03059
   3349.00        0.00000        0.03004
   3350.00        0.00000        0.02942
   3351.00        0.00000        0.02875
   3352.00        0.00000        0.02803
   3353.00        0.00000        0.02724
   3354.00        0.00000        0.02640
   3355.00        0.00000        0.02551
   3356.00        0.00000        0.02457
   3357.00        0.00000        0.02359
   3358.00        0.00000        0.02257
   3359.00        0.00000        0.02150
   3360.00        0.00000        0.02039
   3361.00        0.00000        0.01926
   3362.00        0.00000        0.01810
   3363.00        0.00000        0.01689
   3364.00        0.00000        0.01567
   3365.00        0.00000        0.01443
   3366.00        0.00000        0.01317
   3367.00        0.00000        0.01190
   3368.00        0.00000        0.01062
   3369.00        0.00000        0.00932
   3370.00        0.00000        0.00803
   3371.00        0.00000        0.00673
   3372.00        0.00000        0.00542
   3373.00        0.00000        0.00412
   3374.00        0.00000        0.00284
   3375.00        0.00000        0.00156
   3376.00        0.00000        0.00029
   3377.00        0.00000       -0.00096
   3378.00        0.00000       -0.00218
   3379.00        0.00000       -0.00339
   3380.00        0.00000       -0.00458
   3381.00        0.00000       -0.00574
   3382.00        0.00000       -0.00687
   3383.00        0.00000       -0.00795
   3384.00        0.00000       -0.00902
   3385.00        0.00000       -0.01004
   3386.00        0.00000       -0.01103
   3387.00        0.00000       -0.01198
   3388.00        0.00000       -0.01289
   3389.00        0.00000       -0.01376
   3390.00        0.00000       -0.01459
   3391.00        0.00000       -0.01537
   3392.00        0.00000       -0.01610
   3393.00        0.00000       -0.01680
   3394.00        0.00000       -0.01744
   3395.00        0.00000       -0.01804
   3396.00        0.00000       -0.01859
   3397.00        0.00000       -0.01909
   3398.00        0.00000       -0.01953
   3399.00        0.00000       -0.01994
   3400.00        0.00000       -0.02031
   3401.00        0.00000       -0.02061
   3402.00        0.00000       -0.02089
   3403.00        0.00000       -0.02112
   3404.00        0.00000       -0.02130
   3405.00        0.00000       -0.02145
   3406.00        0.00000       -0.02155
   3407.00        0.00000       -0.02162
   3408.00        0.00000       -0.02164
   3409.00        0.00000       -0.02164
   3410.00        0.00000       -0.02159
   3411.00        0.00000       -0.02153
   3412.00        0.00000       -0.02142
   3413.00        0.00000       -0.02130
   3414.00        0.00000       -0.02115
   3415.00        0.00000       -0.02098
   3416.00        0.00000       -0.02078
   3417.00        0.00000       -0.02058
   3418.00        0.00000       -0.02036
   3419.00        0.00000       -0.02013
   3420.00        0.00000       -0.01990
   3421.00        0.00000       -0.01965
   3422.00        0.00000       -0.01939
   3423.00        0.00000       -0.01915
   3424.00        0.00000       -0.01891
   3425.00        0.00000       -0.01868
   3426.00        0.00000       -0.01845
   3427.00        0.00000       -0.01823
   3428.00        0.00000       -0.01804
   3429.00        0.00000       -0.01785
   3430.00        0.00000       -0.01770
   3431.00        0.00000       -0.01756
   3432.00        0.00000       -0.01744
   3433.00        0.00000       -0.01736
   3434.00        0.00000       -0.01730
   3435.00        0.00000       -0.01729
   3436.00        0.00000       -0.01729
   3437.00        0.00000       -0.01735
   3438.00        0.00000       -0.01743
   3439.00        0.00000       -0.01756
   3440.00        0.00000       -0.01773
   3441.00        0.00000       -0.01794
   3442.00        0.00000       -0.01820
   3443.00        0.00000       -0.01851
   3444.00        0.00000       -0.01886
   3445.00        0.00000       -0.01926
   3446.00        0.00000       -0.01970
   3447.00        0.00000       -0.02019
   3448.00        0.00000       -0.02074
   3449.00        0.00000       -0.02133
   3450.00        0.00000       -0.02197
   3451.00        0.00000       -0.02266
   3452.00        0.00000       -0.02339
   3453.00        0.00000       -0.02419
   3454.00        0.00000       -0.02501
   3455.00        0.00000       -0.02588
   3456.00        0.00000       -0.02681
   3457.00        0.00000       -0.02777
   3458.00        0.00000       -0.02876
   3459.00        0.00000       -0.02982
   3460.00        0.00000       -0.03090
   3461.00        0.00000       -0.03201
   3462.00        0.00000       -0.03316
   3463.00        0.00000       -0.03435
   3464.00        0.00000       -0.03555
   3465.00        0.00000       -0.03679
   3466.00        0.00000       -0.03804
   3467.00        0.00000       -0.03932
   3468.00        0.00000       -0.04062
   3469.00        0.00000       -0.04193
   3470.00        0.00000       -0.04326
   3471.00        0.00000       -0.04459
   3472.00        0.00000       -0.04593
   3473.00        0.00000       -0.04727
   3474.00        0.00000       -0.04860
   3475.00        0.00000       -0.04994
   3476.00        0.00000       -0.05127
   3477.00        0.00000       -0.05258
   3478.00        0.00000       -0.05388
   3479.00        0.00000       -0.05516
   3480.00        0.00000       -0.05643
   3481.00        0.00000       -0.05766
   3482.00        0.00000       -0.05887
   3483.00        0.00000       -0.06004
   3484.00        0.00000       -0.06119
   3485.00        0.00000       -0.06230
   3486.00        0.00000       -0.06337
   3487.00        0.00000       -0.06439
   3488.00        0.00000       -0.06538
   3489.00        0.00000       -0.06631
   3490.00        0.00000       -0.06720
   3491.00        0.00000       -0.06804
   3492.00        0.00000       -0.06882
   3493.00        0.00000       -0.06953
   3494.00        0.00000       -0.07021
   3495.00        0.00000       -0.07080
   3496.00        0.00000       -0.07135
   3497.00        0.00000       -0.07184
   3498.00        0.00000       -0.07225
   3499.00        0.00000       -0.07260
   3500.00        0.00000       -0.07291
   3501.00        0.00000       -0.07314
   3502.00        0.00000       -0.07329
   3503.00        0.00000       -0.07338
   3504.00        0.00000       -0.07343
   3505.00        0.00000       -0.07338
   3506.00        0.00000       -0.07329
   3507.00        0.00000       -0.07314
   3508.00        0.00000       -0.07291
   3509.00        0.00000       -0.07263
   3510.00        0.00000       -0.07228
   3511.00        0.00000       -0.07188
   3512.00       -0.00049       -0.07143
   3513.00       -0.00098       -0.07092
   3514.00       -0.00146       -0.07036
   3515.00       -0.00195       -0.06975
   3516.00       -0.00244       -0.06909
   3517.00       -0.00293       -0.06839
   3518.00       -0.00342       -0.06764
   3519.00       -0.00391       -0.06685
   3520.00       -0.00439       -0.06604
   3521.00       -0.00488       -0.06519
   3522.00       -0.00537       -0.06430
   3523.00       -0.00586       -0.06339
   3524.00       -0.00635       -0.06245
   3525.00       -0.00684       -0.06151
   3526.00       -0.00732       -0.06053
   3527.00       -0.00781       -0.05956
   3528.00       -0.00830       -0.05856
   3529.00       -0.00879       -0.05756
   3530.00       -0.00928       -0.05656
   3531.00       -0.00977       -0.05556
   3532.00       -0.01025       -0.05457
   3533.00       -0.01074       -0.05359
   3534.00       -0.01123       -0.05261
   3535.00       -0.01123       -0.05167
   3536.00       -0.01123       -0.05074
   3537.00       -0.01123       -0.04982
   3538.00       -0.01123       -0.04893
   3539.00       -0.01123       -0.04810
   3540.00       -0.01123       -0.04727
   3541.00       -0.01123       -0.04649
   3542.00       -0.01123       -0.04575
   3543.00       -0.01123       -0.04506
   3544.00       -0.01123       -0.04440
   3545.00       -0.01123       -0.04381
   3546.00       -0.01123       -0.04324
   3547.00       -0.01123       -0.04276
   3548.00       -0.01123       -0.04231
   3549.00       -0.01123       -0.04192
   3550.00       -0.01123       -0.04160
   3551.00       -0.01123       -0.04132
   3552.00       -0.01123       -0.04112
   3553.00       -0.01123       -0.04097
   3554.00       -0.01123       -0.04089
   3555.00       -0.01123       -0.04088
   3556.00       -0.01123       -0.04092
   3557.00       -0.01123       -0.04105
   3558.00       -0.01123       -0.04121
   3559.00       -0.01123       -0.04146
   3560.00       -0.01123       -0.04178
   3561.00       -0.01123       -0.04214
   3562.00       -0.01123       -0.04259
   3563.00       -0.01123       -0.04308
   3564.00       -0.01123       -0.04364
   3565.00       -0.01123       -0.04427
   3566.00       -0.01123       -0.04494
   3567.00       -0.01123       -0.04567
   3568.00       -0.01123       -0.04646
   3569.00       -0.01123       -0.04730
   3570.00       -0.01123       -0.04820
   3571.00       -0.01123       -0.04913
   3572.00       -0.01123       -0.05013
   3573.00       -0.01123       -0.05115
   3574.00       -0.01123       -0.05223
   3575.00       -0.01123       -0.05333
   3576.00       -0.01123       -0.05447
   3577.00       -0.01123       -0.05565
   3578.00       -0.01123       -0.05685
   3579.00       -0.01123       -0.05807
   3580.00       -0.01123       -0.05933
   3581.00       -0.01123       -0.06059
   3582.00       -0.01123       -0.06187
   3583.00       -0.01123       -0.06317
   3584.00       -0.01123       -0.06445
   3585.00       -0.01123       -0.06577
   3586.00       -0.01123       -0.06706
   3587.00       -0.01074       -0.06834
   3588.00       -0.01025       -0.06963
   3589.00       -0.00977       -0.07089
   3590.00       -0.00928       -0.07214
   3591.00       -0.00879       -0.07336
   3592.00       -0.00830       -0.07457
   3593.00       -0.00781       -0.07574
   3594.00       -0.00732       -0.07689
   3595.00       -0.00684       -0.07799
   3596.00       -0.00635       -0.07904
   3597.00       -0.00586       -0.08006
   3598.00       -0.00537       -0.08104
   3599.00       -0.00488       -0.08195
   3600.00       -0.00439       -0.08284
   3601.00       -0.00391       -0.08365
   3602.00       -0.00342       -0.08441
   3603.00       -0.00293       -0.08510
   3604.00       -0.00244       -0.08574
   3605.00       -0.00195       -0.08630
   3606.00       -0.00146       -0.08679
   3607.00       -0.00098       -0.08722
   3608.00       -0.00049       -0.08759
   3609.00        0.00000       -0.08786
   3610.00        0.00049       -0.08807
   3611.00        0.00098       -0.08820
   3612.00        0.00146       -0.08824
   3613.00        0.00195       -0.08823
   3614.00        0.00244       -0.08810
   3615.00        0.00293       -0.08792
   3616.00        0.00342       -0.08765
   3617.00        0.00391       -0.08730
   3618.00        0.00439       -0.08685
   3619.00        0.00488       -0.08633
   3620.00        0.00537       -0.08574
   3621.00        0.00586       -0.08505
   3622.00        0.00635       -0.08429
   3623.00        0.00684       -0.08345
   3624.00        0.00732       -0.08252
   3625.00        0.00781       -0.08151
   3626.00        0.00830       -0.08043
   3627.00        0.00879       -0.07925
   3628.00        0.00928       -0.07802
   3629.00        0.00977       -0.07671
   3630.00        0.01025       -0.07532
   3631.00        0.01074       -0.07385
   3632.00        0.01123       -0.07233
   3633.00        0.01172       -0.07072
   3634.00        0.01221       -0.06908
   3635.00        0.01270       -0.06734
   3636.00        0.01318       -0.06555
   3637.00        0.01367       -0.06371
   3638.00        0.01416       -0.06181
   3639.00        0.01465       -0.05986
   3640.00        0.01514       -0.05785
   3641.00        0.01562       -0.05579
   3642.00        0.01611       -0.05370
   3643.00        0.01660       -0.05154
   3644.00        0.01709       -0.04936
   3645.00        0.01758       -0.04715
   3646.00        0.01758       -0.04489
   3647.00        0.01758       -0.04262
   3648.00        0.01758       -0.04030
   3649.00        0.01758       -0.03796
   3650.00        0.01758       -0.03561
   3651.00        0.01758       -0.03325
   3652.00        0.01758       -0.03085
   3653.00        0.01758       -0.02846
   3654.00        0.01758       -0.02606
   3655.00        0.01758       -0.02365
   3656.00        0.01758       -0.02124
   3657.00        0.01758       -0.01883
   3658.00        0.01758       -0.01643
   3659.00        0.01758       -0.01404
   3660.00        0.01758       -0.01166
   3661.00        0.01758       -0.00929
   3662.00        0.01758       -0.00694
   3663.00        0.01758       -0.00461
   3664.00        0.01758       -0.00230
   3665.00        0.01758       -0.00003
   3666.00        0.01758        0.00221
   3667.00        0.01758        0.00443
   3668.00        0.01758        0.00659
   3669.00        0.01758        0.00873
   3670.00        0.01758        0.01082
   3671.00        0.01709        0.01288
   3672.00        0.01660        0.01488
   3673.00        0.01611        0.01682
   3674.00        0.01562        0.01872
   3675.00        0.01514        0.02055
   3676.00        0.01465        0.02234
   3677.00        0.01416        0.02406
   3678.00        0.01367        0.02573
   3679.00        0.01318        0.02731
   3680.00        0.01270        0.02885
   3681.00        0.01221        0.03032
   3682.00        0.01172        0.03171
   3683.00        0.01123        0.03304
   3684.00        0.01074        0.03427
   3685.00        0.01025        0.03545
   3686.00        0.01025        0.03654
   3687.00        0.01025        0.03757
   3688.00        0.01025        0.03851
   3689.00        0.01025        0.03937
   3690.00        0.01025        0.04016
   3691.00        0.01025        0.04086
   3692.00        0.01025        0.04149
   3693.00        0.01025        0.04202
   3694.00        0.01025        0.04248
   3695.00        0.01025        0.04285
   3696.00        0.01025        0.04314
   3697.00        0.01025        0.04335
   3698.00        0.01025        0.04347
   3699.00        0.01025        0.04352
   3700.00        0.01025        0.04349
   3701.00        0.01025        0.04337
   3702.00        0.01025        0.04317
   3703.00        0.01025        0.04288
   3704.00        0.01025        0.04253
   3705.00        0.01025        0.04208
   3706.00        0.01025        0.04158
   3707.00        0.01025        0.04099
   3708.00        0.01025        0.04033
   3709.00        0.01025        0.03958
   3710.00        0.01025        0.03879
   3711.00        0.01025        0.03790
   3712.00        0.01025        0.03696
   3713.00        0.01025        0.03595
   3714.00        0.01025        0.03488
   3715.00        0.01025        0.03375
   3716.00        0.01025        0.03256
   3717.00        0.01025        0.03131
   3718.00        0.01025        0.03000
   3719.00        0.01025        0.02866
   3720.00        0.01025        0.02724
   3721.00        0.01025        0.02579
   3722.00        0.01025        0.02429
   3723.00        0.01025        0.02275
   3724.00        0.01025        0.02118
   3725.00        0.01025        0.01956
   3726.00        0.01025        0.01791
   3727.00        0.00977        0.01624
   3728.00        0.00928        0.01453
   3729.00        0.00879        0.01279
   3730.00        0.00830        0.01103
   3731.00        0.00781        0.00925
   3732.00        0.00732        0.00745
   3733.00        0.00684        0.00565
   3734.00        0.00635        0.00381
   3735.00        0.00586        0.00198
   3736.00        0.00537        0.00014
   3737.00        0.00488       -0.00169
   3738.00        0.00439       -0.00354
   3739.00        0.00391       -0.00539
   3740.00        0.00342       -0.00723
   3741.00        0.00293       -0.00906
   3742.00        0.00244       -0.01089
   3743.00        0.00195       -0.01271
   3744.00        0.00146       -0.01453
   3745.00        0.00098       -0.01631
   3746.00        0.00049       -0.01810
   3747.00        0.00000       -0.01985
   3748.00       -0.00049       -0.02159
   3749.00       -0.00098       -0.02332
   3750.00       -0.00146       -0.02501
   3751.00       -0.00195       -0.02667
   3752.00       -0.00244       -0.02832
   3753.00       -0.00293       -0.02995
   3754.00       -0.00342       -0.03154
   3755.00       -0.00391       -0.03311
   3756.00       -0.00439       -0.03464
   3757.00       -0.00488       -0.03615
   3758.00       -0.00537       -0.03763
   3759.00       -0.00586       -0.03908
   3760.00       -0.00635       -0.04048
   3761.00       -0.00684       -0.04187
   3762.00       -0.00732       -0.04321
   3763.00       -0.00781       -0.04454
   3764.00       -0.00830       -0.04582
   3765.00       -0.00879       -0.04709
   3766.00       -0.00928       -0.04831
   3767.00       -0.00977       -0.04951
   3768.00       -0.01025       -0.05067
   3769.00       -0.01074       -0.05182
   3770.00       -0.01123       -0.05293
   3771.00       -0.01172       -0.05402
   3772.00       -0.01221       -0.05507
   3773.00       -0.01270       -0.05611
   3774.00       -0.01318       -0.05711
   3775.00       -0.01367       -0.05811
   3776.00       -0.01367       -0.05907
   3777.00       -0.01367       -0.06001
   3778.00       -0.01367       -0.06094
   3779.00       -0.01367       -0.06186
   3780.00       -0.01367       -0.06276
   3781.00       -0.01367       -0.06364
   3782.00       -0.01367       -0.06453
   3783.00       -0.01367       -0.06540
   3784.00       -0.01367       -0.06625
   3785.00       -0.01367       -0.06712
   3786.00       -0.01367       -0.06798
   3787.00       -0.01367       -0.06882
   3788.00       -0.01367       -0.06967
   3789.00       -0.01367       -0.07053
   3790.00       -0.01367       -0.07140
   3791.00       -0.01367       -0.07227
   3792.00       -0.01367       -0.07314
   3793.00       -0.01367       -0.07402
   3794.00       -0.01367       -0.07492
   3795.00       -0.01367       -0.07582
   3796.00       -0.01367       -0.07675
   3797.00       -0.01367       -0.07770
   3798.00       -0.01367       -0.07866
   3799.00       -0.01367       -0.07964
   3800.00       -0.01367       -0.08064
   3801.00       -0.01367       -0.08167
   3802.00       -0.01367       -0.08272
   3803.00       -0.01367       -0.08379
   3804.00       -0.01367       -0.08490
   3805.00       -0.01367       -0.08601
   3806.00       -0.01367       -0.08717
   3807.00       -0.01367       -0.08835
   3808.00       -0.01367       -0.08957
   3809.00       -0.01367       -0.09081
   3810.00       -0.01367       -0.09207
   3811.00       -0.01367       -0.09337
   3812.00       -0.01367       -0.09470
   3813.00       -0.01367       -0.09604
   3814.00       -0.01367       -0.09743
   3815.00       -0.01367       -0.09883
   3816.00       -0.01367       -0.10027
   3817.00       -0.01367       -0.10173
   3818.00       -0.01367       -0.10321
   3819.00       -0.01367       -0.10472
   3820.00       -0.01367       -0.10625
   3821.00       -0.01367       -0.10779
   3822.00       -0.01367       -0.10936
   3823.00       -0.01367       -0.11093
   3824.00       -0.01367       -0.11253
   3825.00       -0.01367       -0.11414
   3826.00       -0.01367       -0.11574
   3827.00       -0.01367       -0.11737
   3828.00       -0.01367       -0.11899
   3829.00       -0.01367       -0.12061
   3830.00       -0.01367       -0.12222
   3831.00       -0.01367       -0.12384
   3832.00       -0.01367       -0.12544
   3833.00       -0.01367       -0.12703
   3834.00       -0.01367       -0.12860
   3835.00       -0.01367       -0.13014
   3836.00       -0.01367       -0.13167
   3837.00       -0.01367       -0.13316
   3838.00       -0.01367       -0.13463
   3839.00       -0.01367       -0.13606
   3840.00       -0.01367       -0.13745
   3841.00       -0.01367       -0.13878
   3842.00       -0.01367       -0.14008
   3843.00       -0.01367       -0.14131
   3844.00       -0.01367       -0.14249
   3845.00       -0.01318       -0.14360
   3846.00       -0.01270       -0.14465
   3847.00       -0.01221       -0.14561
   3848.00       -0.01172       -0.14651
   3849.00       -0.01123       -0.14734
   3850.00       -0.01074       -0.14807
   3851.00       -0.01025       -0.14871
   3852.00       -0.00977       -0.14926
   3853.00       -0.00928       -0.14972
   3854.00       -0.00879       -0.15007
   3855.00       -0.00830       -0.15033
   3856.00       -0.00781       -0.15047
   3857.00       -0.00732       -0.15050
   3858.00       -0.00684       -0.15041
   3859.00       -0.00635       -0.15021
   3860.00       -0.00586       -0.14987
   3861.00       -0.00537       -0.14943
   3862.00       -0.00488       -0.14885
   3863.00       -0.00439       -0.14815
   3864.00       -0.00391       -0.14731
   3865.00       -0.00342       -0.14635
   3866.00       -0.00293       -0.14525
   3867.00       -0.00244       -0.14401
   3868.00       -0.00195       -0.14264
   3869.00       -0.00146       -0.14113
   3870.00       -0.00098       -0.13948
   3871.00       -0.00049       -0.13768
   3872.00        0.00000       -0.13576
   3873.00        0.00049       -0.13370
   3874.00        0.00098       -0.13150
   3875.00        0.00146       -0.12917
   3876.00        0.00195       -0.12669
   3877.00        0.00244       -0.12408
   3878.00        0.00293       -0.12135
   3879.00        0.00342       -0.11848
   3880.00        0.00391       -0.11549
   3881.00        0.00439       -0.11240
   3882.00        0.00488       -0.10916
   3883.00        0.00537       -0.10580
   3884.00        0.00586       -0.10236
   3885.00        0.00635       -0.09879
   3886.00        0.00684       -0.09511
   3887.00        0.00684       -0.09135
   3888.00        0.00684       -0.08748
   3889.00        0.00684       -0.08354
   3890.00        0.00684       -0.07950
   3891.00        0.00684       -0.07539
   3892.00        0.00684       -0.07121
   3893.00        0.00684       -0.06699
   3894.00        0.00684       -0.06268
   3895.00        0.00684       -0.05833
   3896.00        0.00684       -0.05394
   3897.00        0.00684       -0.04951
   3898.00        0.00684       -0.04507
   3899.00        0.00684       -0.04059
   3900.00        0.00684       -0.03612
   3901.00        0.00684       -0.03162
   3902.00        0.00684       -0.02713
   3903.00        0.00684       -0.02266
   3904.00        0.00684       -0.01820
   3905.00        0.00684       -0.01378
   3906.00        0.00684       -0.00940
   3907.00        0.00684       -0.00505
   3908.00        0.00684       -0.00075
   3909.00        0.00684        0.00348
   3910.00        0.00684        0.00764
   3911.00        0.00684        0.01173
   3912.00        0.00684        0.01573
   3913.00        0.00684        0.01965
   3914.00        0.00684        0.02347
   3915.00        0.00684        0.02716
   3916.00        0.00684        0.03076
   3917.00        0.00684        0.03423
   3918.00        0.00684        0.03757
   3919.00        0.00684        0.04079
   3920.00        0.00684        0.04385
   3921.00        0.00684        0.04677
   3922.00        0.00684        0.04955
   3923.00        0.00684        0.05215
   3924.00        0.00684        0.05460
   3925.00        0.00684        0.05688
   3926.00        0.00684        0.05899
   3927.00        0.00684        0.06093
   3928.00        0.00684        0.06270
   3929.00        0.00684        0.06427
   3930.00        0.00684        0.06566
   3931.00        0.00684        0.06686
   3932.00        0.00684        0.06789
   3933.00        0.00684        0.06871
   3934.00        0.00684        0.06935
   3935.00        0.00684        0.06981
   3936.00        0.00684        0.07005
   3937.00        0.00684        0.07013
   3938.00        0.00684        0.06999
   3939.00        0.00684        0.06969
   3940.00        0.00684        0.06918
   3941.00        0.00684        0.06850
   3942.00        0.00635        0.06764
   3943.00        0.00586        0.06659
   3944.00        0.00537        0.06537
   3945.00        0.00488        0.06398
   3946.00        0.00439        0.06242
   3947.00        0.00391        0.06070
   3948.00        0.00342        0.05882
   3949.00        0.00293        0.05679
   3950.00        0.00244        0.05463
   3951.00        0.00195        0.05231
   3952.00        0.00146        0.04987
   3953.00        0.00098        0.04729
   3954.00        0.00049        0.04459
   3955.00        0.00000        0.04178
   3956.00       -0.00049        0.03888
   3957.00       -0.00098        0.03586
   3958.00       -0.00146        0.03276
   3959.00       -0.00195        0.02959
   3960.00       -0.00244        0.02634
   3961.00       -0.00293        0.02303
   3962.00       -0.00342        0.01965
   3963.00       -0.00391        0.01624
   3964.00       -0.00391        0.01279
   3965.00       -0.00391        0.00929
   3966.00       -0.00391        0.00580
   3967.00       -0.00391        0.00227
   3968.00       -0.00391       -0.00125
   3969.00       -0.00391       -0.00476
   3970.00       -0.00391       -0.00827
   3971.00       -0.00391       -0.01175
   3972.00       -0.00391       -0.01521
   3973.00       -0.00391       -0.01862
   3974.00       -0.00391       -0.02199
   3975.00       -0.00391       -0.02531
   3976.00       -0.00391       -0.02856
   3977.00       -0.00391       -0.03175
   3978.00       -0.00391       -0.03487
   3979.00       -0.00391       -0.03790
   3980.00       -0.00391       -0.04085
   3981.00       -0.00391       -0.04369
   3982.00       -0.00391       -0.04645
   3983.00       -0.00391       -0.04909
   3984.00       -0.00391       -0.05162
   3985.00       -0.00391       -0.05403
   3986.00       -0.00391       -0.05634
   3987.00       -0.00391       -0.05852
   3988.00       -0.00391       -0.06056
   3989.00       -0.00391       -0.06247
   3990.00       -0.00391       -0.06425
   3991.00       -0.00391       -0.06590
   3992.00       -0.00391       -0.06741
   3993.00       -0.00391       -0.06879
   3994.00       -0.00391       -0.07002
   3995.00       -0.00391       -0.07111
   3996.00       -0.00391       -0.07205
   3997.00       -0.00391       -0.07286
   3998.00       -0.00391       -0.07352
   3999.00       -0.00391       -0.07405
   4000.00       -0.00391       -0.07443
   4001.00       -0.00391       -0.07468
   4002.00       -0.00391       -0.07478
   4003.00       -0.00391       -0.07477
   4004.00       -0.00391       -0.07462
   4005.00       -0.00391       -0.07434
   4006.00       -0.00391       -0.07393
   4007.00       -0.00391       -0.07341
   4008.00       -0.00391       -0.07277
   4009.00       -0.00391       -0.07201
   4010.00       -0.00391       -0.07115
   4011.00       -0.00391       -0.07019
   4012.00       -0.00391       -0.06912
   4013.00       -0.00391       -0.06796
   4014.00       -0.00391       -0.06673
   4015.00       -0.00391       -0.06540
   4016.00       -0.00391       -0.06400
   4017.00       -0.00391       -0.06253
   4018.00       -0.00391       -0.06099
   4019.00       -0.00391       -0.05939
   4020.00       -0.00391       -0.05774
   4021.00       -0.00391       -0.05605
   4022.00       -0.00391       -0.05432
   4023.00       -0.00391       -0.05255
   4024.00       -0.00391       -0.05075
   4025.00       -0.00391       -0.04893
   4026.00       -0.00391       -0.04710
   4027.00       -0.00391       -0.04526
   4028.00       -0.00391       -0.04341
   4029.00       -0.00391       -0.04156
   4030.00       -0.00391       -0.03972
   4031.00       -0.00391       -0.03789
   4032.00       -0.00391       -0.03609
   4033.00       -0.00391       -0.03430
   4034.00       -0.00391       -0.03255
   4035.00       -0.00391       -0.03082
   4036.00       -0.00391       -0.02913
   4037.00       -0.00391       -0.02748
   4038.00       -0.00391       -0.02588
   4039.00       -0.00391       -0.02432
   4040.00       -0.00391       -0.02283
   4041.00       -0.00391       -0.02138
   4042.00       -0.00391       -0.02000
   4043.00       -0.00391       -0.01868
   4044.00       -0.00391       -0.01741
   4045.00       -0.00391       -0.01622
   4046.00       -0.00391       -0.01508
   4047.00       -0.00391       -0.01402
   4048.00       -0.00391       -0.01303
   4049.00       -0.00391       -0.01210
   4050.00       -0.00391       -0.01125
   4051.00       -0.00391       -0.01045
   4052.00       -0.00342       -0.00974
   4053.00       -0.00293       -0.00909
   4054.00       -0.00244       -0.00851
   4055.00       -0.00195       -0.00800
   4056.00       -0.00146       -0.00755
   4057.00       -0.00098       -0.00717
   4058.00       -0.00049       -0.00684
   4059.00        0.00000       -0.00658
   4060.00        0.00049       -0.00636
   4061.00        0.00098       -0.00621
   4062.00        0.00146       -0.00612
   4063.00        0.00195       -0.00606
   4064.00        0.00244       -0.00604
   4065.00        0.00293       -0.00607
   4066.00        0.00342       -0.00615
   4067.00        0.00391       -0.00626
   4068.00        0.00439       -0.00638
   4069.00        0.00488       -0.00655
   4070.00        0.00537       -0.00671
   4071.00        0.00586       -0.00691
   4072.00        0.00635       -0.00713
   4073.00        0.00684       -0.00734
   4074.00        0.00732       -0.00757
   4075.00        0.00781       -0.00780
   4076.00        0.00830       -0.00801
   4077.00        0.00879       -0.00822
   4078.00        0.00928       -0.00842
   4079.00        0.00977       -0.00861
   4080.00        0.01025       -0.00876
   4081.00        0.01074       -0.00890
   4082.00        0.01123       -0.00902
   4083.00        0.01172       -0.00909
   4084.00        0.01221       -0.00912
   4085.00        0.01221       -0.00912
   4086.00        0.01221       -0.00909
   4087.00        0.01221       -0.00900
   4088.00        0.01221       -0.00887
   4089.00        0.01221       -0.00868
   4090.00        0.01221       -0.00845
   4091.00        0.01221       -0.00815
   4092.00        0.01221       -0.00780
   4093.00        0.01221       -0.00740
   4094.00        0.01221       -0.00693
   4095.00        0.01221       -0.00639
   4096.00        0.01221       -0.00580
   4097.00        0.01221       -0.00514
   4098.00        0.01221       -0.00441
   4099.00        0.01221       -0.00363
   4100.00        0.01221       -0.00278
   4101.00        0.01221       -0.00188
   4102.00        0.01221       -0.00090
   4103.00        0.01221        0.00014
   4104.00        0.01221        0.00122
   4105.00        0.01221        0.00238
   4106.00        0.01221        0.00359
   4107.00        0.01221        0.00484
   4108.00        0.01172        0.00615
   4109.00        0.01123        0.00751
   4110.00        0.01074        0.00891
   4111.00        0.01025        0.01036
   4112.00        0.00977        0.01184
   4113.00        0.00928        0.01337
   4114.00        0.00879        0.01491
   4115.00        0.00830        0.01649
   4116.00        0.00781        0.01810
   4117.00        0.00732        0.01971
   4118.00        0.00684        0.02135
   4119.00        0.00635        0.02299
   4120.00        0.00586        0.02464
   4121.00        0.00537        0.02629
   4122.00        0.00488        0.02794
   4123.00        0.00439        0.02957
   4124.00        0.00391        0.03119
   4125.00        0.00342        0.03279
   4126.00        0.00342        0.03436
   4127.00        0.00342        0.03590
   4128.00        0.00342        0.03741
   4129.00        0.00342        0.03888
   4130.00        0.00342        0.04031
   4131.00        0.00342        0.04169
   4132.00        0.00342        0.04300
   4133.00        0.00342        0.04427
   4134.00        0.00342        0.04546
   4135.00        0.00342        0.04657
   4136.00        0.00342        0.04762
   4137.00        0.00342        0.04860
   4138.00        0.00342        0.04948
   4139.00        0.00342        0.05029
   4140.00        0.00342        0.05099
   4141.00        0.00342        0.05162
   4142.00        0.00342        0.05214
   4143.00        0.00342        0.05257
   4144.00        0.00342        0.05287
   4145.00        0.00342        0.05309
   4146.00        0.00342        0.05319
   4147.00        0.00342        0.05318
   4148.00        0.00342        0.05305
   4149.00        0.00342        0.05281
   4150.00        0.00342        0.05246
   4151.00        0.00342        0.05199
   4152.00        0.00342        0.05139
   4153.00        0.00342        0.05067
   4154.00        0.00342        0.04984
   4155.00        0.00342        0.04887
   4156.00        0.00342        0.04781
   4157.00        0.00342        0.04660
   4158.00        0.00342        0.04529
   4159.00        0.00342        0.04385
   4160.00        0.00342        0.04230
   4161.00        0.00342        0.04063
   4162.00        0.00342        0.03885
   4163.00        0.00342        0.03696
   4164.00        0.00342        0.03496
   4165.00        0.00342        0.03284
   4166.00        0.00342        0.03062
   4167.00        0.00342        0.02831
   4168.00        0.00342        0.02589
   4169.00        0.00342        0.02338
   4170.00        0.00293        0.02077
   4171.00        0.00244        0.01808
   4172.00        0.00195        0.01530
   4173.00        0.00146        0.01245
   4174.00        0.00098        0.00952
   4175.00        0.00049        0.00652
   4176.00        0.00000        0.00345
   4177.00       -0.00049        0.00031
   4178.00       -0.00098       -0.00288
   4179.00       -0.00146       -0.00612
   4180.00       -0.00195       -0.00941
   4181.00       -0.00244       -0.01274
   4182.00       -0.00293       -0.01611
   4183.00       -0.00342       -0.01952
   4184.00       -0.00391       -0.02293
   4185.00       -0.00439       -0.02638
   4186.00       -0.00488       -0.02985
   4187.00       -0.00537       -0.03333
   4188.00       -0.00586       -0.03682
   4189.00       -0.00635       -0.04030
   4190.00       -0.00684       -0.04378
   4191.00       -0.00732       -0.04726
   4192.00       -0.00781       -0.05072
   4193.00       -0.00830       -0.05415
   4194.00       -0.00879       -0.05757
   4195.00       -0.00928       -0.06096
   4196.00       -0.00977       -0.06432
   4197.00       -0.01025       -0.06763
   4198.00       -0.01074       -0.07091
   4199.00       -0.01123       -0.07414
   4200.00       -0.01172       -0.07732
   4201.00       -0.01221       -0.08044
   4202.00       -0.01270       -0.08351
   4203.00       -0.01318       -0.08652
   4204.00       -0.01367       -0.08945
   4205.00       -0.01416       -0.09232
   4206.00       -0.01465       -0.09511
   4207.00       -0.01514       -0.09784
   4208.00       -0.01562       -0.10048
   4209.00       -0.01562       -0.10304
   4210.00       -0.01562       -0.10551
   4211.00       -0.01562       -0.10791
   4212.00       -0.01562       -0.11021
   4213.00       -0.01562       -0.11243
   4214.00       -0.01562       -0.11455
   4215.00       -0.01562       -0.11658
   4216.00       -0.01562       -0.11850
   4217.00       -0.01562       -0.12035
   4218.00       -0.01562       -0.12209
   4219.00       -0.01562       -0.12372
   4220.00       -0.01562       -0.12526
   4221.00       -0.01562       -0.12669
   4222.00       -0.01562       -0.12804
   4223.00       -0.01562       -0.12929
   4224.00       -0.01562       -0.13042
   4225.00       -0.01562       -0.13147
   4226.00       -0.01562       -0.13240
   4227.00       -0.01514       -0.13326
   4228.00       -0.01465       -0.13399
   4229.00       -0.01416       -0.13463
   4230.00       -0.01367       -0.13518
   4231.00       -0.01318       -0.13564
   4232.00       -0.01270       -0.13599
   4233.00       -0.01221       -0.13625
   4234.00       -0.01172       -0.13641
   4235.00       -0.01123       -0.13649
   4236.00       -0.01074       -0.13647
   4237.00       -0.01025       -0.13638
   4238.00       -0.00977       -0.13620
   4239.00       -0.00928       -0.13593
   4240.00       -0.00879       -0.13557
   4241.00       -0.00830       -0.13513
   4242.00       -0.00781       -0.13463
   4243.00       -0.00732       -0.13403
   4244.00       -0.00684       -0.13338
   4245.00       -0.00635       -0.13264
   4246.00       -0.00586       -0.13185
   4247.00       -0.00537       -0.13098
   4248.00       -0.00488       -0.13004
   4249.00       -0.00439       -0.12904
   4250.00       -0.00391       -0.12799
   4251.00       -0.00342       -0.12688
   4252.00       -0.00293       -0.12572
   4253.00       -0.00244       -0.12450
   4254.00       -0.00195       -0.12323
   4255.00       -0.00146       -0.12192
   4256.00       -0.00098       -0.12056
   4257.00       -0.00049       -0.11916
   4258.00        0.00000       -0.11771
   4259.00        0.00049       -0.11623
   4260.00        0.00098       -0.11472
   4261.00        0.00146       -0.11316
   4262.00        0.00195       -0.11159
   4263.00        0.00244       -0.10997
   4264.00        0.00293       -0.10834
   4265.00        0.00342       -0.10667
   4266.00        0.00391       -0.10500
   4267.00        0.00439       -0.10330
   4268.00        0.00488       -0.10158
   4269.00        0.00537       -0.09984
   4270.00        0.00586       -0.09810
   4271.00        0.00635       -0.09633
   4272.00        0.00684       -0.09456
   4273.00        0.00684       -0.09277
   4274.00        0.00684       -0.09099
   4275.00        0.00684       -0.08920
   4276.00        0.00684       -0.08740
   4277.00        0.00684       -0.08562
   4278.00        0.00684       -0.08382
   4279.00        0.00684       -0.08202
   4280.00        0.00684       -0.08023
   4281.00        0.00684       -0.07845
   4282.00        0.00684       -0.07666
   4283.00        0.00684       -0.07489
   4284.00        0.00684       -0.07312
   4285.00        0.00684       -0.07137
   4286.00        0.00684       -0.06961
   4287.00        0.00684       -0.06789
   4288.00        0.00684       -0.06616
   4289.00        0.00684       -0.06445
   4290.00        0.00684       -0.06276
   4291.00        0.00684       -0.06108
   4292.00        0.00684       -0.05942
   4293.00        0.00684       -0.05777
   4294.00        0.00684       -0.05615
   4295.00        0.00684       -0.05455
   4296.00        0.00684       -0.05296
   4297.00        0.00684       -0.05139
   4298.00        0.00684       -0.04985
   4299.00        0.00684       -0.04834
   4300.00        0.00732       -0.04684
   4301.00        0.00781       -0.04536
   4302.00        0.00830       -0.04391
   4303.00        0.00879       -0.04250
   4304.00        0.00928       -0.04109
   4305.00        0.00977       -0.03972
   4306.00        0.01025       -0.03836
   4307.00        0.01074       -0.03705
   4308.00        0.01123       -0.03575
   4309.00        0.01172       -0.03448
   4310.00        0.01221       -0.03323
   4311.00        0.01270       -0.03203
   4312.00        0.01318       -0.03084
   4313.00        0.01367       -0.02968
   4314.00        0.01416       -0.02855
   4315.00        0.01465       -0.02745
   4316.00        0.01514       -0.02638
   4317.00        0.01562       -0.02534
   4318.00        0.01611       -0.02434
   4319.00        0.01660       -0.02336
   4320.00        0.01709       -0.02240
   4321.00        0.01758       -0.02148
   4322.00        0.01807       -0.02058
   4323.00        0.01855       -0.01973
   4324.00        0.01855       -0.01889
   4325.00        0.01855       -0.01810
   4326.00        0.01855       -0.01732
   4327.00        0.01855       -0.01657
   4328.00        0.01855       -0.01585
   4329.00        0.01855       -0.01518
   4330.00        0.01855       -0.01453
   4331.00        0.01855       -0.01390
   4332.00        0.01855       -0.01331
   4333.00        0.01855       -0.01274
   4334.00        0.01855       -0.01219
   4335.00        0.01855       -0.01169
   4336.00        0.01855       -0.01120
   4337.00        0.01855       -0.01074
   4338.00        0.01855       -0.01031
   4339.00        0.01855       -0.00992
   4340.00        0.01855       -0.00955
   4341.00        0.01807       -0.00920
   4342.00        0.01758       -0.00888
   4343.00        0.01709       -0.00859
   4344.00        0.01660       -0.00833
   4345.00        0.01611       -0.00809
   4346.00        0.01562       -0.00787
   4347.00        0.01514       -0.00768
   4348.00        0.01465       -0.00751
   4349.00        0.01416       -0.00735
   4350.00        0.01367       -0.00723
   4351.00        0.01318       -0.00714
   4352.00        0.01270       -0.00706
   4353.00        0.01221       -0.00700
   4354.00        0.01172       -0.00697
   4355.00        0.01123       -0.00696
   4356.00        0.01074       -0.00697
   4357.00        0.01025       -0.00700
   4358.00        0.00977       -0.00705
   4359.00        0.00928       -0.00713
   4360.00        0.00879       -0.00720
   4361.00        0.00830       -0.00731
   4362.00        0.00781       -0.00743
   4363.00        0.00732       -0.00758
   4364.00        0.00684       -0.00774
   4365.00        0.00635       -0.00792
   4366.00        0.00537       -0.00812
   4367.00        0.00439       -0.00833
   4368.00        0.00342       -0.00856
   4369.00        0.00293       -0.00880
   4370.00        0.00244       -0.00908
   4371.00        0.00195       -0.00935
   4372.00        0.00146       -0.00964
   4373.00        0.00098       -0.00996
   4374.00        0.00049       -0.01028
   4375.00        0.00000       -0.01064
   4376.00       -0.00049       -0.01099
   4377.00       -0.00098       -0.01137
   4378.00       -0.00146       -0.01175
   4379.00       -0.00195       -0.01216
   4380.00       -0.00244       -0.01259
   4381.00       -0.00293       -0.01302
   4382.00       -0.00342       -0.01347
   4383.00       -0.00391       -0.01395
   4384.00       -0.00439       -0.01443
   4385.00       -0.00488       -0.01494
   4386.00       -0.00537       -0.01546
   4387.00       -0.00586       -0.01599
   4388.00       -0.00635       -0.01654
   4389.00       -0.00684       -0.01712
   4390.00       -0.00732       -0.01772
   4391.00       -0.00781       -0.01831
   4392.00       -0.00830       -0.01894
   4393.00       -0.00879       -0.01959
   4394.00       -0.00928       -0.02025
   4395.00       -0.00977       -0.02094
   4396.00       -0.00977       -0.02164
   4397.00       -0.00977       -0.02235
   4398.00       -0.00977       -0.02309
   4399.00       -0.00977       -0.02385
   4400.00       -0.00977       -0.02463
   4401.00       -0.00977       -0.02544
   4402.00       -0.00977       -0.02625
   4403.00       -0.00977       -0.02708
   4404.00       -0.00977       -0.02795
   4405.00       -0.00977       -0.02884
   4406.00       -0.00977       -0.02974
   4407.00       -0.00977       -0.03067
   4408.00       -0.00977       -0.03162
   4409.00       -0.00977       -0.03258
   4410.00       -0.00977       -0.03357
   4411.00       -0.00977       -0.03458
   4412.00       -0.00977       -0.03561
   4413.00       -0.00928       -0.03667
   4414.00       -0.00879       -0.03773
   4415.00       -0.00830       -0.03883
   4416.00       -0.00781       -0.03995
   4417.00       -0.00732       -0.04108
   4418.00       -0.00684       -0.04224
   4419.00       -0.00635       -0.04341
   4420.00       -0.00586       -0.04460
   4421.00       -0.00537       -0.04582
   4422.00       -0.00488       -0.04704
   4423.00       -0.00439       -0.04829
   4424.00       -0.00391       -0.04956
   4425.00       -0.00342       -0.05084
   4426.00       -0.00293       -0.05214
   4427.00       -0.00244       -0.05347
   4428.00       -0.00195       -0.05479
   4429.00       -0.00146       -0.05614
   4430.00       -0.00098       -0.05750
   4431.00       -0.00049       -0.05885
   4432.00        0.00000       -0.06024
   4433.00        0.00049       -0.06163
   4434.00        0.00098       -0.06303
   4435.00        0.00098       -0.06444
   4436.00        0.00098       -0.06584
   4437.00        0.00098       -0.06726
   4438.00        0.00098       -0.06870
   4439.00        0.00098       -0.07011
   4440.00        0.00098       -0.07155
   4441.00        0.00098       -0.07297
   4442.00        0.00098       -0.07440
   4443.00        0.00098       -0.07582
   4444.00        0.00098       -0.07726
   4445.00        0.00098       -0.07867
   4446.00        0.00098       -0.08008
   4447.00        0.00098       -0.08148
   4448.00        0.00098       -0.08287
   4449.00        0.00098       -0.08426
   4450.00        0.00098       -0.08563
   4451.00        0.00098       -0.08699
   4452.00        0.00098       -0.08833
   4453.00        0.00098       -0.08966
   4454.00        0.00098       -0.09096
   4455.00        0.00098       -0.09225
   4456.00        0.00098       -0.09352
   4457.00        0.00098       -0.09476
   4458.00        0.00098       -0.09598
   4459.00        0.00098       -0.09717
   4460.00        0.00098       -0.09834
   4461.00        0.00098       -0.09949
   4462.00        0.00098       -0.10059
   4463.00        0.00098       -0.10167
   4464.00        0.00098       -0.10272
   4465.00        0.00098       -0.10373
   4466.00        0.00098       -0.10471
   4467.00        0.00098       -0.10565
   4468.00        0.00098       -0.10655
   4469.00        0.00098       -0.10742
   4470.00        0.00098       -0.10826
   4471.00        0.00146       -0.10904
   4472.00        0.00195       -0.10980
   4473.00        0.00244       -0.11050
   4474.00        0.00293       -0.11118
   4475.00        0.00342       -0.11179
   4476.00        0.00391       -0.11237
   4477.00        0.00439       -0.11290
   4478.00        0.00488       -0.11340
   4479.00        0.00537       -0.11385
   4480.00        0.00586       -0.11424
   4481.00        0.00635       -0.11459
   4482.00        0.00684       -0.11491
   4483.00        0.00732       -0.11517
   4484.00        0.00781       -0.11539
   4485.00        0.00830       -0.11557
   4486.00        0.00879       -0.11569
   4487.00        0.00928       -0.11577
   4488.00        0.00977       -0.11581
   4489.00        0.01025       -0.11580
   4490.00        0.01074       -0.11575
   4491.00        0.01123       -0.11565
   4492.00        0.01172       -0.11551
   4493.00        0.01221       -0.11533
   4494.00        0.01270       -0.11510
   4495.00        0.01318       -0.11484
   4496.00        0.01367       -0.11452
   4497.00        0.01416       -0.11418
   4498.00        0.01465       -0.11378
   4499.00        0.01514       -0.11336
   4500.00        0.01562       -0.11290
   4501.00        0.01611       -0.11240
   4502.00        0.01660       -0.11186
   4503.00        0.01709       -0.11128
   4504.00        0.01758       -0.11067
   4505.00        0.01807       -0.11005
   4506.00        0.01855       -0.10938
   4507.00        0.01855       -0.10867
   4508.00        0.01855       -0.10794
   4509.00        0.01855       -0.10718
   4510.00        0.01855       -0.10640
   4511.00        0.01855       -0.10559
   4512.00        0.01855       -0.10475
   4513.00        0.01855       -0.10390
   4514.00        0.01855       -0.10301
   4515.00        0.01855       -0.10211
   4516.00        0.01855       -0.10120
   4517.00        0.01855       -0.10025
   4518.00        0.01855       -0.09929
   4519.00        0.01855       -0.09831
   4520.00        0.01807       -0.09734
   4521.00        0.01758       -0.09633
   4522.00        0.01709       -0.09531
   4523.00        0.01660       -0.09428
   4524.00        0.01611       -0.09323
   4525.00        0.01562       -0.09218
   4526.00        0.01514       -0.09113
   4527.00        0.01465       -0.09004
   4528.00        0.01416       -0.08896
   4529.00        0.01367       -0.08788
   4530.00        0.01318       -0.08678
   4531.00        0.01270       -0.08568
   4532.00        0.01221       -0.08456
   4533.00        0.01123       -0.08345
   4534.00        0.01025       -0.08234
   4535.00        0.00928       -0.08121
   4536.00        0.00830       -0.08008
   4537.00        0.00732       -0.07893
   4538.00        0.00635       -0.07779
   4539.00        0.00537       -0.07664
   4540.00        0.00439       -0.07550
   4541.00        0.00342       -0.07434
   4542.00        0.00244       -0.07317
   4543.00        0.00146       -0.07201
   4544.00        0.00049       -0.07083
   4545.00       -0.00049       -0.06964
   4546.00       -0.00146       -0.06845
   4547.00       -0.00244       -0.06726
   4548.00       -0.00342       -0.06606
   4549.00       -0.00439       -0.06485
   4550.00       -0.00537       -0.06363
   4551.00       -0.00635       -0.06239
   4552.00       -0.00732       -0.06116
   4553.00       -0.00830       -0.05991
   4554.00       -0.00928       -0.05864
   4555.00       -0.01025       -0.05737
   4556.00       -0.01123       -0.05608
   4557.00       -0.01172       -0.05478
   4558.00       -0.01221       -0.05347
   4559.00       -0.01270       -0.05212
   4560.00       -0.01318       -0.05078
   4561.00       -0.01367       -0.04942
   4562.00       -0.01416       -0.04803
   4563.00       -0.01465       -0.04665
   4564.00       -0.01514       -0.04523
   4565.00       -0.01562       -0.04379
   4566.00       -0.01611       -0.04234
   4567.00       -0.01660       -0.04086
   4568.00       -0.01709       -0.03938
   4569.00       -0.01758       -0.03787
   4570.00       -0.01807       -0.03635
   4571.00       -0.01807       -0.03479
   4572.00       -0.01807       -0.03323
   4573.00       -0.01807       -0.03165
   4574.00       -0.01807       -0.03004
   4575.00       -0.01807       -0.02843
   4576.00       -0.01807       -0.02678
   4577.00       -0.01807       -0.02513
   4578.00       -0.01807       -0.02345
   4579.00       -0.01807       -0.02177
   4580.00       -0.01807       -0.02007
   4581.00       -0.01807       -0.01834
   4582.00       -0.01807       -0.01662
   4583.00       -0.01807       -0.01488
   4584.00       -0.01807       -0.01312
   4585.00       -0.01758       -0.01137
   4586.00       -0.01709       -0.00960
   4587.00       -0.01660       -0.00781
   4588.00       -0.01611       -0.00604
   4589.00       -0.01562       -0.00426
   4590.00       -0.01514       -0.00249
   4591.00       -0.01465       -0.00070
   4592.00       -0.01416        0.00107
   4593.00       -0.01367        0.00284
   4594.00       -0.01318        0.00459
   4595.00       -0.01270        0.00635
   4596.00       -0.01221        0.00807
   4597.00       -0.01172        0.00978
   4598.00       -0.01123        0.01149
   4599.00       -0.01074        0.01315
   4600.00       -0.01025        0.01480
   4601.00       -0.00977        0.01642
   4602.00       -0.00928        0.01801
   4603.00       -0.00879        0.01956
   4604.00       -0.00830        0.02109
   4605.00       -0.00781        0.02255
   4606.00       -0.00732        0.02399
   4607.00       -0.00684        0.02538
   4608.00       -0.00635        0.02672
   4609.00       -0.00586        0.02800
   4610.00       -0.00537        0.02922
   4611.00       -0.00488        0.03040
   4612.00       -0.00439        0.03149
   4613.00       -0.00391        0.03253
   4614.00       -0.00342        0.03351
   4615.00       -0.00293        0.03441
   4616.00       -0.00293        0.03523
   4617.00       -0.00293        0.03598
   4618.00       -0.00293        0.03665
   4619.00       -0.00293        0.03723
   4620.00       -0.00293        0.03773
   4621.00       -0.00293        0.03815
   4622.00       -0.00293        0.03847
   4623.00       -0.00293        0.03870
   4624.00       -0.00293        0.03885
   4625.00       -0.00293        0.03888
   4626.00       -0.00293        0.03883
   4627.00       -0.00293        0.03868
   4628.00       -0.00293        0.03844
   4629.00       -0.00293        0.03807
   4630.00       -0.00293        0.03763
   4631.00       -0.00293        0.03706
   4632.00       -0.00293        0.03641
   4633.00       -0.00293        0.03564
   4634.00       -0.00293        0.03477
   4635.00       -0.00293        0.03380
   4636.00       -0.00293        0.03273
   4637.00       -0.00293        0.03156
   4638.00       -0.00293        0.03027
   4639.00       -0.00293        0.02890
   4640.00       -0.00293        0.02742
   4641.00       -0.00293        0.02585
   4642.00       -0.00293        0.02417
   4643.00       -0.00244        0.02240
   4644.00       -0.00195        0.02054
   4645.00       -0.00146        0.01860
   4646.00       -0.00098        0.01657
   4647.00       -0.00049        0.01445
   4648.00        0.00000        0.01225
   4649.00        0.00049        0.00998
   4650.00        0.00098        0.00763
   4651.00        0.00146        0.00522
   4652.00        0.00195        0.00273
   4653.00        0.00244        0.00020
   4654.00        0.00293       -0.00241
   4655.00        0.00342       -0.00505
   4656.00        0.00391       -0.00775
   4657.00        0.00439       -0.01050
   4658.00        0.00488       -0.01328
   4659.00        0.00537       -0.01608
   4660.00        0.00586       -0.01892
   4661.00        0.00635       -0.02179
   4662.00        0.00684       -0.02466
   4663.00        0.00732       -0.02754
   4664.00        0.00781       -0.03044
   4665.00        0.00830       -0.03333
   4666.00        0.00879       -0.03621
   4667.00        0.00928       -0.03908
   4668.00        0.00977       -0.04193
   4669.00        0.01025       -0.04477
   4670.00        0.01074       -0.04756
   4671.00        0.01123       -0.05032
   4672.00        0.01172       -0.05305
   4673.00        0.01221       -0.05573
   4674.00        0.01221       -0.05835
   4675.00        0.01221       -0.06091
   4676.00        0.01221       -0.06342
   4677.00        0.01221       -0.06586
   4678.00        0.01221       -0.06821
   4679.00        0.01221       -0.07050
   4680.00        0.01221       -0.07269
   4681.00        0.01221       -0.07480
   4682.00        0.01221       -0.07681
   4683.00        0.01221       -0.07874
   4684.00        0.01221       -0.08054
   4685.00        0.01221       -0.08224
   4686.00        0.01221       -0.08385
   4687.00        0.01221       -0.08534
   4688.00        0.01221       -0.08672
   4689.00        0.01221       -0.08797
   4690.00        0.01172       -0.08910
   4691.00        0.01123       -0.09009
   4692.00        0.01074       -0.09097
   4693.00        0.01025       -0.09172
   4694.00        0.00977       -0.09233
   4695.00        0.00928       -0.09282
   4696.00        0.00879       -0.09317
   4697.00        0.00830       -0.09340
   4698.00        0.00781       -0.09348
   4699.00        0.00732       -0.09343
   4700.00        0.00684       -0.09326
   4701.00        0.00635       -0.09294
   4702.00        0.00586       -0.09250
   4703.00        0.00537       -0.09192
   4704.00        0.00488       -0.09122
   4705.00        0.00439       -0.09038
   4706.00        0.00391       -0.08942
   4707.00        0.00342       -0.08833
   4708.00        0.00293       -0.08713
   4709.00        0.00244       -0.08582
   4710.00        0.00195       -0.08438
   4711.00        0.00146       -0.08284
   4712.00        0.00098       -0.08118
   4713.00        0.00049       -0.07942
   4714.00        0.00000       -0.07758
   4715.00       -0.00049       -0.07562
   4716.00       -0.00098       -0.07359
   4717.00       -0.00146       -0.07147
   4718.00       -0.00195       -0.06926
   4719.00       -0.00244       -0.06699
   4720.00       -0.00293       -0.06465
   4721.00       -0.00342       -0.06224
   4722.00       -0.00391       -0.05977
   4723.00       -0.00439       -0.05725
   4724.00       -0.00488       -0.05469
   4725.00       -0.00537       -0.05209
   4726.00       -0.00586       -0.04945
   4727.00       -0.00635       -0.04678
   4728.00       -0.00684       -0.04410
   4729.00       -0.00732       -0.04140
   4730.00       -0.00781       -0.03868
   4731.00       -0.00830       -0.03596
   4732.00       -0.00879       -0.03325
   4733.00       -0.00928       -0.03055
   4734.00       -0.00977       -0.02786
   4735.00       -0.01025       -0.02518
   4736.00       -0.01074       -0.02254
   4737.00       -0.01123       -0.01991
   4738.00       -0.01172       -0.01733
   4739.00       -0.01221       -0.01480
   4740.00       -0.01270       -0.01231
   4741.00       -0.01318       -0.00987
   4742.00       -0.01318       -0.00749
   4743.00       -0.01318       -0.00516
   4744.00       -0.01318       -0.00290
   4745.00       -0.01318       -0.00072
   4746.00       -0.01318        0.00140
   4747.00       -0.01318        0.00345
   4748.00       -0.01318        0.00540
   4749.00       -0.01318        0.00728
   4750.00       -0.01318        0.00908
   4751.00       -0.01318        0.01079
   4752.00       -0.01318        0.01241
   4753.00       -0.01318        0.01393
   4754.00       -0.01270        0.01537
   4755.00       -0.01221        0.01671
   4756.00       -0.01172        0.01796
   4757.00       -0.01123        0.01910
   4758.00       -0.01074        0.02016
   4759.00       -0.01025        0.02112
   4760.00       -0.00977        0.02199
   4761.00       -0.00928        0.02275
   4762.00       -0.00879        0.02344
   4763.00       -0.00830        0.02402
   4764.00       -0.00781        0.02451
   4765.00       -0.00732        0.02490
   4766.00       -0.00684        0.02522
   4767.00       -0.00635        0.02545
   4768.00       -0.00586        0.02560
   4769.00       -0.00537        0.02567
   4770.00       -0.00488        0.02565
   4771.00       -0.00439        0.02556
   4772.00       -0.00391        0.02541
   4773.00       -0.00293        0.02518
   4774.00       -0.00195        0.02489
   4775.00       -0.00098        0.02452
   4776.00        0.00000        0.02412
   4777.00        0.00098        0.02365
   4778.00        0.00195        0.02313
   4779.00        0.00244        0.02258
   4780.00        0.00293        0.02199
   4781.00        0.00342        0.02135
   4782.00        0.00391        0.02068
   4783.00        0.00439        0.01997
   4784.00        0.00488        0.01926
   4785.00        0.00537        0.01852
   4786.00        0.00586        0.01776
   4787.00        0.00635        0.01700
   4788.00        0.00684        0.01622
   4789.00        0.00732        0.01546
   4790.00        0.00781        0.01468
   4791.00        0.00830        0.01390
   4792.00        0.00879        0.01315
   4793.00        0.00928        0.01241
   4794.00        0.00977        0.01167
   4795.00        0.01025        0.01096
   4796.00        0.01074        0.01027
   4797.00        0.01123        0.00960
   4798.00        0.01123        0.00896
   4799.00        0.01123        0.00835
   4800.00        0.01123        0.00777
   4801.00        0.01123        0.00723
   4802.00        0.01123        0.00673
   4803.00        0.01123        0.00626
   4804.00        0.01123        0.00583
   4805.00        0.01123        0.00545
   4806.00        0.01123        0.00510
   4807.00        0.01123        0.00479
   4808.00        0.01123        0.00453
   4809.00        0.01123        0.00432
   4810.00        0.01123        0.00414
   4811.00        0.01074        0.00401
   4812.00        0.01025        0.00392
   4813.00        0.00977        0.00388
   4814.00        0.00928        0.00386
   4815.00        0.00879        0.00389
   4816.00        0.00830        0.00397
   4817.00        0.00781        0.00407
   4818.00        0.00732        0.00421
   4819.00        0.00684        0.00439
   4820.00        0.00635        0.00459
   4821.00        0.00586        0.00484
   4822.00        0.00537        0.00510
   4823.00        0.00488        0.00539
   4824.00        0.00439        0.00569
   4825.00        0.00391        0.00603
   4826.00        0.00342        0.00638
   4827.00        0.00293        0.00673
   4828.00        0.00244        0.00711
   4829.00        0.00195        0.00749
   4830.00        0.00146        0.00787
   4831.00        0.00098        0.00826
   4832.00        0.00049        0.00864
   4833.00        0.00000        0.00902
   4834.00       -0.00049        0.00940
   4835.00       -0.00098        0.00977
   4836.00       -0.00146        0.01012
   4837.00       -0.00195        0.01044
   4838.00       -0.00244        0.01076
   4839.00       -0.00293        0.01105
   4840.00       -0.00342        0.01132
   4841.00       -0.00391        0.01157
   4842.00       -0.00391        0.01178
   4843.00       -0.00391        0.01196
   4844.00       -0.00391        0.01212
   4845.00       -0.00391        0.01222
   4846.00       -0.00391        0.01230
   4847.00       -0.00391        0.01234
   4848.00       -0.00391        0.01233
   4849.00       -0.00391        0.01228
   4850.00       -0.00391        0.01221
   4851.00       -0.00391        0.01207
   4852.00       -0.00391        0.01190
   4853.00       -0.00391        0.01167
   4854.00       -0.00391        0.01140
   4855.00       -0.00391        0.01109
   4856.00       -0.00391        0.01073
   4857.00       -0.00391        0.01033
   4858.00       -0.00391        0.00989
   4859.00       -0.00391        0.00938
   4860.00       -0.00391        0.00885
   4861.00       -0.00391        0.00827
   4862.00       -0.00391        0.00766
   4863.00       -0.00342        0.00700
   4864.00       -0.00293        0.00630
   4865.00       -0.00244        0.00558
   4866.00       -0.00195        0.00482
   4867.00       -0.00146        0.00403
   4868.00       -0.00098        0.00322
   4869.00       -0.00049        0.00238
   4870.00        0.00000        0.00153
   4871.00        0.00049        0.00064
   4872.00        0.00098       -0.00024
   4873.00        0.00098       -0.00114
   4874.00        0.00098       -0.00204
   4875.00        0.00098       -0.00296
   4876.00        0.00098       -0.00386
   4877.00        0.00098       -0.00476
   4878.00        0.00098       -0.00566
   4879.00        0.00098       -0.00653
   4880.00        0.00098       -0.00739
   4881.00        0.00098       -0.00822
   4882.00        0.00098       -0.00903
   4883.00        0.00098       -0.00981
   4884.00        0.00098       -0.01056
   4885.00        0.00098       -0.01126
   4886.00        0.00098       -0.01192
   4887.00        0.00098       -0.01253
   4888.00        0.00098       -0.01309
   4889.00        0.00098       -0.01358
   4890.00        0.00098       -0.01402
   4891.00        0.00098       -0.01440
   4892.00        0.00098       -0.01471
   4893.00        0.00098       -0.01494
   4894.00        0.00098       -0.01509
   4895.00        0.00098       -0.01517
   4896.00        0.00049       -0.01517
   4897.00        0.00000       -0.01508
   4898.00       -0.00049       -0.01489
   4899.00       -0.00098       -0.01462
   4900.00       -0.00146       -0.01425
   4901.00       -0.00195       -0.01379
   4902.00       -0.00244       -0.01323
   4903.00       -0.00293       -0.01256
   4904.00       -0.00342       -0.01180
   4905.00       -0.00391       -0.01093
   4906.00       -0.00439       -0.00996
   4907.00       -0.00488       -0.00888
   4908.00       -0.00537       -0.00771
   4909.00       -0.00586       -0.00641
   4910.00       -0.00635       -0.00502
   4911.00       -0.00684       -0.00351
   4912.00       -0.00732       -0.00191
   4913.00       -0.00781       -0.00020
   4914.00       -0.00830        0.00162
   4915.00       -0.00879        0.00354
   4916.00       -0.00928        0.00555
   4917.00       -0.00977        0.00766
   4918.00       -0.01025        0.00987
   4919.00       -0.01074        0.01218
   4920.00       -0.01123        0.01457
   4921.00       -0.01123        0.01704
   4922.00       -0.01123        0.01962
   4923.00       -0.01123        0.02226
   4924.00       -0.01123        0.02498
   4925.00       -0.01123        0.02777
   4926.00       -0.01123        0.03064
   4927.00       -0.01123        0.03357
   4928.00       -0.01123        0.03654
   4929.00       -0.01123        0.03958
   4930.00       -0.01123        0.04266
   4931.00       -0.01123        0.04579
   4932.00       -0.01123        0.04895
   4933.00       -0.01123        0.05215
   4934.00       -0.01123        0.05537
   4935.00       -0.01123        0.05861
   4936.00       -0.01123        0.06186
   4937.00       -0.01074        0.06511
   4938.00       -0.01025        0.06836
   4939.00       -0.00977        0.07161
   4940.00       -0.00928        0.07484
   4941.00       -0.00879        0.07806
   4942.00       -0.00830        0.08125
   4943.00       -0.00781        0.08440
   4944.00       -0.00732        0.08751
   4945.00       -0.00684        0.09058
   4946.00       -0.00635        0.09360
   4947.00       -0.00586        0.09654
   4948.00       -0.00537        0.09944
   4949.00       -0.00488        0.10225
   4950.00       -0.00439        0.10498
   4951.00       -0.00391        0.10764
   4952.00       -0.00342        0.11018
   4953.00       -0.00293        0.11266
   4954.00       -0.00244        0.11501
   4955.00       -0.00195        0.11726
   4956.00       -0.00146        0.11940
   4957.00       -0.00098        0.12141
   4958.00       -0.00049        0.12331
   4959.00        0.00000        0.12508
   4960.00        0.00049        0.12671
   4961.00        0.00098        0.12820
   4962.00        0.00146        0.12956
   4963.00        0.00195        0.13078
   4964.00        0.00244        0.13187
   4965.00        0.00293        0.13278
   4966.00        0.00342        0.13356
   4967.00        0.00342        0.13417
   4968.00        0.00342        0.13464
   4969.00        0.00342        0.13495
   4970.00        0.00342        0.13510
   4971.00        0.00342        0.13510
   4972.00        0.00342        0.13495
   4973.00        0.00342        0.13463
   4974.00        0.00342        0.13416
   4975.00        0.00342        0.13351
   4976.00        0.00342        0.13274
   4977.00        0.00342        0.13181
   4978.00        0.00342        0.13072
   4979.00        0.00342        0.12949
   4980.00        0.00342        0.12811
   4981.00        0.00342        0.12659
   4982.00        0.00342        0.12494
   4983.00        0.00342        0.12314
   4984.00        0.00342        0.12123
   4985.00        0.00293        0.11919
   4986.00        0.00244        0.11702
   4987.00        0.00195        0.11475
   4988.00        0.00146        0.11237
   4989.00        0.00098        0.10988
   4990.00        0.00049        0.10728
   4991.00        0.00000        0.10461
   4992.00       -0.00049        0.10185
   4993.00       -0.00098        0.09903
   4994.00       -0.00146        0.09613
   4995.00       -0.00195        0.09317
   4996.00       -0.00244        0.09015
   4997.00       -0.00293        0.08710
   4998.00       -0.00342        0.08400
   4999.00       -0.00391        0.08087
   5000.00       -0.00439        0.07771
   5001.00       -0.00488        0.07455
   5002.00       -0.00537        0.07140
   5003.00       -0.00537        0.06822
   5004.00       -0.00537        0.06508
   5005.00       -0.00537        0.06195
   5006.00       -0.00537        0.05884
   5007.00       -0.00537        0.05577
   5008.00       -0.00537        0.05275
   5009.00       -0.00537        0.04979
   5010.00       -0.00537        0.04688
   5011.00       -0.00537        0.04404
   5012.00       -0.00537        0.04128
   5013.00       -0.00537        0.03860
   5014.00       -0.00537        0.03601
   5015.00       -0.00537        0.03352
   5016.00       -0.00537        0.03114
   5017.00       -0.00537        0.02887
   5018.00       -0.00537        0.02672
   5019.00       -0.00537        0.02469
   5020.00       -0.00537        0.02280
   5021.00       -0.00488        0.02104
   5022.00       -0.00439        0.01941
   5023.00       -0.00391        0.01794
   5024.00       -0.00342        0.01662
   5025.00       -0.00293        0.01544
   5026.00       -0.00244        0.01443
   5027.00       -0.00195        0.01358
   5028.00       -0.00146        0.01289
   5029.00       -0.00098        0.01237
   5030.00       -0.00049        0.01202
   5031.00        0.00000        0.01184
   5032.00        0.00049        0.01184
   5033.00        0.00098        0.01199
   5034.00        0.00146        0.01233
   5035.00        0.00195        0.01285
   5036.00        0.00244        0.01352
   5037.00        0.00293        0.01437
   5038.00        0.00342        0.01540
   5039.00        0.00391        0.01657
   5040.00        0.00439        0.01793
   5041.00        0.00488        0.01944
   5042.00        0.00537        0.02110
   5043.00        0.00586        0.02293
   5044.00        0.00635        0.02490
   5045.00        0.00684        0.02702
   5046.00        0.00732        0.02930
   5047.00        0.00781        0.03169
   5048.00        0.00830        0.03423
   5049.00        0.00879        0.03687
   5050.00        0.00928        0.03964
   5051.00        0.00977        0.04253
   5052.00        0.01025        0.04550
   5053.00        0.01074        0.04860
   5054.00        0.01123        0.05176
   5055.00        0.01172        0.05502
   5056.00        0.01221        0.05835
   5057.00        0.01270        0.06174
   5058.00        0.01318        0.06519
   5059.00        0.01367        0.06870
   5060.00        0.01367        0.07224
   5061.00        0.01367        0.07581
   5062.00        0.01367        0.07939
   5063.00        0.01367        0.08299
   5064.00        0.01367        0.08661
   5065.00        0.01367        0.09021
   5066.00        0.01367        0.09380
   5067.00        0.01367        0.09737
   5068.00        0.01367        0.10091
   5069.00        0.01367        0.10440
   5070.00        0.01367        0.10785
   5071.00        0.01367        0.11124
   5072.00        0.01367        0.11455
   5073.00        0.01367        0.11780
   5074.00        0.01367        0.12094
   5075.00        0.01318        0.12401
   5076.00        0.01270        0.12698
   5077.00        0.01221        0.12984
   5078.00        0.01172        0.13258
   5079.00        0.01123        0.13519
   5080.00        0.01074        0.13768
   5081.00        0.01025        0.14005
   5082.00        0.00977        0.14224
   5083.00        0.00928        0.14432
   5084.00        0.00879        0.14622
   5085.00        0.00830        0.14796
   5086.00        0.00781        0.14955
   5087.00        0.00732        0.15097
   5088.00        0.00684        0.15222
   5089.00        0.00635        0.15329
   5090.00        0.00586        0.15417
   5091.00        0.00537        0.15488
   5092.00        0.00488        0.15540
   5093.00        0.00439        0.15573
   5094.00        0.00391        0.15588
   5095.00        0.00342        0.15584
   5096.00        0.00293        0.15561
   5097.00        0.00244        0.15518
   5098.00        0.00195        0.15457
   5099.00        0.00146        0.15376
   5100.00        0.00098        0.15279
   5101.00        0.00049        0.15160
   5102.00        0.00000        0.15024
   5103.00       -0.00049        0.14870
   5104.00       -0.00098        0.14697
   5105.00       -0.00146        0.14508
   5106.00       -0.00195        0.14301
   5107.00       -0.00244        0.14076
   5108.00       -0.00293        0.13837
   5109.00       -0.00342        0.13580
   5110.00       -0.00391        0.13309
   5111.00       -0.00391        0.13022
   5112.00       -0.00391        0.12721
   5113.00       -0.00391        0.12407
   5114.00       -0.00391        0.12079
   5115.00       -0.00391        0.11739
   5116.00       -0.00391        0.11388
   5117.00       -0.00391        0.11024
   5118.00       -0.00391        0.10651
   5119.00       -0.00391        0.10269
   5120.00       -0.00391        0.09877
   5121.00       -0.00391        0.09479
   5122.00       -0.00391        0.09071
   5123.00       -0.00391        0.08659
   5124.00       -0.00391        0.08241
   5125.00       -0.00391        0.07817
   5126.00       -0.00391        0.07391
   5127.00       -0.00391        0.06961
   5128.00       -0.00391        0.06529
   5129.00       -0.00391        0.06096
   5130.00       -0.00391        0.05661
   5131.00       -0.00391        0.05228
   5132.00       -0.00391        0.04796
   5133.00       -0.00391        0.04366
   5134.00       -0.00391        0.03938
   5135.00       -0.00391        0.03514
   5136.00       -0.00342        0.03094
   5137.00       -0.00293        0.02679
   5138.00       -0.00244        0.02271
   5139.00       -0.00195        0.01868
   5140.00       -0.00146        0.01474
   5141.00       -0.00098        0.01086
   5142.00       -0.00049        0.00710
   5143.00        0.00000        0.00340
   5144.00        0.00049       -0.00018
   5145.00        0.00098       -0.00366
   5146.00        0.00146       -0.00703
   5147.00        0.00195       -0.01030
   5148.00        0.00244       -0.01343
   5149.00        0.00244       -0.01643
   5150.00        0.00244       -0.01932
   5151.00        0.00244       -0.02206
   5152.00        0.00244       -0.02466
   5153.00        0.00244       -0.02713
   5154.00        0.00244       -0.02945
   5155.00        0.00244       -0.03162
   5156.00        0.00244       -0.03365
   5157.00        0.00244       -0.03552
   5158.00        0.00244       -0.03723
   5159.00        0.00244       -0.03880
   5160.00        0.00244       -0.04021
   5161.00        0.00244       -0.04147
   5162.00        0.00244       -0.04257
   5163.00        0.00244       -0.04352
   5164.00        0.00244       -0.04430
   5165.00        0.00244       -0.04494
   5166.00        0.00244       -0.04543
   5167.00        0.00244       -0.04575
   5168.00        0.00244       -0.04593
   5169.00        0.00244       -0.04596
   5170.00        0.00244       -0.04585
   5171.00        0.00244       -0.04559
   5172.00        0.00244       -0.04521
   5173.00        0.00244       -0.04468
   5174.00        0.00244       -0.04402
   5175.00        0.00244       -0.04323
   5176.00        0.00244       -0.04233
   5177.00        0.00244       -0.04129
   5178.00        0.00244       -0.04015
   5179.00        0.00244       -0.03888
   5180.00        0.00244       -0.03752
   5181.00        0.00244       -0.03606
   5182.00        0.00244       -0.03450
   5183.00        0.00244       -0.03285
   5184.00        0.00244       -0.03111
   5185.00        0.00244       -0.02931
   5186.00        0.00244       -0.02742
   5187.00        0.00244       -0.02547
   5188.00        0.00244       -0.02345
   5189.00        0.00244       -0.02138
   5190.00        0.00244       -0.01926
   5191.00        0.00244       -0.01709
   5192.00        0.00244       -0.01488
   5193.00        0.00244       -0.01265
   5194.00        0.00244       -0.01038
   5195.00        0.00244       -0.00809
   5196.00        0.00244       -0.00578
   5197.00        0.00244       -0.00346
   5198.00        0.00244       -0.00114
   5199.00        0.00244        0.00119
   5200.00        0.00244        0.00351
   5201.00        0.00244        0.00581
   5202.00        0.00244        0.00812
   5203.00        0.00244        0.01041
   5204.00        0.00244        0.01266
   5205.00        0.00244        0.01489
   5206.00        0.00244        0.01711
   5207.00        0.00244        0.01927
   5208.00        0.00244        0.02141
   5209.00        0.00244        0.02350
   5210.00        0.00244        0.02556
   5211.00        0.00244        0.02756
   5212.00        0.00244        0.02951
   5213.00        0.00244        0.03143
   5214.00        0.00244        0.03328
   5215.00        0.00244        0.03510
   5216.00        0.00244        0.03685
   5217.00        0.00244        0.03854
   5218.00        0.00244        0.04018
   5219.00        0.00244        0.04176
   5220.00        0.00244        0.04329
   5221.00        0.00244        0.04475
   5222.00        0.00244        0.04617
   5223.00        0.00244        0.04753
   5224.00        0.00244        0.04883
   5225.00        0.00244        0.05008
   5226.00        0.00244        0.05127
   5227.00        0.00244        0.05241
   5228.00        0.00244        0.05350
   5229.00        0.00244        0.05453
   5230.00        0.00244        0.05554
   5231.00        0.00244        0.05649
   5232.00        0.00244        0.05739
   5233.00        0.00244        0.05826
   5234.00        0.00244        0.05910
   5235.00        0.00244        0.05989
   5236.00        0.00195        0.06065
   5237.00        0.00146        0.06139
   5238.00        0.00098        0.06209
   5239.00        0.00049        0.06277
   5240.00        0.00000        0.06343
   5241.00       -0.00049        0.06409
   5242.00       -0.00098        0.06471
   5243.00       -0.00146        0.06532
   5244.00       -0.00195        0.06593
   5245.00       -0.00244        0.06654
   5246.00       -0.00293        0.06714
   5247.00       -0.00342        0.06773
   5248.00       -0.00391        0.06834
   5249.00       -0.00439        0.06894
   5250.00       -0.00488        0.06956
   5251.00       -0.00537        0.07019
   5252.00       -0.00586        0.07082
   5253.00       -0.00635        0.07147
   5254.00       -0.00635        0.07214
   5255.00       -0.00635        0.07283
   5256.00       -0.00635        0.07353
   5257.00       -0.00635        0.07426
   5258.00       -0.00635        0.07501
   5259.00       -0.00635        0.07579
   5260.00       -0.00635        0.07658
   5261.00       -0.00635        0.07741
   5262.00       -0.00635        0.07826
   5263.00       -0.00635        0.07913
   5264.00       -0.00635        0.08003
   5265.00       -0.00635        0.08096
   5266.00       -0.00635        0.08191
   5267.00       -0.00635        0.08289
   5268.00       -0.00635        0.08389
   5269.00       -0.00635        0.08492
   5270.00       -0.00635        0.08595
   5271.00       -0.00635        0.08701
   5272.00       -0.00635        0.08809
   5273.00       -0.00635        0.08917
   5274.00       -0.00635        0.09029
   5275.00       -0.00635        0.09140
   5276.00       -0.00635        0.09251
   5277.00       -0.00635        0.09364
   5278.00       -0.00635        0.09477
   5279.00       -0.00635        0.09590
   5280.00       -0.00635        0.09703
   5281.00       -0.00635        0.09814
   5282.00       -0.00635        0.09924
   5283.00       -0.00635        0.10033
   5284.00       -0.00635        0.10139
   5285.00       -0.00635        0.10245
   5286.00       -0.00635        0.10347
   5287.00       -0.00635        0.10446
   5288.00       -0.00635        0.10541
   5289.00       -0.00635        0.10632
   5290.00       -0.00635        0.10719
   5291.00       -0.00635        0.10803
   5292.00       -0.00635        0.10881
   5293.00       -0.00635        0.10953
   5294.00       -0.00635        0.11020
   5295.00       -0.00586        0.11079
   5296.00       -0.00537        0.11134
   5297.00       -0.00488        0.11180
   5298.00       -0.00439        0.11221
   5299.00       -0.00391        0.11253
   5300.00       -0.00342        0.11278
   5301.00       -0.00293        0.11295
   5302.00       -0.00244        0.11302
   5303.00       -0.00195        0.11302
   5304.00       -0.00146        0.11292
   5305.00       -0.00098        0.11273
   5306.00       -0.00049        0.11246
   5307.00        0.00000        0.11209
   5308.00        0.00000        0.11162
   5309.00        0.00000        0.11105
   5310.00        0.00000        0.11038
   5311.00        0.00000        0.10963
   5312.00        0.00000        0.10876
   5313.00        0.00000        0.10780
   5314.00        0.00000        0.10675
   5315.00        0.00000        0.10559
   5316.00        0.00000        0.10434
   5317.00        0.00000        0.10298
   5318.00        0.00000        0.10153
   5319.00        0.00000        0.09999
   5320.00        0.00000        0.09836
   5321.00        0.00000        0.09663
   5322.00        0.00000        0.09480
   5323.00        0.00000        0.09291
   5324.00        0.00000        0.09093
   5325.00        0.00000        0.08885
   5326.00        0.00000        0.08672
   5327.00        0.00000        0.08449
   5328.00        0.00000        0.08220
   5329.00        0.00000        0.07985
   5330.00        0.00000        0.07742
   5331.00        0.00000        0.07495
   5332.00        0.00000        0.07242
   5333.00        0.00000        0.06984
   5334.00        0.00000        0.06721
   5335.00        0.00000        0.06454
   5336.00        0.00000        0.06184
   5337.00        0.00000        0.05911
   5338.00        0.00000        0.05637
   5339.00        0.00049        0.05359
   5340.00        0.00098        0.05080
   5341.00        0.00146        0.04799
   5342.00        0.00195        0.04518
   5343.00        0.00244        0.04237
   5344.00        0.00293        0.03958
   5345.00        0.00342        0.03679
   5346.00        0.00391        0.03401
   5347.00        0.00439        0.03127
   5348.00        0.00488        0.02853
   5349.00        0.00537        0.02583
   5350.00        0.00586        0.02318
   5351.00        0.00635        0.02055
   5352.00        0.00684        0.01797
   5353.00        0.00684        0.01546
   5354.00        0.00684        0.01299
   5355.00        0.00684        0.01057
   5356.00        0.00684        0.00822
   5357.00        0.00684        0.00594
   5358.00        0.00684        0.00372
   5359.00        0.00684        0.00157
   5360.00        0.00684       -0.00049
   5361.00        0.00684       -0.00247
   5362.00        0.00684       -0.00438
   5363.00        0.00684       -0.00620
   5364.00        0.00684       -0.00792
   5365.00        0.00684       -0.00955
   5366.00        0.00684       -0.01109
   5367.00        0.00684       -0.01256
   5368.00        0.00684       -0.01390
   5369.00        0.00684       -0.01517
   5370.00        0.00684       -0.01633
   5371.00        0.00684       -0.01738
   5372.00        0.00684       -0.01834
   5373.00        0.00684       -0.01920
   5374.00        0.00684       -0.01994
   5375.00        0.00684       -0.02060
   5376.00        0.00684       -0.02115
   5377.00        0.00684       -0.02161
   5378.00        0.00684       -0.02196
   5379.00        0.00684       -0.02220
   5380.00        0.00684       -0.02235
   5381.00        0.00684       -0.02242
   5382.00        0.00684       -0.02237
   5383.00        0.00684       -0.02223
   5384.00        0.00684       -0.02200
   5385.00        0.00684       -0.02168
   5386.00        0.00684       -0.02127
   5387.00        0.00684       -0.02078
   5388.00        0.00684       -0.02020
   5389.00        0.00684       -0.01953
   5390.00        0.00684       -0.01878
   5391.00        0.00684       -0.01796
   5392.00        0.00684       -0.01707
   5393.00        0.00684       -0.01610
   5394.00        0.00684       -0.01508
   5395.00        0.00684       -0.01396
   5396.00        0.00684       -0.01280
   5397.00        0.00684       -0.01158
   5398.00        0.00684       -0.01031
   5399.00        0.00635       -0.00899
   5400.00        0.00586       -0.00760
   5401.00        0.00537       -0.00618
   5402.00        0.00488       -0.00471
   5403.00        0.00439       -0.00322
   5404.00        0.00391       -0.00169
   5405.00        0.00342       -0.00012
   5406.00        0.00293        0.00146
   5407.00        0.00244        0.00308
   5408.00        0.00195        0.00471
   5409.00        0.00146        0.00638
   5410.00        0.00098        0.00804
   5411.00        0.00049        0.00972
   5412.00        0.00000        0.01140
   5413.00       -0.00049        0.01308
   5414.00       -0.00098        0.01476
   5415.00       -0.00146        0.01643
   5416.00       -0.00195        0.01810
   5417.00       -0.00244        0.01976
   5418.00       -0.00293        0.02141
   5419.00       -0.00342        0.02303
   5420.00       -0.00391        0.02464
   5421.00       -0.00439        0.02623
   5422.00       -0.00488        0.02779
   5423.00       -0.00537        0.02931
   5424.00       -0.00537        0.03081
   5425.00       -0.00537        0.03227
   5426.00       -0.00537        0.03371
   5427.00       -0.00537        0.03510
   5428.00       -0.00537        0.03644
   5429.00       -0.00537        0.03773
   5430.00       -0.00537        0.03900
   5431.00       -0.00537        0.04021
   5432.00       -0.00537        0.04137
   5433.00       -0.00537        0.04248
   5434.00       -0.00537        0.04353
   5435.00       -0.00537        0.04454
   5436.00       -0.00537        0.04549
   5437.00       -0.00537        0.04637
   5438.00       -0.00537        0.04721
   5439.00       -0.00537        0.04797
   5440.00       -0.00537        0.04868
   5441.00       -0.00537        0.04933
   5442.00       -0.00537        0.04991
   5443.00       -0.00537        0.05043
   5444.00       -0.00537        0.05089
   5445.00       -0.00537        0.05127
   5446.00       -0.00537        0.05161
   5447.00       -0.00537        0.05186
   5448.00       -0.00537        0.05206
   5449.00       -0.00537        0.05219
   5450.00       -0.00537        0.05225
   5451.00       -0.00537        0.05225
   5452.00       -0.00537        0.05217
   5453.00       -0.00537        0.05205
   5454.00       -0.00537        0.05185
   5455.00       -0.00537        0.05159
   5456.00       -0.00537        0.05127
   5457.00       -0.00537        0.05087
   5458.00       -0.00537        0.05043
   5459.00       -0.00537        0.04993
   5460.00       -0.00537        0.04936
   5461.00       -0.00537        0.04874
   5462.00       -0.00488        0.04807
   5463.00       -0.00439        0.04733
   5464.00       -0.00391        0.04655
   5465.00       -0.00342        0.04572
   5466.00       -0.00293        0.04483
   5467.00       -0.00244        0.04390
   5468.00       -0.00195        0.04292
   5469.00       -0.00146        0.04192
   5470.00       -0.00098        0.04085
   5471.00       -0.00098        0.03976
   5472.00       -0.00098        0.03862
   5473.00       -0.00098        0.03746
   5474.00       -0.00098        0.03627
   5475.00       -0.00098        0.03505
   5476.00       -0.00098        0.03380
   5477.00       -0.00098        0.03253
   5478.00       -0.00098        0.03125
   5479.00       -0.00098        0.02995
   5480.00       -0.00098        0.02864
   5481.00       -0.00098        0.02733
   5482.00       -0.00098        0.02600
   5483.00       -0.00098        0.02467
   5484.00       -0.00098        0.02335
   5485.00       -0.00098        0.02203
   5486.00       -0.00098        0.02072
   5487.00       -0.00098        0.01941
   5488.00       -0.00098        0.01813
   5489.00       -0.00098        0.01686
   5490.00       -0.00098        0.01562
   5491.00       -0.00098        0.01440
   5492.00       -0.00098        0.01323
   5493.00       -0.00098        0.01207
   5494.00       -0.00098        0.01096
   5495.00       -0.00098        0.00989
   5496.00       -0.00098        0.00885
   5497.00       -0.00098        0.00787
   5498.00       -0.00098        0.00694
   5499.00       -0.00098        0.00606
   5500.00       -0.00098        0.00525
   5501.00       -0.00098        0.00449
   5502.00       -0.00098        0.00378
   5503.00       -0.00146        0.00316
   5504.00       -0.00195        0.00259
   5505.00       -0.00244        0.00211
   5506.00       -0.00293        0.00169
   5507.00       -0.00342        0.00136
   5508.00       -0.00391        0.00108
   5509.00       -0.00439        0.00092
   5510.00       -0.00488        0.00081
   5511.00       -0.00537        0.00079
   5512.00       -0.00586        0.00087
   5513.00       -0.00635        0.00104
   5514.00       -0.00684        0.00128
   5515.00       -0.00732        0.00162
   5516.00       -0.00781        0.00206
   5517.00       -0.00830        0.00258
   5518.00       -0.00879        0.00319
   5519.00       -0.00928        0.00389
   5520.00       -0.00928        0.00468
   5521.00       -0.00928        0.00557
   5522.00       -0.00928        0.00656
   5523.00       -0.00928        0.00763
   5524.00       -0.00928        0.00879
   5525.00       -0.00928        0.01003
   5526.00       -0.00928        0.01137
   5527.00       -0.00928        0.01279
   5528.00       -0.00928        0.01428
   5529.00       -0.00928        0.01587
   5530.00       -0.00928        0.01753
   5531.00       -0.00928        0.01927
   5532.00       -0.00928        0.02107
   5533.00       -0.00928        0.02296
   5534.00       -0.00928        0.02492
   5535.00       -0.00928        0.02693
   5536.00       -0.00928        0.02901
   5537.00       -0.00928        0.03114
   5538.00       -0.00928        0.03333
   5539.00       -0.00928        0.03557
   5540.00       -0.00928        0.03786
   5541.00       -0.00928        0.04018
   5542.00       -0.00879        0.04254
   5543.00       -0.00830        0.04494
   5544.00       -0.00781        0.04736
   5545.00       -0.00732        0.04980
   5546.00       -0.00684        0.05228
   5547.00       -0.00635        0.05475
   5548.00       -0.00586        0.05724
   5549.00       -0.00537        0.05974
   5550.00       -0.00488        0.06223
   5551.00       -0.00439        0.06471
   5552.00       -0.00391        0.06718
   5553.00       -0.00342        0.06963
   5554.00       -0.00293        0.07207
   5555.00       -0.00244        0.07446
   5556.00       -0.00195        0.07684
   5557.00       -0.00146        0.07918
   5558.00       -0.00098        0.08147
   5559.00       -0.00049        0.08371
   5560.00        0.00000        0.08591
   5561.00        0.00049        0.08804
   5562.00        0.00098        0.09012
   5563.00        0.00146        0.09212
   5564.00        0.00195        0.09406
   5565.00        0.00244        0.09592
   5566.00        0.00293        0.09770
   5567.00        0.00342        0.09940
   5568.00        0.00391        0.10100
   5569.00        0.00439        0.10251
   5570.00        0.00488        0.10393
   5571.00        0.00537        0.10526
   5572.00        0.00537        0.10648
   5573.00        0.00537        0.10759
   5574.00        0.00537        0.10860
   5575.00        0.00537        0.10948
   5576.00        0.00537        0.11028
   5577.00        0.00537        0.11093
   5578.00        0.00537        0.11148
   5579.00        0.00537        0.11191
   5580.00        0.00537        0.11221
   5581.00        0.00537        0.11241
   5582.00        0.00537        0.11247
   5583.00        0.00537        0.11240
   5584.00        0.00537        0.11221
   5585.00        0.00537        0.11191
   5586.00        0.00537        0.11147
   5587.00        0.00537        0.11090
   5588.00        0.00537        0.11021
   5589.00        0.00488        0.10941
   5590.00        0.00439        0.10846
   5591.00        0.00391        0.10741
   5592.00        0.00342        0.10622
   5593.00        0.00293        0.10492
   5594.00        0.00244        0.10350
   5595.00        0.00195        0.10196
   5596.00        0.00146        0.10031
   5597.00        0.00098        0.09856
   5598.00        0.00049        0.09668
   5599.00        0.00000        0.09471
   5600.00       -0.00049        0.09262
   5601.00       -0.00098        0.09044
   5602.00       -0.00146        0.08817
   5603.00       -0.00195        0.08578
   5604.00       -0.00244        0.08333
   5605.00       -0.00293        0.08076
   5606.00       -0.00342        0.07814
   5607.00       -0.00391        0.07542
   5608.00       -0.00439        0.07263
   5609.00       -0.00488        0.06978
   5610.00       -0.00537        0.06685
   5611.00       -0.00586        0.06386
   5612.00       -0.00635        0.06081
   5613.00       -0.00684        0.05771
   5614.00       -0.00732        0.05455
   5615.00       -0.00781        0.05136
   5616.00       -0.00830        0.04813
   5617.00       -0.00879        0.04485
   5618.00       -0.00928        0.04155
   5619.00       -0.00977        0.03822
   5620.00       -0.01025        0.03487
   5621.00       -0.01074        0.03151
   5622.00       -0.01123        0.02814
   5623.00       -0.01172        0.02475
   5624.00       -0.01221        0.02136
   5625.00       -0.01270        0.01797
   5626.00       -0.01318        0.01460
   5627.00       -0.01367        0.01123
   5628.00       -0.01416        0.00787
   5629.00       -0.01465        0.00455
   5630.00       -0.01514        0.00124
   5631.00       -0.01514       -0.00204
   5632.00       -0.01514       -0.00529
   5633.00       -0.01514       -0.00851
   5634.00       -0.01514       -0.01169
   5635.00       -0.01514       -0.01482
   5636.00       -0.01514       -0.01791
   5637.00       -0.01514       -0.02095
   5638.00       -0.01514       -0.02393
   5639.00       -0.01514       -0.02686
   5640.00       -0.01514       -0.02972
   5641.00       -0.01514       -0.03252
   5642.00       -0.01514       -0.03526
   5643.00       -0.01514       -0.03793
   5644.00       -0.01514       -0.04054
   5645.00       -0.01514       -0.04306
   5646.00       -0.01465       -0.04552
   5647.00       -0.01416       -0.04790
   5648.00       -0.01367       -0.05020
   5649.00       -0.01318       -0.05243
   5650.00       -0.01270       -0.05457
   5651.00       -0.01221       -0.05663
   5652.00       -0.01172       -0.05861
   5653.00       -0.01123       -0.06050
   5654.00       -0.01074       -0.06230
   5655.00       -0.01025       -0.06403
   5656.00       -0.00977       -0.06566
   5657.00       -0.00928       -0.06720
   5658.00       -0.00879       -0.06866
   5659.00       -0.00830       -0.07004
   5660.00       -0.00781       -0.07132
   5661.00       -0.00732       -0.07253
   5662.00       -0.00684       -0.07364
   5663.00       -0.00635       -0.07466
   5664.00       -0.00586       -0.07561
   5665.00       -0.00537       -0.07646
   5666.00       -0.00488       -0.07724
   5667.00       -0.00439       -0.07793
   5668.00       -0.00391       -0.07854
   5669.00       -0.00342       -0.07906
   5670.00       -0.00293       -0.07951
   5671.00       -0.00244       -0.07988
   5672.00       -0.00195       -0.08017
   5673.00       -0.00146       -0.08040
   5674.00       -0.00098       -0.08054
   5675.00       -0.00049       -0.08061
   5676.00        0.00000       -0.08063
   5677.00        0.00049       -0.08055
   5678.00        0.00098       -0.08043
   5679.00        0.00146       -0.08023
   5680.00        0.00195       -0.07997
   5681.00        0.00244       -0.07967
   5682.00        0.00293       -0.07928
   5683.00        0.00342       -0.07886
   5684.00        0.00391       -0.07837
   5685.00        0.00439       -0.07784
   5686.00        0.00488       -0.07724
   5687.00        0.00537       -0.07661
   5688.00        0.00586       -0.07593
   5689.00        0.00635       -0.07520
   5690.00        0.00684       -0.07443
   5691.00        0.00732       -0.07362
   5692.00        0.00781       -0.07278
   5693.00        0.00830       -0.07191
   5694.00        0.00879       -0.07100
   5695.00        0.00928       -0.07005
   5696.00        0.00977       -0.06909
   5697.00        0.00977       -0.06808
   5698.00        0.00977       -0.06706
   5699.00        0.00977       -0.06601
   5700.00        0.00977       -0.06494
   5701.00        0.00977       -0.06386
   5702.00        0.00977       -0.06274
   5703.00        0.00977       -0.06161
   5704.00        0.00977       -0.06049
   5705.00        0.00977       -0.05933
   5706.00        0.00977       -0.05817
   5707.00        0.00977       -0.05699
   5708.00        0.00977       -0.05580
   5709.00        0.00977       -0.05461
   5710.00        0.00977       -0.05341
   5711.00        0.00977       -0.05222
   5712.00        0.00977       -0.05099
   5713.00        0.00977       -0.04979
   5714.00        0.00977       -0.04858
   5715.00        0.01025       -0.04736
   5716.00        0.01074       -0.04616
   5717.00        0.01123       -0.04494
   5718.00        0.01172       -0.04373
   5719.00        0.01221       -0.04253
   5720.00        0.01270       -0.04132
   5721.00        0.01318       -0.04013
   5722.00        0.01367       -0.03894
   5723.00        0.01416       -0.03775
   5724.00        0.01465       -0.03658
   5725.00        0.01465       -0.03540
   5726.00        0.01465       -0.03423
   5727.00        0.01465       -0.03308
   5728.00        0.01465       -0.03192
   5729.00        0.01465       -0.03079
   5730.00        0.01465       -0.02966
   5731.00        0.01465       -0.02853
   5732.00        0.01465       -0.02742
   5733.00        0.01465       -0.02632
   5734.00        0.01465       -0.02524
   5735.00        0.01465       -0.02417
   5736.00        0.01465       -0.02310
   5737.00        0.01465       -0.02205
   5738.00        0.01465       -0.02101
   5739.00        0.01465       -0.01999
   5740.00        0.01465       -0.01898
   5741.00        0.01465       -0.01799
   5742.00        0.01465       -0.01701
   5743.00        0.01465       -0.01605
   5744.00        0.01465       -0.01509
   5745.00        0.01465       -0.01416
   5746.00        0.01465       -0.01324
   5747.00        0.01465       -0.01234
   5748.00        0.01416       -0.01147
   5749.00        0.01367       -0.01060
   5750.00        0.01318       -0.00977
   5751.00        0.01270       -0.00894
   5752.00        0.01221       -0.00813
   5753.00        0.01172       -0.00735
   5754.00        0.01123       -0.00659
   5755.00        0.01074       -0.00584
   5756.00        0.01025       -0.00513
   5757.00        0.00977       -0.00444
   5758.00        0.00928       -0.00377
   5759.00        0.00830       -0.00311
   5760.00        0.00732       -0.00249
   5761.00        0.00635       -0.00189
   5762.00        0.00537       -0.00133
   5763.00        0.00439       -0.00078
   5764.00        0.00342       -0.00026
   5765.00        0.00244        0.00023
   5766.00        0.00146        0.00069
   5767.00        0.00049        0.00113
   5768.00       -0.00049        0.00153
   5769.00       -0.00146        0.00191
   5770.00       -0.00244        0.00226
   5771.00       -0.00342        0.00256
   5772.00       -0.00439        0.00285
   5773.00       -0.00537        0.00310
   5774.00       -0.00635        0.00333
   5775.00       -0.00732        0.00351
   5776.00       -0.00830        0.00368
   5777.00       -0.00928        0.00380
   5778.00       -0.01025        0.00389
   5779.00       -0.01123        0.00395
   5780.00       -0.01221        0.00398
   5781.00       -0.01318        0.00398
   5782.00       -0.01416        0.00395
   5783.00       -0.01514        0.00389
   5784.00       -0.01611        0.00380
   5785.00       -0.01709        0.00369
   5786.00       -0.01807        0.00354
   5787.00       -0.01904        0.00336
   5788.00       -0.02002        0.00314
   5789.00       -0.02100        0.00291
   5790.00       -0.02197        0.00266
   5791.00       -0.02295        0.00238
   5792.00       -0.02393        0.00206
   5793.00       -0.02441        0.00174
   5794.00       -0.02490        0.00137
   5795.00       -0.02539        0.00101
   5796.00       -0.02588        0.00061
   5797.00       -0.02637        0.00020
   5798.00       -0.02686       -0.00023
   5799.00       -0.02734       -0.00067
   5800.00       -0.02783       -0.00111
   5801.00       -0.02783       -0.00159
   5802.00       -0.02783       -0.00206
   5803.00       -0.02783       -0.00255
   5804.00       -0.02783       -0.00304
   5805.00       -0.02783       -0.00352
   5806.00       -0.02783       -0.00401
   5807.00       -0.02783       -0.00450
   5808.00       -0.02734       -0.00500
   5809.00       -0.02686       -0.00549
   5810.00       -0.02637       -0.00597
   5811.00       -0.02588       -0.00644
   5812.00       -0.02539       -0.00690
   5813.00       -0.02490       -0.00735
   5814.00       -0.02393       -0.00778
   5815.00       -0.02295       -0.00821
   5816.00       -0.02197       -0.00861
   5817.00       -0.02100       -0.00899
   5818.00       -0.02002       -0.00934
   5819.00       -0.01904       -0.00967
   5820.00       -0.01807       -0.00998
   5821.00       -0.01709       -0.01025
   5822.00       -0.01562       -0.01051
   5823.00       -0.01416       -0.01073
   5824.00       -0.01270       -0.01091
   5825.00       -0.01123       -0.01105
   5826.00       -0.00977       -0.01117
   5827.00       -0.00830       -0.01123
   5828.00       -0.00684       -0.01128
   5829.00       -0.00537       -0.01126
   5830.00       -0.00391       -0.01122
   5831.00       -0.00244       -0.01112
   5832.00       -0.00098       -0.01099
   5833.00        0.00049       -0.01080
   5834.00        0.00195       -0.01057
   5835.00        0.00342       -0.01031
   5836.00        0.00488       -0.00999
   5837.00        0.00635       -0.00963
   5838.00        0.00781       -0.00922
   5839.00        0.00928       -0.00876
   5840.00        0.01074       -0.00824
   5841.00        0.01221       -0.00769
   5842.00        0.01367       -0.00710
   5843.00        0.01514       -0.00644
   5844.00        0.01611       -0.00575
   5845.00        0.01709       -0.00502
   5846.00        0.01807       -0.00424
   5847.00        0.01904       -0.00342
   5848.00        0.02002       -0.00255
   5849.00        0.02100       -0.00163
   5850.00        0.02197       -0.00069
   5851.00        0.02246        0.00031
   5852.00        0.02295        0.00133
   5853.00        0.02344        0.00238
   5854.00        0.02393        0.00346
   5855.00        0.02441        0.00459
   5856.00        0.02490        0.00574
   5857.00        0.02539        0.00693
   5858.00        0.02539        0.00812
   5859.00        0.02539        0.00935
   5860.00        0.02539        0.01059
   5861.00        0.02539        0.01186
   5862.00        0.02539        0.01314
   5863.00        0.02490        0.01442
   5864.00        0.02441        0.01573
   5865.00        0.02393        0.01703
   5866.00        0.02344        0.01834
   5867.00        0.02295        0.01965
   5868.00        0.02246        0.02097
   5869.00        0.02197        0.02228
   5870.00        0.02100        0.02357
   5871.00        0.02002        0.02487
   5872.00        0.01904        0.02614
   5873.00        0.01807        0.02740
   5874.00        0.01709        0.02864
   5875.00        0.01611        0.02986
   5876.00        0.01514        0.03105
   5877.00        0.01416        0.03223
   5878.00        0.01318        0.03336
   5879.00        0.01221        0.03445
   5880.00        0.01074        0.03552
   5881.00        0.00928        0.03654
   5882.00        0.00781        0.03754
   5883.00        0.00635        0.03847
   5884.00        0.00488        0.03937
   5885.00        0.00342        0.04021
   5886.00        0.00195        0.04100
   5887.00        0.00049        0.04175
   5888.00       -0.00098        0.04242
   5889.00       -0.00244        0.04305
   5890.00       -0.00342        0.04361
   5891.00       -0.00439        0.04413
   5892.00       -0.00537        0.04456
   5893.00       -0.00635        0.04494
   5894.00       -0.00732        0.04524
   5895.00       -0.00830        0.04549
   5896.00       -0.00928        0.04567
   5897.00       -0.01025        0.04578
   5898.00       -0.01123        0.04581
   5899.00       -0.01221        0.04578
   5900.00       -0.01318        0.04567
   5901.00       -0.01416        0.04549
   5902.00       -0.01465        0.04523
   5903.00       -0.01514        0.04491
   5904.00       -0.01562        0.04451
   5905.00       -0.01611        0.04404
   5906.00       -0.01660        0.04350
   5907.00       -0.01709        0.04288
   5908.00       -0.01758        0.04221
   5909.00       -0.01807        0.04144
   5910.00       -0.01807        0.04062
   5911.00       -0.01807        0.03972
   5912.00       -0.01807        0.03877
   5913.00       -0.01807        0.03773
   5914.00       -0.01807        0.03665
   5915.00       -0.01807        0.03549
   5916.00       -0.01807        0.03429
   5917.00       -0.01807        0.03300
   5918.00       -0.01758        0.03168
   5919.00       -0.01709        0.03029
   5920.00       -0.01660        0.02885
   5921.00       -0.01611        0.02736
   5922.00       -0.01562        0.02582
   5923.00       -0.01514        0.02425
   5924.00       -0.01465        0.02261
   5925.00       -0.01416        0.02095
   5926.00       -0.01367        0.01924
   5927.00       -0.01318        0.01750
   5928.00       -0.01270        0.01573
   5929.00       -0.01221        0.01393
   5930.00       -0.01123        0.01210
   5931.00       -0.01025        0.01025
   5932.00       -0.00928        0.00838
   5933.00       -0.00830        0.00650
   5934.00       -0.00732        0.00461
   5935.00       -0.00635        0.00270
   5936.00       -0.00537        0.00078
   5937.00       -0.00439       -0.00113
   5938.00       -0.00342       -0.00305
   5939.00       -0.00293       -0.00496
   5940.00       -0.00244       -0.00687
   5941.00       -0.00195       -0.00874
   5942.00       -0.00146       -0.01064
   5943.00       -0.00098       -0.01248
   5944.00       -0.00049       -0.01433
   5945.00        0.00000       -0.01614
   5946.00        0.00049       -0.01793
   5947.00        0.00098       -0.01968
   5948.00        0.00146       -0.02141
   5949.00        0.00195       -0.02309
   5950.00        0.00244       -0.02473
   5951.00        0.00293       -0.02634
   5952.00        0.00342       -0.02791
   5953.00        0.00391       -0.02942
   5954.00        0.00439       -0.03087
   5955.00        0.00439       -0.03227
   5956.00        0.00439       -0.03363
   5957.00        0.00439       -0.03493
   5958.00        0.00439       -0.03615
   5959.00        0.00439       -0.03732
   5960.00        0.00439       -0.03844
   5961.00        0.00439       -0.03947
   5962.00        0.00439       -0.04045
   5963.00        0.00439       -0.04137
   5964.00        0.00439       -0.04221
   5965.00        0.00439       -0.04297
   5966.00        0.00439       -0.04366
   5967.00        0.00439       -0.04428
   5968.00        0.00439       -0.04483
   5969.00        0.00439       -0.04532
   5970.00        0.00391       -0.04572
   5971.00        0.00342       -0.04605
   5972.00        0.00293       -0.04631
   5973.00        0.00244       -0.04649
   5974.00        0.00195       -0.04660
   5975.00        0.00146       -0.04665
   5976.00        0.00098       -0.04662
   5977.00        0.00049       -0.04651
   5978.00        0.00000       -0.04634
   5979.00       -0.00049       -0.04610
   5980.00       -0.00098       -0.04581
   5981.00       -0.00146       -0.04543
   5982.00       -0.00146       -0.04500
   5983.00       -0.00146       -0.04451
   5984.00       -0.00146       -0.04396
   5985.00       -0.00146       -0.04335
   5986.00       -0.00146       -0.04269
   5987.00       -0.00146       -0.04199
   5988.00       -0.00146       -0.04123
   5989.00       -0.00146       -0.04042
   5990.00       -0.00146       -0.03958
   5991.00       -0.00146       -0.03870
   5992.00       -0.00146       -0.03778
   5993.00       -0.00146       -0.03682
   5994.00       -0.00146       -0.03584
   5995.00       -0.00146       -0.03482
   5996.00       -0.00146       -0.03380
   5997.00       -0.00146       -0.03275
   5998.00       -0.00146       -0.03168
   5999.00       -0.00146       -0.03059
   6000.00       -0.00146       -0.02951
   6001.00       -0.00146       -0.02843
   6002.00       -0.00098       -0.02733
   6003.00       -0.00049       -0.02625
   6004.00        0.00000       -0.02516
   6005.00        0.00049       -0.02409
   6006.00        0.00098       -0.02304
   6007.00        0.00146       -0.02200
   6008.00        0.00195       -0.02098
   6009.00        0.00244       -0.01999
   6010.00        0.00293       -0.01903
   6011.00        0.00342       -0.01810
   6012.00        0.00391       -0.01720
   6013.00        0.00439       -0.01634
   6014.00        0.00488       -0.01552
   6015.00        0.00537       -0.01474
   6016.00        0.00586       -0.01402
   6017.00        0.00635       -0.01334
   6018.00        0.00684       -0.01271
   6019.00        0.00732       -0.01213
   6020.00        0.00781       -0.01161
   6021.00        0.00830       -0.01115
   6022.00        0.00879       -0.01074
   6023.00        0.00879       -0.01041
   6024.00        0.00879       -0.01013
   6025.00        0.00879       -0.00990
   6026.00        0.00879       -0.00975
   6027.00        0.00879       -0.00966
   6028.00        0.00879       -0.00963
   6029.00        0.00879       -0.00967
   6030.00        0.00879       -0.00977
   6031.00        0.00879       -0.00993
   6032.00        0.00879       -0.01016
   6033.00        0.00879       -0.01045
   6034.00        0.00879       -0.01080
   6035.00        0.00879       -0.01122
   6036.00        0.00879       -0.01169
   6037.00        0.00830       -0.01222
   6038.00        0.00781       -0.01280
   6039.00        0.00732       -0.01344
   6040.00        0.00684       -0.01413
   6041.00        0.00635       -0.01486
   6042.00        0.00586       -0.01564
   6043.00        0.00537       -0.01645
   6044.00        0.00488       -0.01732
   6045.00        0.00439       -0.01820
   6046.00        0.00391       -0.01912
   6047.00        0.00342       -0.02008
   6048.00        0.00293       -0.02104
   6049.00        0.00244       -0.02203
   6050.00        0.00195       -0.02304
   6051.00        0.00146       -0.02405
   6052.00        0.00098       -0.02507
   6053.00        0.00049       -0.02609
   6054.00        0.00000       -0.02710
   6055.00       -0.00049       -0.02811
   6056.00       -0.00098       -0.02910
   6057.00       -0.00146       -0.03006
   6058.00       -0.00195       -0.03101
   6059.00       -0.00244       -0.03192
   6060.00       -0.00293       -0.03279
   6061.00       -0.00342       -0.03363
   6062.00       -0.00391       -0.03442
   6063.00       -0.00439       -0.03517
   6064.00       -0.00488       -0.03584
   6065.00       -0.00537       -0.03647
   6066.00       -0.00586       -0.03703
   6067.00       -0.00635       -0.03752
   6068.00       -0.00684       -0.03793
   6069.00       -0.00732       -0.03825
   6070.00       -0.00732       -0.03850
   6071.00       -0.00732       -0.03865
   6072.00       -0.00732       -0.03871
   6073.00       -0.00732       -0.03868
   6074.00       -0.00732       -0.03854
   6075.00       -0.00732       -0.03830
   6076.00       -0.00732       -0.03795
   6077.00       -0.00732       -0.03749
   6078.00       -0.00732       -0.03691
   6079.00       -0.00732       -0.03621
   6080.00       -0.00684       -0.03539
   6081.00       -0.00635       -0.03445
   6082.00       -0.00586       -0.03339
   6083.00       -0.00537       -0.03218
   6084.00       -0.00488       -0.03087
   6085.00       -0.00439       -0.02942
   6086.00       -0.00391       -0.02783
   6087.00       -0.00342       -0.02612
   6088.00       -0.00293       -0.02429
   6089.00       -0.00244       -0.02232
   6090.00       -0.00195       -0.02022
   6091.00       -0.00098       -0.01799
   6092.00        0.00000       -0.01564
   6093.00        0.00098       -0.01317
   6094.00        0.00195       -0.01056
   6095.00        0.00293       -0.00784
   6096.00        0.00391       -0.00499
   6097.00        0.00488       -0.00203
   6098.00        0.00586        0.00104
   6099.00        0.00684        0.00421
   6100.00        0.00781        0.00751
   6101.00        0.00879        0.01089
   6102.00        0.00977        0.01437
   6103.00        0.01074        0.01794
   6104.00        0.01172        0.02161
   6105.00        0.01270        0.02536
   6106.00        0.01367        0.02917
   6107.00        0.01416        0.03307
   6108.00        0.01465        0.03702
   6109.00        0.01514        0.04103
   6110.00        0.01562        0.04510
   6111.00        0.01611        0.04921
   6112.00        0.01660        0.05336
   6113.00        0.01709        0.05754
   6114.00        0.01758        0.06174
   6115.00        0.01807        0.06596
   6116.00        0.01855        0.07019
   6117.00        0.01855        0.07442
   6118.00        0.01855        0.07864
   6119.00        0.01855        0.08286
   6120.00        0.01855        0.08704
   6121.00        0.01855        0.09120
   6122.00        0.01855        0.09534
   6123.00        0.01855        0.09941
   6124.00        0.01807        0.10344
   6125.00        0.01758        0.10741
   6126.00        0.01709        0.11131
   6127.00        0.01660        0.11514
   6128.00        0.01611        0.11890
   6129.00        0.01562        0.12256
   6130.00        0.01514        0.12613
   6131.00        0.01416        0.12959
   6132.00        0.01318        0.13295
   6133.00        0.01221        0.13618
   6134.00        0.01123        0.13930
   6135.00        0.01025        0.14229
   6136.00        0.00928        0.14516
   6137.00        0.00830        0.14787
   6138.00        0.00732        0.15044
   6139.00        0.00635        0.15286
   6140.00        0.00537        0.15514
   6141.00        0.00391        0.15726
   6142.00        0.00244        0.15921
   6143.00        0.00098        0.16100
   6144.00       -0.00049        0.16261
   6145.00       -0.00195        0.16406
   6146.00       -0.00342        0.16534
   6147.00       -0.00488        0.16644
   6148.00       -0.00635        0.16736
   6149.00       -0.00781        0.16809
   6150.00       -0.00928        0.16866
   6151.00       -0.01074        0.16904
   6152.00       -0.01172        0.16924
   6153.00       -0.01270        0.16924
   6154.00       -0.01367        0.16908
   6155.00       -0.01465        0.16873
   6156.00       -0.01562        0.16820
   6157.00       -0.01660        0.16750
   6158.00       -0.01758        0.16663
   6159.00       -0.01855        0.16557
   6160.00       -0.01953        0.16435
   6161.00       -0.02051        0.16296
   6162.00       -0.02100        0.16141
   6163.00       -0.02148        0.15970
   6164.00       -0.02197        0.15784
   6165.00       -0.02246        0.15582
   6166.00       -0.02295        0.15366
   6167.00       -0.02344        0.15135
   6168.00       -0.02344        0.14891
   6169.00       -0.02344        0.14635
   6170.00       -0.02344        0.14366
   6171.00       -0.02344        0.14085
   6172.00       -0.02344        0.13792
   6173.00       -0.02295        0.13490
   6174.00       -0.02246        0.13177
   6175.00       -0.02197        0.12857
   6176.00       -0.02148        0.12527
   6177.00       -0.02100        0.12190
   6178.00       -0.02051        0.11845
   6179.00       -0.01953        0.11496
   6180.00       -0.01855        0.11140
   6181.00       -0.01758        0.10780
   6182.00       -0.01660        0.10416
   6183.00       -0.01562        0.10049
   6184.00       -0.01465        0.09680
   6185.00       -0.01367        0.09309
   6186.00       -0.01270        0.08939
   6187.00       -0.01123        0.08568
   6188.00       -0.00977        0.08197
   6189.00       -0.00830        0.07828
   6190.00       -0.00684        0.07462
   6191.00       -0.00537        0.07098
   6192.00       -0.00391        0.06740
   6193.00       -0.00244        0.06384
   6194.00       -0.00098        0.06035
   6195.00        0.00049        0.05692
   6196.00        0.00195        0.05354
   6197.00        0.00342        0.05025
   6198.00        0.00488        0.04703
   6199.00        0.00635        0.04390
   6200.00        0.00781        0.04085
   6201.00        0.00928        0.03790
   6202.00        0.01074        0.03505
   6203.00        0.01221        0.03230
   6204.00        0.01367        0.02966
   6205.00        0.01465        0.02715
   6206.00        0.01562        0.02473
   6207.00        0.01660        0.02245
   6208.00        0.01758        0.02028
   6209.00        0.01855        0.01825
   6210.00        0.01953        0.01633
   6211.00        0.02051        0.01456
   6212.00        0.02148        0.01291
   6213.00        0.02197        0.01140
   6214.00        0.02246        0.01001
   6215.00        0.02295        0.00877
   6216.00        0.02344        0.00766
   6217.00        0.02393        0.00668
   6218.00        0.02441        0.00584
   6219.00        0.02441        0.00514
   6220.00        0.02441        0.00456
   6221.00        0.02441        0.00412
   6222.00        0.02441        0.00381
   6223.00        0.02441        0.00363
   6224.00        0.02393        0.00357
   6225.00        0.02344        0.00362
   6226.00        0.02295        0.00380
   6227.00        0.02246        0.00409
   6228.00        0.02197        0.00450
   6229.00        0.02148        0.00500
   6230.00        0.02100        0.00562
   6231.00        0.02002        0.00633
   6232.00        0.01904        0.00713
   6233.00        0.01807        0.00803
   6234.00        0.01709        0.00900
   6235.00        0.01611        0.01006
   6236.00        0.01514        0.01117
   6237.00        0.01416        0.01236
   6238.00        0.01318        0.01361
   6239.00        0.01221        0.01491
   6240.00        0.01123        0.01627
   6241.00        0.01025        0.01765
   6242.00        0.00928        0.01909
   6243.00        0.00830        0.02055
   6244.00        0.00732        0.02203
   6245.00        0.00635        0.02353
   6246.00        0.00537        0.02504
   6247.00        0.00439        0.02655
   6248.00        0.00342        0.02805
   6249.00        0.00244        0.02954
   6250.00        0.00146        0.03104
   6251.00        0.00049        0.03249
   6252.00       -0.00049        0.03392
   6253.00       -0.00146        0.03532
   6254.00       -0.00244        0.03668
   6255.00       -0.00342        0.03799
   6256.00       -0.00439        0.03925
   6257.00       -0.00537        0.04045
   6258.00       -0.00635        0.04160
   6259.00       -0.00684        0.04268
   6260.00       -0.00732        0.04369
   6261.00       -0.00781        0.04462
   6262.00       -0.00830        0.04547
   6263.00       -0.00879        0.04623
   6264.00       -0.00928        0.04691
   6265.00       -0.00977        0.04750
   6266.00       -0.01025        0.04799
   6267.00       -0.01025        0.04839
   6268.00       -0.01025        0.04869
   6269.00       -0.01025        0.04889
   6270.00       -0.01025        0.04898
   6271.00       -0.01025        0.04897
   6272.00       -0.01025        0.04884
   6273.00       -0.01025        0.04863
   6274.00       -0.01025        0.04829
   6275.00       -0.00977        0.04785
   6276.00       -0.00928        0.04730
   6277.00       -0.00879        0.04665
   6278.00       -0.00830        0.04587
   6279.00       -0.00781        0.04500
   6280.00       -0.00732        0.04402
   6281.00       -0.00684        0.04294
   6282.00       -0.00635        0.04175
   6283.00       -0.00586        0.04047
   6284.00       -0.00537        0.03909
   6285.00       -0.00488        0.03761
   6286.00       -0.00439        0.03604
   6287.00       -0.00391        0.03439
   6288.00       -0.00342        0.03265
   6289.00       -0.00293        0.03082
   6290.00       -0.00244        0.02893
   6291.00       -0.00195        0.02695
   6292.00       -0.00146        0.02490
   6293.00       -0.00098        0.02280
   6294.00       -0.00049        0.02063
   6295.00        0.00000        0.01842
   6296.00        0.00049        0.01614
   6297.00        0.00098        0.01382
   6298.00        0.00146        0.01147
   6299.00        0.00195        0.00908
   6300.00        0.00244        0.00667
   6301.00        0.00293        0.00423
   6302.00        0.00342        0.00177
   6303.00        0.00391       -0.00070
   6304.00        0.00439       -0.00317
   6305.00        0.00488       -0.00565
   6306.00        0.00488       -0.00812
   6307.00        0.00488       -0.01057
   6308.00        0.00488       -0.01302
   6309.00        0.00488       -0.01544
   6310.00        0.00488       -0.01784
   6311.00        0.00488       -0.02019
   6312.00        0.00488       -0.02252
   6313.00        0.00488       -0.02480
   6314.00        0.00439       -0.02702
   6315.00        0.00391       -0.02921
   6316.00        0.00342       -0.03133
   6317.00        0.00293       -0.03339
   6318.00        0.00244       -0.03537
   6319.00        0.00195       -0.03729
   6320.00        0.00146       -0.03914
   6321.00        0.00098       -0.04089
   6322.00        0.00049       -0.04259
   6323.00        0.00000       -0.04417
   6324.00       -0.00098       -0.04568
   6325.00       -0.00195       -0.04710
   6326.00       -0.00293       -0.04842
   6327.00       -0.00391       -0.04964
   6328.00       -0.00488       -0.05077
   6329.00       -0.00586       -0.05179
   6330.00       -0.00684       -0.05270
   6331.00       -0.00781       -0.05353
   6332.00       -0.00879       -0.05423
   6333.00       -0.00977       -0.05484
   6334.00       -0.01074       -0.05533
   6335.00       -0.01172       -0.05573
   6336.00       -0.01270       -0.05602
   6337.00       -0.01367       -0.05618
   6338.00       -0.01465       -0.05626
   6339.00       -0.01562       -0.05623
   6340.00       -0.01611       -0.05609
   6341.00       -0.01660       -0.05585
   6342.00       -0.01709       -0.05550
   6343.00       -0.01758       -0.05505
   6344.00       -0.01807       -0.05452
   6345.00       -0.01855       -0.05389
   6346.00       -0.01904       -0.05316
   6347.00       -0.01953       -0.05235
   6348.00       -0.02002       -0.05145
   6349.00       -0.02002       -0.05046
   6350.00       -0.02002       -0.04939
   6351.00       -0.02002       -0.04825
   6352.00       -0.02002       -0.04704
   6353.00       -0.02002       -0.04576
   6354.00       -0.02002       -0.04440
   6355.00       -0.01953       -0.04300
   6356.00       -0.01904       -0.04153
   6357.00       -0.01855       -0.04002
   6358.00       -0.01807       -0.03845
   6359.00       -0.01758       -0.03685
   6360.00       -0.01709       -0.03520
   6361.00       -0.01660       -0.03352
   6362.00       -0.01562       -0.03181
   6363.00       -0.01465       -0.03008
   6364.00       -0.01367       -0.02832
   6365.00       -0.01270       -0.02655
   6366.00       -0.01172       -0.02478
   6367.00       -0.01074       -0.02299
   6368.00       -0.00977       -0.02121
   6369.00       -0.00879       -0.01942
   6370.00       -0.00732       -0.01765
   6371.00       -0.00586       -0.01590
   6372.00       -0.00439       -0.01414
   6373.00       -0.00293       -0.01244
   6374.00       -0.00146       -0.01074
   6375.00        0.00000       -0.00908
   6376.00        0.00146       -0.00745
   6377.00        0.00293       -0.00586
   6378.00        0.00439       -0.00430
   6379.00        0.00586       -0.00279
   6380.00        0.00732       -0.00134
   6381.00        0.00879        0.00006
   6382.00        0.01025        0.00140
   6383.00        0.01172        0.00270
   6384.00        0.01318        0.00394
   6385.00        0.01465        0.00510
   6386.00        0.01611        0.00621
   6387.00        0.01709        0.00725
   6388.00        0.01807        0.00821
   6389.00        0.01904        0.00911
   6390.00        0.02002        0.00993
   6391.00        0.02100        0.01070
   6392.00        0.02197        0.01137
   6393.00        0.02295        0.01198
   6394.00        0.02393        0.01251
   6395.00        0.02441        0.01297
   6396.00        0.02490        0.01335
   6397.00        0.02539        0.01366
   6398.00        0.02588        0.01389
   6399.00        0.02637        0.01404
   6400.00        0.02686        0.01413
   6401.00        0.02686        0.01414
   6402.00        0.02686        0.01408
   6403.00        0.02686        0.01396
   6404.00        0.02686        0.01376
   6405.00        0.02686        0.01350
   6406.00        0.02637        0.01318
   6407.00        0.02588        0.01280
   6408.00        0.02539        0.01236
   6409.00        0.02490        0.01187
   6410.00        0.02441        0.01132
   6411.00        0.02393        0.01073
   6412.00        0.02295        0.01007
   6413.00        0.02197        0.00938
   6414.00        0.02100        0.00865
   6415.00        0.02002        0.00789
   6416.00        0.01904        0.00710
   6417.00        0.01807        0.00627
   6418.00        0.01709        0.00542
   6419.00        0.01611        0.00455
   6420.00        0.01514        0.00366
   6421.00        0.01367        0.00276
   6422.00        0.01221        0.00185
   6423.00        0.01074        0.00093
   6424.00        0.00928        0.00002
   6425.00        0.00781       -0.00090
   6426.00        0.00635       -0.00180
   6427.00        0.00488       -0.00270
   6428.00        0.00342       -0.00357
   6429.00        0.00195       -0.00443
   6430.00        0.00049       -0.00526
   6431.00       -0.00098       -0.00607
   6432.00       -0.00244       -0.00685
   6433.00       -0.00391       -0.00758
   6434.00       -0.00488       -0.00829
   6435.00       -0.00586       -0.00894
   6436.00       -0.00684       -0.00955
   6437.00       -0.00781       -0.01012
   6438.00       -0.00879       -0.01064
   6439.00       -0.00977       -0.01109
   6440.00       -0.01074       -0.01149
   6441.00       -0.01172       -0.01184
   6442.00       -0.01270       -0.01212
   6443.00       -0.01318       -0.01233
   6444.00       -0.01367       -0.01248
   6445.00       -0.01416       -0.01256
   6446.00       -0.01465       -0.01256
   6447.00       -0.01514       -0.01250
   6448.00       -0.01562       -0.01236
   6449.00       -0.01611       -0.01215
   6450.00       -0.01611       -0.01186
   6451.00       -0.01611       -0.01149
   6452.00       -0.01611       -0.01105
   6453.00       -0.01611       -0.01053
   6454.00       -0.01611       -0.00993
   6455.00       -0.01611       -0.00928
   6456.00       -0.01611       -0.00853
   6457.00       -0.01562       -0.00771
   6458.00       -0.01514       -0.00681
   6459.00       -0.01465       -0.00584
   6460.00       -0.01416       -0.00481
   6461.00       -0.01367       -0.00369
   6462.00       -0.01318       -0.00252
   6463.00       -0.01270       -0.00127
   6464.00       -0.01221        0.00005
   6465.00       -0.01172        0.00142
   6466.00       -0.01074        0.00285
   6467.00       -0.00977        0.00433
   6468.00       -0.00879        0.00589
   6469.00       -0.00781        0.00748
   6470.00       -0.00684        0.00912
   6471.00       -0.00586        0.01080
   6472.00       -0.00488        0.01254
   6473.00       -0.00391        0.01430
   6474.00       -0.00293        0.01610
   6475.00       -0.00195        0.01793
   6476.00       -0.00098        0.01979
   6477.00        0.00000        0.02168
   6478.00        0.00098        0.02357
   6479.00        0.00146        0.02550
   6480.00        0.00195        0.02742
   6481.00        0.00244        0.02934
   6482.00        0.00293        0.03128
   6483.00        0.00342        0.03322
   6484.00        0.00391        0.03514
   6485.00        0.00439        0.03706
   6486.00        0.00488        0.03897
   6487.00        0.00537        0.04085
   6488.00        0.00586        0.04272
   6489.00        0.00586        0.04456
   6490.00        0.00586        0.04637
   6491.00        0.00586        0.04814
   6492.00        0.00586        0.04988
   6493.00        0.00586        0.05159
   6494.00        0.00586        0.05324
   6495.00        0.00586        0.05486
   6496.00        0.00586        0.05641
   6497.00        0.00537        0.05792
   6498.00        0.00488        0.05937
   6499.00        0.00439        0.06076
   6500.00        0.00391        0.06209
   6501.00        0.00342        0.06337
   6502.00        0.00293        0.06456
   6503.00        0.00244        0.06570
   6504.00        0.00195        0.06677
   6505.00        0.00146        0.06776
   6506.00        0.00098        0.06870
   6507.00        0.00049        0.06955
   6508.00       -0.00049        0.07033
   6509.00       -0.00146        0.07103
   6510.00       -0.00244        0.07166
   6511.00       -0.00342        0.07220
   6512.00       -0.00439        0.07269
   6513.00       -0.00537        0.07309
   6514.00       -0.00635        0.07343
   6515.00       -0.00732        0.07367
   6516.00       -0.00830        0.07385
   6517.00       -0.00928        0.07396
   6518.00       -0.01025        0.07401
   6519.00       -0.01123        0.07396
   6520.00       -0.01221        0.07387
   6521.00       -0.01270        0.07370
   6522.00       -0.01318        0.07346
   6523.00       -0.01367        0.07317
   6524.00       -0.01416        0.07280
   6525.00       -0.01465        0.07239
   6526.00       -0.01514        0.07191
   6527.00       -0.01562        0.07140
   6528.00       -0.01611        0.07082
   6529.00       -0.01660        0.07021
   6530.00       -0.01660        0.06953
   6531.00       -0.01660        0.06883
   6532.00       -0.01660        0.06808
   6533.00       -0.01660        0.06731
   6534.00       -0.01660        0.06650
   6535.00       -0.01660        0.06567
   6536.00       -0.01660        0.06480
   6537.00       -0.01611        0.06393
   6538.00       -0.01562        0.06303
   6539.00       -0.01514        0.06213
   6540.00       -0.01465        0.06120
   6541.00       -0.01416        0.06029
   6542.00       -0.01367        0.05936
   6543.00       -0.01318        0.05844
   6544.00       -0.01270        0.05751
   6545.00       -0.01172        0.05661
   6546.00       -0.01074        0.05571
   6547.00       -0.00977        0.05482
   6548.00       -0.00879        0.05396
   6549.00       -0.00781        0.05310
   6550.00       -0.00684        0.05228
   6551.00       -0.00586        0.05148
   6552.00       -0.00488        0.05072
   6553.00       -0.00391        0.04999
   6554.00       -0.00293        0.04929
   6555.00       -0.00146        0.04861
   6556.00        0.00000        0.04799
   6557.00        0.00146        0.04739
   6558.00        0.00293        0.04686
   6559.00        0.00439        0.04636
   6560.00        0.00586        0.04590
   6561.00        0.00732        0.04549
   6562.00        0.00879        0.04512
   6563.00        0.01025        0.04480
   6564.00        0.01172        0.04453
   6565.00        0.01270        0.04431
   6566.00        0.01367        0.04414
   6567.00        0.01465        0.04401
   6568.00        0.01562        0.04393
   6569.00        0.01660        0.04390
   6570.00        0.01758        0.04391
   6571.00        0.01855        0.04398
   6572.00        0.01953        0.04408
   6573.00        0.02051        0.04424
   6574.00        0.02148        0.04443
   6575.00        0.02197        0.04466
   6576.00        0.02246        0.04492
   6577.00        0.02295        0.04523
   6578.00        0.02344        0.04556
   6579.00        0.02393        0.04593
   6580.00        0.02441        0.04634
   6581.00        0.02441        0.04675
   6582.00        0.02441        0.04721
   6583.00        0.02441        0.04767
   6584.00        0.02441        0.04816
   6585.00        0.02441        0.04865
   6586.00        0.02441        0.04916
   6587.00        0.02441        0.04968
   6588.00        0.02393        0.05020
   6589.00        0.02344        0.05072
   6590.00        0.02295        0.05124
   6591.00        0.02246        0.05176
   6592.00        0.02197        0.05226
   6593.00        0.02148        0.05275
   6594.00        0.02051        0.05322
   6595.00        0.01953        0.05368
   6596.00        0.01855        0.05411
   6597.00        0.01758        0.05452
   6598.00        0.01660        0.05489
   6599.00        0.01562        0.05522
   6600.00        0.01465        0.05553
   6601.00        0.01367        0.05579
   6602.00        0.01270        0.05602
   6603.00        0.01172        0.05618
   6604.00        0.01074        0.05630
   6605.00        0.00977        0.05638
   6606.00        0.00830        0.05641
   6607.00        0.00684        0.05637
   6608.00        0.00537        0.05627
   6609.00        0.00391        0.05612
   6610.00        0.00244        0.05591
   6611.00        0.00098        0.05562
   6612.00       -0.00049        0.05527
   6613.00       -0.00146        0.05486
   6614.00       -0.00244        0.05437
   6615.00       -0.00342        0.05382
   6616.00       -0.00439        0.05319
   6617.00       -0.00537        0.05249
   6618.00       -0.00635        0.05173
   6619.00       -0.00732        0.05089
   6620.00       -0.00830        0.04999
   6621.00       -0.00928        0.04901
   6622.00       -0.01025        0.04796
   6623.00       -0.01123        0.04684
   6624.00       -0.01221        0.04565
   6625.00       -0.01270        0.04439
   6626.00       -0.01318        0.04308
   6627.00       -0.01367        0.04167
   6628.00       -0.01416        0.04022
   6629.00       -0.01465        0.03871
   6630.00       -0.01514        0.03714
   6631.00       -0.01562        0.03551
   6632.00       -0.01611        0.03381
   6633.00       -0.01611        0.03207
   6634.00       -0.01611        0.03029
   6635.00       -0.01611        0.02844
   6636.00       -0.01611        0.02657
   6637.00       -0.01611        0.02464
   6638.00       -0.01611        0.02267
   6639.00       -0.01611        0.02068
   6640.00       -0.01611        0.01865
   6641.00       -0.01562        0.01659
   6642.00       -0.01514        0.01450
   6643.00       -0.01465        0.01239
   6644.00       -0.01416        0.01027
   6645.00       -0.01367        0.00812
   6646.00       -0.01318        0.00597
   6647.00       -0.01270        0.00380
   6648.00       -0.01221        0.00163
   6649.00       -0.01172       -0.00053
   6650.00       -0.01123       -0.00270
   6651.00       -0.01074       -0.00487
   6652.00       -0.01025       -0.00702
   6653.00       -0.00977       -0.00916
   6654.00       -0.00928       -0.01128
   6655.00       -0.00879       -0.01338
   6656.00       -0.00830       -0.01547
   6657.00       -0.00781       -0.01753
   6658.00       -0.00732       -0.01956
   6659.00       -0.00684       -0.02156
   6660.00       -0.00635       -0.02353
   6661.00       -0.00586       -0.02547
   6662.00       -0.00537       -0.02736
   6663.00       -0.00488       -0.02922
   6664.00       -0.00439       -0.03104
   6665.00       -0.00391       -0.03281
   6666.00       -0.00342       -0.03452
   6667.00       -0.00293       -0.03619
   6668.00       -0.00244       -0.03783
   6669.00       -0.00195       -0.03940
   6670.00       -0.00146       -0.04092
   6671.00       -0.00098       -0.04239
   6672.00       -0.00049       -0.04381
   6673.00        0.00000       -0.04517
   6674.00        0.00049       -0.04648
   6675.00        0.00098       -0.04773
   6676.00        0.00146       -0.04892
   6677.00        0.00195       -0.05006
   6678.00        0.00244       -0.05115
   6679.00        0.00244       -0.05217
   6680.00        0.00244       -0.05315
   6681.00        0.00244       -0.05406
   6682.00        0.00244       -0.05493
   6683.00        0.00244       -0.05574
   6684.00        0.00244       -0.05650
   6685.00        0.00244       -0.05721
   6686.00        0.00244       -0.05786
   6687.00        0.00244       -0.05847
   6688.00        0.00244       -0.05904
   6689.00        0.00244       -0.05954
   6690.00        0.00244       -0.06001
   6691.00        0.00244       -0.06044
   6692.00        0.00195       -0.06082
   6693.00        0.00146       -0.06116
   6694.00        0.00098       -0.06146
   6695.00        0.00049       -0.06172
   6696.00        0.00000       -0.06195
   6697.00       -0.00049       -0.06215
   6698.00       -0.00098       -0.06230
   6699.00       -0.00146       -0.06244
   6700.00       -0.00195       -0.06253
   6701.00       -0.00244       -0.06261
   6702.00       -0.00293       -0.06265
   6703.00       -0.00342       -0.06267
   6704.00       -0.00391       -0.06267
   6705.00       -0.00439       -0.06264
   6706.00       -0.00488       -0.06259
   6707.00       -0.00537       -0.06253
   6708.00       -0.00586       -0.06244
   6709.00       -0.00635       -0.06233
   6710.00       -0.00684       -0.06223
   6711.00       -0.00684       -0.06209
   6712.00       -0.00684       -0.06194
   6713.00       -0.00684       -0.06177
   6714.00       -0.00684       -0.06158
   6715.00       -0.00684       -0.06139
   6716.00       -0.00684       -0.06117
   6717.00       -0.00684       -0.06094
   6718.00       -0.00684       -0.06071
   6719.00       -0.00684       -0.06046
   6720.00       -0.00684       -0.06018
   6721.00       -0.00684       -0.05991
   6722.00       -0.00684       -0.05960
   6723.00       -0.00684       -0.05930
   6724.00       -0.00684       -0.05896
   6725.00       -0.00635       -0.05861
   6726.00       -0.00586       -0.05824
   6727.00       -0.00537       -0.05785
   6728.00       -0.00488       -0.05745
   6729.00       -0.00439       -0.05701
   6730.00       -0.00391       -0.05655
   6731.00       -0.00342       -0.05608
   6732.00       -0.00293       -0.05556
   6733.00       -0.00244       -0.05502
   6734.00       -0.00195       -0.05446
   6735.00       -0.00146       -0.05385
   6736.00       -0.00098       -0.05321
   6737.00       -0.00049       -0.05254
   6738.00        0.00000       -0.05183
   6739.00        0.00049       -0.05109
   6740.00        0.00098       -0.05029
   6741.00        0.00146       -0.04947
   6742.00        0.00195       -0.04858
   6743.00        0.00293       -0.04765
   6744.00        0.00391       -0.04668
   6745.00        0.00488       -0.04565
   6746.00        0.00537       -0.04459
   6747.00        0.00586       -0.04344
   6748.00        0.00635       -0.04227
   6749.00        0.00684       -0.04102
   6750.00        0.00732       -0.03972
   6751.00        0.00781       -0.03835
   6752.00        0.00830       -0.03693
   6753.00        0.00879       -0.03545
   6754.00        0.00928       -0.03389
   6755.00        0.00977       -0.03229
   6756.00        0.01025       -0.03061
   6757.00        0.01074       -0.02887
   6758.00        0.01123       -0.02705
   6759.00        0.01172       -0.02519
   6760.00        0.01221       -0.02325
   6761.00        0.01270       -0.02124
   6762.00        0.01318       -0.01918
   6763.00        0.01367       -0.01704
   6764.00        0.01367       -0.01485
   6765.00        0.01367       -0.01259
   6766.00        0.01367       -0.01027
   6767.00        0.01367       -0.00789
   6768.00        0.01367       -0.00545
   6769.00        0.01367       -0.00294
   6770.00        0.01367       -0.00040
   6771.00        0.01367        0.00221
   6772.00        0.01318        0.00488
   6773.00        0.01270        0.00758
   6774.00        0.01221        0.01035
   6775.00        0.01172        0.01314
   6776.00        0.01123        0.01599
   6777.00        0.01074        0.01886
   6778.00        0.01025        0.02177
   6779.00        0.00977        0.02472
   6780.00        0.00928        0.02769
   6781.00        0.00879        0.03069
   6782.00        0.00781        0.03371
   6783.00        0.00684        0.03673
   6784.00        0.00586        0.03978
   6785.00        0.00488        0.04283
   6786.00        0.00391        0.04588
   6787.00        0.00293        0.04893
   6788.00        0.00195        0.05199
   6789.00        0.00098        0.05502
   6790.00        0.00000        0.05804
   6791.00       -0.00098        0.06105
   6792.00       -0.00195        0.06404
   6793.00       -0.00293        0.06699
   6794.00       -0.00391        0.06990
   6795.00       -0.00488        0.07278
   6796.00       -0.00586        0.07562
   6797.00       -0.00684        0.07841
   6798.00       -0.00781        0.08116
   6799.00       -0.00879        0.08385
   6800.00       -0.00977        0.08647
   6801.00       -0.01074        0.08904
   6802.00       -0.01172        0.09152
   6803.00       -0.01270        0.09395
   6804.00       -0.01318        0.09628
   6805.00       -0.01367        0.09854
   6806.00       -0.01416        0.10071
   6807.00       -0.01465        0.10280
   6808.00       -0.01514        0.10480
   6809.00       -0.01562        0.10669
   6810.00       -0.01611        0.10849
   6811.00       -0.01660        0.11018
   6812.00       -0.01709        0.11177
   6813.00       -0.01709        0.11325
   6814.00       -0.01709        0.11462
   6815.00       -0.01709        0.11589
   6816.00       -0.01709        0.11703
   6817.00       -0.01709        0.11807
   6818.00       -0.01709        0.11899
   6819.00       -0.01709        0.11978
   6820.00       -0.01709        0.12045
   6821.00       -0.01660        0.12100
   6822.00       -0.01611        0.12143
   6823.00       -0.01562        0.12173
   6824.00       -0.01514        0.12192
   6825.00       -0.01465        0.12198
   6826.00       -0.01416        0.12190
   6827.00       -0.01367        0.12172
   6828.00       -0.01318        0.12141
   6829.00       -0.01270        0.12097
   6830.00       -0.01221        0.12042
   6831.00       -0.01123        0.11975
   6832.00       -0.01025        0.11896
   6833.00       -0.00928        0.11806
   6834.00       -0.00830        0.11703
   6835.00       -0.00732        0.11589
   6836.00       -0.00635        0.11465
   6837.00       -0.00537        0.11330
   6838.00       -0.00439        0.11183
   6839.00       -0.00342        0.11028
   6840.00       -0.00244        0.10861
   6841.00       -0.00146        0.10686
   6842.00       -0.00049        0.10500
   6843.00        0.00049        0.10306
   6844.00        0.00146        0.10103
   6845.00        0.00244        0.09891
   6846.00        0.00342        0.09671
   6847.00        0.00439        0.09444
   6848.00        0.00537        0.09210
   6849.00        0.00635        0.08968
   6850.00        0.00732        0.08720
   6851.00        0.00781        0.08467
   6852.00        0.00830        0.08208
   6853.00        0.00879        0.07944
   6854.00        0.00928        0.07674
   6855.00        0.00977        0.07401
   6856.00        0.01025        0.07123
   6857.00        0.01074        0.06842
   6858.00        0.01123        0.06560
   6859.00        0.01172        0.06273
   6860.00        0.01221        0.05984
   6861.00        0.01221        0.05695
   6862.00        0.01221        0.05403
   6863.00        0.01221        0.05110
   6864.00        0.01221        0.04817
   6865.00        0.01221        0.04524
   6866.00        0.01221        0.04231
   6867.00        0.01221        0.03940
   6868.00        0.01221        0.03650
   6869.00        0.01172        0.03360
   6870.00        0.01123        0.03073
   6871.00        0.01074        0.02788
   6872.00        0.01025        0.02505
   6873.00        0.00977        0.02226
   6874.00        0.00928        0.01950
   6875.00        0.00879        0.01677
   6876.00        0.00830        0.01408
   6877.00        0.00781        0.01144
   6878.00        0.00732        0.00883
   6879.00        0.00684        0.00629
   6880.00        0.00635        0.00378
   6881.00        0.00586        0.00134
   6882.00        0.00537       -0.00105
   6883.00        0.00439       -0.00340
   6884.00        0.00342       -0.00568
   6885.00        0.00244       -0.00789
   6886.00        0.00146       -0.01006
   6887.00        0.00049       -0.01215
   6888.00       -0.00049       -0.01416
   6889.00       -0.00146       -0.01613
   6890.00       -0.00244       -0.01801
   6891.00       -0.00342       -0.01984
   6892.00       -0.00391       -0.02158
   6893.00       -0.00439       -0.02325
   6894.00       -0.00488       -0.02487
   6895.00       -0.00537       -0.02640
   6896.00       -0.00586       -0.02786
   6897.00       -0.00635       -0.02925
   6898.00       -0.00684       -0.03056
   6899.00       -0.00732       -0.03180
   6900.00       -0.00781       -0.03297
   6901.00       -0.00830       -0.03406
   6902.00       -0.00879       -0.03508
   6903.00       -0.00928       -0.03604
   6904.00       -0.00977       -0.03691
   6905.00       -0.00977       -0.03772
   6906.00       -0.00977       -0.03845
   6907.00       -0.00977       -0.03912
   6908.00       -0.00977       -0.03972
   6909.00       -0.00977       -0.04025
   6910.00       -0.00977       -0.04071
   6911.00       -0.00977       -0.04112
   6912.00       -0.00977       -0.04146
   6913.00       -0.00977       -0.04172
   6914.00       -0.00977       -0.04193
   6915.00       -0.00977       -0.04208
   6916.00       -0.00928       -0.04219
   6917.00       -0.00879       -0.04222
   6918.00       -0.00830       -0.04221
   6919.00       -0.00781       -0.04214
   6920.00       -0.00732       -0.04202
   6921.00       -0.00684       -0.04187
   6922.00       -0.00635       -0.04166
   6923.00       -0.00586       -0.04140
   6924.00       -0.00537       -0.04109
   6925.00       -0.00488       -0.04076
   6926.00       -0.00439       -0.04039
   6927.00       -0.00391       -0.03998
   6928.00       -0.00342       -0.03954
   6929.00       -0.00293       -0.03906
   6930.00       -0.00244       -0.03856
   6931.00       -0.00195       -0.03802
   6932.00       -0.00146       -0.03748
   6933.00       -0.00098       -0.03690
   6934.00       -0.00049       -0.03630
   6935.00        0.00000       -0.03571
   6936.00        0.00049       -0.03508
   6937.00        0.00098       -0.03445
   6938.00        0.00146       -0.03381
   6939.00        0.00195       -0.03316
   6940.00        0.00244       -0.03252
   6941.00        0.00293       -0.03186
   6942.00        0.00342       -0.03122
   6943.00        0.00391       -0.03056
   6944.00        0.00439       -0.02994
   6945.00        0.00488       -0.02931
   6946.00        0.00537       -0.02869
   6947.00        0.00586       -0.02809
   6948.00        0.00635       -0.02751
   6949.00        0.00684       -0.02695
   6950.00        0.00732       -0.02640
   6951.00        0.00781       -0.02588
   6952.00        0.00830       -0.02539
   6953.00        0.00879       -0.02493
   6954.00        0.00928       -0.02451
   6955.00        0.00977       -0.02411
   6956.00        0.01025       -0.02374
   6957.00        0.01074       -0.02342
   6958.00        0.01123       -0.02313
   6959.00        0.01123       -0.02289
   6960.00        0.01123       -0.02269
   6961.00        0.01123       -0.02252
   6962.00        0.01123       -0.02242
   6963.00        0.01123       -0.02235
   6964.00        0.01123       -0.02235
   6965.00        0.01123       -0.02238
   6966.00        0.01123       -0.02248
   6967.00        0.01123       -0.02263
   6968.00        0.01123       -0.02283
   6969.00        0.01123       -0.02309
   6970.00        0.01123       -0.02341
   6971.00        0.01123       -0.02379
   6972.00        0.01123       -0.02423
   6973.00        0.01074       -0.02472
   6974.00        0.01025       -0.02528
   6975.00        0.00977       -0.02591
   6976.00        0.00928       -0.02660
   6977.00        0.00879       -0.02734
   6978.00        0.00830       -0.02815
   6979.00        0.00781       -0.02902
   6980.00        0.00732       -0.02995
   6981.00        0.00684       -0.03096
   6982.00        0.00635       -0.03201
   6983.00        0.00586       -0.03314
   6984.00        0.00537       -0.03433
   6985.00        0.00488       -0.03558
   6986.00        0.00439       -0.03690
   6987.00        0.00391       -0.03825
   6988.00        0.00342       -0.03969
   6989.00        0.00293       -0.04117
   6990.00        0.00244       -0.04271
   6991.00        0.00195       -0.04431
   6992.00        0.00146       -0.04596
   6993.00        0.00098       -0.04765
   6994.00        0.00049       -0.04941
   6995.00        0.00049       -0.05119
   6996.00        0.00049       -0.05304
   6997.00        0.00049       -0.05493
   6998.00        0.00049       -0.05685
   6999.00        0.00049       -0.05882
   7000.00        0.00049       -0.06082
   7001.00        0.00049       -0.06285
   7002.00        0.00049       -0.06493
   7003.00        0.00049       -0.06702
   7004.00        0.00049       -0.06912
   7005.00        0.00049       -0.07127
   7006.00        0.00049       -0.07343
   7007.00        0.00049       -0.07561
   7008.00        0.00049       -0.07779
   7009.00        0.00049       -0.07999
   7010.00        0.00049       -0.08218
   7011.00        0.00049       -0.08438
   7012.00        0.00049       -0.08659
   7013.00        0.00098       -0.08879
   7014.00        0.00146       -0.09097
   7015.00        0.00195       -0.09315
   7016.00        0.00244       -0.09532
   7017.00        0.00293       -0.09746
   7018.00        0.00342       -0.09959
   7019.00        0.00391       -0.10168
   7020.00        0.00439       -0.10374
   7021.00        0.00488       -0.10579
   7022.00        0.00537       -0.10779
   7023.00        0.00586       -0.10974
   7024.00        0.00635       -0.11165
   7025.00        0.00684       -0.11353
   7026.00        0.00732       -0.11534
   7027.00        0.00781       -0.11710
   7028.00        0.00830       -0.11880
   7029.00        0.00879       -0.12045
   7030.00        0.00928       -0.12204
   7031.00        0.00928       -0.12355
   7032.00        0.00928       -0.12500
   7033.00        0.00928       -0.12637
   7034.00        0.00928       -0.12767
   7035.00        0.00928       -0.12889
   7036.00        0.00928       -0.13004
   7037.00        0.00928       -0.13110
   7038.00        0.00928       -0.13208
   7039.00        0.00928       -0.13297
   7040.00        0.00928       -0.13376
   7041.00        0.00928       -0.13446
   7042.00        0.00928       -0.13509
   7043.00        0.00928       -0.13559
   7044.00        0.00928       -0.13602
   7045.00        0.00928       -0.13634
   7046.00        0.00928       -0.13657
   7047.00        0.00928       -0.13669
   7048.00        0.00879       -0.13670
   7049.00        0.00830       -0.13663
   7050.00        0.00781       -0.13644
   7051.00        0.00732       -0.13615
   7052.00        0.00684       -0.13576
   7053.00        0.00635       -0.13525
   7054.00        0.00586       -0.13464
   7055.00        0.00537       -0.13394
   7056.00        0.00488       -0.13312
   7057.00        0.00439       -0.13219
   7058.00        0.00391       -0.13116
   7059.00        0.00342       -0.13002
   7060.00        0.00293       -0.12878
   7061.00        0.00244       -0.12743
   7062.00        0.00195       -0.12598
   7063.00        0.00146       -0.12444
   7064.00        0.00098       -0.12279
   7065.00        0.00049       -0.12103
   7066.00        0.00000       -0.11917
   7067.00       -0.00049       -0.11723
   7068.00       -0.00098       -0.11519
   7069.00       -0.00146       -0.11305
   7070.00       -0.00195       -0.11081
   7071.00       -0.00244       -0.10849
   7072.00       -0.00293       -0.10608
   7073.00       -0.00342       -0.10359
   7074.00       -0.00391       -0.10100
   7075.00       -0.00439       -0.09834
   7076.00       -0.00488       -0.09560
   7077.00       -0.00537       -0.09277
   7078.00       -0.00586       -0.08987
   7079.00       -0.00635       -0.08690
   7080.00       -0.00684       -0.08386
   7081.00       -0.00732       -0.08075
   7082.00       -0.00732       -0.07758
   7083.00       -0.00732       -0.07434
   7084.00       -0.00732       -0.07104
   7085.00       -0.00732       -0.06770
   7086.00       -0.00732       -0.06429
   7087.00       -0.00732       -0.06084
   7088.00       -0.00732       -0.05733
   7089.00       -0.00732       -0.05377
   7090.00       -0.00732       -0.05017
   7091.00       -0.00732       -0.04654
   7092.00       -0.00732       -0.04286
   7093.00       -0.00732       -0.03915
   7094.00       -0.00732       -0.03542
   7095.00       -0.00732       -0.03165
   7096.00       -0.00684       -0.02786
   7097.00       -0.00635       -0.02405
   7098.00       -0.00586       -0.02020
   7099.00       -0.00537       -0.01636
   7100.00       -0.00488       -0.01248
   7101.00       -0.00439       -0.00861
   7102.00       -0.00391       -0.00471
   7103.00       -0.00342       -0.00081
   7104.00       -0.00293        0.00308
   7105.00       -0.00244        0.00699
   7106.00       -0.00195        0.01089
   7107.00       -0.00146        0.01479
   7108.00       -0.00098        0.01868
   7109.00       -0.00049        0.02255
   7110.00        0.00000        0.02643
   7111.00        0.00049        0.03027
   7112.00        0.00098        0.03412
   7113.00        0.00146        0.03793
   7114.00        0.00195        0.04173
   7115.00        0.00244        0.04550
   7116.00        0.00293        0.04926
   7117.00        0.00342        0.05298
   7118.00        0.00391        0.05667
   7119.00        0.00439        0.06032
   7120.00        0.00488        0.06393
   7121.00        0.00537        0.06752
   7122.00        0.00586        0.07106
   7123.00        0.00635        0.07457
   7124.00        0.00635        0.07802
   7125.00        0.00635        0.08144
   7126.00        0.00635        0.08479
   7127.00        0.00635        0.08810
   7128.00        0.00635        0.09137
   7129.00        0.00635        0.09457
   7130.00        0.00635        0.09773
   7131.00        0.00635        0.10081
   7132.00        0.00635        0.10385
   7133.00        0.00635        0.10681
   7134.00        0.00635        0.10973
   7135.00        0.00635        0.11256
   7136.00        0.00635        0.11533
   7137.00        0.00635        0.11803
   7138.00        0.00586        0.12065
   7139.00        0.00537        0.12320
   7140.00        0.00488        0.12567
   7141.00        0.00439        0.12808
   7142.00        0.00391        0.13039
   7143.00        0.00342        0.13263
   7144.00        0.00293        0.13478
   7145.00        0.00244        0.13686
   7146.00        0.00195        0.13884
   7147.00        0.00146        0.14073
   7148.00        0.00098        0.14253
   7149.00        0.00049        0.14424
   7150.00        0.00000        0.14586
   7151.00       -0.00049        0.14738
   7152.00       -0.00098        0.14880
   7153.00       -0.00146        0.15013
   7154.00       -0.00195        0.15135
   7155.00       -0.00244        0.15248
   7156.00       -0.00293        0.15350
   7157.00       -0.00342        0.15443
   7158.00       -0.00391        0.15524
   7159.00       -0.00439        0.15596
   7160.00       -0.00488        0.15656
   7161.00       -0.00537        0.15704
   7162.00       -0.00586        0.15744
   7163.00       -0.00635        0.15771
   7164.00       -0.00684        0.15787
   7165.00       -0.00732        0.15791
   7166.00       -0.00781        0.15785
   7167.00       -0.00830        0.15768
   7168.00       -0.00879        0.15739
   7169.00       -0.00928        0.15698
   7170.00       -0.00977        0.15646
   7171.00       -0.01025        0.15584
   7172.00       -0.01074        0.15509
   7173.00       -0.01123        0.15422
   7174.00       -0.01172        0.15324
   7175.00       -0.01221        0.15216
   7176.00       -0.01270        0.15096
   7177.00       -0.01318        0.14963
   7178.00       -0.01367        0.14821
   7179.00       -0.01416        0.14665
   7180.00       -0.01416        0.14500
   7181.00       -0.01416        0.14323
   7182.00       -0.01416        0.14136
   7183.00       -0.01416        0.13937
   7184.00       -0.01416        0.13728
   7185.00       -0.01416        0.13509
   7186.00       -0.01416        0.13280
   7187.00       -0.01416        0.13039
   7188.00       -0.01416        0.12788
   7189.00       -0.01416        0.12529
   7190.00       -0.01416        0.12260
   7191.00       -0.01416        0.11981
   7192.00       -0.01367        0.11693
   7193.00       -0.01318        0.11397
   7194.00       -0.01270        0.11092
   7195.00       -0.01221        0.10779
   7196.00       -0.01172        0.10457
   7197.00       -0.01123        0.10129
   7198.00       -0.01074        0.09792
   7199.00       -0.01025        0.09450
   7200.00       -0.00977        0.09100
   7201.00       -0.00928        0.08743
   7202.00       -0.00879        0.08382
   7203.00       -0.00830        0.08015
   7204.00       -0.00781        0.07643
   7205.00       -0.00732        0.07266
   7206.00       -0.00684        0.06885
   7207.00       -0.00635        0.06499
   7208.00       -0.00586        0.06111
   7209.00       -0.00537        0.05719
   7210.00       -0.00488        0.05325
   7211.00       -0.00439        0.04930
   7212.00       -0.00391        0.04532
   7213.00       -0.00342        0.04134
   7214.00       -0.00293        0.03734
   7215.00       -0.00244        0.03334
   7216.00       -0.00195        0.02936
   7217.00       -0.00146        0.02536
   7218.00       -0.00098        0.02139
   7219.00       -0.00049        0.01744
   7220.00        0.00000        0.01350
   7221.00        0.00049        0.00960
   7222.00        0.00098        0.00572
   7223.00        0.00146        0.00188
   7224.00        0.00195       -0.00192
   7225.00        0.00244       -0.00569
   7226.00        0.00293       -0.00940
   7227.00        0.00342       -0.01305
   7228.00        0.00391       -0.01665
   7229.00        0.00439       -0.02017
   7230.00        0.00488       -0.02364
   7231.00        0.00537       -0.02704
   7232.00        0.00586       -0.03035
   7233.00        0.00635       -0.03358
   7234.00        0.00684       -0.03674
   7235.00        0.00732       -0.03983
   7236.00        0.00781       -0.04280
   7237.00        0.00781       -0.04568
   7238.00        0.00781       -0.04848
   7239.00        0.00781       -0.05118
   7240.00        0.00781       -0.05377
   7241.00        0.00781       -0.05626
   7242.00        0.00781       -0.05864
   7243.00        0.00781       -0.06090
   7244.00        0.00781       -0.06306
   7245.00        0.00781       -0.06511
   7246.00        0.00781       -0.06703
   7247.00        0.00781       -0.06885
   7248.00        0.00781       -0.07054
   7249.00        0.00781       -0.07211
   7250.00        0.00781       -0.07356
   7251.00        0.00781       -0.07491
   7252.00        0.00781       -0.07611
   7253.00        0.00781       -0.07719
   7254.00        0.00781       -0.07817
   7255.00        0.00781       -0.07903
   7256.00        0.00781       -0.07974
   7257.00        0.00732       -0.08035
   7258.00        0.00684       -0.08084
   7259.00        0.00635       -0.08121
   7260.00        0.00586       -0.08145
   7261.00        0.00537       -0.08159
   7262.00        0.00488       -0.08162
   7263.00        0.00439       -0.08153
   7264.00        0.00391       -0.08131
   7265.00        0.00342       -0.08101
   7266.00        0.00293       -0.08060
   7267.00        0.00244       -0.08008
   7268.00        0.00195       -0.07947
   7269.00        0.00146       -0.07875
   7270.00        0.00098       -0.07794
   7271.00        0.00098       -0.07704
   7272.00        0.00098       -0.07605
   7273.00        0.00098       -0.07498
   7274.00        0.00098       -0.07384
   7275.00        0.00098       -0.07262
   7276.00        0.00098       -0.07130
   7277.00        0.00098       -0.06995
   7278.00        0.00098       -0.06851
   7279.00        0.00098       -0.06702
   7280.00        0.00098       -0.06548
   7281.00        0.00098       -0.06387
   7282.00        0.00098       -0.06224
   7283.00        0.00098       -0.06055
   7284.00        0.00098       -0.05882
   7285.00        0.00098       -0.05707
   7286.00        0.00098       -0.05528
   7287.00        0.00098       -0.05347
   7288.00        0.00098       -0.05164
   7289.00        0.00098       -0.04979
   7290.00        0.00098       -0.04793
   7291.00        0.00098       -0.04607
   7292.00        0.00098       -0.04420
   7293.00        0.00098       -0.04234
   7294.00        0.00098       -0.04048
   7295.00        0.00098       -0.03864
   7296.00        0.00098       -0.03680
   7297.00        0.00098       -0.03499
   7298.00        0.00098       -0.03319
   7299.00        0.00098       -0.03142
   7300.00        0.00098       -0.02968
   7301.00        0.00098       -0.02798
   7302.00        0.00098       -0.02631
   7303.00        0.00098       -0.02467
   7304.00        0.00098       -0.02309
   7305.00        0.00098       -0.02155
   7306.00        0.00098       -0.02005
   7307.00        0.00098       -0.01860
   7308.00        0.00098       -0.01721
   7309.00        0.00098       -0.01587
   7310.00        0.00098       -0.01459
   7311.00        0.00098       -0.01335
   7312.00        0.00098       -0.01219
   7313.00        0.00098       -0.01108
   7314.00        0.00098       -0.01004
   7315.00        0.00098       -0.00905
   7316.00        0.00098       -0.00813
   7317.00        0.00098       -0.00728
   7318.00        0.00098       -0.00648
   7319.00        0.00098       -0.00577
   7320.00        0.00098       -0.00511
   7321.00        0.00098       -0.00452
   7322.00        0.00098       -0.00398
   7323.00        0.00098       -0.00351
   7324.00        0.00098       -0.00311
   7325.00        0.00098       -0.00276
   7326.00        0.00098       -0.00249
   7327.00        0.00098       -0.00227
   7328.00        0.00098       -0.00211
   7329.00        0.00098       -0.00200
   7330.00        0.00098       -0.00195
   7331.00        0.00098       -0.00195
   7332.00        0.00098       -0.00201
   7333.00        0.00098       -0.00212
   7334.00        0.00098       -0.00227
   7335.00        0.00146       -0.00247
   7336.00        0.00195       -0.00272
   7337.00        0.00244       -0.00301
   7338.00        0.00293       -0.00333
   7339.00        0.00293       -0.00368
   7340.00        0.00293       -0.00407
   7341.00        0.00293       -0.00450
   7342.00        0.00293       -0.00494
   7343.00        0.00293       -0.00542
   7344.00        0.00293       -0.00592
   7345.00        0.00293       -0.00644
   7346.00        0.00293       -0.00697
   7347.00        0.00293       -0.00752
   7348.00        0.00293       -0.00809
   7349.00        0.00293       -0.00867
   7350.00        0.00293       -0.00925
   7351.00        0.00293       -0.00983
   7352.00        0.00293       -0.01041
   7353.00        0.00293       -0.01099
   7354.00        0.00293       -0.01157
   7355.00        0.00293       -0.01213
   7356.00        0.00293       -0.01270
   7357.00        0.00293       -0.01323
   7358.00        0.00342       -0.01378
   7359.00        0.00391       -0.01428
   7360.00        0.00439       -0.01479
   7361.00        0.00488       -0.01527
   7362.00        0.00537       -0.01573
   7363.00        0.00586       -0.01616
   7364.00        0.00586       -0.01657
   7365.00        0.00586       -0.01695
   7366.00        0.00586       -0.01730
   7367.00        0.00586       -0.01762
   7368.00        0.00586       -0.01791
   7369.00        0.00586       -0.01817
   7370.00        0.00586       -0.01840
   7371.00        0.00586       -0.01859
   7372.00        0.00586       -0.01874
   7373.00        0.00586       -0.01886
   7374.00        0.00586       -0.01894
   7375.00        0.00586       -0.01898
   7376.00        0.00586       -0.01898
   7377.00        0.00586       -0.01895
   7378.00        0.00586       -0.01888
   7379.00        0.00586       -0.01877
   7380.00        0.00586       -0.01863
   7381.00        0.00635       -0.01845
   7382.00        0.00684       -0.01822
   7383.00        0.00732       -0.01796
   7384.00        0.00732       -0.01767
   7385.00        0.00732       -0.01733
   7386.00        0.00732       -0.01697
   7387.00        0.00732       -0.01656
   7388.00        0.00732       -0.01613
   7389.00        0.00732       -0.01566
   7390.00        0.00732       -0.01515
   7391.00        0.00732       -0.01462
   7392.00        0.00732       -0.01407
   7393.00        0.00732       -0.01347
   7394.00        0.00732       -0.01286
   7395.00        0.00732       -0.01221
   7396.00        0.00732       -0.01155
   7397.00        0.00732       -0.01086
   7398.00        0.00732       -0.01015
   7399.00        0.00732       -0.00941
   7400.00        0.00732       -0.00867
   7401.00        0.00732       -0.00790
   7402.00        0.00732       -0.00711
   7403.00        0.00732       -0.00632
   7404.00        0.00732       -0.00551
   7405.00        0.00732       -0.00470
   7406.00        0.00732       -0.00386
   7407.00        0.00732       -0.00304
   7408.00        0.00732       -0.00218
   7409.00        0.00732       -0.00134
   7410.00        0.00732       -0.00049
   7411.00        0.00732        0.00035
   7412.00        0.00732        0.00121
   7413.00        0.00732        0.00204
   7414.00        0.00732        0.00290
   7415.00        0.00732        0.00374
   7416.00        0.00732        0.00458
   7417.00        0.00732        0.00540
   7418.00        0.00732        0.00621
   7419.00        0.00732        0.00702
   7420.00        0.00732        0.00783
   7421.00        0.00732        0.00861
   7422.00        0.00732        0.00938
   7423.00        0.00732        0.01013
   7424.00        0.00732        0.01088
   7425.00        0.00732        0.01160
   7426.00        0.00732        0.01231
   7427.00        0.00684        0.01300
   7428.00        0.00635        0.01367
   7429.00        0.00586        0.01431
   7430.00        0.00537        0.01494
   7431.00        0.00488        0.01555
   7432.00        0.00439        0.01614
   7433.00        0.00391        0.01669
   7434.00        0.00342        0.01724
   7435.00        0.00293        0.01776
   7436.00        0.00244        0.01825
   7437.00        0.00195        0.01871
   7438.00        0.00146        0.01915
   7439.00        0.00098        0.01958
   7440.00        0.00049        0.01997
   7441.00        0.00000        0.02034
   7442.00       -0.00049        0.02068
   7443.00       -0.00098        0.02100
   7444.00       -0.00146        0.02129
   7445.00       -0.00195        0.02156
   7446.00       -0.00244        0.02180
   7447.00       -0.00293        0.02202
   7448.00       -0.00342        0.02222
   7449.00       -0.00391        0.02238
   7450.00       -0.00439        0.02254
   7451.00       -0.00488        0.02266
   7452.00       -0.00537        0.02277
   7453.00       -0.00586        0.02284
   7454.00       -0.00635        0.02290
   7455.00       -0.00684        0.02295
   7456.00       -0.00732        0.02296
   7457.00       -0.00732        0.02296
   7458.00       -0.00732        0.02293
   7459.00       -0.00732        0.02290
   7460.00       -0.00732        0.02284
   7461.00       -0.00732        0.02278
   7462.00       -0.00732        0.02269
   7463.00       -0.00732        0.02258
   7464.00       -0.00732        0.02248
   7465.00       -0.00732        0.02234
   7466.00       -0.00732        0.02220
   7467.00       -0.00732        0.02206
   7468.00       -0.00732        0.02190
   7469.00       -0.00732        0.02173
   7470.00       -0.00732        0.02156
   7471.00       -0.00732        0.02138
   7472.00       -0.00732        0.02119
   7473.00       -0.00684        0.02101
   7474.00       -0.00635        0.02083
   7475.00       -0.00586        0.02063
   7476.00       -0.00537        0.02045
   7477.00       -0.00488        0.02025
   7478.00       -0.00439        0.02007
   7479.00       -0.00391        0.01988
   7480.00       -0.00342        0.01970
   7481.00       -0.00293        0.01953
   7482.00       -0.00244        0.01936
   7483.00       -0.00195        0.01921
   7484.00       -0.00146        0.01906
   7485.00       -0.00098        0.01892
   7486.00       -0.00049        0.01880
   7487.00        0.00000        0.01869
   7488.00        0.00049        0.01859
   7489.00        0.00098        0.01851
   7490.00        0.00146        0.01843
   7491.00        0.00195        0.01839
   7492.00        0.00244        0.01834
   7493.00        0.00293        0.01833
   7494.00        0.00342        0.01833
   7495.00        0.00391        0.01836
   7496.00        0.00439        0.01840
   7497.00        0.00488        0.01846
   7498.00        0.00537        0.01854
   7499.00        0.00586        0.01865
   7500.00        0.00635        0.01878
   7501.00        0.00684        0.01892
   7502.00        0.00732        0.01910
   7503.00        0.00781        0.01930
   7504.00        0.00830        0.01952
   7505.00        0.00879        0.01976
   7506.00        0.00928        0.02002
   7507.00        0.00928        0.02031
   7508.00        0.00928        0.02061
   7509.00        0.00928        0.02094
   7510.00        0.00928        0.02129
   7511.00        0.00928        0.02167
   7512.00        0.00928        0.02205
   7513.00        0.00928        0.02246
   7514.00        0.00928        0.02289
   7515.00        0.00928        0.02335
   7516.00        0.00928        0.02380
   7517.00        0.00928        0.02428
   7518.00        0.00928        0.02478
   7519.00        0.00928        0.02528
   7520.00        0.00928        0.02580
   7521.00        0.00928        0.02634
   7522.00        0.00879        0.02687
   7523.00        0.00830        0.02742
   7524.00        0.00781        0.02797
   7525.00        0.00732        0.02852
   7526.00        0.00684        0.02908
   7527.00        0.00635        0.02965
   7528.00        0.00586        0.03020
   7529.00        0.00537        0.03076
   7530.00        0.00488        0.03131
   7531.00        0.00439        0.03186
   7532.00        0.00391        0.03239
   7533.00        0.00342        0.03291
   7534.00        0.00293        0.03342
   7535.00        0.00244        0.03392
   7536.00        0.00195        0.03439
   7537.00        0.00146        0.03485
   7538.00        0.00098        0.03529
   7539.00        0.00049        0.03571
   7540.00        0.00000        0.03609
   7541.00       -0.00049        0.03645
   7542.00       -0.00098        0.03677
   7543.00       -0.00146        0.03708
   7544.00       -0.00195        0.03734
   7545.00       -0.00244        0.03755
   7546.00       -0.00293        0.03773
   7547.00       -0.00342        0.03789
   7548.00       -0.00391        0.03798
   7549.00       -0.00439        0.03804
   7550.00       -0.00488        0.03804
   7551.00       -0.00537        0.03801
   7552.00       -0.00586        0.03792
   7553.00       -0.00635        0.03777
   7554.00       -0.00684        0.03758
   7555.00       -0.00732        0.03732
   7556.00       -0.00781        0.03702
   7557.00       -0.00781        0.03665
   7558.00       -0.00781        0.03622
   7559.00       -0.00781        0.03575
   7560.00       -0.00781        0.03520
   7561.00       -0.00781        0.03459
   7562.00       -0.00781        0.03392
   7563.00       -0.00781        0.03319
   7564.00       -0.00781        0.03239
   7565.00       -0.00781        0.03154
   7566.00       -0.00781        0.03061
   7567.00       -0.00781        0.02963
   7568.00       -0.00781        0.02858
   7569.00       -0.00781        0.02747
   7570.00       -0.00781        0.02629
   7571.00       -0.00781        0.02505
   7572.00       -0.00781        0.02374
   7573.00       -0.00732        0.02238
   7574.00       -0.00684        0.02097
   7575.00       -0.00635        0.01949
   7576.00       -0.00586        0.01794
   7577.00       -0.00537        0.01634
   7578.00       -0.00488        0.01469
   7579.00       -0.00439        0.01299
   7580.00       -0.00391        0.01123
   7581.00       -0.00342        0.00943
   7582.00       -0.00293        0.00758
   7583.00       -0.00244        0.00569
   7584.00       -0.00195        0.00375
   7585.00       -0.00146        0.00177
   7586.00       -0.00098       -0.00024
   7587.00       -0.00049       -0.00230
   7588.00        0.00000       -0.00438
   7589.00        0.00049       -0.00650
   7590.00        0.00098       -0.00864
   7591.00        0.00146       -0.01079
   7592.00        0.00195       -0.01297
   7593.00        0.00244       -0.01518
   7594.00        0.00293       -0.01740
   7595.00        0.00342       -0.01961
   7596.00        0.00391       -0.02184
   7597.00        0.00439       -0.02408
   7598.00        0.00439       -0.02631
   7599.00        0.00439       -0.02853
   7600.00        0.00439       -0.03076
   7601.00        0.00439       -0.03297
   7602.00        0.00439       -0.03517
   7603.00        0.00439       -0.03734
   7604.00        0.00439       -0.03951
   7605.00        0.00439       -0.04163
   7606.00        0.00439       -0.04373
   7607.00        0.00439       -0.04581
   7608.00        0.00439       -0.04785
   7609.00        0.00439       -0.04985
   7610.00        0.00439       -0.05180
   7611.00        0.00439       -0.05371
   7612.00        0.00439       -0.05557
   7613.00        0.00439       -0.05739
   7614.00        0.00439       -0.05914
   7615.00        0.00439       -0.06084
   7616.00        0.00439       -0.06247
   7617.00        0.00439       -0.06404
   7618.00        0.00439       -0.06555
   7619.00        0.00439       -0.06699
   7620.00        0.00439       -0.06836
   7621.00        0.00439       -0.06966
   7622.00        0.00439       -0.07088
   7623.00        0.00439       -0.07201
   7624.00        0.00439       -0.07307
   7625.00        0.00439       -0.07405
   7626.00        0.00439       -0.07495
   7627.00        0.00439       -0.07576
   7628.00        0.00439       -0.07648
   7629.00        0.00439       -0.07712
   7630.00        0.00439       -0.07767
   7631.00        0.00439       -0.07812
   7632.00        0.00391       -0.07849
   7633.00        0.00342       -0.07877
   7634.00        0.00293       -0.07895
   7635.00        0.00293       -0.07906
   7636.00        0.00293       -0.07906
   7637.00        0.00293       -0.07895
   7638.00        0.00293       -0.07877
   7639.00        0.00293       -0.07849
   7640.00        0.00293       -0.07812
   7641.00        0.00293       -0.07767
   7642.00        0.00293       -0.07712
   7643.00        0.00293       -0.07648
   7644.00        0.00293       -0.07574
   7645.00        0.00293       -0.07492
   7646.00        0.00293       -0.07402
   7647.00        0.00293       -0.07303
   7648.00        0.00293       -0.07196
   7649.00        0.00293       -0.07080
   7650.00        0.00293       -0.06956
   7651.00        0.00293       -0.06825
   7652.00        0.00293       -0.06685
   7653.00        0.00293       -0.06538
   7654.00        0.00293       -0.06384
   7655.00        0.00293       -0.06223
   7656.00        0.00293       -0.06055
   7657.00        0.00293       -0.05879
   7658.00        0.00293       -0.05698
   7659.00        0.00293       -0.05510
   7660.00        0.00293       -0.05315
   7661.00        0.00293       -0.05116
   7662.00        0.00293       -0.04910
   7663.00        0.00293       -0.04700
   7664.00        0.00293       -0.04485
   7665.00        0.00293       -0.04263
   7666.00        0.00293       -0.04039
   7667.00        0.00293       -0.03809
   7668.00        0.00293       -0.03575
   7669.00        0.00293       -0.03339
   7670.00        0.00293       -0.03098
   7671.00        0.00293       -0.02855
   7672.00        0.00293       -0.02608
   7673.00        0.00293       -0.02357
   7674.00        0.00293       -0.02106
   7675.00        0.00293       -0.01852
   7676.00        0.00293       -0.01596
   7677.00        0.00293       -0.01338
   7678.00        0.00293       -0.01079
   7679.00        0.00293       -0.00818
   7680.00        0.00293       -0.00557
   7681.00        0.00293       -0.00294
   7682.00        0.00293       -0.00031
   7683.00        0.00293        0.00232
   7684.00        0.00293        0.00494
   7685.00        0.00293        0.00758
   7686.00        0.00293        0.01021
   7687.00        0.00293        0.01283
   7688.00        0.00293        0.01544
   7689.00        0.00293        0.01804
   7690.00        0.00293        0.02063
   7691.00        0.00293        0.02321
   7692.00        0.00293        0.02577
   7693.00        0.00293        0.02831
   7694.00        0.00293        0.03084
   7695.00        0.00293        0.03333
   7696.00        0.00293        0.03581
   7697.00        0.00293        0.03827
   7698.00        0.00293        0.04070
   7699.00        0.00293        0.04309
   7700.00        0.00293        0.04546
   7701.00        0.00293        0.04781
   7702.00        0.00293        0.05011
   7703.00        0.00293        0.05238
   7704.00        0.00293        0.05463
   7705.00        0.00293        0.05682
   7706.00        0.00293        0.05899
   7707.00        0.00293        0.06113
   7708.00        0.00293        0.06320
   7709.00        0.00293        0.06525
   7710.00        0.00293        0.06726
   7711.00        0.00293        0.06921
   7712.00        0.00293        0.07114
   7713.00        0.00293        0.07301
   7714.00        0.00293        0.07483
   7715.00        0.00293        0.07661
   7716.00        0.00293        0.07834
   7717.00        0.00293        0.08003
   7718.00        0.00293        0.08167
   7719.00        0.00293        0.08324
   7720.00        0.00293        0.08478
   7721.00        0.00293        0.08626
   7722.00        0.00293        0.08768
   7723.00        0.00293        0.08905
   7724.00        0.00293        0.09038
   7725.00        0.00293        0.09163
   7726.00        0.00293        0.09285
   7727.00        0.00293        0.09399
   7728.00        0.00293        0.09509
   7729.00        0.00293        0.09613
   7730.00        0.00293        0.09712
   7731.00        0.00293        0.09804
   7732.00        0.00293        0.09891
   7733.00        0.00293        0.09972
   7734.00        0.00244        0.10046
   7735.00        0.00195        0.10114
   7736.00        0.00146        0.10178
   7737.00        0.00098        0.10234
   7738.00        0.00049        0.10284
   7739.00        0.00000        0.10329
   7740.00       -0.00049        0.10367
   7741.00       -0.00098        0.10399
   7742.00       -0.00146        0.10425
   7743.00       -0.00195        0.10443
   7744.00       -0.00244        0.10457
   7745.00       -0.00293        0.10464
   7746.00       -0.00342        0.10464
   7747.00       -0.00391        0.10458
   7748.00       -0.00439        0.10448
   7749.00       -0.00488        0.10429
   7750.00       -0.00537        0.10405
   7751.00       -0.00586        0.10374
   7752.00       -0.00635        0.10336
   7753.00       -0.00684        0.10294
   7754.00       -0.00684        0.10245
   7755.00       -0.00684        0.10188
   7756.00       -0.00684        0.10127
   7757.00       -0.00684        0.10059
   7758.00       -0.00684        0.09985
   7759.00       -0.00684        0.09906
   7760.00       -0.00684        0.09819
   7761.00       -0.00684        0.09727
   7762.00       -0.00684        0.09630
   7763.00       -0.00684        0.09528
   7764.00       -0.00684        0.09419
   7765.00       -0.00684        0.09305
   7766.00       -0.00684        0.09184
   7767.00       -0.00684        0.09059
   7768.00       -0.00684        0.08929
   7769.00       -0.00684        0.08794
   7770.00       -0.00684        0.08655
   7771.00       -0.00684        0.08508
   7772.00       -0.00684        0.08359
   7773.00       -0.00684        0.08205
   7774.00       -0.00684        0.08047
   7775.00       -0.00684        0.07884
   7776.00       -0.00684        0.07718
   7777.00       -0.00684        0.07549
   7778.00       -0.00684        0.07375
   7779.00       -0.00684        0.07198
   7780.00       -0.00684        0.07016
   7781.00       -0.00684        0.06833
   7782.00       -0.00684        0.06647
   7783.00       -0.00684        0.06459
   7784.00       -0.00684        0.06268
   7785.00       -0.00684        0.06076
   7786.00       -0.00684        0.05881
   7787.00       -0.00684        0.05685
   7788.00       -0.00684        0.05489
   7789.00       -0.00684        0.05290
   7790.00       -0.00684        0.05090
   7791.00       -0.00684        0.04890
   7792.00       -0.00684        0.04692
   7793.00       -0.00684        0.04492
   7794.00       -0.00684        0.04292
   7795.00       -0.00684        0.04094
   7796.00       -0.00684        0.03896
   7797.00       -0.00684        0.03699
   7798.00       -0.00684        0.03503
   7799.00       -0.00684        0.03310
   7800.00       -0.00684        0.03117
   7801.00       -0.00684        0.02927
   7802.00       -0.00684        0.02740
   7803.00       -0.00684        0.02556
   7804.00       -0.00684        0.02373
   7805.00       -0.00684        0.02194
   7806.00       -0.00684        0.02019
   7807.00       -0.00684        0.01848
   7808.00       -0.00684        0.01678
   7809.00       -0.00684        0.01515
   7810.00       -0.00684        0.01355
   7811.00       -0.00684        0.01199
   7812.00       -0.00684        0.01048
   7813.00       -0.00684        0.00902
   7814.00       -0.00684        0.00761
   7815.00       -0.00684        0.00624
   7816.00       -0.00684        0.00493
   7817.00       -0.00684        0.00368
   7818.00       -0.00684        0.00247
   7819.00       -0.00684        0.00133
   7820.00       -0.00684        0.00023
   7821.00       -0.00684       -0.00081
   7822.00       -0.00684       -0.00179
   7823.00       -0.00684       -0.00272
   7824.00       -0.00684       -0.00357
   7825.00       -0.00684       -0.00438
   7826.00       -0.00684       -0.00513
   7827.00       -0.00684       -0.00583
   7828.00       -0.00684       -0.00645
   7829.00       -0.00684       -0.00703
   7830.00       -0.00684       -0.00755
   7831.00       -0.00684       -0.00803
   7832.00       -0.00684       -0.00844
   7833.00       -0.00684       -0.00879
   7834.00       -0.00684       -0.00909
   7835.00       -0.00684       -0.00934
   7836.00       -0.00684       -0.00954
   7837.00       -0.00635       -0.00970
   7838.00       -0.00586       -0.00980
   7839.00       -0.00537       -0.00986
   7840.00       -0.00488       -0.00987
   7841.00       -0.00439       -0.00986
   7842.00       -0.00391       -0.00980
   7843.00       -0.00342       -0.00969
   7844.00       -0.00293       -0.00955
   7845.00       -0.00244       -0.00938
   7846.00       -0.00195       -0.00919
   7847.00       -0.00146       -0.00894
   7848.00       -0.00098       -0.00870
   7849.00       -0.00049       -0.00842
   7850.00        0.00000       -0.00812
   7851.00        0.00049       -0.00780
   7852.00        0.00098       -0.00748
   7853.00        0.00098       -0.00713
   7854.00        0.00098       -0.00677
   7855.00        0.00098       -0.00641
   7856.00        0.00098       -0.00606
   7857.00        0.00098       -0.00569
   7858.00        0.00098       -0.00533
   7859.00        0.00098       -0.00496
   7860.00        0.00098       -0.00461
   7861.00        0.00098       -0.00426
   7862.00        0.00098       -0.00392
   7863.00        0.00098       -0.00360
   7864.00        0.00098       -0.00331
   7865.00        0.00098       -0.00302
   7866.00        0.00098       -0.00276
   7867.00        0.00098       -0.00253
   7868.00        0.00098       -0.00233
   7869.00        0.00098       -0.00215
   7870.00        0.00098       -0.00200
   7871.00        0.00098       -0.00189
   7872.00        0.00098       -0.00182
   7873.00        0.00098       -0.00179
   7874.00        0.00098       -0.00179
   7875.00        0.00098       -0.00182
   7876.00        0.00098       -0.00191
   7877.00        0.00098       -0.00204
   7878.00        0.00098       -0.00221
   7879.00        0.00098       -0.00244
   7880.00        0.00098       -0.00270
   7881.00        0.00098       -0.00302
   7882.00        0.00098       -0.00340
   7883.00        0.00098       -0.00381
   7884.00        0.00098       -0.00429
   7885.00        0.00098       -0.00481
   7886.00        0.00098       -0.00539
   7887.00        0.00098       -0.00601
   7888.00        0.00098       -0.00670
   7889.00        0.00098       -0.00743
   7890.00        0.00098       -0.00821
   7891.00        0.00098       -0.00905
   7892.00        0.00098       -0.00993
   7893.00        0.00098       -0.01088
   7894.00        0.00098       -0.01187
   7895.00        0.00098       -0.01291
   7896.00        0.00098       -0.01399
   7897.00        0.00098       -0.01512
   7898.00        0.00098       -0.01630
   7899.00        0.00098       -0.01753
   7900.00        0.00098       -0.01880
   7901.00        0.00098       -0.02011
   7902.00        0.00098       -0.02145
   7903.00        0.00098       -0.02284
   7904.00        0.00098       -0.02428
   7905.00        0.00098       -0.02573
   7906.00        0.00098       -0.02724
   7907.00        0.00098       -0.02876
   7908.00        0.00098       -0.03032
   7909.00        0.00098       -0.03191
   7910.00        0.00098       -0.03351
   7911.00        0.00098       -0.03514
   7912.00        0.00098       -0.03680
   7913.00        0.00098       -0.03848
   7914.00        0.00098       -0.04016
   7915.00        0.00098       -0.04187
   7916.00        0.00098       -0.04359
   7917.00        0.00098       -0.04532
   7918.00        0.00098       -0.04706
   7919.00        0.00098       -0.04880
   7920.00        0.00098       -0.05054
   7921.00        0.00098       -0.05229
   7922.00        0.00098       -0.05403
   7923.00        0.00098       -0.05577
   7924.00        0.00098       -0.05751
   7925.00        0.00098       -0.05923
   7926.00        0.00098       -0.06096
   7927.00        0.00098       -0.06267
   7928.00        0.00098       -0.06435
   7929.00        0.00098       -0.06602
   7930.00        0.00098       -0.06769
   7931.00        0.00098       -0.06932
   7932.00        0.00098       -0.07094
   7933.00        0.00098       -0.07253
   7934.00        0.00098       -0.07410
   7935.00        0.00098       -0.07564
   7936.00        0.00098       -0.07715
   7937.00        0.00098       -0.07863
   7938.00        0.00098       -0.08006
   7939.00        0.00098       -0.08148
   7940.00        0.00098       -0.08287
   7941.00        0.00098       -0.08421
   7942.00        0.00098       -0.08551
   7943.00        0.00098       -0.08679
   7944.00        0.00098       -0.08801
   7945.00        0.00098       -0.08920
   7946.00        0.00098       -0.09035
   7947.00        0.00098       -0.09146
   7948.00        0.00098       -0.09253
   7949.00        0.00098       -0.09354
   7950.00        0.00098       -0.09451
   7951.00        0.00098       -0.09544
   7952.00        0.00098       -0.09633
   7953.00        0.00098       -0.09717
   7954.00        0.00098       -0.09796
   7955.00        0.00098       -0.09871
   7956.00        0.00098       -0.09941
   7957.00        0.00098       -0.10005
   7958.00        0.00098       -0.10065
   7959.00        0.00098       -0.10121
   7960.00        0.00098       -0.10172
   7961.00        0.00098       -0.10216
   7962.00        0.00049       -0.10257
   7963.00        0.00000       -0.10292
   7964.00       -0.00049       -0.10323
   7965.00       -0.00098       -0.10349
   7966.00       -0.00146       -0.10368
   7967.00       -0.00195       -0.10384
   7968.00       -0.00244       -0.10394
   7969.00       -0.00293       -0.10399
   7970.00       -0.00342       -0.10399
   7971.00       -0.00391       -0.10394
   7972.00       -0.00391       -0.10384
   7973.00       -0.00391       -0.10368
   7974.00       -0.00391       -0.10349
   7975.00       -0.00391       -0.10323
   7976.00       -0.00391       -0.10291
   7977.00       -0.00391       -0.10254
   7978.00       -0.00391       -0.10213
   7979.00       -0.00391       -0.10165
   7980.00       -0.00391       -0.10114
   7981.00       -0.00391       -0.10056
   7982.00       -0.00391       -0.09991
   7983.00       -0.00391       -0.09923
   7984.00       -0.00391       -0.09848
   7985.00       -0.00391       -0.09769
   7986.00       -0.00391       -0.09683
   7987.00       -0.00391       -0.09592
   7988.00       -0.00391       -0.09496
   7989.00       -0.00391       -0.09392
   7990.00       -0.00391       -0.09283
   7991.00       -0.00391       -0.09169
   7992.00       -0.00391       -0.09050
   7993.00       -0.00391       -0.08923
   7994.00       -0.00391       -0.08791
   7995.00       -0.00391       -0.08653
   7996.00       -0.00391       -0.08510
   7997.00       -0.00342       -0.08359
   7998.00       -0.00293       -0.08203
   7999.00       -0.00244       -0.08041
   8000.00       -0.00195       -0.07872
   8001.00       -0.00146       -0.07698
   8002.00       -0.00098       -0.07518
   8003.00       -0.00049       -0.07332
   8004.00        0.00000       -0.07140
   8005.00        0.00049       -0.06940
   8006.00        0.00098       -0.06735
   8007.00        0.00146       -0.06526
   8008.00        0.00195       -0.06310
   8009.00        0.00244       -0.06087
   8010.00        0.00293       -0.05859
   8011.00        0.00342       -0.05626
   8012.00        0.00391       -0.05386
   8013.00        0.00439       -0.05142
   8014.00        0.00488       -0.04892
   8015.00        0.00537       -0.04637
   8016.00        0.00586       -0.04378
   8017.00        0.00635       -0.04112
   8018.00        0.00684       -0.03844
   8019.00        0.00732       -0.03569
   8020.00        0.00781       -0.03291
   8021.00        0.00830       -0.03009
   8022.00        0.00879       -0.02724
   8023.00        0.00928       -0.02434
   8024.00        0.00977       -0.02141
   8025.00        0.01025       -0.01846
   8026.00        0.01074       -0.01547
   8027.00        0.01123       -0.01247
   8028.00        0.01172       -0.00945
   8029.00        0.01172       -0.00639
   8030.00        0.01172       -0.00334
   8031.00        0.01172       -0.00027
   8032.00        0.01172        0.00281
   8033.00        0.01172        0.00589
   8034.00        0.01172        0.00896
   8035.00        0.01172        0.01202
   8036.00        0.01172        0.01509
   8037.00        0.01172        0.01814
   8038.00        0.01172        0.02116
   8039.00        0.01172        0.02417
   8040.00        0.01172        0.02716
   8041.00        0.01172        0.03011
   8042.00        0.01172        0.03302
   8043.00        0.01123        0.03589
   8044.00        0.01074        0.03873
   8045.00        0.01025        0.04150
   8046.00        0.00977        0.04424
   8047.00        0.00928        0.04692
   8048.00        0.00879        0.04953
   8049.00        0.00830        0.05208
   8050.00        0.00781        0.05457
   8051.00        0.00732        0.05696
   8052.00        0.00684        0.05930
   8053.00        0.00635        0.06155
   8054.00        0.00586        0.06372
   8055.00        0.00537        0.06580
   8056.00        0.00488        0.06778
   8057.00        0.00439        0.06967
   8058.00        0.00391        0.07147
   8059.00        0.00342        0.07317
   8060.00        0.00293        0.07475
   8061.00        0.00244        0.07625
   8062.00        0.00195        0.07764
   8063.00        0.00146        0.07890
   8064.00        0.00098        0.08006
   8065.00        0.00049        0.08112
   8066.00        0.00000        0.08206
   8067.00       -0.00049        0.08289
   8068.00       -0.00098        0.08359
   8069.00       -0.00146        0.08420
   8070.00       -0.00195        0.08467
   8071.00       -0.00244        0.08504
   8072.00       -0.00293        0.08528
   8073.00       -0.00342        0.08542
   8074.00       -0.00391        0.08545
   8075.00       -0.00439        0.08536
   8076.00       -0.00488        0.08517
   8077.00       -0.00537        0.08487
   8078.00       -0.00586        0.08446
   8079.00       -0.00635        0.08394
   8080.00       -0.00684        0.08333
   8081.00       -0.00732        0.08261
   8082.00       -0.00781        0.08182
   8083.00       -0.00830        0.08092
   8084.00       -0.00879        0.07993
   8085.00       -0.00928        0.07886
   8086.00       -0.00977        0.07771
   8087.00       -0.01025        0.07649
   8088.00       -0.01074        0.07520
   8089.00       -0.01123        0.07384
   8090.00       -0.01123        0.07240
   8091.00       -0.01123        0.07092
   8092.00       -0.01123        0.06940
   8093.00       -0.01123        0.06781
   8094.00       -0.01123        0.06619
   8095.00       -0.01123        0.06454
   8096.00       -0.01123        0.06285
   8097.00       -0.01123        0.06114
   8098.00       -0.01123        0.05940
   8099.00       -0.01123        0.05766
   8100.00       -0.01123        0.05591
   8101.00       -0.01123        0.05414
   8102.00       -0.01074        0.05238
   8103.00       -0.01025        0.05063
   8104.00       -0.00977        0.04889
   8105.00       -0.00928        0.04716
   8106.00       -0.00879        0.04546
   8107.00       -0.00830        0.04378
   8108.00       -0.00781        0.04213
   8109.00       -0.00732        0.04053
   8110.00       -0.00684        0.03896
   8111.00       -0.00635        0.03743
   8112.00       -0.00586        0.03595
   8113.00       -0.00537        0.03453
   8114.00       -0.00488        0.03316
   8115.00       -0.00439        0.03185
   8116.00       -0.00391        0.03059
   8117.00       -0.00342        0.02940
   8118.00       -0.00293        0.02829
   8119.00       -0.00244        0.02724
   8120.00       -0.00195        0.02626
   8121.00       -0.00146        0.02534
   8122.00       -0.00098        0.02451
   8123.00       -0.00049        0.02374
   8124.00        0.00000        0.02306
   8125.00        0.00049        0.02245
   8126.00        0.00098        0.02190
   8127.00        0.00146        0.02144
   8128.00        0.00195        0.02104
   8129.00        0.00244        0.02072
   8130.00        0.00293        0.02048
   8131.00        0.00342        0.02029
   8132.00        0.00391        0.02019
   8133.00        0.00439        0.02014
   8134.00        0.00488        0.02016
   8135.00        0.00537        0.02023
   8136.00        0.00586        0.02037
   8137.00        0.00635        0.02057
   8138.00        0.00684        0.02080
   8139.00        0.00732        0.02110
   8140.00        0.00781        0.02142
   8141.00        0.00781        0.02180
   8142.00        0.00781        0.02222
   8143.00        0.00781        0.02266
   8144.00        0.00781        0.02313
   8145.00        0.00781        0.02362
   8146.00        0.00781        0.02414
   8147.00        0.00781        0.02466
   8148.00        0.00781        0.02519
   8149.00        0.00781        0.02574
   8150.00        0.00781        0.02628
   8151.00        0.00781        0.02681
   8152.00        0.00781        0.02734
   8153.00        0.00781        0.02785
   8154.00        0.00781        0.02835
   8155.00        0.00732        0.02882
   8156.00        0.00684        0.02927
   8157.00        0.00635        0.02968
   8158.00        0.00586        0.03004
   8159.00        0.00537        0.03038
   8160.00        0.00488        0.03069
   8161.00        0.00439        0.03093
   8162.00        0.00391        0.03113
   8163.00        0.00342        0.03127
   8164.00        0.00293        0.03136
   8165.00        0.00244        0.03137
   8166.00        0.00195        0.03134
   8167.00        0.00146        0.03123
   8168.00        0.00098        0.03107
   8169.00        0.00049        0.03084
   8170.00        0.00000        0.03053
   8171.00       -0.00049        0.03015
   8172.00       -0.00098        0.02969
   8173.00       -0.00146        0.02917
   8174.00       -0.00195        0.02858
   8175.00       -0.00244        0.02791
   8176.00       -0.00293        0.02716
   8177.00       -0.00342        0.02635
   8178.00       -0.00391        0.02547
   8179.00       -0.00439        0.02451
   8180.00       -0.00488        0.02347
   8181.00       -0.00537        0.02237
   8182.00       -0.00586        0.02119
   8183.00       -0.00635        0.01997
   8184.00       -0.00684        0.01868
   8185.00       -0.00732        0.01732
   8186.00       -0.00781        0.01590
   8187.00       -0.00781        0.01442
   8188.00       -0.00781        0.01289
   8189.00       -0.00781        0.01132
   8190.00       -0.00781        0.00970
   8191.00       -0.00781        0.00803
   8192.00       -0.00781        0.00633
   8193.00       -0.00781        0.00458
   8194.00       -0.00781        0.00281
   8195.00       -0.00781        0.00099
   8196.00       -0.00781       -0.00084
   8197.00       -0.00781       -0.00269
   8198.00       -0.00781       -0.00456
   8199.00       -0.00781       -0.00644
   8200.00       -0.00781       -0.00835
   8201.00       -0.00781       -0.01025
   8202.00       -0.00732       -0.01216
   8203.00       -0.00684       -0.01405
   8204.00       -0.00635       -0.01596
   8205.00       -0.00586       -0.01785
   8206.00       -0.00537       -0.01974
   8207.00       -0.00488       -0.02161
   8208.00       -0.00439       -0.02347
   8209.00       -0.00391       -0.02530
   8210.00       -0.00342       -0.02710
   8211.00       -0.00293       -0.02888
   8212.00       -0.00244       -0.03064
   8213.00       -0.00195       -0.03235
   8214.00       -0.00146       -0.03404
   8215.00       -0.00098       -0.03569
   8216.00       -0.00049       -0.03731
   8217.00        0.00000       -0.03888
   8218.00        0.00049       -0.04041
   8219.00        0.00098       -0.04190
   8220.00        0.00146       -0.04335
   8221.00        0.00195       -0.04475
   8222.00        0.00244       -0.04611
   8223.00        0.00293       -0.04742
   8224.00        0.00293       -0.04869
   8225.00        0.00293       -0.04991
   8226.00        0.00293       -0.05110
   8227.00        0.00293       -0.05223
   8228.00        0.00293       -0.05331
   8229.00        0.00293       -0.05435
   8230.00        0.00293       -0.05536
   8231.00        0.00293       -0.05632
   8232.00        0.00293       -0.05724
   8233.00        0.00293       -0.05811
   8234.00        0.00293       -0.05894
   8235.00        0.00293       -0.05975
   8236.00        0.00293       -0.06052
   8237.00        0.00293       -0.06125
   8238.00        0.00293       -0.06195
   8239.00        0.00293       -0.06261
   8240.00        0.00293       -0.06325
   8241.00        0.00293       -0.06387
   8242.00        0.00293       -0.06447
   8243.00        0.00244       -0.06503
   8244.00        0.00195       -0.06558
   8245.00        0.00146       -0.06612
   8246.00        0.00098       -0.06662
   8247.00        0.00049       -0.06712
   8248.00        0.00000       -0.06761
   8249.00       -0.00049       -0.06808
   8250.00       -0.00098       -0.06856
   8251.00       -0.00146       -0.06902
   8252.00       -0.00195       -0.06947
   8253.00       -0.00244       -0.06993
   8254.00       -0.00293       -0.07037
   8255.00       -0.00342       -0.07083
   8256.00       -0.00391       -0.07127
   8257.00       -0.00439       -0.07172
   8258.00       -0.00488       -0.07217
   8259.00       -0.00537       -0.07262
   8260.00       -0.00586       -0.07307
   8261.00       -0.00635       -0.07353
   8262.00       -0.00684       -0.07399
   8263.00       -0.00732       -0.07445
   8264.00       -0.00732       -0.07492
   8265.00       -0.00732       -0.07538
   8266.00       -0.00732       -0.07585
   8267.00       -0.00732       -0.07632
   8268.00       -0.00732       -0.07680
   8269.00       -0.00732       -0.07727
   8270.00       -0.00732       -0.07773
   8271.00       -0.00732       -0.07819
   8272.00       -0.00732       -0.07864
   8273.00       -0.00732       -0.07910
   8274.00       -0.00732       -0.07954
   8275.00       -0.00732       -0.07997
   8276.00       -0.00732       -0.08040
   8277.00       -0.00732       -0.08080
   8278.00       -0.00732       -0.08118
   8279.00       -0.00732       -0.08154
   8280.00       -0.00732       -0.08189
   8281.00       -0.00732       -0.08220
   8282.00       -0.00684       -0.08249
   8283.00       -0.00635       -0.08275
   8284.00       -0.00586       -0.08298
   8285.00       -0.00537       -0.08316
   8286.00       -0.00488       -0.08330
   8287.00       -0.00439       -0.08340
   8288.00       -0.00391       -0.08347
   8289.00       -0.00342       -0.08347
   8290.00       -0.00293       -0.08344
   8291.00       -0.00244       -0.08333
   8292.00       -0.00195       -0.08318
   8293.00       -0.00146       -0.08296
   8294.00       -0.00098       -0.08267
   8295.00       -0.00049       -0.08234
   8296.00        0.00000       -0.08191
   8297.00        0.00049       -0.08142
   8298.00        0.00098       -0.08087
   8299.00        0.00146       -0.08023
   8300.00        0.00195       -0.07953
   8301.00        0.00244       -0.07874
   8302.00        0.00293       -0.07785
   8303.00        0.00342       -0.07690
   8304.00        0.00391       -0.07587
   8305.00        0.00391       -0.07474
   8306.00        0.00391       -0.07353
   8307.00        0.00391       -0.07224
   8308.00        0.00391       -0.07085
   8309.00        0.00391       -0.06938
   8310.00        0.00391       -0.06781
   8311.00        0.00391       -0.06618
   8312.00        0.00391       -0.06444
   8313.00        0.00391       -0.06262
   8314.00        0.00391       -0.06071
   8315.00        0.00391       -0.05873
   8316.00        0.00391       -0.05666
   8317.00        0.00391       -0.05450
   8318.00        0.00391       -0.05228
   8319.00        0.00391       -0.04996
   8320.00        0.00391       -0.04758
   8321.00        0.00342       -0.04512
   8322.00        0.00293       -0.04259
   8323.00        0.00244       -0.03999
   8324.00        0.00195       -0.03734
   8325.00        0.00146       -0.03462
   8326.00        0.00098       -0.03185
   8327.00        0.00049       -0.02902
   8328.00        0.00000       -0.02614
   8329.00       -0.00049       -0.02321
   8330.00       -0.00098       -0.02025
   8331.00       -0.00146       -0.01724
   8332.00       -0.00195       -0.01421
   8333.00       -0.00244       -0.01114
   8334.00       -0.00293       -0.00806
   8335.00       -0.00342       -0.00494
   8336.00       -0.00391       -0.00183
   8337.00       -0.00439        0.00130
   8338.00       -0.00488        0.00444
   8339.00       -0.00537        0.00757
   8340.00       -0.00586        0.01070
   8341.00       -0.00635        0.01381
   8342.00       -0.00684        0.01691
   8343.00       -0.00732        0.01999
   8344.00       -0.00781        0.02304
   8345.00       -0.00830        0.02605
   8346.00       -0.00879        0.02904
   8347.00       -0.00928        0.03198
   8348.00       -0.00928        0.03488
   8349.00       -0.00928        0.03772
   8350.00       -0.00928        0.04051
   8351.00       -0.00928        0.04324
   8352.00       -0.00928        0.04591
   8353.00       -0.00928        0.04851
   8354.00       -0.00928        0.05104
   8355.00       -0.00928        0.05350
   8356.00       -0.00928        0.05586
   8357.00       -0.00928        0.05815
   8358.00       -0.00928        0.06035
   8359.00       -0.00928        0.06245
   8360.00       -0.00928        0.06447
   8361.00       -0.00928        0.06639
   8362.00       -0.00879        0.06822
   8363.00       -0.00830        0.06993
   8364.00       -0.00781        0.07155
   8365.00       -0.00732        0.07306
   8366.00       -0.00684        0.07446
   8367.00       -0.00635        0.07576
   8368.00       -0.00586        0.07695
   8369.00       -0.00537        0.07802
   8370.00       -0.00488        0.07898
   8371.00       -0.00439        0.07983
   8372.00       -0.00391        0.08057
   8373.00       -0.00342        0.08119
   8374.00       -0.00293        0.08171
   8375.00       -0.00244        0.08211
   8376.00       -0.00195        0.08240
   8377.00       -0.00146        0.08257
   8378.00       -0.00098        0.08264
   8379.00       -0.00049        0.08260
   8380.00        0.00000        0.08244
   8381.00        0.00049        0.08218
   8382.00        0.00098        0.08183
   8383.00        0.00146        0.08136
   8384.00        0.00195        0.08080
   8385.00        0.00244        0.08014
   8386.00        0.00293        0.07938
   8387.00        0.00342        0.07854
   8388.00        0.00391        0.07759
   8389.00        0.00439        0.07657
   8390.00        0.00488        0.07547
   8391.00        0.00537        0.07428
   8392.00        0.00586        0.07301
   8393.00        0.00635        0.07167
   8394.00        0.00684        0.07027
   8395.00        0.00732        0.06879
   8396.00        0.00781        0.06725
   8397.00        0.00830        0.06566
   8398.00        0.00879        0.06400
   8399.00        0.00928        0.06230
   8400.00        0.00977        0.06055
   8401.00        0.01025        0.05875
   8402.00        0.01074        0.05692
   8403.00        0.01123        0.05505
   8404.00        0.01172        0.05315
   8405.00        0.01172        0.05122
   8406.00        0.01172        0.04927
   8407.00        0.01172        0.04730
   8408.00        0.01172        0.04532
   8409.00        0.01172        0.04332
   8410.00        0.01172        0.04131
   8411.00        0.01172        0.03929
   8412.00        0.01172        0.03729
   8413.00        0.01172        0.03528
   8414.00        0.01172        0.03328
   8415.00        0.01172        0.03128
   8416.00        0.01123        0.02930
   8417.00        0.01074        0.02734
   8418.00        0.01025        0.02539
   8419.00        0.00977        0.02348
   8420.00        0.00928        0.02158
   8421.00        0.00879        0.01971
   8422.00        0.00830        0.01788
   8423.00        0.00781        0.01608
   8424.00        0.00732        0.01431
   8425.00        0.00684        0.01259
   8426.00        0.00635        0.01091
   8427.00        0.00586        0.00926
   8428.00        0.00537        0.00766
   8429.00        0.00488        0.00612
   8430.00        0.00439        0.00461
   8431.00        0.00391        0.00316
   8432.00        0.00342        0.00175
   8433.00        0.00293        0.00041
   8434.00        0.00244       -0.00089
   8435.00        0.00195       -0.00212
   8436.00        0.00146       -0.00330
   8437.00        0.00098       -0.00443
   8438.00        0.00049       -0.00549
   8439.00        0.00000       -0.00650
   8440.00       -0.00049       -0.00745
   8441.00       -0.00098       -0.00835
   8442.00       -0.00146       -0.00917
   8443.00       -0.00195       -0.00995
   8444.00       -0.00244       -0.01067
   8445.00       -0.00293       -0.01132
   8446.00       -0.00342       -0.01192
   8447.00       -0.00391       -0.01245
   8448.00       -0.00439       -0.01294
   8449.00       -0.00488       -0.01335
   8450.00       -0.00537       -0.01372
   8451.00       -0.00586       -0.01402
   8452.00       -0.00635       -0.01428
   8453.00       -0.00635       -0.01448
   8454.00       -0.00635       -0.01463
   8455.00       -0.00635       -0.01472
   8456.00       -0.00635       -0.01477
   8457.00       -0.00635       -0.01476
   8458.00       -0.00635       -0.01471
   8459.00       -0.00635       -0.01460
   8460.00       -0.00635       -0.01445
   8461.00       -0.00635       -0.01425
   8462.00       -0.00635       -0.01402
   8463.00       -0.00635       -0.01373
   8464.00       -0.00635       -0.01341
   8465.00       -0.00635       -0.01306
   8466.00       -0.00586       -0.01266
   8467.00       -0.00537       -0.01222
   8468.00       -0.00488       -0.01176
   8469.00       -0.00439       -0.01126
   8470.00       -0.00391       -0.01073
   8471.00       -0.00342       -0.01018
   8472.00       -0.00293       -0.00958
   8473.00       -0.00244       -0.00897
   8474.00       -0.00195       -0.00835
   8475.00       -0.00146       -0.00768
   8476.00       -0.00098       -0.00700
   8477.00       -0.00049       -0.00630
   8478.00        0.00000       -0.00558
   8479.00        0.00049       -0.00487
   8480.00        0.00098       -0.00412
   8481.00        0.00146       -0.00336
   8482.00        0.00195       -0.00259
   8483.00        0.00244       -0.00182
   8484.00        0.00293       -0.00104
   8485.00        0.00342       -0.00024
   8486.00        0.00391        0.00055
   8487.00        0.00439        0.00134
   8488.00        0.00488        0.00214
   8489.00        0.00537        0.00293
   8490.00        0.00586        0.00371
   8491.00        0.00586        0.00450
   8492.00        0.00586        0.00528
   8493.00        0.00586        0.00604
   8494.00        0.00586        0.00682
   8495.00        0.00586        0.00757
   8496.00        0.00586        0.00830
   8497.00        0.00586        0.00903
   8498.00        0.00586        0.00975
   8499.00        0.00586        0.01044
   8500.00        0.00586        0.01112
   8501.00        0.00586        0.01178
   8502.00        0.00586        0.01242
   8503.00        0.00586        0.01303
   8504.00        0.00586        0.01363
   8505.00        0.00537        0.01421
   8506.00        0.00488        0.01474
   8507.00        0.00439        0.01526
   8508.00        0.00391        0.01575
   8509.00        0.00342        0.01620
   8510.00        0.00293        0.01663
   8511.00        0.00244        0.01703
   8512.00        0.00195        0.01738
   8513.00        0.00146        0.01772
   8514.00        0.00098        0.01801
   8515.00        0.00049        0.01825
   8516.00        0.00000        0.01848
   8517.00       -0.00049        0.01865
   8518.00       -0.00098        0.01878
   8519.00       -0.00146        0.01889
   8520.00       -0.00195        0.01895
   8521.00       -0.00244        0.01895
   8522.00       -0.00293        0.01894
   8523.00       -0.00342        0.01886
   8524.00       -0.00391        0.01874
   8525.00       -0.00439        0.01857
   8526.00       -0.00488        0.01837
   8527.00       -0.00537        0.01811
   8528.00       -0.00586        0.01781
   8529.00       -0.00635        0.01747
   8530.00       -0.00684        0.01707
   8531.00       -0.00732        0.01663
   8532.00       -0.00781        0.01614
   8533.00       -0.00830        0.01559
   8534.00       -0.00879        0.01501
   8535.00       -0.00928        0.01437
   8536.00       -0.00977        0.01370
   8537.00       -0.01025        0.01297
   8538.00       -0.01074        0.01219
   8539.00       -0.01123        0.01137
   8540.00       -0.01172        0.01050
   8541.00       -0.01221        0.00958
   8542.00       -0.01270        0.00862
   8543.00       -0.01318        0.00761
   8544.00       -0.01367        0.00658
   8545.00       -0.01416        0.00548
   8546.00       -0.01465        0.00435
   8547.00       -0.01465        0.00317
   8548.00       -0.01465        0.00197
   8549.00       -0.01465        0.00072
   8550.00       -0.01465       -0.00058
   8551.00       -0.01465       -0.00191
   8552.00       -0.01465       -0.00327
   8553.00       -0.01465       -0.00465
   8554.00       -0.01465       -0.00607
   8555.00       -0.01465       -0.00752
   8556.00       -0.01465       -0.00900
   8557.00       -0.01416       -0.01050
   8558.00       -0.01367       -0.01202
   8559.00       -0.01318       -0.01358
   8560.00       -0.01270       -0.01514
   8561.00       -0.01221       -0.01672
   8562.00       -0.01172       -0.01833
   8563.00       -0.01123       -0.01994
   8564.00       -0.01074       -0.02156
   8565.00       -0.01025       -0.02319
   8566.00       -0.00977       -0.02483
   8567.00       -0.00928       -0.02646
   8568.00       -0.00879       -0.02809
   8569.00       -0.00781       -0.02972
   8570.00       -0.00684       -0.03136
   8571.00       -0.00586       -0.03297
   8572.00       -0.00488       -0.03459
   8573.00       -0.00391       -0.03619
   8574.00       -0.00293       -0.03778
   8575.00       -0.00195       -0.03935
   8576.00       -0.00098       -0.04089
   8577.00        0.00000       -0.04242
   8578.00        0.00098       -0.04391
   8579.00        0.00195       -0.04538
   8580.00        0.00293       -0.04683
   8581.00        0.00391       -0.04823
   8582.00        0.00488       -0.04961
   8583.00        0.00586       -0.05095
   8584.00        0.00684       -0.05225
   8585.00        0.00781       -0.05350
   8586.00        0.00879       -0.05470
   8587.00        0.00977       -0.05588
   8588.00        0.01025       -0.05699
   8589.00        0.01074       -0.05806
   8590.00        0.01123       -0.05908
   8591.00        0.01172       -0.06004
   8592.00        0.01221       -0.06096
   8593.00        0.01270       -0.06181
   8594.00        0.01318       -0.06262
   8595.00        0.01367       -0.06335
   8596.00        0.01416       -0.06404
   8597.00        0.01465       -0.06467
   8598.00        0.01514       -0.06523
   8599.00        0.01562       -0.06573
   8600.00        0.01562       -0.06618
   8601.00        0.01562       -0.06656
   8602.00        0.01562       -0.06688
   8603.00        0.01562       -0.06714
   8604.00        0.01562       -0.06734
   8605.00        0.01562       -0.06747
   8606.00        0.01562       -0.06754
   8607.00        0.01562       -0.06755
   8608.00        0.01562       -0.06750
   8609.00        0.01562       -0.06740
   8610.00        0.01514       -0.06723
   8611.00        0.01465       -0.06700
   8612.00        0.01416       -0.06671
   8613.00        0.01367       -0.06638
   8614.00        0.01318       -0.06598
   8615.00        0.01270       -0.06554
   8616.00        0.01221       -0.06505
   8617.00        0.01172       -0.06450
   8618.00        0.01123       -0.06390
   8619.00        0.01074       -0.06325
   8620.00        0.01025       -0.06256
   8621.00        0.00977       -0.06183
   8622.00        0.00928       -0.06107
   8623.00        0.00879       -0.06024
   8624.00        0.00830       -0.05940
   8625.00        0.00781       -0.05850
   8626.00        0.00732       -0.05759
   8627.00        0.00684       -0.05664
   8628.00        0.00635       -0.05566
   8629.00        0.00586       -0.05466
   8630.00        0.00537       -0.05362
   8631.00        0.00488       -0.05257
   8632.00        0.00439       -0.05148
   8633.00        0.00391       -0.05040
   8634.00        0.00342       -0.04929
   8635.00        0.00293       -0.04816
   8636.00        0.00244       -0.04703
   8637.00        0.00195       -0.04587
   8638.00        0.00146       -0.04471
   8639.00        0.00098       -0.04355
   8640.00        0.00049       -0.04237
   8641.00        0.00000       -0.04120
   8642.00       -0.00049       -0.04002
   8643.00       -0.00098       -0.03885
   8644.00       -0.00146       -0.03767
   8645.00       -0.00195       -0.03650
   8646.00       -0.00244       -0.03534
   8647.00       -0.00293       -0.03416
   8648.00       -0.00293       -0.03300
   8649.00       -0.00293       -0.03186
   8650.00       -0.00293       -0.03072
   8651.00       -0.00293       -0.02957
   8652.00       -0.00293       -0.02844
   8653.00       -0.00293       -0.02733
   8654.00       -0.00293       -0.02621
   8655.00       -0.00293       -0.02512
   8656.00       -0.00293       -0.02402
   8657.00       -0.00293       -0.02293
   8658.00       -0.00293       -0.02187
   8659.00       -0.00293       -0.02081
   8660.00       -0.00293       -0.01976
   8661.00       -0.00244       -0.01872
   8662.00       -0.00195       -0.01768
   8663.00       -0.00146       -0.01666
   8664.00       -0.00098       -0.01566
   8665.00       -0.00049       -0.01465
   8666.00        0.00000       -0.01366
   8667.00        0.00049       -0.01266
   8668.00        0.00098       -0.01169
   8669.00        0.00146       -0.01071
   8670.00        0.00195       -0.00975
   8671.00        0.00244       -0.00879
   8672.00        0.00293       -0.00783
   8673.00        0.00342       -0.00688
   8674.00        0.00391       -0.00594
   8675.00        0.00439       -0.00499
   8676.00        0.00488       -0.00404
   8677.00        0.00537       -0.00310
   8678.00        0.00586       -0.00217
   8679.00        0.00635       -0.00122
   8680.00        0.00684       -0.00029
   8681.00        0.00732        0.00066
   8682.00        0.00781        0.00159
   8683.00        0.00830        0.00252
   8684.00        0.00879        0.00346
   8685.00        0.00928        0.00439
   8686.00        0.00977        0.00533
   8687.00        0.01025        0.00626
   8688.00        0.01074        0.00719
   8689.00        0.01074        0.00812
   8690.00        0.01074        0.00905
   8691.00        0.01074        0.00998
   8692.00        0.01074        0.01089
   8693.00        0.01074        0.01181
   8694.00        0.01074        0.01273
   8695.00        0.01074        0.01363
   8696.00        0.01074        0.01453
   8697.00        0.01074        0.01543
   8698.00        0.01074        0.01630
   8699.00        0.01074        0.01717
   8700.00        0.01025        0.01802
   8701.00        0.00977        0.01886
   8702.00        0.00928        0.01968
   8703.00        0.00879        0.02049
   8704.00        0.00830        0.02129
   8705.00        0.00781        0.02205
   8706.00        0.00732        0.02280
   8707.00        0.00684        0.02351
   8708.00        0.00635        0.02420
   8709.00        0.00586        0.02486
   8710.00        0.00537        0.02550
   8711.00        0.00488        0.02609
   8712.00        0.00439        0.02666
   8713.00        0.00391        0.02718
   8714.00        0.00293        0.02766
   8715.00        0.00195        0.02811
   8716.00        0.00098        0.02850
   8717.00        0.00000        0.02885
   8718.00       -0.00098        0.02917
   8719.00       -0.00195        0.02943
   8720.00       -0.00293        0.02965
   8721.00       -0.00391        0.02980
   8722.00       -0.00488        0.02991
   8723.00       -0.00586        0.02997
   8724.00       -0.00684        0.02997
   8725.00       -0.00732        0.02991
   8726.00       -0.00781        0.02979
   8727.00       -0.00830        0.02962
   8728.00       -0.00879        0.02939
   8729.00       -0.00928        0.02910
   8730.00       -0.00977        0.02875
   8731.00       -0.01025        0.02834
   8732.00       -0.01074        0.02786
   8733.00       -0.01123        0.02733
   8734.00       -0.01172        0.02675
   8735.00       -0.01221        0.02611
   8736.00       -0.01270        0.02539
   8737.00       -0.01318        0.02464
   8738.00       -0.01318        0.02382
   8739.00       -0.01318        0.02295
   8740.00       -0.01318        0.02203
   8741.00       -0.01318        0.02106
   8742.00       -0.01318        0.02003
   8743.00       -0.01318        0.01897
   8744.00       -0.01318        0.01785
   8745.00       -0.01318        0.01669
   8746.00       -0.01318        0.01550
   8747.00       -0.01270        0.01427
   8748.00       -0.01221        0.01300
   8749.00       -0.01172        0.01169
   8750.00       -0.01123        0.01036
   8751.00       -0.01074        0.00900
   8752.00       -0.01025        0.00763
   8753.00       -0.00977        0.00623
   8754.00       -0.00928        0.00482
   8755.00       -0.00879        0.00339
   8756.00       -0.00830        0.00195
   8757.00       -0.00781        0.00052
   8758.00       -0.00732       -0.00092
   8759.00       -0.00635       -0.00235
   8760.00       -0.00537       -0.00378
   8761.00       -0.00439       -0.00520
   8762.00       -0.00342       -0.00661
   8763.00       -0.00244       -0.00800
   8764.00       -0.00146       -0.00937
   8765.00       -0.00049       -0.01071
   8766.00        0.00049       -0.01202
   8767.00        0.00146       -0.01332
   8768.00        0.00244       -0.01457
   8769.00        0.00342       -0.01578
   8770.00        0.00439       -0.01695
   8771.00        0.00537       -0.01808
   8772.00        0.00586       -0.01915
   8773.00        0.00635       -0.02019
   8774.00        0.00684       -0.02116
   8775.00        0.00732       -0.02208
   8776.00        0.00781       -0.02295
   8777.00        0.00830       -0.02376
   8778.00        0.00879       -0.02451
   8779.00        0.00928       -0.02518
   8780.00        0.00977       -0.02580
   8781.00        0.01025       -0.02635
   8782.00        0.01074       -0.02684
   8783.00        0.01123       -0.02725
   8784.00        0.01123       -0.02760
   8785.00        0.01123       -0.02789
   8786.00        0.01123       -0.02811
   8787.00        0.01123       -0.02824
   8788.00        0.01123       -0.02832
   8789.00        0.01123       -0.02834
   8790.00        0.01123       -0.02827
   8791.00        0.01123       -0.02815
   8792.00        0.01123       -0.02797
   8793.00        0.01074       -0.02773
   8794.00        0.01025       -0.02740
   8795.00        0.00977       -0.02704
   8796.00        0.00928       -0.02661
   8797.00        0.00879       -0.02612
   8798.00        0.00830       -0.02557
   8799.00        0.00781       -0.02499
   8800.00        0.00732       -0.02435
   8801.00        0.00684       -0.02367
   8802.00        0.00635       -0.02293
   8803.00        0.00586       -0.02216
   8804.00        0.00537       -0.02136
   8805.00        0.00439       -0.02052
   8806.00        0.00342       -0.01964
   8807.00        0.00244       -0.01875
   8808.00        0.00146       -0.01782
   8809.00        0.00049       -0.01689
   8810.00       -0.00049       -0.01593
   8811.00       -0.00146       -0.01497
   8812.00       -0.00244       -0.01398
   8813.00       -0.00342       -0.01300
   8814.00       -0.00439       -0.01201
   8815.00       -0.00537       -0.01103
   8816.00       -0.00635       -0.01006
   8817.00       -0.00684       -0.00908
   8818.00       -0.00732       -0.00812
   8819.00       -0.00781       -0.00719
   8820.00       -0.00830       -0.00626
   8821.00       -0.00879       -0.00536
   8822.00       -0.00928       -0.00449
   8823.00       -0.00977       -0.00363
   8824.00       -0.01025       -0.00282
   8825.00       -0.01074       -0.00203
   8826.00       -0.01123       -0.00128
   8827.00       -0.01172       -0.00058
   8828.00       -0.01221        0.00009
   8829.00       -0.01270        0.00070
   8830.00       -0.01318        0.00128
   8831.00       -0.01318        0.00182
   8832.00       -0.01318        0.00230
   8833.00       -0.01318        0.00273
   8834.00       -0.01318        0.00313
   8835.00       -0.01318        0.00345
   8836.00       -0.01318        0.00372
   8837.00       -0.01318        0.00395
   8838.00       -0.01318        0.00412
   8839.00       -0.01318        0.00424
   8840.00       -0.01318        0.00430
   8841.00       -0.01270        0.00432
   8842.00       -0.01221        0.00427
   8843.00       -0.01172        0.00418
   8844.00       -0.01123        0.00403
   8845.00       -0.01074        0.00381
   8846.00       -0.01025        0.00357
   8847.00       -0.00977        0.00327
   8848.00       -0.00928        0.00291
   8849.00       -0.00879        0.00252
   8850.00       -0.00830        0.00208
   8851.00       -0.00781        0.00160
   8852.00       -0.00732        0.00107
   8853.00       -0.00684        0.00050
   8854.00       -0.00635       -0.00009
   8855.00       -0.00586       -0.00073
   8856.00       -0.00537       -0.00140
   8857.00       -0.00488       -0.00209
   8858.00       -0.00439       -0.00282
   8859.00       -0.00391       -0.00357
   8860.00       -0.00342       -0.00435
   8861.00       -0.00293       -0.00514
   8862.00       -0.00244       -0.00595
   8863.00       -0.00195       -0.00677
   8864.00       -0.00146       -0.00760
   8865.00       -0.00098       -0.00844
   8866.00       -0.00049       -0.00929
   8867.00        0.00000       -0.01015
   8868.00        0.00049       -0.01099
   8869.00        0.00098       -0.01184
   8870.00        0.00146       -0.01268
   8871.00        0.00195       -0.01352
   8872.00        0.00244       -0.01434
   8873.00        0.00293       -0.01515
   8874.00        0.00342       -0.01593
   8875.00        0.00391       -0.01671
   8876.00        0.00439       -0.01747
   8877.00        0.00488       -0.01819
   8878.00        0.00537       -0.01891
   8879.00        0.00586       -0.01958
   8880.00        0.00635       -0.02023
   8881.00        0.00684       -0.02084
   8882.00        0.00732       -0.02142
   8883.00        0.00732       -0.02197
   8884.00        0.00732       -0.02249
   8885.00        0.00732       -0.02296
   8886.00        0.00732       -0.02341
   8887.00        0.00732       -0.02380
   8888.00        0.00732       -0.02415
   8889.00        0.00732       -0.02448
   8890.00        0.00732       -0.02475
   8891.00        0.00732       -0.02498
   8892.00        0.00732       -0.02516
   8893.00        0.00732       -0.02530
   8894.00        0.00732       -0.02541
   8895.00        0.00732       -0.02545
   8896.00        0.00732       -0.02547
   8897.00        0.00732       -0.02544
   8898.00        0.00732       -0.02536
   8899.00        0.00684       -0.02524
   8900.00        0.00635       -0.02509
   8901.00        0.00586       -0.02489
   8902.00        0.00537       -0.02464
   8903.00        0.00488       -0.02435
   8904.00        0.00439       -0.02405
   8905.00        0.00391       -0.02368
   8906.00        0.00342       -0.02328
   8907.00        0.00293       -0.02287
   8908.00        0.00244       -0.02240
   8909.00        0.00195       -0.02191
   8910.00        0.00146       -0.02139
   8911.00        0.00098       -0.02084
   8912.00        0.00049       -0.02026
   8913.00        0.00000       -0.01967
   8914.00       -0.00049       -0.01904
   8915.00       -0.00098       -0.01840
   8916.00       -0.00098       -0.01773
   8917.00       -0.00098       -0.01706
   8918.00       -0.00098       -0.01636
   8919.00       -0.00098       -0.01564
   8920.00       -0.00098       -0.01492
   8921.00       -0.00098       -0.01419
   8922.00       -0.00098       -0.01346
   8923.00       -0.00098       -0.01271
   8924.00       -0.00098       -0.01196
   8925.00       -0.00098       -0.01122
   8926.00       -0.00098       -0.01047
   8927.00       -0.00098       -0.00972
   8928.00       -0.00098       -0.00897
   8929.00       -0.00098       -0.00824
   8930.00       -0.00098       -0.00751
   8931.00       -0.00098       -0.00679
   8932.00       -0.00098       -0.00609
   8933.00       -0.00049       -0.00539
   8934.00        0.00000       -0.00470
   8935.00        0.00049       -0.00403
   8936.00        0.00098       -0.00337
   8937.00        0.00146       -0.00273
   8938.00        0.00195       -0.00212
   8939.00        0.00244       -0.00151
   8940.00        0.00293       -0.00093
   8941.00        0.00342       -0.00038
   8942.00        0.00391        0.00017
   8943.00        0.00439        0.00067
   8944.00        0.00488        0.00117
   8945.00        0.00537        0.00163
   8946.00        0.00586        0.00209
   8947.00        0.00635        0.00250
   8948.00        0.00684        0.00290
   8949.00        0.00732        0.00328
   8950.00        0.00781        0.00362
   8951.00        0.00830        0.00395
   8952.00        0.00879        0.00424
   8953.00        0.00928        0.00452
   8954.00        0.00977        0.00478
   8955.00        0.01025        0.00500
   8956.00        0.01074        0.00520
   8957.00        0.01123        0.00539
   8958.00        0.01172        0.00555
   8959.00        0.01221        0.00569
   8960.00        0.01221        0.00581
   8961.00        0.01221        0.00591
   8962.00        0.01221        0.00600
   8963.00        0.01221        0.00606
   8964.00        0.01221        0.00610
   8965.00        0.01221        0.00613
   8966.00        0.01221        0.00615
   8967.00        0.01221        0.00616
   8968.00        0.01221        0.00615
   8969.00        0.01221        0.00613
   8970.00        0.01221        0.00610
   8971.00        0.01221        0.00606
   8972.00        0.01221        0.00601
   8973.00        0.01221        0.00597
   8974.00        0.01172        0.00591
   8975.00        0.01123        0.00584
   8976.00        0.01074        0.00578
   8977.00        0.01025        0.00572
   8978.00        0.00977        0.00566
   8979.00        0.00928        0.00558
   8980.00        0.00879        0.00552
   8981.00        0.00830        0.00548
   8982.00        0.00781        0.00542
   8983.00        0.00732        0.00537
   8984.00        0.00684        0.00534
   8985.00        0.00635        0.00531
   8986.00        0.00586        0.00528
   8987.00        0.00537        0.00526
   8988.00        0.00488        0.00526
   8989.00        0.00439        0.00528
   8990.00        0.00391        0.00531
   8991.00        0.00342        0.00534
   8992.00        0.00293        0.00540
   8993.00        0.00244        0.00546
   8994.00        0.00195        0.00554
   8995.00        0.00146        0.00565
   8996.00        0.00098        0.00575
   8997.00        0.00049        0.00589
   8998.00        0.00000        0.00604
   8999.00       -0.00049        0.00621
   9000.00       -0.00098        0.00639
   9001.00       -0.00146        0.00659
   9002.00       -0.00195        0.00681
   9003.00       -0.00244        0.00705
   9004.00       -0.00293        0.00731
   9005.00       -0.00342        0.00758
   9006.00       -0.00391        0.00787
   9007.00       -0.00439        0.00818
   9008.00       -0.00488        0.00850
   9009.00       -0.00537        0.00883
   9010.00       -0.00586        0.00919
   9011.00       -0.00635        0.00955
   9012.00       -0.00684        0.00993
   9013.00       -0.00732        0.01033
   9014.00       -0.00781        0.01074
   9015.00       -0.00830        0.01115
   9016.00       -0.00879        0.01158
   9017.00       -0.00928        0.01202
   9018.00       -0.00928        0.01247
   9019.00       -0.00928        0.01292
   9020.00       -0.00928        0.01338
   9021.00       -0.00928        0.01384
   9022.00       -0.00928        0.01431
   9023.00       -0.00928        0.01477
   9024.00       -0.00928        0.01524
   9025.00       -0.00928        0.01570
   9026.00       -0.00928        0.01616
   9027.00       -0.00928        0.01663
   9028.00       -0.00928        0.01707
   9029.00       -0.00928        0.01753
   9030.00       -0.00928        0.01796
   9031.00       -0.00928        0.01839
   9032.00       -0.00928        0.01880
   9033.00       -0.00928        0.01921
   9034.00       -0.00928        0.01959
   9035.00       -0.00928        0.01997
   9036.00       -0.00928        0.02032
   9037.00       -0.00928        0.02066
   9038.00       -0.00928        0.02097
   9039.00       -0.00879        0.02126
   9040.00       -0.00830        0.02153
   9041.00       -0.00781        0.02177
   9042.00       -0.00732        0.02199
   9043.00       -0.00684        0.02219
   9044.00       -0.00635        0.02235
   9045.00       -0.00586        0.02248
   9046.00       -0.00537        0.02258
   9047.00       -0.00488        0.02266
   9048.00       -0.00439        0.02271
   9049.00       -0.00391        0.02271
   9050.00       -0.00391        0.02269
   9051.00       -0.00391        0.02263
   9052.00       -0.00391        0.02254
   9053.00       -0.00391        0.02240
   9054.00       -0.00391        0.02223
   9055.00       -0.00391        0.02203
   9056.00       -0.00391        0.02180
   9057.00       -0.00391        0.02153
   9058.00       -0.00391        0.02122
   9059.00       -0.00391        0.02089
   9060.00       -0.00391        0.02051
   9061.00       -0.00391        0.02010
   9062.00       -0.00391        0.01965
   9063.00       -0.00391        0.01917
   9064.00       -0.00391        0.01866
   9065.00       -0.00391        0.01811
   9066.00       -0.00391        0.01753
   9067.00       -0.00391        0.01692
   9068.00       -0.00391        0.01628
   9069.00       -0.00391        0.01561
   9070.00       -0.00391        0.01492
   9071.00       -0.00391        0.01419
   9072.00       -0.00391        0.01344
   9073.00       -0.00391        0.01268
   9074.00       -0.00391        0.01189
   9075.00       -0.00391        0.01108
   9076.00       -0.00391        0.01024
   9077.00       -0.00391        0.00940
   9078.00       -0.00391        0.00853
   9079.00       -0.00391        0.00766
   9080.00       -0.00391        0.00677
   9081.00       -0.00391        0.00589
   9082.00       -0.00391        0.00497
   9083.00       -0.00391        0.00407
   9084.00       -0.00391        0.00317
   9085.00       -0.00391        0.00226
   9086.00       -0.00391        0.00136
   9087.00       -0.00391        0.00046
   9088.00       -0.00391       -0.00044
   9089.00       -0.00391       -0.00133
   9090.00       -0.00391       -0.00221
   9091.00       -0.00391       -0.00307
   9092.00       -0.00391       -0.00392
   9093.00       -0.00391       -0.00476
   9094.00       -0.00391       -0.00557
   9095.00       -0.00391       -0.00635
   9096.00       -0.00391       -0.00713
   9097.00       -0.00391       -0.00786
   9098.00       -0.00391       -0.00858
   9099.00       -0.00391       -0.00925
   9100.00       -0.00391       -0.00990
   9101.00       -0.00391       -0.01053
   9102.00       -0.00391       -0.01111
   9103.00       -0.00391       -0.01164
   9104.00       -0.00391       -0.01215
   9105.00       -0.00391       -0.01262
   9106.00       -0.00391       -0.01305
   9107.00       -0.00391       -0.01343
   9108.00       -0.00391       -0.01376
   9109.00       -0.00342       -0.01405
   9110.00       -0.00293       -0.01430
   9111.00       -0.00244       -0.01450
   9112.00       -0.00195       -0.01463
   9113.00       -0.00146       -0.01474
   9114.00       -0.00098       -0.01479
   9115.00       -0.00049       -0.01479
   9116.00        0.00000       -0.01474
   9117.00        0.00049       -0.01465
   9118.00        0.00098       -0.01450
   9119.00        0.00146       -0.01430
   9120.00        0.00195       -0.01405
   9121.00        0.00244       -0.01375
   9122.00        0.00293       -0.01340
   9123.00        0.00342       -0.01300
   9124.00        0.00391       -0.01256
   9125.00        0.00439       -0.01207
   9126.00        0.00488       -0.01152
   9127.00        0.00537       -0.01094
   9128.00        0.00586       -0.01031
   9129.00        0.00635       -0.00964
   9130.00        0.00684       -0.00894
   9131.00        0.00732       -0.00819
   9132.00        0.00781       -0.00740
   9133.00        0.00830       -0.00659
   9134.00        0.00879       -0.00574
   9135.00        0.00928       -0.00485
   9136.00        0.00977       -0.00394
   9137.00        0.01025       -0.00299
   9138.00        0.01074       -0.00201
   9139.00        0.01123       -0.00102
   9140.00        0.01172       -0.00002
   9141.00        0.01221        0.00101
   9142.00        0.01270        0.00206
   9143.00        0.01318        0.00311
   9144.00        0.01367        0.00417
   9145.00        0.01416        0.00525
   9146.00        0.01465        0.00632
   9147.00        0.01514        0.00740
   9148.00        0.01562        0.00847
   9149.00        0.01611        0.00954
   9150.00        0.01660        0.01060
   9151.00        0.01709        0.01166
   9152.00        0.01758        0.01270
   9153.00        0.01758        0.01372
   9154.00        0.01758        0.01472
   9155.00        0.01758        0.01572
   9156.00        0.01758        0.01668
   9157.00        0.01758        0.01761
   9158.00        0.01758        0.01852
   9159.00        0.01758        0.01939
   9160.00        0.01758        0.02023
   9161.00        0.01758        0.02104
   9162.00        0.01758        0.02182
   9163.00        0.01758        0.02254
   9164.00        0.01709        0.02322
   9165.00        0.01660        0.02386
   9166.00        0.01611        0.02446
   9167.00        0.01562        0.02501
   9168.00        0.01514        0.02551
   9169.00        0.01465        0.02596
   9170.00        0.01416        0.02635
   9171.00        0.01367        0.02670
   9172.00        0.01318        0.02698
   9173.00        0.01270        0.02722
   9174.00        0.01221        0.02739
   9175.00        0.01172        0.02751
   9176.00        0.01123        0.02757
   9177.00        0.01074        0.02757
   9178.00        0.01025        0.02751
   9179.00        0.00977        0.02740
   9180.00        0.00879        0.02722
   9181.00        0.00781        0.02699
   9182.00        0.00684        0.02670
   9183.00        0.00586        0.02637
   9184.00        0.00488        0.02596
   9185.00        0.00391        0.02550
   9186.00        0.00293        0.02499
   9187.00        0.00195        0.02443
   9188.00        0.00098        0.02380
   9189.00        0.00049        0.02313
   9190.00        0.00000        0.02242
   9191.00       -0.00049        0.02165
   9192.00       -0.00098        0.02084
   9193.00       -0.00146        0.01999
   9194.00       -0.00195        0.01909
   9195.00       -0.00244        0.01814
   9196.00       -0.00293        0.01717
   9197.00       -0.00342        0.01616
   9198.00       -0.00391        0.01511
   9199.00       -0.00439        0.01404
   9200.00       -0.00488        0.01292
   9201.00       -0.00537        0.01180
   9202.00       -0.00586        0.01065
   9203.00       -0.00635        0.00948
   9204.00       -0.00684        0.00829
   9205.00       -0.00732        0.00708
   9206.00       -0.00732        0.00586
   9207.00       -0.00732        0.00464
   9208.00       -0.00732        0.00340
   9209.00       -0.00732        0.00217
   9210.00       -0.00732        0.00093
   9211.00       -0.00732       -0.00029
   9212.00       -0.00732       -0.00151
   9213.00       -0.00732       -0.00273
   9214.00       -0.00732       -0.00392
   9215.00       -0.00732       -0.00511
   9216.00       -0.00732       -0.00629
   9217.00       -0.00732       -0.00743
   9218.00       -0.00732       -0.00854
   9219.00       -0.00732       -0.00964
   9220.00       -0.00684       -0.01071
   9221.00       -0.00635       -0.01175
   9222.00       -0.00586       -0.01274
   9223.00       -0.00537       -0.01370
   9224.00       -0.00488       -0.01463
   9225.00       -0.00439       -0.01552
   9226.00       -0.00391       -0.01636
   9227.00       -0.00342       -0.01715
   9228.00       -0.00293       -0.01788
   9229.00       -0.00244       -0.01859
   9230.00       -0.00195       -0.01923
   9231.00       -0.00146       -0.01982
   9232.00       -0.00098       -0.02036
   9233.00       -0.00049       -0.02083
   9234.00        0.00000       -0.02126
   9235.00        0.00049       -0.02162
   9236.00        0.00098       -0.02193
   9237.00        0.00146       -0.02217
   9238.00        0.00195       -0.02235
   9239.00        0.00195       -0.02248
   9240.00        0.00195       -0.02255
   9241.00        0.00195       -0.02255
   9242.00        0.00195       -0.02249
   9243.00        0.00195       -0.02235
   9244.00        0.00195       -0.02217
   9245.00        0.00195       -0.02193
   9246.00        0.00195       -0.02162
   9247.00        0.00195       -0.02126
   9248.00        0.00195       -0.02083
   9249.00        0.00195       -0.02034
   9250.00        0.00195       -0.01979
   9251.00        0.00195       -0.01918
   9252.00        0.00195       -0.01852
   9253.00        0.00146       -0.01781
   9254.00        0.00098       -0.01703
   9255.00        0.00049       -0.01620
   9256.00        0.00000       -0.01534
   9257.00       -0.00049       -0.01442
   9258.00       -0.00098       -0.01344
   9259.00       -0.00146       -0.01242
   9260.00       -0.00195       -0.01137
   9261.00       -0.00244       -0.01027
   9262.00       -0.00293       -0.00912
   9263.00       -0.00342       -0.00795
   9264.00       -0.00391       -0.00673
   9265.00       -0.00439       -0.00548
   9266.00       -0.00488       -0.00421
   9267.00       -0.00537       -0.00290
   9268.00       -0.00586       -0.00156
   9269.00       -0.00635       -0.00020
   9270.00       -0.00684        0.00117
   9271.00       -0.00732        0.00258
   9272.00       -0.00781        0.00400
   9273.00       -0.00830        0.00543
   9274.00       -0.00879        0.00687
   9275.00       -0.00928        0.00833
   9276.00       -0.00977        0.00980
   9277.00       -0.01025        0.01126
   9278.00       -0.01074        0.01273
   9279.00       -0.01123        0.01421
   9280.00       -0.01172        0.01567
   9281.00       -0.01221        0.01715
   9282.00       -0.01270        0.01862
   9283.00       -0.01318        0.02007
   9284.00       -0.01367        0.02151
   9285.00       -0.01416        0.02295
   9286.00       -0.01465        0.02438
   9287.00       -0.01514        0.02579
   9288.00       -0.01562        0.02718
   9289.00       -0.01611        0.02855
   9290.00       -0.01660        0.02991
   9291.00       -0.01660        0.03125
   9292.00       -0.01660        0.03256
   9293.00       -0.01660        0.03386
   9294.00       -0.01660        0.03513
   9295.00       -0.01660        0.03636
   9296.00       -0.01660        0.03758
   9297.00       -0.01660        0.03877
   9298.00       -0.01660        0.03993
   9299.00       -0.01660        0.04106
   9300.00       -0.01660        0.04218
   9301.00       -0.01660        0.04324
   9302.00       -0.01611        0.04430
   9303.00       -0.01562        0.04532
   9304.00       -0.01514        0.04631
   9305.00       -0.01465        0.04727
   9306.00       -0.01416        0.04820
   9307.00       -0.01367        0.04910
   9308.00       -0.01318        0.04997
   9309.00       -0.01270        0.05083
   9310.00       -0.01221        0.05165
   9311.00       -0.01172        0.05244
   9312.00       -0.01123        0.05321
   9313.00       -0.01074        0.05396
   9314.00       -0.01025        0.05467
   9315.00       -0.00977        0.05537
   9316.00       -0.00928        0.05605
   9317.00       -0.00879        0.05670
   9318.00       -0.00830        0.05733
   9319.00       -0.00781        0.05795
   9320.00       -0.00732        0.05855
   9321.00       -0.00684        0.05913
   9322.00       -0.00635        0.05969
   9323.00       -0.00586        0.06024
   9324.00       -0.00537        0.06079
   9325.00       -0.00488        0.06131
   9326.00       -0.00439        0.06183
   9327.00       -0.00391        0.06235
   9328.00       -0.00342        0.06285
   9329.00       -0.00293        0.06335
   9330.00       -0.00244        0.06384
   9331.00       -0.00195        0.06433
   9332.00       -0.00146        0.06482
   9333.00       -0.00098        0.06531
   9334.00       -0.00049        0.06580
   9335.00        0.00000        0.06627
   9336.00        0.00049        0.06676
   9337.00        0.00098        0.06725
   9338.00        0.00146        0.06773
   9339.00        0.00195        0.06822
   9340.00        0.00244        0.06873
   9341.00        0.00293        0.06923
   9342.00        0.00342        0.06973
   9343.00        0.00342        0.07024
   9344.00        0.00342        0.07074
   9345.00        0.00342        0.07126
   9346.00        0.00342        0.07178
   9347.00        0.00342        0.07230
   9348.00        0.00342        0.07281
   9349.00        0.00342        0.07333
   9350.00        0.00342        0.07385
   9351.00        0.00342        0.07439
   9352.00        0.00342        0.07491
   9353.00        0.00342        0.07542
   9354.00        0.00342        0.07594
   9355.00        0.00342        0.07645
   9356.00        0.00342        0.07695
   9357.00        0.00293        0.07744
   9358.00        0.00244        0.07793
   9359.00        0.00195        0.07840
   9360.00        0.00146        0.07884
   9361.00        0.00098        0.07928
   9362.00        0.00049        0.07971
   9363.00        0.00000        0.08011
   9364.00       -0.00049        0.08047
   9365.00       -0.00098        0.08083
   9366.00       -0.00146        0.08115
   9367.00       -0.00195        0.08144
   9368.00       -0.00244        0.08170
   9369.00       -0.00293        0.08191
   9370.00       -0.00342        0.08209
   9371.00       -0.00391        0.08224
   9372.00       -0.00439        0.08234
   9373.00       -0.00488        0.08238
   9374.00       -0.00537        0.08238
   9375.00       -0.00586        0.08234
   9376.00       -0.00635        0.08223
   9377.00       -0.00635        0.08208
   9378.00       -0.00635        0.08185
   9379.00       -0.00635        0.08157
   9380.00       -0.00635        0.08122
   9381.00       -0.00635        0.08081
   9382.00       -0.00635        0.08034
   9383.00       -0.00635        0.07980
   9384.00       -0.00635        0.07918
   9385.00       -0.00635        0.07849
   9386.00       -0.00635        0.07773
   9387.00       -0.00635        0.07690
   9388.00       -0.00635        0.07599
   9389.00       -0.00586        0.07500
   9390.00       -0.00537        0.07394
   9391.00       -0.00488        0.07280
   9392.00       -0.00439        0.07158
   9393.00       -0.00391        0.07028
   9394.00       -0.00342        0.06891
   9395.00       -0.00293        0.06746
   9396.00       -0.00244        0.06593
   9397.00       -0.00195        0.06433
   9398.00       -0.00146        0.06265
   9399.00       -0.00098        0.06091
   9400.00       -0.00049        0.05910
   9401.00        0.00049        0.05721
   9402.00        0.00146        0.05525
   9403.00        0.00244        0.05324
   9404.00        0.00342        0.05116
   9405.00        0.00439        0.04903
   9406.00        0.00537        0.04683
   9407.00        0.00635        0.04459
   9408.00        0.00732        0.04230
   9409.00        0.00830        0.03996
   9410.00        0.00928        0.03758
   9411.00        0.01025        0.03517
   9412.00        0.01123        0.03273
   9413.00        0.01221        0.03027
   9414.00        0.01318        0.02779
   9415.00        0.01416        0.02527
   9416.00        0.01514        0.02275
   9417.00        0.01611        0.02023
   9418.00        0.01709        0.01772
   9419.00        0.01758        0.01518
   9420.00        0.01807        0.01268
   9421.00        0.01855        0.01019
   9422.00        0.01904        0.00772
   9423.00        0.01953        0.00526
   9424.00        0.02002        0.00287
   9425.00        0.02051        0.00049
   9426.00        0.02100       -0.00183
   9427.00        0.02148       -0.00410
   9428.00        0.02197       -0.00633
   9429.00        0.02197       -0.00848
   9430.00        0.02197       -0.01057
   9431.00        0.02197       -0.01257
   9432.00        0.02197       -0.01451
   9433.00        0.02197       -0.01636
   9434.00        0.02197       -0.01811
   9435.00        0.02197       -0.01978
   9436.00        0.02197       -0.02135
   9437.00        0.02197       -0.02281
   9438.00        0.02148       -0.02415
   9439.00        0.02100       -0.02539
   9440.00        0.02051       -0.02652
   9441.00        0.02002       -0.02751
   9442.00        0.01953       -0.02838
   9443.00        0.01904       -0.02914
   9444.00        0.01855       -0.02975
   9445.00        0.01807       -0.03024
   9446.00        0.01758       -0.03059
   9447.00        0.01660       -0.03081
   9448.00        0.01562       -0.03088
   9449.00        0.01465       -0.03082
   9450.00        0.01367       -0.03061
   9451.00        0.01270       -0.03027
   9452.00        0.01172       -0.02979
   9453.00        0.01074       -0.02916
   9454.00        0.00977       -0.02840
   9455.00        0.00879       -0.02750
   9456.00        0.00781       -0.02646
   9457.00        0.00684       -0.02528
   9458.00        0.00586       -0.02399
   9459.00        0.00488       -0.02255
   9460.00        0.00391       -0.02100
   9461.00        0.00293       -0.01930
   9462.00        0.00195       -0.01750
   9463.00        0.00098       -0.01558
   9464.00        0.00000       -0.01355
   9465.00       -0.00098       -0.01141
   9466.00       -0.00195       -0.00919
   9467.00       -0.00293       -0.00685
   9468.00       -0.00391       -0.00443
   9469.00       -0.00488       -0.00192
   9470.00       -0.00586        0.00066
   9471.00       -0.00684        0.00331
   9472.00       -0.00781        0.00603
   9473.00       -0.00830        0.00879
   9474.00       -0.00879        0.01161
   9475.00       -0.00928        0.01447
   9476.00       -0.00977        0.01736
   9477.00       -0.01025        0.02028
   9478.00       -0.01074        0.02321
   9479.00       -0.01123        0.02615
   9480.00       -0.01172        0.02911
   9481.00       -0.01221        0.03204
   9482.00       -0.01270        0.03497
   9483.00       -0.01318        0.03789
   9484.00       -0.01318        0.04076
   9485.00       -0.01318        0.04359
   9486.00       -0.01318        0.04639
   9487.00       -0.01318        0.04912
   9488.00       -0.01318        0.05179
   9489.00       -0.01318        0.05440
   9490.00       -0.01318        0.05693
   9491.00       -0.01318        0.05937
   9492.00       -0.01318        0.06174
   9493.00       -0.01318        0.06398
   9494.00       -0.01318        0.06615
   9495.00       -0.01270        0.06819
   9496.00       -0.01221        0.07011
   9497.00       -0.01172        0.07191
   9498.00       -0.01123        0.07361
   9499.00       -0.01074        0.07515
   9500.00       -0.01025        0.07657
   9501.00       -0.00977        0.07784
   9502.00       -0.00928        0.07898
   9503.00       -0.00879        0.07996
   9504.00       -0.00830        0.08080
   9505.00       -0.00781        0.08148
   9506.00       -0.00732        0.08200
   9507.00       -0.00684        0.08238
   9508.00       -0.00635        0.08260
   9509.00       -0.00586        0.08266
   9510.00       -0.00537        0.08255
   9511.00       -0.00488        0.08231
   9512.00       -0.00439        0.08189
   9513.00       -0.00391        0.08131
   9514.00       -0.00342        0.08060
   9515.00       -0.00293        0.07971
   9516.00       -0.00244        0.07869
   9517.00       -0.00195        0.07751
   9518.00       -0.00146        0.07620
   9519.00       -0.00098        0.07474
   9520.00       -0.00049        0.07314
   9521.00       -0.00049        0.07141
   9522.00       -0.00049        0.06955
   9523.00       -0.00049        0.06758
   9524.00       -0.00049        0.06548
   9525.00       -0.00049        0.06326
   9526.00       -0.00049        0.06094
   9527.00       -0.00049        0.05853
   9528.00       -0.00049        0.05603
   9529.00       -0.00049        0.05344
   9530.00       -0.00049        0.05075
   9531.00       -0.00049        0.04800
   9532.00       -0.00049        0.04520
   9533.00       -0.00049        0.04233
   9534.00       -0.00049        0.03940
   9535.00       -0.00049        0.03644
   9536.00       -0.00049        0.03343
   9537.00       -0.00049        0.03041
   9538.00       -0.00049        0.02736
   9539.00       -0.00049        0.02431
   9540.00       -0.00049        0.02124
   9541.00       -0.00098        0.01819
   9542.00       -0.00146        0.01515
   9543.00       -0.00195        0.01212
   9544.00       -0.00244        0.00912
   9545.00       -0.00293        0.00616
   9546.00       -0.00342        0.00323
   9547.00       -0.00391        0.00037
   9548.00       -0.00439       -0.00246
   9549.00       -0.00488       -0.00520
   9550.00       -0.00537       -0.00789
   9551.00       -0.00586       -0.01050
   9552.00       -0.00586       -0.01303
   9553.00       -0.00586       -0.01547
   9554.00       -0.00586       -0.01782
   9555.00       -0.00586       -0.02007
   9556.00       -0.00586       -0.02222
   9557.00       -0.00586       -0.02426
   9558.00       -0.00586       -0.02618
   9559.00       -0.00586       -0.02800
   9560.00       -0.00586       -0.02969
   9561.00       -0.00586       -0.03127
   9562.00       -0.00586       -0.03271
   9563.00       -0.00586       -0.03404
   9564.00       -0.00586       -0.03523
   9565.00       -0.00586       -0.03629
   9566.00       -0.00586       -0.03722
   9567.00       -0.00586       -0.03801
   9568.00       -0.00586       -0.03867
   9569.00       -0.00586       -0.03920
   9570.00       -0.00586       -0.03960
   9571.00       -0.00586       -0.03986
   9572.00       -0.00537       -0.03998
   9573.00       -0.00488       -0.03999
   9574.00       -0.00439       -0.03986
   9575.00       -0.00391       -0.03960
   9576.00       -0.00342       -0.03923
   9577.00       -0.00293       -0.03873
   9578.00       -0.00244       -0.03810
   9579.00       -0.00195       -0.03737
   9580.00       -0.00146       -0.03653
   9581.00       -0.00098       -0.03557
   9582.00       -0.00049       -0.03452
   9583.00        0.00000       -0.03337
   9584.00        0.00049       -0.03212
   9585.00        0.00098       -0.03078
   9586.00        0.00146       -0.02936
   9587.00        0.00195       -0.02785
   9588.00        0.00244       -0.02628
   9589.00        0.00293       -0.02463
   9590.00        0.00342       -0.02292
   9591.00        0.00391       -0.02116
   9592.00        0.00439       -0.01935
   9593.00        0.00488       -0.01747
   9594.00        0.00537       -0.01558
   9595.00        0.00586       -0.01364
   9596.00        0.00635       -0.01167
   9597.00        0.00684       -0.00967
   9598.00        0.00732       -0.00768
   9599.00        0.00781       -0.00566
   9600.00        0.00830       -0.00363
   9601.00        0.00879       -0.00162
   9602.00        0.00879        0.00040
   9603.00        0.00879        0.00241
   9604.00        0.00879        0.00439
   9605.00        0.00879        0.00636
   9606.00        0.00879        0.00830
   9607.00        0.00879        0.01021
   9608.00        0.00879        0.01208
   9609.00        0.00879        0.01392
   9610.00        0.00879        0.01572
   9611.00        0.00879        0.01746
   9612.00        0.00879        0.01913
   9613.00        0.00879        0.02078
   9614.00        0.00830        0.02235
   9615.00        0.00781        0.02386
   9616.00        0.00732        0.02531
   9617.00        0.00684        0.02670
   9618.00        0.00635        0.02802
   9619.00        0.00586        0.02925
   9620.00        0.00537        0.03043
   9621.00        0.00488        0.03152
   9622.00        0.00439        0.03255
   9623.00        0.00391        0.03349
   9624.00        0.00342        0.03436
   9625.00        0.00293        0.03516
   9626.00        0.00244        0.03587
   9627.00        0.00195        0.03651
   9628.00        0.00098        0.03708
   9629.00        0.00000        0.03758
   9630.00       -0.00098        0.03799
   9631.00       -0.00195        0.03833
   9632.00       -0.00293        0.03860
   9633.00       -0.00391        0.03882
   9634.00       -0.00488        0.03894
   9635.00       -0.00586        0.03902
   9636.00       -0.00684        0.03902
   9637.00       -0.00781        0.03897
   9638.00       -0.00879        0.03885
   9639.00       -0.00928        0.03868
   9640.00       -0.00977        0.03847
   9641.00       -0.01025        0.03819
   9642.00       -0.01074        0.03787
   9643.00       -0.01123        0.03751
   9644.00       -0.01172        0.03711
   9645.00       -0.01221        0.03668
   9646.00       -0.01270        0.03621
   9647.00       -0.01318        0.03572
   9648.00       -0.01367        0.03519
   9649.00       -0.01416        0.03465
   9650.00       -0.01465        0.03409
   9651.00       -0.01514        0.03352
   9652.00       -0.01514        0.03294
   9653.00       -0.01514        0.03235
   9654.00       -0.01514        0.03175
   9655.00       -0.01514        0.03117
   9656.00       -0.01514        0.03059
   9657.00       -0.01514        0.03001
   9658.00       -0.01514        0.02946
   9659.00       -0.01514        0.02892
   9660.00       -0.01514        0.02838
   9661.00       -0.01514        0.02789
   9662.00       -0.01465        0.02740
   9663.00       -0.01416        0.02696
   9664.00       -0.01367        0.02655
   9665.00       -0.01318        0.02617
   9666.00       -0.01270        0.02582
   9667.00       -0.01221        0.02551
   9668.00       -0.01172        0.02525
   9669.00       -0.01123        0.02504
   9670.00       -0.01074        0.02486
   9671.00       -0.01025        0.02473
   9672.00       -0.00977        0.02466
   9673.00       -0.00928        0.02463
   9674.00       -0.00830        0.02466
   9675.00       -0.00732        0.02472
   9676.00       -0.00635        0.02486
   9677.00       -0.00537        0.02502
   9678.00       -0.00439        0.02527
   9679.00       -0.00342        0.02554
   9680.00       -0.00244        0.02588
   9681.00       -0.00146        0.02628
   9682.00       -0.00049        0.02670
   9683.00        0.00049        0.02721
   9684.00        0.00146        0.02774
   9685.00        0.00244        0.02832
   9686.00        0.00342        0.02896
   9687.00        0.00439        0.02963
   9688.00        0.00537        0.03035
   9689.00        0.00586        0.03111
   9690.00        0.00635        0.03191
   9691.00        0.00684        0.03275
   9692.00        0.00732        0.03360
   9693.00        0.00781        0.03450
   9694.00        0.00830        0.03542
   9695.00        0.00879        0.03636
   9696.00        0.00928        0.03732
   9697.00        0.00977        0.03830
   9698.00        0.01025        0.03929
   9699.00        0.01074        0.04030
   9700.00        0.01123        0.04129
   9701.00        0.01172        0.04230
   9702.00        0.01221        0.04330
   9703.00        0.01221        0.04430
   9704.00        0.01221        0.04529
   9705.00        0.01221        0.04626
   9706.00        0.01221        0.04721
   9707.00        0.01221        0.04814
   9708.00        0.01221        0.04904
   9709.00        0.01221        0.04991
   9710.00        0.01221        0.05075
   9711.00        0.01221        0.05154
   9712.00        0.01221        0.05229
   9713.00        0.01221        0.05299
   9714.00        0.01221        0.05365
   9715.00        0.01172        0.05426
   9716.00        0.01123        0.05479
   9717.00        0.01074        0.05527
   9718.00        0.01025        0.05568
   9719.00        0.00977        0.05603
   9720.00        0.00928        0.05630
   9721.00        0.00879        0.05650
   9722.00        0.00830        0.05663
   9723.00        0.00781        0.05667
   9724.00        0.00732        0.05663
   9725.00        0.00684        0.05650
   9726.00        0.00635        0.05630
   9727.00        0.00586        0.05600
   9728.00        0.00537        0.05562
   9729.00        0.00488        0.05515
   9730.00        0.00439        0.05458
   9731.00        0.00391        0.05392
   9732.00        0.00342        0.05316
   9733.00        0.00293        0.05232
   9734.00        0.00244        0.05139
   9735.00        0.00195        0.05037
   9736.00        0.00146        0.04924
   9737.00        0.00098        0.04803
   9738.00        0.00049        0.04674
   9739.00        0.00000        0.04535
   9740.00       -0.00049        0.04388
   9741.00       -0.00049        0.04233
   9742.00       -0.00049        0.04068
   9743.00       -0.00049        0.03897
   9744.00       -0.00049        0.03717
   9745.00       -0.00049        0.03529
   9746.00       -0.00049        0.03336
   9747.00       -0.00049        0.03136
   9748.00       -0.00049        0.02928
   9749.00       -0.00049        0.02715
   9750.00       -0.00049        0.02495
   9751.00       -0.00049        0.02271
   9752.00       -0.00049        0.02042
   9753.00       -0.00049        0.01808
   9754.00       -0.00049        0.01572
   9755.00       -0.00049        0.01331
[truncated: 42,846 more chars]
