# Supplementary material for: The near-field tsunami generated by the 15 January 2022 eruption of the Hunga Tonga-Hunga Ha’apai volcano and its impact on Tongatapu, Tonga
Source: Sci Rep. 2022 Sep 7;12:15187. doi: 10.1038/s41598-022-19486-w (PMC9452557; doi:10.1038/s41598-022-19486-w)
Supplement: Supplementary file 4 — Supplementary Information 4. [file 41598_2022_19486_MOESM4_ESM.zip › Output-Point_R0_050TNT.txt]

      0.00        0.00000        0.00000
      1.00        0.00000        0.00000
      2.00        0.00000        0.00000
      3.00        0.00000        0.00000
      4.00        0.00000        0.00000
      5.00        0.00000        0.00000
      6.00        0.00000        0.00000
      7.00        0.00000        0.00000
      8.00        0.00000        0.00000
      9.00        0.00000        0.00000
     10.00        0.00000        0.00000
     11.00        0.00000        0.00000
     12.00        0.00000        0.00000
     13.00        0.00000        0.00000
     14.00        0.00000        0.00000
     15.00        0.00000        0.00000
     16.00        0.00000        0.00000
     17.00        0.00000        0.00000
     18.00        0.00000        0.00000
     19.00        0.00000        0.00000
     20.00        0.00000        0.00000
     21.00        0.00000        0.00000
     22.00        0.00000        0.00000
     23.00        0.00000        0.00000
     24.00        0.00000        0.00000
     25.00        0.00000        0.00000
     26.00        0.00000        0.00000
     27.00        0.00000        0.00000
     28.00        0.00000        0.00000
     29.00        0.00000        0.00000
     30.00        0.00000        0.00000
     31.00        0.00000        0.00000
     32.00        0.00000        0.00000
     33.00        0.00000        0.00000
     34.00        0.00000        0.00000
     35.00        0.00000        0.00000
     36.00        0.00000        0.00000
     37.00        0.00000        0.00000
     38.00        0.00000        0.00000
     39.00        0.00000        0.00000
     40.00        0.00000        0.00000
     41.00        0.00000        0.00000
     42.00        0.00000        0.00000
     43.00        0.00000        0.00000
     44.00        0.00000        0.00000
     45.00        0.00000        0.00000
     46.00        0.00000        0.00000
     47.00        0.00000        0.00000
     48.00        0.00000        0.00000
     49.00        0.00000        0.00000
     50.00        0.00000        0.00000
     51.00        0.00000        0.00000
     52.00        0.00000        0.00000
     53.00        0.00000        0.00000
     54.00        0.00000        0.00000
     55.00        0.00000        0.00000
     56.00        0.00000        0.00000
     57.00        0.00000        0.00000
     58.00        0.00000        0.00000
     59.00        0.00000        0.00000
     60.00        0.00000        0.00000
     61.00        0.00000        0.00000
     62.00        0.00000        0.00000
     63.00        0.00000        0.00000
     64.00        0.00000        0.00000
     65.00        0.00000        0.00000
     66.00        0.00000        0.00000
     67.00        0.00000        0.00000
     68.00        0.00000        0.00000
     69.00        0.00000        0.00000
     70.00        0.00000        0.00000
     71.00        0.00000        0.00000
     72.00        0.00000        0.00000
     73.00        0.00000        0.00000
     74.00        0.00000        0.00000
     75.00        0.00000        0.00000
     76.00        0.00000        0.00000
     77.00        0.00000        0.00000
     78.00        0.00000        0.00000
     79.00        0.00000        0.00000
     80.00        0.00000        0.00000
     81.00        0.00000        0.00000
     82.00        0.00000        0.00000
     83.00        0.00000        0.00000
     84.00        0.00000        0.00000
     85.00        0.00000        0.00000
     86.00        0.00000        0.00000
     87.00        0.00000        0.00000
     88.00        0.00000        0.00000
     89.00        0.00000        0.00000
     90.00        0.00000        0.00000
     91.00        0.00000        0.00000
     92.00        0.00000        0.00000
     93.00        0.00000        0.00000
     94.00        0.00000        0.00000
     95.00        0.00000        0.00000
     96.00        0.00000        0.00000
     97.00        0.00000        0.00000
     98.00        0.00000        0.00000
     99.00        0.00000        0.00000
    100.00        0.00000        0.00000
    101.00        0.00000        0.00000
    102.00        0.00000        0.00000
    103.00        0.00000        0.00000
    104.00        0.00000        0.00000
    105.00        0.00000        0.00000
    106.00        0.00000        0.00000
    107.00        0.00000        0.00000
    108.00        0.00000        0.00000
    109.00        0.00000        0.00000
    110.00        0.00000        0.00000
    111.00        0.00000        0.00000
    112.00        0.00000        0.00000
    113.00        0.00000        0.00000
    114.00        0.00000        0.00000
    115.00        0.00000        0.00000
    116.00        0.00000        0.00000
    117.00        0.00000        0.00000
    118.00        0.00000        0.00000
    119.00        0.00000        0.00000
    120.00        0.00000        0.00000
    121.00        0.00000        0.00000
    122.00        0.00000        0.00000
    123.00        0.00000        0.00000
    124.00        0.00000        0.00000
    125.00        0.00000        0.00000
    126.00        0.00000        0.00000
    127.00        0.00000        0.00000
    128.00        0.00000        0.00000
    129.00        0.00000        0.00000
    130.00        0.00000        0.00000
    131.00        0.00000        0.00000
    132.00        0.00000        0.00000
    133.00        0.00000        0.00000
    134.00        0.00000        0.00000
    135.00        0.00000        0.00000
    136.00        0.00000        0.00000
    137.00        0.00000        0.00000
    138.00        0.00000        0.00000
    139.00        0.00000        0.00000
    140.00        0.00000        0.00000
    141.00        0.00000        0.00000
    142.00        0.00000        0.00000
    143.00        0.00000        0.00000
    144.00        0.00000        0.00000
    145.00        0.00000        0.00000
    146.00        0.00000        0.00000
    147.00        0.00000        0.00000
    148.00        0.00000        0.00000
    149.00        0.00000        0.00000
    150.00        0.00000        0.00000
    151.00        0.00000        0.00000
    152.00        0.00000        0.00000
    153.00        0.00000        0.00000
    154.00        0.00000        0.00000
    155.00        0.00000        0.00000
    156.00        0.00000        0.00000
    157.00        0.00000        0.00000
    158.00        0.00000        0.00000
    159.00        0.00000        0.00000
    160.00        0.00000        0.00000
    161.00        0.00000        0.00000
    162.00        0.00000        0.00000
    163.00        0.00000        0.00000
    164.00        0.00000        0.00000
    165.00        0.00000        0.00000
    166.00        0.00000        0.00000
    167.00        0.00000        0.00000
    168.00        0.00000        0.00000
    169.00        0.00000        0.00000
    170.00        0.00000        0.00000
    171.00        0.00000        0.00000
    172.00        0.00000        0.00000
    173.00        0.00000        0.00000
    174.00        0.00000        0.00000
    175.00        0.00000        0.00000
    176.00        0.00000        0.00000
    177.00        0.00000        0.00000
    178.00        0.00000        0.00000
    179.00        0.00000        0.00000
    180.00        0.00000        0.00000
    181.00        0.00000        0.00000
    182.00        0.00000        0.00000
    183.00        0.00000        0.00000
    184.00        0.00000        0.00000
    185.00        0.00000        0.00000
    186.00        0.00000        0.00000
    187.00        0.00000        0.00000
    188.00        0.00000        0.00000
    189.00        0.00000        0.00000
    190.00        0.00000        0.00000
    191.00        0.00000        0.00000
    192.00        0.00000        0.00000
    193.00        0.00000        0.00000
    194.00        0.00000        0.00000
    195.00        0.00000        0.00000
    196.00        0.00000        0.00000
    197.00        0.00000        0.00000
    198.00        0.00000        0.00000
    199.00        0.00000        0.00000
    200.00        0.00000        0.00000
    201.00        0.00000        0.00000
    202.00        0.00000        0.00000
    203.00        0.00000        0.00000
    204.00        0.00000        0.00000
    205.00        0.00000        0.00000
    206.00        0.00000        0.00000
    207.00        0.00000        0.00000
    208.00        0.00000        0.00000
    209.00        0.00000        0.00000
    210.00        0.00000        0.00000
    211.00        0.00000        0.00000
    212.00        0.00000        0.00000
    213.00        0.00000        0.00000
    214.00        0.00000        0.00000
    215.00        0.00000        0.00000
    216.00        0.00000        0.00000
    217.00        0.00000        0.00000
    218.00        0.00000        0.00000
    219.00        0.00000        0.00000
    220.00        0.00000        0.00000
    221.00        0.00000        0.00000
    222.00        0.00000        0.00000
    223.00        0.00000        0.00000
    224.00        0.00000        0.00000
    225.00        0.00000        0.00000
    226.00        0.00000        0.00000
    227.00        0.00000        0.00000
    228.00        0.00000        0.00000
    229.00        0.00000        0.00000
    230.00        0.00000        0.00000
    231.00        0.00000        0.00000
    232.00        0.00000        0.00000
    233.00        0.00000        0.00000
    234.00        0.00000        0.00000
    235.00        0.00000        0.00000
    236.00        0.00000        0.00000
    237.00        0.00000        0.00000
    238.00        0.00000        0.00000
    239.00        0.00000        0.00000
    240.00        0.00000        0.00000
    241.00        0.00000        0.00000
    242.00        0.00000        0.00000
    243.00        0.00000        0.00000
    244.00        0.00000        0.00000
    245.00        0.00000        0.00000
    246.00        0.00000        0.00000
    247.00        0.00000        0.00000
    248.00        0.00000        0.00000
    249.00        0.00000        0.00000
    250.00        0.00000        0.00000
    251.00        0.00000        0.00000
    252.00        0.00000        0.00000
    253.00        0.00000        0.00000
    254.00        0.00000        0.00000
    255.00        0.00000        0.00000
    256.00        0.00000        0.00000
    257.00        0.00000        0.00000
    258.00        0.00000        0.00000
    259.00        0.00000        0.00000
    260.00        0.00000        0.00000
    261.00        0.00000        0.00000
    262.00        0.00000        0.00000
    263.00        0.00000        0.00000
    264.00        0.00000        0.00000
    265.00        0.00000        0.00000
    266.00        0.00000        0.00000
    267.00        0.00000        0.00000
    268.00        0.00000        0.00000
    269.00        0.00000        0.00000
    270.00        0.00000        0.00000
    271.00        0.00000        0.00000
    272.00        0.00000        0.00000
    273.00        0.00000        0.00000
    274.00        0.00000        0.00000
    275.00        0.00000        0.00000
    276.00        0.00000        0.00000
    277.00        0.00000        0.00000
    278.00        0.00000        0.00000
    279.00        0.00000        0.00000
    280.00        0.00000        0.00000
    281.00        0.00000        0.00000
    282.00        0.00000        0.00000
    283.00        0.00000        0.00000
    284.00        0.00000        0.00000
    285.00        0.00000        0.00000
    286.00        0.00000        0.00000
    287.00        0.00000        0.00000
    288.00        0.00000        0.00000
    289.00        0.00000        0.00000
    290.00        0.00000        0.00000
    291.00        0.00000        0.00000
    292.00        0.00000        0.00000
    293.00        0.00000        0.00000
    294.00        0.00000        0.00000
    295.00        0.00000        0.00000
    296.00        0.00000        0.00000
    297.00        0.00000        0.00000
    298.00        0.00000        0.00000
    299.00        0.00000        0.00000
    300.00        0.00000        0.00000
    301.00        0.00000        0.00000
    302.00        0.00000        0.00000
    303.00        0.00000        0.00000
    304.00        0.00000        0.00000
    305.00        0.00000        0.00000
    306.00        0.00000        0.00000
    307.00        0.00000        0.00000
    308.00        0.00000        0.00000
    309.00        0.00000        0.00000
    310.00        0.00000        0.00000
    311.00        0.00000        0.00000
    312.00        0.00000        0.00000
    313.00        0.00000        0.00000
    314.00        0.00000        0.00000
    315.00        0.00000        0.00000
    316.00        0.00000        0.00000
    317.00        0.00000        0.00000
    318.00        0.00000        0.00000
    319.00        0.00000        0.00000
    320.00        0.00000        0.00000
    321.00        0.00000        0.00000
    322.00        0.00000        0.00000
    323.00        0.00000        0.00000
    324.00        0.00000        0.00000
    325.00        0.00000        0.00000
    326.00        0.00000        0.00000
    327.00        0.00000        0.00000
    328.00        0.00000        0.00000
    329.00        0.00000        0.00000
    330.00        0.00000        0.00000
    331.00        0.00000        0.00000
    332.00        0.00000        0.00000
    333.00        0.00000        0.00000
    334.00        0.00000        0.00000
    335.00        0.00000        0.00000
    336.00        0.00000        0.00000
    337.00        0.00000        0.00000
    338.00        0.00000        0.00000
    339.00        0.00000        0.00000
    340.00        0.00000        0.00000
    341.00        0.00000        0.00000
    342.00        0.00000        0.00000
    343.00        0.00000        0.00000
    344.00        0.00000        0.00000
    345.00        0.00000        0.00000
    346.00        0.00000        0.00000
    347.00        0.00000        0.00000
    348.00        0.00000        0.00000
    349.00        0.00000        0.00000
    350.00        0.00000        0.00000
    351.00        0.00000        0.00000
    352.00        0.00000        0.00000
    353.00        0.00000        0.00000
    354.00        0.00000        0.00000
    355.00        0.00000        0.00000
    356.00        0.00000        0.00000
    357.00        0.00000        0.00000
    358.00        0.00000        0.00000
    359.00        0.00000        0.00000
    360.00        0.00000        0.00000
    361.00        0.00000        0.00000
    362.00        0.00000        0.00000
    363.00        0.00000        0.00000
    364.00        0.00000        0.00000
    365.00        0.00000        0.00000
    366.00        0.00000        0.00000
    367.00        0.00000        0.00000
    368.00        0.00000        0.00000
    369.00        0.00000        0.00000
    370.00        0.00000        0.00000
    371.00        0.00000        0.00000
    372.00        0.00000        0.00000
    373.00        0.00000        0.00000
    374.00        0.00000        0.00000
    375.00        0.00000        0.00000
    376.00        0.00000        0.00000
    377.00        0.00000        0.00000
    378.00        0.00000        0.00000
    379.00        0.00000        0.00000
    380.00        0.00000        0.00000
    381.00        0.00000        0.00000
    382.00        0.00000        0.00000
    383.00        0.00000        0.00000
    384.00        0.00000        0.00000
    385.00        0.00000        0.00000
    386.00        0.00000        0.00000
    387.00        0.00000        0.00000
    388.00        0.00000        0.00000
    389.00        0.00000        0.00000
    390.00        0.00000        0.00000
    391.00        0.00000        0.00000
    392.00        0.00000        0.00000
    393.00        0.00000        0.00000
    394.00        0.00000        0.00000
    395.00        0.00000        0.00000
    396.00        0.00000        0.00000
    397.00        0.00000        0.00000
    398.00        0.00000        0.00000
    399.00        0.00000        0.00000
    400.00        0.00000        0.00000
    401.00        0.00000        0.00000
    402.00        0.00000        0.00000
    403.00        0.00000        0.00000
    404.00        0.00000        0.00000
    405.00        0.00000        0.00000
    406.00        0.00000        0.00000
    407.00        0.00000        0.00000
    408.00        0.00000        0.00000
    409.00        0.00000        0.00000
    410.00        0.00000        0.00000
    411.00        0.00000        0.00000
    412.00        0.00000        0.00000
    413.00        0.00000        0.00000
    414.00        0.00000        0.00000
    415.00        0.00000        0.00000
    416.00        0.00000        0.00000
    417.00        0.00000        0.00000
    418.00        0.00000        0.00000
    419.00        0.00000        0.00000
    420.00        0.00000        0.00000
    421.00        0.00000        0.00000
    422.00        0.00000        0.00000
    423.00        0.00000        0.00000
    424.00        0.00000        0.00000
    425.00        0.00000        0.00000
    426.00        0.00000        0.00000
    427.00        0.00000        0.00000
    428.00        0.00000        0.00000
    429.00        0.00000        0.00000
    430.00        0.00000        0.00000
    431.00        0.00000        0.00000
    432.00        0.00000        0.00000
    433.00        0.00000        0.00000
    434.00        0.00000        0.00000
    435.00        0.00000        0.00000
    436.00        0.00000        0.00000
    437.00        0.00000        0.00000
    438.00        0.00000        0.00000
    439.00        0.00000        0.00000
    440.00        0.00000        0.00000
    441.00        0.00000        0.00000
    442.00        0.00000        0.00000
    443.00        0.00000        0.00000
    444.00        0.00000        0.00000
    445.00        0.00000        0.00000
    446.00        0.00000        0.00000
    447.00        0.00000        0.00000
    448.00        0.00000        0.00000
    449.00        0.00000        0.00000
    450.00        0.00000        0.00000
    451.00        0.00000        0.00000
    452.00        0.00000        0.00000
    453.00        0.00000        0.00000
    454.00        0.00000        0.00000
    455.00        0.00000        0.00000
    456.00        0.00000        0.00000
    457.00        0.00000        0.00000
    458.00        0.00000        0.00000
    459.00        0.00000        0.00000
    460.00        0.00000        0.00000
    461.00        0.00000        0.00000
    462.00        0.00000        0.00000
    463.00        0.00000        0.00000
    464.00        0.00000        0.00000
    465.00        0.00000        0.00000
    466.00        0.00000        0.00000
    467.00        0.00000        0.00000
    468.00        0.00000        0.00000
    469.00        0.00000        0.00000
    470.00        0.00000        0.00000
    471.00        0.00000        0.00000
    472.00        0.00000        0.00000
    473.00        0.00000        0.00000
    474.00        0.00000        0.00000
    475.00        0.00000        0.00000
    476.00        0.00000        0.00000
    477.00        0.00000        0.00000
    478.00        0.00000        0.00000
    479.00        0.00000        0.00000
    480.00        0.00000        0.00000
    481.00        0.00000        0.00000
    482.00        0.00000        0.00000
    483.00        0.00000        0.00000
    484.00        0.00000        0.00000
    485.00        0.00000        0.00000
    486.00        0.00000        0.00000
    487.00        0.00000        0.00000
    488.00        0.00000        0.00000
    489.00        0.00000        0.00000
    490.00        0.00000        0.00000
    491.00        0.00000        0.00000
    492.00        0.00000        0.00000
    493.00        0.00000        0.00000
    494.00        0.00000        0.00000
    495.00        0.00000        0.00000
    496.00        0.00000        0.00000
    497.00        0.00000        0.00000
    498.00        0.00000        0.00000
    499.00        0.00000        0.00000
    500.00        0.00000        0.00000
    501.00        0.00000        0.00000
    502.00        0.00000        0.00000
    503.00        0.00000        0.00000
    504.00        0.00000        0.00000
    505.00        0.00000        0.00000
    506.00        0.00000        0.00000
    507.00        0.00000        0.00000
    508.00        0.00000        0.00000
    509.00        0.00000        0.00000
    510.00        0.00000        0.00000
    511.00        0.00000        0.00000
    512.00        0.00000        0.00000
    513.00        0.00000        0.00000
    514.00        0.00000        0.00000
    515.00        0.00000        0.00000
    516.00        0.00000        0.00000
    517.00        0.00000        0.00000
    518.00        0.00000        0.00000
    519.00        0.00000        0.00000
    520.00        0.00000        0.00000
    521.00        0.00000        0.00000
    522.00        0.00000        0.00000
    523.00        0.00000        0.00000
    524.00        0.00000        0.00000
    525.00        0.00000        0.00000
    526.00        0.00000        0.00000
    527.00        0.00000        0.00000
    528.00        0.00000        0.00000
    529.00        0.00000        0.00000
    530.00        0.00000        0.00000
    531.00        0.00000        0.00000
    532.00        0.00000        0.00000
    533.00        0.00000        0.00000
    534.00        0.00000        0.00000
    535.00        0.00000        0.00000
    536.00        0.00000        0.00000
    537.00        0.00000        0.00000
    538.00        0.00000        0.00000
    539.00        0.00000        0.00000
    540.00        0.00000        0.00000
    541.00        0.00000        0.00000
    542.00        0.00000        0.00000
    543.00        0.00000        0.00000
    544.00        0.00000        0.00000
    545.00        0.00000        0.00000
    546.00        0.00000        0.00000
    547.00        0.00000        0.00000
    548.00        0.00000        0.00000
    549.00        0.00000        0.00000
    550.00        0.00000        0.00000
    551.00        0.00000        0.00000
    552.00        0.00000        0.00000
    553.00        0.00000        0.00000
    554.00        0.00000        0.00000
    555.00        0.00000        0.00000
    556.00        0.00000        0.00000
    557.00        0.00000        0.00000
    558.00        0.00000        0.00000
    559.00        0.00000        0.00000
    560.00        0.00000        0.00000
    561.00        0.00000        0.00000
    562.00        0.00000        0.00000
    563.00        0.00000        0.00000
    564.00        0.00000        0.00000
    565.00        0.00000        0.00000
    566.00        0.00000        0.00000
    567.00        0.00000        0.00000
    568.00        0.00000        0.00000
    569.00        0.00000        0.00000
    570.00        0.00000        0.00000
    571.00        0.00000        0.00000
    572.00        0.00000        0.00000
    573.00        0.00000        0.00000
    574.00        0.00000        0.00000
    575.00        0.00000        0.00000
    576.00        0.00000        0.00000
    577.00        0.00000        0.00000
    578.00        0.00000        0.00000
    579.00        0.00000        0.00000
    580.00        0.00000        0.00000
    581.00        0.00000        0.00000
    582.00        0.00000        0.00000
    583.00        0.00000        0.00000
    584.00        0.00000        0.00000
    585.00        0.00000        0.00000
    586.00        0.00000        0.00000
    587.00        0.00000        0.00000
    588.00        0.00000        0.00000
    589.00        0.00000        0.00000
    590.00        0.00000        0.00000
    591.00        0.00000        0.00000
    592.00        0.00000        0.00000
    593.00        0.00000        0.00000
    594.00        0.00000        0.00000
    595.00        0.00000        0.00000
    596.00        0.00000        0.00000
    597.00        0.00000        0.00000
    598.00        0.00000        0.00000
    599.00        0.00000        0.00000
    600.00        0.00000        0.00000
    601.00        0.00000        0.00000
    602.00        0.00000        0.00000
    603.00        0.00000        0.00000
    604.00        0.00000        0.00000
    605.00        0.00000        0.00000
    606.00        0.00000        0.00000
    607.00        0.00000        0.00000
    608.00        0.00000        0.00000
    609.00        0.00000        0.00000
    610.00        0.00000        0.00000
    611.00        0.00000        0.00000
    612.00        0.00000        0.00000
    613.00        0.00000        0.00000
    614.00        0.00000        0.00000
    615.00        0.00000        0.00000
    616.00        0.00000        0.00000
    617.00        0.00000        0.00000
    618.00        0.00000        0.00000
    619.00        0.00000        0.00000
    620.00        0.00000        0.00000
    621.00        0.00000        0.00000
    622.00        0.00000        0.00000
    623.00        0.00000        0.00000
    624.00        0.00000        0.00000
    625.00        0.00000        0.00000
    626.00        0.00000        0.00000
    627.00        0.00000        0.00000
    628.00        0.00000        0.00000
    629.00        0.00000        0.00000
    630.00        0.00000        0.00000
    631.00        0.00000        0.00000
    632.00        0.00000        0.00000
    633.00        0.00000        0.00000
    634.00        0.00000        0.00000
    635.00        0.00000        0.00000
    636.00        0.00000        0.00000
    637.00        0.00000        0.00000
    638.00        0.00000        0.00000
    639.00        0.00000        0.00000
    640.00        0.00000        0.00000
    641.00        0.00000        0.00000
    642.00        0.00000        0.00000
    643.00        0.00000        0.00000
    644.00        0.00000        0.00000
    645.00        0.00000        0.00000
    646.00        0.00000        0.00000
    647.00        0.00000        0.00000
    648.00        0.00000        0.00000
    649.00        0.00000        0.00000
    650.00        0.00000        0.00000
    651.00        0.00000        0.00000
    652.00        0.00000        0.00000
    653.00        0.00000        0.00000
    654.00        0.00000        0.00000
    655.00        0.00000        0.00000
    656.00        0.00000        0.00000
    657.00        0.00000        0.00000
    658.00        0.00000        0.00000
    659.00        0.00000        0.00000
    660.00        0.00000        0.00000
    661.00        0.00000        0.00000
    662.00        0.00000        0.00000
    663.00        0.00000        0.00000
    664.00        0.00000        0.00000
    665.00        0.00000        0.00000
    666.00        0.00000        0.00000
    667.00        0.00000        0.00000
    668.00        0.00000        0.00000
    669.00        0.00000        0.00000
    670.00        0.00000        0.00000
    671.00        0.00000        0.00000
    672.00        0.00000        0.00000
    673.00        0.00000        0.00000
    674.00        0.00000        0.00000
    675.00        0.00000        0.00000
    676.00        0.00000        0.00000
    677.00        0.00000        0.00000
    678.00        0.00000        0.00000
    679.00        0.00000        0.00000
    680.00        0.00000        0.00000
    681.00        0.00000        0.00000
    682.00        0.00000        0.00000
    683.00        0.00000        0.00000
    684.00        0.00000        0.00000
    685.00        0.00000        0.00000
    686.00        0.00000        0.00000
    687.00        0.00000        0.00000
    688.00        0.00000        0.00000
    689.00        0.00000        0.00000
    690.00        0.00000        0.00000
    691.00        0.00000        0.00000
    692.00        0.00000        0.00000
    693.00        0.00000        0.00000
    694.00        0.00000        0.00000
    695.00        0.00000        0.00000
    696.00        0.00000        0.00000
    697.00        0.00000        0.00000
    698.00        0.00000        0.00000
    699.00        0.00000        0.00000
    700.00        0.00000        0.00000
    701.00        0.00000        0.00000
    702.00        0.00000        0.00000
    703.00        0.00000        0.00000
    704.00        0.00000        0.00000
    705.00        0.00000        0.00000
    706.00        0.00000        0.00000
    707.00        0.00000        0.00000
    708.00        0.00000        0.00000
    709.00        0.00000        0.00000
    710.00        0.00000        0.00000
    711.00        0.00000        0.00000
    712.00        0.00000        0.00000
    713.00        0.00000        0.00000
    714.00        0.00000        0.00000
    715.00        0.00000        0.00000
    716.00        0.00000        0.00000
    717.00        0.00000        0.00000
    718.00        0.00000        0.00000
    719.00        0.00000        0.00000
    720.00        0.00000        0.00000
    721.00        0.00000        0.00000
    722.00        0.00000        0.00000
    723.00        0.00000        0.00000
    724.00        0.00000        0.00000
    725.00        0.00000        0.00000
    726.00        0.00000        0.00000
    727.00        0.00000        0.00000
    728.00        0.00000        0.00000
    729.00        0.00000        0.00000
    730.00        0.00000        0.00000
    731.00        0.00000        0.00000
    732.00        0.00000        0.00000
    733.00        0.00000        0.00000
    734.00        0.00000        0.00000
    735.00        0.00000        0.00000
    736.00        0.00000        0.00000
    737.00        0.00000        0.00000
    738.00        0.00000        0.00000
    739.00        0.00000        0.00000
    740.00        0.00000        0.00000
    741.00        0.00000        0.00000
    742.00        0.00000        0.00000
    743.00        0.00000        0.00000
    744.00        0.00000        0.00000
    745.00        0.00000        0.00000
    746.00        0.00000        0.00000
    747.00        0.00000        0.00000
    748.00        0.00000        0.00000
    749.00        0.00000        0.00000
    750.00        0.00000        0.00000
    751.00        0.00000        0.00000
    752.00        0.00000        0.00000
    753.00        0.00000        0.00000
    754.00        0.00000        0.00000
    755.00        0.00000        0.00000
    756.00        0.00000        0.00000
    757.00        0.00000        0.00000
    758.00        0.00000        0.00000
    759.00        0.00000        0.00000
    760.00        0.00000        0.00000
    761.00        0.00000        0.00000
    762.00        0.00000        0.00000
    763.00        0.00000        0.00000
    764.00        0.00000        0.00000
    765.00        0.00000        0.00000
    766.00        0.00000        0.00000
    767.00        0.00000        0.00000
    768.00        0.00000        0.00000
    769.00        0.00000        0.00000
    770.00        0.00000        0.00000
    771.00        0.00000        0.00000
    772.00        0.00000        0.00000
    773.00        0.00000        0.00000
    774.00        0.00000        0.00000
    775.00        0.00000        0.00000
    776.00        0.00000        0.00000
    777.00        0.00000        0.00000
    778.00        0.00000        0.00000
    779.00        0.00000        0.00000
    780.00        0.00000        0.00000
    781.00        0.00000        0.00000
    782.00        0.00000        0.00000
    783.00        0.00000        0.00000
    784.00        0.00000        0.00000
    785.00        0.00000        0.00000
    786.00        0.00000        0.00000
    787.00        0.00000        0.00000
    788.00        0.00000        0.00000
    789.00        0.00000        0.00000
    790.00        0.00000        0.00000
    791.00        0.00000        0.00000
    792.00        0.00000        0.00000
    793.00        0.00000        0.00000
    794.00        0.00000        0.00000
    795.00        0.00000        0.00000
    796.00        0.00000        0.00000
    797.00        0.00000        0.00000
    798.00        0.00000        0.00000
    799.00        0.00000        0.00000
    800.00        0.00000        0.00000
    801.00        0.00000        0.00000
    802.00        0.00000        0.00000
    803.00        0.00000        0.00000
    804.00        0.00000        0.00000
    805.00        0.00000        0.00000
    806.00        0.00000        0.00000
    807.00        0.00000        0.00000
    808.00        0.00000        0.00000
    809.00        0.00000        0.00000
    810.00        0.00000        0.00000
    811.00        0.00000        0.00000
    812.00        0.00000        0.00000
    813.00        0.00000        0.00000
    814.00        0.00000        0.00000
    815.00        0.00000        0.00000
    816.00        0.00000        0.00000
    817.00        0.00000        0.00000
    818.00        0.00000        0.00000
    819.00        0.00000        0.00000
    820.00        0.00000        0.00000
    821.00        0.00000        0.00000
    822.00        0.00000        0.00000
    823.00        0.00000        0.00000
    824.00        0.00000        0.00000
    825.00        0.00000        0.00000
    826.00        0.00000        0.00000
    827.00        0.00000        0.00000
    828.00        0.00000        0.00000
    829.00        0.00000        0.00000
    830.00        0.00000        0.00000
    831.00        0.00000        0.00000
    832.00        0.00000        0.00000
    833.00        0.00000        0.00000
    834.00        0.00000        0.00000
    835.00        0.00000        0.00000
    836.00        0.00000        0.00000
    837.00        0.00000        0.00000
    838.00        0.00000        0.00000
    839.00        0.00000        0.00000
    840.00        0.00000        0.00000
    841.00        0.00000        0.00000
    842.00        0.00000        0.00000
    843.00        0.00000        0.00000
    844.00        0.00000        0.00000
    845.00        0.00000        0.00000
    846.00        0.00000        0.00000
    847.00        0.00000        0.00000
    848.00        0.00000        0.00000
    849.00        0.00000        0.00000
    850.00        0.00000        0.00000
    851.00        0.00000        0.00000
    852.00        0.00000        0.00000
    853.00        0.00000        0.00000
    854.00        0.00000        0.00000
    855.00        0.00000        0.00000
    856.00        0.00000        0.00000
    857.00        0.00000        0.00000
    858.00        0.00000        0.00000
    859.00        0.00000        0.00000
    860.00        0.00000        0.00000
    861.00        0.00000        0.00000
    862.00        0.00000        0.00000
    863.00        0.00000        0.00000
    864.00        0.00000        0.00000
    865.00        0.00000        0.00000
    866.00        0.00000        0.00000
    867.00        0.00000        0.00000
    868.00        0.00000        0.00000
    869.00        0.00000        0.00000
    870.00        0.00000        0.00000
    871.00        0.00000        0.00000
    872.00        0.00000        0.00000
    873.00        0.00000        0.00000
    874.00        0.00000        0.00000
    875.00        0.00000        0.00000
    876.00        0.00000        0.00000
    877.00        0.00000        0.00000
    878.00        0.00000        0.00000
    879.00        0.00000        0.00000
    880.00        0.00000        0.00000
    881.00        0.00000        0.00000
    882.00        0.00000        0.00000
    883.00        0.00000        0.00000
    884.00        0.00000        0.00000
    885.00        0.00000        0.00000
    886.00        0.00000        0.00000
    887.00        0.00000        0.00000
    888.00        0.00000        0.00000
    889.00        0.00000        0.00000
    890.00        0.00000        0.00000
    891.00        0.00000        0.00000
    892.00        0.00000        0.00000
    893.00        0.00000        0.00000
    894.00        0.00000        0.00000
    895.00        0.00000        0.00000
    896.00        0.00000        0.00000
    897.00        0.00000        0.00000
    898.00        0.00000        0.00000
    899.00        0.00000        0.00000
    900.00        0.00000        0.00000
    901.00        0.00000        0.00000
    902.00        0.00000        0.00000
    903.00        0.00000        0.00000
    904.00        0.00000        0.00000
    905.00        0.00000        0.00000
    906.00        0.00000        0.00000
    907.00        0.00000        0.00000
    908.00        0.00000        0.00000
    909.00        0.00000        0.00000
    910.00        0.00000        0.00000
    911.00        0.00000        0.00000
    912.00        0.00000        0.00000
    913.00        0.00000        0.00000
    914.00        0.00000        0.00000
    915.00        0.00000        0.00000
    916.00        0.00000        0.00000
    917.00        0.00000        0.00000
    918.00        0.00000        0.00000
    919.00        0.00000        0.00000
    920.00        0.00000        0.00000
    921.00        0.00000        0.00000
    922.00        0.00000        0.00000
    923.00        0.00000        0.00000
    924.00        0.00000        0.00000
    925.00        0.00000        0.00000
    926.00        0.00000        0.00000
    927.00        0.00000        0.00000
    928.00        0.00000        0.00000
    929.00        0.00000        0.00000
    930.00        0.00000        0.00000
    931.00        0.00000        0.00000
    932.00        0.00000        0.00000
    933.00        0.00000        0.00000
    934.00        0.00000        0.00000
    935.00        0.00000        0.00000
    936.00        0.00000        0.00000
    937.00        0.00000        0.00000
    938.00        0.00000        0.00000
    939.00        0.00000        0.00000
    940.00        0.00000        0.00000
    941.00        0.00000        0.00000
    942.00        0.00000        0.00000
    943.00        0.00000        0.00000
    944.00        0.00000        0.00000
    945.00        0.00000        0.00000
    946.00        0.00000        0.00000
    947.00        0.00000        0.00000
    948.00        0.00000        0.00000
    949.00        0.00000        0.00000
    950.00        0.00000        0.00000
    951.00        0.00000        0.00000
    952.00        0.00000        0.00000
    953.00        0.00000        0.00000
    954.00        0.00000        0.00000
    955.00        0.00000        0.00000
    956.00        0.00000        0.00000
    957.00        0.00000        0.00000
    958.00        0.00000        0.00000
    959.00        0.00000        0.00000
    960.00        0.00000        0.00000
    961.00        0.00000        0.00000
    962.00        0.00000        0.00000
    963.00        0.00000        0.00000
    964.00        0.00000        0.00000
    965.00        0.00000        0.00000
    966.00        0.00000        0.00000
    967.00        0.00000        0.00000
    968.00        0.00000        0.00000
    969.00        0.00000        0.00000
    970.00        0.00000        0.00000
    971.00        0.00000        0.00000
    972.00        0.00000        0.00000
    973.00        0.00000        0.00000
    974.00        0.00000        0.00000
    975.00        0.00000        0.00000
    976.00        0.00000        0.00000
    977.00        0.00000        0.00000
    978.00        0.00000        0.00000
    979.00        0.00000        0.00000
    980.00        0.00000        0.00000
    981.00        0.00000        0.00000
    982.00        0.00000        0.00000
    983.00        0.00000        0.00000
    984.00        0.00000        0.00000
    985.00        0.00000        0.00000
    986.00        0.00000        0.00000
    987.00        0.00000        0.00000
    988.00        0.00000        0.00000
    989.00        0.00000        0.00000
    990.00        0.00000        0.00000
    991.00        0.00000        0.00000
    992.00        0.00000        0.00000
    993.00        0.00000        0.00000
    994.00        0.00000        0.00000
    995.00        0.00000        0.00000
    996.00        0.00000        0.00000
    997.00        0.00000        0.00000
    998.00        0.00000        0.00000
    999.00        0.00000        0.00000
   1000.00        0.00000        0.00000
   1001.00        0.00000        0.00000
   1002.00        0.00000        0.00000
   1003.00        0.00000        0.00000
   1004.00        0.00000        0.00000
   1005.00        0.00000        0.00000
   1006.00        0.00000        0.00000
   1007.00        0.00000        0.00000
   1008.00        0.00000        0.00000
   1009.00        0.00000        0.00000
   1010.00        0.00000        0.00000
   1011.00        0.00000        0.00000
   1012.00        0.00000        0.00000
   1013.00        0.00000        0.00000
   1014.00        0.00000        0.00000
   1015.00        0.00000        0.00000
   1016.00        0.00000        0.00000
   1017.00        0.00000        0.00000
   1018.00        0.00000        0.00000
   1019.00        0.00000        0.00000
   1020.00        0.00000        0.00000
   1021.00        0.00000        0.00000
   1022.00        0.00000        0.00000
   1023.00        0.00000        0.00000
   1024.00        0.00000        0.00000
   1025.00        0.00000        0.00000
   1026.00        0.00000        0.00000
   1027.00        0.00000        0.00000
   1028.00        0.00000        0.00000
   1029.00        0.00000        0.00000
   1030.00        0.00000        0.00000
   1031.00        0.00000        0.00000
   1032.00        0.00000        0.00000
   1033.00        0.00000        0.00000
   1034.00        0.00000        0.00000
   1035.00        0.00000        0.00000
   1036.00        0.00000        0.00000
   1037.00        0.00000        0.00000
   1038.00        0.00000        0.00000
   1039.00        0.00000        0.00000
   1040.00        0.00000        0.00000
   1041.00        0.00000        0.00000
   1042.00        0.00000        0.00000
   1043.00        0.00000        0.00000
   1044.00        0.00000        0.00000
   1045.00        0.00000        0.00000
   1046.00        0.00000        0.00000
   1047.00        0.00000        0.00000
   1048.00        0.00000        0.00000
   1049.00        0.00000        0.00000
   1050.00        0.00000        0.00000
   1051.00        0.00000        0.00000
   1052.00        0.00000        0.00000
   1053.00        0.00000        0.00000
   1054.00        0.00000        0.00000
   1055.00        0.00000        0.00000
   1056.00        0.00000        0.00000
   1057.00        0.00000        0.00000
   1058.00        0.00000        0.00000
   1059.00        0.00000        0.00000
   1060.00        0.00000        0.00000
   1061.00        0.00000        0.00000
   1062.00        0.00000        0.00000
   1063.00        0.00000        0.00000
   1064.00        0.00000        0.00000
   1065.00        0.00000        0.00000
   1066.00        0.00000        0.00000
   1067.00        0.00000        0.00000
   1068.00        0.00000        0.00000
   1069.00        0.00000        0.00000
   1070.00        0.00000        0.00000
   1071.00        0.00000        0.00000
   1072.00        0.00000        0.00000
   1073.00        0.00000        0.00000
   1074.00        0.00000        0.00000
   1075.00        0.00000        0.00000
   1076.00        0.00000        0.00000
   1077.00        0.00000        0.00000
   1078.00        0.00000        0.00000
   1079.00        0.00000        0.00000
   1080.00        0.00000        0.00000
   1081.00        0.00000        0.00000
   1082.00        0.00000        0.00000
   1083.00        0.00000        0.00000
   1084.00        0.00000        0.00000
   1085.00        0.00000        0.00000
   1086.00        0.00000        0.00000
   1087.00        0.00000        0.00000
   1088.00        0.00000        0.00000
   1089.00        0.00000        0.00000
   1090.00        0.00000        0.00000
   1091.00        0.00000        0.00000
   1092.00        0.00000        0.00000
   1093.00        0.00000        0.00000
   1094.00        0.00000        0.00000
   1095.00        0.00000        0.00000
   1096.00        0.00000        0.00000
   1097.00        0.00000        0.00000
   1098.00        0.00000        0.00000
   1099.00        0.00000        0.00000
   1100.00        0.00000        0.00000
   1101.00        0.00000        0.00000
   1102.00        0.00000        0.00000
   1103.00        0.00000        0.00000
   1104.00        0.00000        0.00000
   1105.00        0.00000        0.00000
   1106.00        0.00000        0.00000
   1107.00        0.00000        0.00000
   1108.00        0.00000        0.00000
   1109.00        0.00000        0.00000
   1110.00        0.00000        0.00000
   1111.00        0.00000        0.00000
   1112.00        0.00000        0.00000
   1113.00        0.00000        0.00000
   1114.00        0.00000        0.00000
   1115.00        0.00000        0.00000
   1116.00        0.00000        0.00000
   1117.00        0.00000        0.00000
   1118.00        0.00000        0.00000
   1119.00        0.00000        0.00000
   1120.00        0.00000        0.00000
   1121.00        0.00000        0.00000
   1122.00        0.00000        0.00000
   1123.00        0.00000        0.00000
   1124.00        0.00000        0.00000
   1125.00        0.00000        0.00000
   1126.00        0.00000        0.00000
   1127.00        0.00000        0.00000
   1128.00        0.00000        0.00000
   1129.00        0.00000        0.00000
   1130.00        0.00000        0.00000
   1131.00        0.00000        0.00000
   1132.00        0.00000        0.00000
   1133.00        0.00000        0.00000
   1134.00        0.00000        0.00000
   1135.00        0.00000        0.00000
   1136.00        0.00000        0.00000
   1137.00        0.00000        0.00000
   1138.00        0.00000        0.00000
   1139.00        0.00000        0.00000
   1140.00        0.00000        0.00000
   1141.00        0.00000        0.00000
   1142.00        0.00000        0.00000
   1143.00        0.00000        0.00000
   1144.00        0.00000        0.00000
   1145.00        0.00000        0.00000
   1146.00        0.00000        0.00000
   1147.00        0.00000        0.00000
   1148.00        0.00000        0.00000
   1149.00        0.00000        0.00000
   1150.00        0.00000        0.00000
   1151.00        0.00000        0.00000
   1152.00        0.00000        0.00000
   1153.00        0.00000        0.00000
   1154.00        0.00000        0.00000
   1155.00        0.00000        0.00000
   1156.00        0.00000        0.00000
   1157.00        0.00000        0.00000
   1158.00        0.00000        0.00000
   1159.00        0.00000        0.00000
   1160.00        0.00000        0.00000
   1161.00        0.00000        0.00000
   1162.00        0.00000        0.00000
   1163.00        0.00000        0.00000
   1164.00        0.00000        0.00000
   1165.00        0.00000        0.00000
   1166.00        0.00000        0.00000
   1167.00        0.00000        0.00000
   1168.00        0.00000        0.00000
   1169.00        0.00000        0.00000
   1170.00        0.00000        0.00000
   1171.00        0.00000        0.00000
   1172.00        0.00000        0.00000
   1173.00        0.00000        0.00000
   1174.00        0.00000        0.00000
   1175.00        0.00000        0.00000
   1176.00        0.00000        0.00000
   1177.00        0.00000        0.00000
   1178.00        0.00000        0.00000
   1179.00        0.00000        0.00000
   1180.00        0.00000        0.00000
   1181.00        0.00000        0.00000
   1182.00        0.00000        0.00000
   1183.00        0.00000        0.00000
   1184.00        0.00000        0.00000
   1185.00        0.00000        0.00000
   1186.00        0.00000        0.00000
   1187.00        0.00000        0.00000
   1188.00        0.00000        0.00000
   1189.00        0.00000        0.00000
   1190.00        0.00000        0.00000
   1191.00        0.00000        0.00000
   1192.00        0.00000        0.00000
   1193.00        0.00000        0.00000
   1194.00        0.00000        0.00000
   1195.00        0.00000        0.00000
   1196.00        0.00000        0.00000
   1197.00        0.00000        0.00000
   1198.00        0.00000        0.00000
   1199.00        0.00000        0.00000
   1200.00        0.00000        0.00000
   1201.00        0.00000        0.00000
   1202.00        0.00000        0.00000
   1203.00        0.00000        0.00000
   1204.00        0.00000        0.00000
   1205.00        0.00000        0.00000
   1206.00        0.00000        0.00000
   1207.00        0.00000        0.00000
   1208.00        0.00000        0.00000
   1209.00        0.00000        0.00000
   1210.00        0.00000        0.00000
   1211.00        0.00000        0.00000
   1212.00        0.00000        0.00000
   1213.00        0.00000        0.00000
   1214.00        0.00000        0.00000
   1215.00        0.00000        0.00000
   1216.00        0.00000        0.00000
   1217.00        0.00000        0.00000
   1218.00        0.00000        0.00000
   1219.00        0.00000        0.00000
   1220.00        0.00000        0.00000
   1221.00        0.00000        0.00000
   1222.00        0.00000        0.00000
   1223.00        0.00000        0.00000
   1224.00        0.00000        0.00000
   1225.00        0.00000        0.00000
   1226.00        0.00000        0.00000
   1227.00        0.00000        0.00000
   1228.00        0.00000        0.00000
   1229.00        0.00000        0.00000
   1230.00        0.00000        0.00000
   1231.00        0.00000        0.00000
   1232.00        0.00000        0.00000
   1233.00        0.00000        0.00000
   1234.00        0.00000        0.00000
   1235.00        0.00000        0.00000
   1236.00        0.00000        0.00000
   1237.00        0.00000        0.00000
   1238.00        0.00000        0.00000
   1239.00        0.00000        0.00000
   1240.00        0.00000        0.00000
   1241.00        0.00000        0.00000
   1242.00        0.00000        0.00000
   1243.00        0.00000        0.00000
   1244.00        0.00000        0.00000
   1245.00        0.00000        0.00000
   1246.00        0.00000        0.00000
   1247.00        0.00000        0.00000
   1248.00        0.00000        0.00000
   1249.00        0.00000        0.00000
   1250.00        0.00000        0.00000
   1251.00        0.00000        0.00000
   1252.00        0.00000        0.00000
   1253.00        0.00000        0.00000
   1254.00        0.00000        0.00000
   1255.00        0.00000        0.00000
   1256.00        0.00000        0.00000
   1257.00        0.00000        0.00000
   1258.00        0.00000        0.00000
   1259.00        0.00000        0.00000
   1260.00        0.00000        0.00000
   1261.00        0.00000        0.00000
   1262.00        0.00000        0.00000
   1263.00        0.00000        0.00000
   1264.00        0.00000        0.00000
   1265.00        0.00000        0.00000
   1266.00        0.00000        0.00000
   1267.00        0.00000        0.00000
   1268.00        0.00000        0.00000
   1269.00        0.00000        0.00000
   1270.00        0.00000        0.00000
   1271.00        0.00000        0.00000
   1272.00        0.00000        0.00000
   1273.00        0.00000        0.00000
   1274.00        0.00000        0.00000
   1275.00        0.00000        0.00000
   1276.00        0.00000        0.00000
   1277.00        0.00000        0.00000
   1278.00        0.00000        0.00000
   1279.00        0.00000        0.00000
   1280.00        0.00000        0.00000
   1281.00        0.00000        0.00000
   1282.00        0.00000        0.00000
   1283.00        0.00000        0.00000
   1284.00        0.00000        0.00000
   1285.00        0.00000        0.00000
   1286.00        0.00000        0.00000
   1287.00        0.00000        0.00000
   1288.00        0.00000        0.00000
   1289.00        0.00000        0.00000
   1290.00        0.00000        0.00000
   1291.00        0.00000        0.00000
   1292.00        0.00000        0.00000
   1293.00        0.00000        0.00000
   1294.00        0.00000        0.00000
   1295.00        0.00000        0.00000
   1296.00        0.00000        0.00000
   1297.00        0.00000        0.00000
   1298.00        0.00000        0.00000
   1299.00        0.00000        0.00000
   1300.00        0.00000        0.00000
   1301.00        0.00000        0.00000
   1302.00        0.00000        0.00000
   1303.00        0.00000        0.00000
   1304.00        0.00000        0.00000
   1305.00        0.00000        0.00000
   1306.00        0.00000        0.00000
   1307.00        0.00000        0.00000
   1308.00        0.00000        0.00000
   1309.00        0.00000        0.00000
   1310.00        0.00000        0.00000
   1311.00        0.00000        0.00000
   1312.00        0.00000        0.00000
   1313.00        0.00000        0.00000
   1314.00        0.00000        0.00000
   1315.00        0.00000        0.00000
   1316.00        0.00000        0.00000
   1317.00        0.00000        0.00000
   1318.00        0.00000        0.00000
   1319.00        0.00000        0.00000
   1320.00        0.00000        0.00000
   1321.00        0.00000        0.00000
   1322.00        0.00000        0.00000
   1323.00        0.00000        0.00000
   1324.00        0.00000        0.00000
   1325.00        0.00000        0.00000
   1326.00        0.00000        0.00000
   1327.00        0.00000        0.00000
   1328.00        0.00000        0.00000
   1329.00        0.00000        0.00000
   1330.00        0.00000        0.00000
   1331.00        0.00000        0.00000
   1332.00        0.00000        0.00000
   1333.00        0.00000        0.00000
   1334.00        0.00000        0.00000
   1335.00        0.00000        0.00000
   1336.00        0.00000        0.00000
   1337.00        0.00000        0.00000
   1338.00        0.00000        0.00000
   1339.00        0.00000        0.00000
   1340.00        0.00000        0.00000
   1341.00        0.00000        0.00000
   1342.00        0.00000        0.00000
   1343.00        0.00000        0.00000
   1344.00        0.00000        0.00000
   1345.00        0.00000        0.00000
   1346.00        0.00000        0.00000
   1347.00        0.00000        0.00000
   1348.00        0.00000        0.00000
   1349.00        0.00000        0.00000
   1350.00        0.00000        0.00000
   1351.00        0.00000        0.00000
   1352.00        0.00000        0.00000
   1353.00        0.00000        0.00000
   1354.00        0.00000        0.00000
   1355.00        0.00000        0.00000
   1356.00        0.00000        0.00000
   1357.00        0.00000        0.00000
   1358.00        0.00000        0.00000
   1359.00        0.00000        0.00000
   1360.00        0.00000        0.00000
   1361.00        0.00000        0.00000
   1362.00        0.00000        0.00000
   1363.00        0.00000        0.00000
   1364.00        0.00000        0.00000
   1365.00        0.00000        0.00000
   1366.00        0.00000        0.00000
   1367.00        0.00000        0.00000
   1368.00        0.00000        0.00000
   1369.00        0.00000        0.00000
   1370.00        0.00000        0.00000
   1371.00        0.00000        0.00000
   1372.00        0.00000        0.00000
   1373.00        0.00000        0.00000
   1374.00        0.00000        0.00000
   1375.00        0.00000        0.00000
   1376.00        0.00000        0.00000
   1377.00        0.00000        0.00000
   1378.00        0.00000        0.00000
   1379.00        0.00000        0.00000
   1380.00        0.00000        0.00000
   1381.00        0.00000        0.00000
   1382.00        0.00000        0.00000
   1383.00        0.00000        0.00000
   1384.00        0.00000        0.00000
   1385.00        0.00000        0.00000
   1386.00        0.00000        0.00000
   1387.00        0.00000        0.00000
   1388.00        0.00000        0.00000
   1389.00        0.00000        0.00000
   1390.00        0.00000        0.00000
   1391.00        0.00000        0.00000
   1392.00        0.00000        0.00000
   1393.00        0.00000        0.00000
   1394.00        0.00000        0.00000
   1395.00        0.00000        0.00000
   1396.00        0.00000        0.00000
   1397.00        0.00000        0.00000
   1398.00        0.00000        0.00000
   1399.00        0.00000        0.00000
   1400.00        0.00000        0.00000
   1401.00        0.00000        0.00000
   1402.00        0.00000        0.00000
   1403.00        0.00000        0.00000
   1404.00        0.00000        0.00000
   1405.00        0.00000        0.00000
   1406.00        0.00000        0.00000
   1407.00        0.00000        0.00000
   1408.00        0.00000        0.00002
   1409.00        0.00000        0.00002
   1410.00        0.00000        0.00002
   1411.00        0.00000        0.00002
   1412.00        0.00000        0.00002
   1413.00        0.00000        0.00002
   1414.00        0.00000        0.00002
   1415.00        0.00000        0.00002
   1416.00        0.00000        0.00002
   1417.00        0.00000        0.00002
   1418.00        0.00000        0.00002
   1419.00        0.00000        0.00003
   1420.00        0.00000        0.00003
   1421.00        0.00000        0.00003
   1422.00        0.00000        0.00003
   1423.00        0.00000        0.00003
   1424.00        0.00000        0.00003
   1425.00        0.00000        0.00003
   1426.00        0.00000        0.00005
   1427.00        0.00000        0.00005
   1428.00        0.00000        0.00005
   1429.00        0.00000        0.00005
   1430.00        0.00000        0.00006
   1431.00        0.00000        0.00006
   1432.00        0.00000        0.00006
   1433.00        0.00000        0.00006
   1434.00        0.00000        0.00008
   1435.00        0.00000        0.00008
   1436.00        0.00000        0.00008
   1437.00        0.00000        0.00009
   1438.00        0.00000        0.00009
   1439.00        0.00000        0.00011
   1440.00        0.00000        0.00011
   1441.00        0.00000        0.00011
   1442.00        0.00000        0.00012
   1443.00        0.00000        0.00012
   1444.00        0.00000        0.00014
   1445.00        0.00000        0.00014
   1446.00        0.00000        0.00015
   1447.00        0.00000        0.00017
   1448.00        0.00000        0.00017
   1449.00        0.00000        0.00018
   1450.00        0.00000        0.00018
   1451.00        0.00000        0.00020
   1452.00        0.00000        0.00021
   1453.00        0.00000        0.00023
   1454.00        0.00000        0.00023
   1455.00        0.00000        0.00024
   1456.00        0.00000        0.00026
   1457.00        0.00000        0.00027
   1458.00        0.00000        0.00029
   1459.00        0.00000        0.00031
   1460.00        0.00000        0.00032
   1461.00        0.00000        0.00034
   1462.00        0.00000        0.00035
   1463.00        0.00000        0.00038
   1464.00        0.00000        0.00040
   1465.00        0.00000        0.00041
   1466.00        0.00000        0.00043
   1467.00        0.00000        0.00046
   1468.00        0.00000        0.00047
   1469.00        0.00000        0.00050
   1470.00        0.00000        0.00052
   1471.00        0.00000        0.00055
   1472.00        0.00000        0.00058
   1473.00        0.00000        0.00061
   1474.00        0.00000        0.00063
   1475.00        0.00000        0.00066
   1476.00        0.00000        0.00069
   1477.00        0.00000        0.00072
   1478.00        0.00000        0.00076
   1479.00        0.00000        0.00079
   1480.00        0.00000        0.00082
   1481.00        0.00000        0.00087
   1482.00        0.00000        0.00090
   1483.00        0.00000        0.00095
   1484.00        0.00000        0.00099
   1485.00        0.00000        0.00102
   1486.00        0.00000        0.00107
   1487.00        0.00000        0.00111
   1488.00        0.00000        0.00117
   1489.00        0.00000        0.00122
   1490.00        0.00000        0.00127
   1491.00        0.00000        0.00133
   1492.00        0.00000        0.00139
   1493.00        0.00000        0.00145
   1494.00        0.00000        0.00151
   1495.00        0.00000        0.00157
   1496.00        0.00000        0.00163
   1497.00        0.00000        0.00171
   1498.00        0.00000        0.00177
   1499.00        0.00000        0.00185
   1500.00        0.00000        0.00192
   1501.00        0.00000        0.00200
   1502.00        0.00000        0.00209
   1503.00        0.00000        0.00217
   1504.00        0.00000        0.00226
   1505.00        0.00000        0.00235
   1506.00        0.00000        0.00244
   1507.00        0.00000        0.00253
   1508.00        0.00000        0.00264
   1509.00        0.00000        0.00275
   1510.00        0.00000        0.00285
   1511.00        0.00000        0.00296
   1512.00        0.00000        0.00308
   1513.00        0.00000        0.00320
   1514.00        0.00000        0.00333
   1515.00        0.00000        0.00346
   1516.00        0.00000        0.00359
   1517.00        0.00000        0.00372
   1518.00        0.00000        0.00388
   1519.00        0.00000        0.00401
   1520.00        0.00000        0.00417
   1521.00        0.00000        0.00433
   1522.00        0.00000        0.00450
   1523.00        0.00000        0.00467
   1524.00        0.00000        0.00484
   1525.00        0.00000        0.00502
   1526.00        0.00000        0.00520
   1527.00        0.00000        0.00540
   1528.00        0.00000        0.00560
   1529.00        0.00000        0.00580
   1530.00        0.00000        0.00601
   1531.00        0.00000        0.00624
   1532.00        0.00000        0.00647
   1533.00        0.00000        0.00670
   1534.00        0.00000        0.00694
   1535.00        0.00000        0.00719
   1536.00        0.00000        0.00745
   1537.00        0.00000        0.00771
   1538.00        0.00000        0.00798
   1539.00        0.00000        0.00827
   1540.00        0.00000        0.00856
   1541.00        0.00000        0.00887
   1542.00        0.00000        0.00917
   1543.00        0.00000        0.00949
   1544.00        0.00000        0.00983
   1545.00        0.00000        0.01016
   1546.00        0.00000        0.01051
   1547.00        0.00000        0.01088
   1548.00        0.00000        0.01125
   1549.00        0.00000        0.01163
   1550.00        0.00000        0.01202
   1551.00        0.00000        0.01244
   1552.00        0.00000        0.01285
   1553.00        0.00000        0.01329
   1554.00        0.00000        0.01373
   1555.00        0.00000        0.01419
   1556.00        0.00000        0.01465
   1557.00        0.00000        0.01514
   1558.00        0.00000        0.01564
   1559.00        0.00000        0.01614
   1560.00        0.00000        0.01668
   1561.00        0.00000        0.01721
   1562.00        0.00000        0.01778
   1563.00        0.00000        0.01834
   1564.00        0.00000        0.01894
   1565.00        0.00000        0.01953
   1566.00        0.00000        0.02016
   1567.00        0.00000        0.02078
   1568.00        0.00000        0.02144
   1569.00        0.00000        0.02211
   1570.00        0.00000        0.02280
   1571.00        0.00000        0.02351
   1572.00        0.00000        0.02423
   1573.00        0.00000        0.02498
   1574.00        0.00000        0.02574
   1575.00        0.00000        0.02654
   1576.00        0.00000        0.02733
   1577.00        0.00000        0.02815
   1578.00        0.00000        0.02901
   1579.00        0.00000        0.02988
   1580.00        0.00000        0.03076
   1581.00        0.00000        0.03166
   1582.00        0.00000        0.03259
   1583.00        0.00000        0.03355
   1584.00        0.00000        0.03453
   1585.00        0.00000        0.03554
   1586.00        0.00000        0.03656
   1587.00        0.00000        0.03760
   1588.00        0.00000        0.03868
   1589.00        0.00000        0.03978
   1590.00        0.00000        0.04089
   1591.00        0.00000        0.04204
   1592.00        0.00000        0.04321
   1593.00        0.00000        0.04442
   1594.00        0.00000        0.04564
   1595.00        0.00000        0.04689
   1596.00        0.00000        0.04817
   1597.00        0.00000        0.04948
   1598.00        0.00000        0.05083
   1599.00        0.00000        0.05219
   1600.00        0.00000        0.05357
   1601.00        0.00000        0.05499
   1602.00        0.00000        0.05644
   1603.00        0.00000        0.05792
   1604.00        0.00000        0.05943
   1605.00        0.00000        0.06097
   1606.00        0.00000        0.06255
   1607.00        0.00000        0.06413
   1608.00        0.00000        0.06577
   1609.00        0.00000        0.06743
   1610.00        0.00000        0.06912
   1611.00        0.00000        0.07085
   1612.00        0.00000        0.07259
   1613.00        0.00000        0.07437
   1614.00        0.00000        0.07619
   1615.00        0.00000        0.07805
   1616.00        0.00000        0.07993
   1617.00        0.00000        0.08183
   1618.00        0.00000        0.08377
   1619.00        0.00000        0.08575
   1620.00        0.00000        0.08777
   1621.00        0.00000        0.08980
   1622.00        0.00000        0.09187
   1623.00        0.00000        0.09398
   1624.00        0.00000        0.09612
   1625.00        0.00000        0.09828
   1626.00        0.00000        0.10049
   1627.00        0.00000        0.10272
   1628.00        0.00000        0.10500
   1629.00        0.00000        0.10728
   1630.00        0.00000        0.10962
   1631.00        0.00000        0.11198
   1632.00        0.00000        0.11438
   1633.00        0.00000        0.11679
   1634.00        0.00000        0.11925
   1635.00        0.00000        0.12173
   1636.00        0.00000        0.12425
   1637.00        0.00000        0.12680
   1638.00        0.00000        0.12938
   1639.00        0.00000        0.13197
   1640.00        0.00000        0.13461
   1641.00        0.00000        0.13727
   1642.00        0.00000        0.13997
   1643.00        0.00000        0.14268
   1644.00        0.00000        0.14543
   1645.00        0.00000        0.14819
   1646.00        0.00000        0.15100
   1647.00        0.00000        0.15381
   1648.00        0.00000        0.15666
   1649.00        0.00000        0.15953
   1650.00        0.00000        0.16243
   1651.00        0.00000        0.16534
   1652.00        0.00000        0.16829
   1653.00        0.00000        0.17125
   1654.00        0.00000        0.17422
   1655.00        0.00000        0.17723
   1656.00        0.00000        0.18024
   1657.00        0.00000        0.18327
   1658.00        0.00000        0.18633
   1659.00        0.00000        0.18941
   1660.00        0.00000        0.19249
   1661.00        0.00000        0.19559
   1662.00        0.00000        0.19870
   1663.00        0.00000        0.20181
   1664.00        0.00000        0.20496
   1665.00        0.00000        0.20810
   1666.00        0.00000        0.21126
   1667.00        0.00000        0.21442
   1668.00        0.00000        0.21758
   1669.00        0.00000        0.22075
   1670.00        0.00000        0.22392
   1671.00        0.00000        0.22711
   1672.00        0.00000        0.23029
   1673.00        0.00000        0.23347
   1674.00        0.00000        0.23665
   1675.00        0.00000        0.23982
   1676.00        0.00000        0.24300
   1677.00        0.00000        0.24617
   1678.00        0.00000        0.24933
   1679.00        0.00000        0.25249
   1680.00        0.00000        0.25563
   1681.00        0.00000        0.25877
   1682.00        0.00000        0.26190
   1683.00        0.00000        0.26501
   1684.00        0.00000        0.26810
   1685.00        0.00000        0.27118
   1686.00        0.00000        0.27425
   1687.00        0.00000        0.27730
   1688.00        0.00000        0.28032
   1689.00        0.00000        0.28331
   1690.00        0.00000        0.28630
   1691.00        0.00000        0.28925
   1692.00        0.00000        0.29218
   1693.00        0.00000        0.29507
   1694.00        0.00000        0.29794
   1695.00        0.00000        0.30078
   1696.00        0.00000        0.30359
   1697.00        0.00000        0.30637
   1698.00        0.00000        0.30911
   1699.00        0.00000        0.31181
   1700.00        0.00000        0.31448
   1701.00        0.00000        0.31711
   1702.00        0.00000        0.31970
   1703.00        0.00000        0.32224
   1704.00        0.00000        0.32474
   1705.00        0.00000        0.32719
   1706.00        0.00000        0.32962
   1707.00        0.00000        0.33199
   1708.00        0.00000        0.33429
   1709.00        0.00000        0.33656
   1710.00        0.00000        0.33878
   1711.00        0.00000        0.34094
   1712.00        0.00000        0.34305
   1713.00        0.00000        0.34511
   1714.00        0.00000        0.34711
   1715.00        0.00000        0.34906
   1716.00        0.00000        0.35094
   1717.00        0.00000        0.35277
   1718.00        0.00000        0.35454
   1719.00        0.00000        0.35625
   1720.00        0.00000        0.35789
   1721.00        0.00000        0.35947
   1722.00        0.00000        0.36099
   1723.00        0.00000        0.36244
   1724.00        0.00000        0.36383
   1725.00        0.00000        0.36516
   1726.00        0.00000        0.36641
   1727.00        0.00000        0.36760
   1728.00        0.00000        0.36871
   1729.00        0.00000        0.36977
   1730.00        0.00000        0.37074
   1731.00        0.00000        0.37164
   1732.00        0.00000        0.37248
   1733.00        0.00000        0.37325
   1734.00        0.00000        0.37395
   1735.00        0.00000        0.37456
   1736.00        0.00000        0.37511
   1737.00        0.00000        0.37558
   1738.00        0.00000        0.37598
   1739.00        0.00000        0.37631
   1740.00        0.00000        0.37656
   1741.00        0.00000        0.37674
   1742.00        0.00000        0.37683
   1743.00        0.00000        0.37686
   1744.00        0.00000        0.37682
   1745.00        0.00000        0.37668
   1746.00        0.00000        0.37648
   1747.00        0.00000        0.37621
   1748.00        0.00000        0.37585
   1749.00        0.00000        0.37541
   1750.00        0.00000        0.37491
   1751.00        0.00000        0.37433
   1752.00        0.00000        0.37367
   1753.00        0.00000        0.37294
   1754.00        0.00000        0.37213
   1755.00        0.00000        0.37123
   1756.00        0.00000        0.37027
   1757.00        0.00000        0.36923
   1758.00        0.00000        0.36813
   1759.00        0.00000        0.36694
   1760.00        0.00000        0.36568
   1761.00        0.00000        0.36435
   1762.00        0.00000        0.36293
   1763.00        0.00000        0.36145
   1764.00        0.00000        0.35989
   1765.00        0.00000        0.35826
   1766.00        0.00000        0.35657
   1767.00        0.00000        0.35478
   1768.00        0.00000        0.35294
   1769.00        0.00000        0.35101
   1770.00        0.00000        0.34903
   1771.00        0.00000        0.34697
   1772.00        0.00000        0.34485
   1773.00        0.00000        0.34265
   1774.00        0.00000        0.34038
   1775.00        0.00000        0.33804
   1776.00        0.00000        0.33563
   1777.00        0.00000        0.33318
   1778.00        0.00000        0.33063
   1779.00        0.00000        0.32803
   1780.00        0.00000        0.32536
   1781.00        0.00000        0.32263
   1782.00        0.00000        0.31984
   1783.00        0.00000        0.31697
   1784.00        0.00000        0.31406
   1785.00        0.00000        0.31108
   1786.00        0.00000        0.30803
   1787.00        0.00000        0.30493
   1788.00        0.00000        0.30176
   1789.00        0.00000        0.29854
   1790.00        0.00000        0.29526
   1791.00        0.00000        0.29193
   1792.00        0.00000        0.28853
   1793.00        0.00000        0.28508
   1794.00        0.00000        0.28159
   1795.00        0.00000        0.27802
   1796.00        0.00000        0.27441
   1797.00        0.00000        0.27075
   1798.00        0.00000        0.26704
   1799.00        0.00000        0.26328
   1800.00        0.00000        0.25946
   1801.00        0.00000        0.25560
   1802.00        0.00000        0.25169
   1803.00        0.00000        0.24774
   1804.00        0.00000        0.24374
   1805.00        0.00000        0.23969
   1806.00        0.00000        0.23561
   1807.00        0.00000        0.23148
   1808.00        0.00000        0.22729
   1809.00        0.00000        0.22308
   1810.00        0.00000        0.21884
   1811.00        0.00000        0.21454
   1812.00        0.00000        0.21022
   1813.00        0.00000        0.20586
   1814.00        0.00000        0.20146
   1815.00        0.00000        0.19702
   1816.00        0.00000        0.19257
   1817.00        0.00000        0.18806
   1818.00        0.00000        0.18353
   1819.00        0.00000        0.17899
   1820.00        0.00000        0.17441
   1821.00        0.00000        0.16980
   1822.00        0.00000        0.16516
   1823.00        0.00000        0.16051
   1824.00        0.00000        0.15582
   1825.00        0.00000        0.15112
   1826.00        0.00000        0.14641
   1827.00        0.00000        0.14168
   1828.00        0.00000        0.13692
   1829.00        0.00000        0.13216
   1830.00        0.00000        0.12738
   1831.00        0.00000        0.12257
   1832.00        0.00000        0.11778
   1833.00        0.00000        0.11296
   1834.00        0.00000        0.10815
   1835.00        0.00000        0.10333
   1836.00        0.00000        0.09850
   1837.00        0.00000        0.09367
   1838.00        0.00000        0.08884
   1839.00        0.00000        0.08401
   1840.00        0.00000        0.07919
   1841.00        0.00000        0.07437
   1842.00        0.00000        0.06956
   1843.00        0.00000        0.06477
   1844.00        0.00000        0.05998
   1845.00        0.00000        0.05521
   1846.00        0.00000        0.05045
   1847.00        0.00000        0.04570
   1848.00        0.00000        0.04099
   1849.00        0.00000        0.03629
   1850.00        0.00000        0.03160
   1851.00        0.00000        0.02695
   1852.00        0.00000        0.02234
   1853.00        0.00000        0.01775
   1854.00        0.00000        0.01318
   1855.00        0.00000        0.00867
   1856.00        0.00000        0.00418
   1857.00        0.00000       -0.00026
   1858.00        0.00000       -0.00465
   1859.00        0.00000       -0.00902
   1860.00        0.00000       -0.01332
   1861.00        0.00000       -0.01758
   1862.00        0.00000       -0.02177
   1863.00        0.00000       -0.02592
   1864.00        0.00000       -0.03001
   1865.00        0.00000       -0.03404
   1866.00        0.00000       -0.03801
   1867.00        0.00000       -0.04192
   1868.00        0.00000       -0.04575
   1869.00        0.00000       -0.04950
   1870.00        0.00000       -0.05319
   1871.00        0.00000       -0.05679
   1872.00        0.00000       -0.06032
   1873.00        0.00000       -0.06377
   1874.00        0.00000       -0.06712
   1875.00        0.00000       -0.07040
   1876.00        0.00000       -0.07358
   1877.00        0.00000       -0.07668
   1878.00        0.00000       -0.07967
   1879.00        0.00000       -0.08255
   1880.00        0.00000       -0.08534
   1881.00        0.00000       -0.08803
   1882.00        0.00000       -0.09061
   1883.00        0.00000       -0.09308
   1884.00        0.00000       -0.09543
   1885.00        0.00000       -0.09767
   1886.00        0.00000       -0.09979
   1887.00        0.00000       -0.10179
   1888.00        0.00000       -0.10367
   1889.00        0.00000       -0.10542
   1890.00        0.00000       -0.10704
   1891.00        0.00000       -0.10854
   1892.00        0.00000       -0.10989
   1893.00        0.00000       -0.11111
   1894.00        0.00000       -0.11220
   1895.00        0.00000       -0.11314
   1896.00        0.00000       -0.11394
   1897.00        0.00000       -0.11459
   1898.00        0.00000       -0.11510
   1899.00        0.00000       -0.11546
   1900.00        0.00000       -0.11568
   1901.00        0.00000       -0.11572
   1902.00        0.00000       -0.11563
   1903.00        0.00000       -0.11537
   1904.00        0.00000       -0.11496
   1905.00        0.00000       -0.11440
   1906.00        0.00000       -0.11366
   1907.00        0.00000       -0.11276
   1908.00        0.00000       -0.11171
   1909.00        0.00000       -0.11049
   1910.00        0.00000       -0.10912
   1911.00        0.00000       -0.10756
   1912.00        0.00000       -0.10585
   1913.00        0.00000       -0.10397
   1914.00        0.00000       -0.10193
   1915.00        0.00000       -0.09972
   1916.00        0.00000       -0.09734
   1917.00        0.00000       -0.09479
   1918.00        0.00000       -0.09207
   1919.00        0.00000       -0.08919
   1920.00        0.00000       -0.08615
   1921.00        0.00000       -0.08293
   1922.00        0.00000       -0.07957
   1923.00        0.00000       -0.07603
   1924.00        0.00000       -0.07234
   1925.00        0.00000       -0.06850
   1926.00        0.00000       -0.06448
   1927.00        0.00000       -0.06033
   1928.00        0.00000       -0.05602
   1929.00        0.00000       -0.05156
   1930.00        0.00000       -0.04695
   1931.00        0.00000       -0.04219
   1932.00        0.00000       -0.03731
   1933.00        0.00000       -0.03227
   1934.00        0.00000       -0.02710
   1935.00        0.00000       -0.02180
   1936.00        0.00000       -0.01637
   1937.00        0.00000       -0.01083
   1938.00        0.00000       -0.00516
   1939.00        0.00000        0.00061
   1940.00        0.00000        0.00650
   1941.00        0.00000        0.01250
   1942.00        0.00000        0.01860
   1943.00        0.00000        0.02478
   1944.00        0.00000        0.03107
   1945.00        0.00000        0.03743
   1946.00        0.00000        0.04387
   1947.00        0.00000        0.05038
   1948.00        0.00000        0.05696
   1949.00        0.00000        0.06361
   1950.00        0.00000        0.07031
   1951.00        0.00000        0.07706
   1952.00        0.00000        0.08385
   1953.00        0.00000        0.09067
   1954.00        0.00000        0.09752
   1955.00        0.00000        0.10440
   1956.00        0.00000        0.11130
   1957.00        0.00000        0.11821
   1958.00        0.00000        0.12511
   1959.00        0.00000        0.13202
   1960.00        0.00000        0.13892
   1961.00        0.00000        0.14580
   1962.00        0.00000        0.15265
   1963.00        0.00000        0.15947
   1964.00        0.00000        0.16626
   1965.00        0.00000        0.17300
   1966.00        0.00000        0.17970
   1967.00        0.00000        0.18634
   1968.00        0.00000        0.19292
   1969.00        0.00000        0.19942
   1970.00        0.00000        0.20584
   1971.00        0.00000        0.21219
   1972.00        0.00000        0.21846
   1973.00        0.00000        0.22462
   1974.00        0.00000        0.23068
   1975.00        0.00000        0.23663
   1976.00        0.00000        0.24249
   1977.00        0.00000        0.24821
   1978.00        0.00000        0.25383
   1979.00        0.00000        0.25931
   1980.00        0.00000        0.26465
   1981.00        0.00000        0.26987
   1982.00        0.00000        0.27493
   1983.00        0.00000        0.27986
   1984.00        0.00000        0.28462
   1985.00        0.00000        0.28925
   1986.00        0.00000        0.29370
   1987.00        0.00000        0.29800
   1988.00        0.00000        0.30214
   1989.00        0.00000        0.30611
   1990.00        0.00000        0.30991
   1991.00        0.00000        0.31352
   1992.00        0.00000        0.31697
   1993.00        0.00000        0.32024
   1994.00        0.00000        0.32333
   1995.00        0.00000        0.32625
   1996.00        0.00000        0.32896
   1997.00        0.00000        0.33151
   1998.00        0.00000        0.33388
   1999.00        0.00000        0.33604
   2000.00        0.00000        0.33803
   2001.00        0.00000        0.33984
   2002.00        0.00000        0.34146
   2003.00        0.00000        0.34288
   2004.00        0.00000        0.34413
   2005.00        0.00000        0.34520
   2006.00        0.00000        0.34608
   2007.00        0.00000        0.34679
   2008.00        0.00000        0.34731
   2009.00        0.00000        0.34764
   2010.00        0.00000        0.34781
   2011.00        0.00000        0.34779
   2012.00        0.00000        0.34761
   2013.00        0.00000        0.34726
   2014.00        0.00000        0.34674
   2015.00        0.00000        0.34605
   2016.00        0.00000        0.34521
   2017.00        0.00000        0.34421
   2018.00        0.00000        0.34305
   2019.00        0.00000        0.34175
   2020.00        0.00000        0.34029
   2021.00        0.00000        0.33868
   2022.00        0.00000        0.33694
   2023.00        0.00000        0.33507
   2024.00        0.00000        0.33305
   2025.00        0.00000        0.33092
   2026.00        0.00000        0.32866
   2027.00        0.00000        0.32628
   2028.00        0.00000        0.32376
   2029.00        0.00000        0.32115
   2030.00        0.00000        0.31842
   2031.00        0.00000        0.31558
   2032.00        0.00000        0.31265
   2033.00        0.00000        0.30963
   2034.00        0.00000        0.30652
   2035.00        0.00000        0.30331
   2036.00        0.00000        0.30003
   2037.00        0.00000        0.29668
   2038.00        0.00000        0.29324
   2039.00        0.00000        0.28976
   2040.00        0.00000        0.28621
   2041.00        0.00000        0.28259
   2042.00        0.00000        0.27893
   2043.00        0.00000        0.27522
   2044.00        0.00000        0.27147
   2045.00        0.00000        0.26768
   2046.00        0.00000        0.26385
   2047.00        0.00000        0.25999
   2048.00        0.00000        0.25612
   2049.00        0.00000        0.25221
   2050.00        0.00000        0.24829
   2051.00        0.00000        0.24437
   2052.00        0.00000        0.24042
   2053.00        0.00000        0.23648
   2054.00        0.00000        0.23253
   2055.00        0.00000        0.22858
   2056.00        0.00000        0.22464
   2057.00        0.00000        0.22070
   2058.00        0.00000        0.21680
   2059.00        0.00000        0.21289
   2060.00        0.00000        0.20900
   2061.00        0.00000        0.20514
   2062.00        0.00000        0.20129
   2063.00        0.00000        0.19748
   2064.00        0.00000        0.19368
   2065.00        0.00000        0.18993
   2066.00        0.00000        0.18619
   2067.00        0.00000        0.18250
   2068.00        0.00000        0.17883
   2069.00        0.00000        0.17522
   2070.00        0.00000        0.17163
   2071.00        0.00000        0.16808
   2072.00        0.00000        0.16457
   2073.00        0.00000        0.16109
   2074.00        0.00000        0.15767
   2075.00        0.00000        0.15427
   2076.00        0.00000        0.15092
   2077.00        0.00000        0.14761
   2078.00        0.00000        0.14435
   2079.00        0.00000        0.14113
   2080.00        0.00000        0.13794
   2081.00        0.00000        0.13480
   2082.00        0.00000        0.13168
   2083.00        0.00000        0.12862
   2084.00        0.00000        0.12558
   2085.00        0.00000        0.12259
   2086.00        0.00000        0.11963
   2087.00        0.00000        0.11670
   2088.00        0.00000        0.11382
   2089.00        0.00000        0.11095
   2090.00        0.00000        0.10812
   2091.00        0.00000        0.10532
   2092.00        0.00000        0.10254
   2093.00        0.00000        0.09979
   2094.00        0.00000        0.09706
   2095.00        0.00000        0.09436
   2096.00        0.00000        0.09167
   2097.00        0.00000        0.08900
   2098.00        0.00000        0.08635
   2099.00        0.00000        0.08371
   2100.00        0.00000        0.08109
   2101.00        0.00000        0.07848
   2102.00        0.00000        0.07587
   2103.00        0.00000        0.07326
   2104.00        0.00000        0.07066
   2105.00        0.00000        0.06807
   2106.00        0.00000        0.06548
   2107.00        0.00000        0.06287
   2108.00        0.00000        0.06027
   2109.00        0.00000        0.05766
   2110.00        0.00000        0.05505
   2111.00        0.00000        0.05243
   2112.00        0.00000        0.04980
   2113.00        0.00000        0.04715
   2114.00        0.00000        0.04449
   2115.00        0.00000        0.04182
   2116.00        0.00000        0.03914
   2117.00        0.00000        0.03642
   2118.00        0.00000        0.03371
   2119.00        0.00000        0.03096
   2120.00        0.00000        0.02820
   2121.00        0.00000        0.02541
   2122.00        0.00000        0.02260
   2123.00        0.00000        0.01976
   2124.00        0.00000        0.01691
   2125.00        0.00000        0.01402
   2126.00        0.00000        0.01111
   2127.00        0.00000        0.00818
   2128.00        0.00000        0.00522
   2129.00        0.00000        0.00224
   2130.00        0.00000       -0.00076
   2131.00        0.00000       -0.00380
   2132.00        0.00000       -0.00687
   2133.00        0.00000       -0.00995
   2134.00        0.00000       -0.01306
   2135.00        0.00000       -0.01619
   2136.00        0.00000       -0.01935
   2137.00        0.00000       -0.02254
   2138.00        0.00000       -0.02574
   2139.00        0.00000       -0.02896
   2140.00        0.00000       -0.03221
   2141.00        0.00000       -0.03548
   2142.00        0.00000       -0.03877
   2143.00        0.00000       -0.04207
   2144.00        0.00000       -0.04539
   2145.00        0.00000       -0.04872
   2146.00        0.00000       -0.05208
   2147.00        0.00000       -0.05544
   2148.00        0.00000       -0.05881
   2149.00        0.00000       -0.06218
   2150.00        0.00000       -0.06557
   2151.00        0.00000       -0.06897
   2152.00        0.00000       -0.07236
   2153.00        0.00000       -0.07576
   2154.00        0.00000       -0.07916
   2155.00        0.00000       -0.08257
   2156.00        0.00000       -0.08595
   2157.00        0.00000       -0.08934
   2158.00        0.00000       -0.09273
   2159.00        0.00000       -0.09610
   2160.00        0.00000       -0.09947
   2161.00        0.00000       -0.10281
   2162.00        0.00000       -0.10616
   2163.00        0.00000       -0.10947
   2164.00        0.00000       -0.11276
   2165.00        0.00000       -0.11604
   2166.00        0.00000       -0.11931
   2167.00        0.00000       -0.12253
   2168.00        0.00000       -0.12573
   2169.00        0.00000       -0.12891
   2170.00        0.00000       -0.13206
   2171.00        0.00000       -0.13516
   2172.00        0.00000       -0.13824
   2173.00        0.00000       -0.14128
   2174.00        0.00000       -0.14429
   2175.00        0.00000       -0.14725
   2176.00        0.00000       -0.15016
   2177.00        0.00000       -0.15305
   2178.00        0.00000       -0.15587
   2179.00        0.00000       -0.15865
   2180.00        0.00000       -0.16139
   2181.00        0.00000       -0.16406
   2182.00        0.00000       -0.16670
   2183.00        0.00000       -0.16927
   2184.00        0.00000       -0.17180
   2185.00        0.00000       -0.17426
   2186.00        0.00000       -0.17667
   2187.00        0.00000       -0.17900
   2188.00        0.00000       -0.18129
   2189.00        0.00000       -0.18352
   2190.00        0.00000       -0.18567
   2191.00        0.00000       -0.18776
   2192.00        0.00000       -0.18979
   2193.00        0.00000       -0.19174
   2194.00        0.00000       -0.19363
   2195.00        0.00000       -0.19547
   2196.00        0.00000       -0.19720
   2197.00        0.00000       -0.19890
   2198.00        0.00000       -0.20050
   2199.00        0.00000       -0.20204
   2200.00        0.00000       -0.20349
   2201.00        0.00000       -0.20488
   2202.00        0.00000       -0.20619
   2203.00        0.00000       -0.20743
   2204.00        0.00000       -0.20859
   2205.00        0.00000       -0.20967
   2206.00        0.00000       -0.21066
   2207.00        0.00000       -0.21159
   2208.00        0.00000       -0.21243
   2209.00        0.00000       -0.21320
   2210.00        0.00000       -0.21388
   2211.00        0.00000       -0.21449
   2212.00        0.00000       -0.21501
   2213.00        0.00000       -0.21545
   2214.00        0.00000       -0.21582
   2215.00        0.00000       -0.21609
   2216.00        0.00000       -0.21628
   2217.00        0.00000       -0.21640
   2218.00        0.00000       -0.21643
   2219.00        0.00000       -0.21637
   2220.00        0.00000       -0.21623
   2221.00        0.00000       -0.21602
   2222.00        0.00000       -0.21571
   2223.00        0.00000       -0.21533
   2224.00        0.00000       -0.21486
   2225.00        0.00000       -0.21431
   2226.00        0.00000       -0.21367
   2227.00        0.00000       -0.21295
   2228.00        0.00000       -0.21214
   2229.00        0.00000       -0.21126
   2230.00        0.00000       -0.21030
   2231.00        0.00000       -0.20924
   2232.00        0.00000       -0.20811
   2233.00        0.00000       -0.20689
   2234.00        0.00000       -0.20560
   2235.00        0.00000       -0.20422
   2236.00        0.00000       -0.20276
   2237.00        0.00000       -0.20123
   2238.00        0.00000       -0.19960
   2239.00        0.00000       -0.19791
   2240.00        0.00000       -0.19612
   2241.00        0.00000       -0.19427
   2242.00        0.00000       -0.19234
   2243.00        0.00000       -0.19032
   2244.00        0.00000       -0.18823
   2245.00        0.00000       -0.18607
   2246.00        0.00000       -0.18382
   2247.00        0.00000       -0.18150
   2248.00        0.00000       -0.17911
   2249.00        0.00000       -0.17664
   2250.00        0.00000       -0.17409
   2251.00        0.00000       -0.17148
   2252.00        0.00000       -0.16879
   2253.00        0.00000       -0.16603
   2254.00        0.00000       -0.16319
   2255.00        0.00000       -0.16031
   2256.00        0.00000       -0.15733
   2257.00        0.00000       -0.15430
   2258.00        0.00000       -0.15120
   2259.00        0.00000       -0.14804
   2260.00        0.00000       -0.14481
   2261.00        0.00000       -0.14151
   2262.00        0.00000       -0.13815
   2263.00        0.00000       -0.13474
   2264.00        0.00000       -0.13126
   2265.00        0.00000       -0.12773
   2266.00        0.00000       -0.12413
   2267.00        0.00000       -0.12048
   2268.00        0.00000       -0.11679
   2269.00        0.00000       -0.11302
   2270.00        0.00000       -0.10922
   2271.00        0.00000       -0.10536
   2272.00        0.00000       -0.10146
   2273.00        0.00000       -0.09750
   2274.00        0.00000       -0.09352
   2275.00        0.00000       -0.08948
   2276.00        0.00000       -0.08540
   2277.00        0.00000       -0.08128
   2278.00        0.00000       -0.07712
   2279.00        0.00000       -0.07294
   2280.00        0.00000       -0.06871
   2281.00        0.00000       -0.06445
   2282.00        0.00000       -0.06017
   2283.00        0.00000       -0.05586
   2284.00        0.00000       -0.05153
   2285.00        0.00000       -0.04716
   2286.00        0.00000       -0.04279
   2287.00        0.00000       -0.03839
   2288.00        0.00000       -0.03398
   2289.00        0.00000       -0.02956
   2290.00        0.00000       -0.02513
   2291.00        0.00000       -0.02069
   2292.00        0.00000       -0.01625
   2293.00        0.00000       -0.01180
   2294.00        0.00000       -0.00735
   2295.00        0.00000       -0.00291
   2296.00        0.00000        0.00153
   2297.00        0.00000        0.00595
   2298.00        0.00000        0.01036
   2299.00        0.00000        0.01477
   2300.00        0.00000        0.01915
   2301.00        0.00000        0.02351
   2302.00        0.00000        0.02785
   2303.00        0.00000        0.03215
   2304.00        0.00000        0.03644
   2305.00        0.00000        0.04068
   2306.00        0.00000        0.04489
   2307.00        0.00000        0.04907
   2308.00        0.00000        0.05319
   2309.00        0.00000        0.05728
   2310.00        0.00000        0.06133
   2311.00        0.00000        0.06531
   2312.00        0.00000        0.06924
   2313.00        0.00000        0.07312
   2314.00        0.00000        0.07695
   2315.00        0.00000        0.08070
   2316.00        0.00000        0.08440
   2317.00        0.00000        0.08801
   2318.00        0.00000        0.09157
   2319.00        0.00000        0.09505
   2320.00        0.00000        0.09845
   2321.00        0.00000        0.10178
   2322.00        0.00000        0.10503
   2323.00        0.00000        0.10818
   2324.00        0.00000        0.11127
   2325.00        0.00000        0.11426
   2326.00        0.00000        0.11716
   2327.00        0.00000        0.11996
   2328.00        0.00000        0.12268
   2329.00        0.00000        0.12531
   2330.00        0.00000        0.12782
   2331.00        0.00000        0.13025
   2332.00        0.00000        0.13257
   2333.00        0.00000        0.13480
   2334.00        0.00000        0.13692
   2335.00        0.00000        0.13893
   2336.00        0.00000        0.14084
   2337.00        0.00000        0.14265
   2338.00        0.00000        0.14435
   2339.00        0.00000        0.14594
   2340.00        0.00000        0.14743
   2341.00        0.00000        0.14880
   2342.00        0.00000        0.15007
   2343.00        0.00000        0.15121
   2344.00        0.00000        0.15227
   2345.00        0.00000        0.15321
   2346.00        0.00000        0.15404
   2347.00        0.00000        0.15475
   2348.00        0.00000        0.15536
   2349.00        0.00000        0.15588
   2350.00        0.00000        0.15628
   2351.00        0.00000        0.15657
   2352.00        0.00000        0.15675
   2353.00        0.00000        0.15685
   2354.00        0.00000        0.15681
   2355.00        0.00000        0.15669
   2356.00        0.00000        0.15648
   2357.00        0.00000        0.15616
   2358.00        0.00000        0.15573
   2359.00        0.00000        0.15521
   2360.00        0.00000        0.15462
   2361.00        0.00000        0.15390
   2362.00        0.00000        0.15311
   2363.00        0.00000        0.15222
   2364.00        0.00000        0.15126
   2365.00        0.00000        0.15021
   2366.00        0.00000        0.14906
   2367.00        0.00000        0.14784
   2368.00        0.00000        0.14655
   2369.00        0.00000        0.14516
   2370.00        0.00000        0.14371
   2371.00        0.00000        0.14218
   2372.00        0.00000        0.14059
   2373.00        0.00000        0.13893
   2374.00        0.00000        0.13719
   2375.00        0.00000        0.13541
   2376.00        0.00000        0.13354
   2377.00        0.00000        0.13162
   2378.00        0.00000        0.12965
   2379.00        0.00000        0.12762
   2380.00        0.00000        0.12555
   2381.00        0.00000        0.12343
   2382.00        0.00000        0.12125
   2383.00        0.00000        0.11902
   2384.00        0.00000        0.11676
   2385.00        0.00000        0.11446
   2386.00        0.00000        0.11211
   2387.00        0.00000        0.10973
   2388.00        0.00000        0.10730
   2389.00        0.00000        0.10486
   2390.00        0.00000        0.10237
   2391.00        0.00000        0.09985
   2392.00        0.00000        0.09732
   2393.00        0.00000        0.09476
   2394.00        0.00000        0.09216
   2395.00        0.00000        0.08955
   2396.00        0.00000        0.08693
   2397.00        0.00000        0.08429
   2398.00        0.00000        0.08162
   2399.00        0.00000        0.07895
   2400.00        0.00000        0.07625
   2401.00        0.00000        0.07355
   2402.00        0.00000        0.07083
   2403.00        0.00000        0.06812
   2404.00        0.00000        0.06538
   2405.00        0.00000        0.06264
   2406.00        0.00000        0.05989
   2407.00        0.00000        0.05714
   2408.00        0.00000        0.05440
   2409.00        0.00000        0.05165
   2410.00        0.00000        0.04889
   2411.00        0.00000        0.04614
   2412.00        0.00000        0.04340
   2413.00        0.00000        0.04063
   2414.00        0.00000        0.03789
   2415.00        0.00000        0.03516
   2416.00        0.00000        0.03241
   2417.00        0.00000        0.02968
   2418.00        0.00000        0.02695
   2419.00        0.00000        0.02423
   2420.00        0.00000        0.02153
   2421.00        0.00000        0.01881
   2422.00        0.00000        0.01613
   2423.00        0.00000        0.01344
   2424.00        0.00000        0.01077
   2425.00        0.00000        0.00810
   2426.00        0.00000        0.00546
   2427.00        0.00000        0.00282
   2428.00        0.00000        0.00020
   2429.00        0.00000       -0.00241
   2430.00        0.00000       -0.00500
   2431.00        0.00000       -0.00760
   2432.00        0.00000       -0.01016
   2433.00        0.00000       -0.01271
   2434.00        0.00000       -0.01524
   2435.00        0.00000       -0.01776
   2436.00        0.00000       -0.02026
   2437.00        0.00000       -0.02275
   2438.00        0.00000       -0.02521
   2439.00        0.00000       -0.02765
   2440.00        0.00000       -0.03008
   2441.00        0.00000       -0.03247
   2442.00        0.00000       -0.03487
   2443.00        0.00000       -0.03722
   2444.00        0.00000       -0.03957
   2445.00        0.00000       -0.04187
   2446.00        0.00000       -0.04417
   2447.00        0.00000       -0.04643
   2448.00        0.00000       -0.04868
   2449.00        0.00000       -0.05090
   2450.00        0.00000       -0.05309
   2451.00        0.00000       -0.05525
   2452.00        0.00000       -0.05739
   2453.00        0.00000       -0.05949
   2454.00        0.00000       -0.06158
   2455.00        0.00000       -0.06363
   2456.00        0.00000       -0.06566
   2457.00        0.00000       -0.06766
   2458.00        0.00000       -0.06961
   2459.00        0.00000       -0.07155
   2460.00        0.00000       -0.07344
   2461.00        0.00000       -0.07530
   2462.00        0.00000       -0.07713
   2463.00        0.00000       -0.07893
   2464.00        0.00000       -0.08069
   2465.00        0.00000       -0.08243
   2466.00        0.00000       -0.08411
   2467.00        0.00000       -0.08577
   2468.00        0.00000       -0.08739
   2469.00        0.00000       -0.08897
   2470.00        0.00000       -0.09052
   2471.00        0.00000       -0.09201
   2472.00        0.00000       -0.09348
   2473.00        0.00000       -0.09491
   2474.00        0.00000       -0.09630
   2475.00        0.00000       -0.09764
   2476.00        0.00000       -0.09894
   2477.00        0.00000       -0.10020
   2478.00        0.00000       -0.10143
   2479.00        0.00000       -0.10260
   2480.00        0.00000       -0.10374
   2481.00        0.00000       -0.10483
   2482.00        0.00000       -0.10588
   2483.00        0.00000       -0.10689
   2484.00        0.00000       -0.10785
   2485.00        0.00000       -0.10876
   2486.00        0.00000       -0.10963
   2487.00        0.00000       -0.11047
   2488.00        0.00000       -0.11125
   2489.00        0.00000       -0.11200
   2490.00        0.00000       -0.11269
   2491.00        0.00000       -0.11334
   2492.00        0.00000       -0.11395
   2493.00        0.00000       -0.11452
   2494.00        0.00000       -0.11504
   2495.00        0.00000       -0.11551
   2496.00        0.00000       -0.11594
   2497.00        0.00000       -0.11632
   2498.00        0.00000       -0.11667
   2499.00        0.00000       -0.11696
   2500.00        0.00000       -0.11722
   2501.00        0.00000       -0.11743
   2502.00        0.00000       -0.11760
   2503.00        0.00000       -0.11772
   2504.00        0.00000       -0.11781
   2505.00        0.00000       -0.11786
   2506.00        0.00000       -0.11787
   2507.00        0.00000       -0.11784
   2508.00        0.00000       -0.11777
   2509.00        0.00000       -0.11766
   2510.00        0.00000       -0.11751
   2511.00        0.00000       -0.11734
   2512.00        0.00000       -0.11711
   2513.00        0.00000       -0.11687
   2514.00        0.00000       -0.11658
   2515.00        0.00000       -0.11627
   2516.00        0.00000       -0.11592
   2517.00        0.00000       -0.11554
   2518.00        0.00000       -0.11513
   2519.00        0.00000       -0.11470
   2520.00        0.00000       -0.11424
   2521.00        0.00000       -0.11375
   2522.00        0.00000       -0.11324
   2523.00        0.00000       -0.11270
   2524.00        0.00000       -0.11215
   2525.00        0.00000       -0.11157
   2526.00        0.00000       -0.11098
   2527.00        0.00000       -0.11037
   2528.00        0.00000       -0.10974
   2529.00        0.00000       -0.10910
   2530.00        0.00000       -0.10844
   2531.00        0.00000       -0.10777
   2532.00        0.00000       -0.10710
   2533.00        0.00000       -0.10641
   2534.00        0.00000       -0.10571
   2535.00        0.00000       -0.10501
   2536.00        0.00000       -0.10431
   2537.00        0.00000       -0.10361
   2538.00        0.00000       -0.10291
   2539.00        0.00000       -0.10219
   2540.00        0.00000       -0.10149
   2541.00        0.00000       -0.10078
   2542.00        0.00000       -0.10008
   2543.00        0.00000       -0.09940
   2544.00        0.00000       -0.09871
   2545.00        0.00000       -0.09802
   2546.00        0.00000       -0.09737
   2547.00        0.00000       -0.09671
   2548.00        0.00000       -0.09607
   2549.00        0.00000       -0.09543
   2550.00        0.00000       -0.09482
   2551.00        0.00000       -0.09422
   2552.00        0.00000       -0.09366
   2553.00        0.00000       -0.09309
   2554.00        0.00000       -0.09256
   2555.00        0.00000       -0.09204
   2556.00        0.00000       -0.09155
   2557.00        0.00000       -0.09108
   2558.00        0.00000       -0.09064
   2559.00        0.00000       -0.09023
   2560.00        0.00000       -0.08983
   2561.00        0.00000       -0.08946
   2562.00        0.00000       -0.08911
   2563.00        0.00000       -0.08881
   2564.00        0.00000       -0.08852
   2565.00        0.00000       -0.08827
   2566.00        0.00000       -0.08804
   2567.00        0.00000       -0.08784
   2568.00        0.00000       -0.08768
   2569.00        0.00000       -0.08754
   2570.00        0.00000       -0.08743
   2571.00        0.00000       -0.08736
   2572.00        0.00000       -0.08731
   2573.00        0.00000       -0.08730
   2574.00        0.00000       -0.08731
   2575.00        0.00000       -0.08736
   2576.00        0.00000       -0.08742
   2577.00        0.00000       -0.08752
   2578.00        0.00000       -0.08765
   2579.00        0.00000       -0.08781
   2580.00        0.00000       -0.08800
   2581.00        0.00000       -0.08820
   2582.00        0.00000       -0.08844
   2583.00        0.00000       -0.08870
   2584.00        0.00000       -0.08899
   2585.00        0.00000       -0.08929
   2586.00        0.00000       -0.08963
   2587.00        0.00000       -0.08998
   2588.00        0.00000       -0.09035
   2589.00        0.00000       -0.09074
   2590.00        0.00000       -0.09116
   2591.00        0.00000       -0.09158
   2592.00        0.00000       -0.09203
   2593.00        0.00000       -0.09248
   2594.00        0.00000       -0.09296
   2595.00        0.00000       -0.09344
   2596.00        0.00000       -0.09395
   2597.00        0.00000       -0.09445
   2598.00        0.00000       -0.09496
   2599.00        0.00000       -0.09547
   2600.00        0.00000       -0.09599
   2601.00        0.00000       -0.09653
   2602.00        0.00000       -0.09706
   2603.00        0.00000       -0.09758
   2604.00        0.00000       -0.09811
   2605.00        0.00000       -0.09863
   2606.00        0.00000       -0.09917
   2607.00        0.00000       -0.09969
   2608.00        0.00000       -0.10019
   2609.00        0.00000       -0.10069
   2610.00        0.00000       -0.10118
   2611.00        0.00000       -0.10167
   2612.00        0.00000       -0.10214
   2613.00        0.00000       -0.10258
   2614.00        0.00000       -0.10303
   2615.00        0.00000       -0.10345
   2616.00        0.00000       -0.10387
   2617.00        0.00000       -0.10425
   2618.00        0.00000       -0.10461
   2619.00        0.00000       -0.10495
   2620.00        0.00000       -0.10527
   2621.00        0.00000       -0.10558
   2622.00        0.00000       -0.10583
   2623.00        0.00000       -0.10608
   2624.00        0.00000       -0.10629
   2625.00        0.00000       -0.10649
   2626.00        0.00000       -0.10664
   2627.00        0.00000       -0.10677
   2628.00        0.00000       -0.10687
   2629.00        0.00000       -0.10693
   2630.00        0.00000       -0.10696
   2631.00        0.00000       -0.10695
   2632.00        0.00000       -0.10692
   2633.00        0.00000       -0.10684
   2634.00        0.00000       -0.10672
   2635.00        0.00000       -0.10658
   2636.00        0.00000       -0.10638
   2637.00        0.00000       -0.10616
   2638.00        0.00000       -0.10590
   2639.00        0.00000       -0.10559
   2640.00        0.00000       -0.10524
   2641.00        0.00000       -0.10486
   2642.00        0.00000       -0.10443
   2643.00        0.00000       -0.10396
   2644.00        0.00000       -0.10345
   2645.00        0.00000       -0.10291
   2646.00        0.00000       -0.10231
   2647.00        0.00000       -0.10167
   2648.00        0.00000       -0.10098
   2649.00        0.00000       -0.10025
   2650.00        0.00000       -0.09949
   2651.00        0.00000       -0.09866
   2652.00        0.00000       -0.09781
   2653.00        0.00000       -0.09689
   2654.00        0.00000       -0.09595
   2655.00        0.00000       -0.09496
   2656.00        0.00000       -0.09392
   2657.00        0.00000       -0.09282
   2658.00        0.00000       -0.09169
   2659.00        0.00000       -0.09052
   2660.00        0.00000       -0.08929
   2661.00        0.00000       -0.08801
   2662.00        0.00000       -0.08670
   2663.00        0.00000       -0.08534
   2664.00        0.00000       -0.08392
   2665.00        0.00000       -0.08247
   2666.00        0.00000       -0.08096
   2667.00        0.00000       -0.07942
   2668.00        0.00000       -0.07782
   2669.00        0.00000       -0.07617
   2670.00        0.00000       -0.07448
   2671.00        0.00000       -0.07274
   2672.00        0.00000       -0.07095
   2673.00        0.00000       -0.06912
   2674.00        0.00000       -0.06725
   2675.00        0.00000       -0.06532
   2676.00        0.00000       -0.06335
   2677.00        0.00000       -0.06133
   2678.00        0.00000       -0.05927
   2679.00        0.00000       -0.05714
   2680.00        0.00000       -0.05499
   2681.00        0.00000       -0.05278
   2682.00        0.00000       -0.05052
   2683.00        0.00000       -0.04822
   2684.00        0.00000       -0.04588
   2685.00        0.00000       -0.04349
   2686.00        0.00000       -0.04105
   2687.00        0.00000       -0.03856
   2688.00        0.00000       -0.03603
   2689.00        0.00000       -0.03346
   2690.00        0.00000       -0.03084
   2691.00        0.00000       -0.02817
   2692.00        0.00000       -0.02547
   2693.00        0.00000       -0.02272
   2694.00        0.00000       -0.01993
   2695.00        0.00000       -0.01709
   2696.00        0.00000       -0.01422
   2697.00        0.00000       -0.01129
   2698.00        0.00000       -0.00835
   2699.00        0.00000       -0.00534
   2700.00        0.00000       -0.00230
   2701.00        0.00000        0.00076
   2702.00        0.00000        0.00388
   2703.00        0.00000        0.00703
   2704.00        0.00000        0.01021
   2705.00        0.00000        0.01343
   2706.00        0.00000        0.01669
   2707.00        0.00000        0.01997
   2708.00        0.00000        0.02328
   2709.00        0.00000        0.02664
   2710.00        0.00000        0.03001
   2711.00        0.00000        0.03342
   2712.00        0.00000        0.03685
   2713.00        0.00000        0.04031
   2714.00        0.00000        0.04379
   2715.00        0.00000        0.04730
   2716.00        0.00000        0.05083
   2717.00        0.00000        0.05438
   2718.00        0.00000        0.05795
   2719.00        0.00000        0.06154
   2720.00        0.00000        0.06512
   2721.00        0.00000        0.06874
   2722.00        0.00000        0.07237
   2723.00        0.00000        0.07600
   2724.00        0.00000        0.07965
   2725.00        0.00000        0.08330
   2726.00        0.00000        0.08696
   2727.00        0.00000        0.09061
   2728.00        0.00000        0.09427
   2729.00        0.00000        0.09793
   2730.00        0.00000        0.10158
   2731.00        0.00000        0.10522
   2732.00        0.00000        0.10887
   2733.00        0.00000        0.11250
   2734.00        0.00000        0.11612
   2735.00        0.00000        0.11974
   2736.00        0.00000        0.12332
   2737.00        0.00000        0.12689
   2738.00        0.00000        0.13045
   2739.00        0.00000        0.13397
   2740.00        0.00000        0.13748
   2741.00        0.00000        0.14096
   2742.00        0.00000        0.14441
   2743.00        0.00000        0.14783
   2744.00        0.00000        0.15120
   2745.00        0.00000        0.15456
   2746.00        0.00000        0.15785
   2747.00        0.00000        0.16112
   2748.00        0.00000        0.16434
   2749.00        0.00000        0.16751
   2750.00        0.00000        0.17064
   2751.00        0.00000        0.17372
   2752.00        0.00000        0.17674
   2753.00        0.00000        0.17972
   2754.00        0.00000        0.18263
   2755.00        0.00000        0.18547
   2756.00        0.00000        0.18826
   2757.00        0.00000        0.19099
   2758.00        0.00000        0.19365
   2759.00        0.00000        0.19624
   2760.00        0.00000        0.19876
   2761.00        0.00000        0.20122
   2762.00        0.00000        0.20360
   2763.00        0.00000        0.20589
   2764.00        0.00000        0.20811
   2765.00        0.00000        0.21025
   2766.00        0.00000        0.21231
   2767.00        0.00000        0.21429
   2768.00        0.00000        0.21619
   2769.00        0.00000        0.21800
   2770.00        0.00000        0.21971
   2771.00        0.00000        0.22134
   2772.00        0.00000        0.22289
   2773.00        0.00000        0.22433
   2774.00        0.00000        0.22569
   2775.00        0.00000        0.22696
   2776.00        0.00000        0.22812
   2777.00        0.00000        0.22920
   2778.00        0.00000        0.23018
   2779.00        0.00000        0.23106
   2780.00        0.00000        0.23184
   2781.00        0.00000        0.23253
   2782.00        0.00000        0.23312
   2783.00        0.00000        0.23361
   2784.00        0.00000        0.23401
   2785.00        0.00000        0.23430
   2786.00        0.00000        0.23450
   2787.00        0.00000        0.23459
   2788.00        0.00000        0.23460
   2789.00        0.00000        0.23450
   2790.00        0.00000        0.23431
   2791.00        0.00000        0.23402
   2792.00        0.00000        0.23364
   2793.00        0.00000        0.23317
   2794.00        0.00000        0.23260
   2795.00        0.00000        0.23193
   2796.00        0.00000        0.23119
   2797.00        0.00000        0.23035
   2798.00        0.00000        0.22942
   2799.00        0.00000        0.22839
   2800.00        0.00000        0.22729
   2801.00        0.00000        0.22610
   2802.00        0.00000        0.22484
   2803.00        0.00000        0.22348
   2804.00        0.00000        0.22205
   2805.00        0.00000        0.22055
   2806.00        0.00000        0.21896
   2807.00        0.00000        0.21730
   2808.00        0.00000        0.21558
   2809.00        0.00000        0.21378
   2810.00        0.00000        0.21191
   2811.00        0.00000        0.20999
   2812.00        0.00000        0.20799
   2813.00        0.00000        0.20595
   2814.00        0.00000        0.20384
   2815.00        0.00000        0.20168
   2816.00        0.00000        0.19945
   2817.00        0.00000        0.19719
   2818.00        0.00000        0.19487
   2819.00        0.00000        0.19250
   2820.00        0.00000        0.19009
   2821.00        0.00000        0.18764
   2822.00        0.00000        0.18515
   2823.00        0.00000        0.18262
   2824.00        0.00000        0.18007
   2825.00        0.00000        0.17746
   2826.00        0.00000        0.17484
   2827.00        0.00000        0.17220
   2828.00        0.00000        0.16951
   2829.00        0.00000        0.16681
   2830.00        0.00000        0.16408
   2831.00        0.00000        0.16133
   2832.00        0.00000        0.15857
   2833.00        0.00000        0.15579
   2834.00        0.00000        0.15300
   2835.00        0.00000        0.15019
   2836.00        0.00000        0.14738
   2837.00        0.00000        0.14456
   2838.00        0.00000        0.14172
   2839.00        0.00000        0.13889
   2840.00        0.00000        0.13605
   2841.00        0.00000        0.13319
   2842.00        0.00000        0.13036
   2843.00        0.00000        0.12750
   2844.00        0.00000        0.12466
   2845.00        0.00000        0.12181
   2846.00        0.00000        0.11897
   2847.00        0.00000        0.11613
   2848.00        0.00000        0.11330
   2849.00        0.00000        0.11047
   2850.00        0.00000        0.10765
   2851.00        0.00000        0.10483
   2852.00        0.00000        0.10202
   2853.00        0.00000        0.09921
   2854.00        0.00000        0.09642
   2855.00        0.00000        0.09364
   2856.00        0.00000        0.09087
   2857.00        0.00000        0.08810
   2858.00        0.00000        0.08534
   2859.00        0.00000        0.08260
   2860.00        0.00000        0.07985
   2861.00        0.00000        0.07713
   2862.00        0.00000        0.07442
   2863.00        0.00000        0.07170
   2864.00        0.00000        0.06902
   2865.00        0.00000        0.06633
   2866.00        0.00000        0.06364
   2867.00        0.00000        0.06099
   2868.00        0.00000        0.05833
   2869.00        0.00000        0.05568
   2870.00        0.00000        0.05305
   2871.00        0.00000        0.05043
   2872.00        0.00000        0.04782
   2873.00        0.00000        0.04521
   2874.00        0.00000        0.04263
   2875.00        0.00000        0.04005
   2876.00        0.00000        0.03748
   2877.00        0.00000        0.03493
   2878.00        0.00000        0.03238
   2879.00        0.00000        0.02985
   2880.00        0.00000        0.02733
   2881.00        0.00000        0.02483
   2882.00        0.00000        0.02234
   2883.00        0.00000        0.01985
   2884.00        0.00000        0.01740
   2885.00        0.00000        0.01495
   2886.00        0.00000        0.01251
   2887.00        0.00000        0.01010
   2888.00        0.00000        0.00771
   2889.00        0.00000        0.00534
   2890.00        0.00000        0.00298
   2891.00        0.00000        0.00066
   2892.00        0.00000       -0.00166
   2893.00        0.00000       -0.00394
   2894.00        0.00000       -0.00621
   2895.00        0.00000       -0.00844
   2896.00        0.00000       -0.01064
   2897.00        0.00000       -0.01280
   2898.00        0.00000       -0.01495
   2899.00        0.00000       -0.01706
   2900.00        0.00000       -0.01912
   2901.00        0.00000       -0.02115
   2902.00        0.00000       -0.02315
   2903.00        0.00000       -0.02509
   2904.00        0.00000       -0.02699
   2905.00        0.00000       -0.02885
   2906.00        0.00000       -0.03065
   2907.00        0.00000       -0.03242
   2908.00        0.00000       -0.03412
   2909.00        0.00000       -0.03577
   2910.00        0.00000       -0.03735
   2911.00        0.00000       -0.03889
   2912.00        0.00000       -0.04036
   2913.00        0.00000       -0.04176
   2914.00        0.00000       -0.04309
   2915.00        0.00000       -0.04436
   2916.00        0.00000       -0.04555
   2917.00        0.00000       -0.04666
   2918.00        0.00000       -0.04768
   2919.00        0.00000       -0.04865
   2920.00        0.00000       -0.04951
   2921.00        0.00000       -0.05031
   2922.00        0.00000       -0.05101
   2923.00        0.00000       -0.05162
   2924.00        0.00000       -0.05214
   2925.00        0.00000       -0.05257
   2926.00        0.00000       -0.05290
   2927.00        0.00000       -0.05315
   2928.00        0.00000       -0.05328
   2929.00        0.00000       -0.05331
   2930.00        0.00000       -0.05325
   2931.00        0.00000       -0.05309
   2932.00        0.00000       -0.05281
   2933.00        0.00000       -0.05243
   2934.00        0.00000       -0.05194
   2935.00        0.00000       -0.05135
   2936.00        0.00000       -0.05064
   2937.00        0.00000       -0.04984
   2938.00        0.00000       -0.04890
   2939.00        0.00000       -0.04788
   2940.00        0.00000       -0.04674
   2941.00        0.00000       -0.04549
   2942.00        0.00000       -0.04411
   2943.00        0.00000       -0.04265
   2944.00        0.00000       -0.04106
   2945.00        0.00000       -0.03937
   2946.00        0.00000       -0.03757
   2947.00        0.00000       -0.03566
   2948.00        0.00000       -0.03365
   2949.00        0.00000       -0.03152
   2950.00        0.00000       -0.02930
   2951.00        0.00000       -0.02696
   2952.00        0.00000       -0.02454
   2953.00        0.00000       -0.02202
   2954.00        0.00000       -0.01939
   2955.00        0.00000       -0.01666
   2956.00        0.00000       -0.01385
   2957.00        0.00000       -0.01096
   2958.00        0.00000       -0.00797
   2959.00        0.00000       -0.00488
   2960.00        0.00000       -0.00172
   2961.00        0.00000        0.00151
   2962.00        0.00000        0.00482
   2963.00        0.00000        0.00821
   2964.00        0.00000        0.01166
   2965.00        0.00000        0.01518
   2966.00        0.00000        0.01875
   2967.00        0.00000        0.02240
   2968.00        0.00000        0.02609
   2969.00        0.00000        0.02985
   2970.00        0.00000        0.03363
   2971.00        0.00000        0.03748
   2972.00        0.00000        0.04135
   2973.00        0.00000        0.04526
   2974.00        0.00000        0.04919
   2975.00        0.00000        0.05316
   2976.00        0.00000        0.05714
   2977.00        0.00000        0.06116
   2978.00        0.00000        0.06517
   2979.00        0.00000        0.06920
   2980.00        0.00000        0.07323
   2981.00        0.00000        0.07726
   2982.00        0.00000        0.08128
   2983.00        0.00000        0.08530
   2984.00        0.00000        0.08929
   2985.00        0.00000        0.09328
   2986.00        0.00000        0.09724
   2987.00        0.00000        0.10117
   2988.00        0.00000        0.10507
   2989.00        0.00000        0.10893
   2990.00        0.00000        0.11276
   2991.00        0.00000        0.11655
   2992.00        0.00000        0.12027
   2993.00        0.00000        0.12396
   2994.00        0.00000        0.12758
   2995.00        0.00000        0.13113
   2996.00        0.00000        0.13464
   2997.00        0.00000        0.13806
   2998.00        0.00000        0.14142
   2999.00        0.00000        0.14470
   3000.00        0.00000        0.14790
   3001.00        0.00000        0.15103
   3002.00        0.00000        0.15405
   3003.00        0.00000        0.15700
   3004.00        0.00000        0.15985
   3005.00        0.00000        0.16261
   3006.00        0.00000        0.16527
   3007.00        0.00000        0.16783
   3008.00        0.00000        0.17027
   3009.00        0.00000        0.17262
   3010.00        0.00000        0.17487
   3011.00        0.00000        0.17700
   3012.00        0.00000        0.17902
   3013.00        0.00000        0.18092
   3014.00        0.00000        0.18271
   3015.00        0.00000        0.18439
   3016.00        0.00000        0.18594
   3017.00        0.00000        0.18738
   3018.00        0.00000        0.18869
   3019.00        0.00000        0.18990
   3020.00        0.00000        0.19096
   3021.00        0.00000        0.19193
   3022.00        0.00000        0.19276
   3023.00        0.00000        0.19347
   3024.00        0.00000        0.19406
   3025.00        0.00000        0.19453
   3026.00        0.00000        0.19487
   3027.00        0.00000        0.19510
   3028.00        0.00000        0.19521
   3029.00        0.00000        0.19519
   3030.00        0.00000        0.19507
   3031.00        0.00000        0.19481
   3032.00        0.00000        0.19444
   3033.00        0.00000        0.19397
   3034.00        0.00000        0.19337
   3035.00        0.00000        0.19267
   3036.00        0.00000        0.19185
   3037.00        0.00000        0.19093
   3038.00        0.00000        0.18991
   3039.00        0.00000        0.18878
   3040.00        0.00000        0.18755
   3041.00        0.00000        0.18622
   3042.00        0.00000        0.18478
   3043.00        0.00000        0.18327
   3044.00        0.00000        0.18166
   3045.00        0.00000        0.17996
   3046.00        0.00000        0.17818
   3047.00        0.00000        0.17630
   3048.00        0.00000        0.17436
   3049.00        0.00000        0.17235
   3050.00        0.00000        0.17024
   3051.00        0.00000        0.16809
   3052.00        0.00000        0.16585
   3053.00        0.00000        0.16356
   3054.00        0.00000        0.16121
   3055.00        0.00000        0.15880
   3056.00        0.00000        0.15634
   3057.00        0.00000        0.15384
   3058.00        0.00000        0.15128
   3059.00        0.00000        0.14868
   3060.00        0.00000        0.14606
   3061.00        0.00000        0.14339
   3062.00        0.00000        0.14069
   3063.00        0.00000        0.13795
   3064.00        0.00000        0.13521
   3065.00        0.00000        0.13243
   3066.00        0.00000        0.12964
   3067.00        0.00000        0.12683
   3068.00        0.00000        0.12402
   3069.00        0.00000        0.12120
   3070.00        0.00000        0.11838
   3071.00        0.00000        0.11555
   3072.00        0.00000        0.11273
   3073.00        0.00000        0.10991
   3074.00        0.00000        0.10710
   3075.00        0.00000        0.10429
   3076.00        0.00000        0.10152
   3077.00        0.00000        0.09874
   3078.00        0.00000        0.09599
   3079.00        0.00000        0.09326
   3080.00        0.00000        0.09056
   3081.00        0.00000        0.08789
   3082.00        0.00000        0.08524
   3083.00        0.00000        0.08261
   3084.00        0.00000        0.08003
   3085.00        0.00000        0.07748
   3086.00        0.00000        0.07497
   3087.00        0.00000        0.07249
   3088.00        0.00000        0.07005
   3089.00        0.00000        0.06766
   3090.00        0.00000        0.06531
   3091.00        0.00000        0.06299
   3092.00        0.00000        0.06071
   3093.00        0.00000        0.05850
   3094.00        0.00000        0.05632
   3095.00        0.00000        0.05418
   3096.00        0.00000        0.05209
   3097.00        0.00000        0.05005
   3098.00        0.00000        0.04805
   3099.00        0.00000        0.04610
   3100.00        0.00000        0.04419
   3101.00        0.00000        0.04234
   3102.00        0.00000        0.04053
   3103.00        0.00000        0.03874
   3104.00        0.00000        0.03702
   3105.00        0.00000        0.03534
   3106.00        0.00000        0.03369
   3107.00        0.00000        0.03209
   3108.00        0.00000        0.03052
   3109.00        0.00000        0.02899
   3110.00        0.00000        0.02750
   3111.00        0.00000        0.02605
   3112.00        0.00000        0.02461
   3113.00        0.00000        0.02322
   3114.00        0.00000        0.02185
   3115.00        0.00000        0.02052
   3116.00        0.00000        0.01921
   3117.00        0.00000        0.01791
   3118.00        0.00000        0.01665
   3119.00        0.00000        0.01540
   3120.00        0.00000        0.01416
   3121.00        0.00000        0.01294
   3122.00        0.00000        0.01173
   3123.00        0.00000        0.01054
   3124.00        0.00000        0.00935
   3125.00        0.00000        0.00816
   3126.00        0.00000        0.00699
   3127.00        0.00000        0.00580
   3128.00        0.00000        0.00461
   3129.00        0.00000        0.00342
   3130.00        0.00000        0.00221
   3131.00        0.00000        0.00101
   3132.00        0.00000       -0.00021
   3133.00        0.00000       -0.00145
   3134.00        0.00000       -0.00270
   3135.00        0.00000       -0.00397
   3136.00        0.00000       -0.00526
   3137.00        0.00000       -0.00658
   3138.00        0.00000       -0.00792
   3139.00        0.00000       -0.00929
   3140.00        0.00000       -0.01068
   3141.00        0.00000       -0.01212
   3142.00        0.00000       -0.01358
   3143.00        0.00000       -0.01508
   3144.00        0.00000       -0.01660
   3145.00        0.00000       -0.01816
   3146.00        0.00000       -0.01978
   3147.00        0.00000       -0.02141
   3148.00        0.00000       -0.02310
   3149.00        0.00000       -0.02483
   3150.00        0.00000       -0.02658
   3151.00        0.00000       -0.02840
   3152.00        0.00000       -0.03024
   3153.00        0.00000       -0.03215
   3154.00        0.00000       -0.03407
   3155.00        0.00000       -0.03606
   3156.00        0.00000       -0.03809
   3157.00        0.00000       -0.04016
   3158.00        0.00000       -0.04227
   3159.00        0.00000       -0.04442
   3160.00        0.00000       -0.04662
   3161.00        0.00000       -0.04884
   3162.00        0.00000       -0.05112
   3163.00        0.00000       -0.05344
   3164.00        0.00000       -0.05579
   3165.00        0.00000       -0.05817
   3166.00        0.00000       -0.06059
   3167.00        0.00000       -0.06305
   3168.00        0.00000       -0.06554
   3169.00        0.00000       -0.06805
   3170.00        0.00000       -0.07059
   3171.00        0.00000       -0.07317
   3172.00        0.00000       -0.07576
   3173.00        0.00000       -0.07837
   3174.00        0.00000       -0.08099
   3175.00        0.00000       -0.08365
   3176.00        0.00000       -0.08630
   3177.00        0.00000       -0.08899
   3178.00        0.00000       -0.09166
   3179.00        0.00000       -0.09435
   3180.00        0.00000       -0.09703
   3181.00        0.00000       -0.09972
   3182.00        0.00000       -0.10240
   3183.00        0.00000       -0.10507
   3184.00        0.00000       -0.10773
   3185.00        0.00000       -0.11038
   3186.00        0.00000       -0.11301
   3187.00        0.00000       -0.11562
   3188.00        0.00000       -0.11821
   3189.00        0.00000       -0.12077
   3190.00        0.00000       -0.12329
   3191.00        0.00000       -0.12579
   3192.00        0.00000       -0.12825
   3193.00        0.00000       -0.13068
   3194.00        0.00000       -0.13306
   3195.00        0.00000       -0.13539
   3196.00        0.00000       -0.13768
   3197.00        0.00000       -0.13991
   3198.00        0.00000       -0.14207
   3199.00        0.00000       -0.14420
   3200.00        0.00000       -0.14626
   3201.00        0.00000       -0.14825
   3202.00        0.00000       -0.15018
   3203.00        0.00000       -0.15204
   3204.00        0.00000       -0.15382
   3205.00        0.00000       -0.15553
   3206.00        0.00000       -0.15717
   3207.00        0.00000       -0.15872
   3208.00        0.00000       -0.16020
   3209.00        0.00000       -0.16159
   3210.00        0.00000       -0.16289
   3211.00        0.00000       -0.16412
   3212.00        0.00000       -0.16525
   3213.00        0.00000       -0.16629
   3214.00        0.00000       -0.16724
   3215.00        0.00000       -0.16811
   3216.00        0.00000       -0.16887
   3217.00        0.00000       -0.16954
   3218.00        0.00000       -0.17012
   3219.00        0.00000       -0.17059
   3220.00        0.00000       -0.17097
   3221.00        0.00000       -0.17126
   3222.00        0.00000       -0.17146
   3223.00        0.00000       -0.17155
   3224.00        0.00000       -0.17154
   3225.00        0.00000       -0.17145
   3226.00        0.00000       -0.17125
   3227.00        0.00000       -0.17096
   3228.00        0.00000       -0.17056
   3229.00        0.00000       -0.17009
   3230.00        0.00000       -0.16951
   3231.00        0.00000       -0.16885
   3232.00        0.00000       -0.16809
   3233.00        0.00000       -0.16725
   3234.00        0.00000       -0.16632
   3235.00        0.00000       -0.16530
   3236.00        0.00000       -0.16420
   3237.00        0.00000       -0.16301
   3238.00        0.00000       -0.16174
   3239.00        0.00000       -0.16040
   3240.00        0.00000       -0.15898
   3241.00        0.00000       -0.15750
   3242.00        0.00000       -0.15593
   3243.00        0.00000       -0.15431
   3244.00        0.00000       -0.15262
   3245.00        0.00000       -0.15086
   3246.00        0.00000       -0.14905
   3247.00        0.00000       -0.14717
   3248.00        0.00000       -0.14525
   3249.00        0.00000       -0.14328
   3250.00        0.00000       -0.14127
   3251.00        0.00000       -0.13921
   3252.00        0.00000       -0.13710
   3253.00        0.00000       -0.13496
   3254.00        0.00000       -0.13278
   3255.00        0.00000       -0.13058
   3256.00        0.00000       -0.12836
   3257.00        0.00000       -0.12610
   3258.00        0.00000       -0.12383
   3259.00        0.00000       -0.12154
   3260.00        0.00000       -0.11922
   3261.00        0.00000       -0.11691
   3262.00        0.00000       -0.11458
   3263.00        0.00000       -0.11226
   3264.00        0.00000       -0.10992
   3265.00        0.00000       -0.10760
   3266.00        0.00000       -0.10527
   3267.00        0.00000       -0.10297
   3268.00        0.00000       -0.10066
   3269.00        0.00000       -0.09837
   3270.00        0.00000       -0.09610
   3271.00        0.00000       -0.09386
   3272.00        0.00000       -0.09163
   3273.00        0.00000       -0.08943
   3274.00        0.00000       -0.08725
   3275.00        0.00000       -0.08511
   3276.00        0.00000       -0.08299
   3277.00        0.00000       -0.08092
   3278.00        0.00000       -0.07887
   3279.00        0.00000       -0.07687
   3280.00        0.00000       -0.07492
   3281.00        0.00000       -0.07300
   3282.00        0.00000       -0.07112
   3283.00        0.00000       -0.06929
   3284.00        0.00000       -0.06750
   3285.00        0.00000       -0.06577
   3286.00        0.00000       -0.06407
   3287.00        0.00000       -0.06244
   3288.00        0.00000       -0.06085
   3289.00        0.00000       -0.05931
   3290.00        0.00000       -0.05783
   3291.00        0.00000       -0.05640
   3292.00        0.00000       -0.05501
   3293.00        0.00000       -0.05368
   3294.00        0.00000       -0.05241
   3295.00        0.00000       -0.05118
   3296.00        0.00000       -0.05002
   3297.00        0.00000       -0.04890
   3298.00        0.00000       -0.04784
   3299.00        0.00000       -0.04681
   3300.00        0.00000       -0.04585
   3301.00        0.00000       -0.04495
   3302.00        0.00000       -0.04408
   3303.00        0.00000       -0.04327
   3304.00        0.00000       -0.04251
   3305.00        0.00000       -0.04178
   3306.00        0.00000       -0.04111
   3307.00        0.00000       -0.04048
   3308.00        0.00000       -0.03990
   3309.00        0.00000       -0.03935
   3310.00        0.00000       -0.03885
   3311.00        0.00000       -0.03839
   3312.00        0.00000       -0.03796
   3313.00        0.00000       -0.03758
   3314.00        0.00000       -0.03722
   3315.00        0.00000       -0.03690
   3316.00        0.00000       -0.03662
   3317.00        0.00000       -0.03636
   3318.00        0.00000       -0.03613
   3319.00        0.00000       -0.03593
   3320.00        0.00000       -0.03577
   3321.00        0.00000       -0.03561
   3322.00        0.00000       -0.03549
   3323.00        0.00000       -0.03539
   3324.00        0.00000       -0.03531
   3325.00        0.00000       -0.03525
   3326.00        0.00000       -0.03520
   3327.00        0.00000       -0.03519
   3328.00        0.00000       -0.03517
   3329.00        0.00000       -0.03519
   3330.00        0.00000       -0.03520
   3331.00        0.00000       -0.03523
   3332.00        0.00000       -0.03528
   3333.00        0.00000       -0.03534
   3334.00        0.00000       -0.03540
   3335.00        0.00000       -0.03548
   3336.00        0.00000       -0.03555
   3337.00        0.00000       -0.03566
   3338.00        0.00000       -0.03575
   3339.00        0.00000       -0.03586
   3340.00        0.00000       -0.03598
   3341.00        0.00000       -0.03610
   3342.00        0.00000       -0.03624
   3343.00        0.00000       -0.03638
   3344.00        0.00000       -0.03651
   3345.00        0.00000       -0.03667
   3346.00        0.00000       -0.03683
   3347.00        0.00000       -0.03699
   3348.00        0.00000       -0.03716
   3349.00        0.00000       -0.03734
   3350.00        0.00000       -0.03752
   3351.00        0.00000       -0.03770
   3352.00        0.00000       -0.03790
   3353.00        0.00000       -0.03810
   3354.00        0.00000       -0.03831
   3355.00        0.00000       -0.03853
   3356.00        0.00000       -0.03874
   3357.00        0.00000       -0.03897
   3358.00        0.00000       -0.03922
   3359.00        0.00000       -0.03946
   3360.00        0.00000       -0.03972
   3361.00        0.00000       -0.03999
   3362.00        0.00000       -0.04027
   3363.00        0.00000       -0.04056
   3364.00        0.00000       -0.04085
   3365.00        0.00000       -0.04115
   3366.00        0.00000       -0.04147
   3367.00        0.00000       -0.04181
   3368.00        0.00000       -0.04214
   3369.00        0.00000       -0.04251
   3370.00        0.00000       -0.04288
   3371.00        0.00000       -0.04326
   3372.00        0.00000       -0.04364
   3373.00        0.00000       -0.04405
   3374.00        0.00000       -0.04446
   3375.00        0.00000       -0.04489
   3376.00        0.00000       -0.04535
   3377.00        0.00000       -0.04581
   3378.00        0.00000       -0.04626
   3379.00        0.00000       -0.04675
   3380.00        0.00000       -0.04726
   3381.00        0.00000       -0.04776
   3382.00        0.00000       -0.04828
   3383.00        0.00000       -0.04881
   3384.00        0.00000       -0.04936
   3385.00        0.00000       -0.04991
   3386.00        0.00000       -0.05049
   3387.00        0.00000       -0.05107
   3388.00        0.00000       -0.05165
   3389.00        0.00000       -0.05225
   3390.00        0.00000       -0.05286
   3391.00        0.00000       -0.05347
   3392.00        0.00000       -0.05409
   3393.00        0.00000       -0.05472
   3394.00        0.00000       -0.05536
   3395.00        0.00000       -0.05600
   3396.00        0.00000       -0.05664
   3397.00        0.00000       -0.05730
   3398.00        0.00000       -0.05795
   3399.00        0.00000       -0.05859
   3400.00        0.00000       -0.05925
   3401.00        0.00000       -0.05991
   3402.00        0.00000       -0.06056
   3403.00        0.00000       -0.06122
   3404.00        0.00000       -0.06186
   3405.00        0.00000       -0.06252
   3406.00        0.00000       -0.06316
   3407.00        0.00000       -0.06378
   3408.00        0.00000       -0.06442
   3409.00        0.00000       -0.06503
   3410.00        0.00000       -0.06566
   3411.00        0.00000       -0.06625
   3412.00        0.00000       -0.06686
   3413.00        0.00000       -0.06744
   3414.00        0.00000       -0.06802
   3415.00        0.00000       -0.06859
   3416.00        0.00000       -0.06914
   3417.00        0.00000       -0.06967
   3418.00        0.00000       -0.07021
   3419.00        0.00000       -0.07071
   3420.00        0.00000       -0.07121
   3421.00        0.00000       -0.07170
   3422.00        0.00000       -0.07217
   3423.00        0.00000       -0.07262
   3424.00        0.00000       -0.07306
   3425.00        0.00000       -0.07349
   3426.00        0.00000       -0.07388
   3427.00        0.00000       -0.07428
   3428.00        0.00000       -0.07465
   3429.00        0.00000       -0.07501
   3430.00        0.00000       -0.07535
   3431.00        0.00000       -0.07567
   3432.00        0.00000       -0.07597
   3433.00        0.00000       -0.07626
   3434.00        0.00000       -0.07654
   3435.00        0.00000       -0.07680
   3436.00        0.00000       -0.07704
   3437.00        0.00000       -0.07727
   3438.00        0.00000       -0.07747
   3439.00        0.00000       -0.07767
   3440.00        0.00000       -0.07785
   3441.00        0.00000       -0.07802
   3442.00        0.00000       -0.07817
   3443.00        0.00000       -0.07831
   3444.00        0.00000       -0.07843
   3445.00        0.00000       -0.07854
   3446.00        0.00000       -0.07863
   3447.00        0.00000       -0.07872
   3448.00        0.00000       -0.07880
   3449.00        0.00000       -0.07886
   3450.00        0.00000       -0.07890
   3451.00        0.00000       -0.07895
   3452.00        0.00000       -0.07898
   3453.00        0.00000       -0.07901
   3454.00        0.00000       -0.07903
   3455.00        0.00000       -0.07903
   3456.00        0.00000       -0.07903
   3457.00        0.00000       -0.07901
   3458.00        0.00000       -0.07899
   3459.00        0.00000       -0.07896
   3460.00        0.00000       -0.07893
   3461.00        0.00000       -0.07890
   3462.00        0.00000       -0.07886
   3463.00        0.00000       -0.07881
   3464.00        0.00000       -0.07877
   3465.00        0.00000       -0.07870
   3466.00        0.00000       -0.07864
   3467.00        0.00000       -0.07858
   3468.00        0.00000       -0.07851
   3469.00        0.00000       -0.07845
   3470.00        0.00000       -0.07837
   3471.00        0.00000       -0.07829
   3472.00        0.00000       -0.07822
   3473.00        0.00000       -0.07814
   3474.00        0.00000       -0.07805
   3475.00        0.00000       -0.07797
   3476.00        0.00000       -0.07788
   3477.00        0.00000       -0.07780
   3478.00        0.00000       -0.07771
   3479.00        0.00000       -0.07762
   3480.00        0.00000       -0.07753
   3481.00        0.00000       -0.07744
   3482.00        0.00000       -0.07735
   3483.00        0.00000       -0.07726
   3484.00        0.00000       -0.07716
   3485.00        0.00000       -0.07707
   3486.00        0.00000       -0.07698
   3487.00        0.00000       -0.07689
   3488.00        0.00000       -0.07678
   3489.00        0.00000       -0.07669
   3490.00        0.00000       -0.07660
   3491.00        0.00000       -0.07651
   3492.00        0.00000       -0.07640
   3493.00        0.00000       -0.07631
   3494.00        0.00000       -0.07622
   3495.00        0.00000       -0.07611
   3496.00        0.00000       -0.07602
   3497.00       -0.00049       -0.07591
   3498.00       -0.00098       -0.07582
   3499.00       -0.00146       -0.07571
   3500.00       -0.00195       -0.07562
   3501.00       -0.00244       -0.07553
   3502.00       -0.00293       -0.07542
   3503.00       -0.00342       -0.07533
   3504.00       -0.00391       -0.07523
   3505.00       -0.00439       -0.07513
   3506.00       -0.00488       -0.07503
   3507.00       -0.00537       -0.07494
   3508.00       -0.00586       -0.07484
   3509.00       -0.00635       -0.07474
   3510.00       -0.00684       -0.07465
   3511.00       -0.00732       -0.07454
   3512.00       -0.00781       -0.07445
   3513.00       -0.00830       -0.07436
   3514.00       -0.00879       -0.07426
   3515.00       -0.00928       -0.07416
   3516.00       -0.00977       -0.07407
   3517.00       -0.01025       -0.07397
   3518.00       -0.01074       -0.07388
   3519.00       -0.01123       -0.07379
   3520.00       -0.01172       -0.07370
   3521.00       -0.01221       -0.07361
   3522.00       -0.01270       -0.07353
   3523.00       -0.01318       -0.07344
   3524.00       -0.01367       -0.07335
   3525.00       -0.01416       -0.07327
   3526.00       -0.01465       -0.07318
   3527.00       -0.01514       -0.07310
   3528.00       -0.01562       -0.07301
   3529.00       -0.01611       -0.07294
   3530.00       -0.01660       -0.07286
   3531.00       -0.01709       -0.07278
   3532.00       -0.01709       -0.07271
   3533.00       -0.01709       -0.07265
   3534.00       -0.01709       -0.07257
   3535.00       -0.01709       -0.07249
   3536.00       -0.01709       -0.07243
   3537.00       -0.01709       -0.07237
   3538.00       -0.01709       -0.07231
   3539.00       -0.01709       -0.07225
   3540.00       -0.01709       -0.07219
   3541.00       -0.01709       -0.07213
   3542.00       -0.01709       -0.07208
   3543.00       -0.01709       -0.07204
   3544.00       -0.01709       -0.07199
   3545.00       -0.01709       -0.07195
   3546.00       -0.01709       -0.07190
   3547.00       -0.01709       -0.07185
   3548.00       -0.01709       -0.07182
   3549.00       -0.01709       -0.07179
   3550.00       -0.01709       -0.07176
   3551.00       -0.01709       -0.07173
   3552.00       -0.01709       -0.07170
   3553.00       -0.01709       -0.07169
   3554.00       -0.01709       -0.07166
   3555.00       -0.01709       -0.07164
   3556.00       -0.01709       -0.07164
   3557.00       -0.01709       -0.07162
   3558.00       -0.01709       -0.07162
   3559.00       -0.01709       -0.07162
   3560.00       -0.01709       -0.07162
   3561.00       -0.01709       -0.07162
   3562.00       -0.01709       -0.07164
   3563.00       -0.01709       -0.07166
   3564.00       -0.01709       -0.07167
   3565.00       -0.01709       -0.07169
   3566.00       -0.01709       -0.07172
   3567.00       -0.01709       -0.07175
   3568.00       -0.01709       -0.07178
   3569.00       -0.01660       -0.07181
   3570.00       -0.01611       -0.07185
   3571.00       -0.01562       -0.07190
   3572.00       -0.01514       -0.07195
   3573.00       -0.01465       -0.07201
   3574.00       -0.01416       -0.07207
   3575.00       -0.01367       -0.07213
   3576.00       -0.01318       -0.07219
   3577.00       -0.01270       -0.07227
   3578.00       -0.01221       -0.07234
   3579.00       -0.01172       -0.07243
   3580.00       -0.01123       -0.07251
   3581.00       -0.01074       -0.07260
   3582.00       -0.01025       -0.07269
   3583.00       -0.00977       -0.07280
   3584.00       -0.00928       -0.07289
   3585.00       -0.00879       -0.07300
   3586.00       -0.00830       -0.07312
   3587.00       -0.00781       -0.07323
   3588.00       -0.00732       -0.07335
   3589.00       -0.00684       -0.07346
   3590.00       -0.00635       -0.07358
   3591.00       -0.00586       -0.07370
   3592.00       -0.00537       -0.07382
   3593.00       -0.00488       -0.07396
   3594.00       -0.00439       -0.07408
   3595.00       -0.00391       -0.07420
   3596.00       -0.00342       -0.07433
   3597.00       -0.00293       -0.07445
   3598.00       -0.00244       -0.07458
   3599.00       -0.00195       -0.07469
   3600.00       -0.00146       -0.07481
   3601.00       -0.00098       -0.07492
   3602.00       -0.00049       -0.07503
   3603.00        0.00000       -0.07513
   3604.00        0.00049       -0.07523
   3605.00        0.00098       -0.07532
   3606.00        0.00146       -0.07539
   3607.00        0.00195       -0.07547
   3608.00        0.00244       -0.07553
   3609.00        0.00293       -0.07558
   3610.00        0.00342       -0.07561
   3611.00        0.00391       -0.07562
   3612.00        0.00439       -0.07564
   3613.00        0.00488       -0.07562
   3614.00        0.00488       -0.07559
   3615.00        0.00488       -0.07555
   3616.00        0.00488       -0.07547
   3617.00        0.00488       -0.07538
   3618.00        0.00488       -0.07526
   3619.00        0.00488       -0.07512
   3620.00        0.00488       -0.07495
   3621.00        0.00488       -0.07477
   3622.00        0.00537       -0.07454
   3623.00        0.00586       -0.07428
   3624.00        0.00635       -0.07401
   3625.00        0.00684       -0.07368
   3626.00        0.00732       -0.07333
   3627.00        0.00781       -0.07295
   3628.00        0.00830       -0.07253
   3629.00        0.00879       -0.07207
   3630.00        0.00928       -0.07156
   3631.00        0.00977       -0.07103
   3632.00        0.01025       -0.07045
   3633.00        0.01074       -0.06982
   3634.00        0.01123       -0.06915
   3635.00        0.01172       -0.06844
   3636.00        0.01221       -0.06769
   3637.00        0.01270       -0.06688
   3638.00        0.01318       -0.06602
   3639.00        0.01367       -0.06512
   3640.00        0.01416       -0.06418
   3641.00        0.01465       -0.06319
   3642.00        0.01514       -0.06213
   3643.00        0.01562       -0.06104
   3644.00        0.01611       -0.05989
   3645.00        0.01660       -0.05870
   3646.00        0.01709       -0.05745
   3647.00        0.01758       -0.05615
   3648.00        0.01807       -0.05481
   3649.00        0.01855       -0.05342
   3650.00        0.01904       -0.05197
   3651.00        0.01953       -0.05048
   3652.00        0.01953       -0.04893
   3653.00        0.01953       -0.04733
   3654.00        0.01953       -0.04570
   3655.00        0.01953       -0.04401
   3656.00        0.01953       -0.04228
   3657.00        0.01953       -0.04051
   3658.00        0.01953       -0.03868
   3659.00        0.01953       -0.03682
   3660.00        0.01953       -0.03493
   3661.00        0.01953       -0.03299
   3662.00        0.01953       -0.03101
   3663.00        0.01953       -0.02901
   3664.00        0.01953       -0.02696
   3665.00        0.01953       -0.02489
   3666.00        0.01953       -0.02278
   3667.00        0.01953       -0.02065
   3668.00        0.01953       -0.01849
   3669.00        0.01953       -0.01631
   3670.00        0.01953       -0.01411
   3671.00        0.01953       -0.01190
   3672.00        0.01953       -0.00967
   3673.00        0.01953       -0.00745
   3674.00        0.01953       -0.00520
   3675.00        0.01953       -0.00294
   3676.00        0.01953       -0.00070
   3677.00        0.01953        0.00156
   3678.00        0.01953        0.00380
   3679.00        0.01953        0.00604
   3680.00        0.01953        0.00827
   3681.00        0.01953        0.01050
   3682.00        0.01953        0.01270
   3683.00        0.01953        0.01488
   3684.00        0.01953        0.01703
   3685.00        0.01953        0.01917
   3686.00        0.01953        0.02127
   3687.00        0.01953        0.02333
   3688.00        0.01953        0.02536
   3689.00        0.01953        0.02736
   3690.00        0.01953        0.02931
   3691.00        0.01953        0.03122
   3692.00        0.01953        0.03308
   3693.00        0.01953        0.03490
   3694.00        0.01953        0.03665
   3695.00        0.01953        0.03835
   3696.00        0.01953        0.03999
   3697.00        0.01953        0.04158
   3698.00        0.01953        0.04309
   3699.00        0.01953        0.04454
   3700.00        0.01953        0.04593
   3701.00        0.01953        0.04724
   3702.00        0.01953        0.04848
   3703.00        0.01953        0.04964
   3704.00        0.01953        0.05074
   3705.00        0.01953        0.05174
   3706.00        0.01953        0.05267
   3707.00        0.01953        0.05353
   3708.00        0.01953        0.05431
   3709.00        0.01953        0.05499
   3710.00        0.01953        0.05560
   3711.00        0.01953        0.05612
   3712.00        0.01953        0.05656
   3713.00        0.01953        0.05692
   3714.00        0.01953        0.05719
   3715.00        0.01904        0.05739
   3716.00        0.01855        0.05750
   3717.00        0.01807        0.05751
   3718.00        0.01758        0.05745
   3719.00        0.01709        0.05731
   3720.00        0.01660        0.05708
   3721.00        0.01611        0.05678
   3722.00        0.01562        0.05640
   3723.00        0.01514        0.05594
   3724.00        0.01465        0.05540
   3725.00        0.01416        0.05479
   3726.00        0.01367        0.05411
   3727.00        0.01318        0.05336
   3728.00        0.01270        0.05254
   3729.00        0.01221        0.05165
   3730.00        0.01172        0.05070
   3731.00        0.01123        0.04970
   3732.00        0.01074        0.04863
   3733.00        0.01025        0.04750
   3734.00        0.00977        0.04633
   3735.00        0.00928        0.04510
   3736.00        0.00879        0.04384
   3737.00        0.00830        0.04251
   3738.00        0.00781        0.04115
   3739.00        0.00732        0.03976
   3740.00        0.00635        0.03833
   3741.00        0.00537        0.03688
   3742.00        0.00439        0.03539
   3743.00        0.00342        0.03387
   3744.00        0.00244        0.03233
   3745.00        0.00146        0.03079
   3746.00        0.00049        0.02922
   3747.00       -0.00049        0.02763
   3748.00       -0.00146        0.02605
   3749.00       -0.00195        0.02446
   3750.00       -0.00244        0.02286
   3751.00       -0.00293        0.02127
   3752.00       -0.00342        0.01968
   3753.00       -0.00391        0.01810
   3754.00       -0.00439        0.01653
   3755.00       -0.00488        0.01495
   3756.00       -0.00537        0.01341
   3757.00       -0.00586        0.01189
   3758.00       -0.00635        0.01038
   3759.00       -0.00684        0.00890
   3760.00       -0.00732        0.00743
   3761.00       -0.00781        0.00600
   3762.00       -0.00830        0.00459
   3763.00       -0.00879        0.00322
   3764.00       -0.00928        0.00188
   3765.00       -0.00977        0.00056
   3766.00       -0.01025       -0.00070
   3767.00       -0.01074       -0.00194
   3768.00       -0.01123       -0.00314
   3769.00       -0.01172       -0.00430
   3770.00       -0.01221       -0.00542
   3771.00       -0.01270       -0.00648
   3772.00       -0.01318       -0.00752
   3773.00       -0.01367       -0.00853
   3774.00       -0.01416       -0.00948
   3775.00       -0.01465       -0.01039
   3776.00       -0.01514       -0.01126
   3777.00       -0.01562       -0.01208
   3778.00       -0.01611       -0.01288
   3779.00       -0.01611       -0.01363
   3780.00       -0.01611       -0.01433
   3781.00       -0.01611       -0.01500
   3782.00       -0.01611       -0.01562
   3783.00       -0.01611       -0.01622
   3784.00       -0.01611       -0.01677
   3785.00       -0.01611       -0.01729
   3786.00       -0.01611       -0.01778
   3787.00       -0.01611       -0.01823
   3788.00       -0.01611       -0.01866
   3789.00       -0.01611       -0.01906
   3790.00       -0.01611       -0.01942
   3791.00       -0.01611       -0.01978
   3792.00       -0.01611       -0.02010
   3793.00       -0.01611       -0.02040
   3794.00       -0.01611       -0.02068
   3795.00       -0.01611       -0.02095
   3796.00       -0.01611       -0.02119
   3797.00       -0.01611       -0.02144
   3798.00       -0.01611       -0.02167
   3799.00       -0.01611       -0.02190
   3800.00       -0.01611       -0.02211
   3801.00       -0.01611       -0.02232
   3802.00       -0.01611       -0.02254
   3803.00       -0.01611       -0.02275
   3804.00       -0.01611       -0.02298
   3805.00       -0.01611       -0.02321
   3806.00       -0.01611       -0.02344
   3807.00       -0.01611       -0.02368
   3808.00       -0.01611       -0.02393
   3809.00       -0.01611       -0.02420
   3810.00       -0.01611       -0.02448
   3811.00       -0.01611       -0.02478
   3812.00       -0.01611       -0.02510
   3813.00       -0.01611       -0.02544
   3814.00       -0.01611       -0.02580
   3815.00       -0.01611       -0.02618
   3816.00       -0.01611       -0.02660
   3817.00       -0.01611       -0.02702
   3818.00       -0.01611       -0.02750
   3819.00       -0.01611       -0.02797
   3820.00       -0.01611       -0.02849
   3821.00       -0.01611       -0.02904
   3822.00       -0.01611       -0.02960
   3823.00       -0.01611       -0.03021
   3824.00       -0.01611       -0.03084
   3825.00       -0.01611       -0.03149
   3826.00       -0.01611       -0.03218
   3827.00       -0.01611       -0.03288
   3828.00       -0.01611       -0.03363
   3829.00       -0.01611       -0.03439
   3830.00       -0.01611       -0.03519
   3831.00       -0.01611       -0.03600
   3832.00       -0.01611       -0.03683
   3833.00       -0.01611       -0.03770
   3834.00       -0.01611       -0.03857
   3835.00       -0.01611       -0.03947
   3836.00       -0.01611       -0.04039
   3837.00       -0.01611       -0.04132
   3838.00       -0.01611       -0.04225
   3839.00       -0.01611       -0.04321
   3840.00       -0.01611       -0.04417
   3841.00       -0.01611       -0.04514
   3842.00       -0.01611       -0.04610
   3843.00       -0.01611       -0.04707
   3844.00       -0.01611       -0.04803
   3845.00       -0.01611       -0.04900
   3846.00       -0.01611       -0.04996
   3847.00       -0.01562       -0.05089
   3848.00       -0.01514       -0.05182
   3849.00       -0.01465       -0.05272
   3850.00       -0.01416       -0.05362
   3851.00       -0.01367       -0.05447
   3852.00       -0.01318       -0.05531
   3853.00       -0.01270       -0.05612
   3854.00       -0.01221       -0.05690
   3855.00       -0.01172       -0.05763
   3856.00       -0.01123       -0.05832
   3857.00       -0.01074       -0.05898
   3858.00       -0.01025       -0.05959
   3859.00       -0.00977       -0.06015
   3860.00       -0.00928       -0.06065
   3861.00       -0.00879       -0.06110
   3862.00       -0.00830       -0.06149
   3863.00       -0.00781       -0.06183
   3864.00       -0.00732       -0.06209
   3865.00       -0.00684       -0.06230
   3866.00       -0.00635       -0.06244
   3867.00       -0.00537       -0.06250
   3868.00       -0.00439       -0.06248
   3869.00       -0.00342       -0.06241
   3870.00       -0.00244       -0.06226
   3871.00       -0.00146       -0.06201
   3872.00       -0.00049       -0.06171
   3873.00        0.00049       -0.06131
   3874.00        0.00146       -0.06084
   3875.00        0.00244       -0.06027
   3876.00        0.00342       -0.05963
   3877.00        0.00439       -0.05890
   3878.00        0.00537       -0.05809
   3879.00        0.00586       -0.05721
   3880.00        0.00635       -0.05623
   3881.00        0.00684       -0.05518
   3882.00        0.00732       -0.05403
   3883.00        0.00781       -0.05281
   3884.00        0.00830       -0.05150
   3885.00        0.00879       -0.05013
   3886.00        0.00928       -0.04866
   3887.00        0.00977       -0.04712
   3888.00        0.01025       -0.04552
   3889.00        0.01074       -0.04384
   3890.00        0.01123       -0.04208
   3891.00        0.01172       -0.04027
   3892.00        0.01221       -0.03839
   3893.00        0.01270       -0.03644
   3894.00        0.01318       -0.03444
   3895.00        0.01367       -0.03238
   3896.00        0.01416       -0.03027
   3897.00        0.01465       -0.02812
   3898.00        0.01514       -0.02591
   3899.00        0.01562       -0.02368
   3900.00        0.01562       -0.02139
   3901.00        0.01562       -0.01909
   3902.00        0.01562       -0.01675
   3903.00        0.01562       -0.01439
   3904.00        0.01562       -0.01201
   3905.00        0.01562       -0.00963
   3906.00        0.01562       -0.00722
   3907.00        0.01562       -0.00481
   3908.00        0.01562       -0.00241
   3909.00        0.01562        0.00000
   3910.00        0.01562        0.00240
   3911.00        0.01562        0.00478
   3912.00        0.01562        0.00713
   3913.00        0.01562        0.00946
   3914.00        0.01562        0.01178
   3915.00        0.01562        0.01405
   3916.00        0.01562        0.01628
   3917.00        0.01562        0.01848
   3918.00        0.01562        0.02063
   3919.00        0.01562        0.02272
   3920.00        0.01562        0.02477
   3921.00        0.01514        0.02675
   3922.00        0.01465        0.02867
   3923.00        0.01416        0.03052
   3924.00        0.01367        0.03229
   3925.00        0.01318        0.03400
   3926.00        0.01270        0.03561
   3927.00        0.01221        0.03716
   3928.00        0.01172        0.03862
   3929.00        0.01123        0.03998
   3930.00        0.01074        0.04126
   3931.00        0.01025        0.04243
   3932.00        0.00977        0.04352
   3933.00        0.00928        0.04451
   3934.00        0.00928        0.04539
   3935.00        0.00928        0.04617
   3936.00        0.00928        0.04686
   3937.00        0.00928        0.04744
   3938.00        0.00928        0.04790
   3939.00        0.00928        0.04826
   3940.00        0.00928        0.04852
   3941.00        0.00928        0.04866
   3942.00        0.00928        0.04869
   3943.00        0.00928        0.04863
   3944.00        0.00928        0.04845
   3945.00        0.00928        0.04816
   3946.00        0.00928        0.04776
   3947.00        0.00928        0.04726
   3948.00        0.00928        0.04665
   3949.00        0.00928        0.04593
   3950.00        0.00928        0.04512
   3951.00        0.00928        0.04420
   3952.00        0.00928        0.04318
   3953.00        0.00928        0.04207
   3954.00        0.00928        0.04086
   3955.00        0.00928        0.03957
   3956.00        0.00928        0.03818
   3957.00        0.00928        0.03670
   3958.00        0.00928        0.03514
   3959.00        0.00928        0.03351
   3960.00        0.00928        0.03178
   3961.00        0.00928        0.03000
   3962.00        0.00928        0.02812
   3963.00        0.00928        0.02620
   3964.00        0.00928        0.02420
   3965.00        0.00928        0.02214
   3966.00        0.00928        0.02003
   3967.00        0.00928        0.01787
   3968.00        0.00928        0.01564
   3969.00        0.00928        0.01338
   3970.00        0.00928        0.01108
   3971.00        0.00928        0.00874
   3972.00        0.00928        0.00638
   3973.00        0.00928        0.00397
   3974.00        0.00928        0.00156
   3975.00        0.00928       -0.00090
   3976.00        0.00928       -0.00336
   3977.00        0.00928       -0.00583
   3978.00        0.00928       -0.00832
   3979.00        0.00928       -0.01082
   3980.00        0.00928       -0.01331
   3981.00        0.00928       -0.01579
   3982.00        0.00928       -0.01828
   3983.00        0.00928       -0.02075
   3984.00        0.00928       -0.02321
   3985.00        0.00928       -0.02565
   3986.00        0.00928       -0.02806
   3987.00        0.00928       -0.03046
   3988.00        0.00928       -0.03284
   3989.00        0.00928       -0.03517
   3990.00        0.00928       -0.03748
   3991.00        0.00928       -0.03975
   3992.00        0.00928       -0.04198
   3993.00        0.00928       -0.04416
   3994.00        0.00928       -0.04631
   3995.00        0.00928       -0.04840
   3996.00        0.00928       -0.05045
   3997.00        0.00928       -0.05244
   3998.00        0.00928       -0.05438
   3999.00        0.00928       -0.05627
   4000.00        0.00928       -0.05811
   4001.00        0.00928       -0.05988
   4002.00        0.00928       -0.06158
   4003.00        0.00879       -0.06323
   4004.00        0.00830       -0.06482
   4005.00        0.00781       -0.06633
   4006.00        0.00732       -0.06779
   4007.00        0.00684       -0.06918
   4008.00        0.00635       -0.07050
   4009.00        0.00586       -0.07175
   4010.00        0.00537       -0.07294
   4011.00        0.00488       -0.07405
   4012.00        0.00439       -0.07509
   4013.00        0.00391       -0.07607
   4014.00        0.00342       -0.07697
   4015.00        0.00293       -0.07780
   4016.00        0.00244       -0.07857
   4017.00        0.00195       -0.07927
   4018.00        0.00146       -0.07990
   4019.00        0.00098       -0.08044
   4020.00        0.00049       -0.08093
   4021.00        0.00000       -0.08134
   4022.00       -0.00049       -0.08170
   4023.00       -0.00098       -0.08199
   4024.00       -0.00146       -0.08220
   4025.00       -0.00195       -0.08235
   4026.00       -0.00244       -0.08243
   4027.00       -0.00293       -0.08246
   4028.00       -0.00342       -0.08241
   4029.00       -0.00391       -0.08231
   4030.00       -0.00439       -0.08214
   4031.00       -0.00488       -0.08192
   4032.00       -0.00537       -0.08163
   4033.00       -0.00586       -0.08130
   4034.00       -0.00635       -0.08090
   4035.00       -0.00635       -0.08044
   4036.00       -0.00635       -0.07994
   4037.00       -0.00635       -0.07939
   4038.00       -0.00635       -0.07878
   4039.00       -0.00635       -0.07812
   4040.00       -0.00635       -0.07742
   4041.00       -0.00635       -0.07668
   4042.00       -0.00635       -0.07588
   4043.00       -0.00635       -0.07504
   4044.00       -0.00635       -0.07416
   4045.00       -0.00635       -0.07323
   4046.00       -0.00635       -0.07227
   4047.00       -0.00635       -0.07127
   4048.00       -0.00635       -0.07024
   4049.00       -0.00635       -0.06917
   4050.00       -0.00635       -0.06807
   4051.00       -0.00635       -0.06693
   4052.00       -0.00586       -0.06577
   4053.00       -0.00537       -0.06456
   4054.00       -0.00488       -0.06334
   4055.00       -0.00439       -0.06209
   4056.00       -0.00391       -0.06081
   4057.00       -0.00342       -0.05949
   4058.00       -0.00293       -0.05817
   4059.00       -0.00244       -0.05682
   4060.00       -0.00195       -0.05545
   4061.00       -0.00146       -0.05406
   4062.00       -0.00098       -0.05264
   4063.00       -0.00049       -0.05122
   4064.00        0.00000       -0.04977
   4065.00        0.00049       -0.04831
   4066.00        0.00098       -0.04683
   4067.00        0.00146       -0.04533
   4068.00        0.00195       -0.04384
   4069.00        0.00244       -0.04231
   4070.00        0.00293       -0.04079
   4071.00        0.00342       -0.03925
   4072.00        0.00391       -0.03769
   4073.00        0.00439       -0.03613
   4074.00        0.00488       -0.03456
   4075.00        0.00537       -0.03297
   4076.00        0.00586       -0.03139
   4077.00        0.00635       -0.02980
   4078.00        0.00684       -0.02820
   4079.00        0.00732       -0.02660
   4080.00        0.00781       -0.02498
   4081.00        0.00830       -0.02336
   4082.00        0.00879       -0.02174
   4083.00        0.00879       -0.02011
   4084.00        0.00879       -0.01849
   4085.00        0.00879       -0.01686
   4086.00        0.00879       -0.01523
   4087.00        0.00879       -0.01358
   4088.00        0.00879       -0.01195
   4089.00        0.00879       -0.01031
   4090.00        0.00879       -0.00867
   4091.00        0.00879       -0.00703
   4092.00        0.00879       -0.00539
   4093.00        0.00879       -0.00375
   4094.00        0.00879       -0.00212
   4095.00        0.00879       -0.00049
   4096.00        0.00879        0.00114
   4097.00        0.00879        0.00278
   4098.00        0.00879        0.00441
   4099.00        0.00879        0.00603
   4100.00        0.00879        0.00764
   4101.00        0.00879        0.00926
   4102.00        0.00879        0.01088
   4103.00        0.00879        0.01248
   4104.00        0.00879        0.01407
   4105.00        0.00879        0.01567
   4106.00        0.00879        0.01724
   4107.00        0.00879        0.01881
   4108.00        0.00879        0.02039
   4109.00        0.00879        0.02193
   4110.00        0.00879        0.02348
   4111.00        0.00879        0.02501
   4112.00        0.00879        0.02652
   4113.00        0.00830        0.02803
   4114.00        0.00781        0.02951
   4115.00        0.00732        0.03099
   4116.00        0.00684        0.03244
   4117.00        0.00635        0.03389
   4118.00        0.00586        0.03531
   4119.00        0.00537        0.03671
   4120.00        0.00537        0.03809
   4121.00        0.00537        0.03944
   4122.00        0.00537        0.04077
   4123.00        0.00537        0.04208
   4124.00        0.00537        0.04337
   4125.00        0.00537        0.04462
   4126.00        0.00537        0.04585
   4127.00        0.00537        0.04704
   4128.00        0.00537        0.04820
   4129.00        0.00537        0.04933
   4130.00        0.00537        0.05043
   4131.00        0.00537        0.05150
   4132.00        0.00537        0.05252
   4133.00        0.00537        0.05350
   4134.00        0.00537        0.05444
   4135.00        0.00537        0.05534
   4136.00        0.00537        0.05620
   4137.00        0.00537        0.05702
   4138.00        0.00537        0.05779
   4139.00        0.00537        0.05849
   4140.00        0.00537        0.05916
   4141.00        0.00537        0.05977
   4142.00        0.00537        0.06032
   4143.00        0.00537        0.06082
   4144.00        0.00537        0.06126
   4145.00        0.00537        0.06165
   4146.00        0.00537        0.06198
   4147.00        0.00537        0.06224
   4148.00        0.00537        0.06244
   4149.00        0.00537        0.06258
   4150.00        0.00537        0.06264
   4151.00        0.00537        0.06264
   4152.00        0.00537        0.06258
   4153.00        0.00537        0.06242
   4154.00        0.00537        0.06223
   4155.00        0.00537        0.06194
   4156.00        0.00537        0.06158
   4157.00        0.00537        0.06116
   4158.00        0.00537        0.06065
   4159.00        0.00537        0.06006
   4160.00        0.00537        0.05940
   4161.00        0.00537        0.05867
   4162.00        0.00537        0.05786
   4163.00        0.00488        0.05696
   4164.00        0.00439        0.05600
   4165.00        0.00391        0.05495
   4166.00        0.00342        0.05380
   4167.00        0.00293        0.05260
   4168.00        0.00244        0.05130
   4169.00        0.00195        0.04993
   4170.00        0.00146        0.04848
   4171.00        0.00098        0.04695
   4172.00        0.00049        0.04533
   4173.00        0.00000        0.04366
   4174.00       -0.00049        0.04189
   4175.00       -0.00098        0.04004
   4176.00       -0.00146        0.03812
   4177.00       -0.00195        0.03612
   4178.00       -0.00244        0.03404
   4179.00       -0.00293        0.03189
   4180.00       -0.00342        0.02968
   4181.00       -0.00391        0.02737
   4182.00       -0.00439        0.02501
   4183.00       -0.00488        0.02258
   4184.00       -0.00537        0.02008
   4185.00       -0.00586        0.01752
   4186.00       -0.00635        0.01489
   4187.00       -0.00684        0.01219
   4188.00       -0.00732        0.00945
   4189.00       -0.00781        0.00664
   4190.00       -0.00830        0.00377
   4191.00       -0.00879        0.00085
   4192.00       -0.00928       -0.00212
   4193.00       -0.00977       -0.00513
   4194.00       -0.01025       -0.00819
   4195.00       -0.01074       -0.01131
   4196.00       -0.01123       -0.01447
   4197.00       -0.01172       -0.01765
   4198.00       -0.01221       -0.02087
   4199.00       -0.01270       -0.02414
   4200.00       -0.01318       -0.02742
   4201.00       -0.01367       -0.03073
   4202.00       -0.01416       -0.03407
   4203.00       -0.01465       -0.03745
   4204.00       -0.01514       -0.04082
   4205.00       -0.01514       -0.04422
   4206.00       -0.01514       -0.04762
   4207.00       -0.01514       -0.05106
   4208.00       -0.01514       -0.05447
   4209.00       -0.01514       -0.05791
   4210.00       -0.01514       -0.06134
   4211.00       -0.01514       -0.06476
   4212.00       -0.01514       -0.06818
   4213.00       -0.01514       -0.07159
   4214.00       -0.01514       -0.07498
   4215.00       -0.01514       -0.07837
   4216.00       -0.01514       -0.08174
   4217.00       -0.01514       -0.08508
   4218.00       -0.01514       -0.08839
   4219.00       -0.01514       -0.09169
   4220.00       -0.01514       -0.09496
   4221.00       -0.01514       -0.09818
   4222.00       -0.01514       -0.10136
   4223.00       -0.01514       -0.10452
   4224.00       -0.01514       -0.10762
   4225.00       -0.01514       -0.11069
   4226.00       -0.01514       -0.11371
   4227.00       -0.01514       -0.11667
   4228.00       -0.01514       -0.11958
   4229.00       -0.01514       -0.12244
   4230.00       -0.01514       -0.12523
   4231.00       -0.01514       -0.12798
   4232.00       -0.01514       -0.13065
   4233.00       -0.01514       -0.13326
   4234.00       -0.01514       -0.13580
   4235.00       -0.01514       -0.13828
   4236.00       -0.01514       -0.14069
   4237.00       -0.01514       -0.14301
   4238.00       -0.01514       -0.14526
   4239.00       -0.01514       -0.14743
   4240.00       -0.01514       -0.14954
   4241.00       -0.01514       -0.15155
   4242.00       -0.01514       -0.15349
   4243.00       -0.01514       -0.15533
   4244.00       -0.01514       -0.15709
   4245.00       -0.01514       -0.15877
   4246.00       -0.01514       -0.16037
   4247.00       -0.01514       -0.16187
   4248.00       -0.01514       -0.16327
   4249.00       -0.01514       -0.16460
   4250.00       -0.01514       -0.16582
   4251.00       -0.01514       -0.16695
   4252.00       -0.01514       -0.16798
   4253.00       -0.01514       -0.16893
   4254.00       -0.01514       -0.16978
   4255.00       -0.01514       -0.17053
   4256.00       -0.01514       -0.17120
   4257.00       -0.01514       -0.17175
   4258.00       -0.01514       -0.17223
   4259.00       -0.01514       -0.17259
   4260.00       -0.01514       -0.17285
   4261.00       -0.01514       -0.17303
   4262.00       -0.01514       -0.17311
   4263.00       -0.01514       -0.17308
   4264.00       -0.01514       -0.17296
   4265.00       -0.01514       -0.17274
   4266.00       -0.01514       -0.17244
   4267.00       -0.01514       -0.17203
   4268.00       -0.01514       -0.17152
   4269.00       -0.01514       -0.17093
   4270.00       -0.01514       -0.17023
   4271.00       -0.01514       -0.16945
   4272.00       -0.01514       -0.16856
   4273.00       -0.01465       -0.16760
   4274.00       -0.01416       -0.16653
   4275.00       -0.01367       -0.16539
   4276.00       -0.01318       -0.16415
   4277.00       -0.01270       -0.16283
   4278.00       -0.01221       -0.16141
   4279.00       -0.01172       -0.15991
   4280.00       -0.01123       -0.15833
   4281.00       -0.01074       -0.15666
   4282.00       -0.01025       -0.15492
   4283.00       -0.00977       -0.15311
   4284.00       -0.00928       -0.15120
   4285.00       -0.00879       -0.14923
   4286.00       -0.00830       -0.14719
   4287.00       -0.00732       -0.14507
   4288.00       -0.00635       -0.14287
   4289.00       -0.00537       -0.14062
   4290.00       -0.00439       -0.13831
   4291.00       -0.00342       -0.13591
   4292.00       -0.00244       -0.13347
   4293.00       -0.00146       -0.13097
   4294.00       -0.00049       -0.12840
   4295.00        0.00049       -0.12579
   4296.00        0.00146       -0.12312
   4297.00        0.00244       -0.12041
   4298.00        0.00342       -0.11766
   4299.00        0.00439       -0.11485
   4300.00        0.00537       -0.11200
   4301.00        0.00635       -0.10913
   4302.00        0.00732       -0.10620
   4303.00        0.00830       -0.10326
   4304.00        0.00928       -0.10028
   4305.00        0.01025       -0.09727
   4306.00        0.01123       -0.09424
   4307.00        0.01221       -0.09119
   4308.00        0.01318       -0.08812
   4309.00        0.01416       -0.08504
   4310.00        0.01514       -0.08194
   4311.00        0.01611       -0.07884
   4312.00        0.01709       -0.07573
   4313.00        0.01807       -0.07262
   4314.00        0.01904       -0.06950
   4315.00        0.01953       -0.06641
   4316.00        0.02002       -0.06329
   4317.00        0.02051       -0.06021
   4318.00        0.02100       -0.05713
   4319.00        0.02148       -0.05406
   4320.00        0.02197       -0.05103
   4321.00        0.02246       -0.04800
   4322.00        0.02295       -0.04501
   4323.00        0.02344       -0.04205
   4324.00        0.02393       -0.03911
   4325.00        0.02441       -0.03621
   4326.00        0.02490       -0.03334
   4327.00        0.02490       -0.03052
   4328.00        0.02490       -0.02774
   4329.00        0.02490       -0.02501
   4330.00        0.02490       -0.02231
   4331.00        0.02490       -0.01967
   4332.00        0.02490       -0.01709
   4333.00        0.02490       -0.01456
   4334.00        0.02490       -0.01208
   4335.00        0.02490       -0.00967
   4336.00        0.02490       -0.00732
   4337.00        0.02490       -0.00504
   4338.00        0.02490       -0.00282
   4339.00        0.02441       -0.00067
   4340.00        0.02393        0.00142
   4341.00        0.02344        0.00343
   4342.00        0.02295        0.00537
   4343.00        0.02246        0.00723
   4344.00        0.02197        0.00902
   4345.00        0.02148        0.01073
   4346.00        0.02100        0.01236
   4347.00        0.02051        0.01392
   4348.00        0.02002        0.01540
   4349.00        0.01953        0.01678
   4350.00        0.01904        0.01810
   4351.00        0.01855        0.01933
   4352.00        0.01807        0.02048
   4353.00        0.01758        0.02156
   4354.00        0.01709        0.02254
   4355.00        0.01660        0.02345
   4356.00        0.01611        0.02428
   4357.00        0.01562        0.02501
   4358.00        0.01514        0.02568
   4359.00        0.01465        0.02626
   4360.00        0.01416        0.02676
   4361.00        0.01367        0.02719
   4362.00        0.01318        0.02753
   4363.00        0.01270        0.02780
   4364.00        0.01221        0.02800
   4365.00        0.01172        0.02811
   4366.00        0.01123        0.02817
   4367.00        0.01074        0.02814
   4368.00        0.01025        0.02805
   4369.00        0.00977        0.02788
   4370.00        0.00928        0.02765
   4371.00        0.00879        0.02736
   4372.00        0.00830        0.02701
   4373.00        0.00781        0.02658
   4374.00        0.00732        0.02611
   4375.00        0.00684        0.02557
   4376.00        0.00635        0.02499
   4377.00        0.00586        0.02435
   4378.00        0.00537        0.02367
   4379.00        0.00488        0.02292
   4380.00        0.00439        0.02214
   4381.00        0.00391        0.02130
   4382.00        0.00342        0.02043
   4383.00        0.00293        0.01953
   4384.00        0.00244        0.01859
   4385.00        0.00195        0.01759
   4386.00        0.00146        0.01659
   4387.00        0.00098        0.01553
   4388.00        0.00049        0.01447
   4389.00        0.00000        0.01337
   4390.00       -0.00049        0.01224
   4391.00       -0.00098        0.01109
   4392.00       -0.00146        0.00993
   4393.00       -0.00195        0.00874
   4394.00       -0.00244        0.00754
   4395.00       -0.00293        0.00632
   4396.00       -0.00342        0.00510
   4397.00       -0.00391        0.00385
   4398.00       -0.00439        0.00259
   4399.00       -0.00488        0.00133
   4400.00       -0.00537        0.00006
   4401.00       -0.00586       -0.00122
   4402.00       -0.00635       -0.00250
   4403.00       -0.00684       -0.00380
   4404.00       -0.00732       -0.00510
   4405.00       -0.00781       -0.00639
   4406.00       -0.00830       -0.00769
   4407.00       -0.00879       -0.00899
   4408.00       -0.00928       -0.01028
   4409.00       -0.00977       -0.01160
   4410.00       -0.01025       -0.01289
   4411.00       -0.01074       -0.01421
   4412.00       -0.01123       -0.01550
   4413.00       -0.01172       -0.01682
   4414.00       -0.01221       -0.01811
   4415.00       -0.01270       -0.01942
   4416.00       -0.01318       -0.02074
   4417.00       -0.01367       -0.02203
   4418.00       -0.01416       -0.02335
   4419.00       -0.01465       -0.02466
   4420.00       -0.01514       -0.02599
   4421.00       -0.01562       -0.02730
   4422.00       -0.01611       -0.02863
   4423.00       -0.01660       -0.02997
   4424.00       -0.01709       -0.03130
   4425.00       -0.01758       -0.03264
   4426.00       -0.01807       -0.03400
   4427.00       -0.01855       -0.03535
   4428.00       -0.01904       -0.03673
   4429.00       -0.01953       -0.03812
   4430.00       -0.02002       -0.03951
   4431.00       -0.02051       -0.04091
   4432.00       -0.02100       -0.04234
   4433.00       -0.02148       -0.04378
   4434.00       -0.02197       -0.04523
   4435.00       -0.02246       -0.04669
   4436.00       -0.02295       -0.04819
   4437.00       -0.02344       -0.04968
   4438.00       -0.02393       -0.05121
   4439.00       -0.02393       -0.05276
   4440.00       -0.02393       -0.05432
   4441.00       -0.02393       -0.05591
   4442.00       -0.02393       -0.05753
   4443.00       -0.02393       -0.05916
   4444.00       -0.02393       -0.06082
   4445.00       -0.02393       -0.06250
   4446.00       -0.02393       -0.06421
   4447.00       -0.02393       -0.06593
   4448.00       -0.02393       -0.06769
   4449.00       -0.02393       -0.06947
   4450.00       -0.02393       -0.07127
   4451.00       -0.02393       -0.07309
   4452.00       -0.02393       -0.07495
   4453.00       -0.02344       -0.07683
   4454.00       -0.02295       -0.07872
   4455.00       -0.02246       -0.08064
   4456.00       -0.02197       -0.08258
   4457.00       -0.02148       -0.08455
   4458.00       -0.02100       -0.08653
   4459.00       -0.02051       -0.08853
   4460.00       -0.02002       -0.09056
   4461.00       -0.01953       -0.09261
   4462.00       -0.01904       -0.09465
   4463.00       -0.01855       -0.09673
   4464.00       -0.01807       -0.09882
   4465.00       -0.01758       -0.10091
   4466.00       -0.01709       -0.10301
   4467.00       -0.01660       -0.10512
   4468.00       -0.01562       -0.10724
   4469.00       -0.01465       -0.10936
   4470.00       -0.01367       -0.11150
   4471.00       -0.01270       -0.11362
   4472.00       -0.01172       -0.11575
   4473.00       -0.01074       -0.11787
   4474.00       -0.00977       -0.12000
   4475.00       -0.00879       -0.12210
   4476.00       -0.00781       -0.12421
   4477.00       -0.00684       -0.12630
   4478.00       -0.00586       -0.12837
   4479.00       -0.00488       -0.13043
   4480.00       -0.00391       -0.13248
   4481.00       -0.00293       -0.13449
   4482.00       -0.00195       -0.13649
   4483.00       -0.00098       -0.13847
   4484.00        0.00000       -0.14041
   4485.00        0.00098       -0.14233
   4486.00        0.00195       -0.14421
   4487.00        0.00293       -0.14607
   4488.00        0.00391       -0.14787
   4489.00        0.00488       -0.14966
   4490.00        0.00586       -0.15140
   4491.00        0.00635       -0.15309
   4492.00        0.00684       -0.15474
   4493.00        0.00732       -0.15636
   4494.00        0.00781       -0.15791
   4495.00        0.00830       -0.15942
   4496.00        0.00879       -0.16089
   4497.00        0.00928       -0.16229
   4498.00        0.00977       -0.16365
   4499.00        0.01025       -0.16496
   4500.00        0.01074       -0.16621
   4501.00        0.01123       -0.16740
   4502.00        0.01172       -0.16853
   4503.00        0.01221       -0.16962
   4504.00        0.01270       -0.17062
   4505.00        0.01318       -0.17159
   4506.00        0.01367       -0.17249
   4507.00        0.01416       -0.17332
   4508.00        0.01465       -0.17410
   4509.00        0.01514       -0.17482
   4510.00        0.01514       -0.17548
   4511.00        0.01514       -0.17607
   4512.00        0.01514       -0.17661
   4513.00        0.01514       -0.17706
   4514.00        0.01514       -0.17747
   4515.00        0.01514       -0.17783
   4516.00        0.01514       -0.17810
   4517.00        0.01514       -0.17833
   4518.00        0.01514       -0.17850
   4519.00        0.01514       -0.17860
   4520.00        0.01514       -0.17863
   4521.00        0.01514       -0.17863
   4522.00        0.01514       -0.17856
   4523.00        0.01514       -0.17842
   4524.00        0.01514       -0.17824
   4525.00        0.01514       -0.17799
   4526.00        0.01514       -0.17769
   4527.00        0.01514       -0.17734
   4528.00        0.01514       -0.17694
   4529.00        0.01514       -0.17647
   4530.00        0.01514       -0.17596
   4531.00        0.01514       -0.17540
   4532.00        0.01514       -0.17477
   4533.00        0.01514       -0.17412
   4534.00        0.01514       -0.17340
   4535.00        0.01514       -0.17264
   4536.00        0.01514       -0.17183
   4537.00        0.01514       -0.17096
   4538.00        0.01465       -0.17006
   4539.00        0.01416       -0.16911
   4540.00        0.01367       -0.16811
   4541.00        0.01318       -0.16707
   4542.00        0.01270       -0.16599
   4543.00        0.01221       -0.16486
   4544.00        0.01172       -0.16368
   4545.00        0.01123       -0.16246
   4546.00        0.01074       -0.16119
   4547.00        0.01025       -0.15990
   4548.00        0.00977       -0.15855
   4549.00        0.00928       -0.15717
   4550.00        0.00879       -0.15573
   4551.00        0.00830       -0.15425
   4552.00        0.00781       -0.15274
   4553.00        0.00732       -0.15118
   4554.00        0.00684       -0.14958
   4555.00        0.00635       -0.14793
   4556.00        0.00586       -0.14624
   4557.00        0.00537       -0.14452
   4558.00        0.00488       -0.14275
   4559.00        0.00439       -0.14091
   4560.00        0.00391       -0.13905
   4561.00        0.00342       -0.13715
   4562.00        0.00293       -0.13519
   4563.00        0.00244       -0.13319
   4564.00        0.00195       -0.13115
   4565.00        0.00146       -0.12907
   4566.00        0.00098       -0.12694
   4567.00        0.00049       -0.12476
   4568.00        0.00000       -0.12253
   4569.00       -0.00049       -0.12025
   4570.00       -0.00098       -0.11792
   4571.00       -0.00146       -0.11555
   4572.00       -0.00195       -0.11314
   4573.00       -0.00244       -0.11067
   4574.00       -0.00293       -0.10817
   4575.00       -0.00342       -0.10561
   4576.00       -0.00342       -0.10301
   4577.00       -0.00342       -0.10036
   4578.00       -0.00342       -0.09766
   4579.00       -0.00342       -0.09492
   4580.00       -0.00342       -0.09213
   4581.00       -0.00342       -0.08929
   4582.00       -0.00391       -0.08643
   4583.00       -0.00439       -0.08350
   4584.00       -0.00488       -0.08054
   4585.00       -0.00537       -0.07755
   4586.00       -0.00586       -0.07449
   4587.00       -0.00635       -0.07141
   4588.00       -0.00684       -0.06830
   4589.00       -0.00732       -0.06514
   4590.00       -0.00781       -0.06195
   4591.00       -0.00830       -0.05875
   4592.00       -0.00879       -0.05550
   4593.00       -0.00928       -0.05222
   4594.00       -0.00977       -0.04890
   4595.00       -0.01025       -0.04558
   4596.00       -0.01074       -0.04224
   4597.00       -0.01123       -0.03888
   4598.00       -0.01172       -0.03549
   4599.00       -0.01221       -0.03210
   4600.00       -0.01221       -0.02870
   4601.00       -0.01221       -0.02528
   4602.00       -0.01221       -0.02187
   4603.00       -0.01221       -0.01846
   4604.00       -0.01221       -0.01505
   4605.00       -0.01221       -0.01164
   4606.00       -0.01221       -0.00826
   4607.00       -0.01221       -0.00488
   4608.00       -0.01221       -0.00153
   4609.00       -0.01221        0.00182
   4610.00       -0.01221        0.00513
   4611.00       -0.01221        0.00841
   4612.00       -0.01221        0.01166
   4613.00       -0.01221        0.01486
   4614.00       -0.01221        0.01804
   4615.00       -0.01221        0.02115
   4616.00       -0.01221        0.02423
   4617.00       -0.01221        0.02724
   4618.00       -0.01221        0.03020
   4619.00       -0.01221        0.03308
   4620.00       -0.01221        0.03590
   4621.00       -0.01221        0.03867
   4622.00       -0.01221        0.04134
   4623.00       -0.01221        0.04393
   4624.00       -0.01221        0.04645
   4625.00       -0.01221        0.04887
   4626.00       -0.01221        0.05119
   4627.00       -0.01221        0.05344
   4628.00       -0.01221        0.05557
   4629.00       -0.01221        0.05760
   4630.00       -0.01221        0.05952
   4631.00       -0.01221        0.06134
   4632.00       -0.01221        0.06305
   4633.00       -0.01221        0.06464
   4634.00       -0.01221        0.06610
   4635.00       -0.01221        0.06744
   4636.00       -0.01221        0.06866
   4637.00       -0.01221        0.06976
   4638.00       -0.01221        0.07072
   4639.00       -0.01221        0.07155
   4640.00       -0.01221        0.07225
   4641.00       -0.01221        0.07281
   4642.00       -0.01172        0.07324
   4643.00       -0.01123        0.07353
   4644.00       -0.01074        0.07367
   4645.00       -0.01025        0.07368
   4646.00       -0.00977        0.07355
   4647.00       -0.00928        0.07327
   4648.00       -0.00879        0.07286
   4649.00       -0.00830        0.07230
   4650.00       -0.00781        0.07159
   4651.00       -0.00732        0.07076
   4652.00       -0.00684        0.06978
   4653.00       -0.00635        0.06865
   4654.00       -0.00586        0.06738
   4655.00       -0.00537        0.06599
   4656.00       -0.00488        0.06445
   4657.00       -0.00439        0.06279
   4658.00       -0.00391        0.06097
   4659.00       -0.00342        0.05905
   4660.00       -0.00293        0.05699
   4661.00       -0.00195        0.05481
   4662.00       -0.00098        0.05249
   4663.00        0.00000        0.05006
   4664.00        0.00098        0.04752
   4665.00        0.00195        0.04486
   4666.00        0.00293        0.04210
   4667.00        0.00391        0.03922
   4668.00        0.00488        0.03624
   4669.00        0.00586        0.03316
   4670.00        0.00684        0.02998
   4671.00        0.00781        0.02672
   4672.00        0.00830        0.02338
   4673.00        0.00879        0.01993
   4674.00        0.00928        0.01642
   4675.00        0.00977        0.01283
   4676.00        0.01025        0.00917
   4677.00        0.01074        0.00545
   4678.00        0.01123        0.00166
   4679.00        0.01172       -0.00217
   4680.00        0.01221       -0.00606
   4681.00        0.01270       -0.00999
   4682.00        0.01318       -0.01398
   4683.00        0.01367       -0.01799
   4684.00        0.01416       -0.02205
   4685.00        0.01465       -0.02612
   4686.00        0.01514       -0.03021
   4687.00        0.01514       -0.03433
   4688.00        0.01514       -0.03847
   4689.00        0.01514       -0.04260
   4690.00        0.01514       -0.04674
   4691.00        0.01514       -0.05087
   4692.00        0.01514       -0.05501
   4693.00        0.01514       -0.05914
   4694.00        0.01514       -0.06325
   4695.00        0.01514       -0.06734
   4696.00        0.01514       -0.07141
   4697.00        0.01514       -0.07545
   4698.00        0.01465       -0.07947
   4699.00        0.01416       -0.08345
   4700.00        0.01367       -0.08739
   4701.00        0.01318       -0.09129
   4702.00        0.01270       -0.09514
   4703.00        0.01221       -0.09894
   4704.00        0.01172       -0.10269
   4705.00        0.01123       -0.10638
   4706.00        0.01074       -0.11003
   4707.00        0.01025       -0.11360
   4708.00        0.00977       -0.11711
   4709.00        0.00928       -0.12056
   4710.00        0.00879       -0.12393
   4711.00        0.00830       -0.12723
   4712.00        0.00781       -0.13046
   4713.00        0.00732       -0.13361
   4714.00        0.00635       -0.13669
   4715.00        0.00537       -0.13968
   4716.00        0.00439       -0.14259
   4717.00        0.00342       -0.14542
   4718.00        0.00244       -0.14816
   4719.00        0.00146       -0.15082
   4720.00        0.00049       -0.15338
   4721.00       -0.00049       -0.15587
   4722.00       -0.00146       -0.15825
   4723.00       -0.00195       -0.16055
   4724.00       -0.00244       -0.16277
   4725.00       -0.00293       -0.16489
   4726.00       -0.00342       -0.16692
   4727.00       -0.00391       -0.16885
   4728.00       -0.00439       -0.17070
   4729.00       -0.00488       -0.17245
   4730.00       -0.00537       -0.17412
   4731.00       -0.00586       -0.17569
   4732.00       -0.00635       -0.17717
   4733.00       -0.00684       -0.17856
   4734.00       -0.00732       -0.17986
   4735.00       -0.00781       -0.18106
   4736.00       -0.00830       -0.18217
   4737.00       -0.00879       -0.18320
   4738.00       -0.00928       -0.18414
   4739.00       -0.00928       -0.18500
   4740.00       -0.00928       -0.18576
   4741.00       -0.00928       -0.18645
   4742.00       -0.00928       -0.18704
   4743.00       -0.00928       -0.18756
   4744.00       -0.00928       -0.18799
   4745.00       -0.00928       -0.18834
   4746.00       -0.00928       -0.18861
   4747.00       -0.00928       -0.18881
   4748.00       -0.00928       -0.18893
   4749.00       -0.00928       -0.18896
   4750.00       -0.00928       -0.18893
   4751.00       -0.00928       -0.18883
   4752.00       -0.00879       -0.18866
   4753.00       -0.00830       -0.18842
   4754.00       -0.00781       -0.18810
   4755.00       -0.00732       -0.18771
   4756.00       -0.00684       -0.18726
   4757.00       -0.00635       -0.18675
   4758.00       -0.00586       -0.18617
   4759.00       -0.00537       -0.18553
   4760.00       -0.00488       -0.18483
   4761.00       -0.00439       -0.18408
   4762.00       -0.00391       -0.18326
   4763.00       -0.00342       -0.18239
   4764.00       -0.00293       -0.18146
   4765.00       -0.00244       -0.18048
   4766.00       -0.00195       -0.17946
   4767.00       -0.00146       -0.17838
   4768.00       -0.00098       -0.17723
   4769.00       -0.00049       -0.17606
   4770.00        0.00000       -0.17484
   4771.00        0.00049       -0.17355
   4772.00        0.00098       -0.17224
   4773.00        0.00146       -0.17088
   4774.00        0.00195       -0.16948
   4775.00        0.00244       -0.16803
   4776.00        0.00293       -0.16653
   4777.00        0.00342       -0.16501
   4778.00        0.00391       -0.16345
   4779.00        0.00439       -0.16185
   4780.00        0.00488       -0.16020
   4781.00        0.00537       -0.15854
   4782.00        0.00586       -0.15681
   4783.00        0.00635       -0.15508
   4784.00        0.00684       -0.15329
   4785.00        0.00732       -0.15149
   4786.00        0.00781       -0.14964
   4787.00        0.00781       -0.14777
   4788.00        0.00781       -0.14586
   4789.00        0.00781       -0.14392
   4790.00        0.00781       -0.14197
   4791.00        0.00781       -0.13997
   4792.00        0.00781       -0.13795
   4793.00        0.00781       -0.13591
   4794.00        0.00781       -0.13383
   4795.00        0.00781       -0.13174
   4796.00        0.00781       -0.12962
   4797.00        0.00781       -0.12747
   4798.00        0.00781       -0.12531
   4799.00        0.00781       -0.12312
   4800.00        0.00781       -0.12091
   4801.00        0.00781       -0.11868
   4802.00        0.00781       -0.11644
   4803.00        0.00781       -0.11417
   4804.00        0.00781       -0.11188
   4805.00        0.00781       -0.10959
   4806.00        0.00781       -0.10727
   4807.00        0.00781       -0.10493
   4808.00        0.00781       -0.10258
   4809.00        0.00781       -0.10022
   4810.00        0.00781       -0.09784
   4811.00        0.00781       -0.09546
   4812.00        0.00781       -0.09305
   4813.00        0.00781       -0.09064
   4814.00        0.00781       -0.08823
   4815.00        0.00781       -0.08578
   4816.00        0.00781       -0.08334
   4817.00        0.00781       -0.08090
   4818.00        0.00781       -0.07845
   4819.00        0.00781       -0.07599
   4820.00        0.00781       -0.07353
   4821.00        0.00781       -0.07106
   4822.00        0.00781       -0.06859
   4823.00        0.00781       -0.06612
   4824.00        0.00781       -0.06364
   4825.00        0.00781       -0.06117
   4826.00        0.00781       -0.05870
   4827.00        0.00781       -0.05623
   4828.00        0.00781       -0.05376
   4829.00        0.00781       -0.05128
   4830.00        0.00781       -0.04881
   4831.00        0.00781       -0.04636
   4832.00        0.00781       -0.04390
   4833.00        0.00781       -0.04144
   4834.00        0.00781       -0.03900
   4835.00        0.00781       -0.03658
   4836.00        0.00781       -0.03413
   4837.00        0.00781       -0.03172
   4838.00        0.00781       -0.02931
   4839.00        0.00781       -0.02692
   4840.00        0.00781       -0.02452
   4841.00        0.00781       -0.02214
   4842.00        0.00781       -0.01978
   4843.00        0.00781       -0.01743
   4844.00        0.00830       -0.01508
   4845.00        0.00879       -0.01274
   4846.00        0.00928       -0.01044
   4847.00        0.00977       -0.00813
   4848.00        0.01025       -0.00584
   4849.00        0.01074       -0.00357
   4850.00        0.01123       -0.00131
   4851.00        0.01172        0.00095
   4852.00        0.01172        0.00317
   4853.00        0.01172        0.00539
   4854.00        0.01172        0.00758
   4855.00        0.01172        0.00977
   4856.00        0.01172        0.01195
   4857.00        0.01172        0.01410
   4858.00        0.01172        0.01624
   4859.00        0.01172        0.01837
   4860.00        0.01172        0.02048
   4861.00        0.01172        0.02258
   4862.00        0.01172        0.02466
   4863.00        0.01172        0.02673
   4864.00        0.01172        0.02879
   4865.00        0.01172        0.03084
   4866.00        0.01172        0.03287
   4867.00        0.01172        0.03490
   4868.00        0.01172        0.03691
   4869.00        0.01172        0.03891
   4870.00        0.01172        0.04091
   4871.00        0.01172        0.04289
   4872.00        0.01123        0.04486
   4873.00        0.01074        0.04683
   4874.00        0.01025        0.04878
   4875.00        0.00977        0.05074
   4876.00        0.00928        0.05269
   4877.00        0.00879        0.05463
   4878.00        0.00830        0.05656
   4879.00        0.00781        0.05850
   4880.00        0.00732        0.06044
   4881.00        0.00684        0.06236
   4882.00        0.00635        0.06430
   4883.00        0.00586        0.06622
   4884.00        0.00537        0.06815
   4885.00        0.00488        0.07007
   4886.00        0.00391        0.07201
   4887.00        0.00293        0.07393
   4888.00        0.00195        0.07587
   4889.00        0.00098        0.07779
   4890.00        0.00000        0.07973
   4891.00       -0.00098        0.08167
   4892.00       -0.00195        0.08362
   4893.00       -0.00293        0.08556
   4894.00       -0.00391        0.08751
   4895.00       -0.00488        0.08946
   4896.00       -0.00586        0.09142
   4897.00       -0.00684        0.09337
   4898.00       -0.00781        0.09534
   4899.00       -0.00879        0.09731
   4900.00       -0.00977        0.09927
   4901.00       -0.01074        0.10124
   4902.00       -0.01172        0.10321
   4903.00       -0.01270        0.10519
   4904.00       -0.01318        0.10716
   4905.00       -0.01367        0.10913
   4906.00       -0.01416        0.11111
   4907.00       -0.01465        0.11308
   4908.00       -0.01514        0.11505
   4909.00       -0.01562        0.11702
   4910.00       -0.01611        0.11899
   4911.00       -0.01660        0.12094
   4912.00       -0.01709        0.12289
   4913.00       -0.01758        0.12483
   4914.00       -0.01807        0.12675
   4915.00       -0.01855        0.12868
   4916.00       -0.01904        0.13058
   4917.00       -0.01953        0.13248
   4918.00       -0.01953        0.13434
   4919.00       -0.01953        0.13620
   4920.00       -0.01953        0.13803
   4921.00       -0.01953        0.13983
   4922.00       -0.01953        0.14162
   4923.00       -0.01953        0.14337
   4924.00       -0.01953        0.14510
   4925.00       -0.01953        0.14679
   4926.00       -0.01953        0.14845
   4927.00       -0.01953        0.15007
   4928.00       -0.01953        0.15166
   4929.00       -0.01904        0.15320
   4930.00       -0.01855        0.15469
   4931.00       -0.01807        0.15614
   4932.00       -0.01758        0.15755
   4933.00       -0.01709        0.15891
   4934.00       -0.01660        0.16019
   4935.00       -0.01611        0.16144
   4936.00       -0.01562        0.16261
   4937.00       -0.01514        0.16374
   4938.00       -0.01465        0.16479
   4939.00       -0.01416        0.16579
   4940.00       -0.01367        0.16670
   4941.00       -0.01318        0.16756
   4942.00       -0.01270        0.16833
   4943.00       -0.01221        0.16905
   4944.00       -0.01172        0.16968
   4945.00       -0.01123        0.17023
   4946.00       -0.01074        0.17072
   4947.00       -0.01025        0.17110
   4948.00       -0.00977        0.17142
   4949.00       -0.00928        0.17165
   4950.00       -0.00879        0.17178
   4951.00       -0.00830        0.17183
   4952.00       -0.00781        0.17180
   4953.00       -0.00732        0.17169
   4954.00       -0.00684        0.17148
   4955.00       -0.00635        0.17119
   4956.00       -0.00586        0.17079
   4957.00       -0.00537        0.17032
   4958.00       -0.00488        0.16975
   4959.00       -0.00439        0.16910
   4960.00       -0.00391        0.16835
   4961.00       -0.00342        0.16753
   4962.00       -0.00293        0.16660
   4963.00       -0.00244        0.16559
   4964.00       -0.00195        0.16451
   4965.00       -0.00146        0.16333
   4966.00       -0.00098        0.16206
   4967.00       -0.00049        0.16072
   4968.00        0.00000        0.15929
   4969.00        0.00049        0.15779
   4970.00        0.00098        0.15620
   4971.00        0.00146        0.15456
   4972.00        0.00195        0.15283
   4973.00        0.00244        0.15105
   4974.00        0.00293        0.14919
   4975.00        0.00342        0.14726
   4976.00        0.00391        0.14528
   4977.00        0.00391        0.14323
   4978.00        0.00391        0.14113
   4979.00        0.00391        0.13899
   4980.00        0.00391        0.13680
   4981.00        0.00391        0.13455
   4982.00        0.00391        0.13228
   4983.00        0.00391        0.12996
   4984.00        0.00391        0.12761
   4985.00        0.00391        0.12523
   4986.00        0.00391        0.12283
   4987.00        0.00391        0.12041
   4988.00        0.00391        0.11797
   4989.00        0.00391        0.11552
   4990.00        0.00391        0.11307
   4991.00        0.00391        0.11061
   4992.00        0.00391        0.10815
   4993.00        0.00391        0.10570
   4994.00        0.00391        0.10326
   4995.00        0.00391        0.10081
   4996.00        0.00391        0.09840
   4997.00        0.00391        0.09602
   4998.00        0.00342        0.09366
   4999.00        0.00293        0.09132
   5000.00        0.00244        0.08902
   5001.00        0.00195        0.08676
   5002.00        0.00146        0.08455
   5003.00        0.00098        0.08238
   5004.00        0.00049        0.08026
   5005.00        0.00000        0.07820
   5006.00       -0.00049        0.07619
   5007.00       -0.00098        0.07425
   5008.00       -0.00146        0.07236
   5009.00       -0.00146        0.07054
   5010.00       -0.00146        0.06880
   5011.00       -0.00146        0.06712
   5012.00       -0.00146        0.06552
   5013.00       -0.00146        0.06400
   5014.00       -0.00146        0.06256
   5015.00       -0.00146        0.06119
   5016.00       -0.00146        0.05992
   5017.00       -0.00146        0.05872
   5018.00       -0.00146        0.05762
   5019.00       -0.00146        0.05659
   5020.00       -0.00146        0.05566
   5021.00       -0.00146        0.05482
   5022.00       -0.00146        0.05408
   5023.00       -0.00146        0.05342
   5024.00       -0.00146        0.05284
   5025.00       -0.00146        0.05237
   5026.00       -0.00146        0.05197
   5027.00       -0.00146        0.05168
   5028.00       -0.00146        0.05147
   5029.00       -0.00146        0.05135
   5030.00       -0.00146        0.05132
   5031.00       -0.00146        0.05138
   5032.00       -0.00146        0.05151
   5033.00       -0.00146        0.05173
   5034.00       -0.00146        0.05203
   5035.00       -0.00146        0.05241
   5036.00       -0.00146        0.05287
   5037.00       -0.00146        0.05341
   5038.00       -0.00146        0.05402
   5039.00       -0.00146        0.05469
   5040.00       -0.00146        0.05544
   5041.00       -0.00146        0.05623
   5042.00       -0.00146        0.05710
   5043.00       -0.00146        0.05801
   5044.00       -0.00146        0.05899
   5045.00       -0.00146        0.06001
   5046.00       -0.00146        0.06108
   5047.00       -0.00098        0.06219
   5048.00       -0.00049        0.06334
   5049.00        0.00000        0.06451
   5050.00        0.00049        0.06572
   5051.00        0.00098        0.06696
   5052.00        0.00146        0.06821
   5053.00        0.00146        0.06949
   5054.00        0.00146        0.07077
   5055.00        0.00146        0.07205
   5056.00        0.00146        0.07335
   5057.00        0.00146        0.07463
   5058.00        0.00146        0.07591
   5059.00        0.00146        0.07719
   5060.00        0.00146        0.07845
   5061.00        0.00146        0.07968
   5062.00        0.00146        0.08089
   5063.00        0.00146        0.08208
   5064.00        0.00146        0.08322
   5065.00        0.00146        0.08434
   5066.00        0.00146        0.08539
   5067.00        0.00146        0.08641
   5068.00        0.00146        0.08739
   5069.00        0.00146        0.08829
   5070.00        0.00146        0.08914
   5071.00        0.00146        0.08994
   5072.00        0.00146        0.09067
   5073.00        0.00146        0.09131
   5074.00        0.00146        0.09189
   5075.00        0.00146        0.09239
   5076.00        0.00146        0.09282
   5077.00        0.00146        0.09315
   5078.00        0.00146        0.09340
   5079.00        0.00146        0.09357
   5080.00        0.00146        0.09363
   5081.00        0.00146        0.09360
   5082.00        0.00146        0.09348
   5083.00        0.00146        0.09326
   5084.00        0.00146        0.09294
   5085.00        0.00146        0.09251
   5086.00        0.00146        0.09200
   5087.00        0.00098        0.09137
   5088.00        0.00049        0.09064
   5089.00        0.00000        0.08980
   5090.00       -0.00049        0.08885
   5091.00       -0.00098        0.08780
   5092.00       -0.00146        0.08664
   5093.00       -0.00195        0.08537
   5094.00       -0.00244        0.08401
   5095.00       -0.00293        0.08253
   5096.00       -0.00342        0.08096
   5097.00       -0.00391        0.07927
   5098.00       -0.00439        0.07748
   5099.00       -0.00488        0.07561
   5100.00       -0.00488        0.07362
   5101.00       -0.00488        0.07155
   5102.00       -0.00488        0.06938
   5103.00       -0.00488        0.06711
   5104.00       -0.00488        0.06476
   5105.00       -0.00488        0.06233
   5106.00       -0.00488        0.05980
   5107.00       -0.00488        0.05721
   5108.00       -0.00488        0.05452
   5109.00       -0.00488        0.05177
   5110.00       -0.00488        0.04895
   5111.00       -0.00488        0.04607
   5112.00       -0.00488        0.04312
   5113.00       -0.00488        0.04012
   5114.00       -0.00488        0.03706
   5115.00       -0.00488        0.03395
   5116.00       -0.00488        0.03081
   5117.00       -0.00488        0.02762
   5118.00       -0.00488        0.02440
   5119.00       -0.00488        0.02115
   5120.00       -0.00488        0.01787
   5121.00       -0.00488        0.01457
   5122.00       -0.00488        0.01126
   5123.00       -0.00488        0.00793
   5124.00       -0.00439        0.00461
   5125.00       -0.00391        0.00128
   5126.00       -0.00342       -0.00204
   5127.00       -0.00293       -0.00536
   5128.00       -0.00244       -0.00865
   5129.00       -0.00195       -0.01192
   5130.00       -0.00146       -0.01517
   5131.00       -0.00098       -0.01839
   5132.00       -0.00049       -0.02156
   5133.00        0.00000       -0.02470
   5134.00        0.00049       -0.02780
   5135.00        0.00098       -0.03084
   5136.00        0.00146       -0.03383
   5137.00        0.00195       -0.03676
   5138.00        0.00244       -0.03961
   5139.00        0.00293       -0.04240
   5140.00        0.00342       -0.04514
   5141.00        0.00391       -0.04778
   5142.00        0.00439       -0.05032
   5143.00        0.00488       -0.05281
   5144.00        0.00537       -0.05519
   5145.00        0.00586       -0.05748
   5146.00        0.00635       -0.05968
   5147.00        0.00684       -0.06177
   5148.00        0.00732       -0.06377
   5149.00        0.00781       -0.06564
   5150.00        0.00830       -0.06743
   5151.00        0.00879       -0.06909
   5152.00        0.00928       -0.07063
   5153.00        0.00977       -0.07207
   5154.00        0.01025       -0.07338
   5155.00        0.01025       -0.07457
   5156.00        0.01025       -0.07564
   5157.00        0.01025       -0.07660
   5158.00        0.01025       -0.07741
   5159.00        0.01025       -0.07811
   5160.00        0.01025       -0.07867
   5161.00        0.01025       -0.07912
   5162.00        0.01025       -0.07942
   5163.00        0.01025       -0.07961
   5164.00        0.01025       -0.07967
   5165.00        0.01025       -0.07959
   5166.00        0.01025       -0.07938
   5167.00        0.01025       -0.07904
   5168.00        0.01025       -0.07858
   5169.00        0.01025       -0.07799
   5170.00        0.01025       -0.07727
   5171.00        0.01025       -0.07643
   5172.00        0.01025       -0.07545
   5173.00        0.01025       -0.07436
   5174.00        0.01025       -0.07315
   5175.00        0.01025       -0.07181
   5176.00        0.01025       -0.07036
   5177.00        0.00977       -0.06879
   5178.00        0.00928       -0.06709
   5179.00        0.00879       -0.06529
   5180.00        0.00830       -0.06339
   5181.00        0.00781       -0.06137
   5182.00        0.00732       -0.05925
   5183.00        0.00684       -0.05701
   5184.00        0.00635       -0.05469
   5185.00        0.00586       -0.05225
   5186.00        0.00537       -0.04973
   5187.00        0.00488       -0.04710
   5188.00        0.00439       -0.04439
   5189.00        0.00391       -0.04160
   5190.00        0.00342       -0.03871
   5191.00        0.00293       -0.03575
   5192.00        0.00244       -0.03270
   5193.00        0.00195       -0.02957
   5194.00        0.00146       -0.02637
   5195.00        0.00098       -0.02310
   5196.00        0.00098       -0.01976
   5197.00        0.00098       -0.01636
   5198.00        0.00098       -0.01288
   5199.00        0.00098       -0.00935
   5200.00        0.00098       -0.00577
   5201.00        0.00098       -0.00212
   5202.00        0.00098        0.00157
   5203.00        0.00098        0.00531
   5204.00        0.00098        0.00911
   5205.00        0.00098        0.01294
   5206.00        0.00098        0.01682
   5207.00        0.00098        0.02072
   5208.00        0.00098        0.02467
   5209.00        0.00098        0.02866
   5210.00        0.00098        0.03268
   5211.00        0.00098        0.03673
   5212.00        0.00098        0.04080
   5213.00        0.00098        0.04489
   5214.00        0.00098        0.04901
   5215.00        0.00098        0.05315
   5216.00        0.00098        0.05731
   5217.00        0.00098        0.06149
   5218.00        0.00098        0.06567
   5219.00        0.00098        0.06987
   5220.00        0.00098        0.07408
   5221.00        0.00098        0.07831
   5222.00        0.00098        0.08253
   5223.00        0.00098        0.08676
   5224.00        0.00098        0.09100
   5225.00        0.00098        0.09525
   5226.00        0.00098        0.09947
   5227.00        0.00098        0.10371
   5228.00        0.00098        0.10794
   5229.00        0.00098        0.11217
   5230.00        0.00098        0.11638
   5231.00        0.00098        0.12059
   5232.00        0.00098        0.12480
   5233.00        0.00098        0.12898
   5234.00        0.00098        0.13316
   5235.00        0.00098        0.13731
   5236.00        0.00098        0.14146
   5237.00        0.00098        0.14558
   5238.00        0.00098        0.14969
   5239.00        0.00098        0.15376
   5240.00        0.00098        0.15782
   5241.00        0.00098        0.16185
   5242.00        0.00098        0.16585
   5243.00        0.00098        0.16983
   5244.00        0.00098        0.17377
   5245.00        0.00098        0.17767
   5246.00        0.00098        0.18155
   5247.00        0.00098        0.18538
   5248.00        0.00098        0.18918
   5249.00        0.00049        0.19293
   5250.00        0.00000        0.19662
   5251.00       -0.00049        0.20029
   5252.00       -0.00098        0.20390
   5253.00       -0.00146        0.20746
   5254.00       -0.00195        0.21097
   5255.00       -0.00244        0.21442
   5256.00       -0.00293        0.21780
   5257.00       -0.00342        0.22115
   5258.00       -0.00391        0.22441
   5259.00       -0.00439        0.22760
   5260.00       -0.00488        0.23074
   5261.00       -0.00537        0.23380
   5262.00       -0.00586        0.23679
   5263.00       -0.00635        0.23969
   5264.00       -0.00684        0.24251
   5265.00       -0.00732        0.24525
   5266.00       -0.00781        0.24791
   5267.00       -0.00830        0.25049
   5268.00       -0.00879        0.25296
   5269.00       -0.00928        0.25536
   5270.00       -0.00977        0.25764
   5271.00       -0.01025        0.25983
   5272.00       -0.01074        0.26192
   5273.00       -0.01123        0.26390
   5274.00       -0.01123        0.26578
   5275.00       -0.01123        0.26755
   5276.00       -0.01123        0.26921
   5277.00       -0.01123        0.27075
   5278.00       -0.01123        0.27217
   5279.00       -0.01123        0.27348
   5280.00       -0.01123        0.27466
   5281.00       -0.01123        0.27573
   5282.00       -0.01123        0.27666
   5283.00       -0.01123        0.27747
   5284.00       -0.01123        0.27814
   5285.00       -0.01123        0.27869
   5286.00       -0.01123        0.27911
   5287.00       -0.01123        0.27939
   5288.00       -0.01123        0.27953
   5289.00       -0.01123        0.27954
   5290.00       -0.01123        0.27940
   5291.00       -0.01123        0.27914
   5292.00       -0.01074        0.27873
   5293.00       -0.01025        0.27818
   5294.00       -0.00977        0.27748
   5295.00       -0.00928        0.27666
   5296.00       -0.00879        0.27568
   5297.00       -0.00830        0.27455
   5298.00       -0.00781        0.27330
   5299.00       -0.00732        0.27190
   5300.00       -0.00684        0.27034
   5301.00       -0.00635        0.26866
   5302.00       -0.00586        0.26683
   5303.00       -0.00537        0.26486
   5304.00       -0.00488        0.26276
   5305.00       -0.00439        0.26051
   5306.00       -0.00391        0.25812
   5307.00       -0.00342        0.25560
   5308.00       -0.00293        0.25294
   5309.00       -0.00244        0.25017
   5310.00       -0.00195        0.24724
   5311.00       -0.00146        0.24420
   5312.00       -0.00098        0.24103
   5313.00       -0.00049        0.23773
   5314.00        0.00000        0.23430
   5315.00        0.00049        0.23076
   5316.00        0.00098        0.22710
   5317.00        0.00146        0.22333
   5318.00        0.00195        0.21944
   5319.00        0.00244        0.21545
   5320.00        0.00293        0.21135
   5321.00        0.00342        0.20714
   5322.00        0.00391        0.20284
   5323.00        0.00439        0.19844
   5324.00        0.00488        0.19394
   5325.00        0.00537        0.18936
   5326.00        0.00586        0.18469
   5327.00        0.00635        0.17993
   5328.00        0.00684        0.17511
   5329.00        0.00732        0.17020
   5330.00        0.00781        0.16522
   5331.00        0.00830        0.16019
   5332.00        0.00879        0.15508
   5333.00        0.00928        0.14990
   5334.00        0.00977        0.14468
   5335.00        0.01025        0.13942
   5336.00        0.01074        0.13411
   5337.00        0.01123        0.12874
   5338.00        0.01172        0.12335
   5339.00        0.01221        0.11792
   5340.00        0.01221        0.11246
   5341.00        0.01221        0.10698
   5342.00        0.01221        0.10147
   5343.00        0.01221        0.09595
   5344.00        0.01221        0.09041
   5345.00        0.01221        0.08487
   5346.00        0.01221        0.07932
   5347.00        0.01221        0.07378
   5348.00        0.01221        0.06824
   5349.00        0.01221        0.06271
   5350.00        0.01221        0.05719
   5351.00        0.01221        0.05168
   5352.00        0.01221        0.04620
   5353.00        0.01221        0.04076
   5354.00        0.01221        0.03534
   5355.00        0.01221        0.02995
   5356.00        0.01221        0.02460
   5357.00        0.01221        0.01930
   5358.00        0.01221        0.01404
   5359.00        0.01221        0.00882
   5360.00        0.01221        0.00366
   5361.00        0.01221       -0.00143
   5362.00        0.01221       -0.00647
   5363.00        0.01221       -0.01143
   5364.00        0.01221       -0.01634
   5365.00        0.01221       -0.02116
   5366.00        0.01221       -0.02592
   5367.00        0.01221       -0.03059
   5368.00        0.01221       -0.03519
   5369.00        0.01221       -0.03969
   5370.00        0.01221       -0.04410
   5371.00        0.01172       -0.04843
   5372.00        0.01123       -0.05266
   5373.00        0.01074       -0.05678
   5374.00        0.01025       -0.06081
   5375.00        0.00977       -0.06473
   5376.00        0.00928       -0.06854
   5377.00        0.00879       -0.07227
   5378.00        0.00830       -0.07585
   5379.00        0.00781       -0.07935
   5380.00        0.00732       -0.08270
   5381.00        0.00684       -0.08595
   5382.00        0.00635       -0.08908
   5383.00        0.00586       -0.09210
   5384.00        0.00537       -0.09499
   5385.00        0.00537       -0.09773
   5386.00        0.00537       -0.10037
   5387.00        0.00537       -0.10287
   5388.00        0.00537       -0.10526
   5389.00        0.00537       -0.10750
   5390.00        0.00537       -0.10962
   5391.00        0.00537       -0.11160
   5392.00        0.00537       -0.11346
   5393.00        0.00537       -0.11517
   5394.00        0.00537       -0.11676
   5395.00        0.00537       -0.11823
   5396.00        0.00537       -0.11954
   5397.00        0.00537       -0.12073
   5398.00        0.00537       -0.12180
   5399.00        0.00537       -0.12271
   5400.00        0.00537       -0.12350
   5401.00        0.00537       -0.12418
   5402.00        0.00537       -0.12471
   5403.00        0.00537       -0.12511
   5404.00        0.00537       -0.12538
   5405.00        0.00537       -0.12553
   5406.00        0.00537       -0.12556
   5407.00        0.00537       -0.12546
   5408.00        0.00488       -0.12524
   5409.00        0.00439       -0.12491
   5410.00        0.00391       -0.12445
   5411.00        0.00342       -0.12389
   5412.00        0.00293       -0.12320
   5413.00        0.00244       -0.12241
   5414.00        0.00195       -0.12151
   5415.00        0.00146       -0.12050
   5416.00        0.00098       -0.11940
   5417.00        0.00049       -0.11819
   5418.00        0.00000       -0.11690
   5419.00       -0.00049       -0.11551
   5420.00       -0.00098       -0.11403
   5421.00       -0.00146       -0.11246
   5422.00       -0.00195       -0.11081
   5423.00       -0.00244       -0.10907
   5424.00       -0.00293       -0.10727
   5425.00       -0.00293       -0.10539
   5426.00       -0.00293       -0.10345
   5427.00       -0.00293       -0.10144
   5428.00       -0.00293       -0.09938
   5429.00       -0.00293       -0.09726
   5430.00       -0.00293       -0.09508
   5431.00       -0.00293       -0.09286
   5432.00       -0.00293       -0.09059
   5433.00       -0.00293       -0.08829
   5434.00       -0.00293       -0.08594
   5435.00       -0.00293       -0.08357
   5436.00       -0.00293       -0.08116
   5437.00       -0.00293       -0.07874
   5438.00       -0.00293       -0.07629
   5439.00       -0.00293       -0.07384
   5440.00       -0.00293       -0.07135
   5441.00       -0.00293       -0.06888
   5442.00       -0.00293       -0.06639
   5443.00       -0.00293       -0.06390
   5444.00       -0.00293       -0.06142
   5445.00       -0.00293       -0.05893
   5446.00       -0.00293       -0.05646
   5447.00       -0.00293       -0.05400
   5448.00       -0.00293       -0.05157
   5449.00       -0.00293       -0.04915
   5450.00       -0.00293       -0.04675
   5451.00       -0.00293       -0.04437
   5452.00       -0.00293       -0.04204
   5453.00       -0.00293       -0.03972
   5454.00       -0.00293       -0.03745
   5455.00       -0.00293       -0.03520
   5456.00       -0.00293       -0.03299
   5457.00       -0.00293       -0.03082
   5458.00       -0.00293       -0.02870
   5459.00       -0.00293       -0.02661
   5460.00       -0.00293       -0.02458
   5461.00       -0.00342       -0.02258
   5462.00       -0.00391       -0.02065
   5463.00       -0.00439       -0.01875
   5464.00       -0.00488       -0.01691
   5465.00       -0.00537       -0.01511
   5466.00       -0.00537       -0.01337
   5467.00       -0.00537       -0.01167
   5468.00       -0.00537       -0.01004
   5469.00       -0.00537       -0.00844
   5470.00       -0.00537       -0.00690
   5471.00       -0.00537       -0.00542
   5472.00       -0.00537       -0.00397
   5473.00       -0.00537       -0.00258
   5474.00       -0.00537       -0.00125
   5475.00       -0.00537        0.00005
   5476.00       -0.00537        0.00130
   5477.00       -0.00537        0.00250
   5478.00       -0.00537        0.00366
   5479.00       -0.00537        0.00478
   5480.00       -0.00537        0.00584
   5481.00       -0.00537        0.00688
   5482.00       -0.00537        0.00789
   5483.00       -0.00537        0.00885
   5484.00       -0.00537        0.00978
   5485.00       -0.00537        0.01070
   5486.00       -0.00537        0.01157
   5487.00       -0.00537        0.01242
   5488.00       -0.00537        0.01324
   5489.00       -0.00537        0.01405
   5490.00       -0.00537        0.01485
   5491.00       -0.00537        0.01562
   5492.00       -0.00537        0.01640
   5493.00       -0.00537        0.01715
   5494.00       -0.00537        0.01791
   5495.00       -0.00537        0.01866
   5496.00       -0.00537        0.01941
   5497.00       -0.00537        0.02016
   5498.00       -0.00537        0.02092
   5499.00       -0.00537        0.02168
   5500.00       -0.00537        0.02246
   5501.00       -0.00537        0.02325
   5502.00       -0.00537        0.02408
   5503.00       -0.00537        0.02490
   5504.00       -0.00537        0.02576
   5505.00       -0.00537        0.02663
   5506.00       -0.00537        0.02754
   5507.00       -0.00537        0.02847
   5508.00       -0.00537        0.02945
   5509.00       -0.00488        0.03046
   5510.00       -0.00439        0.03149
   5511.00       -0.00391        0.03258
   5512.00       -0.00342        0.03369
   5513.00       -0.00293        0.03485
   5514.00       -0.00244        0.03606
   5515.00       -0.00195        0.03732
   5516.00       -0.00146        0.03862
   5517.00       -0.00098        0.03996
   5518.00       -0.00049        0.04137
   5519.00        0.00000        0.04282
   5520.00        0.00049        0.04431
   5521.00        0.00098        0.04587
   5522.00        0.00146        0.04747
   5523.00        0.00195        0.04913
   5524.00        0.00244        0.05084
   5525.00        0.00293        0.05260
   5526.00        0.00342        0.05441
   5527.00        0.00391        0.05627
   5528.00        0.00439        0.05820
   5529.00        0.00488        0.06017
   5530.00        0.00537        0.06218
   5531.00        0.00586        0.06424
   5532.00        0.00635        0.06636
   5533.00        0.00684        0.06851
   5534.00        0.00732        0.07071
   5535.00        0.00781        0.07295
   5536.00        0.00830        0.07523
   5537.00        0.00879        0.07755
   5538.00        0.00928        0.07990
   5539.00        0.00977        0.08228
   5540.00        0.01025        0.08469
   5541.00        0.01025        0.08713
   5542.00        0.01025        0.08958
   5543.00        0.01025        0.09206
   5544.00        0.01025        0.09456
   5545.00        0.01025        0.09706
   5546.00        0.01025        0.09956
   5547.00        0.01025        0.10210
   5548.00        0.01025        0.10461
   5549.00        0.01025        0.10712
   5550.00        0.01025        0.10963
   5551.00        0.01025        0.11212
   5552.00        0.01025        0.11461
   5553.00        0.01025        0.11707
   5554.00        0.01025        0.11951
   5555.00        0.01025        0.12190
   5556.00        0.01025        0.12428
   5557.00        0.01025        0.12660
   5558.00        0.01025        0.12889
   5559.00        0.01025        0.13113
   5560.00        0.01025        0.13332
   5561.00        0.01025        0.13545
   5562.00        0.01025        0.13751
   5563.00        0.01025        0.13951
   5564.00        0.01025        0.14145
   5565.00        0.01025        0.14330
   5566.00        0.01025        0.14507
   5567.00        0.00977        0.14674
   5568.00        0.00928        0.14835
   5569.00        0.00879        0.14984
   5570.00        0.00830        0.15125
   5571.00        0.00781        0.15254
   5572.00        0.00732        0.15375
   5573.00        0.00684        0.15483
   5574.00        0.00635        0.15579
   5575.00        0.00586        0.15665
   5576.00        0.00537        0.15738
   5577.00        0.00488        0.15799
   5578.00        0.00439        0.15848
   5579.00        0.00391        0.15883
   5580.00        0.00342        0.15906
   5581.00        0.00293        0.15913
   5582.00        0.00244        0.15909
   5583.00        0.00195        0.15889
   5584.00        0.00195        0.15855
   5585.00        0.00195        0.15808
   5586.00        0.00195        0.15746
   5587.00        0.00195        0.15669
   5588.00        0.00195        0.15578
   5589.00        0.00195        0.15471
   5590.00        0.00195        0.15349
   5591.00        0.00195        0.15213
   5592.00        0.00195        0.15062
   5593.00        0.00195        0.14896
   5594.00        0.00195        0.14714
   5595.00        0.00195        0.14517
   5596.00        0.00195        0.14307
   5597.00        0.00195        0.14081
   5598.00        0.00195        0.13841
   5599.00        0.00195        0.13586
   5600.00        0.00195        0.13316
   5601.00        0.00195        0.13034
   5602.00        0.00195        0.12737
   5603.00        0.00195        0.12427
   5604.00        0.00195        0.12103
   5605.00        0.00195        0.11766
   5606.00        0.00195        0.11417
   5607.00        0.00195        0.11055
   5608.00        0.00195        0.10681
   5609.00        0.00195        0.10295
   5610.00        0.00195        0.09898
   5611.00        0.00195        0.09489
   5612.00        0.00195        0.09071
   5613.00        0.00195        0.08643
   5614.00        0.00195        0.08205
   5615.00        0.00195        0.07759
   5616.00        0.00146        0.07303
   5617.00        0.00098        0.06839
   5618.00        0.00049        0.06369
   5619.00        0.00000        0.05890
   5620.00       -0.00049        0.05406
   5621.00       -0.00098        0.04916
   5622.00       -0.00146        0.04420
   5623.00       -0.00195        0.03920
   5624.00       -0.00244        0.03415
   5625.00       -0.00293        0.02908
   5626.00       -0.00342        0.02397
   5627.00       -0.00391        0.01883
   5628.00       -0.00439        0.01369
   5629.00       -0.00488        0.00853
   5630.00       -0.00537        0.00337
   5631.00       -0.00586       -0.00180
   5632.00       -0.00635       -0.00696
   5633.00       -0.00684       -0.01210
   5634.00       -0.00732       -0.01721
   5635.00       -0.00781       -0.02231
   5636.00       -0.00830       -0.02737
   5637.00       -0.00879       -0.03239
   5638.00       -0.00928       -0.03738
   5639.00       -0.00977       -0.04231
   5640.00       -0.01025       -0.04720
   5641.00       -0.01025       -0.05202
   5642.00       -0.01025       -0.05676
   5643.00       -0.01025       -0.06143
   5644.00       -0.01025       -0.06604
   5645.00       -0.01025       -0.07056
   5646.00       -0.01025       -0.07498
   5647.00       -0.01025       -0.07933
   5648.00       -0.01025       -0.08357
   5649.00       -0.01025       -0.08771
   5650.00       -0.01025       -0.09175
   5651.00       -0.01025       -0.09567
   5652.00       -0.01025       -0.09947
   5653.00       -0.01025       -0.10316
   5654.00       -0.01025       -0.10675
   5655.00       -0.01025       -0.11020
   5656.00       -0.01025       -0.11351
   5657.00       -0.01025       -0.11670
   5658.00       -0.01025       -0.11975
   5659.00       -0.01025       -0.12267
   5660.00       -0.01025       -0.12546
   5661.00       -0.01025       -0.12810
   5662.00       -0.01025       -0.13058
   5663.00       -0.01025       -0.13295
   5664.00       -0.01025       -0.13515
   5665.00       -0.01025       -0.13721
   5666.00       -0.01025       -0.13913
   5667.00       -0.00977       -0.14088
   5668.00       -0.00928       -0.14250
   5669.00       -0.00879       -0.14397
   5670.00       -0.00830       -0.14529
   5671.00       -0.00781       -0.14647
   5672.00       -0.00732       -0.14748
   5673.00       -0.00684       -0.14836
   5674.00       -0.00635       -0.14908
   5675.00       -0.00586       -0.14967
   5676.00       -0.00537       -0.15010
   5677.00       -0.00488       -0.15041
   5678.00       -0.00439       -0.15056
   5679.00       -0.00391       -0.15057
   5680.00       -0.00342       -0.15045
   5681.00       -0.00293       -0.15019
   5682.00       -0.00244       -0.14980
   5683.00       -0.00195       -0.14928
   5684.00       -0.00146       -0.14864
   5685.00       -0.00098       -0.14787
   5686.00       -0.00049       -0.14699
   5687.00        0.00000       -0.14598
   5688.00        0.00049       -0.14487
   5689.00        0.00098       -0.14363
   5690.00        0.00146       -0.14230
   5691.00        0.00195       -0.14087
   5692.00        0.00244       -0.13933
   5693.00        0.00293       -0.13770
   5694.00        0.00342       -0.13599
   5695.00        0.00391       -0.13417
   5696.00        0.00439       -0.13228
   5697.00        0.00439       -0.13033
   5698.00        0.00439       -0.12828
   5699.00        0.00439       -0.12617
   5700.00        0.00439       -0.12399
   5701.00        0.00439       -0.12177
   5702.00        0.00439       -0.11948
   5703.00        0.00439       -0.11713
   5704.00        0.00439       -0.11475
   5705.00        0.00439       -0.11230
   5706.00        0.00439       -0.10985
   5707.00        0.00439       -0.10735
   5708.00        0.00439       -0.10481
   5709.00        0.00439       -0.10225
   5710.00        0.00439       -0.09967
   5711.00        0.00439       -0.09708
   5712.00        0.00439       -0.09447
   5713.00        0.00439       -0.09186
   5714.00        0.00439       -0.08923
   5715.00        0.00439       -0.08661
   5716.00        0.00439       -0.08400
   5717.00        0.00439       -0.08139
   5718.00        0.00439       -0.07878
   5719.00        0.00439       -0.07620
   5720.00        0.00439       -0.07364
   5721.00        0.00439       -0.07109
   5722.00        0.00439       -0.06857
   5723.00        0.00439       -0.06607
   5724.00        0.00439       -0.06361
   5725.00        0.00439       -0.06117
   5726.00        0.00439       -0.05879
   5727.00        0.00439       -0.05643
   5728.00        0.00439       -0.05411
   5729.00        0.00439       -0.05183
   5730.00        0.00439       -0.04961
   5731.00        0.00439       -0.04744
   5732.00        0.00439       -0.04530
   5733.00        0.00439       -0.04323
   5734.00        0.00439       -0.04120
   5735.00        0.00439       -0.03923
   5736.00        0.00439       -0.03732
   5737.00        0.00439       -0.03548
   5738.00        0.00439       -0.03368
   5739.00        0.00439       -0.03194
   5740.00        0.00439       -0.03027
   5741.00        0.00439       -0.02866
   5742.00        0.00439       -0.02711
   5743.00        0.00439       -0.02562
   5744.00        0.00439       -0.02420
   5745.00        0.00439       -0.02286
   5746.00        0.00439       -0.02156
   5747.00        0.00439       -0.02034
   5748.00        0.00439       -0.01918
   5749.00        0.00439       -0.01808
   5750.00        0.00439       -0.01706
   5751.00        0.00439       -0.01610
   5752.00        0.00439       -0.01520
   5753.00        0.00439       -0.01436
   5754.00        0.00439       -0.01360
   5755.00        0.00439       -0.01288
   5756.00        0.00439       -0.01224
   5757.00        0.00439       -0.01166
   5758.00        0.00439       -0.01114
   5759.00        0.00439       -0.01068
   5760.00        0.00439       -0.01028
   5761.00        0.00439       -0.00995
   5762.00        0.00439       -0.00967
   5763.00        0.00391       -0.00945
   5764.00        0.00342       -0.00929
   5765.00        0.00293       -0.00917
   5766.00        0.00244       -0.00912
   5767.00        0.00195       -0.00912
   5768.00        0.00146       -0.00917
   5769.00        0.00098       -0.00926
   5770.00        0.00049       -0.00941
   5771.00        0.00000       -0.00961
   5772.00       -0.00049       -0.00986
   5773.00       -0.00098       -0.01015
   5774.00       -0.00146       -0.01048
   5775.00       -0.00195       -0.01086
   5776.00       -0.00244       -0.01128
   5777.00       -0.00293       -0.01173
   5778.00       -0.00342       -0.01224
   5779.00       -0.00391       -0.01277
   5780.00       -0.00439       -0.01334
   5781.00       -0.00488       -0.01393
   5782.00       -0.00537       -0.01457
   5783.00       -0.00586       -0.01524
   5784.00       -0.00635       -0.01593
   5785.00       -0.00684       -0.01665
   5786.00       -0.00732       -0.01740
   5787.00       -0.00781       -0.01817
   5788.00       -0.00830       -0.01897
   5789.00       -0.00879       -0.01978
   5790.00       -0.00928       -0.02060
   5791.00       -0.00977       -0.02144
   5792.00       -0.00977       -0.02229
   5793.00       -0.00977       -0.02316
   5794.00       -0.00977       -0.02403
   5795.00       -0.00977       -0.02490
   5796.00       -0.00977       -0.02579
   5797.00       -0.00977       -0.02667
   5798.00       -0.00977       -0.02756
   5799.00       -0.00977       -0.02844
   5800.00       -0.00977       -0.02933
   5801.00       -0.00977       -0.03020
   5802.00       -0.00977       -0.03105
   5803.00       -0.00977       -0.03189
   5804.00       -0.00977       -0.03273
   5805.00       -0.00977       -0.03354
   5806.00       -0.00977       -0.03432
   5807.00       -0.00977       -0.03510
   5808.00       -0.00977       -0.03583
   5809.00       -0.00977       -0.03653
   5810.00       -0.00977       -0.03722
   5811.00       -0.00977       -0.03786
   5812.00       -0.00928       -0.03845
   5813.00       -0.00879       -0.03902
   5814.00       -0.00830       -0.03954
   5815.00       -0.00781       -0.04001
   5816.00       -0.00732       -0.04044
   5817.00       -0.00684       -0.04080
   5818.00       -0.00635       -0.04111
   5819.00       -0.00586       -0.04137
   5820.00       -0.00537       -0.04156
   5821.00       -0.00488       -0.04170
   5822.00       -0.00439       -0.04176
   5823.00       -0.00391       -0.04176
   5824.00       -0.00342       -0.04169
   5825.00       -0.00293       -0.04153
   5826.00       -0.00244       -0.04131
   5827.00       -0.00195       -0.04100
   5828.00       -0.00146       -0.04062
   5829.00       -0.00098       -0.04015
   5830.00       -0.00049       -0.03958
   5831.00        0.00000       -0.03894
   5832.00        0.00049       -0.03821
   5833.00        0.00098       -0.03738
   5834.00        0.00146       -0.03647
   5835.00        0.00146       -0.03545
   5836.00        0.00146       -0.03433
   5837.00        0.00146       -0.03313
   5838.00        0.00146       -0.03181
   5839.00        0.00146       -0.03040
   5840.00        0.00146       -0.02888
   5841.00        0.00146       -0.02727
   5842.00        0.00146       -0.02556
   5843.00        0.00146       -0.02373
   5844.00        0.00146       -0.02180
   5845.00        0.00146       -0.01978
   5846.00        0.00146       -0.01765
   5847.00        0.00146       -0.01541
   5848.00        0.00146       -0.01308
   5849.00        0.00146       -0.01065
   5850.00        0.00146       -0.00812
   5851.00        0.00146       -0.00548
   5852.00        0.00146       -0.00276
   5853.00        0.00146        0.00006
   5854.00        0.00146        0.00298
   5855.00        0.00146        0.00598
   5856.00        0.00146        0.00908
   5857.00        0.00146        0.01225
   5858.00        0.00146        0.01552
   5859.00        0.00146        0.01884
   5860.00        0.00146        0.02226
   5861.00        0.00146        0.02576
   5862.00        0.00146        0.02931
   5863.00        0.00098        0.03293
   5864.00        0.00049        0.03661
   5865.00        0.00000        0.04034
   5866.00       -0.00049        0.04413
   5867.00       -0.00098        0.04797
   5868.00       -0.00146        0.05185
   5869.00       -0.00195        0.05577
   5870.00       -0.00244        0.05972
   5871.00       -0.00293        0.06369
   5872.00       -0.00342        0.06769
   5873.00       -0.00391        0.07170
   5874.00       -0.00439        0.07573
   5875.00       -0.00488        0.07976
   5876.00       -0.00488        0.08379
   5877.00       -0.00488        0.08781
   5878.00       -0.00488        0.09183
   5879.00       -0.00488        0.09581
   5880.00       -0.00488        0.09978
   5881.00       -0.00488        0.10371
   5882.00       -0.00488        0.10762
   5883.00       -0.00488        0.11148
   5884.00       -0.00488        0.11530
   5885.00       -0.00488        0.11905
   5886.00       -0.00488        0.12274
   5887.00       -0.00488        0.12636
   5888.00       -0.00488        0.12993
   5889.00       -0.00488        0.13339
   5890.00       -0.00488        0.13680
   5891.00       -0.00488        0.14009
   5892.00       -0.00488        0.14331
   5893.00       -0.00488        0.14642
   5894.00       -0.00488        0.14943
   5895.00       -0.00488        0.15231
   5896.00       -0.00488        0.15509
   5897.00       -0.00488        0.15776
   5898.00       -0.00488        0.16029
   5899.00       -0.00488        0.16270
   5900.00       -0.00488        0.16498
   5901.00       -0.00488        0.16713
   5902.00       -0.00488        0.16913
   5903.00       -0.00488        0.17099
   5904.00       -0.00488        0.17270
   5905.00       -0.00488        0.17427
   5906.00       -0.00488        0.17567
   5907.00       -0.00488        0.17694
   5908.00       -0.00488        0.17805
   5909.00       -0.00488        0.17900
   5910.00       -0.00488        0.17979
   5911.00       -0.00488        0.18044
   5912.00       -0.00488        0.18091
   5913.00       -0.00488        0.18123
   5914.00       -0.00488        0.18140
   5915.00       -0.00488        0.18140
   5916.00       -0.00488        0.18123
   5917.00       -0.00488        0.18091
   5918.00       -0.00488        0.18044
   5919.00       -0.00488        0.17981
   5920.00       -0.00488        0.17902
   5921.00       -0.00488        0.17809
   5922.00       -0.00488        0.17700
   5923.00       -0.00488        0.17577
   5924.00       -0.00488        0.17439
   5925.00       -0.00488        0.17287
   5926.00       -0.00488        0.17122
   5927.00       -0.00488        0.16942
   5928.00       -0.00488        0.16750
   5929.00       -0.00488        0.16545
   5930.00       -0.00488        0.16328
   5931.00       -0.00488        0.16100
   5932.00       -0.00488        0.15858
   5933.00       -0.00488        0.15607
   5934.00       -0.00488        0.15346
   5935.00       -0.00488        0.15074
   5936.00       -0.00488        0.14793
   5937.00       -0.00488        0.14503
   5938.00       -0.00488        0.14206
   5939.00       -0.00488        0.13901
   5940.00       -0.00488        0.13588
   5941.00       -0.00488        0.13269
   5942.00       -0.00488        0.12944
   5943.00       -0.00488        0.12613
   5944.00       -0.00488        0.12277
   5945.00       -0.00488        0.11938
   5946.00       -0.00488        0.11595
   5947.00       -0.00488        0.11247
   5948.00       -0.00488        0.10899
   5949.00       -0.00488        0.10548
   5950.00       -0.00488        0.10196
   5951.00       -0.00488        0.09842
   5952.00       -0.00488        0.09489
   5953.00       -0.00488        0.09135
   5954.00       -0.00488        0.08783
   5955.00       -0.00488        0.08432
   5956.00       -0.00488        0.08083
   5957.00       -0.00488        0.07735
   5958.00       -0.00488        0.07391
   5959.00       -0.00488        0.07050
   5960.00       -0.00488        0.06712
   5961.00       -0.00488        0.06378
   5962.00       -0.00488        0.06049
   5963.00       -0.00488        0.05725
   5964.00       -0.00488        0.05406
   5965.00       -0.00488        0.05092
   5966.00       -0.00488        0.04784
   5967.00       -0.00488        0.04482
   5968.00       -0.00488        0.04185
   5969.00       -0.00488        0.03897
   5970.00       -0.00488        0.03615
   5971.00       -0.00488        0.03340
   5972.00       -0.00488        0.03072
   5973.00       -0.00488        0.02811
   5974.00       -0.00488        0.02557
   5975.00       -0.00488        0.02312
   5976.00       -0.00488        0.02074
   5977.00       -0.00488        0.01842
   5978.00       -0.00488        0.01619
   5979.00       -0.00488        0.01404
   5980.00       -0.00488        0.01196
   5981.00       -0.00488        0.00995
   5982.00       -0.00439        0.00803
   5983.00       -0.00391        0.00618
   5984.00       -0.00342        0.00439
   5985.00       -0.00293        0.00269
   5986.00       -0.00244        0.00104
   5987.00       -0.00195       -0.00053
   5988.00       -0.00146       -0.00203
   5989.00       -0.00098       -0.00348
   5990.00       -0.00049       -0.00485
   5991.00        0.00000       -0.00616
   5992.00        0.00049       -0.00743
   5993.00        0.00098       -0.00864
   5994.00        0.00146       -0.00980
   5995.00        0.00195       -0.01089
   5996.00        0.00195       -0.01195
   5997.00        0.00195       -0.01297
   5998.00        0.00195       -0.01395
   5999.00        0.00195       -0.01488
   6000.00        0.00195       -0.01578
   6001.00        0.00195       -0.01665
   6002.00        0.00195       -0.01749
   6003.00        0.00195       -0.01831
   6004.00        0.00195       -0.01910
   6005.00        0.00195       -0.01988
   6006.00        0.00195       -0.02065
   6007.00        0.00195       -0.02139
   6008.00        0.00195       -0.02214
   6009.00        0.00195       -0.02287
   6010.00        0.00195       -0.02362
   6011.00        0.00195       -0.02435
   6012.00        0.00195       -0.02509
   6013.00        0.00195       -0.02583
   6014.00        0.00195       -0.02660
   6015.00        0.00195       -0.02736
   6016.00        0.00195       -0.02814
   6017.00        0.00195       -0.02893
   6018.00        0.00195       -0.02975
   6019.00        0.00195       -0.03059
   6020.00        0.00195       -0.03145
   6021.00        0.00195       -0.03233
   6022.00        0.00195       -0.03323
   6023.00        0.00195       -0.03418
   6024.00        0.00195       -0.03514
   6025.00        0.00195       -0.03613
   6026.00        0.00146       -0.03717
   6027.00        0.00098       -0.03822
   6028.00        0.00049       -0.03932
   6029.00        0.00000       -0.04044
   6030.00       -0.00049       -0.04161
   6031.00       -0.00098       -0.04280
   6032.00       -0.00146       -0.04402
   6033.00       -0.00195       -0.04529
   6034.00       -0.00244       -0.04659
   6035.00       -0.00293       -0.04791
   6036.00       -0.00342       -0.04927
   6037.00       -0.00391       -0.05067
   6038.00       -0.00439       -0.05209
   6039.00       -0.00488       -0.05354
   6040.00       -0.00537       -0.05502
   6041.00       -0.00586       -0.05653
   6042.00       -0.00635       -0.05807
   6043.00       -0.00684       -0.05963
   6044.00       -0.00732       -0.06120
   6045.00       -0.00732       -0.06281
   6046.00       -0.00732       -0.06442
   6047.00       -0.00732       -0.06606
   6048.00       -0.00732       -0.06770
   6049.00       -0.00732       -0.06937
   6050.00       -0.00732       -0.07103
   6051.00       -0.00732       -0.07269
   6052.00       -0.00732       -0.07437
   6053.00       -0.00732       -0.07605
   6054.00       -0.00732       -0.07773
   6055.00       -0.00732       -0.07939
   6056.00       -0.00732       -0.08104
   6057.00       -0.00732       -0.08269
   6058.00       -0.00732       -0.08432
   6059.00       -0.00732       -0.08594
   6060.00       -0.00732       -0.08754
   6061.00       -0.00732       -0.08911
   6062.00       -0.00732       -0.09065
   6063.00       -0.00732       -0.09216
   6064.00       -0.00732       -0.09364
   6065.00       -0.00732       -0.09509
   6066.00       -0.00732       -0.09650
   6067.00       -0.00684       -0.09785
   6068.00       -0.00635       -0.09918
   6069.00       -0.00586       -0.10045
   6070.00       -0.00537       -0.10165
   6071.00       -0.00488       -0.10283
   6072.00       -0.00439       -0.10393
   6073.00       -0.00391       -0.10498
   6074.00       -0.00342       -0.10596
   6075.00       -0.00293       -0.10687
   6076.00       -0.00244       -0.10773
   6077.00       -0.00195       -0.10851
   6078.00       -0.00146       -0.10921
   6079.00       -0.00098       -0.10983
   6080.00       -0.00049       -0.11040
   6081.00        0.00000       -0.11087
   6082.00        0.00049       -0.11125
   6083.00        0.00098       -0.11156
   6084.00        0.00146       -0.11179
   6085.00        0.00195       -0.11192
   6086.00        0.00244       -0.11197
   6087.00        0.00293       -0.11192
   6088.00        0.00342       -0.11180
   6089.00        0.00391       -0.11157
   6090.00        0.00439       -0.11125
   6091.00        0.00488       -0.11086
   6092.00        0.00488       -0.11034
   6093.00        0.00488       -0.10974
   6094.00        0.00488       -0.10905
   6095.00        0.00488       -0.10826
   6096.00        0.00488       -0.10738
   6097.00        0.00488       -0.10640
   6098.00        0.00488       -0.10532
   6099.00        0.00488       -0.10414
   6100.00        0.00488       -0.10287
   6101.00        0.00488       -0.10152
   6102.00        0.00488       -0.10007
   6103.00        0.00488       -0.09853
   6104.00        0.00488       -0.09689
   6105.00        0.00488       -0.09517
   6106.00        0.00488       -0.09337
   6107.00        0.00488       -0.09146
   6108.00        0.00488       -0.08948
   6109.00        0.00488       -0.08742
   6110.00        0.00488       -0.08528
   6111.00        0.00488       -0.08305
   6112.00        0.00488       -0.08075
   6113.00        0.00488       -0.07837
   6114.00        0.00488       -0.07593
   6115.00        0.00488       -0.07341
   6116.00        0.00488       -0.07083
   6117.00        0.00488       -0.06819
   6118.00        0.00439       -0.06548
   6119.00        0.00391       -0.06271
   6120.00        0.00342       -0.05989
   6121.00        0.00293       -0.05702
   6122.00        0.00244       -0.05411
   6123.00        0.00195       -0.05113
   6124.00        0.00146       -0.04813
   6125.00        0.00098       -0.04509
   6126.00        0.00049       -0.04201
   6127.00        0.00000       -0.03889
   6128.00       -0.00049       -0.03575
   6129.00       -0.00098       -0.03259
   6130.00       -0.00146       -0.02940
   6131.00       -0.00195       -0.02620
   6132.00       -0.00244       -0.02299
   6133.00       -0.00293       -0.01976
   6134.00       -0.00342       -0.01653
   6135.00       -0.00391       -0.01331
   6136.00       -0.00391       -0.01007
   6137.00       -0.00391       -0.00684
   6138.00       -0.00391       -0.00362
   6139.00       -0.00391       -0.00041
   6140.00       -0.00391        0.00278
   6141.00       -0.00391        0.00595
   6142.00       -0.00391        0.00909
   6143.00       -0.00391        0.01222
   6144.00       -0.00391        0.01532
   6145.00       -0.00391        0.01839
   6146.00       -0.00391        0.02142
   6147.00       -0.00391        0.02441
   6148.00       -0.00391        0.02736
   6149.00       -0.00391        0.03027
   6150.00       -0.00391        0.03314
   6151.00       -0.00391        0.03595
   6152.00       -0.00391        0.03873
   6153.00       -0.00391        0.04143
   6154.00       -0.00391        0.04408
   6155.00       -0.00391        0.04669
   6156.00       -0.00391        0.04922
   6157.00       -0.00391        0.05171
   6158.00       -0.00391        0.05412
   6159.00       -0.00391        0.05649
   6160.00       -0.00391        0.05878
   6161.00       -0.00391        0.06100
   6162.00       -0.00391        0.06316
   6163.00       -0.00391        0.06525
   6164.00       -0.00391        0.06728
   6165.00       -0.00391        0.06923
   6166.00       -0.00391        0.07112
   6167.00       -0.00391        0.07294
   6168.00       -0.00391        0.07469
   6169.00       -0.00391        0.07637
   6170.00       -0.00391        0.07797
   6171.00       -0.00391        0.07951
   6172.00       -0.00391        0.08099
   6173.00       -0.00391        0.08241
   6174.00       -0.00391        0.08376
   6175.00       -0.00391        0.08504
   6176.00       -0.00391        0.08624
   6177.00       -0.00391        0.08740
   6178.00       -0.00391        0.08850
   6179.00       -0.00391        0.08952
   6180.00       -0.00391        0.09050
   6181.00       -0.00391        0.09143
   6182.00       -0.00391        0.09229
   6183.00       -0.00391        0.09309
   6184.00       -0.00391        0.09386
   6185.00       -0.00391        0.09457
   6186.00       -0.00391        0.09523
   6187.00       -0.00391        0.09586
   6188.00       -0.00391        0.09644
   6189.00       -0.00391        0.09697
   6190.00       -0.00391        0.09747
   6191.00       -0.00391        0.09793
   6192.00       -0.00391        0.09836
   6193.00       -0.00391        0.09875
   6194.00       -0.00391        0.09912
   6195.00       -0.00391        0.09947
   6196.00       -0.00391        0.09979
   6197.00       -0.00391        0.10008
   6198.00       -0.00391        0.10036
   6199.00       -0.00391        0.10062
   6200.00       -0.00391        0.10085
   6201.00       -0.00391        0.10107
   6202.00       -0.00391        0.10129
   6203.00       -0.00342        0.10149
   6204.00       -0.00293        0.10168
   6205.00       -0.00244        0.10187
   6206.00       -0.00195        0.10205
   6207.00       -0.00146        0.10222
   6208.00       -0.00098        0.10240
   6209.00       -0.00049        0.10257
   6210.00        0.00000        0.10274
   6211.00        0.00049        0.10291
   6212.00        0.00098        0.10309
   6213.00        0.00146        0.10326
   6214.00        0.00195        0.10344
   6215.00        0.00244        0.10362
   6216.00        0.00293        0.10381
   6217.00        0.00342        0.10399
   6218.00        0.00391        0.10417
   6219.00        0.00439        0.10437
   6220.00        0.00488        0.10457
   6221.00        0.00537        0.10477
   6222.00        0.00586        0.10497
   6223.00        0.00635        0.10518
   6224.00        0.00684        0.10538
   6225.00        0.00684        0.10559
   6226.00        0.00684        0.10579
   6227.00        0.00684        0.10600
   6228.00        0.00684        0.10620
   6229.00        0.00684        0.10640
   6230.00        0.00684        0.10660
   6231.00        0.00684        0.10678
   6232.00        0.00684        0.10696
   6233.00        0.00684        0.10713
   6234.00        0.00684        0.10728
   6235.00        0.00684        0.10742
   6236.00        0.00684        0.10756
   6237.00        0.00684        0.10767
   6238.00        0.00684        0.10776
   6239.00        0.00684        0.10783
   6240.00        0.00684        0.10788
   6241.00        0.00684        0.10789
   6242.00        0.00684        0.10789
   6243.00        0.00684        0.10786
   6244.00        0.00684        0.10782
   6245.00        0.00684        0.10773
   6246.00        0.00684        0.10759
   6247.00        0.00684        0.10744
   6248.00        0.00684        0.10724
   6249.00        0.00684        0.10699
   6250.00        0.00684        0.10672
   6251.00        0.00684        0.10640
   6252.00        0.00684        0.10605
   6253.00        0.00684        0.10564
   6254.00        0.00684        0.10518
   6255.00        0.00684        0.10468
   6256.00        0.00684        0.10413
   6257.00        0.00684        0.10353
   6258.00        0.00684        0.10289
   6259.00        0.00684        0.10219
   6260.00        0.00684        0.10143
   6261.00        0.00684        0.10063
   6262.00        0.00684        0.09978
   6263.00        0.00684        0.09886
   6264.00        0.00684        0.09790
   6265.00        0.00684        0.09689
   6266.00        0.00684        0.09583
   6267.00        0.00684        0.09470
   6268.00        0.00684        0.09354
   6269.00        0.00684        0.09232
   6270.00        0.00684        0.09103
   6271.00        0.00684        0.08972
   6272.00        0.00684        0.08835
   6273.00        0.00684        0.08693
   6274.00        0.00684        0.08546
   6275.00        0.00684        0.08397
   6276.00        0.00635        0.08241
   6277.00        0.00586        0.08083
   6278.00        0.00537        0.07919
   6279.00        0.00488        0.07751
   6280.00        0.00439        0.07581
   6281.00        0.00391        0.07407
   6282.00        0.00342        0.07230
   6283.00        0.00293        0.07050
   6284.00        0.00244        0.06866
   6285.00        0.00195        0.06682
   6286.00        0.00146        0.06494
   6287.00        0.00098        0.06303
   6288.00        0.00049        0.06113
   6289.00        0.00000        0.05919
   6290.00       -0.00049        0.05725
   6291.00       -0.00098        0.05530
   6292.00       -0.00146        0.05334
   6293.00       -0.00195        0.05138
   6294.00       -0.00244        0.04941
   6295.00       -0.00293        0.04745
   6296.00       -0.00342        0.04549
   6297.00       -0.00391        0.04353
   6298.00       -0.00439        0.04158
   6299.00       -0.00488        0.03964
   6300.00       -0.00488        0.03772
   6301.00       -0.00488        0.03583
   6302.00       -0.00488        0.03394
   6303.00       -0.00488        0.03207
   6304.00       -0.00488        0.03023
   6305.00       -0.00488        0.02841
   6306.00       -0.00488        0.02663
   6307.00       -0.00488        0.02487
   6308.00       -0.00488        0.02315
   6309.00       -0.00488        0.02145
   6310.00       -0.00488        0.01979
   6311.00       -0.00488        0.01817
   6312.00       -0.00488        0.01659
   6313.00       -0.00488        0.01506
   6314.00       -0.00488        0.01355
   6315.00       -0.00488        0.01210
   6316.00       -0.00488        0.01070
   6317.00       -0.00488        0.00932
   6318.00       -0.00488        0.00801
   6319.00       -0.00488        0.00674
   6320.00       -0.00488        0.00552
   6321.00       -0.00488        0.00435
   6322.00       -0.00488        0.00323
   6323.00       -0.00488        0.00215
   6324.00       -0.00488        0.00113
   6325.00       -0.00488        0.00017
   6326.00       -0.00488       -0.00076
   6327.00       -0.00488       -0.00163
   6328.00       -0.00488       -0.00244
   6329.00       -0.00488       -0.00322
   6330.00       -0.00488       -0.00394
   6331.00       -0.00488       -0.00461
   6332.00       -0.00488       -0.00522
   6333.00       -0.00488       -0.00580
   6334.00       -0.00488       -0.00632
   6335.00       -0.00488       -0.00679
   6336.00       -0.00488       -0.00723
   6337.00       -0.00488       -0.00761
   6338.00       -0.00488       -0.00795
   6339.00       -0.00488       -0.00826
   6340.00       -0.00488       -0.00851
   6341.00       -0.00488       -0.00873
   6342.00       -0.00488       -0.00890
   6343.00       -0.00488       -0.00903
   6344.00       -0.00488       -0.00914
   6345.00       -0.00488       -0.00920
   6346.00       -0.00488       -0.00923
   6347.00       -0.00488       -0.00922
   6348.00       -0.00488       -0.00919
   6349.00       -0.00488       -0.00911
   6350.00       -0.00488       -0.00902
   6351.00       -0.00488       -0.00890
   6352.00       -0.00488       -0.00874
   6353.00       -0.00488       -0.00858
   6354.00       -0.00439       -0.00838
   6355.00       -0.00391       -0.00816
   6356.00       -0.00342       -0.00793
   6357.00       -0.00293       -0.00768
   6358.00       -0.00244       -0.00740
   6359.00       -0.00195       -0.00713
   6360.00       -0.00146       -0.00682
   6361.00       -0.00098       -0.00652
   6362.00       -0.00049       -0.00620
   6363.00        0.00000       -0.00586
   6364.00        0.00049       -0.00552
   6365.00        0.00098       -0.00519
   6366.00        0.00146       -0.00484
   6367.00        0.00195       -0.00449
   6368.00        0.00244       -0.00414
   6369.00        0.00293       -0.00377
   6370.00        0.00342       -0.00342
   6371.00        0.00391       -0.00307
   6372.00        0.00439       -0.00273
   6373.00        0.00488       -0.00238
   6374.00        0.00488       -0.00204
   6375.00        0.00488       -0.00172
   6376.00        0.00488       -0.00140
   6377.00        0.00488       -0.00108
   6378.00        0.00488       -0.00078
   6379.00        0.00488       -0.00049
   6380.00        0.00488       -0.00021
   6381.00        0.00488        0.00005
   6382.00        0.00488        0.00031
   6383.00        0.00488        0.00053
   6384.00        0.00488        0.00076
   6385.00        0.00488        0.00096
   6386.00        0.00488        0.00116
   6387.00        0.00488        0.00133
   6388.00        0.00488        0.00146
   6389.00        0.00488        0.00160
   6390.00        0.00488        0.00171
   6391.00        0.00488        0.00180
   6392.00        0.00488        0.00188
   6393.00        0.00488        0.00192
   6394.00        0.00488        0.00195
   6395.00        0.00488        0.00195
   6396.00        0.00488        0.00192
   6397.00        0.00488        0.00189
   6398.00        0.00488        0.00182
   6399.00        0.00488        0.00172
   6400.00        0.00488        0.00162
   6401.00        0.00488        0.00148
   6402.00        0.00488        0.00133
   6403.00        0.00488        0.00113
   6404.00        0.00488        0.00093
   6405.00        0.00488        0.00069
   6406.00        0.00488        0.00044
   6407.00        0.00488        0.00015
   6408.00        0.00488       -0.00015
   6409.00        0.00488       -0.00047
   6410.00        0.00488       -0.00082
   6411.00        0.00488       -0.00119
   6412.00        0.00488       -0.00159
   6413.00        0.00488       -0.00201
   6414.00        0.00488       -0.00244
   6415.00        0.00488       -0.00290
   6416.00        0.00488       -0.00339
   6417.00        0.00488       -0.00388
   6418.00        0.00488       -0.00439
   6419.00        0.00488       -0.00493
   6420.00        0.00488       -0.00548
   6421.00        0.00488       -0.00606
   6422.00        0.00488       -0.00664
   6423.00        0.00488       -0.00723
   6424.00        0.00488       -0.00786
   6425.00        0.00488       -0.00848
   6426.00        0.00488       -0.00911
   6427.00        0.00488       -0.00977
   6428.00        0.00488       -0.01042
   6429.00        0.00488       -0.01109
   6430.00        0.00488       -0.01176
   6431.00        0.00488       -0.01245
   6432.00        0.00488       -0.01312
   6433.00        0.00488       -0.01382
   6434.00        0.00488       -0.01451
   6435.00        0.00488       -0.01520
   6436.00        0.00488       -0.01590
   6437.00        0.00439       -0.01659
   6438.00        0.00391       -0.01727
   6439.00        0.00342       -0.01794
   6440.00        0.00293       -0.01863
   6441.00        0.00244       -0.01930
   6442.00        0.00195       -0.01996
   6443.00        0.00146       -0.02061
   6444.00        0.00098       -0.02126
   6445.00        0.00049       -0.02188
   6446.00        0.00000       -0.02249
   6447.00       -0.00049       -0.02309
   6448.00       -0.00098       -0.02368
   6449.00       -0.00146       -0.02425
   6450.00       -0.00195       -0.02480
   6451.00       -0.00244       -0.02531
   6452.00       -0.00293       -0.02583
   6453.00       -0.00342       -0.02631
   6454.00       -0.00391       -0.02678
   6455.00       -0.00439       -0.02721
   6456.00       -0.00488       -0.02763
   6457.00       -0.00488       -0.02802
   6458.00       -0.00488       -0.02838
   6459.00       -0.00488       -0.02872
   6460.00       -0.00488       -0.02902
   6461.00       -0.00488       -0.02930
   6462.00       -0.00488       -0.02954
   6463.00       -0.00488       -0.02977
   6464.00       -0.00488       -0.02995
   6465.00       -0.00488       -0.03012
   6466.00       -0.00488       -0.03024
   6467.00       -0.00488       -0.03033
   6468.00       -0.00488       -0.03041
   6469.00       -0.00488       -0.03044
   6470.00       -0.00488       -0.03044
   6471.00       -0.00488       -0.03041
   6472.00       -0.00488       -0.03036
   6473.00       -0.00488       -0.03027
   6474.00       -0.00488       -0.03015
   6475.00       -0.00488       -0.03000
   6476.00       -0.00488       -0.02982
   6477.00       -0.00488       -0.02962
   6478.00       -0.00488       -0.02937
   6479.00       -0.00488       -0.02910
   6480.00       -0.00488       -0.02881
   6481.00       -0.00488       -0.02849
   6482.00       -0.00488       -0.02814
   6483.00       -0.00488       -0.02777
   6484.00       -0.00488       -0.02737
   6485.00       -0.00488       -0.02695
   6486.00       -0.00488       -0.02650
   6487.00       -0.00488       -0.02605
   6488.00       -0.00488       -0.02556
   6489.00       -0.00488       -0.02505
   6490.00       -0.00488       -0.02454
   6491.00       -0.00488       -0.02399
   6492.00       -0.00488       -0.02344
   6493.00       -0.00488       -0.02286
   6494.00       -0.00488       -0.02228
   6495.00       -0.00537       -0.02168
   6496.00       -0.00586       -0.02107
   6497.00       -0.00635       -0.02045
   6498.00       -0.00684       -0.01982
   6499.00       -0.00732       -0.01918
   6500.00       -0.00781       -0.01854
   6501.00       -0.00830       -0.01788
   6502.00       -0.00879       -0.01723
   6503.00       -0.00879       -0.01657
   6504.00       -0.00879       -0.01590
   6505.00       -0.00879       -0.01524
   6506.00       -0.00879       -0.01457
   6507.00       -0.00879       -0.01390
   6508.00       -0.00879       -0.01323
   6509.00       -0.00879       -0.01257
   6510.00       -0.00879       -0.01190
   6511.00       -0.00879       -0.01125
   6512.00       -0.00879       -0.01057
   6513.00       -0.00879       -0.00992
   6514.00       -0.00879       -0.00926
   6515.00       -0.00879       -0.00862
   6516.00       -0.00879       -0.00797
   6517.00       -0.00879       -0.00732
   6518.00       -0.00879       -0.00668
   6519.00       -0.00879       -0.00606
   6520.00       -0.00879       -0.00543
   6521.00       -0.00879       -0.00481
   6522.00       -0.00879       -0.00418
   6523.00       -0.00879       -0.00357
   6524.00       -0.00879       -0.00294
   6525.00       -0.00879       -0.00233
   6526.00       -0.00879       -0.00174
   6527.00       -0.00879       -0.00113
   6528.00       -0.00879       -0.00052
   6529.00       -0.00879        0.00008
   6530.00       -0.00879        0.00067
   6531.00       -0.00879        0.00128
   6532.00       -0.00879        0.00189
   6533.00       -0.00830        0.00249
   6534.00       -0.00781        0.00310
   6535.00       -0.00732        0.00371
   6536.00       -0.00684        0.00433
   6537.00       -0.00635        0.00496
   6538.00       -0.00586        0.00558
   6539.00       -0.00537        0.00623
   6540.00       -0.00488        0.00688
   6541.00       -0.00439        0.00754
   6542.00       -0.00391        0.00821
   6543.00       -0.00342        0.00890
   6544.00       -0.00293        0.00958
   6545.00       -0.00244        0.01030
   6546.00       -0.00195        0.01102
   6547.00       -0.00146        0.01176
   6548.00       -0.00098        0.01253
   6549.00       -0.00049        0.01331
   6550.00        0.00000        0.01410
   6551.00        0.00049        0.01492
   6552.00        0.00098        0.01576
   6553.00        0.00146        0.01662
   6554.00        0.00195        0.01750
   6555.00        0.00244        0.01842
   6556.00        0.00293        0.01935
   6557.00        0.00342        0.02029
   6558.00        0.00391        0.02127
   6559.00        0.00439        0.02228
   6560.00        0.00488        0.02332
   6561.00        0.00537        0.02437
   6562.00        0.00586        0.02545
   6563.00        0.00635        0.02657
   6564.00        0.00684        0.02769
   6565.00        0.00732        0.02885
   6566.00        0.00781        0.03003
   6567.00        0.00830        0.03123
   6568.00        0.00879        0.03247
   6569.00        0.00928        0.03372
   6570.00        0.00977        0.03500
   6571.00        0.01025        0.03632
   6572.00        0.01074        0.03763
   6573.00        0.01123        0.03897
   6574.00        0.01123        0.04034
   6575.00        0.01123        0.04172
   6576.00        0.01123        0.04312
   6577.00        0.01123        0.04453
   6578.00        0.01123        0.04596
   6579.00        0.01123        0.04739
   6580.00        0.01123        0.04884
   6581.00        0.01123        0.05031
   6582.00        0.01123        0.05177
   6583.00        0.01123        0.05325
   6584.00        0.01123        0.05473
   6585.00        0.01123        0.05621
   6586.00        0.01123        0.05769
   6587.00        0.01123        0.05916
   6588.00        0.01123        0.06064
   6589.00        0.01123        0.06210
   6590.00        0.01123        0.06357
   6591.00        0.01123        0.06502
   6592.00        0.01123        0.06645
   6593.00        0.01123        0.06787
   6594.00        0.01123        0.06927
   6595.00        0.01123        0.07066
   6596.00        0.01123        0.07202
   6597.00        0.01074        0.07336
   6598.00        0.01025        0.07468
   6599.00        0.00977        0.07597
   6600.00        0.00928        0.07722
   6601.00        0.00879        0.07846
   6602.00        0.00830        0.07965
   6603.00        0.00781        0.08080
   6604.00        0.00732        0.08192
   6605.00        0.00684        0.08299
   6606.00        0.00635        0.08403
   6607.00        0.00586        0.08502
   6608.00        0.00537        0.08597
   6609.00        0.00488        0.08687
   6610.00        0.00439        0.08772
   6611.00        0.00391        0.08853
   6612.00        0.00342        0.08929
   6613.00        0.00293        0.09000
   6614.00        0.00244        0.09064
   6615.00        0.00195        0.09123
   6616.00        0.00146        0.09178
   6617.00        0.00098        0.09225
   6618.00        0.00049        0.09270
   6619.00        0.00000        0.09306
   6620.00       -0.00049        0.09337
   6621.00       -0.00049        0.09363
   6622.00       -0.00049        0.09383
   6623.00       -0.00049        0.09396
   6624.00       -0.00049        0.09406
   6625.00       -0.00049        0.09407
   6626.00       -0.00049        0.09404
   6627.00       -0.00049        0.09395
   6628.00       -0.00049        0.09380
   6629.00       -0.00049        0.09360
   6630.00       -0.00049        0.09332
   6631.00       -0.00049        0.09300
   6632.00       -0.00049        0.09264
   6633.00       -0.00049        0.09219
   6634.00       -0.00049        0.09172
   6635.00       -0.00049        0.09117
   6636.00       -0.00049        0.09059
   6637.00       -0.00049        0.08995
   6638.00       -0.00049        0.08926
   6639.00       -0.00049        0.08853
   6640.00       -0.00049        0.08774
   6641.00       -0.00049        0.08691
   6642.00       -0.00049        0.08603
   6643.00       -0.00049        0.08511
   6644.00       -0.00049        0.08415
   6645.00       -0.00049        0.08316
   6646.00       -0.00049        0.08212
   6647.00       -0.00049        0.08104
   6648.00       -0.00049        0.07993
   6649.00       -0.00049        0.07878
   6650.00       -0.00049        0.07761
   6651.00       -0.00049        0.07639
   6652.00       -0.00049        0.07515
   6653.00       -0.00049        0.07388
   6654.00       -0.00049        0.07259
   6655.00       -0.00049        0.07126
   6656.00       -0.00049        0.06992
   6657.00       -0.00098        0.06854
   6658.00       -0.00146        0.06715
   6659.00       -0.00195        0.06575
   6660.00       -0.00244        0.06432
   6661.00       -0.00293        0.06287
   6662.00       -0.00342        0.06140
   6663.00       -0.00391        0.05992
   6664.00       -0.00439        0.05843
   6665.00       -0.00488        0.05692
   6666.00       -0.00537        0.05540
   6667.00       -0.00586        0.05388
   6668.00       -0.00635        0.05234
   6669.00       -0.00684        0.05078
   6670.00       -0.00732        0.04922
   6671.00       -0.00781        0.04767
   6672.00       -0.00830        0.04610
   6673.00       -0.00830        0.04453
   6674.00       -0.00830        0.04294
   6675.00       -0.00830        0.04135
   6676.00       -0.00830        0.03976
   6677.00       -0.00830        0.03818
   6678.00       -0.00830        0.03659
   6679.00       -0.00830        0.03499
   6680.00       -0.00830        0.03340
   6681.00       -0.00830        0.03180
   6682.00       -0.00830        0.03021
   6683.00       -0.00830        0.02863
   6684.00       -0.00830        0.02702
   6685.00       -0.00830        0.02544
   6686.00       -0.00830        0.02386
   6687.00       -0.00830        0.02228
   6688.00       -0.00830        0.02071
   6689.00       -0.00830        0.01913
   6690.00       -0.00830        0.01756
   6691.00       -0.00830        0.01601
   6692.00       -0.00830        0.01445
   6693.00       -0.00830        0.01291
   6694.00       -0.00830        0.01137
   6695.00       -0.00830        0.00984
   6696.00       -0.00830        0.00833
   6697.00       -0.00830        0.00682
   6698.00       -0.00830        0.00533
   6699.00       -0.00781        0.00386
   6700.00       -0.00732        0.00238
   6701.00       -0.00684        0.00093
   6702.00       -0.00635       -0.00050
   6703.00       -0.00586       -0.00191
   6704.00       -0.00537       -0.00331
   6705.00       -0.00488       -0.00468
   6706.00       -0.00439       -0.00604
   6707.00       -0.00391       -0.00739
   6708.00       -0.00342       -0.00870
   6709.00       -0.00293       -0.00998
   6710.00       -0.00244       -0.01125
   6711.00       -0.00195       -0.01248
   6712.00       -0.00146       -0.01367
   6713.00       -0.00098       -0.01485
   6714.00       -0.00049       -0.01599
   6715.00        0.00000       -0.01709
   6716.00        0.00049       -0.01817
   6717.00        0.00098       -0.01920
   6718.00        0.00146       -0.02020
   6719.00        0.00195       -0.02115
   6720.00        0.00244       -0.02206
   6721.00        0.00293       -0.02293
   6722.00        0.00342       -0.02376
   6723.00        0.00391       -0.02454
   6724.00        0.00439       -0.02527
   6725.00        0.00488       -0.02596
   6726.00        0.00537       -0.02660
   6727.00        0.00586       -0.02718
   6728.00        0.00635       -0.02769
   6729.00        0.00684       -0.02818
   6730.00        0.00732       -0.02859
   6731.00        0.00781       -0.02896
   6732.00        0.00830       -0.02927
   6733.00        0.00879       -0.02951
   6734.00        0.00928       -0.02969
   6735.00        0.00977       -0.02983
   6736.00        0.01025       -0.02989
   6737.00        0.01074       -0.02991
   6738.00        0.01123       -0.02986
   6739.00        0.01123       -0.02974
   6740.00        0.01123       -0.02957
   6741.00        0.01123       -0.02933
   6742.00        0.01123       -0.02902
   6743.00        0.01123       -0.02867
   6744.00        0.01123       -0.02824
   6745.00        0.01123       -0.02777
   6746.00        0.01123       -0.02722
   6747.00        0.01123       -0.02663
   6748.00        0.01123       -0.02597
   6749.00        0.01123       -0.02525
   6750.00        0.01123       -0.02448
   6751.00        0.01123       -0.02365
   6752.00        0.01123       -0.02277
   6753.00        0.01123       -0.02184
   6754.00        0.01074       -0.02086
   6755.00        0.01025       -0.01982
   6756.00        0.00977       -0.01874
   6757.00        0.00928       -0.01761
   6758.00        0.00879       -0.01643
   6759.00        0.00830       -0.01523
   6760.00        0.00781       -0.01398
   6761.00        0.00732       -0.01270
   6762.00        0.00684       -0.01137
   6763.00        0.00635       -0.01001
   6764.00        0.00586       -0.00864
   6765.00        0.00537       -0.00722
   6766.00        0.00488       -0.00578
   6767.00        0.00439       -0.00432
   6768.00        0.00391       -0.00285
   6769.00        0.00342       -0.00134
   6770.00        0.00293        0.00017
   6771.00        0.00244        0.00168
   6772.00        0.00195        0.00322
   6773.00        0.00146        0.00476
   6774.00        0.00098        0.00630
   6775.00        0.00049        0.00784
   6776.00        0.00000        0.00940
   6777.00       -0.00049        0.01094
   6778.00       -0.00098        0.01247
   6779.00       -0.00146        0.01401
   6780.00       -0.00195        0.01552
   6781.00       -0.00244        0.01703
   6782.00       -0.00293        0.01852
   6783.00       -0.00342        0.02000
   6784.00       -0.00391        0.02147
   6785.00       -0.00439        0.02292
   6786.00       -0.00488        0.02434
   6787.00       -0.00537        0.02574
   6788.00       -0.00586        0.02711
   6789.00       -0.00635        0.02846
   6790.00       -0.00684        0.02979
   6791.00       -0.00732        0.03108
   6792.00       -0.00781        0.03236
   6793.00       -0.00830        0.03360
   6794.00       -0.00830        0.03482
   6795.00       -0.00830        0.03600
   6796.00       -0.00830        0.03716
   6797.00       -0.00830        0.03828
   6798.00       -0.00830        0.03937
   6799.00       -0.00830        0.04044
   6800.00       -0.00830        0.04147
   6801.00       -0.00830        0.04248
   6802.00       -0.00830        0.04346
   6803.00       -0.00830        0.04440
   6804.00       -0.00830        0.04532
   6805.00       -0.00830        0.04620
   6806.00       -0.00830        0.04707
   6807.00       -0.00830        0.04791
   6808.00       -0.00830        0.04874
   6809.00       -0.00830        0.04953
   6810.00       -0.00830        0.05029
   6811.00       -0.00781        0.05104
   6812.00       -0.00732        0.05177
   6813.00       -0.00684        0.05249
   6814.00       -0.00635        0.05318
   6815.00       -0.00586        0.05385
   6816.00       -0.00537        0.05452
   6817.00       -0.00488        0.05518
   6818.00       -0.00439        0.05580
   6819.00       -0.00391        0.05644
   6820.00       -0.00342        0.05705
   6821.00       -0.00293        0.05766
   6822.00       -0.00244        0.05827
   6823.00       -0.00195        0.05887
   6824.00       -0.00146        0.05946
   6825.00       -0.00098        0.06004
   6826.00       -0.00049        0.06064
   6827.00        0.00000        0.06122
   6828.00        0.00049        0.06181
   6829.00        0.00098        0.06239
   6830.00        0.00146        0.06299
   6831.00        0.00195        0.06357
   6832.00        0.00244        0.06416
   6833.00        0.00293        0.06476
   6834.00        0.00342        0.06535
   6835.00        0.00391        0.06595
   6836.00        0.00439        0.06654
   6837.00        0.00439        0.06715
   6838.00        0.00439        0.06775
   6839.00        0.00439        0.06836
   6840.00        0.00439        0.06895
   6841.00        0.00439        0.06956
   6842.00        0.00439        0.07016
   6843.00        0.00439        0.07077
   6844.00        0.00439        0.07137
   6845.00        0.00439        0.07196
   6846.00        0.00439        0.07256
   6847.00        0.00439        0.07314
   6848.00        0.00439        0.07370
   6849.00        0.00439        0.07426
   6850.00        0.00439        0.07483
   6851.00        0.00439        0.07536
   6852.00        0.00439        0.07588
   6853.00        0.00439        0.07639
   6854.00        0.00439        0.07687
   6855.00        0.00439        0.07735
   6856.00        0.00439        0.07779
   6857.00        0.00439        0.07820
   6858.00        0.00439        0.07858
   6859.00        0.00439        0.07895
   6860.00        0.00439        0.07927
   6861.00        0.00439        0.07956
   6862.00        0.00439        0.07982
   6863.00        0.00391        0.08003
   6864.00        0.00342        0.08020
   6865.00        0.00293        0.08034
   6866.00        0.00244        0.08041
   6867.00        0.00195        0.08046
   6868.00        0.00146        0.08044
   6869.00        0.00098        0.08037
   6870.00        0.00049        0.08026
   6871.00        0.00000        0.08008
   6872.00       -0.00049        0.07985
   6873.00       -0.00098        0.07956
   6874.00       -0.00146        0.07921
   6875.00       -0.00195        0.07881
   6876.00       -0.00195        0.07834
   6877.00       -0.00195        0.07780
   6878.00       -0.00195        0.07721
   6879.00       -0.00195        0.07654
   6880.00       -0.00195        0.07582
   6881.00       -0.00195        0.07503
   6882.00       -0.00195        0.07417
   6883.00       -0.00195        0.07326
   6884.00       -0.00195        0.07227
   6885.00       -0.00195        0.07121
   6886.00       -0.00195        0.07011
   6887.00       -0.00195        0.06894
   6888.00       -0.00195        0.06770
   6889.00       -0.00195        0.06641
   6890.00       -0.00195        0.06505
   6891.00       -0.00195        0.06363
   6892.00       -0.00195        0.06216
   6893.00       -0.00195        0.06064
   6894.00       -0.00195        0.05907
   6895.00       -0.00195        0.05743
   6896.00       -0.00195        0.05577
   6897.00       -0.00195        0.05405
   6898.00       -0.00195        0.05229
   6899.00       -0.00195        0.05049
   6900.00       -0.00195        0.04866
   6901.00       -0.00195        0.04680
   6902.00       -0.00195        0.04489
   6903.00       -0.00195        0.04297
   6904.00       -0.00195        0.04103
   6905.00       -0.00195        0.03906
   6906.00       -0.00195        0.03708
   6907.00       -0.00195        0.03508
   6908.00       -0.00195        0.03308
   6909.00       -0.00195        0.03108
   6910.00       -0.00195        0.02908
   6911.00       -0.00195        0.02707
   6912.00       -0.00195        0.02509
   6913.00       -0.00195        0.02310
   6914.00       -0.00195        0.02113
   6915.00       -0.00195        0.01918
   6916.00       -0.00195        0.01726
   6917.00       -0.00146        0.01535
   6918.00       -0.00098        0.01349
   6919.00       -0.00049        0.01166
   6920.00        0.00000        0.00986
   6921.00        0.00049        0.00810
   6922.00        0.00098        0.00639
   6923.00        0.00146        0.00475
   6924.00        0.00195        0.00313
   6925.00        0.00244        0.00159
   6926.00        0.00293        0.00009
   6927.00        0.00293       -0.00134
   6928.00        0.00293       -0.00272
   6929.00        0.00293       -0.00401
   6930.00        0.00293       -0.00525
   6931.00        0.00293       -0.00641
   6932.00        0.00293       -0.00751
   6933.00        0.00293       -0.00851
   6934.00        0.00293       -0.00945
   6935.00        0.00293       -0.01031
   6936.00        0.00293       -0.01109
   6937.00        0.00293       -0.01180
   6938.00        0.00293       -0.01241
   6939.00        0.00293       -0.01294
   6940.00        0.00293       -0.01340
   6941.00        0.00293       -0.01376
   6942.00        0.00293       -0.01405
   6943.00        0.00293       -0.01425
   6944.00        0.00293       -0.01437
   6945.00        0.00293       -0.01442
   6946.00        0.00293       -0.01437
   6947.00        0.00293       -0.01427
   6948.00        0.00293       -0.01405
   6949.00        0.00293       -0.01378
   6950.00        0.00293       -0.01343
   6951.00        0.00293       -0.01300
   6952.00        0.00293       -0.01251
   6953.00        0.00293       -0.01193
   6954.00        0.00293       -0.01131
   6955.00        0.00293       -0.01060
   6956.00        0.00293       -0.00984
   6957.00        0.00293       -0.00902
   6958.00        0.00293       -0.00815
   6959.00        0.00293       -0.00722
   6960.00        0.00293       -0.00623
   6961.00        0.00293       -0.00520
   6962.00        0.00293       -0.00414
   6963.00        0.00293       -0.00302
   6964.00        0.00293       -0.00186
   6965.00        0.00293       -0.00069
   6966.00        0.00293        0.00052
   6967.00        0.00293        0.00175
   6968.00        0.00293        0.00301
   6969.00        0.00293        0.00429
   6970.00        0.00293        0.00557
   6971.00        0.00293        0.00687
   6972.00        0.00293        0.00816
   6973.00        0.00293        0.00946
   6974.00        0.00293        0.01076
   6975.00        0.00293        0.01205
   6976.00        0.00293        0.01334
   6977.00        0.00293        0.01460
   6978.00        0.00293        0.01585
   6979.00        0.00293        0.01707
   6980.00        0.00293        0.01828
   6981.00        0.00293        0.01945
   6982.00        0.00293        0.02060
   6983.00        0.00293        0.02170
   6984.00        0.00293        0.02277
   6985.00        0.00293        0.02379
   6986.00        0.00293        0.02477
   6987.00        0.00293        0.02570
   6988.00        0.00293        0.02658
   6989.00        0.00293        0.02740
   6990.00        0.00293        0.02818
   6991.00        0.00293        0.02890
   6992.00        0.00293        0.02956
   6993.00        0.00293        0.03014
   6994.00        0.00293        0.03067
   6995.00        0.00293        0.03114
   6996.00        0.00293        0.03154
   6997.00        0.00293        0.03186
   6998.00        0.00293        0.03214
   6999.00        0.00293        0.03232
   7000.00        0.00293        0.03244
   7001.00        0.00293        0.03250
   7002.00        0.00293        0.03249
   7003.00        0.00293        0.03239
   7004.00        0.00293        0.03223
   7005.00        0.00293        0.03200
   7006.00        0.00293        0.03171
   7007.00        0.00293        0.03134
   7008.00        0.00293        0.03090
   7009.00        0.00293        0.03040
   7010.00        0.00293        0.02983
   7011.00        0.00293        0.02919
   7012.00        0.00293        0.02849
   7013.00        0.00293        0.02773
   7014.00        0.00293        0.02690
   7015.00        0.00293        0.02603
   7016.00        0.00293        0.02509
   7017.00        0.00293        0.02409
   7018.00        0.00293        0.02306
   7019.00        0.00293        0.02196
   7020.00        0.00293        0.02081
   7021.00        0.00293        0.01964
   7022.00        0.00293        0.01840
   7023.00        0.00293        0.01714
   7024.00        0.00293        0.01584
   7025.00        0.00293        0.01451
   7026.00        0.00293        0.01314
   7027.00        0.00293        0.01175
   7028.00        0.00293        0.01033
   7029.00        0.00244        0.00888
   7030.00        0.00195        0.00743
   7031.00        0.00146        0.00595
   7032.00        0.00098        0.00447
   7033.00        0.00049        0.00298
   7034.00        0.00000        0.00148
   7035.00       -0.00049       -0.00002
   7036.00       -0.00098       -0.00153
   7037.00       -0.00146       -0.00302
   7038.00       -0.00195       -0.00452
   7039.00       -0.00244       -0.00600
   7040.00       -0.00293       -0.00746
   7041.00       -0.00342       -0.00891
   7042.00       -0.00391       -0.01035
   7043.00       -0.00439       -0.01175
   7044.00       -0.00488       -0.01314
   7045.00       -0.00537       -0.01450
   7046.00       -0.00537       -0.01582
   7047.00       -0.00537       -0.01712
   7048.00       -0.00537       -0.01839
   7049.00       -0.00537       -0.01961
   7050.00       -0.00537       -0.02080
   7051.00       -0.00537       -0.02194
   7052.00       -0.00537       -0.02304
   7053.00       -0.00537       -0.02409
   7054.00       -0.00537       -0.02510
   7055.00       -0.00537       -0.02606
   7056.00       -0.00537       -0.02696
   7057.00       -0.00537       -0.02783
   7058.00       -0.00537       -0.02863
   7059.00       -0.00537       -0.02937
   7060.00       -0.00537       -0.03008
   7061.00       -0.00537       -0.03070
   7062.00       -0.00537       -0.03128
   7063.00       -0.00537       -0.03181
   7064.00       -0.00537       -0.03227
   7065.00       -0.00537       -0.03267
   7066.00       -0.00537       -0.03302
   7067.00       -0.00537       -0.03331
   7068.00       -0.00537       -0.03352
   7069.00       -0.00537       -0.03369
   7070.00       -0.00537       -0.03380
   7071.00       -0.00537       -0.03384
   7072.00       -0.00537       -0.03384
   7073.00       -0.00488       -0.03377
   7074.00       -0.00439       -0.03365
   7075.00       -0.00391       -0.03346
   7076.00       -0.00342       -0.03322
   7077.00       -0.00293       -0.03291
   7078.00       -0.00244       -0.03258
   7079.00       -0.00195       -0.03217
   7080.00       -0.00146       -0.03171
   7081.00       -0.00098       -0.03120
   7082.00       -0.00049       -0.03065
   7083.00        0.00000       -0.03004
   7084.00        0.00049       -0.02939
   7085.00        0.00098       -0.02869
   7086.00        0.00146       -0.02795
   7087.00        0.00195       -0.02716
   7088.00        0.00244       -0.02634
   7089.00        0.00293       -0.02548
   7090.00        0.00342       -0.02457
   7091.00        0.00391       -0.02364
   7092.00        0.00439       -0.02266
   7093.00        0.00488       -0.02165
   7094.00        0.00488       -0.02061
   7095.00        0.00488       -0.01955
   7096.00        0.00488       -0.01845
   7097.00        0.00488       -0.01732
   7098.00        0.00488       -0.01617
   7099.00        0.00488       -0.01500
   7100.00        0.00488       -0.01381
   7101.00        0.00488       -0.01259
   7102.00        0.00488       -0.01137
   7103.00        0.00488       -0.01012
   7104.00        0.00488       -0.00883
   7105.00        0.00488       -0.00755
   7106.00        0.00488       -0.00626
   7107.00        0.00488       -0.00496
   7108.00        0.00488       -0.00363
   7109.00        0.00488       -0.00230
   7110.00        0.00488       -0.00096
   7111.00        0.00488        0.00038
   7112.00        0.00488        0.00174
   7113.00        0.00488        0.00310
   7114.00        0.00488        0.00447
   7115.00        0.00488        0.00584
   7116.00        0.00488        0.00722
   7117.00        0.00488        0.00859
   7118.00        0.00488        0.00998
   7119.00        0.00488        0.01135
   7120.00        0.00488        0.01274
   7121.00        0.00488        0.01413
   7122.00        0.00439        0.01552
   7123.00        0.00391        0.01689
   7124.00        0.00342        0.01828
   7125.00        0.00293        0.01967
   7126.00        0.00244        0.02106
   7127.00        0.00195        0.02243
   7128.00        0.00146        0.02382
   7129.00        0.00098        0.02519
   7130.00        0.00049        0.02658
   7131.00        0.00000        0.02795
   7132.00       -0.00049        0.02933
   7133.00       -0.00098        0.03070
   7134.00       -0.00146        0.03206
   7135.00       -0.00195        0.03343
   7136.00       -0.00195        0.03479
   7137.00       -0.00195        0.03615
   7138.00       -0.00195        0.03749
   7139.00       -0.00195        0.03885
   7140.00       -0.00195        0.04019
   7141.00       -0.00195        0.04152
   7142.00       -0.00195        0.04285
   7143.00       -0.00195        0.04417
   7144.00       -0.00195        0.04550
   7145.00       -0.00195        0.04680
   7146.00       -0.00195        0.04811
   7147.00       -0.00195        0.04939
   7148.00       -0.00195        0.05067
   7149.00       -0.00195        0.05196
   7150.00       -0.00195        0.05321
   7151.00       -0.00195        0.05446
   7152.00       -0.00195        0.05569
   7153.00       -0.00195        0.05690
   7154.00       -0.00195        0.05811
   7155.00       -0.00195        0.05928
   7156.00       -0.00195        0.06046
   7157.00       -0.00195        0.06160
   7158.00       -0.00195        0.06271
   7159.00       -0.00195        0.06381
   7160.00       -0.00195        0.06488
   7161.00       -0.00195        0.06593
   7162.00       -0.00195        0.06694
   7163.00       -0.00195        0.06793
   7164.00       -0.00195        0.06889
   7165.00       -0.00195        0.06981
   7166.00       -0.00195        0.07069
   7167.00       -0.00195        0.07153
   7168.00       -0.00195        0.07234
   7169.00       -0.00195        0.07310
   7170.00       -0.00195        0.07384
   7171.00       -0.00195        0.07451
   7172.00       -0.00195        0.07515
   7173.00       -0.00195        0.07573
   7174.00       -0.00195        0.07626
   7175.00       -0.00195        0.07674
   7176.00       -0.00195        0.07716
   7177.00       -0.00195        0.07753
   7178.00       -0.00195        0.07784
   7179.00       -0.00195        0.07808
   7180.00       -0.00195        0.07828
   7181.00       -0.00195        0.07840
   7182.00       -0.00195        0.07846
   7183.00       -0.00195        0.07846
   7184.00       -0.00195        0.07838
   7185.00       -0.00195        0.07825
   7186.00       -0.00195        0.07805
   7187.00       -0.00195        0.07777
   7188.00       -0.00195        0.07742
   7189.00       -0.00195        0.07701
   7190.00       -0.00195        0.07652
   7191.00       -0.00195        0.07597
   7192.00       -0.00195        0.07535
   7193.00       -0.00195        0.07465
   7194.00       -0.00195        0.07387
   7195.00       -0.00195        0.07303
   7196.00       -0.00195        0.07211
   7197.00       -0.00195        0.07114
   7198.00       -0.00195        0.07008
   7199.00       -0.00195        0.06897
   7200.00       -0.00195        0.06778
   7201.00       -0.00195        0.06653
   7202.00       -0.00195        0.06522
   7203.00       -0.00195        0.06384
   7204.00       -0.00195        0.06241
   7205.00       -0.00195        0.06091
   7206.00       -0.00195        0.05937
   7207.00       -0.00195        0.05777
   7208.00       -0.00195        0.05611
   7209.00       -0.00195        0.05441
   7210.00       -0.00195        0.05266
   7211.00       -0.00195        0.05087
   7212.00       -0.00195        0.04904
   7213.00       -0.00195        0.04718
   7214.00       -0.00195        0.04527
   7215.00       -0.00195        0.04335
   7216.00       -0.00195        0.04140
   7217.00       -0.00195        0.03941
   7218.00       -0.00195        0.03743
   7219.00       -0.00195        0.03542
   7220.00       -0.00195        0.03339
   7221.00       -0.00195        0.03136
   7222.00       -0.00195        0.02933
   7223.00       -0.00195        0.02730
   7224.00       -0.00195        0.02527
   7225.00       -0.00195        0.02324
   7226.00       -0.00195        0.02124
   7227.00       -0.00195        0.01924
   7228.00       -0.00195        0.01727
   7229.00       -0.00195        0.01532
   7230.00       -0.00195        0.01340
   7231.00       -0.00195        0.01151
   7232.00       -0.00195        0.00966
   7233.00       -0.00146        0.00784
   7234.00       -0.00098        0.00606
   7235.00       -0.00049        0.00433
   7236.00        0.00000        0.00266
   7237.00        0.00049        0.00102
   7238.00        0.00098       -0.00056
   7239.00        0.00146       -0.00208
   7240.00        0.00195       -0.00354
   7241.00        0.00244       -0.00493
   7242.00        0.00244       -0.00627
   7243.00        0.00244       -0.00754
   7244.00        0.00244       -0.00873
   7245.00        0.00244       -0.00986
   7246.00        0.00244       -0.01091
   7247.00        0.00244       -0.01190
   7248.00        0.00244       -0.01280
   7249.00        0.00244       -0.01364
   7250.00        0.00244       -0.01439
   7251.00        0.00244       -0.01506
   7252.00        0.00244       -0.01567
   7253.00        0.00244       -0.01619
   7254.00        0.00244       -0.01663
   7255.00        0.00244       -0.01701
   7256.00        0.00244       -0.01730
   7257.00        0.00244       -0.01752
   7258.00        0.00244       -0.01765
   7259.00        0.00244       -0.01773
   7260.00        0.00244       -0.01772
   7261.00        0.00244       -0.01764
   7262.00        0.00244       -0.01750
   7263.00        0.00244       -0.01729
   7264.00        0.00244       -0.01701
   7265.00        0.00244       -0.01668
   7266.00        0.00244       -0.01627
   7267.00        0.00244       -0.01581
   7268.00        0.00244       -0.01530
   7269.00        0.00244       -0.01474
   7270.00        0.00244       -0.01411
   7271.00        0.00244       -0.01346
   7272.00        0.00244       -0.01274
   7273.00        0.00244       -0.01201
   7274.00        0.00244       -0.01122
   7275.00        0.00244       -0.01041
   7276.00        0.00244       -0.00957
   7277.00        0.00244       -0.00870
   7278.00        0.00244       -0.00780
   7279.00        0.00244       -0.00690
   7280.00        0.00244       -0.00597
   7281.00        0.00244       -0.00504
   7282.00        0.00244       -0.00409
   7283.00        0.00244       -0.00314
   7284.00        0.00244       -0.00220
   7285.00        0.00244       -0.00125
   7286.00        0.00244       -0.00032
   7287.00        0.00244        0.00060
   7288.00        0.00244        0.00151
   7289.00        0.00244        0.00240
   7290.00        0.00244        0.00327
   7291.00        0.00244        0.00412
   7292.00        0.00244        0.00493
   7293.00        0.00244        0.00571
   7294.00        0.00244        0.00647
   7295.00        0.00244        0.00717
   7296.00        0.00244        0.00784
   7297.00        0.00244        0.00848
   7298.00        0.00244        0.00906
   7299.00        0.00244        0.00961
   7300.00        0.00244        0.01010
   7301.00        0.00244        0.01053
   7302.00        0.00244        0.01093
   7303.00        0.00244        0.01125
   7304.00        0.00244        0.01152
   7305.00        0.00244        0.01175
   7306.00        0.00244        0.01190
   7307.00        0.00244        0.01201
   7308.00        0.00244        0.01204
   7309.00        0.00244        0.01202
   7310.00        0.00244        0.01193
   7311.00        0.00244        0.01180
   7312.00        0.00244        0.01158
   7313.00        0.00244        0.01131
   7314.00        0.00244        0.01099
   7315.00        0.00244        0.01059
   7316.00        0.00244        0.01013
   7317.00        0.00244        0.00963
   7318.00        0.00244        0.00905
   7319.00        0.00244        0.00842
   7320.00        0.00244        0.00774
   7321.00        0.00244        0.00699
   7322.00        0.00244        0.00620
   7323.00        0.00244        0.00536
   7324.00        0.00244        0.00446
   7325.00        0.00244        0.00351
   7326.00        0.00244        0.00250
   7327.00        0.00244        0.00146
   7328.00        0.00244        0.00038
   7329.00        0.00244       -0.00075
   7330.00        0.00244       -0.00191
   7331.00        0.00244       -0.00310
   7332.00        0.00244       -0.00433
   7333.00        0.00244       -0.00560
   7334.00        0.00244       -0.00688
   7335.00        0.00244       -0.00821
   7336.00        0.00244       -0.00954
   7337.00        0.00244       -0.01089
   7338.00        0.00244       -0.01228
   7339.00        0.00244       -0.01367
   7340.00        0.00244       -0.01508
   7341.00        0.00244       -0.01648
   7342.00        0.00244       -0.01790
   7343.00        0.00244       -0.01932
   7344.00        0.00244       -0.02074
   7345.00        0.00244       -0.02216
   7346.00        0.00244       -0.02357
   7347.00        0.00244       -0.02498
   7348.00        0.00244       -0.02637
   7349.00        0.00244       -0.02774
   7350.00        0.00244       -0.02910
   7351.00        0.00244       -0.03044
   7352.00        0.00244       -0.03177
   7353.00        0.00244       -0.03307
   7354.00        0.00244       -0.03433
   7355.00        0.00244       -0.03557
   7356.00        0.00244       -0.03679
   7357.00        0.00244       -0.03796
   7358.00        0.00244       -0.03911
   7359.00        0.00244       -0.04021
   7360.00        0.00244       -0.04126
   7361.00        0.00244       -0.04228
   7362.00        0.00244       -0.04326
   7363.00        0.00244       -0.04419
   7364.00        0.00244       -0.04507
   7365.00        0.00244       -0.04591
   7366.00        0.00244       -0.04671
   7367.00        0.00244       -0.04744
   7368.00        0.00244       -0.04813
   7369.00        0.00244       -0.04877
   7370.00        0.00293       -0.04933
   7371.00        0.00342       -0.04987
   7372.00        0.00391       -0.05032
   7373.00        0.00439       -0.05074
   7374.00        0.00488       -0.05110
   7375.00        0.00537       -0.05139
   7376.00        0.00586       -0.05164
   7377.00        0.00635       -0.05182
   7378.00        0.00684       -0.05194
   7379.00        0.00732       -0.05202
   7380.00        0.00781       -0.05203
   7381.00        0.00830       -0.05199
   7382.00        0.00879       -0.05188
   7383.00        0.00928       -0.05173
   7384.00        0.00977       -0.05151
   7385.00        0.01025       -0.05125
   7386.00        0.01074       -0.05093
   7387.00        0.01074       -0.05057
   7388.00        0.01074       -0.05014
   7389.00        0.01074       -0.04967
   7390.00        0.01074       -0.04915
   7391.00        0.01074       -0.04857
   7392.00        0.01074       -0.04796
   7393.00        0.01074       -0.04730
   7394.00        0.01074       -0.04660
   7395.00        0.01074       -0.04585
   7396.00        0.01074       -0.04507
   7397.00        0.01074       -0.04425
   7398.00        0.01074       -0.04340
   7399.00        0.01074       -0.04251
   7400.00        0.01074       -0.04160
   7401.00        0.01074       -0.04065
   7402.00        0.01074       -0.03967
   7403.00        0.01074       -0.03867
   7404.00        0.01025       -0.03764
   7405.00        0.00977       -0.03661
   7406.00        0.00928       -0.03554
   7407.00        0.00879       -0.03447
   7408.00        0.00830       -0.03339
   7409.00        0.00781       -0.03229
   7410.00        0.00732       -0.03117
   7411.00        0.00684       -0.03006
   7412.00        0.00635       -0.02895
   7413.00        0.00586       -0.02783
   7414.00        0.00537       -0.02670
   7415.00        0.00488       -0.02560
   7416.00        0.00439       -0.02449
   7417.00        0.00391       -0.02339
   7418.00        0.00342       -0.02231
   7419.00        0.00293       -0.02122
   7420.00        0.00244       -0.02017
   7421.00        0.00195       -0.01913
   7422.00        0.00146       -0.01811
   7423.00        0.00098       -0.01711
   7424.00        0.00049       -0.01613
   7425.00        0.00000       -0.01517
   7426.00       -0.00049       -0.01424
   7427.00       -0.00098       -0.01334
   7428.00       -0.00146       -0.01247
   7429.00       -0.00195       -0.01161
   7430.00       -0.00244       -0.01080
   7431.00       -0.00293       -0.01003
   7432.00       -0.00342       -0.00929
   7433.00       -0.00391       -0.00858
   7434.00       -0.00439       -0.00790
   7435.00       -0.00488       -0.00728
   7436.00       -0.00537       -0.00668
   7437.00       -0.00586       -0.00612
   7438.00       -0.00635       -0.00560
   7439.00       -0.00684       -0.00511
   7440.00       -0.00732       -0.00467
   7441.00       -0.00781       -0.00426
   7442.00       -0.00830       -0.00389
   7443.00       -0.00879       -0.00357
   7444.00       -0.00928       -0.00328
   7445.00       -0.00977       -0.00302
   7446.00       -0.01025       -0.00281
   7447.00       -0.01074       -0.00262
   7448.00       -0.01074       -0.00247
   7449.00       -0.01074       -0.00237
   7450.00       -0.01074       -0.00227
   7451.00       -0.01074       -0.00223
   7452.00       -0.01074       -0.00221
   7453.00       -0.01074       -0.00223
   7454.00       -0.01074       -0.00227
   7455.00       -0.01074       -0.00233
   7456.00       -0.01074       -0.00243
   7457.00       -0.01074       -0.00255
   7458.00       -0.01074       -0.00269
   7459.00       -0.01025       -0.00284
   7460.00       -0.00977       -0.00302
   7461.00       -0.00928       -0.00322
   7462.00       -0.00879       -0.00342
   7463.00       -0.00830       -0.00365
   7464.00       -0.00781       -0.00388
   7465.00       -0.00732       -0.00412
   7466.00       -0.00684       -0.00438
   7467.00       -0.00635       -0.00464
   7468.00       -0.00586       -0.00490
   7469.00       -0.00537       -0.00517
   7470.00       -0.00488       -0.00545
   7471.00       -0.00439       -0.00571
   7472.00       -0.00391       -0.00598
   7473.00       -0.00342       -0.00624
   7474.00       -0.00293       -0.00650
   7475.00       -0.00244       -0.00676
   7476.00       -0.00146       -0.00702
   7477.00       -0.00049       -0.00725
   7478.00        0.00049       -0.00749
   7479.00        0.00146       -0.00771
   7480.00        0.00244       -0.00792
   7481.00        0.00342       -0.00812
   7482.00        0.00391       -0.00832
   7483.00        0.00439       -0.00848
   7484.00        0.00488       -0.00865
   7485.00        0.00537       -0.00880
   7486.00        0.00586       -0.00894
   7487.00        0.00635       -0.00906
   7488.00        0.00684       -0.00917
   7489.00        0.00732       -0.00928
   7490.00        0.00781       -0.00935
   7491.00        0.00830       -0.00943
   7492.00        0.00879       -0.00949
   7493.00        0.00928       -0.00955
   7494.00        0.00977       -0.00960
   7495.00        0.01025       -0.00963
   7496.00        0.01074       -0.00966
   7497.00        0.01123       -0.00967
   7498.00        0.01172       -0.00969
   7499.00        0.01172       -0.00969
   7500.00        0.01172       -0.00970
   7501.00        0.01172       -0.00970
   7502.00        0.01172       -0.00970
   7503.00        0.01172       -0.00972
   7504.00        0.01172       -0.00972
   7505.00        0.01172       -0.00974
   7506.00        0.01172       -0.00977
   7507.00        0.01172       -0.00980
   7508.00        0.01172       -0.00983
   7509.00        0.01172       -0.00987
   7510.00        0.01123       -0.00995
   7511.00        0.01074       -0.01003
   7512.00        0.01025       -0.01012
   7513.00        0.00977       -0.01024
   7514.00        0.00928       -0.01036
   7515.00        0.00879       -0.01053
   7516.00        0.00830       -0.01070
   7517.00        0.00781       -0.01089
   7518.00        0.00732       -0.01112
   7519.00        0.00684       -0.01138
   7520.00        0.00635       -0.01167
   7521.00        0.00586       -0.01198
   7522.00        0.00537       -0.01233
   7523.00        0.00488       -0.01270
   7524.00        0.00439       -0.01311
   7525.00        0.00391       -0.01353
   7526.00        0.00342       -0.01401
   7527.00        0.00244       -0.01451
   7528.00        0.00146       -0.01505
   7529.00        0.00049       -0.01562
   7530.00       -0.00049       -0.01622
   7531.00       -0.00146       -0.01686
   7532.00       -0.00244       -0.01753
   7533.00       -0.00342       -0.01823
   7534.00       -0.00391       -0.01897
   7535.00       -0.00439       -0.01973
   7536.00       -0.00488       -0.02052
   7537.00       -0.00537       -0.02135
   7538.00       -0.00586       -0.02220
   7539.00       -0.00635       -0.02307
   7540.00       -0.00684       -0.02397
   7541.00       -0.00732       -0.02490
   7542.00       -0.00781       -0.02585
   7543.00       -0.00830       -0.02681
   7544.00       -0.00879       -0.02779
   7545.00       -0.00928       -0.02878
   7546.00       -0.00977       -0.02979
   7547.00       -0.01025       -0.03081
   7548.00       -0.01074       -0.03183
   7549.00       -0.01123       -0.03285
   7550.00       -0.01172       -0.03389
   7551.00       -0.01172       -0.03493
   7552.00       -0.01172       -0.03595
   7553.00       -0.01172       -0.03697
   7554.00       -0.01172       -0.03799
   7555.00       -0.01172       -0.03900
   7556.00       -0.01172       -0.03999
   7557.00       -0.01172       -0.04095
   7558.00       -0.01172       -0.04192
   7559.00       -0.01172       -0.04285
   7560.00       -0.01172       -0.04376
   7561.00       -0.01172       -0.04463
   7562.00       -0.01172       -0.04549
   7563.00       -0.01123       -0.04630
   7564.00       -0.01074       -0.04709
   7565.00       -0.01025       -0.04782
   7566.00       -0.00977       -0.04852
   7567.00       -0.00928       -0.04919
   7568.00       -0.00879       -0.04980
   7569.00       -0.00830       -0.05038
   7570.00       -0.00781       -0.05090
   7571.00       -0.00732       -0.05138
   7572.00       -0.00684       -0.05179
   7573.00       -0.00635       -0.05215
   7574.00       -0.00586       -0.05247
   7575.00       -0.00537       -0.05273
   7576.00       -0.00488       -0.05293
   7577.00       -0.00439       -0.05307
   7578.00       -0.00391       -0.05316
   7579.00       -0.00342       -0.05319
   7580.00       -0.00293       -0.05316
   7581.00       -0.00244       -0.05307
   7582.00       -0.00195       -0.05292
   7583.00       -0.00146       -0.05272
   7584.00       -0.00098       -0.05246
   7585.00       -0.00049       -0.05212
   7586.00        0.00000       -0.05176
   7587.00        0.00049       -0.05132
   7588.00        0.00098       -0.05083
   7589.00        0.00146       -0.05029
   7590.00        0.00195       -0.04970
   7591.00        0.00244       -0.04904
   7592.00        0.00293       -0.04836
   7593.00        0.00342       -0.04761
   7594.00        0.00391       -0.04683
   7595.00        0.00439       -0.04599
   7596.00        0.00488       -0.04512
   7597.00        0.00537       -0.04420
   7598.00        0.00586       -0.04326
   7599.00        0.00635       -0.04227
   7600.00        0.00684       -0.04126
   7601.00        0.00732       -0.04021
   7602.00        0.00732       -0.03914
   7603.00        0.00732       -0.03804
   7604.00        0.00732       -0.03693
   7605.00        0.00732       -0.03578
   7606.00        0.00732       -0.03462
   7607.00        0.00732       -0.03345
   7608.00        0.00732       -0.03227
   7609.00        0.00732       -0.03108
   7610.00        0.00732       -0.02988
   7611.00        0.00732       -0.02867
   7612.00        0.00732       -0.02747
   7613.00        0.00732       -0.02626
   7614.00        0.00732       -0.02505
   7615.00        0.00732       -0.02386
   7616.00        0.00732       -0.02267
   7617.00        0.00732       -0.02148
   7618.00        0.00732       -0.02031
   7619.00        0.00732       -0.01915
   7620.00        0.00732       -0.01801
   7621.00        0.00732       -0.01686
   7622.00        0.00732       -0.01575
   7623.00        0.00732       -0.01465
   7624.00        0.00684       -0.01357
   7625.00        0.00635       -0.01250
   7626.00        0.00586       -0.01146
   7627.00        0.00537       -0.01044
   7628.00        0.00488       -0.00943
   7629.00        0.00439       -0.00844
   7630.00        0.00391       -0.00748
   7631.00        0.00342       -0.00655
   7632.00        0.00293       -0.00562
   7633.00        0.00293       -0.00471
   7634.00        0.00293       -0.00385
   7635.00        0.00293       -0.00298
   7636.00        0.00293       -0.00214
   7637.00        0.00293       -0.00131
   7638.00        0.00293       -0.00050
   7639.00        0.00293        0.00029
   7640.00        0.00293        0.00107
   7641.00        0.00293        0.00183
   7642.00        0.00293        0.00258
   7643.00        0.00293        0.00333
   7644.00        0.00293        0.00406
   7645.00        0.00293        0.00478
   7646.00        0.00293        0.00549
   7647.00        0.00293        0.00621
   7648.00        0.00293        0.00691
   7649.00        0.00293        0.00761
   7650.00        0.00293        0.00833
   7651.00        0.00293        0.00903
   7652.00        0.00293        0.00975
   7653.00        0.00293        0.01045
   7654.00        0.00293        0.01118
   7655.00        0.00293        0.01190
   7656.00        0.00293        0.01265
   7657.00        0.00293        0.01338
   7658.00        0.00293        0.01414
   7659.00        0.00293        0.01491
   7660.00        0.00342        0.01569
   7661.00        0.00391        0.01648
   7662.00        0.00439        0.01729
   7663.00        0.00488        0.01810
   7664.00        0.00537        0.01894
   7665.00        0.00586        0.01979
   7666.00        0.00635        0.02065
   7667.00        0.00684        0.02153
   7668.00        0.00732        0.02242
   7669.00        0.00781        0.02333
   7670.00        0.00830        0.02425
   7671.00        0.00879        0.02518
   7672.00        0.00928        0.02612
   7673.00        0.00977        0.02707
   7674.00        0.01025        0.02803
   7675.00        0.01025        0.02901
   7676.00        0.01025        0.02997
   7677.00        0.01025        0.03096
   7678.00        0.01025        0.03194
   7679.00        0.01025        0.03293
   7680.00        0.01025        0.03391
   7681.00        0.01025        0.03488
   7682.00        0.01025        0.03584
   7683.00        0.01025        0.03682
   7684.00        0.01025        0.03777
   7685.00        0.01025        0.03870
   7686.00        0.01025        0.03961
   7687.00        0.01025        0.04051
   7688.00        0.01025        0.04138
   7689.00        0.01025        0.04224
   7690.00        0.01025        0.04306
   7691.00        0.01025        0.04384
   7692.00        0.01025        0.04460
   7693.00        0.00977        0.04530
   7694.00        0.00928        0.04597
   7695.00        0.00879        0.04662
   7696.00        0.00830        0.04720
   7697.00        0.00781        0.04771
   7698.00        0.00732        0.04819
   7699.00        0.00684        0.04861
   7700.00        0.00635        0.04897
   7701.00        0.00586        0.04927
   7702.00        0.00537        0.04950
   7703.00        0.00488        0.04967
   7704.00        0.00439        0.04976
   7705.00        0.00391        0.04979
   7706.00        0.00342        0.04974
   7707.00        0.00293        0.04962
   7708.00        0.00244        0.04941
   7709.00        0.00195        0.04913
   7710.00        0.00146        0.04878
   7711.00        0.00098        0.04834
   7712.00        0.00049        0.04782
   7713.00        0.00000        0.04723
   7714.00       -0.00049        0.04654
   7715.00       -0.00098        0.04578
   7716.00       -0.00146        0.04492
   7717.00       -0.00195        0.04399
   7718.00       -0.00244        0.04298
   7719.00       -0.00293        0.04189
   7720.00       -0.00342        0.04071
   7721.00       -0.00391        0.03946
   7722.00       -0.00439        0.03813
   7723.00       -0.00488        0.03673
   7724.00       -0.00537        0.03525
   7725.00       -0.00586        0.03369
   7726.00       -0.00635        0.03207
   7727.00       -0.00684        0.03038
   7728.00       -0.00732        0.02863
   7729.00       -0.00781        0.02681
   7730.00       -0.00830        0.02493
   7731.00       -0.00879        0.02301
   7732.00       -0.00928        0.02103
   7733.00       -0.00977        0.01898
   7734.00       -0.01025        0.01691
   7735.00       -0.01074        0.01479
   7736.00       -0.01123        0.01263
   7737.00       -0.01172        0.01044
   7738.00       -0.01221        0.00822
   7739.00       -0.01270        0.00598
   7740.00       -0.01318        0.00371
   7741.00       -0.01367        0.00142
   7742.00       -0.01416       -0.00089
   7743.00       -0.01465       -0.00319
   7744.00       -0.01514       -0.00551
   7745.00       -0.01562       -0.00781
   7746.00       -0.01562       -0.01013
   7747.00       -0.01562       -0.01244
   7748.00       -0.01562       -0.01472
   7749.00       -0.01562       -0.01700
   7750.00       -0.01562       -0.01926
   7751.00       -0.01562       -0.02148
   7752.00       -0.01562       -0.02370
   7753.00       -0.01562       -0.02586
   7754.00       -0.01562       -0.02802
   7755.00       -0.01562       -0.03012
   7756.00       -0.01562       -0.03218
   7757.00       -0.01562       -0.03419
   7758.00       -0.01562       -0.03616
   7759.00       -0.01562       -0.03809
   7760.00       -0.01514       -0.03996
   7761.00       -0.01465       -0.04178
   7762.00       -0.01416       -0.04353
   7763.00       -0.01367       -0.04524
   7764.00       -0.01318       -0.04688
   7765.00       -0.01270       -0.04845
   7766.00       -0.01221       -0.04997
   7767.00       -0.01172       -0.05142
   7768.00       -0.01123       -0.05280
   7769.00       -0.01074       -0.05412
   7770.00       -0.01025       -0.05537
   7771.00       -0.00977       -0.05655
   7772.00       -0.00928       -0.05766
   7773.00       -0.00879       -0.05872
   7774.00       -0.00830       -0.05969
   7775.00       -0.00781       -0.06061
   7776.00       -0.00732       -0.06145
   7777.00       -0.00684       -0.06223
   7778.00       -0.00635       -0.06294
   7779.00       -0.00586       -0.06358
   7780.00       -0.00537       -0.06418
   7781.00       -0.00488       -0.06470
   7782.00       -0.00439       -0.06516
   7783.00       -0.00391       -0.06557
   7784.00       -0.00342       -0.06592
   7785.00       -0.00293       -0.06621
   7786.00       -0.00244       -0.06644
   7787.00       -0.00195       -0.06664
   7788.00       -0.00146       -0.06676
   7789.00       -0.00098       -0.06685
   7790.00       -0.00049       -0.06689
   7791.00        0.00000       -0.06689
   7792.00        0.00049       -0.06685
   7793.00        0.00098       -0.06676
   7794.00        0.00098       -0.06665
   7795.00        0.00098       -0.06648
   7796.00        0.00098       -0.06630
   7797.00        0.00098       -0.06609
   7798.00        0.00098       -0.06583
   7799.00        0.00098       -0.06555
   7800.00        0.00098       -0.06526
   7801.00        0.00098       -0.06493
   7802.00        0.00098       -0.06459
   7803.00        0.00098       -0.06422
   7804.00        0.00098       -0.06384
   7805.00        0.00098       -0.06345
   7806.00        0.00098       -0.06303
   7807.00        0.00098       -0.06261
   7808.00        0.00098       -0.06216
   7809.00        0.00098       -0.06172
   7810.00        0.00098       -0.06126
   7811.00        0.00098       -0.06079
   7812.00        0.00098       -0.06032
   7813.00        0.00098       -0.05983
   7814.00        0.00098       -0.05934
   7815.00        0.00098       -0.05885
   7816.00        0.00098       -0.05835
   7817.00        0.00098       -0.05785
   7818.00        0.00098       -0.05734
   7819.00        0.00098       -0.05682
   7820.00        0.00098       -0.05630
   7821.00        0.00098       -0.05577
   7822.00        0.00098       -0.05524
   7823.00        0.00098       -0.05470
   7824.00        0.00098       -0.05417
   7825.00        0.00098       -0.05362
   7826.00        0.00098       -0.05305
   7827.00        0.00098       -0.05249
   7828.00        0.00098       -0.05193
   7829.00        0.00098       -0.05133
   7830.00        0.00098       -0.05075
   7831.00        0.00098       -0.05014
   7832.00        0.00098       -0.04953
   7833.00        0.00098       -0.04890
   7834.00        0.00098       -0.04826
   7835.00        0.00098       -0.04762
   7836.00        0.00098       -0.04695
   7837.00        0.00098       -0.04626
   7838.00        0.00098       -0.04556
   7839.00        0.00098       -0.04486
   7840.00        0.00098       -0.04413
   7841.00        0.00098       -0.04337
   7842.00        0.00098       -0.04260
   7843.00        0.00098       -0.04181
   7844.00        0.00098       -0.04100
   7845.00        0.00098       -0.04018
   7846.00        0.00098       -0.03932
   7847.00        0.00146       -0.03845
   7848.00        0.00195       -0.03755
   7849.00        0.00244       -0.03664
   7850.00        0.00293       -0.03571
   7851.00        0.00342       -0.03474
   7852.00        0.00391       -0.03377
   7853.00        0.00439       -0.03276
   7854.00        0.00488       -0.03175
   7855.00        0.00537       -0.03070
   7856.00        0.00586       -0.02965
   7857.00        0.00635       -0.02856
   7858.00        0.00684       -0.02747
   7859.00        0.00732       -0.02635
   7860.00        0.00781       -0.02521
   7861.00        0.00830       -0.02406
   7862.00        0.00879       -0.02290
   7863.00        0.00928       -0.02171
   7864.00        0.00977       -0.02052
   7865.00        0.01025       -0.01933
   7866.00        0.01074       -0.01811
   7867.00        0.01123       -0.01689
   7868.00        0.01172       -0.01567
   7869.00        0.01221       -0.01443
   7870.00        0.01270       -0.01320
   7871.00        0.01270       -0.01196
   7872.00        0.01270       -0.01073
   7873.00        0.01270       -0.00949
   7874.00        0.01270       -0.00827
   7875.00        0.01270       -0.00703
   7876.00        0.01270       -0.00583
   7877.00        0.01270       -0.00461
   7878.00        0.01270       -0.00342
   7879.00        0.01270       -0.00223
   7880.00        0.01270       -0.00105
   7881.00        0.01270        0.00009
   7882.00        0.01270        0.00124
   7883.00        0.01270        0.00235
   7884.00        0.01270        0.00345
   7885.00        0.01270        0.00452
   7886.00        0.01270        0.00557
   7887.00        0.01270        0.00659
   7888.00        0.01270        0.00758
   7889.00        0.01221        0.00854
   7890.00        0.01172        0.00948
   7891.00        0.01123        0.01038
   7892.00        0.01074        0.01125
   7893.00        0.01025        0.01208
   7894.00        0.00977        0.01289
   7895.00        0.00928        0.01366
   7896.00        0.00879        0.01439
   7897.00        0.00830        0.01509
   7898.00        0.00781        0.01575
   7899.00        0.00732        0.01637
   7900.00        0.00684        0.01695
   7901.00        0.00635        0.01749
   7902.00        0.00586        0.01801
   7903.00        0.00537        0.01846
   7904.00        0.00488        0.01889
   7905.00        0.00439        0.01929
   7906.00        0.00391        0.01964
   7907.00        0.00342        0.01996
   7908.00        0.00293        0.02023
   7909.00        0.00244        0.02048
   7910.00        0.00195        0.02069
   7911.00        0.00146        0.02086
   7912.00        0.00098        0.02100
   7913.00        0.00049        0.02110
   7914.00        0.00000        0.02118
   7915.00       -0.00049        0.02122
   7916.00       -0.00098        0.02124
   7917.00       -0.00146        0.02124
   7918.00       -0.00195        0.02119
   7919.00       -0.00195        0.02113
   7920.00       -0.00195        0.02104
   7921.00       -0.00195        0.02094
   7922.00       -0.00195        0.02080
   7923.00       -0.00195        0.02065
   7924.00       -0.00195        0.02048
   7925.00       -0.00195        0.02029
   7926.00       -0.00195        0.02010
   7927.00       -0.00195        0.01988
   7928.00       -0.00195        0.01965
   7929.00       -0.00195        0.01942
   7930.00       -0.00195        0.01918
   7931.00       -0.00195        0.01894
   7932.00       -0.00195        0.01868
   7933.00       -0.00195        0.01842
   7934.00       -0.00195        0.01817
   7935.00       -0.00195        0.01791
   7936.00       -0.00195        0.01765
   7937.00       -0.00195        0.01741
   7938.00       -0.00195        0.01717
   7939.00       -0.00146        0.01694
   7940.00       -0.00098        0.01671
   7941.00       -0.00049        0.01648
   7942.00        0.00000        0.01628
   7943.00        0.00049        0.01608
   7944.00        0.00098        0.01590
   7945.00        0.00146        0.01573
   7946.00        0.00195        0.01558
   7947.00        0.00244        0.01544
   7948.00        0.00293        0.01534
   7949.00        0.00342        0.01523
   7950.00        0.00391        0.01517
   7951.00        0.00439        0.01511
   7952.00        0.00488        0.01508
   7953.00        0.00537        0.01506
   7954.00        0.00586        0.01508
   7955.00        0.00586        0.01512
   7956.00        0.00586        0.01518
   7957.00        0.00586        0.01527
   7958.00        0.00586        0.01540
   7959.00        0.00586        0.01553
   7960.00        0.00586        0.01570
   7961.00        0.00586        0.01590
   7962.00        0.00586        0.01613
   7963.00        0.00586        0.01639
   7964.00        0.00586        0.01666
   7965.00        0.00586        0.01698
   7966.00        0.00586        0.01732
   7967.00        0.00586        0.01768
   7968.00        0.00586        0.01808
   7969.00        0.00586        0.01849
   7970.00        0.00586        0.01895
   7971.00        0.00586        0.01942
   7972.00        0.00586        0.01993
   7973.00        0.00586        0.02046
   7974.00        0.00586        0.02101
   7975.00        0.00586        0.02161
   7976.00        0.00586        0.02220
   7977.00        0.00537        0.02284
   7978.00        0.00488        0.02350
   7979.00        0.00439        0.02419
   7980.00        0.00391        0.02489
   7981.00        0.00342        0.02562
   7982.00        0.00293        0.02637
   7983.00        0.00244        0.02715
   7984.00        0.00195        0.02794
   7985.00        0.00146        0.02875
   7986.00        0.00098        0.02957
   7987.00        0.00049        0.03043
   7988.00        0.00000        0.03130
   7989.00       -0.00049        0.03217
   7990.00       -0.00098        0.03307
   7991.00       -0.00146        0.03397
   7992.00       -0.00195        0.03490
   7993.00       -0.00244        0.03583
   7994.00       -0.00293        0.03676
   7995.00       -0.00342        0.03770
   7996.00       -0.00391        0.03867
   7997.00       -0.00439        0.03963
   7998.00       -0.00439        0.04059
   7999.00       -0.00439        0.04155
   8000.00       -0.00439        0.04253
   8001.00       -0.00439        0.04349
   8002.00       -0.00439        0.04445
   8003.00       -0.00439        0.04541
   8004.00       -0.00439        0.04637
   8005.00       -0.00439        0.04732
   8006.00       -0.00439        0.04825
   8007.00       -0.00439        0.04918
   8008.00       -0.00439        0.05009
   8009.00       -0.00439        0.05099
   8010.00       -0.00439        0.05188
   8011.00       -0.00439        0.05275
   8012.00       -0.00439        0.05360
   8013.00       -0.00439        0.05443
   8014.00       -0.00439        0.05524
   8015.00       -0.00439        0.05602
   8016.00       -0.00439        0.05676
   8017.00       -0.00439        0.05748
   8018.00       -0.00391        0.05817
   8019.00       -0.00342        0.05882
   8020.00       -0.00293        0.05945
   8021.00       -0.00244        0.06004
   8022.00       -0.00195        0.06059
   8023.00       -0.00146        0.06110
   8024.00       -0.00098        0.06155
   8025.00       -0.00049        0.06198
   8026.00        0.00000        0.06236
   8027.00        0.00049        0.06268
   8028.00        0.00098        0.06297
   8029.00        0.00146        0.06320
   8030.00        0.00195        0.06339
   8031.00        0.00244        0.06351
   8032.00        0.00293        0.06358
   8033.00        0.00342        0.06360
   8034.00        0.00391        0.06357
   8035.00        0.00439        0.06348
   8036.00        0.00488        0.06332
   8037.00        0.00537        0.06311
   8038.00        0.00537        0.06284
   8039.00        0.00537        0.06252
   8040.00        0.00537        0.06212
   8041.00        0.00537        0.06168
   8042.00        0.00537        0.06116
   8043.00        0.00537        0.06059
   8044.00        0.00537        0.05995
   8045.00        0.00537        0.05927
   8046.00        0.00537        0.05850
   8047.00        0.00537        0.05769
   8048.00        0.00537        0.05682
   8049.00        0.00537        0.05589
   8050.00        0.00537        0.05490
   8051.00        0.00537        0.05385
   8052.00        0.00537        0.05275
   8053.00        0.00537        0.05161
   8054.00        0.00537        0.05040
   8055.00        0.00537        0.04913
   8056.00        0.00537        0.04784
   8057.00        0.00488        0.04648
   8058.00        0.00439        0.04507
   8059.00        0.00391        0.04364
   8060.00        0.00342        0.04214
   8061.00        0.00293        0.04062
   8062.00        0.00244        0.03906
   8063.00        0.00195        0.03748
   8064.00        0.00146        0.03584
   8065.00        0.00098        0.03419
   8066.00        0.00049        0.03252
   8067.00        0.00000        0.03081
   8068.00       -0.00049        0.02908
   8069.00       -0.00098        0.02734
   8070.00       -0.00146        0.02559
   8071.00       -0.00195        0.02382
   8072.00       -0.00244        0.02203
   8073.00       -0.00293        0.02025
   8074.00       -0.00342        0.01846
   8075.00       -0.00391        0.01669
   8076.00       -0.00439        0.01491
   8077.00       -0.00488        0.01314
   8078.00       -0.00537        0.01137
   8079.00       -0.00586        0.00961
   8080.00       -0.00635        0.00789
   8081.00       -0.00684        0.00616
   8082.00       -0.00732        0.00447
   8083.00       -0.00781        0.00281
   8084.00       -0.00830        0.00116
   8085.00       -0.00830       -0.00046
   8086.00       -0.00830       -0.00204
   8087.00       -0.00830       -0.00359
   8088.00       -0.00830       -0.00510
   8089.00       -0.00830       -0.00656
   8090.00       -0.00830       -0.00800
   8091.00       -0.00830       -0.00938
   8092.00       -0.00830       -0.01071
   8093.00       -0.00830       -0.01201
   8094.00       -0.00830       -0.01326
   8095.00       -0.00830       -0.01445
   8096.00       -0.00830       -0.01559
   8097.00       -0.00830       -0.01668
   8098.00       -0.00830       -0.01772
   8099.00       -0.00830       -0.01871
   8100.00       -0.00830       -0.01962
   8101.00       -0.00781       -0.02049
   8102.00       -0.00732       -0.02132
   8103.00       -0.00684       -0.02206
   8104.00       -0.00635       -0.02277
   8105.00       -0.00586       -0.02341
   8106.00       -0.00537       -0.02400
   8107.00       -0.00488       -0.02454
   8108.00       -0.00439       -0.02501
   8109.00       -0.00391       -0.02542
   8110.00       -0.00342       -0.02579
   8111.00       -0.00293       -0.02611
   8112.00       -0.00244       -0.02637
   8113.00       -0.00195       -0.02658
   8114.00       -0.00146       -0.02673
   8115.00       -0.00098       -0.02684
   8116.00       -0.00049       -0.02690
   8117.00        0.00000       -0.02693
   8118.00        0.00049       -0.02690
   8119.00        0.00098       -0.02682
   8120.00        0.00146       -0.02672
   8121.00        0.00195       -0.02658
   8122.00        0.00244       -0.02638
   8123.00        0.00293       -0.02617
   8124.00        0.00342       -0.02592
   8125.00        0.00391       -0.02563
   8126.00        0.00439       -0.02533
   8127.00        0.00488       -0.02499
   8128.00        0.00537       -0.02463
   8129.00        0.00586       -0.02425
   8130.00        0.00635       -0.02385
   8131.00        0.00635       -0.02342
   8132.00        0.00635       -0.02299
   8133.00        0.00635       -0.02254
   8134.00        0.00635       -0.02208
   8135.00        0.00635       -0.02161
   8136.00        0.00635       -0.02113
   8137.00        0.00635       -0.02065
   8138.00        0.00635       -0.02016
   8139.00        0.00635       -0.01967
   8140.00        0.00635       -0.01918
   8141.00        0.00635       -0.01869
   8142.00        0.00635       -0.01820
   8143.00        0.00635       -0.01772
   8144.00        0.00635       -0.01724
   8145.00        0.00635       -0.01677
   8146.00        0.00635       -0.01631
   8147.00        0.00635       -0.01585
   8148.00        0.00635       -0.01541
   8149.00        0.00586       -0.01498
   8150.00        0.00537       -0.01456
   8151.00        0.00488       -0.01416
   8152.00        0.00439       -0.01376
   8153.00        0.00391       -0.01338
   8154.00        0.00342       -0.01300
   8155.00        0.00293       -0.01265
   8156.00        0.00244       -0.01231
   8157.00        0.00195       -0.01198
   8158.00        0.00146       -0.01167
   8159.00        0.00098       -0.01137
   8160.00        0.00049       -0.01109
   8161.00        0.00000       -0.01082
   8162.00       -0.00049       -0.01056
   8163.00       -0.00098       -0.01031
   8164.00       -0.00146       -0.01009
   8165.00       -0.00195       -0.00987
   8166.00       -0.00195       -0.00966
   8167.00       -0.00195       -0.00946
   8168.00       -0.00195       -0.00928
   8169.00       -0.00195       -0.00909
   8170.00       -0.00195       -0.00893
   8171.00       -0.00195       -0.00876
   8172.00       -0.00195       -0.00861
   8173.00       -0.00195       -0.00845
   8174.00       -0.00195       -0.00832
   8175.00       -0.00195       -0.00818
   8176.00       -0.00195       -0.00806
   8177.00       -0.00195       -0.00792
   8178.00       -0.00195       -0.00780
   8179.00       -0.00195       -0.00768
   8180.00       -0.00195       -0.00755
   8181.00       -0.00195       -0.00743
   8182.00       -0.00195       -0.00731
   8183.00       -0.00195       -0.00719
   8184.00       -0.00195       -0.00706
   8185.00       -0.00146       -0.00696
   8186.00       -0.00098       -0.00684
   8187.00       -0.00049       -0.00671
   8188.00        0.00000       -0.00659
   8189.00        0.00049       -0.00645
   8190.00        0.00098       -0.00633
   8191.00        0.00146       -0.00621
   8192.00        0.00195       -0.00607
   8193.00        0.00244       -0.00595
   8194.00        0.00293       -0.00581
   8195.00        0.00342       -0.00569
   8196.00        0.00391       -0.00555
   8197.00        0.00439       -0.00543
   8198.00        0.00488       -0.00529
   8199.00        0.00537       -0.00517
   8200.00        0.00586       -0.00504
   8201.00        0.00635       -0.00491
   8202.00        0.00684       -0.00479
   8203.00        0.00732       -0.00468
   8204.00        0.00781       -0.00456
   8205.00        0.00830       -0.00446
   8206.00        0.00830       -0.00436
   8207.00        0.00830       -0.00427
   8208.00        0.00830       -0.00418
   8209.00        0.00830       -0.00410
   8210.00        0.00830       -0.00404
   8211.00        0.00830       -0.00400
   8212.00        0.00830       -0.00395
   8213.00        0.00830       -0.00392
   8214.00        0.00830       -0.00391
   8215.00        0.00830       -0.00391
   8216.00        0.00830       -0.00394
   8217.00        0.00830       -0.00397
   8218.00        0.00830       -0.00401
   8219.00        0.00830       -0.00409
   8220.00        0.00781       -0.00418
   8221.00        0.00732       -0.00429
   8222.00        0.00684       -0.00441
   8223.00        0.00635       -0.00456
   8224.00        0.00586       -0.00475
   8225.00        0.00537       -0.00493
   8226.00        0.00488       -0.00514
   8227.00        0.00439       -0.00539
   8228.00        0.00391       -0.00565
   8229.00        0.00342       -0.00594
   8230.00        0.00293       -0.00624
   8231.00        0.00244       -0.00656
   8232.00        0.00195       -0.00691
   8233.00        0.00146       -0.00728
   8234.00        0.00098       -0.00768
   8235.00        0.00049       -0.00809
   8236.00        0.00000       -0.00853
   8237.00       -0.00098       -0.00897
   8238.00       -0.00195       -0.00945
   8239.00       -0.00293       -0.00993
   8240.00       -0.00391       -0.01044
   8241.00       -0.00488       -0.01097
   8242.00       -0.00586       -0.01151
   8243.00       -0.00684       -0.01205
   8244.00       -0.00781       -0.01260
   8245.00       -0.00879       -0.01318
   8246.00       -0.00928       -0.01376
   8247.00       -0.00977       -0.01434
   8248.00       -0.01025       -0.01494
   8249.00       -0.01074       -0.01553
   8250.00       -0.01123       -0.01613
   8251.00       -0.01172       -0.01672
   8252.00       -0.01221       -0.01732
   8253.00       -0.01270       -0.01791
   8254.00       -0.01318       -0.01849
   8255.00       -0.01367       -0.01907
   8256.00       -0.01416       -0.01964
   8257.00       -0.01465       -0.02020
   8258.00       -0.01514       -0.02074
   8259.00       -0.01562       -0.02127
   8260.00       -0.01611       -0.02179
   8261.00       -0.01660       -0.02228
   8262.00       -0.01709       -0.02275
   8263.00       -0.01709       -0.02319
   8264.00       -0.01709       -0.02361
   8265.00       -0.01709       -0.02400
   8266.00       -0.01709       -0.02437
   8267.00       -0.01709       -0.02470
   8268.00       -0.01709       -0.02501
   8269.00       -0.01709       -0.02528
   8270.00       -0.01709       -0.02551
   8271.00       -0.01709       -0.02571
   8272.00       -0.01709       -0.02588
   8273.00       -0.01660       -0.02600
   8274.00       -0.01611       -0.02609
   8275.00       -0.01562       -0.02612
   8276.00       -0.01514       -0.02614
   8277.00       -0.01465       -0.02609
   8278.00       -0.01416       -0.02600
   8279.00       -0.01367       -0.02588
   8280.00       -0.01318       -0.02571
   8281.00       -0.01270       -0.02550
   8282.00       -0.01221       -0.02524
   8283.00       -0.01172       -0.02495
   8284.00       -0.01123       -0.02460
   8285.00       -0.01074       -0.02420
   8286.00       -0.01025       -0.02377
   8287.00       -0.00977       -0.02330
   8288.00       -0.00928       -0.02278
   8289.00       -0.00830       -0.02223
   8290.00       -0.00732       -0.02164
   8291.00       -0.00635       -0.02100
   8292.00       -0.00537       -0.02032
   8293.00       -0.00439       -0.01961
   8294.00       -0.00342       -0.01888
   8295.00       -0.00244       -0.01808
   8296.00       -0.00195       -0.01727
   8297.00       -0.00146       -0.01643
   8298.00       -0.00098       -0.01556
   8299.00       -0.00049       -0.01465
   8300.00        0.00000       -0.01373
   8301.00        0.00049       -0.01277
   8302.00        0.00098       -0.01180
   8303.00        0.00146       -0.01080
   8304.00        0.00195       -0.00980
   8305.00        0.00244       -0.00877
   8306.00        0.00293       -0.00772
   8307.00        0.00342       -0.00667
   8308.00        0.00391       -0.00562
   8309.00        0.00439       -0.00455
   8310.00        0.00488       -0.00346
   8311.00        0.00537       -0.00238
   8312.00        0.00586       -0.00130
   8313.00        0.00635       -0.00023
   8314.00        0.00635        0.00085
   8315.00        0.00635        0.00192
   8316.00        0.00635        0.00299
   8317.00        0.00635        0.00404
   8318.00        0.00635        0.00510
   8319.00        0.00635        0.00613
   8320.00        0.00635        0.00716
   8321.00        0.00635        0.00815
   8322.00        0.00635        0.00914
   8323.00        0.00635        0.01010
   8324.00        0.00635        0.01106
   8325.00        0.00635        0.01198
   8326.00        0.00586        0.01288
   8327.00        0.00537        0.01376
   8328.00        0.00488        0.01462
   8329.00        0.00439        0.01544
   8330.00        0.00391        0.01624
   8331.00        0.00342        0.01701
   8332.00        0.00293        0.01775
   8333.00        0.00244        0.01846
   8334.00        0.00195        0.01915
   8335.00        0.00146        0.01979
   8336.00        0.00098        0.02042
   8337.00        0.00049        0.02100
   8338.00        0.00000        0.02156
   8339.00       -0.00049        0.02208
   8340.00       -0.00098        0.02257
   8341.00       -0.00146        0.02303
   8342.00       -0.00195        0.02345
   8343.00       -0.00244        0.02385
   8344.00       -0.00293        0.02422
   8345.00       -0.00342        0.02454
   8346.00       -0.00391        0.02484
   8347.00       -0.00439        0.02510
   8348.00       -0.00488        0.02534
   8349.00       -0.00537        0.02554
   8350.00       -0.00586        0.02571
   8351.00       -0.00635        0.02586
   8352.00       -0.00684        0.02597
   8353.00       -0.00732        0.02606
   8354.00       -0.00781        0.02612
   8355.00       -0.00781        0.02614
   8356.00       -0.00781        0.02614
   8357.00       -0.00781        0.02611
   8358.00       -0.00781        0.02606
   8359.00       -0.00781        0.02597
   8360.00       -0.00781        0.02586
   8361.00       -0.00781        0.02573
   8362.00       -0.00781        0.02556
   8363.00       -0.00781        0.02538
   8364.00       -0.00781        0.02516
   8365.00       -0.00781        0.02492
   8366.00       -0.00732        0.02464
   8367.00       -0.00684        0.02435
   8368.00       -0.00635        0.02403
   8369.00       -0.00586        0.02368
   8370.00       -0.00537        0.02332
   8371.00       -0.00488        0.02292
   8372.00       -0.00439        0.02249
   8373.00       -0.00391        0.02205
   8374.00       -0.00342        0.02156
   8375.00       -0.00293        0.02106
   8376.00       -0.00244        0.02052
   8377.00       -0.00195        0.01996
   8378.00       -0.00146        0.01936
   8379.00       -0.00098        0.01874
   8380.00       -0.00049        0.01810
   8381.00        0.00049        0.01741
   8382.00        0.00146        0.01669
   8383.00        0.00244        0.01595
   8384.00        0.00342        0.01517
   8385.00        0.00439        0.01436
   8386.00        0.00537        0.01350
   8387.00        0.00635        0.01262
   8388.00        0.00732        0.01170
   8389.00        0.00830        0.01074
   8390.00        0.00928        0.00975
   8391.00        0.00977        0.00871
   8392.00        0.01025        0.00764
   8393.00        0.01074        0.00653
   8394.00        0.01123        0.00539
   8395.00        0.01172        0.00420
   8396.00        0.01221        0.00296
   8397.00        0.01270        0.00169
   8398.00        0.01318        0.00037
   8399.00        0.01367       -0.00098
   8400.00        0.01416       -0.00238
   8401.00        0.01465       -0.00381
   8402.00        0.01514       -0.00529
   8403.00        0.01562       -0.00682
   8404.00        0.01611       -0.00839
   8405.00        0.01611       -0.00999
   8406.00        0.01611       -0.01163
   8407.00        0.01611       -0.01332
   8408.00        0.01611       -0.01505
   8409.00        0.01611       -0.01680
   8410.00        0.01611       -0.01860
   8411.00        0.01611       -0.02043
   8412.00        0.01611       -0.02229
   8413.00        0.01611       -0.02419
   8414.00        0.01611       -0.02612
   8415.00        0.01611       -0.02808
   8416.00        0.01562       -0.03006
   8417.00        0.01514       -0.03207
   8418.00        0.01465       -0.03412
   8419.00        0.01416       -0.03616
   8420.00        0.01367       -0.03824
   8421.00        0.01318       -0.04033
   8422.00        0.01270       -0.04243
   8423.00        0.01221       -0.04454
   8424.00        0.01172       -0.04666
   8425.00        0.01123       -0.04878
   8426.00        0.01074       -0.05092
   8427.00        0.01025       -0.05304
   8428.00        0.00977       -0.05515
   8429.00        0.00928       -0.05725
   8430.00        0.00879       -0.05936
   8431.00        0.00830       -0.06143
   8432.00        0.00732       -0.06349
   8433.00        0.00635       -0.06552
   8434.00        0.00537       -0.06754
   8435.00        0.00439       -0.06950
   8436.00        0.00342       -0.07144
   8437.00        0.00244       -0.07335
   8438.00        0.00146       -0.07520
   8439.00        0.00098       -0.07701
   8440.00        0.00049       -0.07878
   8441.00        0.00000       -0.08047
   8442.00       -0.00049       -0.08212
   8443.00       -0.00098       -0.08371
   8444.00       -0.00146       -0.08524
   8445.00       -0.00195       -0.08669
   8446.00       -0.00244       -0.08806
   8447.00       -0.00293       -0.08936
   8448.00       -0.00342       -0.09058
   8449.00       -0.00391       -0.09172
   8450.00       -0.00439       -0.09276
   8451.00       -0.00488       -0.09373
   8452.00       -0.00537       -0.09460
   8453.00       -0.00586       -0.09537
   8454.00       -0.00635       -0.09605
   8455.00       -0.00684       -0.09663
   8456.00       -0.00732       -0.09711
   8457.00       -0.00781       -0.09747
   8458.00       -0.00830       -0.09773
   8459.00       -0.00830       -0.09790
   8460.00       -0.00830       -0.09795
   8461.00       -0.00830       -0.09789
   8462.00       -0.00830       -0.09770
   8463.00       -0.00830       -0.09743
   8464.00       -0.00830       -0.09702
   8465.00       -0.00830       -0.09651
   8466.00       -0.00830       -0.09589
   8467.00       -0.00830       -0.09514
   8468.00       -0.00830       -0.09428
   8469.00       -0.00830       -0.09332
   8470.00       -0.00830       -0.09224
   8471.00       -0.00830       -0.09105
   8472.00       -0.00830       -0.08975
   8473.00       -0.00830       -0.08835
   8474.00       -0.00830       -0.08682
   8475.00       -0.00830       -0.08521
   8476.00       -0.00830       -0.08348
   8477.00       -0.00830       -0.08167
   8478.00       -0.00830       -0.07974
   8479.00       -0.00830       -0.07771
   8480.00       -0.00830       -0.07561
   8481.00       -0.00830       -0.07341
   8482.00       -0.00781       -0.07112
   8483.00       -0.00732       -0.06876
   8484.00       -0.00684       -0.06630
   8485.00       -0.00684       -0.06378
   8486.00       -0.00684       -0.06119
   8487.00       -0.00684       -0.05852
   8488.00       -0.00684       -0.05580
   8489.00       -0.00684       -0.05301
   8490.00       -0.00684       -0.05017
   8491.00       -0.00684       -0.04729
   8492.00       -0.00684       -0.04436
   8493.00       -0.00684       -0.04140
   8494.00       -0.00684       -0.03839
   8495.00       -0.00684       -0.03535
   8496.00       -0.00684       -0.03229
   8497.00       -0.00684       -0.02922
   8498.00       -0.00684       -0.02612
   8499.00       -0.00684       -0.02303
   8500.00       -0.00684       -0.01991
   8501.00       -0.00684       -0.01682
   8502.00       -0.00684       -0.01372
   8503.00       -0.00684       -0.01064
   8504.00       -0.00684       -0.00757
   8505.00       -0.00684       -0.00452
   8506.00       -0.00684       -0.00150
   8507.00       -0.00684        0.00150
   8508.00       -0.00684        0.00444
   8509.00       -0.00684        0.00735
   8510.00       -0.00684        0.01022
   8511.00       -0.00684        0.01303
   8512.00       -0.00684        0.01579
   8513.00       -0.00684        0.01849
   8514.00       -0.00684        0.02112
   8515.00       -0.00684        0.02368
   8516.00       -0.00684        0.02618
   8517.00       -0.00684        0.02859
   8518.00       -0.00684        0.03093
   8519.00       -0.00684        0.03319
   8520.00       -0.00684        0.03535
   8521.00       -0.00684        0.03743
   8522.00       -0.00684        0.03941
   8523.00       -0.00732        0.04131
   8524.00       -0.00781        0.04311
   8525.00       -0.00830        0.04478
   8526.00       -0.00879        0.04637
   8527.00       -0.00928        0.04787
   8528.00       -0.00977        0.04924
   8529.00       -0.01025        0.05051
   8530.00       -0.01025        0.05167
   8531.00       -0.01025        0.05270
   8532.00       -0.01025        0.05365
   8533.00       -0.01025        0.05447
   8534.00       -0.01025        0.05518
   8535.00       -0.01025        0.05577
   8536.00       -0.01025        0.05626
   8537.00       -0.01025        0.05663
   8538.00       -0.01025        0.05688
   8539.00       -0.01025        0.05702
   8540.00       -0.01025        0.05705
   8541.00       -0.01025        0.05698
   8542.00       -0.01025        0.05679
   8543.00       -0.01025        0.05649
   8544.00       -0.01025        0.05608
   8545.00       -0.01025        0.05557
   8546.00       -0.01025        0.05495
   8547.00       -0.01025        0.05423
   8548.00       -0.01025        0.05341
   8549.00       -0.01025        0.05249
   8550.00       -0.01025        0.05148
   8551.00       -0.01025        0.05037
   8552.00       -0.01025        0.04918
   8553.00       -0.01025        0.04790
   8554.00       -0.00977        0.04652
   8555.00       -0.00928        0.04507
   8556.00       -0.00879        0.04355
   8557.00       -0.00830        0.04195
   8558.00       -0.00781        0.04028
   8559.00       -0.00732        0.03854
   8560.00       -0.00684        0.03674
   8561.00       -0.00635        0.03488
   8562.00       -0.00586        0.03296
   8563.00       -0.00537        0.03099
   8564.00       -0.00488        0.02898
   8565.00       -0.00439        0.02690
   8566.00       -0.00391        0.02480
   8567.00       -0.00342        0.02266
   8568.00       -0.00293        0.02049
   8569.00       -0.00244        0.01830
   8570.00       -0.00195        0.01607
   8571.00       -0.00146        0.01382
   8572.00       -0.00098        0.01155
   8573.00       -0.00049        0.00928
   8574.00        0.00000        0.00700
   8575.00        0.00049        0.00471
   8576.00        0.00098        0.00243
   8577.00        0.00146        0.00014
   8578.00        0.00195       -0.00214
   8579.00        0.00244       -0.00439
   8580.00        0.00293       -0.00665
   8581.00        0.00342       -0.00888
   8582.00        0.00391       -0.01109
   8583.00        0.00439       -0.01328
   8584.00        0.00488       -0.01544
   8585.00        0.00537       -0.01756
   8586.00        0.00586       -0.01965
   8587.00        0.00635       -0.02170
   8588.00        0.00684       -0.02371
   8589.00        0.00732       -0.02568
   8590.00        0.00781       -0.02760
   8591.00        0.00830       -0.02948
   8592.00        0.00879       -0.03130
   8593.00        0.00928       -0.03307
   8594.00        0.00977       -0.03479
   8595.00        0.01025       -0.03644
   8596.00        0.01025       -0.03804
   8597.00        0.01025       -0.03958
   8598.00        0.01025       -0.04106
   8599.00        0.01025       -0.04248
   8600.00        0.01025       -0.04382
   8601.00        0.01025       -0.04510
   8602.00        0.01025       -0.04633
   8603.00        0.01025       -0.04749
   8604.00        0.01025       -0.04857
   8605.00        0.01025       -0.04959
   8606.00        0.01025       -0.05054
   8607.00        0.01025       -0.05142
   8608.00        0.01025       -0.05225
   8609.00        0.01025       -0.05299
   8610.00        0.01025       -0.05368
   8611.00        0.01025       -0.05429
   8612.00        0.01025       -0.05486
   8613.00        0.01025       -0.05534
   8614.00        0.01025       -0.05577
   8615.00        0.00977       -0.05612
   8616.00        0.00928       -0.05643
   8617.00        0.00879       -0.05667
   8618.00        0.00830       -0.05685
   8619.00        0.00781       -0.05699
   8620.00        0.00732       -0.05707
   8621.00        0.00684       -0.05708
   8622.00        0.00635       -0.05705
   8623.00        0.00586       -0.05698
   8624.00        0.00537       -0.05685
   8625.00        0.00488       -0.05669
   8626.00        0.00439       -0.05647
   8627.00        0.00391       -0.05623
   8628.00        0.00342       -0.05594
   8629.00        0.00293       -0.05562
   8630.00        0.00244       -0.05525
   8631.00        0.00244       -0.05487
   8632.00        0.00244       -0.05446
   8633.00        0.00244       -0.05402
   8634.00        0.00244       -0.05356
   8635.00        0.00244       -0.05309
   8636.00        0.00244       -0.05258
   8637.00        0.00244       -0.05206
   8638.00        0.00244       -0.05154
   8639.00        0.00244       -0.05101
   8640.00        0.00244       -0.05046
   8641.00        0.00244       -0.04993
   8642.00        0.00244       -0.04938
   8643.00        0.00244       -0.04883
   8644.00        0.00244       -0.04828
   8645.00        0.00244       -0.04774
   8646.00        0.00244       -0.04721
   8647.00        0.00244       -0.04669
   8648.00        0.00244       -0.04617
   8649.00        0.00244       -0.04568
   8650.00        0.00244       -0.04520
   8651.00        0.00244       -0.04474
   8652.00        0.00244       -0.04430
   8653.00        0.00244       -0.04387
   8654.00        0.00244       -0.04347
   8655.00        0.00244       -0.04309
   8656.00        0.00244       -0.04274
   8657.00        0.00244       -0.04242
   8658.00        0.00244       -0.04213
   8659.00        0.00244       -0.04185
   8660.00        0.00293       -0.04163
   8661.00        0.00342       -0.04141
   8662.00        0.00391       -0.04124
   8663.00        0.00439       -0.04109
   8664.00        0.00488       -0.04099
   8665.00        0.00537       -0.04091
   8666.00        0.00586       -0.04086
   8667.00        0.00635       -0.04086
   8668.00        0.00684       -0.04089
   8669.00        0.00732       -0.04094
   8670.00        0.00732       -0.04103
   8671.00        0.00732       -0.04117
   8672.00        0.00732       -0.04132
   8673.00        0.00732       -0.04152
   8674.00        0.00732       -0.04173
   8675.00        0.00732       -0.04199
   8676.00        0.00732       -0.04228
   8677.00        0.00732       -0.04260
   8678.00        0.00732       -0.04294
   8679.00        0.00732       -0.04332
   8680.00        0.00732       -0.04372
   8681.00        0.00732       -0.04414
   8682.00        0.00732       -0.04459
   8683.00        0.00732       -0.04507
   8684.00        0.00732       -0.04556
   8685.00        0.00732       -0.04608
   8686.00        0.00732       -0.04662
   8687.00        0.00732       -0.04716
   8688.00        0.00732       -0.04774
   8689.00        0.00732       -0.04832
   8690.00        0.00732       -0.04892
   8691.00        0.00732       -0.04953
   8692.00        0.00732       -0.05016
   8693.00        0.00732       -0.05078
   8694.00        0.00732       -0.05141
   8695.00        0.00732       -0.05205
   8696.00        0.00732       -0.05269
   8697.00        0.00684       -0.05334
   8698.00        0.00635       -0.05399
   8699.00        0.00586       -0.05463
   8700.00        0.00537       -0.05527
   8701.00        0.00488       -0.05589
   8702.00        0.00439       -0.05652
   8703.00        0.00391       -0.05714
   8704.00        0.00342       -0.05775
   8705.00        0.00293       -0.05835
   8706.00        0.00244       -0.05893
   8707.00        0.00195       -0.05951
   8708.00        0.00146       -0.06006
   8709.00        0.00098       -0.06059
   8710.00        0.00049       -0.06111
   8711.00        0.00000       -0.06161
   8712.00       -0.00049       -0.06210
   8713.00       -0.00098       -0.06256
   8714.00       -0.00146       -0.06300
   8715.00       -0.00195       -0.06342
   8716.00       -0.00244       -0.06380
   8717.00       -0.00293       -0.06416
   8718.00       -0.00342       -0.06451
   8719.00       -0.00342       -0.06482
   8720.00       -0.00342       -0.06511
   8721.00       -0.00342       -0.06537
   8722.00       -0.00342       -0.06560
   8723.00       -0.00342       -0.06581
   8724.00       -0.00342       -0.06598
   8725.00       -0.00342       -0.06613
   8726.00       -0.00342       -0.06625
   8727.00       -0.00342       -0.06635
   8728.00       -0.00342       -0.06641
   8729.00       -0.00342       -0.06644
   8730.00       -0.00342       -0.06644
   8731.00       -0.00342       -0.06642
   8732.00       -0.00342       -0.06636
   8733.00       -0.00342       -0.06628
   8734.00       -0.00342       -0.06618
   8735.00       -0.00342       -0.06606
   8736.00       -0.00342       -0.06590
   8737.00       -0.00342       -0.06572
   8738.00       -0.00342       -0.06551
   8739.00       -0.00342       -0.06528
   8740.00       -0.00342       -0.06503
   8741.00       -0.00293       -0.06476
   8742.00       -0.00244       -0.06447
   8743.00       -0.00195       -0.06415
   8744.00       -0.00146       -0.06381
   8745.00       -0.00098       -0.06346
   8746.00       -0.00049       -0.06310
   8747.00        0.00000       -0.06271
   8748.00        0.00049       -0.06232
   8749.00        0.00098       -0.06192
   8750.00        0.00146       -0.06149
   8751.00        0.00195       -0.06105
   8752.00        0.00244       -0.06061
   8753.00        0.00293       -0.06017
   8754.00        0.00342       -0.05971
   8755.00        0.00391       -0.05923
   8756.00        0.00439       -0.05876
   8757.00        0.00439       -0.05829
   8758.00        0.00439       -0.05782
   8759.00        0.00439       -0.05733
   8760.00        0.00439       -0.05685
   8761.00        0.00439       -0.05637
   8762.00        0.00439       -0.05589
   8763.00        0.00439       -0.05540
   8764.00        0.00439       -0.05493
   8765.00        0.00439       -0.05446
   8766.00        0.00439       -0.05400
   8767.00        0.00439       -0.05354
   8768.00        0.00439       -0.05309
   8769.00        0.00439       -0.05263
   8770.00        0.00439       -0.05219
   8771.00        0.00439       -0.05176
   8772.00        0.00439       -0.05133
   8773.00        0.00439       -0.05092
   8774.00        0.00439       -0.05051
   8775.00        0.00439       -0.05011
   8776.00        0.00439       -0.04971
   8777.00        0.00439       -0.04933
   8778.00        0.00439       -0.04895
   8779.00        0.00439       -0.04858
   8780.00        0.00391       -0.04823
   8781.00        0.00342       -0.04788
   8782.00        0.00293       -0.04755
   8783.00        0.00244       -0.04721
   8784.00        0.00195       -0.04688
   8785.00        0.00146       -0.04655
   8786.00        0.00098       -0.04623
   8787.00        0.00049       -0.04591
   8788.00        0.00000       -0.04561
   8789.00       -0.00049       -0.04530
   8790.00       -0.00098       -0.04498
   8791.00       -0.00146       -0.04468
   8792.00       -0.00195       -0.04437
   8793.00       -0.00244       -0.04405
   8794.00       -0.00293       -0.04373
   8795.00       -0.00342       -0.04341
   8796.00       -0.00391       -0.04308
   8797.00       -0.00439       -0.04274
   8798.00       -0.00488       -0.04239
   8799.00       -0.00537       -0.04204
   8800.00       -0.00586       -0.04166
   8801.00       -0.00586       -0.04128
   8802.00       -0.00586       -0.04086
   8803.00       -0.00586       -0.04044
   8804.00       -0.00586       -0.03999
   8805.00       -0.00586       -0.03954
   8806.00       -0.00586       -0.03905
   8807.00       -0.00586       -0.03854
   8808.00       -0.00586       -0.03801
   8809.00       -0.00586       -0.03745
   8810.00       -0.00586       -0.03685
   8811.00       -0.00586       -0.03622
   8812.00       -0.00586       -0.03557
   8813.00       -0.00586       -0.03488
   8814.00       -0.00586       -0.03416
   8815.00       -0.00586       -0.03342
   8816.00       -0.00586       -0.03262
   8817.00       -0.00586       -0.03180
   8818.00       -0.00586       -0.03093
   8819.00       -0.00586       -0.03003
   8820.00       -0.00537       -0.02908
   8821.00       -0.00488       -0.02811
   8822.00       -0.00439       -0.02708
   8823.00       -0.00391       -0.02602
   8824.00       -0.00342       -0.02492
   8825.00       -0.00293       -0.02377
   8826.00       -0.00244       -0.02258
   8827.00       -0.00195       -0.02136
   8828.00       -0.00146       -0.02010
   8829.00       -0.00098       -0.01880
   8830.00       -0.00049       -0.01746
   8831.00        0.00000       -0.01608
   8832.00        0.00049       -0.01468
   8833.00        0.00098       -0.01323
   8834.00        0.00146       -0.01175
   8835.00        0.00195       -0.01024
   8836.00        0.00244       -0.00870
   8837.00        0.00293       -0.00711
   8838.00        0.00342       -0.00552
   8839.00        0.00391       -0.00389
   8840.00        0.00439       -0.00224
   8841.00        0.00488       -0.00056
   8842.00        0.00537        0.00111
   8843.00        0.00586        0.00282
   8844.00        0.00635        0.00455
   8845.00        0.00684        0.00627
   8846.00        0.00732        0.00801
   8847.00        0.00781        0.00975
   8848.00        0.00830        0.01151
   8849.00        0.00830        0.01324
   8850.00        0.00830        0.01500
   8851.00        0.00830        0.01674
   8852.00        0.00830        0.01846
   8853.00        0.00830        0.02019
   8854.00        0.00830        0.02188
   8855.00        0.00830        0.02357
   8856.00        0.00830        0.02524
   8857.00        0.00830        0.02689
   8858.00        0.00830        0.02850
   8859.00        0.00830        0.03008
   8860.00        0.00830        0.03163
   8861.00        0.00830        0.03316
   8862.00        0.00830        0.03464
   8863.00        0.00830        0.03607
   8864.00        0.00830        0.03748
   8865.00        0.00781        0.03882
   8866.00        0.00732        0.04013
   8867.00        0.00684        0.04138
   8868.00        0.00635        0.04257
   8869.00        0.00586        0.04373
   8870.00        0.00537        0.04482
   8871.00        0.00488        0.04585
   8872.00        0.00439        0.04683
   8873.00        0.00391        0.04774
   8874.00        0.00342        0.04860
   8875.00        0.00293        0.04939
   8876.00        0.00244        0.05013
   8877.00        0.00195        0.05080
   8878.00        0.00146        0.05139
   8879.00        0.00098        0.05193
   8880.00        0.00049        0.05240
   8881.00        0.00000        0.05281
   8882.00       -0.00049        0.05316
   8883.00       -0.00098        0.05345
   8884.00       -0.00146        0.05367
   8885.00       -0.00195        0.05383
   8886.00       -0.00244        0.05392
   8887.00       -0.00293        0.05397
   8888.00       -0.00342        0.05396
   8889.00       -0.00391        0.05388
   8890.00       -0.00439        0.05376
   8891.00       -0.00488        0.05357
   8892.00       -0.00537        0.05334
   8893.00       -0.00586        0.05305
   8894.00       -0.00635        0.05273
   8895.00       -0.00635        0.05237
   8896.00       -0.00635        0.05196
   8897.00       -0.00635        0.05150
   8898.00       -0.00635        0.05103
   8899.00       -0.00635        0.05051
   8900.00       -0.00635        0.04996
   8901.00       -0.00635        0.04938
   8902.00       -0.00635        0.04877
   8903.00       -0.00635        0.04814
   8904.00       -0.00635        0.04750
   8905.00       -0.00635        0.04684
   8906.00       -0.00635        0.04617
   8907.00       -0.00635        0.04549
   8908.00       -0.00635        0.04480
   8909.00       -0.00586        0.04411
   8910.00       -0.00537        0.04341
   8911.00       -0.00488        0.04272
   8912.00       -0.00439        0.04204
   8913.00       -0.00391        0.04135
   8914.00       -0.00342        0.04068
   8915.00       -0.00293        0.04001
   8916.00       -0.00244        0.03937
   8917.00       -0.00195        0.03874
   8918.00       -0.00146        0.03812
   8919.00       -0.00098        0.03754
   8920.00       -0.00049        0.03696
   8921.00        0.00000        0.03641
   8922.00        0.00049        0.03589
   8923.00        0.00098        0.03540
   8924.00        0.00146        0.03493
   8925.00        0.00195        0.03448
   8926.00        0.00244        0.03407
   8927.00        0.00293        0.03371
   8928.00        0.00342        0.03336
   8929.00        0.00391        0.03304
   8930.00        0.00439        0.03276
   8931.00        0.00488        0.03250
   8932.00        0.00537        0.03229
   8933.00        0.00586        0.03209
   8934.00        0.00635        0.03194
   8935.00        0.00684        0.03180
   8936.00        0.00732        0.03171
   8937.00        0.00781        0.03163
   8938.00        0.00830        0.03160
   8939.00        0.00879        0.03159
   8940.00        0.00928        0.03159
   8941.00        0.00977        0.03163
   8942.00        0.01025        0.03168
   8943.00        0.01074        0.03175
   8944.00        0.01123        0.03186
   8945.00        0.01172        0.03197
   8946.00        0.01172        0.03210
   8947.00        0.01172        0.03224
   8948.00        0.01172        0.03239
   8949.00        0.01172        0.03256
   8950.00        0.01172        0.03273
   8951.00        0.01172        0.03291
   8952.00        0.01172        0.03310
   8953.00        0.01172        0.03328
   8954.00        0.01172        0.03346
   8955.00        0.01172        0.03365
   8956.00        0.01172        0.03383
   8957.00        0.01172        0.03400
   8958.00        0.01172        0.03416
   8959.00        0.01172        0.03432
   8960.00        0.01172        0.03447
   8961.00        0.01172        0.03459
   8962.00        0.01123        0.03471
   8963.00        0.01074        0.03481
   8964.00        0.01025        0.03490
   8965.00        0.00977        0.03496
   8966.00        0.00928        0.03500
   8967.00        0.00879        0.03502
   8968.00        0.00830        0.03502
   8969.00        0.00781        0.03499
   8970.00        0.00732        0.03494
   8971.00        0.00684        0.03488
   8972.00        0.00635        0.03477
   8973.00        0.00586        0.03465
   8974.00        0.00537        0.03452
   8975.00        0.00488        0.03435
   8976.00        0.00439        0.03415
   8977.00        0.00391        0.03392
   8978.00        0.00342        0.03368
   8979.00        0.00293        0.03340
   8980.00        0.00244        0.03311
   8981.00        0.00195        0.03279
   8982.00        0.00146        0.03246
   8983.00        0.00098        0.03210
   8984.00        0.00049        0.03172
   8985.00        0.00000        0.03133
   8986.00       -0.00049        0.03090
   8987.00       -0.00098        0.03047
   8988.00       -0.00146        0.03003
   8989.00       -0.00146        0.02956
   8990.00       -0.00146        0.02908
   8991.00       -0.00146        0.02859
   8992.00       -0.00146        0.02811
   8993.00       -0.00146        0.02760
   8994.00       -0.00146        0.02710
   8995.00       -0.00146        0.02658
   8996.00       -0.00146        0.02606
   8997.00       -0.00146        0.02554
   8998.00       -0.00146        0.02502
   8999.00       -0.00146        0.02451
   9000.00       -0.00146        0.02399
   9001.00       -0.00146        0.02347
   9002.00       -0.00146        0.02296
   9003.00       -0.00146        0.02246
   9004.00       -0.00146        0.02197
   9005.00       -0.00146        0.02148
   9006.00       -0.00146        0.02101
   9007.00       -0.00146        0.02054
   9008.00       -0.00146        0.02008
   9009.00       -0.00146        0.01965
   9010.00       -0.00146        0.01921
   9011.00       -0.00146        0.01880
   9012.00       -0.00146        0.01840
   9013.00       -0.00146        0.01802
   9014.00       -0.00146        0.01764
   9015.00       -0.00146        0.01729
   9016.00       -0.00146        0.01694
   9017.00       -0.00146        0.01662
   9018.00       -0.00146        0.01630
   9019.00       -0.00146        0.01599
   9020.00       -0.00146        0.01570
   9021.00       -0.00146        0.01543
   9022.00       -0.00146        0.01515
   9023.00       -0.00146        0.01491
   9024.00       -0.00146        0.01465
   9025.00       -0.00146        0.01442
   9026.00       -0.00146        0.01419
   9027.00       -0.00146        0.01396
   9028.00       -0.00146        0.01375
   9029.00       -0.00146        0.01352
   9030.00       -0.00146        0.01331
   9031.00       -0.00146        0.01309
   9032.00       -0.00146        0.01288
   9033.00       -0.00146        0.01266
   9034.00       -0.00146        0.01244
   9035.00       -0.00146        0.01221
   9036.00       -0.00146        0.01196
   9037.00       -0.00146        0.01172
   9038.00       -0.00146        0.01146
   9039.00       -0.00146        0.01118
   9040.00       -0.00146        0.01089
   9041.00       -0.00146        0.01060
   9042.00       -0.00195        0.01027
   9043.00       -0.00244        0.00993
   9044.00       -0.00293        0.00957
   9045.00       -0.00342        0.00919
   9046.00       -0.00391        0.00877
   9047.00       -0.00439        0.00835
   9048.00       -0.00488        0.00789
   9049.00       -0.00537        0.00739
   9050.00       -0.00586        0.00688
   9051.00       -0.00635        0.00633
   9052.00       -0.00684        0.00575
   9053.00       -0.00732        0.00514
   9054.00       -0.00781        0.00450
   9055.00       -0.00830        0.00383
   9056.00       -0.00879        0.00313
   9057.00       -0.00928        0.00238
   9058.00       -0.00977        0.00162
   9059.00       -0.01025        0.00081
   9060.00       -0.01074       -0.00003
   9061.00       -0.01123       -0.00089
   9062.00       -0.01172       -0.00179
   9063.00       -0.01221       -0.00272
   9064.00       -0.01270       -0.00368
   9065.00       -0.01318       -0.00467
   9066.00       -0.01367       -0.00568
   9067.00       -0.01367       -0.00673
   9068.00       -0.01367       -0.00780
   9069.00       -0.01367       -0.00888
   9070.00       -0.01367       -0.00999
   9071.00       -0.01367       -0.01114
   9072.00       -0.01367       -0.01228
   9073.00       -0.01367       -0.01346
   9074.00       -0.01367       -0.01463
   9075.00       -0.01367       -0.01584
   9076.00       -0.01367       -0.01704
   9077.00       -0.01367       -0.01826
   9078.00       -0.01367       -0.01949
   9079.00       -0.01367       -0.02071
   9080.00       -0.01367       -0.02193
   9081.00       -0.01318       -0.02316
   9082.00       -0.01270       -0.02438
   9083.00       -0.01221       -0.02559
   9084.00       -0.01172       -0.02679
   9085.00       -0.01123       -0.02800
   9086.00       -0.01074       -0.02917
   9087.00       -0.01025       -0.03033
   9088.00       -0.00977       -0.03148
   9089.00       -0.00928       -0.03261
   9090.00       -0.00879       -0.03369
   9091.00       -0.00830       -0.03477
   9092.00       -0.00781       -0.03581
   9093.00       -0.00684       -0.03682
   9094.00       -0.00586       -0.03780
   9095.00       -0.00488       -0.03874
   9096.00       -0.00391       -0.03964
   9097.00       -0.00293       -0.04051
   9098.00       -0.00195       -0.04134
   9099.00       -0.00098       -0.04211
   9100.00        0.00000       -0.04286
   9101.00        0.00098       -0.04355
   9102.00        0.00195       -0.04419
   9103.00        0.00293       -0.04478
   9104.00        0.00391       -0.04532
   9105.00        0.00488       -0.04581
   9106.00        0.00586       -0.04625
   9107.00        0.00684       -0.04663
   9108.00        0.00781       -0.04697
   9109.00        0.00879       -0.04724
   9110.00        0.00977       -0.04747
   9111.00        0.01074       -0.04764
   9112.00        0.01172       -0.04774
   9113.00        0.01270       -0.04781
   9114.00        0.01318       -0.04781
   9115.00        0.01367       -0.04774
   9116.00        0.01416       -0.04764
   9117.00        0.01465       -0.04747
   9118.00        0.01514       -0.04726
   9119.00        0.01562       -0.04698
   9120.00        0.01611       -0.04666
   9121.00        0.01660       -0.04628
   9122.00        0.01709       -0.04585
   9123.00        0.01758       -0.04538
   9124.00        0.01807       -0.04485
   9125.00        0.01807       -0.04428
   9126.00        0.01807       -0.04366
   9127.00        0.01807       -0.04298
   9128.00        0.01807       -0.04228
   9129.00        0.01807       -0.04153
   9130.00        0.01807       -0.04074
   9131.00        0.01807       -0.03992
   9132.00        0.01807       -0.03905
   9133.00        0.01807       -0.03815
   9134.00        0.01807       -0.03720
   9135.00        0.01807       -0.03622
   9136.00        0.01758       -0.03523
   9137.00        0.01709       -0.03419
   9138.00        0.01660       -0.03314
   9139.00        0.01611       -0.03206
   9140.00        0.01562       -0.03094
   9141.00        0.01514       -0.02982
   9142.00        0.01465       -0.02866
   9143.00        0.01416       -0.02750
   9144.00        0.01367       -0.02631
   9145.00        0.01318       -0.02510
   9146.00        0.01270       -0.02388
   9147.00        0.01221       -0.02264
   9148.00        0.01172       -0.02139
   9149.00        0.01123       -0.02014
   9150.00        0.01074       -0.01889
   9151.00        0.01025       -0.01761
   9152.00        0.00977       -0.01634
   9153.00        0.00928       -0.01506
   9154.00        0.00879       -0.01378
   9155.00        0.00830       -0.01250
   9156.00        0.00781       -0.01122
   9157.00        0.00732       -0.00993
   9158.00        0.00684       -0.00865
   9159.00        0.00635       -0.00739
   9160.00        0.00586       -0.00610
   9161.00        0.00537       -0.00484
   9162.00        0.00488       -0.00359
   9163.00        0.00439       -0.00233
   9164.00        0.00391       -0.00108
   9165.00        0.00342        0.00014
   9166.00        0.00293        0.00136
   9167.00        0.00244        0.00258
   9168.00        0.00195        0.00377
   9169.00        0.00146        0.00494
   9170.00        0.00098        0.00612
   9171.00        0.00049        0.00726
   9172.00        0.00000        0.00841
   9173.00       -0.00049        0.00952
   9174.00       -0.00098        0.01062
   9175.00       -0.00146        0.01169
   9176.00       -0.00195        0.01274
   9177.00       -0.00244        0.01378
   9178.00       -0.00244        0.01479
   9179.00       -0.00244        0.01578
   9180.00       -0.00244        0.01674
   9181.00       -0.00244        0.01768
   9182.00       -0.00244        0.01860
   9183.00       -0.00244        0.01949
   9184.00       -0.00244        0.02034
   9185.00       -0.00244        0.02116
   9186.00       -0.00244        0.02196
   9187.00       -0.00244        0.02272
   9188.00       -0.00244        0.02345
   9189.00       -0.00244        0.02415
   9190.00       -0.00244        0.02481
   9191.00       -0.00244        0.02545
   9192.00       -0.00244        0.02603
   9193.00       -0.00195        0.02660
   9194.00       -0.00146        0.02711
   9195.00       -0.00098        0.02759
   9196.00       -0.00049        0.02803
   9197.00        0.00000        0.02843
   9198.00        0.00049        0.02879
   9199.00        0.00098        0.02910
   9200.00        0.00146        0.02937
   9201.00        0.00195        0.02960
   9202.00        0.00244        0.02980
   9203.00        0.00293        0.02994
   9204.00        0.00342        0.03003
   9205.00        0.00391        0.03009
   9206.00        0.00439        0.03009
   9207.00        0.00488        0.03004
   9208.00        0.00537        0.02997
   9209.00        0.00586        0.02983
   9210.00        0.00635        0.02965
   9211.00        0.00635        0.02943
   9212.00        0.00635        0.02916
   9213.00        0.00635        0.02884
   9214.00        0.00635        0.02849
   9215.00        0.00635        0.02808
   9216.00        0.00635        0.02763
   9217.00        0.00635        0.02715
   9218.00        0.00635        0.02661
   9219.00        0.00635        0.02603
   9220.00        0.00635        0.02542
   9221.00        0.00635        0.02477
   9222.00        0.00635        0.02408
   9223.00        0.00635        0.02335
   9224.00        0.00635        0.02258
   9225.00        0.00635        0.02179
   9226.00        0.00586        0.02097
   9227.00        0.00537        0.02011
   9228.00        0.00488        0.01923
   9229.00        0.00439        0.01831
   9230.00        0.00391        0.01738
   9231.00        0.00342        0.01643
   9232.00        0.00293        0.01546
   9233.00        0.00244        0.01447
   9234.00        0.00195        0.01347
   9235.00        0.00146        0.01245
   9236.00        0.00098        0.01143
   9237.00        0.00049        0.01041
   9238.00        0.00000        0.00937
   9239.00       -0.00049        0.00835
   9240.00       -0.00098        0.00731
   9241.00       -0.00146        0.00629
   9242.00       -0.00195        0.00528
   9243.00       -0.00244        0.00427
   9244.00       -0.00293        0.00328
   9245.00       -0.00342        0.00230
   9246.00       -0.00391        0.00136
   9247.00       -0.00439        0.00041
   9248.00       -0.00488       -0.00049
   9249.00       -0.00537       -0.00137
   9250.00       -0.00586       -0.00221
   9251.00       -0.00635       -0.00304
   9252.00       -0.00684       -0.00381
   9253.00       -0.00732       -0.00456
   9254.00       -0.00781       -0.00526
   9255.00       -0.00830       -0.00592
   9256.00       -0.00879       -0.00655
   9257.00       -0.00928       -0.00711
   9258.00       -0.00977       -0.00763
   9259.00       -0.01025       -0.00810
   9260.00       -0.01074       -0.00851
   9261.00       -0.01074       -0.00888
   9262.00       -0.01074       -0.00919
   9263.00       -0.01074       -0.00945
   9264.00       -0.01074       -0.00964
   9265.00       -0.01074       -0.00978
   9266.00       -0.01074       -0.00986
   9267.00       -0.01074       -0.00987
   9268.00       -0.01074       -0.00983
   9269.00       -0.01074       -0.00972
   9270.00       -0.01074       -0.00957
   9271.00       -0.01074       -0.00934
   9272.00       -0.01025       -0.00906
   9273.00       -0.00977       -0.00871
   9274.00       -0.00928       -0.00832
   9275.00       -0.00879       -0.00784
   9276.00       -0.00830       -0.00732
   9277.00       -0.00781       -0.00676
   9278.00       -0.00732       -0.00612
   9279.00       -0.00684       -0.00543
   9280.00       -0.00635       -0.00470
   9281.00       -0.00586       -0.00391
   9282.00       -0.00537       -0.00307
   9283.00       -0.00488       -0.00218
   9284.00       -0.00439       -0.00125
   9285.00       -0.00391       -0.00027
   9286.00       -0.00342        0.00075
   9287.00       -0.00293        0.00180
   9288.00       -0.00244        0.00290
   9289.00       -0.00195        0.00403
   9290.00       -0.00098        0.00519
   9291.00        0.00000        0.00638
   9292.00        0.00098        0.00760
   9293.00        0.00146        0.00883
   9294.00        0.00195        0.01010
   9295.00        0.00244        0.01138
   9296.00        0.00293        0.01268
   9297.00        0.00342        0.01399
   9298.00        0.00391        0.01532
   9299.00        0.00439        0.01665
   9300.00        0.00488        0.01799
   9301.00        0.00537        0.01933
   9302.00        0.00586        0.02068
   9303.00        0.00635        0.02202
   9304.00        0.00684        0.02335
   9305.00        0.00732        0.02467
   9306.00        0.00781        0.02600
   9307.00        0.00830        0.02730
   9308.00        0.00879        0.02859
   9309.00        0.00928        0.02988
   9310.00        0.00977        0.03113
   9311.00        0.00977        0.03238
   9312.00        0.00977        0.03360
   9313.00        0.00977        0.03479
   9314.00        0.00977        0.03596
   9315.00        0.00977        0.03711
   9316.00        0.00977        0.03824
   9317.00        0.00977        0.03932
   9318.00        0.00977        0.04039
   9319.00        0.00977        0.04141
   9320.00        0.00928        0.04242
   9321.00        0.00879        0.04338
   9322.00        0.00830        0.04431
   9323.00        0.00781        0.04521
   9324.00        0.00732        0.04608
   9325.00        0.00684        0.04691
   9326.00        0.00635        0.04771
   9327.00        0.00586        0.04848
   9328.00        0.00537        0.04919
   9329.00        0.00488        0.04988
   9330.00        0.00391        0.05054
   9331.00        0.00293        0.05116
   9332.00        0.00195        0.05174
   9333.00        0.00098        0.05231
   9334.00        0.00000        0.05281
   9335.00       -0.00098        0.05330
   9336.00       -0.00195        0.05374
   9337.00       -0.00293        0.05417
   9338.00       -0.00391        0.05455
   9339.00       -0.00488        0.05489
   9340.00       -0.00586        0.05521
   9341.00       -0.00684        0.05550
   9342.00       -0.00781        0.05576
   9343.00       -0.00879        0.05597
   9344.00       -0.00977        0.05617
   9345.00       -0.01074        0.05632
   9346.00       -0.01172        0.05646
   9347.00       -0.01270        0.05656
   9348.00       -0.01367        0.05664
   9349.00       -0.01465        0.05669
   9350.00       -0.01562        0.05670
   9351.00       -0.01611        0.05669
   9352.00       -0.01660        0.05664
   9353.00       -0.01709        0.05658
   9354.00       -0.01758        0.05649
   9355.00       -0.01807        0.05637
   9356.00       -0.01855        0.05621
   9357.00       -0.01904        0.05603
   9358.00       -0.01953        0.05583
   9359.00       -0.02002        0.05560
   9360.00       -0.02051        0.05533
   9361.00       -0.02051        0.05504
   9362.00       -0.02051        0.05473
   9363.00       -0.02051        0.05438
   9364.00       -0.02051        0.05400
   9365.00       -0.02051        0.05359
   9366.00       -0.02051        0.05316
   9367.00       -0.02051        0.05269
   9368.00       -0.02002        0.05220
   9369.00       -0.01953        0.05167
   9370.00       -0.01904        0.05110
   9371.00       -0.01855        0.05051
   9372.00       -0.01807        0.04988
   9373.00       -0.01758        0.04922
   9374.00       -0.01709        0.04852
   9375.00       -0.01660        0.04779
   9376.00       -0.01611        0.04703
   9377.00       -0.01514        0.04623
   9378.00       -0.01416        0.04541
   9379.00       -0.01318        0.04454
   9380.00       -0.01221        0.04362
   9381.00       -0.01123        0.04269
   9382.00       -0.01025        0.04172
   9383.00       -0.00928        0.04070
   9384.00       -0.00830        0.03966
   9385.00       -0.00732        0.03857
   9386.00       -0.00635        0.03745
   9387.00       -0.00537        0.03630
   9388.00       -0.00439        0.03511
   9389.00       -0.00342        0.03389
   9390.00       -0.00244        0.03264
   9391.00       -0.00146        0.03134
   9392.00       -0.00049        0.03003
   9393.00        0.00049        0.02869
   9394.00        0.00146        0.02730
   9395.00        0.00244        0.02589
   9396.00        0.00342        0.02446
   9397.00        0.00439        0.02301
   9398.00        0.00537        0.02153
   9399.00        0.00635        0.02003
   9400.00        0.00732        0.01852
   9401.00        0.00830        0.01698
   9402.00        0.00928        0.01543
   9403.00        0.01025        0.01387
   9404.00        0.01074        0.01230
   9405.00        0.01123        0.01071
   9406.00        0.01172        0.00912
   9407.00        0.01221        0.00755
   9408.00        0.01270        0.00597
   9409.00        0.01318        0.00438
   9410.00        0.01367        0.00279
   9411.00        0.01416        0.00124
   9412.00        0.01465       -0.00032
   9413.00        0.01514       -0.00186
   9414.00        0.01514       -0.00339
   9415.00        0.01514       -0.00488
   9416.00        0.01514       -0.00636
   9417.00        0.01514       -0.00781
   9418.00        0.01514       -0.00922
   9419.00        0.01514       -0.01060
   9420.00        0.01514       -0.01195
   9421.00        0.01514       -0.01324
   9422.00        0.01514       -0.01450
   9423.00        0.01514       -0.01570
   9424.00        0.01465       -0.01686
   9425.00        0.01416       -0.01797
   9426.00        0.01367       -0.01901
   9427.00        0.01318       -0.02000
   9428.00        0.01270       -0.02094
   9429.00        0.01221       -0.02180
   9430.00        0.01172       -0.02260
   9431.00        0.01123       -0.02333
   9432.00        0.01074       -0.02399
   9433.00        0.01025       -0.02457
   9434.00        0.00977       -0.02509
   9435.00        0.00928       -0.02551
   9436.00        0.00879       -0.02586
   9437.00        0.00830       -0.02615
   9438.00        0.00781       -0.02634
   9439.00        0.00732       -0.02646
   9440.00        0.00684       -0.02649
   9441.00        0.00635       -0.02643
   9442.00        0.00586       -0.02629
   9443.00        0.00537       -0.02606
   9444.00        0.00488       -0.02576
   9445.00        0.00439       -0.02538
   9446.00        0.00391       -0.02489
   9447.00        0.00342       -0.02434
   9448.00        0.00293       -0.02370
   9449.00        0.00293       -0.02296
   9450.00        0.00293       -0.02216
   9451.00        0.00293       -0.02129
   9452.00        0.00293       -0.02031
   9453.00        0.00293       -0.01927
   9454.00        0.00293       -0.01816
   9455.00        0.00293       -0.01697
   9456.00        0.00293       -0.01572
   9457.00        0.00293       -0.01439
   9458.00        0.00293       -0.01299
   9459.00        0.00293       -0.01154
   9460.00        0.00293       -0.01001
   9461.00        0.00293       -0.00844
   9462.00        0.00293       -0.00679
   9463.00        0.00342       -0.00511
   9464.00        0.00391       -0.00337
   9465.00        0.00439       -0.00159
   9466.00        0.00488        0.00023
   9467.00        0.00537        0.00211
   9468.00        0.00586        0.00400
   9469.00        0.00635        0.00594
   9470.00        0.00684        0.00790
   9471.00        0.00732        0.00989
   9472.00        0.00781        0.01190
   9473.00        0.00830        0.01393
   9474.00        0.00879        0.01598
   9475.00        0.00928        0.01804
   9476.00        0.00977        0.02010
   9477.00        0.01025        0.02217
   9478.00        0.01074        0.02425
   9479.00        0.01123        0.02631
   9480.00        0.01172        0.02837
   9481.00        0.01221        0.03041
   9482.00        0.01221        0.03246
   9483.00        0.01221        0.03447
   9484.00        0.01221        0.03647
   9485.00        0.01221        0.03845
   9486.00        0.01221        0.04041
   9487.00        0.01221        0.04233
   9488.00        0.01221        0.04420
   9489.00        0.01221        0.04607
   9490.00        0.01221        0.04788
   9491.00        0.01221        0.04965
   9492.00        0.01221        0.05139
   9493.00        0.01221        0.05307
   9494.00        0.01172        0.05470
   9495.00        0.01123        0.05629
   9496.00        0.01074        0.05783
   9497.00        0.01025        0.05930
   9498.00        0.00977        0.06073
   9499.00        0.00928        0.06209
   9500.00        0.00879        0.06339
   9501.00        0.00830        0.06462
   9502.00        0.00781        0.06581
   9503.00        0.00732        0.06691
   9504.00        0.00684        0.06796
   9505.00        0.00586        0.06894
   9506.00        0.00488        0.06984
   9507.00        0.00391        0.07068
   9508.00        0.00293        0.07144
   9509.00        0.00195        0.07214
   9510.00        0.00098        0.07275
   9511.00        0.00000        0.07330
   9512.00       -0.00098        0.07378
   9513.00       -0.00195        0.07417
   9514.00       -0.00293        0.07451
   9515.00       -0.00391        0.07475
   9516.00       -0.00488        0.07492
   9517.00       -0.00586        0.07501
   9518.00       -0.00684        0.07503
   9519.00       -0.00781        0.07498
   9520.00       -0.00879        0.07484
   9521.00       -0.00977        0.07463
   9522.00       -0.01074        0.07434
   9523.00       -0.01172        0.07397
   9524.00       -0.01270        0.07355
   9525.00       -0.01367        0.07303
   9526.00       -0.01465        0.07243
   9527.00       -0.01562        0.07178
   9528.00       -0.01660        0.07103
   9529.00       -0.01709        0.07022
   9530.00       -0.01758        0.06934
   9531.00       -0.01807        0.06837
   9532.00       -0.01855        0.06735
   9533.00       -0.01904        0.06625
   9534.00       -0.01953        0.06508
   9535.00       -0.02002        0.06384
   9536.00       -0.02051        0.06255
   9537.00       -0.02100        0.06117
   9538.00       -0.02100        0.05974
   9539.00       -0.02100        0.05823
   9540.00       -0.02100        0.05667
   9541.00       -0.02100        0.05504
   9542.00       -0.02100        0.05336
   9543.00       -0.02100        0.05162
   9544.00       -0.02100        0.04982
   9545.00       -0.02100        0.04797
   9546.00       -0.02051        0.04607
   9547.00       -0.02002        0.04411
   9548.00       -0.01953        0.04211
   9549.00       -0.01904        0.04007
   9550.00       -0.01855        0.03798
   9551.00       -0.01807        0.03584
   9552.00       -0.01758        0.03368
   9553.00       -0.01709        0.03146
   9554.00       -0.01660        0.02922
   9555.00       -0.01562        0.02695
   9556.00       -0.01465        0.02464
   9557.00       -0.01367        0.02232
   9558.00       -0.01270        0.01997
   9559.00       -0.01172        0.01761
   9560.00       -0.01074        0.01523
   9561.00       -0.00977        0.01283
   9562.00       -0.00879        0.01042
   9563.00       -0.00781        0.00801
   9564.00       -0.00684        0.00560
   9565.00       -0.00586        0.00319
   9566.00       -0.00488        0.00078
   9567.00       -0.00391       -0.00162
   9568.00       -0.00293       -0.00401
   9569.00       -0.00195       -0.00638
   9570.00       -0.00098       -0.00873
   9571.00        0.00000       -0.01106
   9572.00        0.00098       -0.01337
   9573.00        0.00195       -0.01564
   9574.00        0.00293       -0.01787
   9575.00        0.00391       -0.02007
   9576.00        0.00439       -0.02223
   9577.00        0.00488       -0.02434
   9578.00        0.00537       -0.02640
   9579.00        0.00586       -0.02841
   9580.00        0.00635       -0.03036
   9581.00        0.00684       -0.03226
   9582.00        0.00732       -0.03409
   9583.00        0.00781       -0.03586
   9584.00        0.00830       -0.03755
   9585.00        0.00879       -0.03917
   9586.00        0.00879       -0.04071
   9587.00        0.00879       -0.04219
   9588.00        0.00879       -0.04358
   9589.00        0.00879       -0.04488
   9590.00        0.00879       -0.04610
   9591.00        0.00879       -0.04724
   9592.00        0.00879       -0.04828
   9593.00        0.00879       -0.04924
   9594.00        0.00830       -0.05009
   9595.00        0.00781       -0.05087
   9596.00        0.00732       -0.05154
   9597.00        0.00684       -0.05212
   9598.00        0.00635       -0.05261
   9599.00        0.00586       -0.05299
   9600.00        0.00537       -0.05328
   9601.00        0.00488       -0.05348
   9602.00        0.00439       -0.05357
   9603.00        0.00342       -0.05359
   9604.00        0.00244       -0.05350
   9605.00        0.00146       -0.05331
   9606.00        0.00049       -0.05304
   9607.00       -0.00049       -0.05267
   9608.00       -0.00146       -0.05222
   9609.00       -0.00244       -0.05168
   9610.00       -0.00342       -0.05106
   9611.00       -0.00439       -0.05035
   9612.00       -0.00537       -0.04956
   9613.00       -0.00635       -0.04871
   9614.00       -0.00732       -0.04778
   9615.00       -0.00830       -0.04677
   9616.00       -0.00928       -0.04570
   9617.00       -0.01025       -0.04457
   9618.00       -0.01123       -0.04338
   9619.00       -0.01221       -0.04214
   9620.00       -0.01270       -0.04085
   9621.00       -0.01318       -0.03951
   9622.00       -0.01367       -0.03813
   9623.00       -0.01416       -0.03671
   9624.00       -0.01465       -0.03526
   9625.00       -0.01514       -0.03378
   9626.00       -0.01562       -0.03229
   9627.00       -0.01611       -0.03076
   9628.00       -0.01660       -0.02924
   9629.00       -0.01709       -0.02769
   9630.00       -0.01709       -0.02614
   9631.00       -0.01709       -0.02460
   9632.00       -0.01709       -0.02306
   9633.00       -0.01709       -0.02153
   9634.00       -0.01709       -0.02000
   9635.00       -0.01709       -0.01851
   9636.00       -0.01709       -0.01704
   9637.00       -0.01709       -0.01559
   9638.00       -0.01660       -0.01418
   9639.00       -0.01611       -0.01280
   9640.00       -0.01562       -0.01146
   9641.00       -0.01514       -0.01016
   9642.00       -0.01465       -0.00891
   9643.00       -0.01416       -0.00771
   9644.00       -0.01367       -0.00656
   9645.00       -0.01318       -0.00548
   9646.00       -0.01270       -0.00444
   9647.00       -0.01221       -0.00346
   9648.00       -0.01172       -0.00256
   9649.00       -0.01074       -0.00171
   9650.00       -0.00977       -0.00093
   9651.00       -0.00879       -0.00023
   9652.00       -0.00781        0.00041
   9653.00       -0.00684        0.00098
   9654.00       -0.00586        0.00148
   9655.00       -0.00488        0.00191
   9656.00       -0.00391        0.00226
   9657.00       -0.00293        0.00255
   9658.00       -0.00195        0.00276
   9659.00       -0.00098        0.00291
   9660.00        0.00000        0.00299
   9661.00        0.00098        0.00299
   9662.00        0.00195        0.00293
   9663.00        0.00293        0.00281
   9664.00        0.00391        0.00261
   9665.00        0.00439        0.00237
   9666.00        0.00488        0.00206
   9667.00        0.00537        0.00169
   9668.00        0.00586        0.00127
   9669.00        0.00635        0.00079
   9670.00        0.00684        0.00027
   9671.00        0.00732       -0.00029
   9672.00        0.00781       -0.00090
   9673.00        0.00830       -0.00154
   9674.00        0.00879       -0.00223
   9675.00        0.00928       -0.00293
   9676.00        0.00928       -0.00368
   9677.00        0.00928       -0.00444
   9678.00        0.00928       -0.00523
   9679.00        0.00928       -0.00603
   9680.00        0.00928       -0.00685
   9681.00        0.00928       -0.00768
   9682.00        0.00928       -0.00850
   9683.00        0.00928       -0.00934
   9684.00        0.00928       -0.01018
   9685.00        0.00879       -0.01100
   9686.00        0.00830       -0.01181
   9687.00        0.00781       -0.01262
   9688.00        0.00732       -0.01341
   9689.00        0.00684       -0.01418
   9690.00        0.00635       -0.01492
   9691.00        0.00586       -0.01564
   9692.00        0.00537       -0.01634
   9693.00        0.00488       -0.01700
   9694.00        0.00439       -0.01762
   9695.00        0.00391       -0.01822
   9696.00        0.00342       -0.01877
   9697.00        0.00293       -0.01929
   9698.00        0.00244       -0.01976
   9699.00        0.00195       -0.02019
   9700.00        0.00146       -0.02057
   9701.00        0.00098       -0.02090
   9702.00        0.00049       -0.02119
   9703.00        0.00000       -0.02144
   9704.00       -0.00049       -0.02162
   9705.00       -0.00098       -0.02176
   9706.00       -0.00146       -0.02185
   9707.00       -0.00195       -0.02188
   9708.00       -0.00244       -0.02187
   9709.00       -0.00293       -0.02180
   9710.00       -0.00342       -0.02170
   9711.00       -0.00391       -0.02153
   9712.00       -0.00439       -0.02132
   9713.00       -0.00488       -0.02106
   9714.00       -0.00537       -0.02075
   9715.00       -0.00586       -0.02040
   9716.00       -0.00635       -0.02000
   9717.00       -0.00684       -0.01956
   9718.00       -0.00732       -0.01909
   9719.00       -0.00781       -0.01857
   9720.00       -0.00781       -0.01802
   9721.00       -0.00781       -0.01743
   9722.00       -0.00781       -0.01680
   9723.00       -0.00781       -0.01614
   9724.00       -0.00781       -0.01546
   9725.00       -0.00781       -0.01474
   9726.00       -0.00781       -0.01399
   9727.00       -0.00781       -0.01323
   9728.00       -0.00781       -0.01245
   9729.00       -0.00732       -0.01164
   9730.00       -0.00684       -0.01083
   9731.00       -0.00635       -0.00999
   9732.00       -0.00586       -0.00916
   9733.00       -0.00537       -0.00832
   9734.00       -0.00488       -0.00745
   9735.00       -0.00439       -0.00659
   9736.00       -0.00391       -0.00572
   9737.00       -0.00342       -0.00485
   9738.00       -0.00244       -0.00400
   9739.00       -0.00146       -0.00313
   9740.00       -0.00049       -0.00227
   9741.00        0.00049       -0.00143
   9742.00        0.00146       -0.00060
   9743.00        0.00244        0.00023
   9744.00        0.00342        0.00105
   9745.00        0.00439        0.00186
   9746.00        0.00537        0.00264
   9747.00        0.00635        0.00342
   9748.00        0.00732        0.00417
   9749.00        0.00830        0.00490
   9750.00        0.00928        0.00562
   9751.00        0.01025        0.00632
   9752.00        0.01123        0.00699
   9753.00        0.01221        0.00763
   9754.00        0.01318        0.00827
   9755.00        0.01416        0.00887
[truncated: 42,846 more chars]
