# Supplementary material for: The near-field tsunami generated by the 15 January 2022 eruption of the Hunga Tonga-Hunga Ha’apai volcano and its impact on Tongatapu, Tonga
Source: Sci Rep. 2022 Sep 7;12:15187. doi: 10.1038/s41598-022-19486-w (PMC9452557; doi:10.1038/s41598-022-19486-w)
Supplement: Supplementary file 4 — Supplementary Information 4. [file 41598_2022_19486_MOESM4_ESM.zip › Output-Point_R0_075TNT.txt]

      0.00        0.00000        0.00000
      1.00        0.00000        0.00000
      2.00        0.00000        0.00000
      3.00        0.00000        0.00000
      4.00        0.00000        0.00000
      5.00        0.00000        0.00000
      6.00        0.00000        0.00000
      7.00        0.00000        0.00000
      8.00        0.00000        0.00000
      9.00        0.00000        0.00000
     10.00        0.00000        0.00000
     11.00        0.00000        0.00000
     12.00        0.00000        0.00000
     13.00        0.00000        0.00000
     14.00        0.00000        0.00000
     15.00        0.00000        0.00000
     16.00        0.00000        0.00000
     17.00        0.00000        0.00000
     18.00        0.00000        0.00000
     19.00        0.00000        0.00000
     20.00        0.00000        0.00000
     21.00        0.00000        0.00000
     22.00        0.00000        0.00000
     23.00        0.00000        0.00000
     24.00        0.00000        0.00000
     25.00        0.00000        0.00000
     26.00        0.00000        0.00000
     27.00        0.00000        0.00000
     28.00        0.00000        0.00000
     29.00        0.00000        0.00000
     30.00        0.00000        0.00000
     31.00        0.00000        0.00000
     32.00        0.00000        0.00000
     33.00        0.00000        0.00000
     34.00        0.00000        0.00000
     35.00        0.00000        0.00000
     36.00        0.00000        0.00000
     37.00        0.00000        0.00000
     38.00        0.00000        0.00000
     39.00        0.00000        0.00000
     40.00        0.00000        0.00000
     41.00        0.00000        0.00000
     42.00        0.00000        0.00000
     43.00        0.00000        0.00000
     44.00        0.00000        0.00000
     45.00        0.00000        0.00000
     46.00        0.00000        0.00000
     47.00        0.00000        0.00000
     48.00        0.00000        0.00000
     49.00        0.00000        0.00000
     50.00        0.00000        0.00000
     51.00        0.00000        0.00000
     52.00        0.00000        0.00000
     53.00        0.00000        0.00000
     54.00        0.00000        0.00000
     55.00        0.00000        0.00000
     56.00        0.00000        0.00000
     57.00        0.00000        0.00000
     58.00        0.00000        0.00000
     59.00        0.00000        0.00000
     60.00        0.00000        0.00000
     61.00        0.00000        0.00000
     62.00        0.00000        0.00000
     63.00        0.00000        0.00000
     64.00        0.00000        0.00000
     65.00        0.00000        0.00000
     66.00        0.00000        0.00000
     67.00        0.00000        0.00000
     68.00        0.00000        0.00000
     69.00        0.00000        0.00000
     70.00        0.00000        0.00000
     71.00        0.00000        0.00000
     72.00        0.00000        0.00000
     73.00        0.00000        0.00000
     74.00        0.00000        0.00000
     75.00        0.00000        0.00000
     76.00        0.00000        0.00000
     77.00        0.00000        0.00000
     78.00        0.00000        0.00000
     79.00        0.00000        0.00000
     80.00        0.00000        0.00000
     81.00        0.00000        0.00000
     82.00        0.00000        0.00000
     83.00        0.00000        0.00000
     84.00        0.00000        0.00000
     85.00        0.00000        0.00000
     86.00        0.00000        0.00000
     87.00        0.00000        0.00000
     88.00        0.00000        0.00000
     89.00        0.00000        0.00000
     90.00        0.00000        0.00000
     91.00        0.00000        0.00000
     92.00        0.00000        0.00000
     93.00        0.00000        0.00000
     94.00        0.00000        0.00000
     95.00        0.00000        0.00000
     96.00        0.00000        0.00000
     97.00        0.00000        0.00000
     98.00        0.00000        0.00000
     99.00        0.00000        0.00000
    100.00        0.00000        0.00000
    101.00        0.00000        0.00000
    102.00        0.00000        0.00000
    103.00        0.00000        0.00000
    104.00        0.00000        0.00000
    105.00        0.00000        0.00000
    106.00        0.00000        0.00000
    107.00        0.00000        0.00000
    108.00        0.00000        0.00000
    109.00        0.00000        0.00000
    110.00        0.00000        0.00000
    111.00        0.00000        0.00000
    112.00        0.00000        0.00000
    113.00        0.00000        0.00000
    114.00        0.00000        0.00000
    115.00        0.00000        0.00000
    116.00        0.00000        0.00000
    117.00        0.00000        0.00000
    118.00        0.00000        0.00000
    119.00        0.00000        0.00000
    120.00        0.00000        0.00000
    121.00        0.00000        0.00000
    122.00        0.00000        0.00000
    123.00        0.00000        0.00000
    124.00        0.00000        0.00000
    125.00        0.00000        0.00000
    126.00        0.00000        0.00000
    127.00        0.00000        0.00000
    128.00        0.00000        0.00000
    129.00        0.00000        0.00000
    130.00        0.00000        0.00000
    131.00        0.00000        0.00000
    132.00        0.00000        0.00000
    133.00        0.00000        0.00000
    134.00        0.00000        0.00000
    135.00        0.00000        0.00000
    136.00        0.00000        0.00000
    137.00        0.00000        0.00000
    138.00        0.00000        0.00000
    139.00        0.00000        0.00000
    140.00        0.00000        0.00000
    141.00        0.00000        0.00000
    142.00        0.00000        0.00000
    143.00        0.00000        0.00000
    144.00        0.00000        0.00000
    145.00        0.00000        0.00000
    146.00        0.00000        0.00000
    147.00        0.00000        0.00000
    148.00        0.00000        0.00000
    149.00        0.00000        0.00000
    150.00        0.00000        0.00000
    151.00        0.00000        0.00000
    152.00        0.00000        0.00000
    153.00        0.00000        0.00000
    154.00        0.00000        0.00000
    155.00        0.00000        0.00000
    156.00        0.00000        0.00000
    157.00        0.00000        0.00000
    158.00        0.00000        0.00000
    159.00        0.00000        0.00000
    160.00        0.00000        0.00000
    161.00        0.00000        0.00000
    162.00        0.00000        0.00000
    163.00        0.00000        0.00000
    164.00        0.00000        0.00000
    165.00        0.00000        0.00000
    166.00        0.00000        0.00000
    167.00        0.00000        0.00000
    168.00        0.00000        0.00000
    169.00        0.00000        0.00000
    170.00        0.00000        0.00000
    171.00        0.00000        0.00000
    172.00        0.00000        0.00000
    173.00        0.00000        0.00000
    174.00        0.00000        0.00000
    175.00        0.00000        0.00000
    176.00        0.00000        0.00000
    177.00        0.00000        0.00000
    178.00        0.00000        0.00000
    179.00        0.00000        0.00000
    180.00        0.00000        0.00000
    181.00        0.00000        0.00000
    182.00        0.00000        0.00000
    183.00        0.00000        0.00000
    184.00        0.00000        0.00000
    185.00        0.00000        0.00000
    186.00        0.00000        0.00000
    187.00        0.00000        0.00000
    188.00        0.00000        0.00000
    189.00        0.00000        0.00000
    190.00        0.00000        0.00000
    191.00        0.00000        0.00000
    192.00        0.00000        0.00000
    193.00        0.00000        0.00000
    194.00        0.00000        0.00000
    195.00        0.00000        0.00000
    196.00        0.00000        0.00000
    197.00        0.00000        0.00000
    198.00        0.00000        0.00000
    199.00        0.00000        0.00000
    200.00        0.00000        0.00000
    201.00        0.00000        0.00000
    202.00        0.00000        0.00000
    203.00        0.00000        0.00000
    204.00        0.00000        0.00000
    205.00        0.00000        0.00000
    206.00        0.00000        0.00000
    207.00        0.00000        0.00000
    208.00        0.00000        0.00000
    209.00        0.00000        0.00000
    210.00        0.00000        0.00000
    211.00        0.00000        0.00000
    212.00        0.00000        0.00000
    213.00        0.00000        0.00000
    214.00        0.00000        0.00000
    215.00        0.00000        0.00000
    216.00        0.00000        0.00000
    217.00        0.00000        0.00000
    218.00        0.00000        0.00000
    219.00        0.00000        0.00000
    220.00        0.00000        0.00000
    221.00        0.00000        0.00000
    222.00        0.00000        0.00000
    223.00        0.00000        0.00000
    224.00        0.00000        0.00000
    225.00        0.00000        0.00000
    226.00        0.00000        0.00000
    227.00        0.00000        0.00000
    228.00        0.00000        0.00000
    229.00        0.00000        0.00000
    230.00        0.00000        0.00000
    231.00        0.00000        0.00000
    232.00        0.00000        0.00000
    233.00        0.00000        0.00000
    234.00        0.00000        0.00000
    235.00        0.00000        0.00000
    236.00        0.00000        0.00000
    237.00        0.00000        0.00000
    238.00        0.00000        0.00000
    239.00        0.00000        0.00000
    240.00        0.00000        0.00000
    241.00        0.00000        0.00000
    242.00        0.00000        0.00000
    243.00        0.00000        0.00000
    244.00        0.00000        0.00000
    245.00        0.00000        0.00000
    246.00        0.00000        0.00000
    247.00        0.00000        0.00000
    248.00        0.00000        0.00000
    249.00        0.00000        0.00000
    250.00        0.00000        0.00000
    251.00        0.00000        0.00000
    252.00        0.00000        0.00000
    253.00        0.00000        0.00000
    254.00        0.00000        0.00000
    255.00        0.00000        0.00000
    256.00        0.00000        0.00000
    257.00        0.00000        0.00000
    258.00        0.00000        0.00000
    259.00        0.00000        0.00000
    260.00        0.00000        0.00000
    261.00        0.00000        0.00000
    262.00        0.00000        0.00000
    263.00        0.00000        0.00000
    264.00        0.00000        0.00000
    265.00        0.00000        0.00000
    266.00        0.00000        0.00000
    267.00        0.00000        0.00000
    268.00        0.00000        0.00000
    269.00        0.00000        0.00000
    270.00        0.00000        0.00000
    271.00        0.00000        0.00000
    272.00        0.00000        0.00000
    273.00        0.00000        0.00000
    274.00        0.00000        0.00000
    275.00        0.00000        0.00000
    276.00        0.00000        0.00000
    277.00        0.00000        0.00000
    278.00        0.00000        0.00000
    279.00        0.00000        0.00000
    280.00        0.00000        0.00000
    281.00        0.00000        0.00000
    282.00        0.00000        0.00000
    283.00        0.00000        0.00000
    284.00        0.00000        0.00000
    285.00        0.00000        0.00000
    286.00        0.00000        0.00000
    287.00        0.00000        0.00000
    288.00        0.00000        0.00000
    289.00        0.00000        0.00000
    290.00        0.00000        0.00000
    291.00        0.00000        0.00000
    292.00        0.00000        0.00000
    293.00        0.00000        0.00000
    294.00        0.00000        0.00000
    295.00        0.00000        0.00000
    296.00        0.00000        0.00000
    297.00        0.00000        0.00000
    298.00        0.00000        0.00000
    299.00        0.00000        0.00000
    300.00        0.00000        0.00000
    301.00        0.00000        0.00000
    302.00        0.00000        0.00000
    303.00        0.00000        0.00000
    304.00        0.00000        0.00000
    305.00        0.00000        0.00000
    306.00        0.00000        0.00000
    307.00        0.00000        0.00000
    308.00        0.00000        0.00000
    309.00        0.00000        0.00000
    310.00        0.00000        0.00000
    311.00        0.00000        0.00000
    312.00        0.00000        0.00000
    313.00        0.00000        0.00000
    314.00        0.00000        0.00000
    315.00        0.00000        0.00000
    316.00        0.00000        0.00000
    317.00        0.00000        0.00000
    318.00        0.00000        0.00000
    319.00        0.00000        0.00000
    320.00        0.00000        0.00000
    321.00        0.00000        0.00000
    322.00        0.00000        0.00000
    323.00        0.00000        0.00000
    324.00        0.00000        0.00000
    325.00        0.00000        0.00000
    326.00        0.00000        0.00000
    327.00        0.00000        0.00000
    328.00        0.00000        0.00000
    329.00        0.00000        0.00000
    330.00        0.00000        0.00000
    331.00        0.00000        0.00000
    332.00        0.00000        0.00000
    333.00        0.00000        0.00000
    334.00        0.00000        0.00000
    335.00        0.00000        0.00000
    336.00        0.00000        0.00000
    337.00        0.00000        0.00000
    338.00        0.00000        0.00000
    339.00        0.00000        0.00000
    340.00        0.00000        0.00000
    341.00        0.00000        0.00000
    342.00        0.00000        0.00000
    343.00        0.00000        0.00000
    344.00        0.00000        0.00000
    345.00        0.00000        0.00000
    346.00        0.00000        0.00000
    347.00        0.00000        0.00000
    348.00        0.00000        0.00000
    349.00        0.00000        0.00000
    350.00        0.00000        0.00000
    351.00        0.00000        0.00000
    352.00        0.00000        0.00000
    353.00        0.00000        0.00000
    354.00        0.00000        0.00000
    355.00        0.00000        0.00000
    356.00        0.00000        0.00000
    357.00        0.00000        0.00000
    358.00        0.00000        0.00000
    359.00        0.00000        0.00000
    360.00        0.00000        0.00000
    361.00        0.00000        0.00000
    362.00        0.00000        0.00000
    363.00        0.00000        0.00000
    364.00        0.00000        0.00000
    365.00        0.00000        0.00000
    366.00        0.00000        0.00000
    367.00        0.00000        0.00000
    368.00        0.00000        0.00000
    369.00        0.00000        0.00000
    370.00        0.00000        0.00000
    371.00        0.00000        0.00000
    372.00        0.00000        0.00000
    373.00        0.00000        0.00000
    374.00        0.00000        0.00000
    375.00        0.00000        0.00000
    376.00        0.00000        0.00000
    377.00        0.00000        0.00000
    378.00        0.00000        0.00000
    379.00        0.00000        0.00000
    380.00        0.00000        0.00000
    381.00        0.00000        0.00000
    382.00        0.00000        0.00000
    383.00        0.00000        0.00000
    384.00        0.00000        0.00000
    385.00        0.00000        0.00000
    386.00        0.00000        0.00000
    387.00        0.00000        0.00000
    388.00        0.00000        0.00000
    389.00        0.00000        0.00000
    390.00        0.00000        0.00000
    391.00        0.00000        0.00000
    392.00        0.00000        0.00000
    393.00        0.00000        0.00000
    394.00        0.00000        0.00000
    395.00        0.00000        0.00000
    396.00        0.00000        0.00000
    397.00        0.00000        0.00000
    398.00        0.00000        0.00000
    399.00        0.00000        0.00000
    400.00        0.00000        0.00000
    401.00        0.00000        0.00000
    402.00        0.00000        0.00000
    403.00        0.00000        0.00000
    404.00        0.00000        0.00000
    405.00        0.00000        0.00000
    406.00        0.00000        0.00000
    407.00        0.00000        0.00000
    408.00        0.00000        0.00000
    409.00        0.00000        0.00000
    410.00        0.00000        0.00000
    411.00        0.00000        0.00000
    412.00        0.00000        0.00000
    413.00        0.00000        0.00000
    414.00        0.00000        0.00000
    415.00        0.00000        0.00000
    416.00        0.00000        0.00000
    417.00        0.00000        0.00000
    418.00        0.00000        0.00000
    419.00        0.00000        0.00000
    420.00        0.00000        0.00000
    421.00        0.00000        0.00000
    422.00        0.00000        0.00000
    423.00        0.00000        0.00000
    424.00        0.00000        0.00000
    425.00        0.00000        0.00000
    426.00        0.00000        0.00000
    427.00        0.00000        0.00000
    428.00        0.00000        0.00000
    429.00        0.00000        0.00000
    430.00        0.00000        0.00000
    431.00        0.00000        0.00000
    432.00        0.00000        0.00000
    433.00        0.00000        0.00000
    434.00        0.00000        0.00000
    435.00        0.00000        0.00000
    436.00        0.00000        0.00000
    437.00        0.00000        0.00000
    438.00        0.00000        0.00000
    439.00        0.00000        0.00000
    440.00        0.00000        0.00000
    441.00        0.00000        0.00000
    442.00        0.00000        0.00000
    443.00        0.00000        0.00000
    444.00        0.00000        0.00000
    445.00        0.00000        0.00000
    446.00        0.00000        0.00000
    447.00        0.00000        0.00000
    448.00        0.00000        0.00000
    449.00        0.00000        0.00000
    450.00        0.00000        0.00000
    451.00        0.00000        0.00000
    452.00        0.00000        0.00000
    453.00        0.00000        0.00000
    454.00        0.00000        0.00000
    455.00        0.00000        0.00000
    456.00        0.00000        0.00000
    457.00        0.00000        0.00000
    458.00        0.00000        0.00000
    459.00        0.00000        0.00000
    460.00        0.00000        0.00000
    461.00        0.00000        0.00000
    462.00        0.00000        0.00000
    463.00        0.00000        0.00000
    464.00        0.00000        0.00000
    465.00        0.00000        0.00000
    466.00        0.00000        0.00000
    467.00        0.00000        0.00000
    468.00        0.00000        0.00000
    469.00        0.00000        0.00000
    470.00        0.00000        0.00000
    471.00        0.00000        0.00000
    472.00        0.00000        0.00000
    473.00        0.00000        0.00000
    474.00        0.00000        0.00000
    475.00        0.00000        0.00000
    476.00        0.00000        0.00000
    477.00        0.00000        0.00000
    478.00        0.00000        0.00000
    479.00        0.00000        0.00000
    480.00        0.00000        0.00000
    481.00        0.00000        0.00000
    482.00        0.00000        0.00000
    483.00        0.00000        0.00000
    484.00        0.00000        0.00000
    485.00        0.00000        0.00000
    486.00        0.00000        0.00000
    487.00        0.00000        0.00000
    488.00        0.00000        0.00000
    489.00        0.00000        0.00000
    490.00        0.00000        0.00000
    491.00        0.00000        0.00000
    492.00        0.00000        0.00000
    493.00        0.00000        0.00000
    494.00        0.00000        0.00000
    495.00        0.00000        0.00000
    496.00        0.00000        0.00000
    497.00        0.00000        0.00000
    498.00        0.00000        0.00000
    499.00        0.00000        0.00000
    500.00        0.00000        0.00000
    501.00        0.00000        0.00000
    502.00        0.00000        0.00000
    503.00        0.00000        0.00000
    504.00        0.00000        0.00000
    505.00        0.00000        0.00000
    506.00        0.00000        0.00000
    507.00        0.00000        0.00000
    508.00        0.00000        0.00000
    509.00        0.00000        0.00000
    510.00        0.00000        0.00000
    511.00        0.00000        0.00000
    512.00        0.00000        0.00000
    513.00        0.00000        0.00000
    514.00        0.00000        0.00000
    515.00        0.00000        0.00000
    516.00        0.00000        0.00000
    517.00        0.00000        0.00000
    518.00        0.00000        0.00000
    519.00        0.00000        0.00000
    520.00        0.00000        0.00000
    521.00        0.00000        0.00000
    522.00        0.00000        0.00000
    523.00        0.00000        0.00000
    524.00        0.00000        0.00000
    525.00        0.00000        0.00000
    526.00        0.00000        0.00000
    527.00        0.00000        0.00000
    528.00        0.00000        0.00000
    529.00        0.00000        0.00000
    530.00        0.00000        0.00000
    531.00        0.00000        0.00000
    532.00        0.00000        0.00000
    533.00        0.00000        0.00000
    534.00        0.00000        0.00000
    535.00        0.00000        0.00000
    536.00        0.00000        0.00000
    537.00        0.00000        0.00000
    538.00        0.00000        0.00000
    539.00        0.00000        0.00000
    540.00        0.00000        0.00000
    541.00        0.00000        0.00000
    542.00        0.00000        0.00000
    543.00        0.00000        0.00000
    544.00        0.00000        0.00000
    545.00        0.00000        0.00000
    546.00        0.00000        0.00000
    547.00        0.00000        0.00000
    548.00        0.00000        0.00000
    549.00        0.00000        0.00000
    550.00        0.00000        0.00000
    551.00        0.00000        0.00000
    552.00        0.00000        0.00000
    553.00        0.00000        0.00000
    554.00        0.00000        0.00000
    555.00        0.00000        0.00000
    556.00        0.00000        0.00000
    557.00        0.00000        0.00000
    558.00        0.00000        0.00000
    559.00        0.00000        0.00000
    560.00        0.00000        0.00000
    561.00        0.00000        0.00000
    562.00        0.00000        0.00000
    563.00        0.00000        0.00000
    564.00        0.00000        0.00000
    565.00        0.00000        0.00000
    566.00        0.00000        0.00000
    567.00        0.00000        0.00000
    568.00        0.00000        0.00000
    569.00        0.00000        0.00000
    570.00        0.00000        0.00000
    571.00        0.00000        0.00000
    572.00        0.00000        0.00000
    573.00        0.00000        0.00000
    574.00        0.00000        0.00000
    575.00        0.00000        0.00000
    576.00        0.00000        0.00000
    577.00        0.00000        0.00000
    578.00        0.00000        0.00000
    579.00        0.00000        0.00000
    580.00        0.00000        0.00000
    581.00        0.00000        0.00000
    582.00        0.00000        0.00000
    583.00        0.00000        0.00000
    584.00        0.00000        0.00000
    585.00        0.00000        0.00000
    586.00        0.00000        0.00000
    587.00        0.00000        0.00000
    588.00        0.00000        0.00000
    589.00        0.00000        0.00000
    590.00        0.00000        0.00000
    591.00        0.00000        0.00000
    592.00        0.00000        0.00000
    593.00        0.00000        0.00000
    594.00        0.00000        0.00000
    595.00        0.00000        0.00000
    596.00        0.00000        0.00000
    597.00        0.00000        0.00000
    598.00        0.00000        0.00000
    599.00        0.00000        0.00000
    600.00        0.00000        0.00000
    601.00        0.00000        0.00000
    602.00        0.00000        0.00000
    603.00        0.00000        0.00000
    604.00        0.00000        0.00000
    605.00        0.00000        0.00000
    606.00        0.00000        0.00000
    607.00        0.00000        0.00000
    608.00        0.00000        0.00000
    609.00        0.00000        0.00000
    610.00        0.00000        0.00000
    611.00        0.00000        0.00000
    612.00        0.00000        0.00000
    613.00        0.00000        0.00000
    614.00        0.00000        0.00000
    615.00        0.00000        0.00000
    616.00        0.00000        0.00000
    617.00        0.00000        0.00000
    618.00        0.00000        0.00000
    619.00        0.00000        0.00000
    620.00        0.00000        0.00000
    621.00        0.00000        0.00000
    622.00        0.00000        0.00000
    623.00        0.00000        0.00000
    624.00        0.00000        0.00000
    625.00        0.00000        0.00000
    626.00        0.00000        0.00000
    627.00        0.00000        0.00000
    628.00        0.00000        0.00000
    629.00        0.00000        0.00000
    630.00        0.00000        0.00000
    631.00        0.00000        0.00000
    632.00        0.00000        0.00000
    633.00        0.00000        0.00000
    634.00        0.00000        0.00000
    635.00        0.00000        0.00000
    636.00        0.00000        0.00000
    637.00        0.00000        0.00000
    638.00        0.00000        0.00000
    639.00        0.00000        0.00000
    640.00        0.00000        0.00000
    641.00        0.00000        0.00000
    642.00        0.00000        0.00000
    643.00        0.00000        0.00000
    644.00        0.00000        0.00000
    645.00        0.00000        0.00000
    646.00        0.00000        0.00000
    647.00        0.00000        0.00000
    648.00        0.00000        0.00000
    649.00        0.00000        0.00000
    650.00        0.00000        0.00000
    651.00        0.00000        0.00000
    652.00        0.00000        0.00000
    653.00        0.00000        0.00000
    654.00        0.00000        0.00000
    655.00        0.00000        0.00000
    656.00        0.00000        0.00000
    657.00        0.00000        0.00000
    658.00        0.00000        0.00000
    659.00        0.00000        0.00000
    660.00        0.00000        0.00000
    661.00        0.00000        0.00000
    662.00        0.00000        0.00000
    663.00        0.00000        0.00000
    664.00        0.00000        0.00000
    665.00        0.00000        0.00000
    666.00        0.00000        0.00000
    667.00        0.00000        0.00000
    668.00        0.00000        0.00000
    669.00        0.00000        0.00000
    670.00        0.00000        0.00000
    671.00        0.00000        0.00000
    672.00        0.00000        0.00000
    673.00        0.00000        0.00000
    674.00        0.00000        0.00000
    675.00        0.00000        0.00000
    676.00        0.00000        0.00000
    677.00        0.00000        0.00000
    678.00        0.00000        0.00000
    679.00        0.00000        0.00000
    680.00        0.00000        0.00000
    681.00        0.00000        0.00000
    682.00        0.00000        0.00000
    683.00        0.00000        0.00000
    684.00        0.00000        0.00000
    685.00        0.00000        0.00000
    686.00        0.00000        0.00000
    687.00        0.00000        0.00000
    688.00        0.00000        0.00000
    689.00        0.00000        0.00000
    690.00        0.00000        0.00000
    691.00        0.00000        0.00000
    692.00        0.00000        0.00000
    693.00        0.00000        0.00000
    694.00        0.00000        0.00000
    695.00        0.00000        0.00000
    696.00        0.00000        0.00000
    697.00        0.00000        0.00000
    698.00        0.00000        0.00000
    699.00        0.00000        0.00000
    700.00        0.00000        0.00000
    701.00        0.00000        0.00000
    702.00        0.00000        0.00000
    703.00        0.00000        0.00000
    704.00        0.00000        0.00000
    705.00        0.00000        0.00000
    706.00        0.00000        0.00000
    707.00        0.00000        0.00000
    708.00        0.00000        0.00000
    709.00        0.00000        0.00000
    710.00        0.00000        0.00000
    711.00        0.00000        0.00000
    712.00        0.00000        0.00000
    713.00        0.00000        0.00000
    714.00        0.00000        0.00000
    715.00        0.00000        0.00000
    716.00        0.00000        0.00000
    717.00        0.00000        0.00000
    718.00        0.00000        0.00000
    719.00        0.00000        0.00000
    720.00        0.00000        0.00000
    721.00        0.00000        0.00000
    722.00        0.00000        0.00000
    723.00        0.00000        0.00000
    724.00        0.00000        0.00000
    725.00        0.00000        0.00000
    726.00        0.00000        0.00000
    727.00        0.00000        0.00000
    728.00        0.00000        0.00000
    729.00        0.00000        0.00000
    730.00        0.00000        0.00000
    731.00        0.00000        0.00000
    732.00        0.00000        0.00000
    733.00        0.00000        0.00000
    734.00        0.00000        0.00000
    735.00        0.00000        0.00000
    736.00        0.00000        0.00000
    737.00        0.00000        0.00000
    738.00        0.00000        0.00000
    739.00        0.00000        0.00000
    740.00        0.00000        0.00000
    741.00        0.00000        0.00000
    742.00        0.00000        0.00000
    743.00        0.00000        0.00000
    744.00        0.00000        0.00000
    745.00        0.00000        0.00000
    746.00        0.00000        0.00000
    747.00        0.00000        0.00000
    748.00        0.00000        0.00000
    749.00        0.00000        0.00000
    750.00        0.00000        0.00000
    751.00        0.00000        0.00000
    752.00        0.00000        0.00000
    753.00        0.00000        0.00000
    754.00        0.00000        0.00000
    755.00        0.00000        0.00000
    756.00        0.00000        0.00000
    757.00        0.00000        0.00000
    758.00        0.00000        0.00000
    759.00        0.00000        0.00000
    760.00        0.00000        0.00000
    761.00        0.00000        0.00000
    762.00        0.00000        0.00000
    763.00        0.00000        0.00000
    764.00        0.00000        0.00000
    765.00        0.00000        0.00000
    766.00        0.00000        0.00000
    767.00        0.00000        0.00000
    768.00        0.00000        0.00000
    769.00        0.00000        0.00000
    770.00        0.00000        0.00000
    771.00        0.00000        0.00000
    772.00        0.00000        0.00000
    773.00        0.00000        0.00000
    774.00        0.00000        0.00000
    775.00        0.00000        0.00000
    776.00        0.00000        0.00000
    777.00        0.00000        0.00000
    778.00        0.00000        0.00000
    779.00        0.00000        0.00000
    780.00        0.00000        0.00000
    781.00        0.00000        0.00000
    782.00        0.00000        0.00000
    783.00        0.00000        0.00000
    784.00        0.00000        0.00000
    785.00        0.00000        0.00000
    786.00        0.00000        0.00000
    787.00        0.00000        0.00000
    788.00        0.00000        0.00000
    789.00        0.00000        0.00000
    790.00        0.00000        0.00000
    791.00        0.00000        0.00000
    792.00        0.00000        0.00000
    793.00        0.00000        0.00000
    794.00        0.00000        0.00000
    795.00        0.00000        0.00000
    796.00        0.00000        0.00000
    797.00        0.00000        0.00000
    798.00        0.00000        0.00000
    799.00        0.00000        0.00000
    800.00        0.00000        0.00000
    801.00        0.00000        0.00000
    802.00        0.00000        0.00000
    803.00        0.00000        0.00000
    804.00        0.00000        0.00000
    805.00        0.00000        0.00000
    806.00        0.00000        0.00000
    807.00        0.00000        0.00000
    808.00        0.00000        0.00000
    809.00        0.00000        0.00000
    810.00        0.00000        0.00000
    811.00        0.00000        0.00000
    812.00        0.00000        0.00000
    813.00        0.00000        0.00000
    814.00        0.00000        0.00000
    815.00        0.00000        0.00000
    816.00        0.00000        0.00000
    817.00        0.00000        0.00000
    818.00        0.00000        0.00000
    819.00        0.00000        0.00000
    820.00        0.00000        0.00000
    821.00        0.00000        0.00000
    822.00        0.00000        0.00000
    823.00        0.00000        0.00000
    824.00        0.00000        0.00000
    825.00        0.00000        0.00000
    826.00        0.00000        0.00000
    827.00        0.00000        0.00000
    828.00        0.00000        0.00000
    829.00        0.00000        0.00000
    830.00        0.00000        0.00000
    831.00        0.00000        0.00000
    832.00        0.00000        0.00000
    833.00        0.00000        0.00000
    834.00        0.00000        0.00000
    835.00        0.00000        0.00000
    836.00        0.00000        0.00000
    837.00        0.00000        0.00000
    838.00        0.00000        0.00000
    839.00        0.00000        0.00000
    840.00        0.00000        0.00000
    841.00        0.00000        0.00000
    842.00        0.00000        0.00000
    843.00        0.00000        0.00000
    844.00        0.00000        0.00000
    845.00        0.00000        0.00000
    846.00        0.00000        0.00000
    847.00        0.00000        0.00000
    848.00        0.00000        0.00000
    849.00        0.00000        0.00000
    850.00        0.00000        0.00000
    851.00        0.00000        0.00000
    852.00        0.00000        0.00000
    853.00        0.00000        0.00000
    854.00        0.00000        0.00000
    855.00        0.00000        0.00000
    856.00        0.00000        0.00000
    857.00        0.00000        0.00000
    858.00        0.00000        0.00000
    859.00        0.00000        0.00000
    860.00        0.00000        0.00000
    861.00        0.00000        0.00000
    862.00        0.00000        0.00000
    863.00        0.00000        0.00000
    864.00        0.00000        0.00000
    865.00        0.00000        0.00000
    866.00        0.00000        0.00000
    867.00        0.00000        0.00000
    868.00        0.00000        0.00000
    869.00        0.00000        0.00000
    870.00        0.00000        0.00000
    871.00        0.00000        0.00000
    872.00        0.00000        0.00000
    873.00        0.00000        0.00000
    874.00        0.00000        0.00000
    875.00        0.00000        0.00000
    876.00        0.00000        0.00000
    877.00        0.00000        0.00000
    878.00        0.00000        0.00000
    879.00        0.00000        0.00000
    880.00        0.00000        0.00000
    881.00        0.00000        0.00000
    882.00        0.00000        0.00000
    883.00        0.00000        0.00000
    884.00        0.00000        0.00000
    885.00        0.00000        0.00000
    886.00        0.00000        0.00000
    887.00        0.00000        0.00000
    888.00        0.00000        0.00000
    889.00        0.00000        0.00000
    890.00        0.00000        0.00000
    891.00        0.00000        0.00000
    892.00        0.00000        0.00000
    893.00        0.00000        0.00000
    894.00        0.00000        0.00000
    895.00        0.00000        0.00000
    896.00        0.00000        0.00000
    897.00        0.00000        0.00000
    898.00        0.00000        0.00000
    899.00        0.00000        0.00000
    900.00        0.00000        0.00000
    901.00        0.00000        0.00000
    902.00        0.00000        0.00000
    903.00        0.00000        0.00000
    904.00        0.00000        0.00000
    905.00        0.00000        0.00000
    906.00        0.00000        0.00000
    907.00        0.00000        0.00000
    908.00        0.00000        0.00000
    909.00        0.00000        0.00000
    910.00        0.00000        0.00000
    911.00        0.00000        0.00000
    912.00        0.00000        0.00000
    913.00        0.00000        0.00000
    914.00        0.00000        0.00000
    915.00        0.00000        0.00000
    916.00        0.00000        0.00000
    917.00        0.00000        0.00000
    918.00        0.00000        0.00000
    919.00        0.00000        0.00000
    920.00        0.00000        0.00000
    921.00        0.00000        0.00000
    922.00        0.00000        0.00000
    923.00        0.00000        0.00000
    924.00        0.00000        0.00000
    925.00        0.00000        0.00000
    926.00        0.00000        0.00000
    927.00        0.00000        0.00000
    928.00        0.00000        0.00000
    929.00        0.00000        0.00000
    930.00        0.00000        0.00000
    931.00        0.00000        0.00000
    932.00        0.00000        0.00000
    933.00        0.00000        0.00000
    934.00        0.00000        0.00000
    935.00        0.00000        0.00000
    936.00        0.00000        0.00000
    937.00        0.00000        0.00000
    938.00        0.00000        0.00000
    939.00        0.00000        0.00000
    940.00        0.00000        0.00000
    941.00        0.00000        0.00000
    942.00        0.00000        0.00000
    943.00        0.00000        0.00000
    944.00        0.00000        0.00000
    945.00        0.00000        0.00000
    946.00        0.00000        0.00000
    947.00        0.00000        0.00000
    948.00        0.00000        0.00000
    949.00        0.00000        0.00000
    950.00        0.00000        0.00000
    951.00        0.00000        0.00000
    952.00        0.00000        0.00000
    953.00        0.00000        0.00000
    954.00        0.00000        0.00000
    955.00        0.00000        0.00000
    956.00        0.00000        0.00000
    957.00        0.00000        0.00000
    958.00        0.00000        0.00000
    959.00        0.00000        0.00000
    960.00        0.00000        0.00000
    961.00        0.00000        0.00000
    962.00        0.00000        0.00000
    963.00        0.00000        0.00000
    964.00        0.00000        0.00000
    965.00        0.00000        0.00000
    966.00        0.00000        0.00000
    967.00        0.00000        0.00000
    968.00        0.00000        0.00000
    969.00        0.00000        0.00000
    970.00        0.00000        0.00000
    971.00        0.00000        0.00000
    972.00        0.00000        0.00000
    973.00        0.00000        0.00000
    974.00        0.00000        0.00000
    975.00        0.00000        0.00000
    976.00        0.00000        0.00000
    977.00        0.00000        0.00000
    978.00        0.00000        0.00000
    979.00        0.00000        0.00000
    980.00        0.00000        0.00000
    981.00        0.00000        0.00000
    982.00        0.00000        0.00000
    983.00        0.00000        0.00000
    984.00        0.00000        0.00000
    985.00        0.00000        0.00000
    986.00        0.00000        0.00000
    987.00        0.00000        0.00000
    988.00        0.00000        0.00000
    989.00        0.00000        0.00000
    990.00        0.00000        0.00000
    991.00        0.00000        0.00000
    992.00        0.00000        0.00000
    993.00        0.00000        0.00000
    994.00        0.00000        0.00000
    995.00        0.00000        0.00000
    996.00        0.00000        0.00000
    997.00        0.00000        0.00000
    998.00        0.00000        0.00000
    999.00        0.00000        0.00000
   1000.00        0.00000        0.00000
   1001.00        0.00000        0.00000
   1002.00        0.00000        0.00000
   1003.00        0.00000        0.00000
   1004.00        0.00000        0.00000
   1005.00        0.00000        0.00000
   1006.00        0.00000        0.00000
   1007.00        0.00000        0.00000
   1008.00        0.00000        0.00000
   1009.00        0.00000        0.00000
   1010.00        0.00000        0.00000
   1011.00        0.00000        0.00000
   1012.00        0.00000        0.00000
   1013.00        0.00000        0.00000
   1014.00        0.00000        0.00000
   1015.00        0.00000        0.00000
   1016.00        0.00000        0.00000
   1017.00        0.00000        0.00000
   1018.00        0.00000        0.00000
   1019.00        0.00000        0.00000
   1020.00        0.00000        0.00000
   1021.00        0.00000        0.00000
   1022.00        0.00000        0.00000
   1023.00        0.00000        0.00000
   1024.00        0.00000        0.00000
   1025.00        0.00000        0.00000
   1026.00        0.00000        0.00000
   1027.00        0.00000        0.00000
   1028.00        0.00000        0.00000
   1029.00        0.00000        0.00000
   1030.00        0.00000        0.00000
   1031.00        0.00000        0.00000
   1032.00        0.00000        0.00000
   1033.00        0.00000        0.00000
   1034.00        0.00000        0.00000
   1035.00        0.00000        0.00000
   1036.00        0.00000        0.00000
   1037.00        0.00000        0.00000
   1038.00        0.00000        0.00000
   1039.00        0.00000        0.00000
   1040.00        0.00000        0.00000
   1041.00        0.00000        0.00000
   1042.00        0.00000        0.00000
   1043.00        0.00000        0.00000
   1044.00        0.00000        0.00000
   1045.00        0.00000        0.00000
   1046.00        0.00000        0.00000
   1047.00        0.00000        0.00000
   1048.00        0.00000        0.00000
   1049.00        0.00000        0.00000
   1050.00        0.00000        0.00000
   1051.00        0.00000        0.00000
   1052.00        0.00000        0.00000
   1053.00        0.00000        0.00000
   1054.00        0.00000        0.00000
   1055.00        0.00000        0.00000
   1056.00        0.00000        0.00000
   1057.00        0.00000        0.00000
   1058.00        0.00000        0.00000
   1059.00        0.00000        0.00000
   1060.00        0.00000        0.00000
   1061.00        0.00000        0.00000
   1062.00        0.00000        0.00000
   1063.00        0.00000        0.00000
   1064.00        0.00000        0.00000
   1065.00        0.00000        0.00000
   1066.00        0.00000        0.00000
   1067.00        0.00000        0.00000
   1068.00        0.00000        0.00000
   1069.00        0.00000        0.00000
   1070.00        0.00000        0.00000
   1071.00        0.00000        0.00000
   1072.00        0.00000        0.00000
   1073.00        0.00000        0.00000
   1074.00        0.00000        0.00000
   1075.00        0.00000        0.00000
   1076.00        0.00000        0.00000
   1077.00        0.00000        0.00000
   1078.00        0.00000        0.00000
   1079.00        0.00000        0.00000
   1080.00        0.00000        0.00000
   1081.00        0.00000        0.00000
   1082.00        0.00000        0.00000
   1083.00        0.00000        0.00000
   1084.00        0.00000        0.00000
   1085.00        0.00000        0.00000
   1086.00        0.00000        0.00000
   1087.00        0.00000        0.00000
   1088.00        0.00000        0.00000
   1089.00        0.00000        0.00000
   1090.00        0.00000        0.00000
   1091.00        0.00000        0.00000
   1092.00        0.00000        0.00000
   1093.00        0.00000        0.00000
   1094.00        0.00000        0.00000
   1095.00        0.00000        0.00000
   1096.00        0.00000        0.00000
   1097.00        0.00000        0.00000
   1098.00        0.00000        0.00000
   1099.00        0.00000        0.00000
   1100.00        0.00000        0.00000
   1101.00        0.00000        0.00000
   1102.00        0.00000        0.00000
   1103.00        0.00000        0.00000
   1104.00        0.00000        0.00000
   1105.00        0.00000        0.00000
   1106.00        0.00000        0.00000
   1107.00        0.00000        0.00000
   1108.00        0.00000        0.00000
   1109.00        0.00000        0.00000
   1110.00        0.00000        0.00000
   1111.00        0.00000        0.00000
   1112.00        0.00000        0.00000
   1113.00        0.00000        0.00000
   1114.00        0.00000        0.00000
   1115.00        0.00000        0.00000
   1116.00        0.00000        0.00000
   1117.00        0.00000        0.00000
   1118.00        0.00000        0.00000
   1119.00        0.00000        0.00000
   1120.00        0.00000        0.00000
   1121.00        0.00000        0.00000
   1122.00        0.00000        0.00000
   1123.00        0.00000        0.00000
   1124.00        0.00000        0.00000
   1125.00        0.00000        0.00000
   1126.00        0.00000        0.00000
   1127.00        0.00000        0.00000
   1128.00        0.00000        0.00000
   1129.00        0.00000        0.00000
   1130.00        0.00000        0.00000
   1131.00        0.00000        0.00000
   1132.00        0.00000        0.00000
   1133.00        0.00000        0.00000
   1134.00        0.00000        0.00000
   1135.00        0.00000        0.00000
   1136.00        0.00000        0.00000
   1137.00        0.00000        0.00000
   1138.00        0.00000        0.00000
   1139.00        0.00000        0.00000
   1140.00        0.00000        0.00000
   1141.00        0.00000        0.00000
   1142.00        0.00000        0.00000
   1143.00        0.00000        0.00000
   1144.00        0.00000        0.00000
   1145.00        0.00000        0.00000
   1146.00        0.00000        0.00000
   1147.00        0.00000        0.00000
   1148.00        0.00000        0.00000
   1149.00        0.00000        0.00000
   1150.00        0.00000        0.00000
   1151.00        0.00000        0.00000
   1152.00        0.00000        0.00000
   1153.00        0.00000        0.00000
   1154.00        0.00000        0.00000
   1155.00        0.00000        0.00000
   1156.00        0.00000        0.00000
   1157.00        0.00000        0.00000
   1158.00        0.00000        0.00000
   1159.00        0.00000        0.00000
   1160.00        0.00000        0.00000
   1161.00        0.00000        0.00000
   1162.00        0.00000        0.00000
   1163.00        0.00000        0.00000
   1164.00        0.00000        0.00000
   1165.00        0.00000        0.00000
   1166.00        0.00000        0.00000
   1167.00        0.00000        0.00000
   1168.00        0.00000        0.00000
   1169.00        0.00000        0.00000
   1170.00        0.00000        0.00000
   1171.00        0.00000        0.00000
   1172.00        0.00000        0.00000
   1173.00        0.00000        0.00000
   1174.00        0.00000        0.00000
   1175.00        0.00000        0.00000
   1176.00        0.00000        0.00000
   1177.00        0.00000        0.00000
   1178.00        0.00000        0.00000
   1179.00        0.00000        0.00000
   1180.00        0.00000        0.00000
   1181.00        0.00000        0.00000
   1182.00        0.00000        0.00000
   1183.00        0.00000        0.00000
   1184.00        0.00000        0.00000
   1185.00        0.00000        0.00000
   1186.00        0.00000        0.00000
   1187.00        0.00000        0.00000
   1188.00        0.00000        0.00000
   1189.00        0.00000        0.00000
   1190.00        0.00000        0.00000
   1191.00        0.00000        0.00000
   1192.00        0.00000        0.00000
   1193.00        0.00000        0.00000
   1194.00        0.00000        0.00000
   1195.00        0.00000        0.00000
   1196.00        0.00000        0.00000
   1197.00        0.00000        0.00000
   1198.00        0.00000        0.00000
   1199.00        0.00000        0.00000
   1200.00        0.00000        0.00000
   1201.00        0.00000        0.00000
   1202.00        0.00000        0.00000
   1203.00        0.00000        0.00000
   1204.00        0.00000        0.00000
   1205.00        0.00000        0.00000
   1206.00        0.00000        0.00000
   1207.00        0.00000        0.00000
   1208.00        0.00000        0.00000
   1209.00        0.00000        0.00000
   1210.00        0.00000        0.00000
   1211.00        0.00000        0.00000
   1212.00        0.00000        0.00000
   1213.00        0.00000        0.00000
   1214.00        0.00000        0.00000
   1215.00        0.00000        0.00000
   1216.00        0.00000        0.00000
   1217.00        0.00000        0.00000
   1218.00        0.00000        0.00000
   1219.00        0.00000        0.00000
   1220.00        0.00000        0.00000
   1221.00        0.00000        0.00000
   1222.00        0.00000        0.00000
   1223.00        0.00000        0.00000
   1224.00        0.00000        0.00000
   1225.00        0.00000        0.00000
   1226.00        0.00000        0.00000
   1227.00        0.00000        0.00000
   1228.00        0.00000        0.00000
   1229.00        0.00000        0.00000
   1230.00        0.00000        0.00000
   1231.00        0.00000        0.00000
   1232.00        0.00000        0.00000
   1233.00        0.00000        0.00000
   1234.00        0.00000        0.00000
   1235.00        0.00000        0.00000
   1236.00        0.00000        0.00000
   1237.00        0.00000        0.00000
   1238.00        0.00000        0.00000
   1239.00        0.00000        0.00000
   1240.00        0.00000        0.00000
   1241.00        0.00000        0.00000
   1242.00        0.00000        0.00000
   1243.00        0.00000        0.00000
   1244.00        0.00000        0.00000
   1245.00        0.00000        0.00000
   1246.00        0.00000        0.00000
   1247.00        0.00000        0.00000
   1248.00        0.00000        0.00000
   1249.00        0.00000        0.00000
   1250.00        0.00000        0.00000
   1251.00        0.00000        0.00000
   1252.00        0.00000        0.00000
   1253.00        0.00000        0.00000
   1254.00        0.00000        0.00000
   1255.00        0.00000        0.00000
   1256.00        0.00000        0.00000
   1257.00        0.00000        0.00000
   1258.00        0.00000        0.00000
   1259.00        0.00000        0.00000
   1260.00        0.00000        0.00000
   1261.00        0.00000        0.00000
   1262.00        0.00000        0.00000
   1263.00        0.00000        0.00000
   1264.00        0.00000        0.00000
   1265.00        0.00000        0.00000
   1266.00        0.00000        0.00000
   1267.00        0.00000        0.00000
   1268.00        0.00000        0.00000
   1269.00        0.00000        0.00000
   1270.00        0.00000        0.00000
   1271.00        0.00000        0.00000
   1272.00        0.00000        0.00000
   1273.00        0.00000        0.00000
   1274.00        0.00000        0.00000
   1275.00        0.00000        0.00000
   1276.00        0.00000        0.00000
   1277.00        0.00000        0.00000
   1278.00        0.00000        0.00000
   1279.00        0.00000        0.00000
   1280.00        0.00000        0.00000
   1281.00        0.00000        0.00000
   1282.00        0.00000        0.00000
   1283.00        0.00000        0.00000
   1284.00        0.00000        0.00000
   1285.00        0.00000        0.00000
   1286.00        0.00000        0.00000
   1287.00        0.00000        0.00000
   1288.00        0.00000        0.00000
   1289.00        0.00000        0.00000
   1290.00        0.00000        0.00000
   1291.00        0.00000        0.00000
   1292.00        0.00000        0.00000
   1293.00        0.00000        0.00000
   1294.00        0.00000        0.00000
   1295.00        0.00000        0.00000
   1296.00        0.00000        0.00000
   1297.00        0.00000        0.00000
   1298.00        0.00000        0.00000
   1299.00        0.00000        0.00000
   1300.00        0.00000        0.00000
   1301.00        0.00000        0.00000
   1302.00        0.00000        0.00000
   1303.00        0.00000        0.00000
   1304.00        0.00000        0.00000
   1305.00        0.00000        0.00000
   1306.00        0.00000        0.00000
   1307.00        0.00000        0.00000
   1308.00        0.00000        0.00000
   1309.00        0.00000        0.00000
   1310.00        0.00000        0.00000
   1311.00        0.00000        0.00000
   1312.00        0.00000        0.00000
   1313.00        0.00000        0.00000
   1314.00        0.00000        0.00000
   1315.00        0.00000        0.00000
   1316.00        0.00000        0.00000
   1317.00        0.00000        0.00000
   1318.00        0.00000        0.00000
   1319.00        0.00000        0.00000
   1320.00        0.00000        0.00000
   1321.00        0.00000        0.00000
   1322.00        0.00000        0.00000
   1323.00        0.00000        0.00000
   1324.00        0.00000        0.00000
   1325.00        0.00000        0.00000
   1326.00        0.00000        0.00000
   1327.00        0.00000        0.00000
   1328.00        0.00000        0.00000
   1329.00        0.00000        0.00000
   1330.00        0.00000        0.00000
   1331.00        0.00000        0.00000
   1332.00        0.00000        0.00000
   1333.00        0.00000        0.00000
   1334.00        0.00000        0.00000
   1335.00        0.00000        0.00000
   1336.00        0.00000        0.00000
   1337.00        0.00000        0.00000
   1338.00        0.00000        0.00000
   1339.00        0.00000        0.00000
   1340.00        0.00000        0.00000
   1341.00        0.00000        0.00000
   1342.00        0.00000        0.00000
   1343.00        0.00000        0.00000
   1344.00        0.00000        0.00000
   1345.00        0.00000        0.00000
   1346.00        0.00000        0.00000
   1347.00        0.00000        0.00000
   1348.00        0.00000        0.00000
   1349.00        0.00000        0.00000
   1350.00        0.00000        0.00000
   1351.00        0.00000        0.00000
   1352.00        0.00000        0.00000
   1353.00        0.00000        0.00000
   1354.00        0.00000        0.00000
   1355.00        0.00000        0.00000
   1356.00        0.00000        0.00000
   1357.00        0.00000        0.00000
   1358.00        0.00000        0.00000
   1359.00        0.00000        0.00000
   1360.00        0.00000        0.00000
   1361.00        0.00000        0.00000
   1362.00        0.00000        0.00000
   1363.00        0.00000        0.00000
   1364.00        0.00000        0.00000
   1365.00        0.00000        0.00000
   1366.00        0.00000        0.00000
   1367.00        0.00000        0.00000
   1368.00        0.00000        0.00000
   1369.00        0.00000        0.00000
   1370.00        0.00000        0.00000
   1371.00        0.00000        0.00000
   1372.00        0.00000        0.00000
   1373.00        0.00000        0.00000
   1374.00        0.00000        0.00000
   1375.00        0.00000        0.00000
   1376.00        0.00000        0.00000
   1377.00        0.00000        0.00000
   1378.00        0.00000        0.00000
   1379.00        0.00000        0.00000
   1380.00        0.00000        0.00000
   1381.00        0.00000        0.00000
   1382.00        0.00000        0.00000
   1383.00        0.00000        0.00000
   1384.00        0.00000        0.00000
   1385.00        0.00000        0.00000
   1386.00        0.00000        0.00000
   1387.00        0.00000        0.00000
   1388.00        0.00000        0.00002
   1389.00        0.00000        0.00002
   1390.00        0.00000        0.00002
   1391.00        0.00000        0.00002
   1392.00        0.00000        0.00002
   1393.00        0.00000        0.00002
   1394.00        0.00000        0.00002
   1395.00        0.00000        0.00002
   1396.00        0.00000        0.00002
   1397.00        0.00000        0.00002
   1398.00        0.00000        0.00002
   1399.00        0.00000        0.00003
   1400.00        0.00000        0.00003
   1401.00        0.00000        0.00003
   1402.00        0.00000        0.00003
   1403.00        0.00000        0.00003
   1404.00        0.00000        0.00003
   1405.00        0.00000        0.00003
   1406.00        0.00000        0.00005
   1407.00        0.00000        0.00005
   1408.00        0.00000        0.00005
   1409.00        0.00000        0.00005
   1410.00        0.00000        0.00006
   1411.00        0.00000        0.00006
   1412.00        0.00000        0.00006
   1413.00        0.00000        0.00006
   1414.00        0.00000        0.00008
   1415.00        0.00000        0.00008
   1416.00        0.00000        0.00009
   1417.00        0.00000        0.00009
   1418.00        0.00000        0.00009
   1419.00        0.00000        0.00011
   1420.00        0.00000        0.00011
   1421.00        0.00000        0.00012
   1422.00        0.00000        0.00012
   1423.00        0.00000        0.00014
   1424.00        0.00000        0.00014
   1425.00        0.00000        0.00015
   1426.00        0.00000        0.00015
   1427.00        0.00000        0.00017
   1428.00        0.00000        0.00018
   1429.00        0.00000        0.00018
   1430.00        0.00000        0.00020
   1431.00        0.00000        0.00021
   1432.00        0.00000        0.00023
   1433.00        0.00000        0.00024
   1434.00        0.00000        0.00026
   1435.00        0.00000        0.00026
   1436.00        0.00000        0.00027
   1437.00        0.00000        0.00029
   1438.00        0.00000        0.00032
   1439.00        0.00000        0.00034
   1440.00        0.00000        0.00035
   1441.00        0.00000        0.00037
   1442.00        0.00000        0.00038
   1443.00        0.00000        0.00041
   1444.00        0.00000        0.00043
   1445.00        0.00000        0.00046
   1446.00        0.00000        0.00047
   1447.00        0.00000        0.00050
   1448.00        0.00000        0.00052
   1449.00        0.00000        0.00055
   1450.00        0.00000        0.00058
   1451.00        0.00000        0.00061
   1452.00        0.00000        0.00064
   1453.00        0.00000        0.00067
   1454.00        0.00000        0.00070
   1455.00        0.00000        0.00075
   1456.00        0.00000        0.00078
   1457.00        0.00000        0.00081
   1458.00        0.00000        0.00085
   1459.00        0.00000        0.00090
   1460.00        0.00000        0.00095
   1461.00        0.00000        0.00098
   1462.00        0.00000        0.00104
   1463.00        0.00000        0.00108
   1464.00        0.00000        0.00113
   1465.00        0.00000        0.00119
   1466.00        0.00000        0.00124
   1467.00        0.00000        0.00130
   1468.00        0.00000        0.00136
   1469.00        0.00000        0.00142
   1470.00        0.00000        0.00148
   1471.00        0.00000        0.00156
   1472.00        0.00000        0.00162
   1473.00        0.00000        0.00169
   1474.00        0.00000        0.00177
   1475.00        0.00000        0.00185
   1476.00        0.00000        0.00194
   1477.00        0.00000        0.00201
   1478.00        0.00000        0.00211
   1479.00        0.00000        0.00220
   1480.00        0.00000        0.00230
   1481.00        0.00000        0.00240
   1482.00        0.00000        0.00250
   1483.00        0.00000        0.00261
   1484.00        0.00000        0.00273
   1485.00        0.00000        0.00284
   1486.00        0.00000        0.00296
   1487.00        0.00000        0.00310
   1488.00        0.00000        0.00322
   1489.00        0.00000        0.00336
   1490.00        0.00000        0.00351
   1491.00        0.00000        0.00365
   1492.00        0.00000        0.00380
   1493.00        0.00000        0.00397
   1494.00        0.00000        0.00414
   1495.00        0.00000        0.00430
   1496.00        0.00000        0.00449
   1497.00        0.00000        0.00467
   1498.00        0.00000        0.00485
   1499.00        0.00000        0.00505
   1500.00        0.00000        0.00526
   1501.00        0.00000        0.00548
   1502.00        0.00000        0.00569
   1503.00        0.00000        0.00594
   1504.00        0.00000        0.00616
   1505.00        0.00000        0.00641
   1506.00        0.00000        0.00667
   1507.00        0.00000        0.00694
   1508.00        0.00000        0.00722
   1509.00        0.00000        0.00749
   1510.00        0.00000        0.00780
   1511.00        0.00000        0.00810
   1512.00        0.00000        0.00842
   1513.00        0.00000        0.00874
   1514.00        0.00000        0.00909
   1515.00        0.00000        0.00945
   1516.00        0.00000        0.00981
   1517.00        0.00000        0.01018
   1518.00        0.00000        0.01057
   1519.00        0.00000        0.01097
   1520.00        0.00000        0.01140
   1521.00        0.00000        0.01183
   1522.00        0.00000        0.01227
   1523.00        0.00000        0.01274
   1524.00        0.00000        0.01321
   1525.00        0.00000        0.01370
   1526.00        0.00000        0.01422
   1527.00        0.00000        0.01474
   1528.00        0.00000        0.01529
   1529.00        0.00000        0.01585
   1530.00        0.00000        0.01643
   1531.00        0.00000        0.01703
   1532.00        0.00000        0.01765
   1533.00        0.00000        0.01830
   1534.00        0.00000        0.01895
   1535.00        0.00000        0.01964
   1536.00        0.00000        0.02034
   1537.00        0.00000        0.02106
   1538.00        0.00000        0.02180
   1539.00        0.00000        0.02258
   1540.00        0.00000        0.02338
   1541.00        0.00000        0.02420
   1542.00        0.00000        0.02504
   1543.00        0.00000        0.02591
   1544.00        0.00000        0.02681
   1545.00        0.00000        0.02773
   1546.00        0.00000        0.02869
   1547.00        0.00000        0.02966
   1548.00        0.00000        0.03067
   1549.00        0.00000        0.03171
   1550.00        0.00000        0.03278
   1551.00        0.00000        0.03387
   1552.00        0.00000        0.03500
   1553.00        0.00000        0.03616
   1554.00        0.00000        0.03737
   1555.00        0.00000        0.03859
   1556.00        0.00000        0.03986
   1557.00        0.00000        0.04115
   1558.00        0.00000        0.04250
   1559.00        0.00000        0.04387
   1560.00        0.00000        0.04527
   1561.00        0.00000        0.04672
   1562.00        0.00000        0.04822
   1563.00        0.00000        0.04974
   1564.00        0.00000        0.05130
   1565.00        0.00000        0.05292
   1566.00        0.00000        0.05457
   1567.00        0.00000        0.05626
   1568.00        0.00000        0.05798
   1569.00        0.00000        0.05977
   1570.00        0.00000        0.06158
   1571.00        0.00000        0.06346
   1572.00        0.00000        0.06537
   1573.00        0.00000        0.06734
   1574.00        0.00000        0.06934
   1575.00        0.00000        0.07140
   1576.00        0.00000        0.07350
   1577.00        0.00000        0.07567
   1578.00        0.00000        0.07787
   1579.00        0.00000        0.08012
   1580.00        0.00000        0.08243
   1581.00        0.00000        0.08479
   1582.00        0.00000        0.08720
   1583.00        0.00000        0.08968
   1584.00        0.00000        0.09219
   1585.00        0.00000        0.09477
   1586.00        0.00000        0.09740
   1587.00        0.00000        0.10008
   1588.00        0.00000        0.10281
   1589.00        0.00000        0.10562
   1590.00        0.00000        0.10847
   1591.00        0.00000        0.11139
   1592.00        0.00000        0.11435
   1593.00        0.00000        0.11739
   1594.00        0.00000        0.12047
   1595.00        0.00000        0.12361
   1596.00        0.00000        0.12682
   1597.00        0.00000        0.13008
   1598.00        0.00000        0.13341
   1599.00        0.00000        0.13678
   1600.00        0.00000        0.14023
   1601.00        0.00000        0.14372
   1602.00        0.00000        0.14729
   1603.00        0.00000        0.15091
   1604.00        0.00000        0.15459
   1605.00        0.00000        0.15834
   1606.00        0.00000        0.16214
   1607.00        0.00000        0.16600
   1608.00        0.00000        0.16992
   1609.00        0.00000        0.17390
   1610.00        0.00000        0.17793
   1611.00        0.00000        0.18204
   1612.00        0.00000        0.18619
   1613.00        0.00000        0.19040
   1614.00        0.00000        0.19467
   1615.00        0.00000        0.19901
   1616.00        0.00000        0.20338
   1617.00        0.00000        0.20782
   1618.00        0.00000        0.21231
   1619.00        0.00000        0.21686
   1620.00        0.00000        0.22147
   1621.00        0.00000        0.22612
   1622.00        0.00000        0.23082
   1623.00        0.00000        0.23558
   1624.00        0.00000        0.24039
   1625.00        0.00000        0.24524
   1626.00        0.00000        0.25014
   1627.00        0.00000        0.25508
   1628.00        0.00000        0.26007
   1629.00        0.00000        0.26511
   1630.00        0.00000        0.27019
   1631.00        0.00000        0.27530
   1632.00        0.00000        0.28046
   1633.00        0.00000        0.28564
   1634.00        0.00000        0.29088
   1635.00        0.00000        0.29614
   1636.00        0.00000        0.30144
   1637.00        0.00000        0.30676
   1638.00        0.00000        0.31212
   1639.00        0.00000        0.31749
   1640.00        0.00000        0.32291
   1641.00        0.00000        0.32834
   1642.00        0.00000        0.33379
   1643.00        0.00000        0.33925
   1644.00        0.00000        0.34474
   1645.00        0.00000        0.35025
   1646.00        0.00000        0.35576
   1647.00        0.00000        0.36128
   1648.00        0.00000        0.36682
   1649.00        0.00000        0.37236
   1650.00        0.00000        0.37790
   1651.00        0.00000        0.38345
   1652.00        0.00000        0.38899
   1653.00        0.00000        0.39453
   1654.00        0.00000        0.40007
   1655.00        0.00000        0.40559
   1656.00        0.00000        0.41112
   1657.00        0.00000        0.41661
   1658.00        0.00000        0.42210
   1659.00        0.00000        0.42757
   1660.00        0.00000        0.43301
   1661.00        0.00000        0.43845
   1662.00        0.00000        0.44383
   1663.00        0.00000        0.44920
   1664.00        0.00000        0.45454
   1665.00        0.00000        0.45985
   1666.00        0.00000        0.46513
   1667.00        0.00000        0.47035
   1668.00        0.00000        0.47556
   1669.00        0.00000        0.48070
   1670.00        0.00000        0.48579
   1671.00        0.00000        0.49086
   1672.00        0.00000        0.49585
   1673.00        0.00000        0.50081
   1674.00        0.00000        0.50571
   1675.00        0.00000        0.51054
   1676.00        0.00000        0.51532
   1677.00        0.00000        0.52003
   1678.00        0.00000        0.52467
   1679.00        0.00000        0.52927
   1680.00        0.00000        0.53378
   1681.00        0.00000        0.53822
   1682.00        0.00000        0.54260
   1683.00        0.00000        0.54689
   1684.00        0.00000        0.55112
   1685.00        0.00000        0.55525
   1686.00        0.00000        0.55931
   1687.00        0.00000        0.56329
   1688.00        0.00000        0.56718
   1689.00        0.00000        0.57100
   1690.00        0.00000        0.57471
   1691.00        0.00000        0.57834
   1692.00        0.00000        0.58188
   1693.00        0.00000        0.58534
   1694.00        0.00000        0.58868
   1695.00        0.00000        0.59195
   1696.00        0.00000        0.59512
   1697.00        0.00000        0.59819
   1698.00        0.00000        0.60117
   1699.00        0.00000        0.60403
   1700.00        0.00000        0.60680
   1701.00        0.00000        0.60948
   1702.00        0.00000        0.61205
   1703.00        0.00000        0.61452
   1704.00        0.00000        0.61688
   1705.00        0.00000        0.61914
   1706.00        0.00000        0.62129
   1707.00        0.00000        0.62334
   1708.00        0.00000        0.62529
   1709.00        0.00000        0.62712
   1710.00        0.00000        0.62886
   1711.00        0.00000        0.63049
   1712.00        0.00000        0.63202
   1713.00        0.00000        0.63342
   1714.00        0.00000        0.63474
   1715.00        0.00000        0.63594
   1716.00        0.00000        0.63704
   1717.00        0.00000        0.63802
   1718.00        0.00000        0.63890
   1719.00        0.00000        0.63968
   1720.00        0.00000        0.64035
   1721.00        0.00000        0.64091
   1722.00        0.00000        0.64137
   1723.00        0.00000        0.64174
   1724.00        0.00000        0.64198
   1725.00        0.00000        0.64214
   1726.00        0.00000        0.64218
   1727.00        0.00000        0.64212
   1728.00        0.00000        0.64195
   1729.00        0.00000        0.64169
   1730.00        0.00000        0.64133
   1731.00        0.00000        0.64087
   1732.00        0.00000        0.64030
   1733.00        0.00000        0.63965
   1734.00        0.00000        0.63889
   1735.00        0.00000        0.63803
   1736.00        0.00000        0.63707
   1737.00        0.00000        0.63603
   1738.00        0.00000        0.63489
   1739.00        0.00000        0.63365
   1740.00        0.00000        0.63231
   1741.00        0.00000        0.63089
   1742.00        0.00000        0.62938
   1743.00        0.00000        0.62778
   1744.00        0.00000        0.62608
   1745.00        0.00000        0.62430
   1746.00        0.00000        0.62242
   1747.00        0.00000        0.62045
   1748.00        0.00000        0.61841
   1749.00        0.00000        0.61627
   1750.00        0.00000        0.61406
   1751.00        0.00000        0.61176
   1752.00        0.00000        0.60938
   1753.00        0.00000        0.60690
   1754.00        0.00000        0.60435
   1755.00        0.00000        0.60172
   1756.00        0.00000        0.59900
   1757.00        0.00000        0.59621
   1758.00        0.00000        0.59334
   1759.00        0.00000        0.59039
   1760.00        0.00000        0.58736
   1761.00        0.00000        0.58426
   1762.00        0.00000        0.58107
   1763.00        0.00000        0.57782
   1764.00        0.00000        0.57448
   1765.00        0.00000        0.57108
   1766.00        0.00000        0.56760
   1767.00        0.00000        0.56404
   1768.00        0.00000        0.56041
   1769.00        0.00000        0.55672
   1770.00        0.00000        0.55295
   1771.00        0.00000        0.54910
   1772.00        0.00000        0.54520
   1773.00        0.00000        0.54121
   1774.00        0.00000        0.53716
   1775.00        0.00000        0.53304
   1776.00        0.00000        0.52884
   1777.00        0.00000        0.52458
   1778.00        0.00000        0.52025
   1779.00        0.00000        0.51585
   1780.00        0.00000        0.51138
   1781.00        0.00000        0.50685
   1782.00        0.00000        0.50226
   1783.00        0.00000        0.49759
   1784.00        0.00000        0.49286
   1785.00        0.00000        0.48807
   1786.00        0.00000        0.48320
   1787.00        0.00000        0.47827
   1788.00        0.00000        0.47328
   1789.00        0.00000        0.46823
   1790.00        0.00000        0.46312
   1791.00        0.00000        0.45793
   1792.00        0.00000        0.45270
   1793.00        0.00000        0.44739
   1794.00        0.00000        0.44202
   1795.00        0.00000        0.43660
   1796.00        0.00000        0.43111
   1797.00        0.00000        0.42557
   1798.00        0.00000        0.41995
   1799.00        0.00000        0.41429
   1800.00        0.00000        0.40857
   1801.00        0.00000        0.40279
   1802.00        0.00000        0.39696
   1803.00        0.00000        0.39105
   1804.00        0.00000        0.38512
   1805.00        0.00000        0.37910
   1806.00        0.00000        0.37306
   1807.00        0.00000        0.36694
   1808.00        0.00000        0.36079
   1809.00        0.00000        0.35458
   1810.00        0.00000        0.34833
   1811.00        0.00000        0.34203
   1812.00        0.00000        0.33568
   1813.00        0.00000        0.32928
   1814.00        0.00000        0.32285
   1815.00        0.00000        0.31636
   1816.00        0.00000        0.30984
   1817.00        0.00000        0.30328
   1818.00        0.00000        0.29668
   1819.00        0.00000        0.29004
   1820.00        0.00000        0.28337
   1821.00        0.00000        0.27667
   1822.00        0.00000        0.26994
   1823.00        0.00000        0.26317
   1824.00        0.00000        0.25638
   1825.00        0.00000        0.24957
   1826.00        0.00000        0.24274
   1827.00        0.00000        0.23589
   1828.00        0.00000        0.22900
   1829.00        0.00000        0.22212
   1830.00        0.00000        0.21521
   1831.00        0.00000        0.20830
   1832.00        0.00000        0.20139
   1833.00        0.00000        0.19446
   1834.00        0.00000        0.18753
   1835.00        0.00000        0.18060
   1836.00        0.00000        0.17368
   1837.00        0.00000        0.16675
   1838.00        0.00000        0.15985
   1839.00        0.00000        0.15295
   1840.00        0.00000        0.14607
   1841.00        0.00000        0.13921
   1842.00        0.00000        0.13237
   1843.00        0.00000        0.12555
   1844.00        0.00000        0.11876
   1845.00        0.00000        0.11201
   1846.00        0.00000        0.10530
   1847.00        0.00000        0.09862
   1848.00        0.00000        0.09198
   1849.00        0.00000        0.08540
   1850.00        0.00000        0.07886
   1851.00        0.00000        0.07239
   1852.00        0.00000        0.06596
   1853.00        0.00000        0.05960
   1854.00        0.00000        0.05331
   1855.00        0.00000        0.04709
   1856.00        0.00000        0.04095
   1857.00        0.00000        0.03488
   1858.00        0.00000        0.02890
   1859.00        0.00000        0.02301
   1860.00        0.00000        0.01721
   1861.00        0.00000        0.01151
   1862.00        0.00000        0.00591
   1863.00        0.00000        0.00041
   1864.00        0.00000       -0.00497
   1865.00        0.00000       -0.01025
   1866.00        0.00000       -0.01541
   1867.00        0.00000       -0.02045
   1868.00        0.00000       -0.02534
   1869.00        0.00000       -0.03012
   1870.00        0.00000       -0.03476
   1871.00        0.00000       -0.03926
   1872.00        0.00000       -0.04361
   1873.00        0.00000       -0.04782
   1874.00        0.00000       -0.05186
   1875.00        0.00000       -0.05576
   1876.00        0.00000       -0.05949
   1877.00        0.00000       -0.06305
   1878.00        0.00000       -0.06645
   1879.00        0.00000       -0.06967
   1880.00        0.00000       -0.07271
   1881.00        0.00000       -0.07556
   1882.00        0.00000       -0.07823
   1883.00        0.00000       -0.08072
   1884.00        0.00000       -0.08299
   1885.00        0.00000       -0.08508
   1886.00        0.00000       -0.08698
   1887.00        0.00000       -0.08865
   1888.00        0.00000       -0.09012
   1889.00        0.00000       -0.09138
   1890.00        0.00000       -0.09242
   1891.00        0.00000       -0.09325
   1892.00        0.00000       -0.09386
   1893.00        0.00000       -0.09422
   1894.00        0.00000       -0.09438
   1895.00        0.00000       -0.09430
   1896.00        0.00000       -0.09399
   1897.00        0.00000       -0.09344
   1898.00        0.00000       -0.09267
   1899.00        0.00000       -0.09164
   1900.00        0.00000       -0.09039
   1901.00        0.00000       -0.08890
   1902.00        0.00000       -0.08716
   1903.00        0.00000       -0.08516
   1904.00        0.00000       -0.08293
   1905.00        0.00000       -0.08046
   1906.00        0.00000       -0.07773
   1907.00        0.00000       -0.07477
   1908.00        0.00000       -0.07155
   1909.00        0.00000       -0.06808
   1910.00        0.00000       -0.06438
   1911.00        0.00000       -0.06042
   1912.00        0.00000       -0.05623
   1913.00        0.00000       -0.05179
   1914.00        0.00000       -0.04712
   1915.00        0.00000       -0.04221
   1916.00        0.00000       -0.03705
   1917.00        0.00000       -0.03166
   1918.00        0.00000       -0.02605
   1919.00        0.00000       -0.02020
   1920.00        0.00000       -0.01414
   1921.00        0.00000       -0.00786
   1922.00        0.00000       -0.00136
   1923.00        0.00000        0.00537
   1924.00        0.00000        0.01228
   1925.00        0.00000        0.01941
   1926.00        0.00000        0.02673
   1927.00        0.00000        0.03424
   1928.00        0.00000        0.04195
   1929.00        0.00000        0.04982
   1930.00        0.00000        0.05788
   1931.00        0.00000        0.06609
   1932.00        0.00000        0.07446
   1933.00        0.00000        0.08299
   1934.00        0.00000        0.09166
   1935.00        0.00000        0.10046
   1936.00        0.00000        0.10941
   1937.00        0.00000        0.11845
   1938.00        0.00000        0.12762
   1939.00        0.00000        0.13690
   1940.00        0.00000        0.14627
   1941.00        0.00000        0.15572
   1942.00        0.00000        0.16525
   1943.00        0.00000        0.17485
   1944.00        0.00000        0.18449
   1945.00        0.00000        0.19420
   1946.00        0.00000        0.20395
   1947.00        0.00000        0.21371
   1948.00        0.00000        0.22351
   1949.00        0.00000        0.23331
   1950.00        0.00000        0.24310
   1951.00        0.00000        0.25290
   1952.00        0.00000        0.26266
   1953.00        0.00000        0.27240
   1954.00        0.00000        0.28210
   1955.00        0.00000        0.29176
   1956.00        0.00000        0.30135
   1957.00        0.00000        0.31088
   1958.00        0.00000        0.32033
   1959.00        0.00000        0.32968
   1960.00        0.00000        0.33894
   1961.00        0.00000        0.34810
   1962.00        0.00000        0.35715
   1963.00        0.00000        0.36607
   1964.00        0.00000        0.37486
   1965.00        0.00000        0.38350
   1966.00        0.00000        0.39200
   1967.00        0.00000        0.40034
   1968.00        0.00000        0.40852
   1969.00        0.00000        0.41653
   1970.00        0.00000        0.42436
   1971.00        0.00000        0.43202
   1972.00        0.00000        0.43947
   1973.00        0.00000        0.44673
   1974.00        0.00000        0.45378
   1975.00        0.00000        0.46063
   1976.00        0.00000        0.46725
   1977.00        0.00000        0.47368
   1978.00        0.00000        0.47986
   1979.00        0.00000        0.48582
   1980.00        0.00000        0.49156
   1981.00        0.00000        0.49706
   1982.00        0.00000        0.50230
   1983.00        0.00000        0.50732
   1984.00        0.00000        0.51210
   1985.00        0.00000        0.51663
   1986.00        0.00000        0.52092
   1987.00        0.00000        0.52495
   1988.00        0.00000        0.52875
   1989.00        0.00000        0.53227
   1990.00        0.00000        0.53557
   1991.00        0.00000        0.53860
   1992.00        0.00000        0.54140
   1993.00        0.00000        0.54395
   1994.00        0.00000        0.54625
   1995.00        0.00000        0.54829
   1996.00        0.00000        0.55011
   1997.00        0.00000        0.55168
   1998.00        0.00000        0.55301
   1999.00        0.00000        0.55411
   2000.00        0.00000        0.55496
   2001.00        0.00000        0.55560
   2002.00        0.00000        0.55602
   2003.00        0.00000        0.55620
   2004.00        0.00000        0.55617
   2005.00        0.00000        0.55592
   2006.00        0.00000        0.55547
   2007.00        0.00000        0.55481
   2008.00        0.00000        0.55396
   2009.00        0.00000        0.55292
   2010.00        0.00000        0.55168
   2011.00        0.00000        0.55025
   2012.00        0.00000        0.54866
   2013.00        0.00000        0.54689
   2014.00        0.00000        0.54495
   2015.00        0.00000        0.54286
   2016.00        0.00000        0.54060
   2017.00        0.00000        0.53819
   2018.00        0.00000        0.53564
   2019.00        0.00000        0.53294
   2020.00        0.00000        0.53012
   2021.00        0.00000        0.52716
   2022.00        0.00000        0.52409
   2023.00        0.00000        0.52090
   2024.00        0.00000        0.51761
   2025.00        0.00000        0.51421
   2026.00        0.00000        0.51073
   2027.00        0.00000        0.50714
   2028.00        0.00000        0.50348
   2029.00        0.00000        0.49976
   2030.00        0.00000        0.49596
   2031.00        0.00000        0.49208
   2032.00        0.00000        0.48816
   2033.00        0.00000        0.48419
   2034.00        0.00000        0.48018
   2035.00        0.00000        0.47612
   2036.00        0.00000        0.47203
   2037.00        0.00000        0.46790
   2038.00        0.00000        0.46376
   2039.00        0.00000        0.45958
   2040.00        0.00000        0.45540
   2041.00        0.00000        0.45122
   2042.00        0.00000        0.44702
   2043.00        0.00000        0.44283
   2044.00        0.00000        0.43863
   2045.00        0.00000        0.43445
   2046.00        0.00000        0.43027
   2047.00        0.00000        0.42610
   2048.00        0.00000        0.42197
   2049.00        0.00000        0.41785
   2050.00        0.00000        0.41376
   2051.00        0.00000        0.40968
   2052.00        0.00000        0.40564
   2053.00        0.00000        0.40163
   2054.00        0.00000        0.39766
   2055.00        0.00000        0.39371
   2056.00        0.00000        0.38980
   2057.00        0.00000        0.38594
   2058.00        0.00000        0.38211
   2059.00        0.00000        0.37831
   2060.00        0.00000        0.37456
   2061.00        0.00000        0.37085
   2062.00        0.00000        0.36717
   2063.00        0.00000        0.36353
   2064.00        0.00000        0.35992
   2065.00        0.00000        0.35637
   2066.00        0.00000        0.35284
   2067.00        0.00000        0.34935
   2068.00        0.00000        0.34590
   2069.00        0.00000        0.34247
   2070.00        0.00000        0.33908
   2071.00        0.00000        0.33571
   2072.00        0.00000        0.33238
   2073.00        0.00000        0.32906
   2074.00        0.00000        0.32578
   2075.00        0.00000        0.32249
   2076.00        0.00000        0.31924
   2077.00        0.00000        0.31601
   2078.00        0.00000        0.31279
   2079.00        0.00000        0.30957
   2080.00        0.00000        0.30635
   2081.00        0.00000        0.30315
   2082.00        0.00000        0.29994
   2083.00        0.00000        0.29674
   2084.00        0.00000        0.29352
   2085.00        0.00000        0.29030
   2086.00        0.00000        0.28706
   2087.00        0.00000        0.28381
   2088.00        0.00000        0.28055
   2089.00        0.00000        0.27725
   2090.00        0.00000        0.27394
   2091.00        0.00000        0.27060
   2092.00        0.00000        0.26723
   2093.00        0.00000        0.26382
   2094.00        0.00000        0.26039
   2095.00        0.00000        0.25691
   2096.00        0.00000        0.25339
   2097.00        0.00000        0.24983
   2098.00        0.00000        0.24622
   2099.00        0.00000        0.24257
   2100.00        0.00000        0.23886
   2101.00        0.00000        0.23511
   2102.00        0.00000        0.23129
   2103.00        0.00000        0.22743
   2104.00        0.00000        0.22351
   2105.00        0.00000        0.21954
   2106.00        0.00000        0.21550
   2107.00        0.00000        0.21141
   2108.00        0.00000        0.20726
   2109.00        0.00000        0.20303
   2110.00        0.00000        0.19876
   2111.00        0.00000        0.19443
   2112.00        0.00000        0.19003
   2113.00        0.00000        0.18556
   2114.00        0.00000        0.18105
   2115.00        0.00000        0.17647
   2116.00        0.00000        0.17183
   2117.00        0.00000        0.16714
   2118.00        0.00000        0.16238
   2119.00        0.00000        0.15758
   2120.00        0.00000        0.15273
   2121.00        0.00000        0.14781
   2122.00        0.00000        0.14285
   2123.00        0.00000        0.13785
   2124.00        0.00000        0.13280
   2125.00        0.00000        0.12770
   2126.00        0.00000        0.12257
   2127.00        0.00000        0.11740
   2128.00        0.00000        0.11220
   2129.00        0.00000        0.10696
   2130.00        0.00000        0.10170
   2131.00        0.00000        0.09642
   2132.00        0.00000        0.09111
   2133.00        0.00000        0.08578
   2134.00        0.00000        0.08046
   2135.00        0.00000        0.07512
   2136.00        0.00000        0.06976
   2137.00        0.00000        0.06441
   2138.00        0.00000        0.05907
   2139.00        0.00000        0.05373
   2140.00        0.00000        0.04840
   2141.00        0.00000        0.04309
   2142.00        0.00000        0.03781
   2143.00        0.00000        0.03255
   2144.00        0.00000        0.02730
   2145.00        0.00000        0.02209
   2146.00        0.00000        0.01694
   2147.00        0.00000        0.01181
   2148.00        0.00000        0.00673
   2149.00        0.00000        0.00171
   2150.00        0.00000       -0.00327
   2151.00        0.00000       -0.00816
   2152.00        0.00000       -0.01302
   2153.00        0.00000       -0.01779
   2154.00        0.00000       -0.02251
   2155.00        0.00000       -0.02715
   2156.00        0.00000       -0.03169
   2157.00        0.00000       -0.03616
   2158.00        0.00000       -0.04054
   2159.00        0.00000       -0.04483
   2160.00        0.00000       -0.04904
   2161.00        0.00000       -0.05313
   2162.00        0.00000       -0.05714
   2163.00        0.00000       -0.06104
   2164.00        0.00000       -0.06482
   2165.00        0.00000       -0.06851
   2166.00        0.00000       -0.07208
   2167.00        0.00000       -0.07553
   2168.00        0.00000       -0.07887
   2169.00        0.00000       -0.08209
   2170.00        0.00000       -0.08519
   2171.00        0.00000       -0.08817
   2172.00        0.00000       -0.09102
   2173.00        0.00000       -0.09375
   2174.00        0.00000       -0.09634
   2175.00        0.00000       -0.09882
   2176.00        0.00000       -0.10117
   2177.00        0.00000       -0.10338
   2178.00        0.00000       -0.10545
   2179.00        0.00000       -0.10741
   2180.00        0.00000       -0.10922
   2181.00        0.00000       -0.11090
   2182.00        0.00000       -0.11246
   2183.00        0.00000       -0.11388
   2184.00        0.00000       -0.11517
   2185.00        0.00000       -0.11633
   2186.00        0.00000       -0.11736
   2187.00        0.00000       -0.11826
   2188.00        0.00000       -0.11903
   2189.00        0.00000       -0.11967
   2190.00        0.00000       -0.12019
   2191.00        0.00000       -0.12059
   2192.00        0.00000       -0.12086
   2193.00        0.00000       -0.12100
   2194.00        0.00000       -0.12103
   2195.00        0.00000       -0.12094
   2196.00        0.00000       -0.12074
   2197.00        0.00000       -0.12042
   2198.00        0.00000       -0.11998
   2199.00        0.00000       -0.11943
   2200.00        0.00000       -0.11879
   2201.00        0.00000       -0.11803
   2202.00        0.00000       -0.11716
   2203.00        0.00000       -0.11620
   2204.00        0.00000       -0.11513
   2205.00        0.00000       -0.11397
   2206.00        0.00000       -0.11272
   2207.00        0.00000       -0.11136
   2208.00        0.00000       -0.10992
   2209.00        0.00000       -0.10841
   2210.00        0.00000       -0.10680
   2211.00        0.00000       -0.10512
   2212.00        0.00000       -0.10335
   2213.00        0.00000       -0.10152
   2214.00        0.00000       -0.09959
   2215.00        0.00000       -0.09761
   2216.00        0.00000       -0.09557
   2217.00        0.00000       -0.09344
   2218.00        0.00000       -0.09126
   2219.00        0.00000       -0.08902
   2220.00        0.00000       -0.08673
   2221.00        0.00000       -0.08437
   2222.00        0.00000       -0.08197
   2223.00        0.00000       -0.07951
   2224.00        0.00000       -0.07700
   2225.00        0.00000       -0.07445
   2226.00        0.00000       -0.07185
   2227.00        0.00000       -0.06921
   2228.00        0.00000       -0.06654
   2229.00        0.00000       -0.06383
   2230.00        0.00000       -0.06107
   2231.00        0.00000       -0.05829
   2232.00        0.00000       -0.05547
   2233.00        0.00000       -0.05261
   2234.00        0.00000       -0.04973
   2235.00        0.00000       -0.04683
   2236.00        0.00000       -0.04390
   2237.00        0.00000       -0.04094
   2238.00        0.00000       -0.03795
   2239.00        0.00000       -0.03494
   2240.00        0.00000       -0.03192
   2241.00        0.00000       -0.02887
   2242.00        0.00000       -0.02582
   2243.00        0.00000       -0.02274
   2244.00        0.00000       -0.01962
   2245.00        0.00000       -0.01651
   2246.00        0.00000       -0.01338
   2247.00        0.00000       -0.01024
   2248.00        0.00000       -0.00706
   2249.00        0.00000       -0.00389
   2250.00        0.00000       -0.00070
   2251.00        0.00000        0.00249
   2252.00        0.00000        0.00571
   2253.00        0.00000        0.00893
   2254.00        0.00000        0.01216
   2255.00        0.00000        0.01540
   2256.00        0.00000        0.01865
   2257.00        0.00000        0.02191
   2258.00        0.00000        0.02518
   2259.00        0.00000        0.02846
   2260.00        0.00000        0.03174
   2261.00        0.00000        0.03503
   2262.00        0.00000        0.03833
   2263.00        0.00000        0.04163
   2264.00        0.00000        0.04494
   2265.00        0.00000        0.04825
   2266.00        0.00000        0.05156
   2267.00        0.00000        0.05489
   2268.00        0.00000        0.05820
   2269.00        0.00000        0.06152
   2270.00        0.00000        0.06485
   2271.00        0.00000        0.06818
   2272.00        0.00000        0.07150
   2273.00        0.00000        0.07481
   2274.00        0.00000        0.07814
   2275.00        0.00000        0.08145
   2276.00        0.00000        0.08476
   2277.00        0.00000        0.08807
   2278.00        0.00000        0.09137
   2279.00        0.00000        0.09465
   2280.00        0.00000        0.09793
   2281.00        0.00000        0.10120
   2282.00        0.00000        0.10446
   2283.00        0.00000        0.10770
   2284.00        0.00000        0.11092
   2285.00        0.00000        0.11412
   2286.00        0.00000        0.11731
   2287.00        0.00000        0.12047
   2288.00        0.00000        0.12361
   2289.00        0.00000        0.12672
   2290.00        0.00000        0.12981
   2291.00        0.00000        0.13287
   2292.00        0.00000        0.13589
   2293.00        0.00000        0.13889
   2294.00        0.00000        0.14185
   2295.00        0.00000        0.14478
   2296.00        0.00000        0.14764
   2297.00        0.00000        0.15048
   2298.00        0.00000        0.15327
   2299.00        0.00000        0.15602
   2300.00        0.00000        0.15872
   2301.00        0.00000        0.16138
   2302.00        0.00000        0.16396
   2303.00        0.00000        0.16650
   2304.00        0.00000        0.16898
   2305.00        0.00000        0.17140
   2306.00        0.00000        0.17375
   2307.00        0.00000        0.17604
   2308.00        0.00000        0.17827
   2309.00        0.00000        0.18042
   2310.00        0.00000        0.18251
   2311.00        0.00000        0.18452
   2312.00        0.00000        0.18646
   2313.00        0.00000        0.18832
   2314.00        0.00000        0.19011
   2315.00        0.00000        0.19182
   2316.00        0.00000        0.19344
   2317.00        0.00000        0.19498
   2318.00        0.00000        0.19644
   2319.00        0.00000        0.19781
   2320.00        0.00000        0.19910
   2321.00        0.00000        0.20030
   2322.00        0.00000        0.20142
   2323.00        0.00000        0.20244
   2324.00        0.00000        0.20337
   2325.00        0.00000        0.20422
   2326.00        0.00000        0.20497
   2327.00        0.00000        0.20563
   2328.00        0.00000        0.20621
   2329.00        0.00000        0.20668
   2330.00        0.00000        0.20708
   2331.00        0.00000        0.20737
   2332.00        0.00000        0.20758
   2333.00        0.00000        0.20770
   2334.00        0.00000        0.20772
   2335.00        0.00000        0.20766
   2336.00        0.00000        0.20750
   2337.00        0.00000        0.20726
   2338.00        0.00000        0.20694
   2339.00        0.00000        0.20653
   2340.00        0.00000        0.20602
   2341.00        0.00000        0.20544
   2342.00        0.00000        0.20479
   2343.00        0.00000        0.20404
   2344.00        0.00000        0.20323
   2345.00        0.00000        0.20233
   2346.00        0.00000        0.20135
   2347.00        0.00000        0.20030
   2348.00        0.00000        0.19917
   2349.00        0.00000        0.19798
   2350.00        0.00000        0.19673
   2351.00        0.00000        0.19540
   2352.00        0.00000        0.19400
   2353.00        0.00000        0.19255
   2354.00        0.00000        0.19104
   2355.00        0.00000        0.18945
   2356.00        0.00000        0.18782
   2357.00        0.00000        0.18614
   2358.00        0.00000        0.18440
   2359.00        0.00000        0.18260
   2360.00        0.00000        0.18077
   2361.00        0.00000        0.17888
   2362.00        0.00000        0.17696
   2363.00        0.00000        0.17497
   2364.00        0.00000        0.17296
   2365.00        0.00000        0.17090
   2366.00        0.00000        0.16881
   2367.00        0.00000        0.16667
   2368.00        0.00000        0.16451
   2369.00        0.00000        0.16229
   2370.00        0.00000        0.16006
   2371.00        0.00000        0.15779
   2372.00        0.00000        0.15550
   2373.00        0.00000        0.15317
   2374.00        0.00000        0.15082
   2375.00        0.00000        0.14844
   2376.00        0.00000        0.14604
   2377.00        0.00000        0.14360
   2378.00        0.00000        0.14114
   2379.00        0.00000        0.13867
   2380.00        0.00000        0.13615
   2381.00        0.00000        0.13364
   2382.00        0.00000        0.13109
   2383.00        0.00000        0.12851
   2384.00        0.00000        0.12592
   2385.00        0.00000        0.12329
   2386.00        0.00000        0.12065
   2387.00        0.00000        0.11798
   2388.00        0.00000        0.11530
   2389.00        0.00000        0.11258
   2390.00        0.00000        0.10983
   2391.00        0.00000        0.10707
   2392.00        0.00000        0.10428
   2393.00        0.00000        0.10147
   2394.00        0.00000        0.09862
   2395.00        0.00000        0.09575
   2396.00        0.00000        0.09285
   2397.00        0.00000        0.08992
   2398.00        0.00000        0.08696
   2399.00        0.00000        0.08397
   2400.00        0.00000        0.08095
   2401.00        0.00000        0.07788
   2402.00        0.00000        0.07478
   2403.00        0.00000        0.07166
   2404.00        0.00000        0.06850
   2405.00        0.00000        0.06529
   2406.00        0.00000        0.06206
   2407.00        0.00000        0.05878
   2408.00        0.00000        0.05545
   2409.00        0.00000        0.05209
   2410.00        0.00000        0.04869
   2411.00        0.00000        0.04524
   2412.00        0.00000        0.04175
   2413.00        0.00000        0.03821
   2414.00        0.00000        0.03464
   2415.00        0.00000        0.03101
   2416.00        0.00000        0.02734
   2417.00        0.00000        0.02362
   2418.00        0.00000        0.01985
   2419.00        0.00000        0.01605
   2420.00        0.00000        0.01219
   2421.00        0.00000        0.00829
   2422.00        0.00000        0.00435
   2423.00        0.00000        0.00035
   2424.00        0.00000       -0.00369
   2425.00        0.00000       -0.00778
   2426.00        0.00000       -0.01190
   2427.00        0.00000       -0.01608
   2428.00        0.00000       -0.02029
   2429.00        0.00000       -0.02455
   2430.00        0.00000       -0.02884
   2431.00        0.00000       -0.03319
   2432.00        0.00000       -0.03755
   2433.00        0.00000       -0.04196
   2434.00        0.00000       -0.04640
   2435.00        0.00000       -0.05087
   2436.00        0.00000       -0.05539
   2437.00        0.00000       -0.05992
   2438.00        0.00000       -0.06447
   2439.00        0.00000       -0.06905
   2440.00        0.00000       -0.07365
   2441.00        0.00000       -0.07828
   2442.00        0.00000       -0.08292
   2443.00        0.00000       -0.08755
   2444.00        0.00000       -0.09221
   2445.00        0.00000       -0.09688
   2446.00        0.00000       -0.10155
   2447.00        0.00000       -0.10620
   2448.00        0.00000       -0.11087
   2449.00        0.00000       -0.11552
   2450.00        0.00000       -0.12016
   2451.00        0.00000       -0.12480
   2452.00        0.00000       -0.12941
   2453.00        0.00000       -0.13400
   2454.00        0.00000       -0.13857
   2455.00        0.00000       -0.14310
   2456.00        0.00000       -0.14760
   2457.00        0.00000       -0.15205
   2458.00        0.00000       -0.15648
   2459.00        0.00000       -0.16084
   2460.00        0.00000       -0.16518
   2461.00        0.00000       -0.16945
   2462.00        0.00000       -0.17366
   2463.00        0.00000       -0.17780
   2464.00        0.00000       -0.18188
   2465.00        0.00000       -0.18590
   2466.00        0.00000       -0.18983
   2467.00        0.00000       -0.19370
   2468.00        0.00000       -0.19746
   2469.00        0.00000       -0.20116
   2470.00        0.00000       -0.20474
   2471.00        0.00000       -0.20825
   2472.00        0.00000       -0.21165
   2473.00        0.00000       -0.21495
   2474.00        0.00000       -0.21815
   2475.00        0.00000       -0.22124
   2476.00        0.00000       -0.22421
   2477.00        0.00000       -0.22707
   2478.00        0.00000       -0.22981
   2479.00        0.00000       -0.23242
   2480.00        0.00000       -0.23491
   2481.00        0.00000       -0.23727
   2482.00        0.00000       -0.23952
   2483.00        0.00000       -0.24161
   2484.00        0.00000       -0.24358
   2485.00        0.00000       -0.24539
   2486.00        0.00000       -0.24709
   2487.00        0.00000       -0.24863
   2488.00        0.00000       -0.25003
   2489.00        0.00000       -0.25128
   2490.00        0.00000       -0.25238
   2491.00        0.00000       -0.25334
   2492.00        0.00000       -0.25415
   2493.00        0.00000       -0.25481
   2494.00        0.00000       -0.25533
   2495.00        0.00000       -0.25568
   2496.00        0.00000       -0.25589
   2497.00        0.00000       -0.25595
   2498.00        0.00000       -0.25584
   2499.00        0.00000       -0.25560
   2500.00        0.00000       -0.25520
   2501.00        0.00000       -0.25465
   2502.00        0.00000       -0.25397
   2503.00        0.00000       -0.25311
   2504.00        0.00000       -0.25214
   2505.00        0.00000       -0.25099
   2506.00        0.00000       -0.24971
   2507.00        0.00000       -0.24829
   2508.00        0.00000       -0.24673
   2509.00        0.00000       -0.24504
   2510.00        0.00000       -0.24321
   2511.00        0.00000       -0.24124
   2512.00        0.00000       -0.23915
   2513.00        0.00000       -0.23694
   2514.00        0.00000       -0.23459
   2515.00        0.00000       -0.23213
   2516.00        0.00000       -0.22955
   2517.00        0.00000       -0.22685
   2518.00        0.00000       -0.22406
   2519.00        0.00000       -0.22116
   2520.00        0.00000       -0.21815
   2521.00        0.00000       -0.21504
   2522.00        0.00000       -0.21185
   2523.00        0.00000       -0.20857
   2524.00        0.00000       -0.20520
   2525.00        0.00000       -0.20175
   2526.00        0.00000       -0.19823
   2527.00        0.00000       -0.19464
   2528.00        0.00000       -0.19098
   2529.00        0.00000       -0.18726
   2530.00        0.00000       -0.18349
   2531.00        0.00000       -0.17966
   2532.00        0.00000       -0.17578
   2533.00        0.00000       -0.17188
   2534.00        0.00000       -0.16792
   2535.00        0.00000       -0.16394
   2536.00        0.00000       -0.15993
   2537.00        0.00000       -0.15590
   2538.00        0.00000       -0.15186
   2539.00        0.00000       -0.14778
   2540.00        0.00000       -0.14372
   2541.00        0.00000       -0.13965
   2542.00        0.00000       -0.13559
   2543.00        0.00000       -0.13153
   2544.00        0.00000       -0.12747
   2545.00        0.00000       -0.12344
   2546.00        0.00000       -0.11943
   2547.00        0.00000       -0.11545
   2548.00        0.00000       -0.11148
   2549.00        0.00000       -0.10756
   2550.00        0.00000       -0.10367
   2551.00        0.00000       -0.09984
   2552.00        0.00000       -0.09604
   2553.00        0.00000       -0.09229
   2554.00        0.00000       -0.08859
   2555.00        0.00000       -0.08496
   2556.00        0.00000       -0.08139
   2557.00        0.00000       -0.07788
   2558.00        0.00000       -0.07443
   2559.00        0.00000       -0.07106
   2560.00        0.00000       -0.06776
   2561.00        0.00000       -0.06454
   2562.00        0.00000       -0.06140
   2563.00        0.00000       -0.05835
   2564.00        0.00000       -0.05537
   2565.00        0.00000       -0.05247
   2566.00        0.00000       -0.04967
   2567.00        0.00000       -0.04695
   2568.00        0.00000       -0.04433
   2569.00        0.00000       -0.04181
   2570.00        0.00000       -0.03937
   2571.00        0.00000       -0.03703
   2572.00        0.00000       -0.03477
   2573.00        0.00000       -0.03264
   2574.00        0.00000       -0.03058
   2575.00        0.00000       -0.02863
   2576.00        0.00000       -0.02676
   2577.00        0.00000       -0.02501
   2578.00        0.00000       -0.02335
   2579.00        0.00000       -0.02177
   2580.00        0.00000       -0.02031
   2581.00        0.00000       -0.01894
   2582.00        0.00000       -0.01765
   2583.00        0.00000       -0.01648
   2584.00        0.00000       -0.01538
   2585.00        0.00000       -0.01437
   2586.00        0.00000       -0.01347
   2587.00        0.00000       -0.01265
   2588.00        0.00000       -0.01192
   2589.00        0.00000       -0.01126
   2590.00        0.00000       -0.01070
   2591.00        0.00000       -0.01021
   2592.00        0.00000       -0.00981
   2593.00        0.00000       -0.00949
   2594.00        0.00000       -0.00923
   2595.00        0.00000       -0.00906
   2596.00        0.00000       -0.00896
   2597.00        0.00000       -0.00891
   2598.00        0.00000       -0.00894
   2599.00        0.00000       -0.00903
   2600.00        0.00000       -0.00919
   2601.00        0.00000       -0.00940
   2602.00        0.00000       -0.00966
   2603.00        0.00000       -0.00998
   2604.00        0.00000       -0.01035
   2605.00        0.00000       -0.01076
   2606.00        0.00000       -0.01120
   2607.00        0.00000       -0.01170
   2608.00        0.00000       -0.01224
   2609.00        0.00000       -0.01280
   2610.00        0.00000       -0.01340
   2611.00        0.00000       -0.01402
   2612.00        0.00000       -0.01468
   2613.00        0.00000       -0.01535
   2614.00        0.00000       -0.01604
   2615.00        0.00000       -0.01674
   2616.00        0.00000       -0.01746
   2617.00        0.00000       -0.01819
   2618.00        0.00000       -0.01892
   2619.00        0.00000       -0.01967
   2620.00        0.00000       -0.02040
   2621.00        0.00000       -0.02113
   2622.00        0.00000       -0.02187
   2623.00        0.00000       -0.02258
   2624.00        0.00000       -0.02328
   2625.00        0.00000       -0.02399
   2626.00        0.00000       -0.02466
   2627.00        0.00000       -0.02531
   2628.00        0.00000       -0.02594
   2629.00        0.00000       -0.02654
   2630.00        0.00000       -0.02711
   2631.00        0.00000       -0.02766
   2632.00        0.00000       -0.02817
   2633.00        0.00000       -0.02864
   2634.00        0.00000       -0.02907
   2635.00        0.00000       -0.02945
   2636.00        0.00000       -0.02979
   2637.00        0.00000       -0.03006
   2638.00        0.00000       -0.03030
   2639.00        0.00000       -0.03049
   2640.00        0.00000       -0.03061
   2641.00        0.00000       -0.03067
   2642.00        0.00000       -0.03067
   2643.00        0.00000       -0.03061
   2644.00        0.00000       -0.03049
   2645.00        0.00000       -0.03029
   2646.00        0.00000       -0.03003
   2647.00        0.00000       -0.02969
   2648.00        0.00000       -0.02928
   2649.00        0.00000       -0.02881
   2650.00        0.00000       -0.02824
   2651.00        0.00000       -0.02760
   2652.00        0.00000       -0.02689
   2653.00        0.00000       -0.02609
   2654.00        0.00000       -0.02521
   2655.00        0.00000       -0.02425
   2656.00        0.00000       -0.02321
   2657.00        0.00000       -0.02208
   2658.00        0.00000       -0.02086
   2659.00        0.00000       -0.01955
   2660.00        0.00000       -0.01816
   2661.00        0.00000       -0.01668
   2662.00        0.00000       -0.01511
   2663.00        0.00000       -0.01346
   2664.00        0.00000       -0.01172
   2665.00        0.00000       -0.00987
   2666.00        0.00000       -0.00795
   2667.00        0.00000       -0.00594
   2668.00        0.00000       -0.00385
   2669.00        0.00000       -0.00165
   2670.00        0.00000        0.00063
   2671.00        0.00000        0.00299
   2672.00        0.00000        0.00543
   2673.00        0.00000        0.00797
   2674.00        0.00000        0.01059
   2675.00        0.00000        0.01329
   2676.00        0.00000        0.01608
   2677.00        0.00000        0.01895
   2678.00        0.00000        0.02190
   2679.00        0.00000        0.02493
   2680.00        0.00000        0.02803
   2681.00        0.00000        0.03120
   2682.00        0.00000        0.03447
   2683.00        0.00000        0.03778
   2684.00        0.00000        0.04118
   2685.00        0.00000        0.04463
   2686.00        0.00000        0.04816
   2687.00        0.00000        0.05176
   2688.00        0.00000        0.05540
   2689.00        0.00000        0.05910
   2690.00        0.00000        0.06287
   2691.00        0.00000        0.06668
   2692.00        0.00000        0.07054
   2693.00        0.00000        0.07445
   2694.00        0.00000        0.07840
   2695.00        0.00000        0.08240
   2696.00        0.00000        0.08643
   2697.00        0.00000        0.09050
   2698.00        0.00000        0.09459
   2699.00        0.00000        0.09871
   2700.00        0.00000        0.10286
   2701.00        0.00000        0.10704
   2702.00        0.00000        0.11122
   2703.00        0.00000        0.11543
   2704.00        0.00000        0.11964
   2705.00        0.00000        0.12386
   2706.00        0.00000        0.12808
   2707.00        0.00000        0.13231
   2708.00        0.00000        0.13652
   2709.00        0.00000        0.14073
   2710.00        0.00000        0.14494
   2711.00        0.00000        0.14912
   2712.00        0.00000        0.15329
   2713.00        0.00000        0.15744
   2714.00        0.00000        0.16156
   2715.00        0.00000        0.16563
   2716.00        0.00000        0.16969
   2717.00        0.00000        0.17371
   2718.00        0.00000        0.17767
   2719.00        0.00000        0.18161
   2720.00        0.00000        0.18549
   2721.00        0.00000        0.18932
   2722.00        0.00000        0.19308
   2723.00        0.00000        0.19679
   2724.00        0.00000        0.20044
   2725.00        0.00000        0.20401
   2726.00        0.00000        0.20752
   2727.00        0.00000        0.21095
   2728.00        0.00000        0.21431
   2729.00        0.00000        0.21759
   2730.00        0.00000        0.22078
   2731.00        0.00000        0.22388
   2732.00        0.00000        0.22690
   2733.00        0.00000        0.22981
   2734.00        0.00000        0.23264
   2735.00        0.00000        0.23535
   2736.00        0.00000        0.23798
   2737.00        0.00000        0.24049
   2738.00        0.00000        0.24289
   2739.00        0.00000        0.24519
   2740.00        0.00000        0.24738
   2741.00        0.00000        0.24944
   2742.00        0.00000        0.25137
   2743.00        0.00000        0.25320
   2744.00        0.00000        0.25490
   2745.00        0.00000        0.25647
   2746.00        0.00000        0.25792
   2747.00        0.00000        0.25923
   2748.00        0.00000        0.26042
   2749.00        0.00000        0.26147
   2750.00        0.00000        0.26239
   2751.00        0.00000        0.26317
   2752.00        0.00000        0.26381
   2753.00        0.00000        0.26431
   2754.00        0.00000        0.26466
   2755.00        0.00000        0.26489
   2756.00        0.00000        0.26497
   2757.00        0.00000        0.26491
   2758.00        0.00000        0.26469
   2759.00        0.00000        0.26434
   2760.00        0.00000        0.26384
   2761.00        0.00000        0.26320
   2762.00        0.00000        0.26242
   2763.00        0.00000        0.26149
   2764.00        0.00000        0.26042
   2765.00        0.00000        0.25920
   2766.00        0.00000        0.25784
   2767.00        0.00000        0.25635
   2768.00        0.00000        0.25471
   2769.00        0.00000        0.25293
   2770.00        0.00000        0.25101
   2771.00        0.00000        0.24896
   2772.00        0.00000        0.24677
   2773.00        0.00000        0.24445
   2774.00        0.00000        0.24200
   2775.00        0.00000        0.23941
   2776.00        0.00000        0.23671
   2777.00        0.00000        0.23389
   2778.00        0.00000        0.23093
   2779.00        0.00000        0.22786
   2780.00        0.00000        0.22467
   2781.00        0.00000        0.22137
   2782.00        0.00000        0.21797
   2783.00        0.00000        0.21445
   2784.00        0.00000        0.21085
   2785.00        0.00000        0.20712
   2786.00        0.00000        0.20332
   2787.00        0.00000        0.19942
   2788.00        0.00000        0.19543
   2789.00        0.00000        0.19136
   2790.00        0.00000        0.18723
   2791.00        0.00000        0.18300
   2792.00        0.00000        0.17871
   2793.00        0.00000        0.17436
   2794.00        0.00000        0.16994
   2795.00        0.00000        0.16547
   2796.00        0.00000        0.16095
   2797.00        0.00000        0.15637
   2798.00        0.00000        0.15176
   2799.00        0.00000        0.14711
   2800.00        0.00000        0.14244
   2801.00        0.00000        0.13773
   2802.00        0.00000        0.13300
   2803.00        0.00000        0.12825
   2804.00        0.00000        0.12347
   2805.00        0.00000        0.11871
   2806.00        0.00000        0.11394
   2807.00        0.00000        0.10915
   2808.00        0.00000        0.10439
   2809.00        0.00000        0.09962
   2810.00        0.00000        0.09486
   2811.00        0.00000        0.09013
   2812.00        0.00000        0.08543
   2813.00        0.00000        0.08075
   2814.00        0.00000        0.07610
   2815.00        0.00000        0.07147
   2816.00        0.00000        0.06689
   2817.00        0.00000        0.06235
   2818.00        0.00000        0.05786
   2819.00        0.00000        0.05341
   2820.00        0.00000        0.04901
   2821.00        0.00000        0.04466
   2822.00        0.00000        0.04037
   2823.00        0.00000        0.03615
   2824.00        0.00000        0.03198
   2825.00        0.00000        0.02789
   2826.00        0.00000        0.02385
   2827.00        0.00000        0.01988
   2828.00        0.00000        0.01599
   2829.00        0.00000        0.01216
   2830.00        0.00000        0.00841
   2831.00        0.00000        0.00473
   2832.00        0.00000        0.00113
   2833.00        0.00000       -0.00240
   2834.00        0.00000       -0.00584
   2835.00        0.00000       -0.00922
   2836.00        0.00000       -0.01251
   2837.00        0.00000       -0.01573
   2838.00        0.00000       -0.01886
   2839.00        0.00000       -0.02193
   2840.00        0.00000       -0.02490
   2841.00        0.00000       -0.02782
   2842.00        0.00000       -0.03064
   2843.00        0.00000       -0.03340
   2844.00        0.00000       -0.03607
   2845.00        0.00000       -0.03868
   2846.00        0.00000       -0.04120
   2847.00        0.00000       -0.04366
   2848.00        0.00000       -0.04605
   2849.00        0.00000       -0.04836
   2850.00        0.00000       -0.05060
   2851.00        0.00000       -0.05278
   2852.00        0.00000       -0.05489
   2853.00        0.00000       -0.05695
   2854.00        0.00000       -0.05893
   2855.00        0.00000       -0.06084
   2856.00        0.00000       -0.06270
   2857.00        0.00000       -0.06450
   2858.00        0.00000       -0.06625
   2859.00        0.00000       -0.06793
   2860.00        0.00000       -0.06956
   2861.00        0.00000       -0.07115
   2862.00        0.00000       -0.07268
   2863.00        0.00000       -0.07416
   2864.00        0.00000       -0.07559
   2865.00        0.00000       -0.07697
   2866.00        0.00000       -0.07829
   2867.00        0.00000       -0.07959
   2868.00        0.00000       -0.08083
   2869.00        0.00000       -0.08203
   2870.00        0.00000       -0.08318
   2871.00        0.00000       -0.08429
   2872.00        0.00000       -0.08536
   2873.00        0.00000       -0.08640
   2874.00        0.00000       -0.08739
   2875.00        0.00000       -0.08833
   2876.00        0.00000       -0.08923
   2877.00        0.00000       -0.09010
   2878.00        0.00000       -0.09093
   2879.00        0.00000       -0.09172
   2880.00        0.00000       -0.09247
   2881.00        0.00000       -0.09317
   2882.00        0.00000       -0.09383
   2883.00        0.00000       -0.09445
   2884.00        0.00000       -0.09503
   2885.00        0.00000       -0.09557
   2886.00        0.00000       -0.09605
   2887.00        0.00000       -0.09650
   2888.00        0.00000       -0.09689
   2889.00        0.00000       -0.09724
   2890.00        0.00000       -0.09755
   2891.00        0.00000       -0.09781
   2892.00        0.00000       -0.09801
   2893.00        0.00000       -0.09816
   2894.00        0.00000       -0.09825
   2895.00        0.00000       -0.09830
   2896.00        0.00000       -0.09828
   2897.00        0.00000       -0.09822
   2898.00        0.00000       -0.09808
   2899.00        0.00000       -0.09790
   2900.00        0.00000       -0.09764
   2901.00        0.00000       -0.09732
   2902.00        0.00000       -0.09694
   2903.00        0.00000       -0.09650
   2904.00        0.00000       -0.09598
   2905.00        0.00000       -0.09540
   2906.00        0.00000       -0.09474
   2907.00        0.00000       -0.09402
   2908.00        0.00000       -0.09323
   2909.00        0.00000       -0.09236
   2910.00        0.00000       -0.09142
   2911.00        0.00000       -0.09039
   2912.00        0.00000       -0.08929
   2913.00        0.00000       -0.08812
   2914.00        0.00000       -0.08687
   2915.00        0.00000       -0.08554
   2916.00        0.00000       -0.08412
   2917.00        0.00000       -0.08264
   2918.00        0.00000       -0.08107
   2919.00        0.00000       -0.07942
   2920.00        0.00000       -0.07771
   2921.00        0.00000       -0.07590
   2922.00        0.00000       -0.07402
   2923.00        0.00000       -0.07207
   2924.00        0.00000       -0.07004
   2925.00        0.00000       -0.06792
   2926.00        0.00000       -0.06573
   2927.00        0.00000       -0.06348
   2928.00        0.00000       -0.06114
   2929.00        0.00000       -0.05873
   2930.00        0.00000       -0.05626
   2931.00        0.00000       -0.05371
   2932.00        0.00000       -0.05110
   2933.00        0.00000       -0.04843
   2934.00        0.00000       -0.04568
   2935.00        0.00000       -0.04288
   2936.00        0.00000       -0.04002
   2937.00        0.00000       -0.03709
   2938.00        0.00000       -0.03412
   2939.00        0.00000       -0.03110
   2940.00        0.00000       -0.02802
   2941.00        0.00000       -0.02489
   2942.00        0.00000       -0.02171
   2943.00        0.00000       -0.01849
   2944.00        0.00000       -0.01524
   2945.00        0.00000       -0.01195
   2946.00        0.00000       -0.00862
   2947.00        0.00000       -0.00526
   2948.00        0.00000       -0.00188
   2949.00        0.00000        0.00153
   2950.00        0.00000        0.00496
   2951.00        0.00000        0.00842
   2952.00        0.00000        0.01189
   2953.00        0.00000        0.01537
   2954.00        0.00000        0.01886
   2955.00        0.00000        0.02237
   2956.00        0.00000        0.02588
   2957.00        0.00000        0.02937
   2958.00        0.00000        0.03288
   2959.00        0.00000        0.03639
   2960.00        0.00000        0.03987
   2961.00        0.00000        0.04337
   2962.00        0.00000        0.04683
   2963.00        0.00000        0.05028
   2964.00        0.00000        0.05371
   2965.00        0.00000        0.05713
   2966.00        0.00000        0.06052
   2967.00        0.00000        0.06387
   2968.00        0.00000        0.06720
   2969.00        0.00000        0.07050
   2970.00        0.00000        0.07376
   2971.00        0.00000        0.07700
   2972.00        0.00000        0.08018
   2973.00        0.00000        0.08333
   2974.00        0.00000        0.08643
   2975.00        0.00000        0.08948
   2976.00        0.00000        0.09248
   2977.00        0.00000        0.09544
   2978.00        0.00000        0.09834
   2979.00        0.00000        0.10120
   2980.00        0.00000        0.10399
   2981.00        0.00000        0.10672
   2982.00        0.00000        0.10941
   2983.00        0.00000        0.11201
   2984.00        0.00000        0.11456
   2985.00        0.00000        0.11705
   2986.00        0.00000        0.11948
   2987.00        0.00000        0.12184
   2988.00        0.00000        0.12413
   2989.00        0.00000        0.12634
   2990.00        0.00000        0.12849
   2991.00        0.00000        0.13057
   2992.00        0.00000        0.13258
   2993.00        0.00000        0.13451
   2994.00        0.00000        0.13637
   2995.00        0.00000        0.13815
   2996.00        0.00000        0.13986
   2997.00        0.00000        0.14149
   2998.00        0.00000        0.14304
   2999.00        0.00000        0.14452
   3000.00        0.00000        0.14590
   3001.00        0.00000        0.14722
   3002.00        0.00000        0.14845
   3003.00        0.00000        0.14961
   3004.00        0.00000        0.15068
   3005.00        0.00000        0.15167
   3006.00        0.00000        0.15259
   3007.00        0.00000        0.15341
   3008.00        0.00000        0.15416
   3009.00        0.00000        0.15482
   3010.00        0.00000        0.15540
   3011.00        0.00000        0.15590
   3012.00        0.00000        0.15631
   3013.00        0.00000        0.15665
   3014.00        0.00000        0.15689
   3015.00        0.00000        0.15706
   3016.00        0.00000        0.15715
   3017.00        0.00000        0.15715
   3018.00        0.00000        0.15707
   3019.00        0.00000        0.15692
   3020.00        0.00000        0.15668
   3021.00        0.00000        0.15637
   3022.00        0.00000        0.15598
   3023.00        0.00000        0.15549
   3024.00        0.00000        0.15494
   3025.00        0.00000        0.15431
   3026.00        0.00000        0.15359
   3027.00        0.00000        0.15282
   3028.00        0.00000        0.15195
   3029.00        0.00000        0.15102
   3030.00        0.00000        0.15001
   3031.00        0.00000        0.14894
   3032.00        0.00000        0.14778
   3033.00        0.00000        0.14658
   3034.00        0.00000        0.14528
   3035.00        0.00000        0.14394
   3036.00        0.00000        0.14252
   3037.00        0.00000        0.14102
   3038.00        0.00000        0.13948
   3039.00        0.00000        0.13788
   3040.00        0.00000        0.13622
   3041.00        0.00000        0.13449
   3042.00        0.00000        0.13272
   3043.00        0.00000        0.13089
   3044.00        0.00000        0.12900
   3045.00        0.00000        0.12708
   3046.00        0.00000        0.12509
   3047.00        0.00000        0.12306
   3048.00        0.00000        0.12100
   3049.00        0.00000        0.11888
   3050.00        0.00000        0.11674
   3051.00        0.00000        0.11455
   3052.00        0.00000        0.11234
   3053.00        0.00000        0.11008
   3054.00        0.00000        0.10780
   3055.00        0.00000        0.10548
   3056.00        0.00000        0.10315
   3057.00        0.00000        0.10078
   3058.00        0.00000        0.09840
   3059.00        0.00000        0.09601
   3060.00        0.00000        0.09360
   3061.00        0.00000        0.09117
   3062.00        0.00000        0.08873
   3063.00        0.00000        0.08629
   3064.00        0.00000        0.08383
   3065.00        0.00000        0.08136
   3066.00        0.00000        0.07890
   3067.00        0.00000        0.07645
   3068.00        0.00000        0.07397
   3069.00        0.00000        0.07152
   3070.00        0.00000        0.06908
   3071.00        0.00000        0.06664
   3072.00        0.00000        0.06419
   3073.00        0.00000        0.06178
   3074.00        0.00000        0.05937
   3075.00        0.00000        0.05698
   3076.00        0.00000        0.05460
   3077.00        0.00000        0.05225
   3078.00        0.00000        0.04991
   3079.00        0.00000        0.04759
   3080.00        0.00000        0.04529
   3081.00        0.00000        0.04303
   3082.00        0.00000        0.04077
   3083.00        0.00000        0.03856
   3084.00        0.00000        0.03636
   3085.00        0.00000        0.03419
   3086.00        0.00000        0.03204
   3087.00        0.00000        0.02994
   3088.00        0.00000        0.02785
   3089.00        0.00000        0.02580
   3090.00        0.00000        0.02377
   3091.00        0.00000        0.02177
   3092.00        0.00000        0.01981
   3093.00        0.00000        0.01785
   3094.00        0.00000        0.01595
   3095.00        0.00000        0.01407
   3096.00        0.00000        0.01221
   3097.00        0.00000        0.01038
   3098.00        0.00000        0.00858
   3099.00        0.00000        0.00679
   3100.00        0.00000        0.00504
   3101.00        0.00000        0.00330
   3102.00        0.00000        0.00159
   3103.00        0.00000       -0.00009
   3104.00        0.00000       -0.00177
   3105.00        0.00000       -0.00342
   3106.00        0.00000       -0.00505
   3107.00        0.00000       -0.00667
   3108.00        0.00000       -0.00827
   3109.00        0.00000       -0.00986
   3110.00        0.00000       -0.01144
   3111.00        0.00000       -0.01302
   3112.00        0.00000       -0.01457
   3113.00        0.00000       -0.01613
   3114.00        0.00000       -0.01768
   3115.00        0.00000       -0.01924
   3116.00        0.00000       -0.02080
   3117.00        0.00000       -0.02235
   3118.00        0.00000       -0.02391
   3119.00        0.00000       -0.02547
   3120.00        0.00000       -0.02704
   3121.00        0.00000       -0.02863
   3122.00        0.00000       -0.03021
   3123.00        0.00000       -0.03181
   3124.00        0.00000       -0.03343
   3125.00        0.00000       -0.03506
   3126.00        0.00000       -0.03671
   3127.00        0.00000       -0.03838
   3128.00        0.00000       -0.04005
   3129.00        0.00000       -0.04176
   3130.00        0.00000       -0.04349
   3131.00        0.00000       -0.04524
   3132.00        0.00000       -0.04701
   3133.00        0.00000       -0.04881
   3134.00        0.00000       -0.05063
   3135.00        0.00000       -0.05249
   3136.00        0.00000       -0.05437
   3137.00        0.00000       -0.05626
   3138.00        0.00000       -0.05820
   3139.00        0.00000       -0.06015
   3140.00        0.00000       -0.06213
   3141.00        0.00000       -0.06413
   3142.00        0.00000       -0.06618
   3143.00        0.00000       -0.06824
   3144.00        0.00000       -0.07033
   3145.00        0.00000       -0.07243
   3146.00        0.00000       -0.07457
   3147.00        0.00000       -0.07672
   3148.00        0.00000       -0.07889
   3149.00        0.00000       -0.08109
   3150.00        0.00000       -0.08330
   3151.00        0.00000       -0.08553
   3152.00        0.00000       -0.08777
   3153.00        0.00000       -0.09003
   3154.00        0.00000       -0.09229
   3155.00        0.00000       -0.09456
   3156.00        0.00000       -0.09683
   3157.00        0.00000       -0.09911
   3158.00        0.00000       -0.10138
   3159.00        0.00000       -0.10365
   3160.00        0.00000       -0.10591
   3161.00        0.00000       -0.10817
   3162.00        0.00000       -0.11041
   3163.00        0.00000       -0.11264
   3164.00        0.00000       -0.11485
   3165.00        0.00000       -0.11703
   3166.00        0.00000       -0.11919
   3167.00        0.00000       -0.12132
   3168.00        0.00000       -0.12341
   3169.00        0.00000       -0.12546
   3170.00        0.00000       -0.12747
   3171.00        0.00000       -0.12944
   3172.00        0.00000       -0.13136
   3173.00        0.00000       -0.13322
   3174.00        0.00000       -0.13504
   3175.00        0.00000       -0.13680
   3176.00        0.00000       -0.13847
   3177.00        0.00000       -0.14009
   3178.00        0.00000       -0.14163
   3179.00        0.00000       -0.14310
   3180.00        0.00000       -0.14449
   3181.00        0.00000       -0.14580
   3182.00        0.00000       -0.14702
   3183.00        0.00000       -0.14815
   3184.00        0.00000       -0.14919
   3185.00        0.00000       -0.15013
   3186.00        0.00000       -0.15099
   3187.00        0.00000       -0.15172
   3188.00        0.00000       -0.15236
   3189.00        0.00000       -0.15289
   3190.00        0.00000       -0.15332
   3191.00        0.00000       -0.15363
   3192.00        0.00000       -0.15382
   3193.00        0.00000       -0.15392
   3194.00        0.00000       -0.15388
   3195.00        0.00000       -0.15373
   3196.00        0.00000       -0.15346
   3197.00        0.00000       -0.15306
   3198.00        0.00000       -0.15254
   3199.00        0.00000       -0.15190
   3200.00        0.00000       -0.15114
   3201.00        0.00000       -0.15025
   3202.00        0.00000       -0.14925
   3203.00        0.00000       -0.14812
   3204.00        0.00000       -0.14687
   3205.00        0.00000       -0.14548
   3206.00        0.00000       -0.14398
   3207.00        0.00000       -0.14236
   3208.00        0.00000       -0.14064
   3209.00        0.00000       -0.13878
   3210.00        0.00000       -0.13681
   3211.00        0.00000       -0.13474
   3212.00        0.00000       -0.13255
   3213.00        0.00000       -0.13025
   3214.00        0.00000       -0.12785
   3215.00        0.00000       -0.12535
   3216.00        0.00000       -0.12276
   3217.00        0.00000       -0.12006
   3218.00        0.00000       -0.11728
   3219.00        0.00000       -0.11440
   3220.00        0.00000       -0.11145
   3221.00        0.00000       -0.10841
   3222.00        0.00000       -0.10530
   3223.00        0.00000       -0.10213
   3224.00        0.00000       -0.09889
   3225.00        0.00000       -0.09558
   3226.00        0.00000       -0.09222
   3227.00        0.00000       -0.08882
   3228.00        0.00000       -0.08537
   3229.00        0.00000       -0.08188
   3230.00        0.00000       -0.07835
   3231.00        0.00000       -0.07480
   3232.00        0.00000       -0.07123
   3233.00        0.00000       -0.06763
   3234.00        0.00000       -0.06403
   3235.00        0.00000       -0.06041
   3236.00        0.00000       -0.05681
   3237.00        0.00000       -0.05319
   3238.00        0.00000       -0.04959
   3239.00        0.00000       -0.04602
   3240.00        0.00000       -0.04247
   3241.00        0.00000       -0.03893
   3242.00        0.00000       -0.03543
   3243.00        0.00000       -0.03197
   3244.00        0.00000       -0.02855
   3245.00        0.00000       -0.02518
   3246.00        0.00000       -0.02185
   3247.00        0.00000       -0.01859
   3248.00        0.00000       -0.01538
   3249.00        0.00000       -0.01225
   3250.00        0.00000       -0.00917
   3251.00        0.00000       -0.00618
   3252.00        0.00000       -0.00327
   3253.00        0.00000       -0.00043
   3254.00        0.00000        0.00232
   3255.00        0.00000        0.00499
   3256.00        0.00000        0.00755
   3257.00        0.00000        0.01004
   3258.00        0.00000        0.01244
   3259.00        0.00000        0.01472
   3260.00        0.00000        0.01692
   3261.00        0.00000        0.01901
   3262.00        0.00000        0.02100
   3263.00        0.00000        0.02289
   3264.00        0.00000        0.02469
   3265.00        0.00000        0.02637
   3266.00        0.00000        0.02795
   3267.00        0.00000        0.02943
   3268.00        0.00000        0.03081
   3269.00        0.00000        0.03209
   3270.00        0.00000        0.03326
   3271.00        0.00000        0.03435
   3272.00        0.00000        0.03532
   3273.00        0.00000        0.03621
   3274.00        0.00000        0.03702
   3275.00        0.00000        0.03772
   3276.00        0.00000        0.03833
   3277.00        0.00000        0.03886
   3278.00        0.00000        0.03931
   3279.00        0.00000        0.03967
   3280.00        0.00000        0.03998
   3281.00        0.00000        0.04019
   3282.00        0.00000        0.04034
   3283.00        0.00000        0.04044
   3284.00        0.00000        0.04047
   3285.00        0.00000        0.04044
   3286.00        0.00000        0.04036
   3287.00        0.00000        0.04024
   3288.00        0.00000        0.04005
   3289.00        0.00000        0.03986
   3290.00        0.00000        0.03961
   3291.00        0.00000        0.03934
   3292.00        0.00000        0.03905
   3293.00        0.00000        0.03874
   3294.00        0.00000        0.03841
   3295.00        0.00000        0.03807
   3296.00        0.00000        0.03772
   3297.00        0.00000        0.03738
   3298.00        0.00000        0.03703
   3299.00        0.00000        0.03671
   3300.00        0.00000        0.03639
   3301.00        0.00000        0.03609
   3302.00        0.00000        0.03580
   3303.00        0.00000        0.03554
   3304.00        0.00000        0.03531
   3305.00        0.00000        0.03511
   3306.00        0.00000        0.03494
   3307.00        0.00000        0.03481
   3308.00        0.00000        0.03473
   3309.00        0.00000        0.03468
   3310.00        0.00000        0.03468
   3311.00        0.00000        0.03473
   3312.00        0.00000        0.03482
   3313.00        0.00000        0.03497
   3314.00        0.00000        0.03517
   3315.00        0.00000        0.03543
   3316.00        0.00000        0.03575
   3317.00        0.00000        0.03612
   3318.00        0.00000        0.03653
   3319.00        0.00000        0.03700
   3320.00        0.00000        0.03754
   3321.00        0.00000        0.03813
   3322.00        0.00000        0.03876
   3323.00        0.00000        0.03946
   3324.00        0.00000        0.04019
   3325.00        0.00000        0.04099
   3326.00        0.00000        0.04182
   3327.00        0.00000        0.04269
   3328.00        0.00000        0.04362
   3329.00        0.00000        0.04457
   3330.00        0.00000        0.04558
   3331.00        0.00000        0.04660
   3332.00        0.00000        0.04765
   3333.00        0.00000        0.04874
   3334.00        0.00000        0.04984
   3335.00        0.00000        0.05095
   3336.00        0.00000        0.05208
   3337.00        0.00000        0.05321
   3338.00        0.00000        0.05435
   3339.00        0.00000        0.05548
   3340.00        0.00000        0.05661
   3341.00        0.00000        0.05772
   3342.00        0.00000        0.05882
   3343.00        0.00000        0.05989
   3344.00        0.00000        0.06093
   3345.00        0.00000        0.06194
   3346.00        0.00000        0.06291
   3347.00        0.00000        0.06383
   3348.00        0.00000        0.06471
   3349.00        0.00000        0.06552
   3350.00        0.00000        0.06627
   3351.00        0.00000        0.06696
   3352.00        0.00000        0.06758
   3353.00        0.00000        0.06812
   3354.00        0.00000        0.06856
   3355.00        0.00000        0.06892
   3356.00        0.00000        0.06920
   3357.00        0.00000        0.06938
   3358.00        0.00000        0.06944
   3359.00        0.00000        0.06941
   3360.00        0.00000        0.06926
   3361.00        0.00000        0.06900
   3362.00        0.00000        0.06862
   3363.00        0.00000        0.06813
   3364.00        0.00000        0.06749
   3365.00        0.00000        0.06674
   3366.00        0.00000        0.06586
   3367.00        0.00000        0.06483
   3368.00        0.00000        0.06367
   3369.00        0.00000        0.06239
   3370.00        0.00000        0.06096
   3371.00        0.00000        0.05937
   3372.00        0.00000        0.05766
   3373.00        0.00000        0.05580
   3374.00        0.00000        0.05380
   3375.00        0.00000        0.05167
   3376.00        0.00000        0.04938
   3377.00        0.00000        0.04695
   3378.00        0.00000        0.04439
   3379.00        0.00000        0.04169
   3380.00        0.00000        0.03883
   3381.00        0.00000        0.03586
   3382.00        0.00000        0.03275
   3383.00        0.00000        0.02950
   3384.00        0.00000        0.02612
   3385.00        0.00000        0.02263
   3386.00        0.00000        0.01900
   3387.00        0.00049        0.01526
   3388.00        0.00098        0.01140
   3389.00        0.00146        0.00745
   3390.00        0.00195        0.00337
   3391.00        0.00244       -0.00079
   3392.00        0.00293       -0.00507
   3393.00        0.00342       -0.00943
   3394.00        0.00391       -0.01387
   3395.00        0.00439       -0.01839
   3396.00        0.00488       -0.02299
   3397.00        0.00537       -0.02766
   3398.00        0.00586       -0.03239
   3399.00        0.00635       -0.03717
   3400.00        0.00635       -0.04201
   3401.00        0.00635       -0.04689
   3402.00        0.00635       -0.05180
   3403.00        0.00635       -0.05675
   3404.00        0.00635       -0.06172
   3405.00        0.00635       -0.06670
   3406.00        0.00635       -0.07170
   3407.00        0.00635       -0.07669
   3408.00        0.00635       -0.08170
   3409.00        0.00635       -0.08667
   3410.00        0.00635       -0.09164
   3411.00        0.00635       -0.09659
   3412.00        0.00635       -0.10150
   3413.00        0.00635       -0.10638
   3414.00        0.00635       -0.11121
   3415.00        0.00635       -0.11600
   3416.00        0.00635       -0.12073
   3417.00        0.00635       -0.12538
   3418.00        0.00635       -0.12999
   3419.00        0.00635       -0.13451
   3420.00        0.00635       -0.13895
   3421.00        0.00635       -0.14331
   3422.00        0.00635       -0.14757
   3423.00        0.00635       -0.15175
   3424.00        0.00635       -0.15581
   3425.00        0.00635       -0.15977
   3426.00        0.00635       -0.16362
   3427.00        0.00635       -0.16736
   3428.00        0.00635       -0.17097
   3429.00        0.00635       -0.17447
   3430.00        0.00635       -0.17784
   3431.00        0.00635       -0.18108
   3432.00        0.00635       -0.18417
   3433.00        0.00635       -0.18715
   3434.00        0.00635       -0.18997
   3435.00        0.00635       -0.19266
   3436.00        0.00635       -0.19519
   3437.00        0.00635       -0.19760
   3438.00        0.00635       -0.19984
   3439.00        0.00635       -0.20195
   3440.00        0.00635       -0.20389
   3441.00        0.00635       -0.20569
   3442.00        0.00635       -0.20734
   3443.00        0.00635       -0.20885
   3444.00        0.00635       -0.21019
   3445.00        0.00635       -0.21138
   3446.00        0.00635       -0.21242
   3447.00        0.00635       -0.21330
   3448.00        0.00586       -0.21405
   3449.00        0.00537       -0.21465
   3450.00        0.00488       -0.21507
   3451.00        0.00439       -0.21538
   3452.00        0.00391       -0.21553
   3453.00        0.00342       -0.21553
   3454.00        0.00293       -0.21539
   3455.00        0.00244       -0.21512
   3456.00        0.00195       -0.21471
   3457.00        0.00146       -0.21417
   3458.00        0.00098       -0.21349
   3459.00        0.00049       -0.21269
   3460.00        0.00000       -0.21176
   3461.00       -0.00049       -0.21071
   3462.00       -0.00098       -0.20953
   3463.00       -0.00146       -0.20825
   3464.00       -0.00195       -0.20685
   3465.00       -0.00244       -0.20534
   3466.00       -0.00293       -0.20374
   3467.00       -0.00342       -0.20201
   3468.00       -0.00391       -0.20021
   3469.00       -0.00439       -0.19830
   3470.00       -0.00488       -0.19630
   3471.00       -0.00537       -0.19423
   3472.00       -0.00586       -0.19208
   3473.00       -0.00635       -0.18983
   3474.00       -0.00684       -0.18752
   3475.00       -0.00732       -0.18513
   3476.00       -0.00781       -0.18269
   3477.00       -0.00830       -0.18018
   3478.00       -0.00879       -0.17761
   3479.00       -0.00928       -0.17499
   3480.00       -0.00977       -0.17232
   3481.00       -0.01025       -0.16959
   3482.00       -0.01074       -0.16682
   3483.00       -0.01123       -0.16403
   3484.00       -0.01172       -0.16118
   3485.00       -0.01270       -0.15831
   3486.00       -0.01367       -0.15541
   3487.00       -0.01465       -0.15248
   3488.00       -0.01562       -0.14954
   3489.00       -0.01660       -0.14656
   3490.00       -0.01709       -0.14357
   3491.00       -0.01758       -0.14058
   3492.00       -0.01807       -0.13757
   3493.00       -0.01855       -0.13455
   3494.00       -0.01904       -0.13153
   3495.00       -0.01953       -0.12849
   3496.00       -0.02002       -0.12547
   3497.00       -0.02051       -0.12244
   3498.00       -0.02100       -0.11942
   3499.00       -0.02148       -0.11641
   3500.00       -0.02197       -0.11339
   3501.00       -0.02246       -0.11040
   3502.00       -0.02295       -0.10741
   3503.00       -0.02344       -0.10443
   3504.00       -0.02393       -0.10146
   3505.00       -0.02441       -0.09851
   3506.00       -0.02490       -0.09558
   3507.00       -0.02539       -0.09267
   3508.00       -0.02588       -0.08977
   3509.00       -0.02637       -0.08688
   3510.00       -0.02686       -0.08403
   3511.00       -0.02734       -0.08119
   3512.00       -0.02783       -0.07838
   3513.00       -0.02832       -0.07559
   3514.00       -0.02881       -0.07283
   3515.00       -0.02930       -0.07008
   3516.00       -0.02979       -0.06735
   3517.00       -0.03027       -0.06465
   3518.00       -0.03027       -0.06198
   3519.00       -0.03027       -0.05934
   3520.00       -0.03027       -0.05672
   3521.00       -0.03027       -0.05411
   3522.00       -0.03027       -0.05154
   3523.00       -0.03027       -0.04900
   3524.00       -0.03027       -0.04646
   3525.00       -0.03027       -0.04398
   3526.00       -0.03027       -0.04150
   3527.00       -0.03027       -0.03905
   3528.00       -0.03027       -0.03664
   3529.00       -0.03027       -0.03423
   3530.00       -0.03027       -0.03186
   3531.00       -0.03027       -0.02951
   3532.00       -0.03027       -0.02719
   3533.00       -0.03027       -0.02490
   3534.00       -0.03027       -0.02264
   3535.00       -0.03027       -0.02040
   3536.00       -0.03027       -0.01819
   3537.00       -0.03027       -0.01599
   3538.00       -0.02979       -0.01384
   3539.00       -0.02930       -0.01170
   3540.00       -0.02881       -0.00960
   3541.00       -0.02832       -0.00752
   3542.00       -0.02783       -0.00546
   3543.00       -0.02734       -0.00345
   3544.00       -0.02686       -0.00146
   3545.00       -0.02637        0.00050
   3546.00       -0.02588        0.00243
   3547.00       -0.02539        0.00432
   3548.00       -0.02490        0.00618
   3549.00       -0.02441        0.00800
   3550.00       -0.02393        0.00980
   3551.00       -0.02344        0.01154
   3552.00       -0.02295        0.01326
   3553.00       -0.02246        0.01492
   3554.00       -0.02197        0.01656
   3555.00       -0.02148        0.01816
   3556.00       -0.02148        0.01970
   3557.00       -0.02148        0.02121
   3558.00       -0.02148        0.02266
   3559.00       -0.02148        0.02408
   3560.00       -0.02148        0.02544
   3561.00       -0.02148        0.02675
   3562.00       -0.02148        0.02800
   3563.00       -0.02148        0.02921
   3564.00       -0.02148        0.03035
   3565.00       -0.02148        0.03145
   3566.00       -0.02148        0.03249
   3567.00       -0.02148        0.03345
   3568.00       -0.02148        0.03436
   3569.00       -0.02148        0.03522
   3570.00       -0.02148        0.03601
   3571.00       -0.02148        0.03673
   3572.00       -0.02148        0.03738
   3573.00       -0.02148        0.03796
   3574.00       -0.02148        0.03848
   3575.00       -0.02148        0.03894
   3576.00       -0.02148        0.03932
   3577.00       -0.02148        0.03963
   3578.00       -0.02148        0.03986
   3579.00       -0.02148        0.04002
   3580.00       -0.02148        0.04010
   3581.00       -0.02148        0.04012
   3582.00       -0.02148        0.04005
   3583.00       -0.02148        0.03992
   3584.00       -0.02148        0.03970
   3585.00       -0.02100        0.03941
   3586.00       -0.02051        0.03906
   3587.00       -0.02002        0.03862
   3588.00       -0.01953        0.03812
   3589.00       -0.01904        0.03754
   3590.00       -0.01855        0.03688
   3591.00       -0.01807        0.03615
   3592.00       -0.01758        0.03535
   3593.00       -0.01709        0.03448
   3594.00       -0.01660        0.03355
   3595.00       -0.01611        0.03255
   3596.00       -0.01562        0.03148
   3597.00       -0.01514        0.03035
   3598.00       -0.01465        0.02916
   3599.00       -0.01416        0.02789
   3600.00       -0.01367        0.02657
   3601.00       -0.01318        0.02519
   3602.00       -0.01270        0.02374
   3603.00       -0.01172        0.02226
   3604.00       -0.01074        0.02071
   3605.00       -0.00977        0.01912
   3606.00       -0.00879        0.01747
   3607.00       -0.00781        0.01579
   3608.00       -0.00684        0.01407
   3609.00       -0.00586        0.01231
   3610.00       -0.00488        0.01051
   3611.00       -0.00391        0.00870
   3612.00       -0.00293        0.00684
   3613.00       -0.00195        0.00497
   3614.00       -0.00098        0.00307
   3615.00        0.00000        0.00116
   3616.00        0.00098       -0.00076
   3617.00        0.00195       -0.00270
   3618.00        0.00293       -0.00465
   3619.00        0.00391       -0.00659
   3620.00        0.00488       -0.00854
   3621.00        0.00586       -0.01048
   3622.00        0.00684       -0.01242
   3623.00        0.00781       -0.01436
   3624.00        0.00879       -0.01628
   3625.00        0.00977       -0.01817
   3626.00        0.01074       -0.02007
   3627.00        0.01172       -0.02193
   3628.00        0.01270       -0.02377
   3629.00        0.01367       -0.02559
   3630.00        0.01465       -0.02737
   3631.00        0.01562       -0.02914
   3632.00        0.01660       -0.03087
   3633.00        0.01758       -0.03256
   3634.00        0.01855       -0.03423
   3635.00        0.01953       -0.03584
   3636.00        0.02051       -0.03741
   3637.00        0.02148       -0.03897
   3638.00        0.02246       -0.04047
   3639.00        0.02344       -0.04193
   3640.00        0.02441       -0.04333
   3641.00        0.02539       -0.04472
   3642.00        0.02637       -0.04605
   3643.00        0.02734       -0.04733
   3644.00        0.02832       -0.04858
   3645.00        0.02930       -0.04977
   3646.00        0.03027       -0.05093
   3647.00        0.03125       -0.05205
   3648.00        0.03223       -0.05312
   3649.00        0.03320       -0.05415
   3650.00        0.03418       -0.05515
   3651.00        0.03516       -0.05609
   3652.00        0.03613       -0.05701
   3653.00        0.03711       -0.05788
   3654.00        0.03809       -0.05873
   3655.00        0.03906       -0.05954
   3656.00        0.03955       -0.06032
   3657.00        0.04004       -0.06107
   3658.00        0.04053       -0.06178
   3659.00        0.04102       -0.06248
   3660.00        0.04150       -0.06317
   3661.00        0.04199       -0.06383
   3662.00        0.04248       -0.06447
   3663.00        0.04297       -0.06508
   3664.00        0.04346       -0.06570
   3665.00        0.04395       -0.06630
   3666.00        0.04443       -0.06689
   3667.00        0.04492       -0.06747
   3668.00        0.04541       -0.06807
   3669.00        0.04590       -0.06865
   3670.00        0.04639       -0.06924
   3671.00        0.04688       -0.06982
   3672.00        0.04736       -0.07043
   3673.00        0.04785       -0.07104
   3674.00        0.04785       -0.07167
   3675.00        0.04785       -0.07231
   3676.00        0.04785       -0.07297
   3677.00        0.04785       -0.07365
   3678.00        0.04785       -0.07436
   3679.00        0.04785       -0.07507
   3680.00        0.04785       -0.07582
   3681.00        0.04785       -0.07661
   3682.00        0.04785       -0.07742
   3683.00        0.04785       -0.07826
   3684.00        0.04785       -0.07913
   3685.00        0.04785       -0.08005
   3686.00        0.04785       -0.08099
   3687.00        0.04785       -0.08199
   3688.00        0.04785       -0.08301
   3689.00        0.04785       -0.08408
   3690.00        0.04785       -0.08517
   3691.00        0.04785       -0.08632
   3692.00        0.04785       -0.08751
   3693.00        0.04785       -0.08873
   3694.00        0.04785       -0.09000
   3695.00        0.04785       -0.09131
   3696.00        0.04736       -0.09265
   3697.00        0.04688       -0.09404
   3698.00        0.04639       -0.09546
   3699.00        0.04590       -0.09692
   3700.00        0.04541       -0.09843
   3701.00        0.04492       -0.09996
   3702.00        0.04443       -0.10153
   3703.00        0.04395       -0.10315
   3704.00        0.04346       -0.10478
   3705.00        0.04297       -0.10645
   3706.00        0.04248       -0.10814
   3707.00        0.04199       -0.10986
   3708.00        0.04150       -0.11160
   3709.00        0.04102       -0.11337
   3710.00        0.04053       -0.11516
   3711.00        0.04004       -0.11696
   3712.00        0.03955       -0.11877
   3713.00        0.03906       -0.12059
   3714.00        0.03857       -0.12244
   3715.00        0.03809       -0.12427
   3716.00        0.03760       -0.12611
   3717.00        0.03662       -0.12796
   3718.00        0.03564       -0.12979
   3719.00        0.03467       -0.13164
   3720.00        0.03369       -0.13345
   3721.00        0.03271       -0.13527
   3722.00        0.03174       -0.13707
   3723.00        0.03076       -0.13885
   3724.00        0.02979       -0.14061
   3725.00        0.02881       -0.14235
   3726.00        0.02783       -0.14407
   3727.00        0.02686       -0.14575
   3728.00        0.02588       -0.14740
   3729.00        0.02490       -0.14902
   3730.00        0.02393       -0.15060
   3731.00        0.02295       -0.15215
   3732.00        0.02197       -0.15364
   3733.00        0.02100       -0.15509
   3734.00        0.02002       -0.15649
   3735.00        0.01855       -0.15785
   3736.00        0.01709       -0.15916
   3737.00        0.01562       -0.16042
   3738.00        0.01416       -0.16162
   3739.00        0.01270       -0.16277
   3740.00        0.01123       -0.16385
   3741.00        0.00977       -0.16487
   3742.00        0.00830       -0.16583
   3743.00        0.00684       -0.16673
   3744.00        0.00537       -0.16759
   3745.00        0.00391       -0.16837
   3746.00        0.00244       -0.16907
   3747.00        0.00098       -0.16972
   3748.00       -0.00049       -0.17030
   3749.00       -0.00195       -0.17082
   3750.00       -0.00342       -0.17128
   3751.00       -0.00488       -0.17168
   3752.00       -0.00635       -0.17200
   3753.00       -0.00781       -0.17226
   3754.00       -0.00928       -0.17244
   3755.00       -0.01074       -0.17258
   3756.00       -0.01221       -0.17264
   3757.00       -0.01367       -0.17264
   3758.00       -0.01465       -0.17258
   3759.00       -0.01562       -0.17245
   3760.00       -0.01660       -0.17229
   3761.00       -0.01758       -0.17204
   3762.00       -0.01855       -0.17174
   3763.00       -0.01953       -0.17139
   3764.00       -0.02051       -0.17099
   3765.00       -0.02148       -0.17053
   3766.00       -0.02246       -0.17001
   3767.00       -0.02344       -0.16946
   3768.00       -0.02441       -0.16885
   3769.00       -0.02539       -0.16820
   3770.00       -0.02637       -0.16750
   3771.00       -0.02734       -0.16675
   3772.00       -0.02832       -0.16597
   3773.00       -0.02930       -0.16515
   3774.00       -0.02979       -0.16429
   3775.00       -0.03027       -0.16341
   3776.00       -0.03076       -0.16248
   3777.00       -0.03125       -0.16153
   3778.00       -0.03174       -0.16054
   3779.00       -0.03223       -0.15953
   3780.00       -0.03271       -0.15851
   3781.00       -0.03320       -0.15746
   3782.00       -0.03369       -0.15637
   3783.00       -0.03418       -0.15527
   3784.00       -0.03467       -0.15417
   3785.00       -0.03516       -0.15305
   3786.00       -0.03564       -0.15190
   3787.00       -0.03613       -0.15076
   3788.00       -0.03613       -0.14960
   3789.00       -0.03613       -0.14842
   3790.00       -0.03613       -0.14726
   3791.00       -0.03613       -0.14607
   3792.00       -0.03613       -0.14490
   3793.00       -0.03613       -0.14371
   3794.00       -0.03613       -0.14252
   3795.00       -0.03613       -0.14133
   3796.00       -0.03613       -0.14014
   3797.00       -0.03613       -0.13895
   3798.00       -0.03613       -0.13777
   3799.00       -0.03613       -0.13658
   3800.00       -0.03613       -0.13541
   3801.00       -0.03613       -0.13422
   3802.00       -0.03613       -0.13304
   3803.00       -0.03613       -0.13187
   3804.00       -0.03613       -0.13071
   3805.00       -0.03613       -0.12953
   3806.00       -0.03564       -0.12837
   3807.00       -0.03516       -0.12721
   3808.00       -0.03467       -0.12607
   3809.00       -0.03418       -0.12491
   3810.00       -0.03369       -0.12376
   3811.00       -0.03320       -0.12260
   3812.00       -0.03271       -0.12146
   3813.00       -0.03223       -0.12030
   3814.00       -0.03174       -0.11916
   3815.00       -0.03125       -0.11800
   3816.00       -0.03076       -0.11684
   3817.00       -0.03027       -0.11568
   3818.00       -0.02979       -0.11450
   3819.00       -0.02930       -0.11333
   3820.00       -0.02881       -0.11215
   3821.00       -0.02832       -0.11095
   3822.00       -0.02783       -0.10974
   3823.00       -0.02734       -0.10852
   3824.00       -0.02686       -0.10730
   3825.00       -0.02637       -0.10605
   3826.00       -0.02588       -0.10478
   3827.00       -0.02539       -0.10350
   3828.00       -0.02490       -0.10220
   3829.00       -0.02441       -0.10088
   3830.00       -0.02393       -0.09953
   3831.00       -0.02344       -0.09816
   3832.00       -0.02295       -0.09676
   3833.00       -0.02246       -0.09534
   3834.00       -0.02197       -0.09389
   3835.00       -0.02148       -0.09239
   3836.00       -0.02100       -0.09088
   3837.00       -0.02051       -0.08934
   3838.00       -0.02002       -0.08775
   3839.00       -0.01953       -0.08614
   3840.00       -0.01904       -0.08449
   3841.00       -0.01855       -0.08279
   3842.00       -0.01807       -0.08107
   3843.00       -0.01758       -0.07932
   3844.00       -0.01709       -0.07750
   3845.00       -0.01660       -0.07567
   3846.00       -0.01611       -0.07378
   3847.00       -0.01562       -0.07185
   3848.00       -0.01514       -0.06989
   3849.00       -0.01465       -0.06789
   3850.00       -0.01416       -0.06584
   3851.00       -0.01367       -0.06375
   3852.00       -0.01318       -0.06161
   3853.00       -0.01270       -0.05945
   3854.00       -0.01221       -0.05724
   3855.00       -0.01172       -0.05499
   3856.00       -0.01123       -0.05270
   3857.00       -0.01074       -0.05037
   3858.00       -0.01025       -0.04800
   3859.00       -0.00977       -0.04561
   3860.00       -0.00928       -0.04317
   3861.00       -0.00879       -0.04070
   3862.00       -0.00830       -0.03821
   3863.00       -0.00781       -0.03568
   3864.00       -0.00732       -0.03311
   3865.00       -0.00684       -0.03052
   3866.00       -0.00635       -0.02791
   3867.00       -0.00586       -0.02527
   3868.00       -0.00537       -0.02261
   3869.00       -0.00488       -0.01993
   3870.00       -0.00439       -0.01724
   3871.00       -0.00391       -0.01453
   3872.00       -0.00342       -0.01181
   3873.00       -0.00293       -0.00908
   3874.00       -0.00244       -0.00635
   3875.00       -0.00195       -0.00360
   3876.00       -0.00146       -0.00085
   3877.00       -0.00098        0.00189
   3878.00        0.00000        0.00462
   3879.00        0.00098        0.00735
   3880.00        0.00195        0.01007
   3881.00        0.00293        0.01279
   3882.00        0.00391        0.01547
   3883.00        0.00488        0.01816
   3884.00        0.00586        0.02081
   3885.00        0.00684        0.02344
   3886.00        0.00781        0.02603
   3887.00        0.00879        0.02861
   3888.00        0.00977        0.03114
   3889.00        0.01074        0.03365
   3890.00        0.01172        0.03612
   3891.00        0.01270        0.03853
   3892.00        0.01367        0.04091
   3893.00        0.01465        0.04324
   3894.00        0.01562        0.04552
   3895.00        0.01660        0.04774
   3896.00        0.01758        0.04993
   3897.00        0.01855        0.05205
   3898.00        0.01953        0.05411
   3899.00        0.02051        0.05609
   3900.00        0.02148        0.05803
   3901.00        0.02246        0.05991
   3902.00        0.02344        0.06171
   3903.00        0.02441        0.06345
   3904.00        0.02539        0.06509
   3905.00        0.02637        0.06670
   3906.00        0.02686        0.06821
   3907.00        0.02734        0.06966
   3908.00        0.02783        0.07101
   3909.00        0.02832        0.07231
   3910.00        0.02881        0.07352
   3911.00        0.02930        0.07465
   3912.00        0.02979        0.07570
   3913.00        0.03027        0.07666
   3914.00        0.03076        0.07755
   3915.00        0.03125        0.07835
   3916.00        0.03174        0.07907
   3917.00        0.03174        0.07971
   3918.00        0.03174        0.08026
   3919.00        0.03174        0.08073
   3920.00        0.03174        0.08112
   3921.00        0.03174        0.08142
   3922.00        0.03174        0.08163
   3923.00        0.03174        0.08177
   3924.00        0.03174        0.08182
   3925.00        0.03174        0.08179
   3926.00        0.03174        0.08167
   3927.00        0.03125        0.08147
   3928.00        0.03076        0.08119
   3929.00        0.03027        0.08083
   3930.00        0.02979        0.08038
   3931.00        0.02930        0.07985
   3932.00        0.02881        0.07924
   3933.00        0.02832        0.07857
   3934.00        0.02783        0.07780
   3935.00        0.02734        0.07695
   3936.00        0.02686        0.07603
   3937.00        0.02637        0.07504
   3938.00        0.02588        0.07397
   3939.00        0.02539        0.07283
   3940.00        0.02441        0.07161
   3941.00        0.02344        0.07031
   3942.00        0.02246        0.06894
   3943.00        0.02148        0.06750
   3944.00        0.02051        0.06599
   3945.00        0.01953        0.06441
   3946.00        0.01855        0.06276
   3947.00        0.01758        0.06104
   3948.00        0.01660        0.05925
   3949.00        0.01562        0.05740
   3950.00        0.01465        0.05548
   3951.00        0.01367        0.05348
   3952.00        0.01270        0.05142
   3953.00        0.01172        0.04930
   3954.00        0.01074        0.04712
   3955.00        0.01025        0.04488
   3956.00        0.00977        0.04256
   3957.00        0.00928        0.04018
   3958.00        0.00879        0.03773
   3959.00        0.00830        0.03523
   3960.00        0.00781        0.03267
   3961.00        0.00732        0.03004
   3962.00        0.00684        0.02736
   3963.00        0.00635        0.02461
   3964.00        0.00586        0.02180
   3965.00        0.00537        0.01894
   3966.00        0.00488        0.01601
   3967.00        0.00439        0.01303
   3968.00        0.00391        0.00998
   3969.00        0.00342        0.00688
   3970.00        0.00342        0.00372
   3971.00        0.00342        0.00050
   3972.00        0.00342       -0.00278
   3973.00        0.00342       -0.00610
   3974.00        0.00342       -0.00949
   3975.00        0.00342       -0.01292
   3976.00        0.00342       -0.01642
   3977.00        0.00342       -0.01996
   3978.00        0.00342       -0.02356
   3979.00        0.00342       -0.02722
   3980.00        0.00342       -0.03091
   3981.00        0.00342       -0.03467
   3982.00        0.00342       -0.03847
   3983.00        0.00342       -0.04231
   3984.00        0.00342       -0.04620
   3985.00        0.00342       -0.05016
   3986.00        0.00342       -0.05414
   3987.00        0.00342       -0.05815
   3988.00        0.00391       -0.06223
   3989.00        0.00439       -0.06631
   3990.00        0.00488       -0.07047
   3991.00        0.00537       -0.07463
   3992.00        0.00586       -0.07884
   3993.00        0.00635       -0.08307
   3994.00        0.00684       -0.08734
   3995.00        0.00732       -0.09163
   3996.00        0.00732       -0.09595
   3997.00        0.00732       -0.10028
   3998.00        0.00732       -0.10463
   3999.00        0.00732       -0.10901
   4000.00        0.00732       -0.11339
   4001.00        0.00732       -0.11777
   4002.00        0.00732       -0.12218
   4003.00        0.00732       -0.12657
   4004.00        0.00732       -0.13097
   4005.00        0.00732       -0.13538
   4006.00        0.00732       -0.13976
   4007.00        0.00732       -0.14413
   4008.00        0.00732       -0.14851
   4009.00        0.00732       -0.15286
   4010.00        0.00732       -0.15718
   4011.00        0.00732       -0.16150
   4012.00        0.00732       -0.16577
   4013.00        0.00732       -0.17001
   4014.00        0.00732       -0.17422
   4015.00        0.00732       -0.17839
   4016.00        0.00732       -0.18251
   4017.00        0.00684       -0.18658
   4018.00        0.00635       -0.19061
   4019.00        0.00586       -0.19458
   4020.00        0.00537       -0.19849
   4021.00        0.00488       -0.20233
   4022.00        0.00439       -0.20612
   4023.00        0.00391       -0.20982
   4024.00        0.00342       -0.21346
   4025.00        0.00293       -0.21701
   4026.00        0.00244       -0.22047
   4027.00        0.00195       -0.22388
   4028.00        0.00146       -0.22717
   4029.00        0.00098       -0.23038
   4030.00        0.00049       -0.23349
   4031.00        0.00000       -0.23651
   4032.00       -0.00049       -0.23943
   4033.00       -0.00098       -0.24223
   4034.00       -0.00146       -0.24495
   4035.00       -0.00195       -0.24754
   4036.00       -0.00244       -0.25003
   4037.00       -0.00293       -0.25240
   4038.00       -0.00342       -0.25465
   4039.00       -0.00391       -0.25679
   4040.00       -0.00439       -0.25880
   4041.00       -0.00488       -0.26070
   4042.00       -0.00537       -0.26248
   4043.00       -0.00586       -0.26413
   4044.00       -0.00635       -0.26566
   4045.00       -0.00684       -0.26706
   4046.00       -0.00732       -0.26833
   4047.00       -0.00781       -0.26947
   4048.00       -0.00830       -0.27049
   4049.00       -0.00879       -0.27138
   4050.00       -0.00928       -0.27216
   4051.00       -0.00977       -0.27278
   4052.00       -0.01025       -0.27330
   4053.00       -0.01074       -0.27368
   4054.00       -0.01074       -0.27394
   4055.00       -0.01074       -0.27406
   4056.00       -0.01074       -0.27408
   4057.00       -0.01074       -0.27397
   4058.00       -0.01074       -0.27373
   4059.00       -0.01074       -0.27338
   4060.00       -0.01074       -0.27292
   4061.00       -0.01074       -0.27232
   4062.00       -0.01074       -0.27164
   4063.00       -0.01074       -0.27083
   4064.00       -0.01074       -0.26991
   4065.00       -0.01074       -0.26888
   4066.00       -0.01074       -0.26776
   4067.00       -0.01025       -0.26653
   4068.00       -0.00977       -0.26520
   4069.00       -0.00928       -0.26378
   4070.00       -0.00879       -0.26227
   4071.00       -0.00830       -0.26065
   4072.00       -0.00781       -0.25897
   4073.00       -0.00732       -0.25719
   4074.00       -0.00684       -0.25534
   4075.00       -0.00635       -0.25340
   4076.00       -0.00586       -0.25140
   4077.00       -0.00537       -0.24933
   4078.00       -0.00488       -0.24718
   4079.00       -0.00439       -0.24498
   4080.00       -0.00391       -0.24271
   4081.00       -0.00342       -0.24039
   4082.00       -0.00293       -0.23801
   4083.00       -0.00195       -0.23558
   4084.00       -0.00098       -0.23309
   4085.00        0.00000       -0.23058
   4086.00        0.00098       -0.22801
   4087.00        0.00195       -0.22540
   4088.00        0.00293       -0.22276
   4089.00        0.00391       -0.22009
   4090.00        0.00488       -0.21739
   4091.00        0.00586       -0.21468
   4092.00        0.00684       -0.21191
   4093.00        0.00732       -0.20914
   4094.00        0.00781       -0.20634
   4095.00        0.00830       -0.20354
   4096.00        0.00879       -0.20071
   4097.00        0.00928       -0.19788
   4098.00        0.00977       -0.19502
   4099.00        0.01025       -0.19217
   4100.00        0.01074       -0.18930
   4101.00        0.01123       -0.18643
   4102.00        0.01172       -0.18356
   4103.00        0.01221       -0.18069
   4104.00        0.01270       -0.17783
   4105.00        0.01318       -0.17496
   4106.00        0.01367       -0.17209
   4107.00        0.01416       -0.16922
   4108.00        0.01465       -0.16637
   4109.00        0.01514       -0.16351
   4110.00        0.01514       -0.16066
   4111.00        0.01514       -0.15782
   4112.00        0.01514       -0.15500
   4113.00        0.01514       -0.15218
   4114.00        0.01514       -0.14937
   4115.00        0.01514       -0.14656
   4116.00        0.01514       -0.14378
   4117.00        0.01514       -0.14101
   4118.00        0.01514       -0.13824
   4119.00        0.01514       -0.13548
   4120.00        0.01514       -0.13275
   4121.00        0.01514       -0.13002
   4122.00        0.01514       -0.12730
   4123.00        0.01465       -0.12460
   4124.00        0.01416       -0.12192
   4125.00        0.01367       -0.11923
   4126.00        0.01318       -0.11658
   4127.00        0.01270       -0.11392
   4128.00        0.01221       -0.11130
   4129.00        0.01172       -0.10867
   4130.00        0.01123       -0.10608
   4131.00        0.01074       -0.10349
   4132.00        0.01025       -0.10091
   4133.00        0.00977       -0.09834
   4134.00        0.00928       -0.09581
   4135.00        0.00879       -0.09328
   4136.00        0.00830       -0.09077
   4137.00        0.00781       -0.08827
   4138.00        0.00732       -0.08580
   4139.00        0.00684       -0.08334
   4140.00        0.00635       -0.08090
   4141.00        0.00586       -0.07849
   4142.00        0.00537       -0.07608
   4143.00        0.00488       -0.07372
   4144.00        0.00439       -0.07135
   4145.00        0.00391       -0.06902
   4146.00        0.00342       -0.06671
   4147.00        0.00293       -0.06444
   4148.00        0.00244       -0.06218
   4149.00        0.00195       -0.05995
   4150.00        0.00146       -0.05775
   4151.00        0.00098       -0.05559
   4152.00        0.00049       -0.05345
   4153.00        0.00000       -0.05136
   4154.00       -0.00049       -0.04930
   4155.00       -0.00049       -0.04727
   4156.00       -0.00049       -0.04529
   4157.00       -0.00049       -0.04333
   4158.00       -0.00049       -0.04144
   4159.00       -0.00049       -0.03958
   4160.00       -0.00049       -0.03777
   4161.00       -0.00049       -0.03601
   4162.00       -0.00049       -0.03430
   4163.00       -0.00049       -0.03264
   4164.00       -0.00049       -0.03104
   4165.00       -0.00049       -0.02948
   4166.00       -0.00049       -0.02800
   4167.00       -0.00049       -0.02657
   4168.00       -0.00049       -0.02519
   4169.00       -0.00049       -0.02390
   4170.00       -0.00049       -0.02266
   4171.00       -0.00049       -0.02148
   4172.00       -0.00049       -0.02039
   4173.00       -0.00049       -0.01936
   4174.00       -0.00049       -0.01842
   4175.00       -0.00049       -0.01753
   4176.00       -0.00049       -0.01674
   4177.00       -0.00049       -0.01602
   4178.00       -0.00049       -0.01538
   4179.00       -0.00049       -0.01482
   4180.00       -0.00049       -0.01434
   4181.00       -0.00098       -0.01396
   4182.00       -0.00146       -0.01364
   4183.00       -0.00195       -0.01343
   4184.00       -0.00244       -0.01329
   4185.00       -0.00293       -0.01324
   4186.00       -0.00342       -0.01329
   4187.00       -0.00391       -0.01341
   4188.00       -0.00439       -0.01363
   4189.00       -0.00488       -0.01395
   4190.00       -0.00537       -0.01433
   4191.00       -0.00586       -0.01482
   4192.00       -0.00635       -0.01540
   4193.00       -0.00684       -0.01605
   4194.00       -0.00732       -0.01680
   4195.00       -0.00781       -0.01762
   4196.00       -0.00830       -0.01855
   4197.00       -0.00879       -0.01955
   4198.00       -0.00977       -0.02065
   4199.00       -0.01074       -0.02180
   4200.00       -0.01172       -0.02306
   4201.00       -0.01270       -0.02438
   4202.00       -0.01367       -0.02579
   4203.00       -0.01465       -0.02727
   4204.00       -0.01562       -0.02881
   4205.00       -0.01660       -0.03043
   4206.00       -0.01758       -0.03212
   4207.00       -0.01855       -0.03387
   4208.00       -0.01953       -0.03569
   4209.00       -0.02051       -0.03757
   4210.00       -0.02148       -0.03949
   4211.00       -0.02246       -0.04147
   4212.00       -0.02344       -0.04352
   4213.00       -0.02441       -0.04559
   4214.00       -0.02539       -0.04771
   4215.00       -0.02637       -0.04988
   4216.00       -0.02734       -0.05209
   4217.00       -0.02832       -0.05432
   4218.00       -0.02930       -0.05659
   4219.00       -0.02979       -0.05888
   4220.00       -0.03027       -0.06119
   4221.00       -0.03076       -0.06352
   4222.00       -0.03125       -0.06587
   4223.00       -0.03174       -0.06822
   4224.00       -0.03223       -0.07059
   4225.00       -0.03271       -0.07295
   4226.00       -0.03320       -0.07532
   4227.00       -0.03369       -0.07768
   4228.00       -0.03418       -0.08003
   4229.00       -0.03467       -0.08237
   4230.00       -0.03467       -0.08469
   4231.00       -0.03467       -0.08699
   4232.00       -0.03467       -0.08926
   4233.00       -0.03467       -0.09151
   4234.00       -0.03467       -0.09373
   4235.00       -0.03467       -0.09592
   4236.00       -0.03467       -0.09805
   4237.00       -0.03467       -0.10016
   4238.00       -0.03467       -0.10222
   4239.00       -0.03418       -0.10423
   4240.00       -0.03369       -0.10619
   4241.00       -0.03320       -0.10809
   4242.00       -0.03271       -0.10995
   4243.00       -0.03223       -0.11174
   4244.00       -0.03174       -0.11346
   4245.00       -0.03125       -0.11513
   4246.00       -0.03076       -0.11673
   4247.00       -0.03027       -0.11826
   4248.00       -0.02930       -0.11971
   4249.00       -0.02832       -0.12109
   4250.00       -0.02734       -0.12241
   4251.00       -0.02637       -0.12364
   4252.00       -0.02539       -0.12479
   4253.00       -0.02441       -0.12587
   4254.00       -0.02344       -0.12686
   4255.00       -0.02246       -0.12778
   4256.00       -0.02148       -0.12862
   4257.00       -0.02051       -0.12936
   4258.00       -0.01953       -0.13002
   4259.00       -0.01855       -0.13060
   4260.00       -0.01758       -0.13110
   4261.00       -0.01660       -0.13152
   4262.00       -0.01562       -0.13184
   4263.00       -0.01465       -0.13208
   4264.00       -0.01367       -0.13225
   4265.00       -0.01270       -0.13232
   4266.00       -0.01172       -0.13231
   4267.00       -0.01074       -0.13222
   4268.00       -0.00977       -0.13205
   4269.00       -0.00879       -0.13181
   4270.00       -0.00781       -0.13147
   4271.00       -0.00684       -0.13107
   4272.00       -0.00586       -0.13058
   4273.00       -0.00488       -0.13002
   4274.00       -0.00391       -0.12939
   4275.00       -0.00293       -0.12869
   4276.00       -0.00195       -0.12791
   4277.00       -0.00098       -0.12708
   4278.00        0.00000       -0.12617
   4279.00        0.00098       -0.12521
   4280.00        0.00195       -0.12418
   4281.00        0.00293       -0.12309
   4282.00        0.00391       -0.12195
   4283.00        0.00488       -0.12074
   4284.00        0.00586       -0.11949
   4285.00        0.00684       -0.11819
   4286.00        0.00781       -0.11685
   4287.00        0.00879       -0.11545
   4288.00        0.00977       -0.11403
   4289.00        0.01074       -0.11255
   4290.00        0.01172       -0.11104
   4291.00        0.01270       -0.10951
   4292.00        0.01318       -0.10794
   4293.00        0.01367       -0.10634
   4294.00        0.01416       -0.10472
   4295.00        0.01465       -0.10307
   4296.00        0.01514       -0.10141
   4297.00        0.01562       -0.09973
   4298.00        0.01611       -0.09804
   4299.00        0.01660       -0.09633
   4300.00        0.01709       -0.09462
   4301.00        0.01758       -0.09291
   4302.00        0.01807       -0.09120
   4303.00        0.01855       -0.08948
   4304.00        0.01904       -0.08777
   4305.00        0.01953       -0.08607
   4306.00        0.02002       -0.08438
   4307.00        0.02051       -0.08269
   4308.00        0.02100       -0.08102
   4309.00        0.02148       -0.07938
   4310.00        0.02197       -0.07776
   4311.00        0.02246       -0.07616
   4312.00        0.02246       -0.07457
   4313.00        0.02246       -0.07303
   4314.00        0.02246       -0.07150
   4315.00        0.02246       -0.07002
   4316.00        0.02246       -0.06857
   4317.00        0.02246       -0.06715
   4318.00        0.02246       -0.06580
   4319.00        0.02246       -0.06445
   4320.00        0.02246       -0.06317
   4321.00        0.02246       -0.06194
   4322.00        0.02246       -0.06075
   4323.00        0.02246       -0.05962
   4324.00        0.02246       -0.05853
   4325.00        0.02246       -0.05750
   4326.00        0.02246       -0.05653
   4327.00        0.02246       -0.05562
   4328.00        0.02295       -0.05476
   4329.00        0.02344       -0.05397
   4330.00        0.02393       -0.05324
   4331.00        0.02441       -0.05257
   4332.00        0.02490       -0.05197
   4333.00        0.02539       -0.05144
   4334.00        0.02588       -0.05096
   4335.00        0.02637       -0.05057
   4336.00        0.02686       -0.05023
   4337.00        0.02734       -0.04997
   4338.00        0.02783       -0.04979
   4339.00        0.02832       -0.04968
   4340.00        0.02881       -0.04964
   4341.00        0.02930       -0.04967
   4342.00        0.02979       -0.04976
   4343.00        0.03027       -0.04994
   4344.00        0.03076       -0.05019
   4345.00        0.03076       -0.05051
   4346.00        0.03076       -0.05090
   4347.00        0.03076       -0.05138
   4348.00        0.03076       -0.05193
   4349.00        0.03076       -0.05254
   4350.00        0.03076       -0.05322
   4351.00        0.03076       -0.05397
   4352.00        0.03076       -0.05479
   4353.00        0.03076       -0.05569
   4354.00        0.03076       -0.05666
   4355.00        0.03076       -0.05768
   4356.00        0.03076       -0.05878
   4357.00        0.03076       -0.05994
   4358.00        0.03076       -0.06116
   4359.00        0.03076       -0.06244
   4360.00        0.03076       -0.06378
   4361.00        0.03076       -0.06519
   4362.00        0.03076       -0.06664
   4363.00        0.03027       -0.06815
   4364.00        0.02979       -0.06972
   4365.00        0.02930       -0.07133
   4366.00        0.02881       -0.07298
   4367.00        0.02832       -0.07469
   4368.00        0.02783       -0.07645
   4369.00        0.02734       -0.07825
   4370.00        0.02686       -0.08008
   4371.00        0.02637       -0.08194
   4372.00        0.02588       -0.08385
   4373.00        0.02539       -0.08578
   4374.00        0.02441       -0.08775
   4375.00        0.02344       -0.08974
   4376.00        0.02246       -0.09175
   4377.00        0.02148       -0.09380
   4378.00        0.02051       -0.09584
   4379.00        0.01953       -0.09792
   4380.00        0.01855       -0.10001
   4381.00        0.01758       -0.10210
   4382.00        0.01660       -0.10420
   4383.00        0.01562       -0.10631
   4384.00        0.01465       -0.10843
   4385.00        0.01367       -0.11053
   4386.00        0.01270       -0.11266
   4387.00        0.01172       -0.11476
   4388.00        0.01025       -0.11687
   4389.00        0.00879       -0.11896
   4390.00        0.00732       -0.12105
   4391.00        0.00586       -0.12312
   4392.00        0.00439       -0.12518
   4393.00        0.00293       -0.12723
   4394.00        0.00146       -0.12926
   4395.00        0.00000       -0.13126
   4396.00       -0.00146       -0.13324
   4397.00       -0.00293       -0.13519
   4398.00       -0.00439       -0.13713
   4399.00       -0.00586       -0.13904
   4400.00       -0.00732       -0.14093
   4401.00       -0.00879       -0.14278
   4402.00       -0.01025       -0.14461
   4403.00       -0.01172       -0.14639
   4404.00       -0.01318       -0.14816
   4405.00       -0.01416       -0.14989
   4406.00       -0.01514       -0.15158
   4407.00       -0.01611       -0.15324
   4408.00       -0.01709       -0.15488
   4409.00       -0.01807       -0.15648
   4410.00       -0.01904       -0.15804
   4411.00       -0.02002       -0.15956
   4412.00       -0.02100       -0.16106
   4413.00       -0.02197       -0.16252
   4414.00       -0.02295       -0.16396
   4415.00       -0.02393       -0.16536
   4416.00       -0.02490       -0.16672
   4417.00       -0.02539       -0.16805
   4418.00       -0.02588       -0.16936
   4419.00       -0.02637       -0.17062
   4420.00       -0.02686       -0.17186
   4421.00       -0.02734       -0.17308
   4422.00       -0.02783       -0.17426
   4423.00       -0.02832       -0.17542
   4424.00       -0.02881       -0.17656
   4425.00       -0.02930       -0.17766
   4426.00       -0.02930       -0.17874
   4427.00       -0.02930       -0.17981
   4428.00       -0.02930       -0.18086
   4429.00       -0.02930       -0.18188
   4430.00       -0.02930       -0.18288
   4431.00       -0.02930       -0.18387
   4432.00       -0.02930       -0.18484
   4433.00       -0.02930       -0.18579
   4434.00       -0.02930       -0.18674
   4435.00       -0.02881       -0.18767
   4436.00       -0.02832       -0.18858
   4437.00       -0.02783       -0.18950
   4438.00       -0.02734       -0.19040
   4439.00       -0.02686       -0.19128
   4440.00       -0.02637       -0.19217
   4441.00       -0.02588       -0.19305
   4442.00       -0.02539       -0.19392
   4443.00       -0.02490       -0.19479
   4444.00       -0.02441       -0.19566
   4445.00       -0.02393       -0.19652
   4446.00       -0.02344       -0.19739
   4447.00       -0.02295       -0.19824
   4448.00       -0.02246       -0.19910
   4449.00       -0.02197       -0.19995
   4450.00       -0.02148       -0.20079
   4451.00       -0.02051       -0.20164
   4452.00       -0.01953       -0.20250
   4453.00       -0.01855       -0.20334
   4454.00       -0.01758       -0.20419
   4455.00       -0.01660       -0.20503
   4456.00       -0.01562       -0.20589
   4457.00       -0.01465       -0.20673
   4458.00       -0.01367       -0.20757
   4459.00       -0.01270       -0.20839
   4460.00       -0.01172       -0.20921
   4461.00       -0.01074       -0.21004
   4462.00       -0.00977       -0.21086
   4463.00       -0.00879       -0.21167
   4464.00       -0.00830       -0.21248
   4465.00       -0.00781       -0.21326
   4466.00       -0.00732       -0.21405
   4467.00       -0.00684       -0.21481
   4468.00       -0.00635       -0.21558
   4469.00       -0.00586       -0.21631
   4470.00       -0.00537       -0.21704
   4471.00       -0.00488       -0.21774
   4472.00       -0.00439       -0.21843
   4473.00       -0.00391       -0.21910
   4474.00       -0.00342       -0.21976
   4475.00       -0.00293       -0.22038
   4476.00       -0.00244       -0.22098
   4477.00       -0.00195       -0.22156
   4478.00       -0.00146       -0.22209
   4479.00       -0.00098       -0.22261
   4480.00       -0.00049       -0.22310
   4481.00        0.00000       -0.22356
   4482.00        0.00049       -0.22397
   4483.00        0.00098       -0.22435
   4484.00        0.00146       -0.22470
   4485.00        0.00195       -0.22501
   4486.00        0.00244       -0.22528
   4487.00        0.00293       -0.22552
   4488.00        0.00342       -0.22571
   4489.00        0.00391       -0.22586
   4490.00        0.00439       -0.22597
   4491.00        0.00488       -0.22603
   4492.00        0.00537       -0.22604
   4493.00        0.00586       -0.22603
   4494.00        0.00635       -0.22595
   4495.00        0.00684       -0.22583
   4496.00        0.00732       -0.22566
   4497.00        0.00781       -0.22546
   4498.00        0.00830       -0.22520
   4499.00        0.00879       -0.22490
   4500.00        0.00928       -0.22455
   4501.00        0.00977       -0.22415
   4502.00        0.01025       -0.22371
   4503.00        0.01074       -0.22322
   4504.00        0.01123       -0.22269
   4505.00        0.01172       -0.22211
   4506.00        0.01221       -0.22148
   4507.00        0.01270       -0.22083
   4508.00        0.01318       -0.22011
   4509.00        0.01367       -0.21936
   4510.00        0.01416       -0.21857
   4511.00        0.01465       -0.21774
   4512.00        0.01514       -0.21686
   4513.00        0.01562       -0.21596
   4514.00        0.01611       -0.21501
   4515.00        0.01660       -0.21404
   4516.00        0.01709       -0.21301
   4517.00        0.01758       -0.21198
   4518.00        0.01807       -0.21089
   4519.00        0.01855       -0.20978
   4520.00        0.01904       -0.20863
   4521.00        0.01953       -0.20747
   4522.00        0.02002       -0.20628
   4523.00        0.02051       -0.20506
   4524.00        0.02100       -0.20381
   4525.00        0.02148       -0.20255
   4526.00        0.02197       -0.20126
   4527.00        0.02246       -0.19995
   4528.00        0.02295       -0.19862
   4529.00        0.02344       -0.19727
   4530.00        0.02393       -0.19589
   4531.00        0.02441       -0.19452
   4532.00        0.02441       -0.19312
   4533.00        0.02441       -0.19170
   4534.00        0.02441       -0.19026
   4535.00        0.02441       -0.18880
   4536.00        0.02441       -0.18733
   4537.00        0.02441       -0.18585
   4538.00        0.02441       -0.18436
   4539.00        0.02441       -0.18285
   4540.00        0.02441       -0.18130
   4541.00        0.02441       -0.17976
   4542.00        0.02441       -0.17819
   4543.00        0.02441       -0.17662
   4544.00        0.02441       -0.17502
   4545.00        0.02393       -0.17340
   4546.00        0.02344       -0.17175
   4547.00        0.02295       -0.17009
   4548.00        0.02246       -0.16840
   4549.00        0.02197       -0.16669
   4550.00        0.02148       -0.16495
   4551.00        0.02100       -0.16319
   4552.00        0.02051       -0.16139
   4553.00        0.02002       -0.15956
   4554.00        0.01953       -0.15770
   4555.00        0.01904       -0.15579
   4556.00        0.01855       -0.15385
   4557.00        0.01758       -0.15189
   4558.00        0.01660       -0.14986
   4559.00        0.01562       -0.14780
   4560.00        0.01465       -0.14568
   4561.00        0.01367       -0.14351
   4562.00        0.01270       -0.14130
   4563.00        0.01172       -0.13902
   4564.00        0.01074       -0.13669
   4565.00        0.00977       -0.13429
   4566.00        0.00879       -0.13182
   4567.00        0.00781       -0.12930
   4568.00        0.00684       -0.12671
   4569.00        0.00586       -0.12404
   4570.00        0.00488       -0.12129
   4571.00        0.00391       -0.11847
   4572.00        0.00293       -0.11559
   4573.00        0.00195       -0.11261
   4574.00        0.00098       -0.10954
   4575.00        0.00000       -0.10641
   4576.00       -0.00098       -0.10318
   4577.00       -0.00195       -0.09987
   4578.00       -0.00293       -0.09648
   4579.00       -0.00391       -0.09299
   4580.00       -0.00488       -0.08940
   4581.00       -0.00586       -0.08574
   4582.00       -0.00684       -0.08199
   4583.00       -0.00781       -0.07812
   4584.00       -0.00879       -0.07419
   4585.00       -0.00977       -0.07016
   4586.00       -0.01074       -0.06604
   4587.00       -0.01123       -0.06183
   4588.00       -0.01172       -0.05753
   4589.00       -0.01221       -0.05315
   4590.00       -0.01270       -0.04868
   4591.00       -0.01318       -0.04413
   4592.00       -0.01367       -0.03949
   4593.00       -0.01416       -0.03477
   4594.00       -0.01465       -0.02998
   4595.00       -0.01514       -0.02513
   4596.00       -0.01562       -0.02020
   4597.00       -0.01611       -0.01520
   4598.00       -0.01660       -0.01015
   4599.00       -0.01709       -0.00502
   4600.00       -0.01709        0.00015
   4601.00       -0.01709        0.00537
   4602.00       -0.01709        0.01064
   4603.00       -0.01709        0.01593
   4604.00       -0.01709        0.02127
   4605.00       -0.01709        0.02663
   4606.00       -0.01709        0.03201
   4607.00       -0.01709        0.03741
   4608.00       -0.01709        0.04282
   4609.00       -0.01709        0.04823
   4610.00       -0.01709        0.05363
   4611.00       -0.01709        0.05904
   4612.00       -0.01709        0.06441
   4613.00       -0.01709        0.06976
   4614.00       -0.01709        0.07507
   4615.00       -0.01709        0.08035
   4616.00       -0.01660        0.08559
   4617.00       -0.01611        0.09076
   4618.00       -0.01562        0.09587
   4619.00       -0.01514        0.10092
   4620.00       -0.01465        0.10588
   4621.00       -0.01416        0.11076
   4622.00       -0.01367        0.11554
   4623.00       -0.01318        0.12022
   4624.00       -0.01270        0.12480
   4625.00       -0.01221        0.12924
   4626.00       -0.01172        0.13358
   4627.00       -0.01123        0.13777
   4628.00       -0.01074        0.14183
   4629.00       -0.01025        0.14575
   4630.00       -0.00977        0.14951
   4631.00       -0.00928        0.15311
   4632.00       -0.00879        0.15654
   4633.00       -0.00830        0.15979
   4634.00       -0.00781        0.16287
   4635.00       -0.00732        0.16576
   4636.00       -0.00684        0.16847
   4637.00       -0.00635        0.17097
   4638.00       -0.00586        0.17328
   4639.00       -0.00537        0.17537
   4640.00       -0.00488        0.17725
   4641.00       -0.00439        0.17892
   4642.00       -0.00391        0.18037
   4643.00       -0.00342        0.18159
   4644.00       -0.00293        0.18260
   4645.00       -0.00244        0.18336
   4646.00       -0.00244        0.18390
   4647.00       -0.00244        0.18420
   4648.00       -0.00244        0.18428
   4649.00       -0.00244        0.18411
   4650.00       -0.00244        0.18370
   4651.00       -0.00244        0.18306
   4652.00       -0.00244        0.18217
   4653.00       -0.00244        0.18105
   4654.00       -0.00244        0.17969
   4655.00       -0.00244        0.17809
   4656.00       -0.00244        0.17625
   4657.00       -0.00244        0.17418
   4658.00       -0.00244        0.17188
   4659.00       -0.00244        0.16934
   4660.00       -0.00244        0.16658
   4661.00       -0.00244        0.16359
   4662.00       -0.00244        0.16039
   4663.00       -0.00244        0.15695
   4664.00       -0.00244        0.15332
   4665.00       -0.00244        0.14948
   4666.00       -0.00195        0.14543
   4667.00       -0.00146        0.14119
   4668.00       -0.00098        0.13676
   4669.00       -0.00049        0.13214
   4670.00        0.00000        0.12735
   4671.00        0.00049        0.12238
   4672.00        0.00098        0.11725
   4673.00        0.00146        0.11195
   4674.00        0.00195        0.10651
   4675.00        0.00244        0.10092
   4676.00        0.00293        0.09520
   4677.00        0.00342        0.08934
   4678.00        0.00391        0.08336
   4679.00        0.00439        0.07727
   4680.00        0.00488        0.07109
   4681.00        0.00537        0.06479
   4682.00        0.00586        0.05841
   4683.00        0.00635        0.05196
   4684.00        0.00684        0.04544
   4685.00        0.00732        0.03885
   4686.00        0.00781        0.03221
   4687.00        0.00830        0.02551
   4688.00        0.00879        0.01880
   4689.00        0.00928        0.01204
   4690.00        0.00928        0.00528
   4691.00        0.00928       -0.00151
   4692.00        0.00928       -0.00829
   4693.00        0.00928       -0.01506
   4694.00        0.00928       -0.02182
   4695.00        0.00928       -0.02856
   4696.00        0.00928       -0.03528
   4697.00        0.00928       -0.04195
   4698.00        0.00928       -0.04857
   4699.00        0.00928       -0.05513
   4700.00        0.00928       -0.06165
   4701.00        0.00928       -0.06808
   4702.00        0.00928       -0.07445
   4703.00        0.00928       -0.08072
   4704.00        0.00928       -0.08691
   4705.00        0.00928       -0.09302
   4706.00        0.00928       -0.09901
   4707.00        0.00928       -0.10489
   4708.00        0.00928       -0.11067
   4709.00        0.00928       -0.11633
   4710.00        0.00928       -0.12186
   4711.00        0.00928       -0.12726
   4712.00        0.00879       -0.13254
   4713.00        0.00830       -0.13766
   4714.00        0.00781       -0.14265
   4715.00        0.00732       -0.14751
   4716.00        0.00684       -0.15221
   4717.00        0.00635       -0.15675
   4718.00        0.00586       -0.16115
   4719.00        0.00537       -0.16537
   4720.00        0.00488       -0.16945
   4721.00        0.00439       -0.17337
   4722.00        0.00391       -0.17711
   4723.00        0.00342       -0.18069
   4724.00        0.00293       -0.18413
   4725.00        0.00244       -0.18738
   4726.00        0.00195       -0.19046
   4727.00        0.00146       -0.19337
   4728.00        0.00098       -0.19614
   4729.00        0.00049       -0.19872
   4730.00        0.00000       -0.20113
   4731.00       -0.00049       -0.20338
   4732.00       -0.00098       -0.20546
   4733.00       -0.00146       -0.20738
   4734.00       -0.00195       -0.20914
   4735.00       -0.00244       -0.21074
   4736.00       -0.00293       -0.21217
   4737.00       -0.00342       -0.21346
   4738.00       -0.00391       -0.21458
   4739.00       -0.00439       -0.21556
   4740.00       -0.00488       -0.21640
   4741.00       -0.00537       -0.21707
   4742.00       -0.00537       -0.21762
   4743.00       -0.00537       -0.21802
   4744.00       -0.00537       -0.21829
   4745.00       -0.00537       -0.21841
   4746.00       -0.00537       -0.21843
   4747.00       -0.00537       -0.21831
   4748.00       -0.00537       -0.21806
   4749.00       -0.00537       -0.21771
   4750.00       -0.00537       -0.21725
   4751.00       -0.00537       -0.21667
   4752.00       -0.00537       -0.21600
   4753.00       -0.00537       -0.21523
   4754.00       -0.00537       -0.21437
   4755.00       -0.00537       -0.21341
   4756.00       -0.00537       -0.21237
   4757.00       -0.00537       -0.21126
   4758.00       -0.00488       -0.21005
   4759.00       -0.00439       -0.20879
   4760.00       -0.00391       -0.20746
   4761.00       -0.00342       -0.20607
   4762.00       -0.00293       -0.20462
   4763.00       -0.00244       -0.20312
   4764.00       -0.00195       -0.20158
   4765.00       -0.00146       -0.20000
   4766.00       -0.00098       -0.19838
   4767.00       -0.00049       -0.19672
   4768.00        0.00000       -0.19502
   4769.00        0.00049       -0.19331
   4770.00        0.00098       -0.19159
   4771.00        0.00146       -0.18983
   4772.00        0.00195       -0.18806
   4773.00        0.00244       -0.18629
   4774.00        0.00293       -0.18452
   4775.00        0.00342       -0.18274
   4776.00        0.00391       -0.18097
   4777.00        0.00439       -0.17918
   4778.00        0.00488       -0.17743
   4779.00        0.00586       -0.17567
   4780.00        0.00684       -0.17392
   4781.00        0.00781       -0.17220
   4782.00        0.00879       -0.17049
   4783.00        0.00977       -0.16879
   4784.00        0.01074       -0.16713
   4785.00        0.01172       -0.16548
   4786.00        0.01270       -0.16385
   4787.00        0.01318       -0.16226
   4788.00        0.01367       -0.16069
   4789.00        0.01416       -0.15915
   4790.00        0.01465       -0.15764
   4791.00        0.01514       -0.15614
   4792.00        0.01562       -0.15469
   4793.00        0.01611       -0.15327
   4794.00        0.01660       -0.15187
   4795.00        0.01709       -0.15050
   4796.00        0.01758       -0.14915
   4797.00        0.01807       -0.14784
   4798.00        0.01855       -0.14656
   4799.00        0.01904       -0.14529
   4800.00        0.01953       -0.14406
   4801.00        0.02002       -0.14285
   4802.00        0.02051       -0.14165
   4803.00        0.02100       -0.14047
   4804.00        0.02148       -0.13931
   4805.00        0.02197       -0.13817
   4806.00        0.02246       -0.13702
   4807.00        0.02295       -0.13591
   4808.00        0.02344       -0.13478
   4809.00        0.02393       -0.13367
   4810.00        0.02393       -0.13255
   4811.00        0.02393       -0.13144
   4812.00        0.02393       -0.13033
   4813.00        0.02393       -0.12918
   4814.00        0.02393       -0.12804
   4815.00        0.02393       -0.12688
   4816.00        0.02393       -0.12570
   4817.00        0.02393       -0.12451
   4818.00        0.02393       -0.12328
   4819.00        0.02393       -0.12202
   4820.00        0.02393       -0.12073
   4821.00        0.02393       -0.11940
   4822.00        0.02393       -0.11803
   4823.00        0.02393       -0.11661
   4824.00        0.02393       -0.11514
   4825.00        0.02393       -0.11363
   4826.00        0.02393       -0.11205
   4827.00        0.02393       -0.11041
   4828.00        0.02344       -0.10872
   4829.00        0.02295       -0.10695
   4830.00        0.02246       -0.10510
   4831.00        0.02197       -0.10320
   4832.00        0.02148       -0.10120
   4833.00        0.02100       -0.09912
   4834.00        0.02051       -0.09697
   4835.00        0.02002       -0.09471
   4836.00        0.01953       -0.09238
   4837.00        0.01904       -0.08995
   4838.00        0.01855       -0.08742
   4839.00        0.01807       -0.08479
   4840.00        0.01758       -0.08206
   4841.00        0.01709       -0.07922
   4842.00        0.01660       -0.07628
   4843.00        0.01611       -0.07324
   4844.00        0.01562       -0.07008
   4845.00        0.01514       -0.06680
   4846.00        0.01465       -0.06343
   4847.00        0.01416       -0.05994
   4848.00        0.01367       -0.05632
   4849.00        0.01318       -0.05260
   4850.00        0.01270       -0.04875
   4851.00        0.01221       -0.04480
   4852.00        0.01172       -0.04073
   4853.00        0.01123       -0.03653
   4854.00        0.01074       -0.03223
   4855.00        0.01074       -0.02780
   4856.00        0.01074       -0.02325
   4857.00        0.01074       -0.01860
   4858.00        0.01074       -0.01384
   4859.00        0.01074       -0.00896
   4860.00        0.01074       -0.00397
   4861.00        0.01074        0.00113
   4862.00        0.01074        0.00633
   4863.00        0.01074        0.01163
   4864.00        0.01025        0.01704
   4865.00        0.00977        0.02255
   4866.00        0.00928        0.02815
   4867.00        0.00879        0.03384
   4868.00        0.00830        0.03963
   4869.00        0.00781        0.04550
   4870.00        0.00732        0.05145
   4871.00        0.00684        0.05748
   4872.00        0.00635        0.06358
   4873.00        0.00586        0.06976
   4874.00        0.00537        0.07600
   4875.00        0.00488        0.08231
   4876.00        0.00439        0.08865
   4877.00        0.00391        0.09506
   4878.00        0.00342        0.10152
   4879.00        0.00293        0.10802
   4880.00        0.00244        0.11455
   4881.00        0.00195        0.12111
   4882.00        0.00146        0.12770
   4883.00        0.00098        0.13431
   4884.00        0.00049        0.14093
   4885.00        0.00000        0.14755
   4886.00       -0.00098        0.15419
   4887.00       -0.00195        0.16081
   4888.00       -0.00293        0.16743
   4889.00       -0.00391        0.17403
   4890.00       -0.00488        0.18060
   4891.00       -0.00586        0.18715
   4892.00       -0.00684        0.19366
   4893.00       -0.00781        0.20013
   4894.00       -0.00879        0.20656
   4895.00       -0.00977        0.21292
   4896.00       -0.01074        0.21922
   4897.00       -0.01172        0.22546
   4898.00       -0.01270        0.23163
   4899.00       -0.01367        0.23772
   4900.00       -0.01465        0.24373
   4901.00       -0.01562        0.24963
   4902.00       -0.01660        0.25545
   4903.00       -0.01758        0.26115
   4904.00       -0.01855        0.26675
   4905.00       -0.01953        0.27223
   4906.00       -0.02051        0.27760
   4907.00       -0.02148        0.28284
   4908.00       -0.02246        0.28793
   4909.00       -0.02344        0.29291
   4910.00       -0.02441        0.29773
   4911.00       -0.02539        0.30240
   4912.00       -0.02637        0.30693
   4913.00       -0.02734        0.31129
   4914.00       -0.02832        0.31549
   4915.00       -0.02930        0.31953
   4916.00       -0.02979        0.32339
   4917.00       -0.03027        0.32710
   4918.00       -0.03076        0.33061
   4919.00       -0.03125        0.33394
   4920.00       -0.03174        0.33710
   4921.00       -0.03223        0.34004
   4922.00       -0.03271        0.34282
   4923.00       -0.03320        0.34540
   4924.00       -0.03369        0.34776
   4925.00       -0.03418        0.34995
   4926.00       -0.03418        0.35193
   4927.00       -0.03418        0.35371
   4928.00       -0.03418        0.35529
   4929.00       -0.03418        0.35666
   4930.00       -0.03418        0.35782
   4931.00       -0.03418        0.35878
   4932.00       -0.03418        0.35953
   4933.00       -0.03418        0.36008
   4934.00       -0.03369        0.36043
   4935.00       -0.03320        0.36057
   4936.00       -0.03271        0.36049
   4937.00       -0.03223        0.36023
   4938.00       -0.03174        0.35976
   4939.00       -0.03125        0.35909
   4940.00       -0.03076        0.35820
   4941.00       -0.03027        0.35713
   4942.00       -0.02930        0.35588
   4943.00       -0.02832        0.35443
   4944.00       -0.02734        0.35278
   4945.00       -0.02637        0.35097
   4946.00       -0.02539        0.34897
   4947.00       -0.02441        0.34679
   4948.00       -0.02344        0.34445
   4949.00       -0.02246        0.34193
   4950.00       -0.02148        0.33926
   4951.00       -0.02051        0.33644
   4952.00       -0.01953        0.33347
   4953.00       -0.01855        0.33035
   4954.00       -0.01758        0.32710
   4955.00       -0.01660        0.32372
   4956.00       -0.01562        0.32021
   4957.00       -0.01416        0.31657
   4958.00       -0.01270        0.31282
   4959.00       -0.01123        0.30898
   4960.00       -0.00977        0.30504
   4961.00       -0.00830        0.30101
   4962.00       -0.00684        0.29689
   4963.00       -0.00537        0.29269
   4964.00       -0.00439        0.28844
   4965.00       -0.00342        0.28412
   4966.00       -0.00244        0.27975
   4967.00       -0.00146        0.27534
   4968.00       -0.00049        0.27089
   4969.00        0.00049        0.26642
   4970.00        0.00146        0.26192
   4971.00        0.00244        0.25740
   4972.00        0.00342        0.25290
   4973.00        0.00439        0.24838
   4974.00        0.00537        0.24388
   4975.00        0.00635        0.23940
   4976.00        0.00732        0.23494
   4977.00        0.00830        0.23053
   4978.00        0.00879        0.22615
   4979.00        0.00928        0.22182
   4980.00        0.00977        0.21754
   4981.00        0.01025        0.21333
   4982.00        0.01074        0.20920
   4983.00        0.01123        0.20512
   4984.00        0.01172        0.20114
   4985.00        0.01221        0.19725
   4986.00        0.01270        0.19347
   4987.00        0.01270        0.18976
   4988.00        0.01270        0.18617
   4989.00        0.01270        0.18269
   4990.00        0.01270        0.17934
   4991.00        0.01270        0.17610
   4992.00        0.01270        0.17299
   4993.00        0.01270        0.17001
   4994.00        0.01270        0.16716
   4995.00        0.01270        0.16444
   4996.00        0.01270        0.16188
   4997.00        0.01221        0.15945
   4998.00        0.01172        0.15717
   4999.00        0.01123        0.15504
   5000.00        0.01074        0.15306
   5001.00        0.01025        0.15123
   5002.00        0.00977        0.14955
   5003.00        0.00928        0.14803
   5004.00        0.00879        0.14665
   5005.00        0.00830        0.14543
   5006.00        0.00781        0.14436
   5007.00        0.00732        0.14345
   5008.00        0.00684        0.14268
   5009.00        0.00635        0.14207
   5010.00        0.00586        0.14162
   5011.00        0.00537        0.14130
   5012.00        0.00488        0.14113
   5013.00        0.00439        0.14110
   5014.00        0.00391        0.14120
   5015.00        0.00342        0.14145
   5016.00        0.00293        0.14183
   5017.00        0.00244        0.14233
   5018.00        0.00195        0.14296
   5019.00        0.00146        0.14369
   5020.00        0.00098        0.14456
   5021.00        0.00049        0.14552
   5022.00        0.00000        0.14661
   5023.00       -0.00049        0.14778
   5024.00       -0.00098        0.14905
   5025.00       -0.00146        0.15039
   5026.00       -0.00195        0.15184
   5027.00       -0.00244        0.15335
   5028.00       -0.00244        0.15492
   5029.00       -0.00244        0.15657
   5030.00       -0.00244        0.15826
   5031.00       -0.00244        0.16002
   5032.00       -0.00244        0.16180
   5033.00       -0.00244        0.16364
   5034.00       -0.00244        0.16550
   5035.00       -0.00244        0.16737
   5036.00       -0.00244        0.16928
   5037.00       -0.00244        0.17117
   5038.00       -0.00244        0.17308
   5039.00       -0.00244        0.17499
   5040.00       -0.00244        0.17688
   5041.00       -0.00244        0.17874
   5042.00       -0.00244        0.18059
   5043.00       -0.00244        0.18239
   5044.00       -0.00244        0.18416
   5045.00       -0.00244        0.18588
   5046.00       -0.00244        0.18756
   5047.00       -0.00244        0.18918
   5048.00       -0.00244        0.19072
   5049.00       -0.00244        0.19220
   5050.00       -0.00195        0.19360
   5051.00       -0.00146        0.19492
   5052.00       -0.00098        0.19614
   5053.00       -0.00049        0.19728
   5054.00        0.00000        0.19832
   5055.00        0.00049        0.19925
   5056.00        0.00049        0.20007
   5057.00        0.00049        0.20079
   5058.00        0.00049        0.20139
   5059.00        0.00049        0.20186
   5060.00        0.00049        0.20221
   5061.00        0.00049        0.20242
   5062.00        0.00049        0.20251
   5063.00        0.00049        0.20247
   5064.00        0.00049        0.20230
   5065.00        0.00049        0.20198
   5066.00        0.00049        0.20151
   5067.00        0.00049        0.20091
   5068.00        0.00049        0.20016
   5069.00        0.00049        0.19926
   5070.00        0.00049        0.19823
   5071.00        0.00049        0.19704
   5072.00        0.00049        0.19571
   5073.00        0.00049        0.19421
   5074.00        0.00049        0.19258
   5075.00        0.00049        0.19081
   5076.00        0.00049        0.18889
   5077.00        0.00049        0.18681
   5078.00        0.00049        0.18460
   5079.00        0.00000        0.18224
   5080.00       -0.00049        0.17973
   5081.00       -0.00098        0.17709
   5082.00       -0.00146        0.17432
   5083.00       -0.00195        0.17142
   5084.00       -0.00244        0.16837
   5085.00       -0.00293        0.16519
   5086.00       -0.00342        0.16190
   5087.00       -0.00391        0.15849
   5088.00       -0.00439        0.15495
   5089.00       -0.00488        0.15131
   5090.00       -0.00537        0.14754
   5091.00       -0.00586        0.14368
   5092.00       -0.00635        0.13971
   5093.00       -0.00684        0.13565
   5094.00       -0.00732        0.13148
   5095.00       -0.00781        0.12724
   5096.00       -0.00830        0.12292
   5097.00       -0.00879        0.11852
   5098.00       -0.00928        0.11404
   5099.00       -0.00977        0.10951
   5100.00       -0.01025        0.10490
   5101.00       -0.01074        0.10025
   5102.00       -0.01123        0.09555
   5103.00       -0.01172        0.09081
   5104.00       -0.01221        0.08601
   5105.00       -0.01270        0.08119
   5106.00       -0.01318        0.07635
   5107.00       -0.01318        0.07149
   5108.00       -0.01318        0.06660
   5109.00       -0.01318        0.06172
   5110.00       -0.01318        0.05682
   5111.00       -0.01318        0.05194
   5112.00       -0.01318        0.04707
   5113.00       -0.01318        0.04221
   5114.00       -0.01318        0.03737
   5115.00       -0.01318        0.03255
   5116.00       -0.01318        0.02777
   5117.00       -0.01318        0.02303
   5118.00       -0.01270        0.01833
   5119.00       -0.01221        0.01367
   5120.00       -0.01172        0.00908
   5121.00       -0.01123        0.00455
   5122.00       -0.01074        0.00008
   5123.00       -0.01025       -0.00432
   5124.00       -0.00977       -0.00865
   5125.00       -0.00928       -0.01289
   5126.00       -0.00879       -0.01704
   5127.00       -0.00830       -0.02112
   5128.00       -0.00732       -0.02509
   5129.00       -0.00635       -0.02896
   5130.00       -0.00537       -0.03275
   5131.00       -0.00439       -0.03641
   5132.00       -0.00342       -0.03996
   5133.00       -0.00244       -0.04341
   5134.00       -0.00146       -0.04674
   5135.00       -0.00049       -0.04994
   5136.00        0.00049       -0.05302
   5137.00        0.00146       -0.05597
   5138.00        0.00244       -0.05879
   5139.00        0.00342       -0.06148
   5140.00        0.00439       -0.06404
   5141.00        0.00537       -0.06645
   5142.00        0.00635       -0.06873
   5143.00        0.00732       -0.07086
   5144.00        0.00830       -0.07286
   5145.00        0.00928       -0.07471
   5146.00        0.01025       -0.07640
   5147.00        0.01123       -0.07796
   5148.00        0.01221       -0.07936
   5149.00        0.01318       -0.08061
   5150.00        0.01416       -0.08171
   5151.00        0.01514       -0.08266
   5152.00        0.01611       -0.08347
   5153.00        0.01709       -0.08411
   5154.00        0.01758       -0.08461
   5155.00        0.01807       -0.08495
   5156.00        0.01855       -0.08513
   5157.00        0.01904       -0.08517
   5158.00        0.01953       -0.08505
   5159.00        0.02002       -0.08479
   5160.00        0.02051       -0.08437
   5161.00        0.02100       -0.08380
   5162.00        0.02148       -0.08310
   5163.00        0.02148       -0.08223
   5164.00        0.02148       -0.08124
   5165.00        0.02148       -0.08009
   5166.00        0.02148       -0.07881
   5167.00        0.02148       -0.07738
   5168.00        0.02148       -0.07582
   5169.00        0.02148       -0.07413
   5170.00        0.02100       -0.07231
   5171.00        0.02051       -0.07036
   5172.00        0.02002       -0.06827
   5173.00        0.01953       -0.06607
   5174.00        0.01904       -0.06375
   5175.00        0.01855       -0.06131
   5176.00        0.01807       -0.05875
   5177.00        0.01758       -0.05608
   5178.00        0.01709       -0.05330
   5179.00        0.01660       -0.05043
   5180.00        0.01562       -0.04744
   5181.00        0.01465       -0.04436
   5182.00        0.01367       -0.04118
   5183.00        0.01270       -0.03792
   5184.00        0.01172       -0.03458
   5185.00        0.01074       -0.03114
   5186.00        0.00977       -0.02762
   5187.00        0.00879       -0.02403
   5188.00        0.00781       -0.02037
   5189.00        0.00684       -0.01663
   5190.00        0.00586       -0.01283
   5191.00        0.00488       -0.00899
   5192.00        0.00391       -0.00507
   5193.00        0.00293       -0.00110
   5194.00        0.00195        0.00291
   5195.00        0.00098        0.00697
   5196.00        0.00000        0.01108
   5197.00       -0.00098        0.01523
   5198.00       -0.00195        0.01939
   5199.00       -0.00293        0.02361
   5200.00       -0.00391        0.02783
   5201.00       -0.00488        0.03209
   5202.00       -0.00537        0.03636
   5203.00       -0.00586        0.04065
   5204.00       -0.00635        0.04495
   5205.00       -0.00684        0.04926
   5206.00       -0.00732        0.05356
   5207.00       -0.00781        0.05786
   5208.00       -0.00830        0.06218
   5209.00       -0.00879        0.06647
   5210.00       -0.00928        0.07077
   5211.00       -0.00928        0.07504
   5212.00       -0.00928        0.07932
   5213.00       -0.00928        0.08356
   5214.00       -0.00928        0.08777
   5215.00       -0.00928        0.09198
   5216.00       -0.00928        0.09615
   5217.00       -0.00928        0.10030
   5218.00       -0.00928        0.10440
   5219.00       -0.00928        0.10847
   5220.00       -0.00879        0.11252
   5221.00       -0.00830        0.11652
   5222.00       -0.00781        0.12048
   5223.00       -0.00732        0.12439
   5224.00       -0.00684        0.12827
   5225.00       -0.00635        0.13210
   5226.00       -0.00586        0.13586
   5227.00       -0.00537        0.13959
   5228.00       -0.00488        0.14326
   5229.00       -0.00439        0.14688
   5230.00       -0.00391        0.15044
   5231.00       -0.00342        0.15395
   5232.00       -0.00293        0.15739
   5233.00       -0.00244        0.16078
   5234.00       -0.00195        0.16412
   5235.00       -0.00146        0.16739
   5236.00       -0.00098        0.17059
   5237.00       -0.00049        0.17375
   5238.00        0.00000        0.17683
   5239.00        0.00049        0.17986
   5240.00        0.00098        0.18282
   5241.00        0.00146        0.18571
   5242.00        0.00195        0.18855
   5243.00        0.00244        0.19131
   5244.00        0.00293        0.19403
   5245.00        0.00342        0.19667
   5246.00        0.00391        0.19925
   5247.00        0.00439        0.20177
   5248.00        0.00488        0.20422
   5249.00        0.00537        0.20660
   5250.00        0.00586        0.20894
   5251.00        0.00635        0.21120
   5252.00        0.00684        0.21339
   5253.00        0.00732        0.21553
   5254.00        0.00781        0.21762
   5255.00        0.00830        0.21964
   5256.00        0.00830        0.22159
   5257.00        0.00830        0.22348
   5258.00        0.00830        0.22531
   5259.00        0.00830        0.22710
   5260.00        0.00830        0.22882
   5261.00        0.00830        0.23047
   5262.00        0.00830        0.23207
   5263.00        0.00830        0.23363
   5264.00        0.00830        0.23511
   5265.00        0.00830        0.23654
   5266.00        0.00830        0.23792
   5267.00        0.00781        0.23924
   5268.00        0.00732        0.24051
   5269.00        0.00684        0.24173
   5270.00        0.00635        0.24287
   5271.00        0.00586        0.24399
   5272.00        0.00537        0.24504
   5273.00        0.00488        0.24603
   5274.00        0.00439        0.24698
   5275.00        0.00391        0.24786
   5276.00        0.00342        0.24870
   5277.00        0.00293        0.24948
   5278.00        0.00244        0.25020
   5279.00        0.00195        0.25087
   5280.00        0.00146        0.25150
   5281.00        0.00098        0.25206
   5282.00        0.00049        0.25256
   5283.00        0.00000        0.25301
   5284.00       -0.00049        0.25340
   5285.00       -0.00098        0.25374
   5286.00       -0.00146        0.25401
   5287.00       -0.00195        0.25423
   5288.00       -0.00244        0.25438
   5289.00       -0.00293        0.25447
   5290.00       -0.00342        0.25452
   5291.00       -0.00391        0.25447
   5292.00       -0.00439        0.25438
   5293.00       -0.00488        0.25421
   5294.00       -0.00537        0.25398
   5295.00       -0.00586        0.25368
   5296.00       -0.00635        0.25330
   5297.00       -0.00684        0.25285
   5298.00       -0.00732        0.25232
   5299.00       -0.00781        0.25172
   5300.00       -0.00830        0.25104
   5301.00       -0.00879        0.25029
   5302.00       -0.00928        0.24945
   5303.00       -0.00928        0.24852
   5304.00       -0.00928        0.24751
   5305.00       -0.00928        0.24641
   5306.00       -0.00928        0.24521
   5307.00       -0.00928        0.24393
   5308.00       -0.00928        0.24255
   5309.00       -0.00928        0.24107
   5310.00       -0.00928        0.23950
   5311.00       -0.00928        0.23784
   5312.00       -0.00879        0.23607
   5313.00       -0.00830        0.23419
   5314.00       -0.00781        0.23221
   5315.00       -0.00732        0.23012
   5316.00       -0.00684        0.22792
   5317.00       -0.00635        0.22562
   5318.00       -0.00586        0.22319
   5319.00       -0.00537        0.22067
   5320.00       -0.00488        0.21803
   5321.00       -0.00439        0.21527
   5322.00       -0.00342        0.21240
   5323.00       -0.00244        0.20943
   5324.00       -0.00146        0.20633
   5325.00       -0.00049        0.20311
   5326.00        0.00049        0.19978
   5327.00        0.00146        0.19633
   5328.00        0.00244        0.19278
   5329.00        0.00342        0.18910
   5330.00        0.00439        0.18532
   5331.00        0.00537        0.18141
   5332.00        0.00635        0.17740
   5333.00        0.00732        0.17328
   5334.00        0.00830        0.16905
   5335.00        0.00928        0.16470
   5336.00        0.01025        0.16026
   5337.00        0.01123        0.15572
   5338.00        0.01221        0.15108
   5339.00        0.01318        0.14632
   5340.00        0.01416        0.14148
   5341.00        0.01514        0.13655
   5342.00        0.01611        0.13153
   5343.00        0.01709        0.12642
   5344.00        0.01807        0.12123
   5345.00        0.01855        0.11597
   5346.00        0.01904        0.11063
   5347.00        0.01953        0.10522
   5348.00        0.02002        0.09975
   5349.00        0.02051        0.09422
   5350.00        0.02100        0.08864
   5351.00        0.02148        0.08301
   5352.00        0.02197        0.07733
   5353.00        0.02246        0.07161
   5354.00        0.02246        0.06587
   5355.00        0.02246        0.06009
   5356.00        0.02246        0.05431
   5357.00        0.02246        0.04849
   5358.00        0.02246        0.04268
   5359.00        0.02246        0.03685
   5360.00        0.02246        0.03104
   5361.00        0.02246        0.02524
   5362.00        0.02246        0.01945
   5363.00        0.02197        0.01370
   5364.00        0.02148        0.00797
   5365.00        0.02100        0.00227
   5366.00        0.02051       -0.00337
   5367.00        0.02002       -0.00896
   5368.00        0.01953       -0.01450
   5369.00        0.01904       -0.01997
   5370.00        0.01855       -0.02536
   5371.00        0.01807       -0.03069
   5372.00        0.01758       -0.03592
   5373.00        0.01709       -0.04108
   5374.00        0.01660       -0.04611
   5375.00        0.01611       -0.05106
   5376.00        0.01514       -0.05589
   5377.00        0.01416       -0.06061
   5378.00        0.01318       -0.06520
   5379.00        0.01221       -0.06967
   5380.00        0.01123       -0.07401
   5381.00        0.01025       -0.07822
   5382.00        0.00928       -0.08226
   5383.00        0.00830       -0.08617
   5384.00        0.00732       -0.08992
   5385.00        0.00635       -0.09352
   5386.00        0.00586       -0.09695
   5387.00        0.00537       -0.10023
   5388.00        0.00488       -0.10333
   5389.00        0.00439       -0.10628
   5390.00        0.00391       -0.10902
   5391.00        0.00342       -0.11160
   5392.00        0.00293       -0.11401
   5393.00        0.00244       -0.11623
   5394.00        0.00195       -0.11827
   5395.00        0.00146       -0.12012
   5396.00        0.00098       -0.12178
   5397.00        0.00049       -0.12326
   5398.00        0.00000       -0.12456
   5399.00       -0.00049       -0.12567
   5400.00       -0.00049       -0.12659
   5401.00       -0.00049       -0.12732
   5402.00       -0.00049       -0.12787
   5403.00       -0.00049       -0.12823
   5404.00       -0.00049       -0.12842
   5405.00       -0.00049       -0.12842
   5406.00       -0.00049       -0.12825
   5407.00       -0.00049       -0.12788
   5408.00       -0.00049       -0.12737
   5409.00       -0.00049       -0.12666
   5410.00        0.00000       -0.12581
   5411.00        0.00049       -0.12479
   5412.00        0.00098       -0.12360
   5413.00        0.00146       -0.12225
   5414.00        0.00195       -0.12076
   5415.00        0.00244       -0.11913
   5416.00        0.00293       -0.11734
   5417.00        0.00342       -0.11543
   5418.00        0.00391       -0.11339
   5419.00        0.00439       -0.11122
   5420.00        0.00488       -0.10892
   5421.00        0.00537       -0.10652
   5422.00        0.00586       -0.10400
   5423.00        0.00635       -0.10139
   5424.00        0.00684       -0.09868
   5425.00        0.00732       -0.09589
   5426.00        0.00781       -0.09300
   5427.00        0.00830       -0.09004
   5428.00        0.00879       -0.08701
   5429.00        0.00928       -0.08391
   5430.00        0.00977       -0.08076
   5431.00        0.01025       -0.07756
   5432.00        0.01074       -0.07431
   5433.00        0.01123       -0.07103
   5434.00        0.01172       -0.06772
   5435.00        0.01221       -0.06438
   5436.00        0.01270       -0.06102
   5437.00        0.01318       -0.05765
   5438.00        0.01318       -0.05428
   5439.00        0.01318       -0.05090
   5440.00        0.01318       -0.04753
   5441.00        0.01318       -0.04417
   5442.00        0.01318       -0.04083
   5443.00        0.01318       -0.03752
   5444.00        0.01318       -0.03423
   5445.00        0.01318       -0.03098
   5446.00        0.01318       -0.02776
   5447.00        0.01318       -0.02457
   5448.00        0.01270       -0.02144
   5449.00        0.01221       -0.01836
   5450.00        0.01172       -0.01534
   5451.00        0.01123       -0.01236
   5452.00        0.01074       -0.00946
   5453.00        0.01025       -0.00661
   5454.00        0.00977       -0.00383
   5455.00        0.00928       -0.00113
   5456.00        0.00879        0.00151
   5457.00        0.00830        0.00407
   5458.00        0.00781        0.00656
   5459.00        0.00684        0.00897
   5460.00        0.00586        0.01129
   5461.00        0.00488        0.01355
   5462.00        0.00391        0.01572
   5463.00        0.00293        0.01782
   5464.00        0.00195        0.01984
   5465.00        0.00098        0.02176
   5466.00        0.00000        0.02362
   5467.00       -0.00098        0.02539
   5468.00       -0.00195        0.02710
   5469.00       -0.00293        0.02872
   5470.00       -0.00391        0.03027
   5471.00       -0.00488        0.03175
   5472.00       -0.00586        0.03316
   5473.00       -0.00684        0.03450
   5474.00       -0.00781        0.03577
   5475.00       -0.00879        0.03697
   5476.00       -0.00977        0.03813
   5477.00       -0.01074        0.03922
   5478.00       -0.01172        0.04025
   5479.00       -0.01221        0.04124
   5480.00       -0.01270        0.04219
   5481.00       -0.01318        0.04309
   5482.00       -0.01367        0.04395
   5483.00       -0.01416        0.04477
   5484.00       -0.01465        0.04556
   5485.00       -0.01514        0.04633
   5486.00       -0.01562        0.04706
   5487.00       -0.01611        0.04778
   5488.00       -0.01660        0.04849
   5489.00       -0.01709        0.04918
   5490.00       -0.01709        0.04987
   5491.00       -0.01709        0.05055
   5492.00       -0.01709        0.05124
   5493.00       -0.01709        0.05193
   5494.00       -0.01709        0.05263
   5495.00       -0.01709        0.05334
   5496.00       -0.01709        0.05408
   5497.00       -0.01709        0.05482
   5498.00       -0.01709        0.05560
   5499.00       -0.01660        0.05641
   5500.00       -0.01611        0.05725
   5501.00       -0.01562        0.05814
   5502.00       -0.01514        0.05905
   5503.00       -0.01465        0.06001
   5504.00       -0.01416        0.06102
   5505.00       -0.01367        0.06207
   5506.00       -0.01318        0.06319
   5507.00       -0.01270        0.06435
   5508.00       -0.01221        0.06555
   5509.00       -0.01172        0.06683
   5510.00       -0.01123        0.06816
   5511.00       -0.01025        0.06956
   5512.00       -0.00928        0.07101
   5513.00       -0.00830        0.07254
   5514.00       -0.00732        0.07413
   5515.00       -0.00635        0.07579
   5516.00       -0.00537        0.07750
   5517.00       -0.00439        0.07928
   5518.00       -0.00342        0.08115
   5519.00       -0.00244        0.08305
   5520.00       -0.00146        0.08504
   5521.00       -0.00049        0.08708
   5522.00        0.00049        0.08920
   5523.00        0.00098        0.09137
   5524.00        0.00146        0.09361
   5525.00        0.00195        0.09590
   5526.00        0.00244        0.09825
   5527.00        0.00293        0.10066
   5528.00        0.00342        0.10312
   5529.00        0.00391        0.10562
   5530.00        0.00439        0.10817
   5531.00        0.00488        0.11076
   5532.00        0.00537        0.11340
   5533.00        0.00586        0.11607
   5534.00        0.00635        0.11877
   5535.00        0.00684        0.12151
   5536.00        0.00732        0.12427
   5537.00        0.00781        0.12704
   5538.00        0.00781        0.12984
   5539.00        0.00781        0.13264
   5540.00        0.00781        0.13545
   5541.00        0.00781        0.13826
   5542.00        0.00781        0.14107
   5543.00        0.00781        0.14388
   5544.00        0.00781        0.14665
   5545.00        0.00781        0.14941
   5546.00        0.00781        0.15216
   5547.00        0.00781        0.15486
   5548.00        0.00781        0.15755
   5549.00        0.00781        0.16017
   5550.00        0.00781        0.16277
   5551.00        0.00732        0.16530
   5552.00        0.00684        0.16777
   5553.00        0.00635        0.17018
   5554.00        0.00586        0.17253
   5555.00        0.00537        0.17479
   5556.00        0.00488        0.17699
   5557.00        0.00439        0.17909
   5558.00        0.00391        0.18109
   5559.00        0.00342        0.18301
   5560.00        0.00293        0.18483
   5561.00        0.00244        0.18654
   5562.00        0.00195        0.18814
   5563.00        0.00146        0.18962
   5564.00        0.00098        0.19099
   5565.00        0.00049        0.19223
   5566.00        0.00000        0.19334
   5567.00       -0.00049        0.19432
   5568.00       -0.00098        0.19516
   5569.00       -0.00098        0.19586
   5570.00       -0.00098        0.19643
   5571.00       -0.00098        0.19684
   5572.00       -0.00098        0.19710
   5573.00       -0.00098        0.19720
   5574.00       -0.00098        0.19716
   5575.00       -0.00098        0.19696
   5576.00       -0.00098        0.19659
   5577.00       -0.00098        0.19608
   5578.00       -0.00098        0.19539
   5579.00       -0.00098        0.19455
   5580.00       -0.00098        0.19353
   5581.00       -0.00098        0.19235
   5582.00       -0.00098        0.19101
   5583.00       -0.00098        0.18950
   5584.00       -0.00098        0.18782
   5585.00       -0.00098        0.18597
   5586.00       -0.00098        0.18398
   5587.00       -0.00049        0.18179
   5588.00        0.00000        0.17946
   5589.00        0.00049        0.17697
   5590.00        0.00098        0.17430
   5591.00        0.00146        0.17149
   5592.00        0.00195        0.16852
   5593.00        0.00244        0.16539
   5594.00        0.00293        0.16211
   5595.00        0.00342        0.15868
   5596.00        0.00391        0.15511
   5597.00        0.00439        0.15138
   5598.00        0.00488        0.14752
   5599.00        0.00537        0.14354
   5600.00        0.00586        0.13940
   5601.00        0.00635        0.13516
   5602.00        0.00684        0.13078
   5603.00        0.00732        0.12628
   5604.00        0.00781        0.12167
   5605.00        0.00830        0.11696
   5606.00        0.00879        0.11214
   5607.00        0.00928        0.10722
   5608.00        0.00928        0.10220
   5609.00        0.00928        0.09709
   5610.00        0.00928        0.09190
   5611.00        0.00928        0.08664
   5612.00        0.00928        0.08130
   5613.00        0.00928        0.07590
   5614.00        0.00928        0.07042
   5615.00        0.00928        0.06490
   5616.00        0.00928        0.05933
   5617.00        0.00928        0.05371
   5618.00        0.00928        0.04805
   5619.00        0.00928        0.04236
   5620.00        0.00879        0.03665
   5621.00        0.00830        0.03091
   5622.00        0.00781        0.02516
   5623.00        0.00732        0.01939
   5624.00        0.00684        0.01363
   5625.00        0.00635        0.00787
   5626.00        0.00586        0.00212
   5627.00        0.00537       -0.00362
   5628.00        0.00488       -0.00934
   5629.00        0.00439       -0.01503
   5630.00        0.00391       -0.02071
   5631.00        0.00342       -0.02632
   5632.00        0.00293       -0.03192
   5633.00        0.00195       -0.03746
   5634.00        0.00098       -0.04295
   5635.00        0.00000       -0.04839
   5636.00       -0.00098       -0.05376
   5637.00       -0.00195       -0.05907
   5638.00       -0.00293       -0.06432
   5639.00       -0.00391       -0.06947
   5640.00       -0.00488       -0.07455
   5641.00       -0.00586       -0.07956
   5642.00       -0.00684       -0.08449
   5643.00       -0.00781       -0.08931
   5644.00       -0.00879       -0.09404
   5645.00       -0.00977       -0.09868
   5646.00       -0.01074       -0.10321
   5647.00       -0.01172       -0.10765
   5648.00       -0.01221       -0.11197
   5649.00       -0.01270       -0.11618
   5650.00       -0.01318       -0.12029
   5651.00       -0.01367       -0.12427
   5652.00       -0.01416       -0.12813
   5653.00       -0.01465       -0.13188
   5654.00       -0.01514       -0.13550
   5655.00       -0.01562       -0.13901
   5656.00       -0.01611       -0.14238
   5657.00       -0.01660       -0.14563
   5658.00       -0.01709       -0.14874
   5659.00       -0.01758       -0.15173
   5660.00       -0.01758       -0.15460
   5661.00       -0.01758       -0.15732
   5662.00       -0.01758       -0.15991
   5663.00       -0.01758       -0.16238
   5664.00       -0.01758       -0.16470
   5665.00       -0.01758       -0.16690
   5666.00       -0.01758       -0.16895
   5667.00       -0.01758       -0.17087
   5668.00       -0.01758       -0.17267
   5669.00       -0.01709       -0.17432
   5670.00       -0.01660       -0.17584
   5671.00       -0.01611       -0.17722
   5672.00       -0.01562       -0.17847
   5673.00       -0.01514       -0.17960
   5674.00       -0.01465       -0.18059
   5675.00       -0.01416       -0.18144
   5676.00       -0.01367       -0.18217
   5677.00       -0.01318       -0.18277
   5678.00       -0.01221       -0.18326
   5679.00       -0.01123       -0.18361
   5680.00       -0.01025       -0.18384
   5681.00       -0.00928       -0.18394
   5682.00       -0.00830       -0.18393
   5683.00       -0.00732       -0.18379
   5684.00       -0.00635       -0.18355
   5685.00       -0.00537       -0.18320
   5686.00       -0.00439       -0.18272
   5687.00       -0.00342       -0.18214
   5688.00       -0.00244       -0.18146
   5689.00       -0.00146       -0.18068
   5690.00       -0.00049       -0.17978
   5691.00        0.00049       -0.17880
   5692.00        0.00146       -0.17772
   5693.00        0.00244       -0.17654
   5694.00        0.00342       -0.17528
   5695.00        0.00439       -0.17393
   5696.00        0.00537       -0.17250
   5697.00        0.00635       -0.17099
   5698.00        0.00732       -0.16940
   5699.00        0.00830       -0.16774
   5700.00        0.00928       -0.16602
   5701.00        0.01025       -0.16422
   5702.00        0.01123       -0.16235
   5703.00        0.01172       -0.16043
   5704.00        0.01221       -0.15846
   5705.00        0.01270       -0.15643
   5706.00        0.01318       -0.15436
   5707.00        0.01367       -0.15224
   5708.00        0.01416       -0.15007
   5709.00        0.01465       -0.14787
   5710.00        0.01514       -0.14563
   5711.00        0.01562       -0.14337
   5712.00        0.01611       -0.14108
   5713.00        0.01611       -0.13876
   5714.00        0.01611       -0.13643
   5715.00        0.01611       -0.13408
   5716.00        0.01611       -0.13171
   5717.00        0.01611       -0.12935
   5718.00        0.01611       -0.12698
   5719.00        0.01611       -0.12460
   5720.00        0.01611       -0.12224
   5721.00        0.01611       -0.11987
   5722.00        0.01611       -0.11751
   5723.00        0.01562       -0.11517
   5724.00        0.01514       -0.11285
   5725.00        0.01465       -0.11055
   5726.00        0.01416       -0.10826
   5727.00        0.01367       -0.10602
   5728.00        0.01318       -0.10379
   5729.00        0.01270       -0.10161
   5730.00        0.01221       -0.09944
   5731.00        0.01172       -0.09734
   5732.00        0.01123       -0.09526
   5733.00        0.01074       -0.09325
   5734.00        0.01025       -0.09126
   5735.00        0.00977       -0.08934
   5736.00        0.00928       -0.08746
   5737.00        0.00879       -0.08565
   5738.00        0.00830       -0.08388
   5739.00        0.00781       -0.08218
   5740.00        0.00732       -0.08055
   5741.00        0.00684       -0.07896
   5742.00        0.00635       -0.07745
   5743.00        0.00586       -0.07602
   5744.00        0.00537       -0.07465
   5745.00        0.00488       -0.07333
   5746.00        0.00439       -0.07210
   5747.00        0.00391       -0.07094
   5748.00        0.00342       -0.06985
   5749.00        0.00293       -0.06883
   5750.00        0.00244       -0.06789
   5751.00        0.00195       -0.06703
   5752.00        0.00146       -0.06624
   5753.00        0.00098       -0.06552
   5754.00        0.00049       -0.06488
   5755.00        0.00000       -0.06432
   5756.00       -0.00049       -0.06383
   5757.00       -0.00098       -0.06340
   5758.00       -0.00146       -0.06306
   5759.00       -0.00195       -0.06279
   5760.00       -0.00244       -0.06259
   5761.00       -0.00244       -0.06247
   5762.00       -0.00244       -0.06241
   5763.00       -0.00244       -0.06242
   5764.00       -0.00244       -0.06250
   5765.00       -0.00244       -0.06264
   5766.00       -0.00244       -0.06285
   5767.00       -0.00244       -0.06311
   5768.00       -0.00244       -0.06343
   5769.00       -0.00244       -0.06383
   5770.00       -0.00244       -0.06425
   5771.00       -0.00244       -0.06476
   5772.00       -0.00244       -0.06529
   5773.00       -0.00244       -0.06589
   5774.00       -0.00244       -0.06651
   5775.00       -0.00244       -0.06718
   5776.00       -0.00244       -0.06790
   5777.00       -0.00244       -0.06865
   5778.00       -0.00244       -0.06944
   5779.00       -0.00195       -0.07025
   5780.00       -0.00146       -0.07109
   5781.00       -0.00098       -0.07195
   5782.00       -0.00049       -0.07283
   5783.00        0.00000       -0.07373
   5784.00        0.00049       -0.07465
   5785.00        0.00098       -0.07558
   5786.00        0.00146       -0.07651
   5787.00        0.00195       -0.07744
   5788.00        0.00244       -0.07838
   5789.00        0.00293       -0.07932
   5790.00        0.00342       -0.08025
   5791.00        0.00342       -0.08116
   5792.00        0.00342       -0.08206
   5793.00        0.00342       -0.08295
   5794.00        0.00342       -0.08382
   5795.00        0.00342       -0.08467
   5796.00        0.00342       -0.08549
   5797.00        0.00342       -0.08627
   5798.00        0.00342       -0.08704
   5799.00        0.00342       -0.08777
   5800.00        0.00342       -0.08846
   5801.00        0.00342       -0.08911
   5802.00        0.00342       -0.08972
   5803.00        0.00342       -0.09029
   5804.00        0.00342       -0.09079
   5805.00        0.00342       -0.09126
   5806.00        0.00342       -0.09167
   5807.00        0.00342       -0.09204
   5808.00        0.00342       -0.09235
   5809.00        0.00342       -0.09259
   5810.00        0.00293       -0.09279
   5811.00        0.00244       -0.09293
   5812.00        0.00195       -0.09299
   5813.00        0.00146       -0.09300
   5814.00        0.00098       -0.09294
   5815.00        0.00049       -0.09282
   5816.00        0.00000       -0.09264
   5817.00       -0.00049       -0.09238
   5818.00       -0.00098       -0.09207
   5819.00       -0.00146       -0.09167
   5820.00       -0.00195       -0.09123
   5821.00       -0.00244       -0.09071
   5822.00       -0.00293       -0.09012
   5823.00       -0.00342       -0.08948
   5824.00       -0.00391       -0.08875
   5825.00       -0.00439       -0.08797
   5826.00       -0.00488       -0.08711
   5827.00       -0.00537       -0.08620
   5828.00       -0.00586       -0.08522
   5829.00       -0.00635       -0.08418
   5830.00       -0.00684       -0.08307
   5831.00       -0.00732       -0.08191
   5832.00       -0.00781       -0.08067
   5833.00       -0.00830       -0.07939
   5834.00       -0.00879       -0.07805
   5835.00       -0.00928       -0.07666
   5836.00       -0.00977       -0.07521
   5837.00       -0.01025       -0.07370
   5838.00       -0.01074       -0.07216
   5839.00       -0.01123       -0.07056
   5840.00       -0.01172       -0.06891
   5841.00       -0.01221       -0.06721
   5842.00       -0.01270       -0.06549
   5843.00       -0.01318       -0.06372
   5844.00       -0.01367       -0.06192
   5845.00       -0.01416       -0.06007
   5846.00       -0.01416       -0.05820
   5847.00       -0.01416       -0.05629
   5848.00       -0.01416       -0.05437
   5849.00       -0.01416       -0.05240
   5850.00       -0.01416       -0.05042
   5851.00       -0.01416       -0.04842
   5852.00       -0.01416       -0.04639
   5853.00       -0.01416       -0.04436
   5854.00       -0.01416       -0.04230
   5855.00       -0.01416       -0.04022
   5856.00       -0.01416       -0.03815
   5857.00       -0.01416       -0.03606
   5858.00       -0.01416       -0.03397
   5859.00       -0.01416       -0.03186
   5860.00       -0.01367       -0.02975
   5861.00       -0.01318       -0.02765
   5862.00       -0.01270       -0.02554
   5863.00       -0.01221       -0.02344
   5864.00       -0.01172       -0.02133
   5865.00       -0.01123       -0.01923
   5866.00       -0.01074       -0.01714
   5867.00       -0.01025       -0.01505
   5868.00       -0.00977       -0.01295
   5869.00       -0.00928       -0.01088
   5870.00       -0.00879       -0.00882
   5871.00       -0.00830       -0.00676
   5872.00       -0.00781       -0.00471
   5873.00       -0.00732       -0.00269
   5874.00       -0.00684       -0.00066
   5875.00       -0.00635        0.00134
   5876.00       -0.00586        0.00334
   5877.00       -0.00537        0.00533
   5878.00       -0.00488        0.00731
   5879.00       -0.00439        0.00926
   5880.00       -0.00391        0.01122
   5881.00       -0.00342        0.01315
   5882.00       -0.00293        0.01508
   5883.00       -0.00244        0.01698
   5884.00       -0.00195        0.01889
   5885.00       -0.00146        0.02077
   5886.00       -0.00098        0.02264
   5887.00       -0.00049        0.02452
   5888.00        0.00000        0.02637
   5889.00        0.00049        0.02823
   5890.00        0.00098        0.03006
   5891.00        0.00146        0.03189
   5892.00        0.00146        0.03371
   5893.00        0.00146        0.03552
   5894.00        0.00146        0.03734
   5895.00        0.00146        0.03914
   5896.00        0.00146        0.04094
   5897.00        0.00146        0.04272
   5898.00        0.00146        0.04451
   5899.00        0.00146        0.04630
   5900.00        0.00146        0.04808
   5901.00        0.00146        0.04987
   5902.00        0.00146        0.05164
   5903.00        0.00146        0.05342
   5904.00        0.00146        0.05519
   5905.00        0.00146        0.05696
   5906.00        0.00146        0.05875
   5907.00        0.00098        0.06052
   5908.00        0.00049        0.06229
   5909.00        0.00000        0.06406
   5910.00       -0.00049        0.06583
   5911.00       -0.00098        0.06760
   5912.00       -0.00146        0.06938
   5913.00       -0.00195        0.07114
   5914.00       -0.00244        0.07291
   5915.00       -0.00293        0.07468
   5916.00       -0.00342        0.07643
   5917.00       -0.00391        0.07819
   5918.00       -0.00439        0.07994
   5919.00       -0.00488        0.08170
   5920.00       -0.00537        0.08344
   5921.00       -0.00586        0.08516
   5922.00       -0.00635        0.08688
   5923.00       -0.00684        0.08859
   5924.00       -0.00732        0.09029
   5925.00       -0.00781        0.09196
   5926.00       -0.00830        0.09364
   5927.00       -0.00879        0.09529
   5928.00       -0.00879        0.09691
   5929.00       -0.00879        0.09853
   5930.00       -0.00879        0.10010
   5931.00       -0.00879        0.10165
   5932.00       -0.00879        0.10318
   5933.00       -0.00879        0.10469
   5934.00       -0.00879        0.10616
   5935.00       -0.00879        0.10757
   5936.00       -0.00879        0.10896
   5937.00       -0.00879        0.11032
   5938.00       -0.00879        0.11163
   5939.00       -0.00879        0.11288
   5940.00       -0.00879        0.11411
   5941.00       -0.00879        0.11526
   5942.00       -0.00879        0.11638
   5943.00       -0.00879        0.11745
   5944.00       -0.00879        0.11844
   5945.00       -0.00879        0.11938
   5946.00       -0.00879        0.12025
   5947.00       -0.00830        0.12106
   5948.00       -0.00781        0.12181
   5949.00       -0.00732        0.12248
   5950.00       -0.00684        0.12309
   5951.00       -0.00635        0.12363
   5952.00       -0.00586        0.12408
   5953.00       -0.00537        0.12447
   5954.00       -0.00488        0.12476
   5955.00       -0.00439        0.12498
   5956.00       -0.00391        0.12512
   5957.00       -0.00342        0.12518
   5958.00       -0.00293        0.12515
   5959.00       -0.00244        0.12505
   5960.00       -0.00195        0.12485
   5961.00       -0.00146        0.12456
   5962.00       -0.00098        0.12419
   5963.00       -0.00049        0.12373
   5964.00        0.00000        0.12320
   5965.00        0.00049        0.12256
   5966.00        0.00098        0.12186
   5967.00        0.00098        0.12105
   5968.00        0.00098        0.12016
   5969.00        0.00098        0.11919
   5970.00        0.00098        0.11813
   5971.00        0.00098        0.11700
   5972.00        0.00098        0.11578
   5973.00        0.00098        0.11449
   5974.00        0.00098        0.11311
   5975.00        0.00098        0.11166
   5976.00        0.00098        0.11014
   5977.00        0.00098        0.10855
   5978.00        0.00098        0.10689
   5979.00        0.00098        0.10516
   5980.00        0.00098        0.10338
   5981.00        0.00098        0.10153
   5982.00        0.00098        0.09964
   5983.00        0.00098        0.09767
   5984.00        0.00049        0.09567
   5985.00        0.00000        0.09363
   5986.00       -0.00049        0.09154
   5987.00       -0.00098        0.08940
   5988.00       -0.00146        0.08723
   5989.00       -0.00195        0.08504
   5990.00       -0.00244        0.08281
   5991.00       -0.00293        0.08057
   5992.00       -0.00342        0.07831
   5993.00       -0.00391        0.07603
   5994.00       -0.00439        0.07375
   5995.00       -0.00488        0.07144
   5996.00       -0.00537        0.06915
   5997.00       -0.00586        0.06686
   5998.00       -0.00635        0.06458
   5999.00       -0.00684        0.06230
   6000.00       -0.00732        0.06004
   6001.00       -0.00781        0.05780
   6002.00       -0.00830        0.05559
   6003.00       -0.00879        0.05339
   6004.00       -0.00928        0.05124
   6005.00       -0.00977        0.04910
   6006.00       -0.01025        0.04701
   6007.00       -0.01074        0.04497
   6008.00       -0.01123        0.04297
   6009.00       -0.01172        0.04100
   6010.00       -0.01172        0.03911
   6011.00       -0.01172        0.03725
   6012.00       -0.01172        0.03545
   6013.00       -0.01172        0.03371
   6014.00       -0.01172        0.03203
   6015.00       -0.01172        0.03041
   6016.00       -0.01172        0.02885
   6017.00       -0.01172        0.02736
   6018.00       -0.01172        0.02592
   6019.00       -0.01172        0.02457
   6020.00       -0.01172        0.02328
   6021.00       -0.01172        0.02206
   6022.00       -0.01172        0.02090
   6023.00       -0.01172        0.01982
   6024.00       -0.01123        0.01881
   6025.00       -0.01074        0.01787
   6026.00       -0.01025        0.01700
   6027.00       -0.00977        0.01619
   6028.00       -0.00928        0.01546
   6029.00       -0.00879        0.01479
   6030.00       -0.00830        0.01418
   6031.00       -0.00781        0.01363
   6032.00       -0.00732        0.01315
   6033.00       -0.00684        0.01273
   6034.00       -0.00635        0.01237
   6035.00       -0.00586        0.01207
   6036.00       -0.00537        0.01181
   6037.00       -0.00488        0.01161
   6038.00       -0.00439        0.01147
   6039.00       -0.00391        0.01137
   6040.00       -0.00342        0.01131
   6041.00       -0.00293        0.01129
   6042.00       -0.00244        0.01131
   6043.00       -0.00195        0.01137
   6044.00       -0.00146        0.01146
   6045.00       -0.00098        0.01158
   6046.00       -0.00049        0.01172
   6047.00        0.00000        0.01189
   6048.00        0.00049        0.01208
   6049.00        0.00098        0.01230
   6050.00        0.00146        0.01251
   6051.00        0.00195        0.01276
   6052.00        0.00244        0.01300
   6053.00        0.00293        0.01324
   6054.00        0.00342        0.01350
   6055.00        0.00391        0.01375
   6056.00        0.00439        0.01401
   6057.00        0.00488        0.01425
   6058.00        0.00537        0.01450
   6059.00        0.00586        0.01472
   6060.00        0.00635        0.01494
   6061.00        0.00684        0.01515
   6062.00        0.00732        0.01535
   6063.00        0.00781        0.01553
   6064.00        0.00830        0.01569
   6065.00        0.00879        0.01584
   6066.00        0.00928        0.01596
   6067.00        0.00977        0.01605
   6068.00        0.01025        0.01614
   6069.00        0.01074        0.01620
   6070.00        0.01123        0.01624
   6071.00        0.01123        0.01625
   6072.00        0.01123        0.01625
   6073.00        0.01123        0.01624
   6074.00        0.01123        0.01619
   6075.00        0.01123        0.01611
   6076.00        0.01123        0.01604
   6077.00        0.01123        0.01593
   6078.00        0.01123        0.01581
   6079.00        0.01123        0.01567
   6080.00        0.01123        0.01552
   6081.00        0.01123        0.01537
   6082.00        0.01123        0.01520
   6083.00        0.01123        0.01501
   6084.00        0.01123        0.01483
   6085.00        0.01123        0.01463
   6086.00        0.01074        0.01445
   6087.00        0.01025        0.01425
   6088.00        0.00977        0.01407
   6089.00        0.00928        0.01390
   6090.00        0.00879        0.01372
   6091.00        0.00830        0.01357
   6092.00        0.00781        0.01343
   6093.00        0.00732        0.01331
   6094.00        0.00684        0.01320
   6095.00        0.00635        0.01311
   6096.00        0.00586        0.01306
   6097.00        0.00537        0.01303
   6098.00        0.00488        0.01303
   6099.00        0.00439        0.01308
   6100.00        0.00391        0.01315
   6101.00        0.00342        0.01326
   6102.00        0.00293        0.01343
   6103.00        0.00244        0.01363
   6104.00        0.00195        0.01387
   6105.00        0.00146        0.01416
   6106.00        0.00098        0.01451
   6107.00        0.00049        0.01491
   6108.00        0.00000        0.01535
   6109.00       -0.00049        0.01585
   6110.00       -0.00098        0.01642
   6111.00       -0.00146        0.01704
   6112.00       -0.00195        0.01772
   6113.00       -0.00244        0.01845
   6114.00       -0.00293        0.01924
   6115.00       -0.00342        0.02010
   6116.00       -0.00391        0.02101
   6117.00       -0.00439        0.02197
   6118.00       -0.00488        0.02299
   6119.00       -0.00488        0.02408
   6120.00       -0.00488        0.02522
   6121.00       -0.00488        0.02641
   6122.00       -0.00488        0.02766
   6123.00       -0.00488        0.02896
   6124.00       -0.00488        0.03032
   6125.00       -0.00488        0.03171
   6126.00       -0.00488        0.03316
   6127.00       -0.00488        0.03464
   6128.00       -0.00488        0.03616
   6129.00       -0.00488        0.03773
   6130.00       -0.00488        0.03932
   6131.00       -0.00488        0.04095
   6132.00       -0.00488        0.04260
   6133.00       -0.00488        0.04428
   6134.00       -0.00488        0.04597
   6135.00       -0.00488        0.04768
   6136.00       -0.00488        0.04941
   6137.00       -0.00488        0.05113
   6138.00       -0.00488        0.05286
   6139.00       -0.00488        0.05460
   6140.00       -0.00488        0.05632
   6141.00       -0.00488        0.05803
   6142.00       -0.00488        0.05972
   6143.00       -0.00488        0.06140
   6144.00       -0.00488        0.06306
   6145.00       -0.00488        0.06470
   6146.00       -0.00488        0.06628
   6147.00       -0.00488        0.06784
   6148.00       -0.00488        0.06937
   6149.00       -0.00488        0.07083
   6150.00       -0.00488        0.07227
   6151.00       -0.00488        0.07364
   6152.00       -0.00488        0.07495
   6153.00       -0.00488        0.07620
   6154.00       -0.00488        0.07739
   6155.00       -0.00488        0.07851
   6156.00       -0.00488        0.07956
   6157.00       -0.00488        0.08054
   6158.00       -0.00488        0.08144
   6159.00       -0.00488        0.08226
   6160.00       -0.00488        0.08299
   6161.00       -0.00488        0.08365
   6162.00       -0.00488        0.08421
   6163.00       -0.00488        0.08470
   6164.00       -0.00488        0.08510
   6165.00       -0.00488        0.08540
   6166.00       -0.00488        0.08563
   6167.00       -0.00488        0.08575
   6168.00       -0.00488        0.08580
   6169.00       -0.00488        0.08575
   6170.00       -0.00488        0.08560
   6171.00       -0.00488        0.08539
   6172.00       -0.00488        0.08507
   6173.00       -0.00488        0.08467
   6174.00       -0.00488        0.08418
   6175.00       -0.00488        0.08362
   6176.00       -0.00488        0.08296
   6177.00       -0.00488        0.08224
   6178.00       -0.00488        0.08144
   6179.00       -0.00488        0.08057
   6180.00       -0.00488        0.07962
   6181.00       -0.00488        0.07861
   6182.00       -0.00488        0.07755
   6183.00       -0.00488        0.07642
   6184.00       -0.00488        0.07524
   6185.00       -0.00488        0.07401
   6186.00       -0.00488        0.07272
   6187.00       -0.00488        0.07141
   6188.00       -0.00488        0.07005
   6189.00       -0.00488        0.06868
   6190.00       -0.00488        0.06726
   6191.00       -0.00488        0.06584
   6192.00       -0.00488        0.06439
   6193.00       -0.00488        0.06293
   6194.00       -0.00488        0.06146
   6195.00       -0.00488        0.06000
   6196.00       -0.00488        0.05855
   6197.00       -0.00439        0.05710
   6198.00       -0.00391        0.05566
   6199.00       -0.00342        0.05424
   6200.00       -0.00293        0.05287
   6201.00       -0.00244        0.05151
   6202.00       -0.00195        0.05019
   6203.00       -0.00146        0.04892
   6204.00       -0.00098        0.04768
   6205.00       -0.00049        0.04649
   6206.00        0.00000        0.04536
   6207.00        0.00049        0.04430
   6208.00        0.00098        0.04330
   6209.00        0.00146        0.04236
   6210.00        0.00146        0.04149
   6211.00        0.00146        0.04070
   6212.00        0.00146        0.03998
   6213.00        0.00146        0.03935
   6214.00        0.00146        0.03879
   6215.00        0.00146        0.03833
   6216.00        0.00146        0.03795
   6217.00        0.00146        0.03766
   6218.00        0.00146        0.03746
   6219.00        0.00146        0.03735
   6220.00        0.00146        0.03735
   6221.00        0.00146        0.03743
   6222.00        0.00146        0.03761
   6223.00        0.00146        0.03789
   6224.00        0.00146        0.03827
   6225.00        0.00146        0.03873
   6226.00        0.00146        0.03929
   6227.00        0.00146        0.03995
   6228.00        0.00146        0.04070
   6229.00        0.00146        0.04155
   6230.00        0.00146        0.04248
   6231.00        0.00146        0.04349
   6232.00        0.00146        0.04460
   6233.00        0.00146        0.04578
   6234.00        0.00146        0.04704
   6235.00        0.00146        0.04840
   6236.00        0.00146        0.04980
   6237.00        0.00146        0.05130
   6238.00        0.00146        0.05286
   6239.00        0.00146        0.05447
   6240.00        0.00146        0.05615
   6241.00        0.00146        0.05789
   6242.00        0.00146        0.05966
   6243.00        0.00146        0.06149
   6244.00        0.00146        0.06337
   6245.00        0.00146        0.06528
   6246.00        0.00146        0.06723
   6247.00        0.00146        0.06920
   6248.00        0.00146        0.07118
   6249.00        0.00146        0.07320
   6250.00        0.00146        0.07523
   6251.00        0.00146        0.07726
   6252.00        0.00146        0.07930
   6253.00        0.00146        0.08133
   6254.00        0.00146        0.08336
   6255.00        0.00146        0.08539
   6256.00        0.00146        0.08739
   6257.00        0.00146        0.08937
   6258.00        0.00146        0.09134
   6259.00        0.00146        0.09326
   6260.00        0.00146        0.09515
   6261.00        0.00146        0.09702
   6262.00        0.00146        0.09883
   6263.00        0.00146        0.10060
   6264.00        0.00146        0.10233
   6265.00        0.00146        0.10400
   6266.00        0.00146        0.10561
   6267.00        0.00146        0.10716
   6268.00        0.00146        0.10866
   6269.00        0.00146        0.11008
   6270.00        0.00146        0.11143
   6271.00        0.00146        0.11272
   6272.00        0.00146        0.11394
   6273.00        0.00146        0.11507
   6274.00        0.00146        0.11613
   6275.00        0.00146        0.11711
   6276.00        0.00146        0.11803
   6277.00        0.00146        0.11884
   6278.00        0.00146        0.11958
   6279.00        0.00146        0.12024
   6280.00        0.00146        0.12082
   6281.00        0.00146        0.12131
   6282.00        0.00146        0.12172
   6283.00        0.00146        0.12204
   6284.00        0.00146        0.12228
   6285.00        0.00146        0.12244
   6286.00        0.00146        0.12251
   6287.00        0.00146        0.12251
   6288.00        0.00146        0.12244
   6289.00        0.00146        0.12227
   6290.00        0.00146        0.12202
   6291.00        0.00098        0.12172
   6292.00        0.00049        0.12132
   6293.00        0.00000        0.12086
   6294.00       -0.00049        0.12033
   6295.00       -0.00098        0.11974
   6296.00       -0.00146        0.11906
   6297.00       -0.00195        0.11833
   6298.00       -0.00244        0.11754
   6299.00       -0.00293        0.11668
   6300.00       -0.00342        0.11578
   6301.00       -0.00391        0.11482
   6302.00       -0.00439        0.11382
   6303.00       -0.00488        0.11276
   6304.00       -0.00537        0.11165
   6305.00       -0.00586        0.11050
   6306.00       -0.00635        0.10931
   6307.00       -0.00684        0.10809
   6308.00       -0.00732        0.10684
   6309.00       -0.00781        0.10555
   6310.00       -0.00830        0.10423
   6311.00       -0.00879        0.10289
   6312.00       -0.00928        0.10153
   6313.00       -0.00928        0.10014
   6314.00       -0.00928        0.09874
   6315.00       -0.00928        0.09734
   6316.00       -0.00928        0.09590
   6317.00       -0.00928        0.09448
   6318.00       -0.00928        0.09305
   6319.00       -0.00928        0.09160
   6320.00       -0.00928        0.09016
   6321.00       -0.00928        0.08873
   6322.00       -0.00928        0.08730
   6323.00       -0.00928        0.08588
   6324.00       -0.00928        0.08446
   6325.00       -0.00928        0.08305
   6326.00       -0.00928        0.08167
   6327.00       -0.00928        0.08031
   6328.00       -0.00928        0.07895
   6329.00       -0.00928        0.07762
   6330.00       -0.00928        0.07631
   6331.00       -0.00928        0.07503
   6332.00       -0.00928        0.07378
   6333.00       -0.00928        0.07256
   6334.00       -0.00928        0.07135
   6335.00       -0.00928        0.07019
   6336.00       -0.00879        0.06905
   6337.00       -0.00830        0.06795
   6338.00       -0.00781        0.06688
   6339.00       -0.00732        0.06586
   6340.00       -0.00684        0.06487
   6341.00       -0.00635        0.06392
   6342.00       -0.00586        0.06300
   6343.00       -0.00537        0.06213
   6344.00       -0.00488        0.06129
   6345.00       -0.00439        0.06052
   6346.00       -0.00391        0.05977
   6347.00       -0.00342        0.05907
   6348.00       -0.00293        0.05841
   6349.00       -0.00244        0.05779
   6350.00       -0.00195        0.05722
   6351.00       -0.00146        0.05670
   6352.00       -0.00098        0.05621
   6353.00       -0.00049        0.05579
   6354.00       -0.00049        0.05539
   6355.00       -0.00049        0.05505
   6356.00       -0.00049        0.05475
   6357.00       -0.00049        0.05449
   6358.00       -0.00049        0.05429
   6359.00       -0.00049        0.05412
   6360.00       -0.00049        0.05400
   6361.00       -0.00049        0.05392
   6362.00       -0.00049        0.05388
   6363.00       -0.00049        0.05389
   6364.00       -0.00049        0.05394
   6365.00       -0.00049        0.05403
   6366.00       -0.00049        0.05415
   6367.00       -0.00049        0.05432
   6368.00       -0.00049        0.05452
   6369.00       -0.00049        0.05476
   6370.00       -0.00049        0.05504
   6371.00       -0.00049        0.05536
   6372.00       -0.00049        0.05569
   6373.00       -0.00049        0.05608
   6374.00       -0.00049        0.05649
   6375.00       -0.00049        0.05692
   6376.00       -0.00049        0.05737
   6377.00       -0.00049        0.05788
   6378.00       -0.00049        0.05838
   6379.00       -0.00049        0.05891
   6380.00       -0.00049        0.05948
   6381.00       -0.00098        0.06004
   6382.00       -0.00146        0.06064
   6383.00       -0.00195        0.06125
   6384.00       -0.00244        0.06187
   6385.00       -0.00293        0.06250
   6386.00       -0.00342        0.06314
   6387.00       -0.00391        0.06378
   6388.00       -0.00439        0.06444
   6389.00       -0.00488        0.06509
   6390.00       -0.00537        0.06575
   6391.00       -0.00586        0.06641
   6392.00       -0.00635        0.06706
   6393.00       -0.00684        0.06770
   6394.00       -0.00684        0.06834
   6395.00       -0.00684        0.06897
   6396.00       -0.00684        0.06958
   6397.00       -0.00684        0.07018
   6398.00       -0.00684        0.07076
   6399.00       -0.00684        0.07132
   6400.00       -0.00684        0.07185
   6401.00       -0.00684        0.07237
   6402.00       -0.00684        0.07286
   6403.00       -0.00684        0.07332
   6404.00       -0.00684        0.07376
   6405.00       -0.00684        0.07416
   6406.00       -0.00684        0.07452
   6407.00       -0.00684        0.07486
   6408.00       -0.00684        0.07515
   6409.00       -0.00684        0.07541
   6410.00       -0.00684        0.07562
   6411.00       -0.00684        0.07579
   6412.00       -0.00684        0.07593
   6413.00       -0.00684        0.07600
   6414.00       -0.00684        0.07603
   6415.00       -0.00684        0.07603
   6416.00       -0.00635        0.07597
   6417.00       -0.00586        0.07587
   6418.00       -0.00537        0.07570
   6419.00       -0.00488        0.07549
   6420.00       -0.00439        0.07523
   6421.00       -0.00391        0.07491
   6422.00       -0.00342        0.07454
   6423.00       -0.00293        0.07411
   6424.00       -0.00244        0.07364
   6425.00       -0.00195        0.07310
   6426.00       -0.00146        0.07253
   6427.00       -0.00098        0.07188
   6428.00       -0.00049        0.07118
   6429.00        0.00000        0.07045
   6430.00        0.00049        0.06964
   6431.00        0.00098        0.06880
   6432.00        0.00146        0.06790
   6433.00        0.00195        0.06694
   6434.00        0.00244        0.06595
   6435.00        0.00293        0.06490
   6436.00        0.00342        0.06380
   6437.00        0.00391        0.06265
   6438.00        0.00439        0.06148
   6439.00        0.00488        0.06024
   6440.00        0.00537        0.05898
   6441.00        0.00586        0.05766
   6442.00        0.00635        0.05632
   6443.00        0.00684        0.05493
   6444.00        0.00732        0.05351
   6445.00        0.00781        0.05206
   6446.00        0.00830        0.05058
   6447.00        0.00879        0.04907
   6448.00        0.00879        0.04753
   6449.00        0.00879        0.04597
   6450.00        0.00879        0.04439
   6451.00        0.00879        0.04279
   6452.00        0.00879        0.04117
   6453.00        0.00879        0.03954
   6454.00        0.00879        0.03787
   6455.00        0.00879        0.03621
   6456.00        0.00879        0.03455
   6457.00        0.00879        0.03287
   6458.00        0.00879        0.03119
   6459.00        0.00879        0.02950
   6460.00        0.00879        0.02780
   6461.00        0.00879        0.02612
   6462.00        0.00879        0.02444
   6463.00        0.00830        0.02277
   6464.00        0.00781        0.02109
   6465.00        0.00732        0.01942
   6466.00        0.00684        0.01778
   6467.00        0.00635        0.01614
   6468.00        0.00586        0.01453
   6469.00        0.00537        0.01291
   6470.00        0.00488        0.01132
   6471.00        0.00439        0.00975
   6472.00        0.00391        0.00819
   6473.00        0.00342        0.00667
   6474.00        0.00293        0.00516
   6475.00        0.00244        0.00368
   6476.00        0.00195        0.00223
   6477.00        0.00146        0.00079
   6478.00        0.00098       -0.00061
   6479.00        0.00049       -0.00198
   6480.00       -0.00049       -0.00333
   6481.00       -0.00146       -0.00464
   6482.00       -0.00244       -0.00592
   6483.00       -0.00342       -0.00717
   6484.00       -0.00439       -0.00841
   6485.00       -0.00537       -0.00960
   6486.00       -0.00635       -0.01074
   6487.00       -0.00732       -0.01187
   6488.00       -0.00830       -0.01295
   6489.00       -0.00928       -0.01402
   6490.00       -0.01025       -0.01505
   6491.00       -0.01123       -0.01604
   6492.00       -0.01221       -0.01698
   6493.00       -0.01318       -0.01791
   6494.00       -0.01416       -0.01880
   6495.00       -0.01465       -0.01964
   6496.00       -0.01514       -0.02046
   6497.00       -0.01562       -0.02124
   6498.00       -0.01611       -0.02199
   6499.00       -0.01660       -0.02271
   6500.00       -0.01709       -0.02338
   6501.00       -0.01758       -0.02403
   6502.00       -0.01807       -0.02463
   6503.00       -0.01855       -0.02521
   6504.00       -0.01904       -0.02574
   6505.00       -0.01953       -0.02626
   6506.00       -0.02002       -0.02672
   6507.00       -0.02051       -0.02716
   6508.00       -0.02100       -0.02756
   6509.00       -0.02100       -0.02792
   6510.00       -0.02100       -0.02824
   6511.00       -0.02100       -0.02855
   6512.00       -0.02100       -0.02879
   6513.00       -0.02100       -0.02902
   6514.00       -0.02100       -0.02921
   6515.00       -0.02100       -0.02934
   6516.00       -0.02100       -0.02945
   6517.00       -0.02100       -0.02953
   6518.00       -0.02100       -0.02956
   6519.00       -0.02100       -0.02956
   6520.00       -0.02051       -0.02951
   6521.00       -0.02002       -0.02942
   6522.00       -0.01953       -0.02928
   6523.00       -0.01904       -0.02911
   6524.00       -0.01855       -0.02890
   6525.00       -0.01807       -0.02866
   6526.00       -0.01758       -0.02835
   6527.00       -0.01709       -0.02800
   6528.00       -0.01660       -0.02762
   6529.00       -0.01611       -0.02718
   6530.00       -0.01562       -0.02670
   6531.00       -0.01514       -0.02617
   6532.00       -0.01465       -0.02559
   6533.00       -0.01416       -0.02496
   6534.00       -0.01318       -0.02428
   6535.00       -0.01221       -0.02354
   6536.00       -0.01123       -0.02277
   6537.00       -0.01025       -0.02193
   6538.00       -0.00928       -0.02104
   6539.00       -0.00830       -0.02011
   6540.00       -0.00732       -0.01912
   6541.00       -0.00635       -0.01807
   6542.00       -0.00537       -0.01697
   6543.00       -0.00439       -0.01581
   6544.00       -0.00342       -0.01460
   6545.00       -0.00244       -0.01334
   6546.00       -0.00146       -0.01201
   6547.00       -0.00049       -0.01064
   6548.00        0.00049       -0.00920
   6549.00        0.00146       -0.00771
   6550.00        0.00195       -0.00616
   6551.00        0.00244       -0.00458
   6552.00        0.00293       -0.00293
   6553.00        0.00342       -0.00122
   6554.00        0.00391        0.00053
   6555.00        0.00439        0.00233
   6556.00        0.00488        0.00420
   6557.00        0.00537        0.00609
   6558.00        0.00586        0.00804
   6559.00        0.00635        0.01004
   6560.00        0.00684        0.01208
   6561.00        0.00732        0.01416
   6562.00        0.00781        0.01628
   6563.00        0.00830        0.01845
   6564.00        0.00879        0.02065
   6565.00        0.00928        0.02287
   6566.00        0.00928        0.02515
   6567.00        0.00928        0.02744
   6568.00        0.00928        0.02975
   6569.00        0.00928        0.03210
   6570.00        0.00928        0.03447
   6571.00        0.00928        0.03685
   6572.00        0.00928        0.03926
   6573.00        0.00928        0.04167
   6574.00        0.00928        0.04410
   6575.00        0.00928        0.04652
   6576.00        0.00928        0.04897
   6577.00        0.00928        0.05139
   6578.00        0.00928        0.05383
   6579.00        0.00928        0.05624
   6580.00        0.00928        0.05867
   6581.00        0.00928        0.06107
   6582.00        0.00928        0.06345
   6583.00        0.00928        0.06581
   6584.00        0.00928        0.06815
   6585.00        0.00879        0.07047
   6586.00        0.00830        0.07274
   6587.00        0.00781        0.07500
   6588.00        0.00732        0.07721
   6589.00        0.00684        0.07938
   6590.00        0.00635        0.08150
   6591.00        0.00586        0.08357
   6592.00        0.00537        0.08560
   6593.00        0.00488        0.08759
   6594.00        0.00439        0.08951
   6595.00        0.00391        0.09137
   6596.00        0.00342        0.09317
   6597.00        0.00293        0.09489
   6598.00        0.00244        0.09657
   6599.00        0.00195        0.09818
   6600.00        0.00146        0.09970
   6601.00        0.00098        0.10117
   6602.00        0.00049        0.10254
   6603.00        0.00000        0.10385
   6604.00        0.00000        0.10507
   6605.00        0.00000        0.10623
   6606.00        0.00000        0.10730
   6607.00        0.00000        0.10828
   6608.00        0.00000        0.10918
   6609.00        0.00000        0.11000
   6610.00        0.00000        0.11073
   6611.00        0.00000        0.11139
   6612.00        0.00000        0.11195
   6613.00        0.00000        0.11244
   6614.00        0.00000        0.11284
   6615.00        0.00000        0.11316
   6616.00        0.00000        0.11339
   6617.00        0.00000        0.11354
   6618.00        0.00000        0.11362
   6619.00        0.00000        0.11360
   6620.00        0.00000        0.11351
   6621.00        0.00000        0.11334
   6622.00        0.00000        0.11308
   6623.00        0.00000        0.11276
   6624.00        0.00000        0.11237
   6625.00        0.00000        0.11191
   6626.00        0.00000        0.11137
   6627.00        0.00000        0.11076
   6628.00        0.00000        0.11009
   6629.00        0.00000        0.10938
   6630.00        0.00000        0.10858
   6631.00        0.00000        0.10773
   6632.00        0.00000        0.10683
   6633.00        0.00000        0.10587
   6634.00        0.00000        0.10486
   6635.00        0.00000        0.10381
   6636.00        0.00000        0.10271
   6637.00        0.00000        0.10156
   6638.00       -0.00049        0.10039
   6639.00       -0.00098        0.09918
   6640.00       -0.00146        0.09793
   6641.00       -0.00195        0.09665
   6642.00       -0.00244        0.09534
   6643.00       -0.00293        0.09401
   6644.00       -0.00342        0.09265
   6645.00       -0.00391        0.09128
   6646.00       -0.00439        0.08989
   6647.00       -0.00488        0.08849
   6648.00       -0.00537        0.08707
   6649.00       -0.00586        0.08565
   6650.00       -0.00635        0.08421
   6651.00       -0.00684        0.08278
   6652.00       -0.00732        0.08133
   6653.00       -0.00781        0.07990
   6654.00       -0.00830        0.07845
   6655.00       -0.00879        0.07701
   6656.00       -0.00879        0.07558
   6657.00       -0.00879        0.07416
   6658.00       -0.00879        0.07274
   6659.00       -0.00879        0.07133
   6660.00       -0.00879        0.06993
   6661.00       -0.00879        0.06854
   6662.00       -0.00879        0.06717
   6663.00       -0.00879        0.06581
   6664.00       -0.00879        0.06448
   6665.00       -0.00879        0.06316
   6666.00       -0.00879        0.06184
   6667.00       -0.00879        0.06055
   6668.00       -0.00879        0.05928
   6669.00       -0.00879        0.05803
   6670.00       -0.00879        0.05679
   6671.00       -0.00879        0.05557
   6672.00       -0.00879        0.05438
   6673.00       -0.00879        0.05319
   6674.00       -0.00879        0.05205
   6675.00       -0.00879        0.05090
   6676.00       -0.00879        0.04979
   6677.00       -0.00879        0.04869
   6678.00       -0.00830        0.04761
   6679.00       -0.00781        0.04654
   6680.00       -0.00732        0.04550
   6681.00       -0.00684        0.04448
   6682.00       -0.00635        0.04347
   6683.00       -0.00586        0.04248
   6684.00       -0.00537        0.04152
   6685.00       -0.00488        0.04056
   6686.00       -0.00439        0.03963
   6687.00       -0.00391        0.03871
   6688.00       -0.00342        0.03781
   6689.00       -0.00293        0.03691
   6690.00       -0.00244        0.03604
   6691.00       -0.00195        0.03520
   6692.00       -0.00146        0.03436
   6693.00       -0.00098        0.03354
   6694.00       -0.00049        0.03273
   6695.00        0.00000        0.03194
   6696.00        0.00049        0.03116
   6697.00        0.00098        0.03041
   6698.00        0.00146        0.02966
   6699.00        0.00195        0.02893
   6700.00        0.00244        0.02823
   6701.00        0.00293        0.02753
   6702.00        0.00342        0.02686
   6703.00        0.00391        0.02620
   6704.00        0.00439        0.02556
   6705.00        0.00488        0.02493
   6706.00        0.00537        0.02434
   6707.00        0.00586        0.02376
   6708.00        0.00635        0.02319
   6709.00        0.00684        0.02266
   6710.00        0.00732        0.02214
   6711.00        0.00781        0.02165
   6712.00        0.00830        0.02118
   6713.00        0.00879        0.02074
   6714.00        0.00928        0.02031
   6715.00        0.00977        0.01991
   6716.00        0.01025        0.01955
   6717.00        0.01074        0.01921
   6718.00        0.01123        0.01891
   6719.00        0.01172        0.01863
   6720.00        0.01221        0.01839
   6721.00        0.01270        0.01817
   6722.00        0.01318        0.01799
   6723.00        0.01367        0.01784
   6724.00        0.01367        0.01773
   6725.00        0.01367        0.01765
   6726.00        0.01367        0.01761
   6727.00        0.01367        0.01759
   6728.00        0.01367        0.01762
   6729.00        0.01367        0.01770
   6730.00        0.01367        0.01781
   6731.00        0.01367        0.01794
   6732.00        0.01367        0.01813
   6733.00        0.01367        0.01836
   6734.00        0.01367        0.01862
   6735.00        0.01367        0.01891
   6736.00        0.01367        0.01924
   6737.00        0.01318        0.01962
   6738.00        0.01270        0.02003
   6739.00        0.01221        0.02048
   6740.00        0.01172        0.02097
   6741.00        0.01123        0.02148
   6742.00        0.01074        0.02205
   6743.00        0.01025        0.02264
   6744.00        0.00977        0.02327
   6745.00        0.00928        0.02393
   6746.00        0.00879        0.02461
   6747.00        0.00830        0.02533
   6748.00        0.00781        0.02606
   6749.00        0.00732        0.02684
   6750.00        0.00684        0.02763
   6751.00        0.00635        0.02846
   6752.00        0.00586        0.02930
   6753.00        0.00537        0.03015
   6754.00        0.00488        0.03104
   6755.00        0.00439        0.03192
   6756.00        0.00391        0.03284
   6757.00        0.00342        0.03375
   6758.00        0.00293        0.03468
   6759.00        0.00244        0.03563
   6760.00        0.00195        0.03658
   6761.00        0.00146        0.03752
   6762.00        0.00098        0.03847
   6763.00        0.00049        0.03943
   6764.00        0.00000        0.04037
   6765.00       -0.00049        0.04132
   6766.00       -0.00098        0.04225
   6767.00       -0.00146        0.04318
   6768.00       -0.00195        0.04410
   6769.00       -0.00244        0.04501
   6770.00       -0.00293        0.04590
   6771.00       -0.00342        0.04678
   6772.00       -0.00391        0.04764
   6773.00       -0.00439        0.04849
   6774.00       -0.00488        0.04930
   6775.00       -0.00537        0.05011
   6776.00       -0.00586        0.05089
   6777.00       -0.00635        0.05165
   6778.00       -0.00684        0.05238
   6779.00       -0.00732        0.05309
   6780.00       -0.00781        0.05377
   6781.00       -0.00830        0.05443
   6782.00       -0.00879        0.05505
   6783.00       -0.00928        0.05565
   6784.00       -0.00977        0.05623
   6785.00       -0.01025        0.05678
   6786.00       -0.01074        0.05730
   6787.00       -0.01123        0.05779
   6788.00       -0.01123        0.05824
   6789.00       -0.01123        0.05869
   6790.00       -0.01123        0.05910
   6791.00       -0.01123        0.05949
   6792.00       -0.01123        0.05986
   6793.00       -0.01123        0.06020
   6794.00       -0.01123        0.06052
   6795.00       -0.01123        0.06082
   6796.00       -0.01123        0.06110
   6797.00       -0.01123        0.06136
   6798.00       -0.01123        0.06161
   6799.00       -0.01123        0.06184
   6800.00       -0.01123        0.06206
   6801.00       -0.01123        0.06227
   6802.00       -0.01123        0.06247
   6803.00       -0.01123        0.06265
   6804.00       -0.01074        0.06284
   6805.00       -0.01025        0.06302
   6806.00       -0.00977        0.06320
   6807.00       -0.00928        0.06339
   6808.00       -0.00879        0.06357
   6809.00       -0.00830        0.06375
   6810.00       -0.00781        0.06393
   6811.00       -0.00732        0.06413
   6812.00       -0.00684        0.06435
   6813.00       -0.00635        0.06456
   6814.00       -0.00586        0.06479
   6815.00       -0.00537        0.06505
   6816.00       -0.00488        0.06531
   6817.00       -0.00439        0.06558
   6818.00       -0.00391        0.06589
   6819.00       -0.00342        0.06621
   6820.00       -0.00293        0.06654
   6821.00       -0.00244        0.06691
   6822.00       -0.00195        0.06729
   6823.00       -0.00146        0.06770
   6824.00       -0.00098        0.06813
   6825.00       -0.00098        0.06859
   6826.00       -0.00098        0.06908
   6827.00       -0.00098        0.06960
   6828.00       -0.00098        0.07013
   6829.00       -0.00098        0.07069
   6830.00       -0.00098        0.07129
   6831.00       -0.00098        0.07190
   6832.00       -0.00098        0.07254
   6833.00       -0.00098        0.07320
   6834.00       -0.00098        0.07390
   6835.00       -0.00098        0.07460
   6836.00       -0.00098        0.07533
   6837.00       -0.00098        0.07608
   6838.00       -0.00098        0.07686
   6839.00       -0.00098        0.07764
   6840.00       -0.00098        0.07845
   6841.00       -0.00098        0.07925
   6842.00       -0.00098        0.08008
   6843.00       -0.00098        0.08092
   6844.00       -0.00098        0.08176
   6845.00       -0.00098        0.08261
   6846.00       -0.00098        0.08347
   6847.00       -0.00098        0.08430
   6848.00       -0.00098        0.08516
   6849.00       -0.00146        0.08600
   6850.00       -0.00195        0.08682
   6851.00       -0.00244        0.08765
   6852.00       -0.00293        0.08847
   6853.00       -0.00342        0.08925
   6854.00       -0.00391        0.09003
   6855.00       -0.00439        0.09079
   6856.00       -0.00488        0.09151
   6857.00       -0.00537        0.09221
   6858.00       -0.00586        0.09288
   6859.00       -0.00635        0.09352
   6860.00       -0.00684        0.09412
   6861.00       -0.00732        0.09468
   6862.00       -0.00732        0.09521
   6863.00       -0.00732        0.09569
   6864.00       -0.00732        0.09613
   6865.00       -0.00732        0.09651
   6866.00       -0.00732        0.09686
   6867.00       -0.00732        0.09714
   6868.00       -0.00732        0.09738
   6869.00       -0.00732        0.09755
   6870.00       -0.00732        0.09767
   6871.00       -0.00732        0.09773
   6872.00       -0.00732        0.09775
   6873.00       -0.00732        0.09769
   6874.00       -0.00732        0.09756
   6875.00       -0.00732        0.09738
   6876.00       -0.00732        0.09714
   6877.00       -0.00732        0.09683
   6878.00       -0.00732        0.09645
   6879.00       -0.00732        0.09601
   6880.00       -0.00732        0.09550
   6881.00       -0.00732        0.09494
   6882.00       -0.00732        0.09431
   6883.00       -0.00732        0.09361
   6884.00       -0.00732        0.09285
   6885.00       -0.00732        0.09203
   6886.00       -0.00684        0.09116
   6887.00       -0.00635        0.09021
   6888.00       -0.00586        0.08920
   6889.00       -0.00537        0.08815
   6890.00       -0.00488        0.08704
   6891.00       -0.00439        0.08588
   6892.00       -0.00391        0.08466
   6893.00       -0.00342        0.08339
   6894.00       -0.00293        0.08208
   6895.00       -0.00244        0.08072
   6896.00       -0.00195        0.07932
   6897.00       -0.00146        0.07788
   6898.00       -0.00098        0.07640
   6899.00       -0.00049        0.07487
   6900.00        0.00000        0.07333
   6901.00        0.00049        0.07176
   6902.00        0.00098        0.07016
   6903.00        0.00146        0.06853
   6904.00        0.00195        0.06688
   6905.00        0.00244        0.06522
   6906.00        0.00293        0.06354
   6907.00        0.00342        0.06184
   6908.00        0.00391        0.06015
   6909.00        0.00439        0.05844
   6910.00        0.00488        0.05673
   6911.00        0.00488        0.05501
   6912.00        0.00488        0.05330
   6913.00        0.00488        0.05161
   6914.00        0.00488        0.04990
   6915.00        0.00488        0.04820
   6916.00        0.00488        0.04654
   6917.00        0.00488        0.04488
   6918.00        0.00488        0.04323
   6919.00        0.00488        0.04160
   6920.00        0.00488        0.03999
   6921.00        0.00488        0.03841
   6922.00        0.00488        0.03685
   6923.00        0.00488        0.03532
   6924.00        0.00488        0.03383
   6925.00        0.00488        0.03235
   6926.00        0.00488        0.03091
   6927.00        0.00488        0.02950
   6928.00        0.00488        0.02812
   6929.00        0.00488        0.02678
   6930.00        0.00488        0.02548
   6931.00        0.00488        0.02422
   6932.00        0.00488        0.02298
   6933.00        0.00488        0.02177
   6934.00        0.00488        0.02061
   6935.00        0.00488        0.01949
   6936.00        0.00488        0.01840
   6937.00        0.00488        0.01735
   6938.00        0.00488        0.01634
   6939.00        0.00488        0.01537
   6940.00        0.00488        0.01442
   6941.00        0.00488        0.01350
   6942.00        0.00488        0.01263
   6943.00        0.00488        0.01180
   6944.00        0.00488        0.01097
   6945.00        0.00488        0.01019
   6946.00        0.00488        0.00945
   6947.00        0.00488        0.00873
   6948.00        0.00488        0.00803
   6949.00        0.00488        0.00735
   6950.00        0.00488        0.00671
   6951.00        0.00488        0.00609
   6952.00        0.00488        0.00549
   6953.00        0.00488        0.00490
   6954.00        0.00488        0.00433
   6955.00        0.00488        0.00378
   6956.00        0.00488        0.00325
   6957.00        0.00488        0.00272
   6958.00        0.00488        0.00221
   6959.00        0.00488        0.00171
   6960.00        0.00488        0.00121
   6961.00        0.00488        0.00072
   6962.00        0.00488        0.00021
   6963.00        0.00537       -0.00027
   6964.00        0.00586       -0.00076
   6965.00        0.00635       -0.00125
   6966.00        0.00684       -0.00174
   6967.00        0.00732       -0.00224
   6968.00        0.00781       -0.00275
   6969.00        0.00830       -0.00327
   6970.00        0.00879       -0.00378
   6971.00        0.00928       -0.00432
   6972.00        0.00977       -0.00485
   6973.00        0.01025       -0.00542
   6974.00        0.01074       -0.00600
   6975.00        0.01074       -0.00658
   6976.00        0.01074       -0.00719
   6977.00        0.01074       -0.00780
   6978.00        0.01074       -0.00844
   6979.00        0.01074       -0.00909
   6980.00        0.01074       -0.00978
   6981.00        0.01074       -0.01047
   6982.00        0.01074       -0.01118
   6983.00        0.01074       -0.01192
   6984.00        0.01074       -0.01268
   6985.00        0.01074       -0.01346
   6986.00        0.01074       -0.01425
   6987.00        0.01074       -0.01508
   6988.00        0.01074       -0.01591
   6989.00        0.01074       -0.01677
   6990.00        0.01074       -0.01765
   6991.00        0.01074       -0.01854
   6992.00        0.01074       -0.01947
   6993.00        0.01074       -0.02040
   6994.00        0.01074       -0.02135
   6995.00        0.01074       -0.02232
   6996.00        0.01025       -0.02332
   6997.00        0.00977       -0.02432
   6998.00        0.00928       -0.02533
   6999.00        0.00879       -0.02637
   7000.00        0.00830       -0.02740
   7001.00        0.00781       -0.02846
   7002.00        0.00732       -0.02953
   7003.00        0.00684       -0.03059
   7004.00        0.00635       -0.03168
   7005.00        0.00586       -0.03278
   7006.00        0.00537       -0.03386
   7007.00        0.00488       -0.03496
   7008.00        0.00439       -0.03607
   7009.00        0.00391       -0.03717
   7010.00        0.00342       -0.03827
   7011.00        0.00293       -0.03938
   7012.00        0.00244       -0.04048
   7013.00        0.00195       -0.04158
   7014.00        0.00146       -0.04266
   7015.00        0.00098       -0.04376
   7016.00        0.00049       -0.04485
   7017.00        0.00000       -0.04591
   7018.00       -0.00049       -0.04698
   7019.00       -0.00098       -0.04802
   7020.00       -0.00146       -0.04907
   7021.00       -0.00195       -0.05009
   7022.00       -0.00244       -0.05110
   7023.00       -0.00293       -0.05211
   7024.00       -0.00342       -0.05309
   7025.00       -0.00391       -0.05405
   7026.00       -0.00439       -0.05501
   7027.00       -0.00488       -0.05592
   7028.00       -0.00537       -0.05684
   7029.00       -0.00586       -0.05772
   7030.00       -0.00635       -0.05859
   7031.00       -0.00684       -0.05945
   7032.00       -0.00732       -0.06027
   7033.00       -0.00781       -0.06107
   7034.00       -0.00830       -0.06186
   7035.00       -0.00879       -0.06261
   7036.00       -0.00928       -0.06335
   7037.00       -0.00977       -0.06406
   7038.00       -0.01025       -0.06474
   7039.00       -0.01074       -0.06541
   7040.00       -0.01123       -0.06606
   7041.00       -0.01172       -0.06667
   7042.00       -0.01172       -0.06726
   7043.00       -0.01172       -0.06783
   7044.00       -0.01172       -0.06837
   7045.00       -0.01172       -0.06889
   7046.00       -0.01172       -0.06940
   7047.00       -0.01172       -0.06987
   7048.00       -0.01172       -0.07033
   7049.00       -0.01172       -0.07076
   7050.00       -0.01172       -0.07117
   7051.00       -0.01172       -0.07156
   7052.00       -0.01172       -0.07193
   7053.00       -0.01172       -0.07228
   7054.00       -0.01123       -0.07260
   7055.00       -0.01074       -0.07292
   7056.00       -0.01025       -0.07321
   7057.00       -0.00977       -0.07349
   7058.00       -0.00928       -0.07373
   7059.00       -0.00879       -0.07397
   7060.00       -0.00830       -0.07420
   7061.00       -0.00781       -0.07440
   7062.00       -0.00732       -0.07460
   7063.00       -0.00684       -0.07478
   7064.00       -0.00635       -0.07495
   7065.00       -0.00586       -0.07510
   7066.00       -0.00537       -0.07524
   7067.00       -0.00488       -0.07538
   7068.00       -0.00439       -0.07549
   7069.00       -0.00391       -0.07559
   7070.00       -0.00342       -0.07570
   7071.00       -0.00293       -0.07578
   7072.00       -0.00244       -0.07587
   7073.00       -0.00195       -0.07593
   7074.00       -0.00146       -0.07599
   7075.00       -0.00098       -0.07605
   7076.00       -0.00049       -0.07608
   7077.00        0.00000       -0.07613
   7078.00        0.00049       -0.07616
   7079.00        0.00098       -0.07617
   7080.00        0.00146       -0.07619
   7081.00        0.00195       -0.07619
   7082.00        0.00244       -0.07619
   7083.00        0.00293       -0.07619
   7084.00        0.00342       -0.07616
   7085.00        0.00391       -0.07614
   7086.00        0.00439       -0.07611
   7087.00        0.00488       -0.07607
   7088.00        0.00537       -0.07600
   7089.00        0.00586       -0.07596
   7090.00        0.00635       -0.07588
   7091.00        0.00635       -0.07581
   7092.00        0.00635       -0.07571
   7093.00        0.00635       -0.07561
   7094.00        0.00635       -0.07549
   7095.00        0.00635       -0.07536
   7096.00        0.00635       -0.07523
   7097.00        0.00635       -0.07506
   7098.00        0.00635       -0.07489
   7099.00        0.00635       -0.07471
   7100.00        0.00635       -0.07451
   7101.00        0.00635       -0.07428
   7102.00        0.00635       -0.07404
   7103.00        0.00586       -0.07378
   7104.00        0.00537       -0.07350
   7105.00        0.00488       -0.07320
   7106.00        0.00439       -0.07288
   7107.00        0.00391       -0.07253
   7108.00        0.00342       -0.07216
   7109.00        0.00293       -0.07176
   7110.00        0.00244       -0.07135
   7111.00        0.00195       -0.07091
   7112.00        0.00146       -0.07043
   7113.00        0.00098       -0.06993
   7114.00        0.00049       -0.06940
   7115.00        0.00000       -0.06883
   7116.00       -0.00049       -0.06825
   7117.00       -0.00098       -0.06763
   7118.00       -0.00195       -0.06697
   7119.00       -0.00293       -0.06630
   7120.00       -0.00391       -0.06558
   7121.00       -0.00488       -0.06483
   7122.00       -0.00586       -0.06406
   7123.00       -0.00684       -0.06325
   7124.00       -0.00781       -0.06241
   7125.00       -0.00879       -0.06154
   7126.00       -0.00977       -0.06062
   7127.00       -0.01074       -0.05969
   7128.00       -0.01172       -0.05872
   7129.00       -0.01270       -0.05772
   7130.00       -0.01318       -0.05669
   7131.00       -0.01367       -0.05563
   7132.00       -0.01416       -0.05453
   7133.00       -0.01465       -0.05342
   7134.00       -0.01514       -0.05228
   7135.00       -0.01562       -0.05110
   7136.00       -0.01611       -0.04990
   7137.00       -0.01660       -0.04868
   7138.00       -0.01709       -0.04744
   7139.00       -0.01758       -0.04617
   7140.00       -0.01807       -0.04488
   7141.00       -0.01855       -0.04358
   7142.00       -0.01904       -0.04225
   7143.00       -0.01953       -0.04092
   7144.00       -0.01953       -0.03958
   7145.00       -0.01953       -0.03822
   7146.00       -0.01953       -0.03685
   7147.00       -0.01953       -0.03548
   7148.00       -0.01953       -0.03410
   7149.00       -0.01953       -0.03271
   7150.00       -0.01953       -0.03134
   7151.00       -0.01953       -0.02997
   7152.00       -0.01953       -0.02859
   7153.00       -0.01953       -0.02722
   7154.00       -0.01953       -0.02588
   7155.00       -0.01904       -0.02454
   7156.00       -0.01855       -0.02321
   7157.00       -0.01807       -0.02190
   7158.00       -0.01758       -0.02060
   7159.00       -0.01709       -0.01933
   7160.00       -0.01660       -0.01810
   7161.00       -0.01611       -0.01688
   7162.00       -0.01562       -0.01570
   7163.00       -0.01514       -0.01454
   7164.00       -0.01465       -0.01343
   7165.00       -0.01416       -0.01234
   7166.00       -0.01367       -0.01131
   7167.00       -0.01318       -0.01030
   7168.00       -0.01270       -0.00934
   7169.00       -0.01221       -0.00842
   7170.00       -0.01172       -0.00757
   7171.00       -0.01123       -0.00674
   7172.00       -0.01025       -0.00598
   7173.00       -0.00928       -0.00528
   7174.00       -0.00830       -0.00462
   7175.00       -0.00732       -0.00401
   7176.00       -0.00635       -0.00348
   7177.00       -0.00537       -0.00299
   7178.00       -0.00439       -0.00256
   7179.00       -0.00342       -0.00220
   7180.00       -0.00293       -0.00189
   7181.00       -0.00244       -0.00165
   7182.00       -0.00195       -0.00146
   7183.00       -0.00146       -0.00136
   7184.00       -0.00098       -0.00130
   7185.00       -0.00049       -0.00131
   7186.00        0.00000       -0.00139
   7187.00        0.00049       -0.00151
   7188.00        0.00098       -0.00172
   7189.00        0.00146       -0.00198
   7190.00        0.00195       -0.00230
   7191.00        0.00244       -0.00269
   7192.00        0.00293       -0.00313
   7193.00        0.00342       -0.00363
   7194.00        0.00391       -0.00420
   7195.00        0.00439       -0.00482
   7196.00        0.00488       -0.00549
   7197.00        0.00537       -0.00623
   7198.00        0.00537       -0.00700
   7199.00        0.00537       -0.00784
   7200.00        0.00537       -0.00873
   7201.00        0.00537       -0.00966
   7202.00        0.00537       -0.01062
   7203.00        0.00537       -0.01164
   7204.00        0.00537       -0.01270
   7205.00        0.00537       -0.01379
   7206.00        0.00537       -0.01492
   7207.00        0.00537       -0.01608
   7208.00        0.00537       -0.01729
   7209.00        0.00537       -0.01851
   7210.00        0.00537       -0.01976
   7211.00        0.00537       -0.02103
   7212.00        0.00537       -0.02232
   7213.00        0.00537       -0.02364
   7214.00        0.00488       -0.02496
   7215.00        0.00439       -0.02631
   7216.00        0.00391       -0.02766
   7217.00        0.00342       -0.02902
   7218.00        0.00293       -0.03040
   7219.00        0.00244       -0.03175
   7220.00        0.00195       -0.03313
   7221.00        0.00146       -0.03448
   7222.00        0.00098       -0.03586
   7223.00        0.00049       -0.03720
   7224.00        0.00000       -0.03856
   7225.00       -0.00049       -0.03989
   7226.00       -0.00098       -0.04121
   7227.00       -0.00146       -0.04251
   7228.00       -0.00195       -0.04379
   7229.00       -0.00244       -0.04506
   7230.00       -0.00293       -0.04631
   7231.00       -0.00342       -0.04753
   7232.00       -0.00391       -0.04874
   7233.00       -0.00439       -0.04990
   7234.00       -0.00439       -0.05104
   7235.00       -0.00439       -0.05215
   7236.00       -0.00439       -0.05324
   7237.00       -0.00439       -0.05429
   7238.00       -0.00439       -0.05531
   7239.00       -0.00439       -0.05629
   7240.00       -0.00439       -0.05724
   7241.00       -0.00439       -0.05815
   7242.00       -0.00439       -0.05904
   7243.00       -0.00439       -0.05988
   7244.00       -0.00439       -0.06068
   7245.00       -0.00439       -0.06145
   7246.00       -0.00439       -0.06218
   7247.00       -0.00439       -0.06288
   7248.00       -0.00439       -0.06354
   7249.00       -0.00439       -0.06415
   7250.00       -0.00439       -0.06473
   7251.00       -0.00439       -0.06526
   7252.00       -0.00439       -0.06578
   7253.00       -0.00439       -0.06624
   7254.00       -0.00391       -0.06667
   7255.00       -0.00342       -0.06706
   7256.00       -0.00293       -0.06743
   7257.00       -0.00244       -0.06775
   7258.00       -0.00195       -0.06802
   7259.00       -0.00146       -0.06828
   7260.00       -0.00098       -0.06850
   7261.00       -0.00049       -0.06868
   7262.00        0.00000       -0.06883
   7263.00        0.00049       -0.06894
   7264.00        0.00098       -0.06903
   7265.00        0.00146       -0.06908
   7266.00        0.00195       -0.06909
   7267.00        0.00244       -0.06909
   7268.00        0.00293       -0.06905
   7269.00        0.00342       -0.06897
   7270.00        0.00391       -0.06888
   7271.00        0.00439       -0.06874
   7272.00        0.00439       -0.06857
   7273.00        0.00439       -0.06839
   7274.00        0.00439       -0.06818
   7275.00        0.00439       -0.06793
   7276.00        0.00439       -0.06766
   7277.00        0.00439       -0.06735
   7278.00        0.00439       -0.06702
   7279.00        0.00439       -0.06667
   7280.00        0.00439       -0.06628
   7281.00        0.00439       -0.06586
   7282.00        0.00439       -0.06541
   7283.00        0.00439       -0.06496
   7284.00        0.00439       -0.06445
   7285.00        0.00439       -0.06393
   7286.00        0.00439       -0.06337
   7287.00        0.00439       -0.06279
   7288.00        0.00439       -0.06218
   7289.00        0.00439       -0.06152
   7290.00        0.00439       -0.06085
   7291.00        0.00439       -0.06015
   7292.00        0.00439       -0.05942
   7293.00        0.00391       -0.05865
   7294.00        0.00342       -0.05785
   7295.00        0.00293       -0.05702
   7296.00        0.00244       -0.05617
   7297.00        0.00195       -0.05527
   7298.00        0.00146       -0.05434
   7299.00        0.00098       -0.05338
   7300.00        0.00049       -0.05238
   7301.00        0.00000       -0.05135
   7302.00       -0.00049       -0.05028
   7303.00       -0.00098       -0.04918
   7304.00       -0.00146       -0.04803
   7305.00       -0.00195       -0.04688
   7306.00       -0.00244       -0.04565
   7307.00       -0.00293       -0.04442
   7308.00       -0.00342       -0.04314
   7309.00       -0.00391       -0.04182
   7310.00       -0.00439       -0.04048
   7311.00       -0.00488       -0.03909
   7312.00       -0.00537       -0.03767
   7313.00       -0.00537       -0.03622
   7314.00       -0.00537       -0.03473
   7315.00       -0.00537       -0.03320
   7316.00       -0.00537       -0.03166
   7317.00       -0.00537       -0.03008
   7318.00       -0.00537       -0.02846
   7319.00       -0.00537       -0.02681
   7320.00       -0.00537       -0.02513
   7321.00       -0.00537       -0.02344
   7322.00       -0.00537       -0.02170
   7323.00       -0.00537       -0.01994
   7324.00       -0.00537       -0.01817
   7325.00       -0.00537       -0.01637
   7326.00       -0.00537       -0.01454
   7327.00       -0.00537       -0.01270
   7328.00       -0.00537       -0.01083
   7329.00       -0.00537       -0.00896
   7330.00       -0.00537       -0.00708
   7331.00       -0.00537       -0.00517
   7332.00       -0.00488       -0.00325
   7333.00       -0.00439       -0.00133
   7334.00       -0.00391        0.00060
   7335.00       -0.00342        0.00253
   7336.00       -0.00293        0.00447
   7337.00       -0.00244        0.00641
   7338.00       -0.00195        0.00833
   7339.00       -0.00146        0.01027
   7340.00       -0.00098        0.01219
   7341.00       -0.00049        0.01411
   7342.00        0.00000        0.01602
   7343.00        0.00049        0.01791
   7344.00        0.00098        0.01979
   7345.00        0.00146        0.02165
   7346.00        0.00195        0.02350
   7347.00        0.00244        0.02531
   7348.00        0.00293        0.02713
   7349.00        0.00342        0.02890
   7350.00        0.00391        0.03065
   7351.00        0.00439        0.03238
   7352.00        0.00488        0.03407
   7353.00        0.00537        0.03574
   7354.00        0.00586        0.03735
   7355.00        0.00635        0.03896
   7356.00        0.00684        0.04051
   7357.00        0.00732        0.04204
   7358.00        0.00781        0.04352
   7359.00        0.00830        0.04497
   7360.00        0.00879        0.04636
   7361.00        0.00928        0.04773
   7362.00        0.00928        0.04904
   7363.00        0.00928        0.05032
   7364.00        0.00928        0.05156
   7365.00        0.00928        0.05275
   7366.00        0.00928        0.05389
   7367.00        0.00928        0.05499
   7368.00        0.00928        0.05605
   7369.00        0.00928        0.05705
   7370.00        0.00928        0.05803
   7371.00        0.00928        0.05894
   7372.00        0.00928        0.05983
   7373.00        0.00928        0.06065
   7374.00        0.00928        0.06145
   7375.00        0.00928        0.06219
   7376.00        0.00928        0.06290
   7377.00        0.00928        0.06357
   7378.00        0.00928        0.06419
   7379.00        0.00928        0.06477
   7380.00        0.00928        0.06531
   7381.00        0.00928        0.06581
   7382.00        0.00928        0.06628
   7383.00        0.00928        0.06671
   7384.00        0.00928        0.06711
   7385.00        0.00928        0.06746
   7386.00        0.00928        0.06779
   7387.00        0.00879        0.06808
   7388.00        0.00830        0.06834
   7389.00        0.00781        0.06857
   7390.00        0.00732        0.06877
   7391.00        0.00684        0.06894
   7392.00        0.00635        0.06909
   7393.00        0.00586        0.06920
   7394.00        0.00537        0.06929
   7395.00        0.00488        0.06937
   7396.00        0.00439        0.06940
   7397.00        0.00391        0.06943
   7398.00        0.00342        0.06941
   7399.00        0.00293        0.06940
   7400.00        0.00293        0.06935
   7401.00        0.00293        0.06929
   7402.00        0.00293        0.06920
   7403.00        0.00293        0.06909
   7404.00        0.00293        0.06897
   7405.00        0.00293        0.06883
   7406.00        0.00293        0.06866
   7407.00        0.00293        0.06850
   7408.00        0.00293        0.06830
   7409.00        0.00293        0.06808
   7410.00        0.00293        0.06786
   7411.00        0.00293        0.06760
   7412.00        0.00293        0.06734
   7413.00        0.00293        0.06705
   7414.00        0.00293        0.06674
   7415.00        0.00293        0.06642
   7416.00        0.00293        0.06609
   7417.00        0.00293        0.06572
   7418.00        0.00293        0.06534
   7419.00        0.00293        0.06494
   7420.00        0.00293        0.06451
   7421.00        0.00293        0.06407
   7422.00        0.00293        0.06361
   7423.00        0.00293        0.06311
   7424.00        0.00293        0.06261
   7425.00        0.00293        0.06206
   7426.00        0.00293        0.06151
   7427.00        0.00293        0.06091
   7428.00        0.00293        0.06030
   7429.00        0.00293        0.05965
   7430.00        0.00293        0.05898
   7431.00        0.00293        0.05829
   7432.00        0.00293        0.05756
   7433.00        0.00293        0.05679
   7434.00        0.00293        0.05602
   7435.00        0.00293        0.05519
   7436.00        0.00293        0.05434
   7437.00        0.00293        0.05347
   7438.00        0.00244        0.05255
   7439.00        0.00195        0.05161
   7440.00        0.00146        0.05063
   7441.00        0.00098        0.04962
   7442.00        0.00049        0.04857
   7443.00        0.00000        0.04750
   7444.00       -0.00049        0.04639
   7445.00       -0.00098        0.04526
   7446.00       -0.00146        0.04408
   7447.00       -0.00195        0.04288
   7448.00       -0.00244        0.04164
   7449.00       -0.00293        0.04039
   7450.00       -0.00342        0.03909
   7451.00       -0.00391        0.03777
   7452.00       -0.00439        0.03641
   7453.00       -0.00488        0.03503
   7454.00       -0.00537        0.03363
   7455.00       -0.00586        0.03220
   7456.00       -0.00635        0.03075
   7457.00       -0.00684        0.02927
   7458.00       -0.00732        0.02776
   7459.00       -0.00781        0.02625
   7460.00       -0.00830        0.02470
   7461.00       -0.00879        0.02313
   7462.00       -0.00928        0.02156
   7463.00       -0.00928        0.01997
   7464.00       -0.00928        0.01837
   7465.00       -0.00928        0.01675
   7466.00       -0.00928        0.01512
   7467.00       -0.00928        0.01349
   7468.00       -0.00928        0.01186
   7469.00       -0.00928        0.01021
   7470.00       -0.00928        0.00856
   7471.00       -0.00928        0.00690
   7472.00       -0.00928        0.00525
   7473.00       -0.00928        0.00360
   7474.00       -0.00928        0.00195
   7475.00       -0.00928        0.00032
   7476.00       -0.00928       -0.00131
   7477.00       -0.00928       -0.00294
   7478.00       -0.00928       -0.00456
   7479.00       -0.00928       -0.00616
   7480.00       -0.00928       -0.00777
   7481.00       -0.00928       -0.00934
   7482.00       -0.00928       -0.01091
   7483.00       -0.00928       -0.01245
   7484.00       -0.00928       -0.01399
   7485.00       -0.00928       -0.01550
   7486.00       -0.00928       -0.01700
   7487.00       -0.00928       -0.01846
   7488.00       -0.00928       -0.01991
   7489.00       -0.00928       -0.02135
   7490.00       -0.00928       -0.02275
   7491.00       -0.00928       -0.02414
   7492.00       -0.00879       -0.02550
   7493.00       -0.00830       -0.02684
   7494.00       -0.00781       -0.02815
   7495.00       -0.00732       -0.02943
   7496.00       -0.00684       -0.03070
   7497.00       -0.00635       -0.03194
   7498.00       -0.00586       -0.03316
   7499.00       -0.00537       -0.03435
   7500.00       -0.00488       -0.03551
   7501.00       -0.00439       -0.03665
   7502.00       -0.00391       -0.03777
   7503.00       -0.00342       -0.03885
   7504.00       -0.00293       -0.03992
   7505.00       -0.00244       -0.04097
   7506.00       -0.00195       -0.04199
   7507.00       -0.00146       -0.04300
   7508.00       -0.00098       -0.04398
   7509.00       -0.00049       -0.04494
   7510.00        0.00000       -0.04587
   7511.00        0.00049       -0.04680
   7512.00        0.00098       -0.04770
   7513.00        0.00146       -0.04858
   7514.00        0.00146       -0.04944
   7515.00        0.00146       -0.05029
   7516.00        0.00146       -0.05112
   7517.00        0.00146       -0.05194
   7518.00        0.00146       -0.05273
   7519.00        0.00146       -0.05353
   7520.00        0.00146       -0.05429
   7521.00        0.00146       -0.05504
   7522.00        0.00146       -0.05579
   7523.00        0.00146       -0.05652
   7524.00        0.00146       -0.05724
   7525.00        0.00146       -0.05794
   7526.00        0.00146       -0.05862
   7527.00        0.00146       -0.05930
   7528.00        0.00146       -0.05997
   7529.00        0.00146       -0.06061
   7530.00        0.00146       -0.06125
   7531.00        0.00146       -0.06187
   7532.00        0.00146       -0.06248
   7533.00        0.00146       -0.06308
   7534.00        0.00146       -0.06367
   7535.00        0.00146       -0.06424
   7536.00        0.00146       -0.06479
   7537.00        0.00146       -0.06532
   7538.00        0.00146       -0.06586
   7539.00        0.00146       -0.06636
   7540.00        0.00146       -0.06683
   7541.00        0.00146       -0.06731
   7542.00        0.00146       -0.06775
   7543.00        0.00146       -0.06818
   7544.00        0.00146       -0.06859
   7545.00        0.00146       -0.06897
   7546.00        0.00146       -0.06932
   7547.00        0.00146       -0.06966
   7548.00        0.00146       -0.06996
   7549.00        0.00146       -0.07025
   7550.00        0.00146       -0.07050
   7551.00        0.00146       -0.07072
   7552.00        0.00146       -0.07091
   7553.00        0.00146       -0.07108
   7554.00        0.00146       -0.07120
   7555.00        0.00146       -0.07129
   7556.00        0.00146       -0.07135
   7557.00        0.00146       -0.07137
   7558.00        0.00146       -0.07135
   7559.00        0.00146       -0.07129
   7560.00        0.00146       -0.07120
   7561.00        0.00146       -0.07106
   7562.00        0.00146       -0.07089
   7563.00        0.00146       -0.07068
   7564.00        0.00146       -0.07042
   7565.00        0.00146       -0.07011
   7566.00        0.00146       -0.06978
   7567.00        0.00146       -0.06940
   7568.00        0.00146       -0.06897
   7569.00        0.00146       -0.06850
   7570.00        0.00146       -0.06798
   7571.00        0.00146       -0.06743
   7572.00        0.00146       -0.06682
   7573.00        0.00146       -0.06618
   7574.00        0.00146       -0.06549
   7575.00        0.00146       -0.06477
   7576.00        0.00146       -0.06400
   7577.00        0.00146       -0.06319
   7578.00        0.00146       -0.06235
   7579.00        0.00146       -0.06146
   7580.00        0.00146       -0.06055
   7581.00        0.00146       -0.05959
   7582.00        0.00146       -0.05859
   7583.00        0.00146       -0.05757
   7584.00        0.00146       -0.05652
   7585.00        0.00146       -0.05544
   7586.00        0.00146       -0.05432
   7587.00        0.00146       -0.05318
   7588.00        0.00146       -0.05202
   7589.00        0.00146       -0.05083
   7590.00        0.00146       -0.04962
   7591.00        0.00146       -0.04840
   7592.00        0.00146       -0.04715
   7593.00        0.00146       -0.04590
   7594.00        0.00146       -0.04463
   7595.00        0.00146       -0.04333
   7596.00        0.00146       -0.04205
   7597.00        0.00146       -0.04076
   7598.00        0.00146       -0.03944
   7599.00        0.00146       -0.03815
   7600.00        0.00146       -0.03683
   7601.00        0.00146       -0.03552
   7602.00        0.00195       -0.03421
   7603.00        0.00244       -0.03290
   7604.00        0.00293       -0.03160
   7605.00        0.00342       -0.03030
   7606.00        0.00391       -0.02901
   7607.00        0.00439       -0.02773
   7608.00        0.00488       -0.02646
   7609.00        0.00537       -0.02519
   7610.00        0.00586       -0.02394
   7611.00        0.00635       -0.02269
   7612.00        0.00684       -0.02145
   7613.00        0.00732       -0.02023
   7614.00        0.00781       -0.01901
   7615.00        0.00830       -0.01781
   7616.00        0.00879       -0.01662
   7617.00        0.00928       -0.01543
   7618.00        0.00977       -0.01425
   7619.00        0.01025       -0.01308
   7620.00        0.01074       -0.01190
   7621.00        0.01123       -0.01074
   7622.00        0.01172       -0.00958
   7623.00        0.01221       -0.00844
   7624.00        0.01270       -0.00728
   7625.00        0.01318       -0.00612
   7626.00        0.01367       -0.00496
   7627.00        0.01416       -0.00378
   7628.00        0.01465       -0.00261
   7629.00        0.01514       -0.00140
   7630.00        0.01562       -0.00020
   7631.00        0.01611        0.00102
   7632.00        0.01660        0.00226
   7633.00        0.01660        0.00352
   7634.00        0.01660        0.00482
   7635.00        0.01660        0.00613
   7636.00        0.01660        0.00749
   7637.00        0.01660        0.00888
   7638.00        0.01660        0.01030
   7639.00        0.01660        0.01176
   7640.00        0.01660        0.01328
   7641.00        0.01660        0.01483
   7642.00        0.01660        0.01645
   7643.00        0.01660        0.01810
   7644.00        0.01660        0.01982
   7645.00        0.01660        0.02159
   7646.00        0.01660        0.02342
   7647.00        0.01660        0.02533
   7648.00        0.01660        0.02728
   7649.00        0.01660        0.02931
   7650.00        0.01660        0.03142
   7651.00        0.01660        0.03358
   7652.00        0.01660        0.03583
   7653.00        0.01660        0.03815
   7654.00        0.01660        0.04053
   7655.00        0.01660        0.04300
   7656.00        0.01660        0.04553
   7657.00        0.01660        0.04814
   7658.00        0.01660        0.05083
   7659.00        0.01611        0.05359
   7660.00        0.01562        0.05643
   7661.00        0.01514        0.05933
   7662.00        0.01465        0.06230
   7663.00        0.01416        0.06535
   7664.00        0.01367        0.06845
   7665.00        0.01318        0.07162
   7666.00        0.01270        0.07486
   7667.00        0.01221        0.07816
   7668.00        0.01172        0.08150
   7669.00        0.01123        0.08488
   7670.00        0.01074        0.08833
   7671.00        0.01025        0.09181
   7672.00        0.00977        0.09534
   7673.00        0.00928        0.09889
   7674.00        0.00879        0.10246
   7675.00        0.00830        0.10606
   7676.00        0.00781        0.10968
   7677.00        0.00732        0.11331
   7678.00        0.00684        0.11694
   7679.00        0.00635        0.12057
   7680.00        0.00586        0.12421
   7681.00        0.00537        0.12781
   7682.00        0.00488        0.13139
   7683.00        0.00439        0.13495
   7684.00        0.00391        0.13847
   7685.00        0.00342        0.14197
   7686.00        0.00293        0.14539
   7687.00        0.00244        0.14877
   7688.00        0.00195        0.15208
   7689.00        0.00146        0.15532
   7690.00        0.00098        0.15849
   7691.00        0.00049        0.16158
   7692.00        0.00000        0.16457
   7693.00       -0.00049        0.16747
   7694.00       -0.00098        0.17026
   7695.00       -0.00146        0.17294
   7696.00       -0.00195        0.17551
   7697.00       -0.00244        0.17795
   7698.00       -0.00293        0.18027
   7699.00       -0.00342        0.18245
   7700.00       -0.00391        0.18449
   7701.00       -0.00439        0.18639
   7702.00       -0.00488        0.18814
   7703.00       -0.00537        0.18974
   7704.00       -0.00586        0.19118
   7705.00       -0.00635        0.19246
   7706.00       -0.00684        0.19359
   7707.00       -0.00732        0.19453
   7708.00       -0.00781        0.19531
   7709.00       -0.00830        0.19592
   7710.00       -0.00879        0.19635
   7711.00       -0.00928        0.19661
   7712.00       -0.00977        0.19670
   7713.00       -0.01025        0.19659
   7714.00       -0.01074        0.19633
   7715.00       -0.01123        0.19588
   7716.00       -0.01172        0.19525
   7717.00       -0.01221        0.19446
   7718.00       -0.01270        0.19348
   7719.00       -0.01318        0.19234
   7720.00       -0.01367        0.19102
   7721.00       -0.01416        0.18954
   7722.00       -0.01465        0.18790
   7723.00       -0.01514        0.18608
   7724.00       -0.01562        0.18413
   7725.00       -0.01611        0.18201
   7726.00       -0.01660        0.17973
   7727.00       -0.01660        0.17732
   7728.00       -0.01660        0.17477
   7729.00       -0.01660        0.17209
   7730.00       -0.01660        0.16928
   7731.00       -0.01660        0.16635
   7732.00       -0.01660        0.16330
   7733.00       -0.01660        0.16014
   7734.00       -0.01660        0.15688
   7735.00       -0.01660        0.15352
   7736.00       -0.01660        0.15005
   7737.00       -0.01660        0.14651
   7738.00       -0.01660        0.14291
   7739.00       -0.01660        0.13922
   7740.00       -0.01660        0.13547
   7741.00       -0.01660        0.13167
   7742.00       -0.01660        0.12781
   7743.00       -0.01660        0.12392
   7744.00       -0.01660        0.11998
   7745.00       -0.01611        0.11603
   7746.00       -0.01562        0.11205
   7747.00       -0.01514        0.10803
   7748.00       -0.01465        0.10403
   7749.00       -0.01416        0.10002
   7750.00       -0.01367        0.09601
   7751.00       -0.01318        0.09203
   7752.00       -0.01270        0.08804
   7753.00       -0.01221        0.08408
   7754.00       -0.01172        0.08015
   7755.00       -0.01123        0.07625
   7756.00       -0.01074        0.07239
   7757.00       -0.01025        0.06856
   7758.00       -0.00977        0.06479
   7759.00       -0.00928        0.06107
   7760.00       -0.00879        0.05740
   7761.00       -0.00830        0.05379
   7762.00       -0.00781        0.05023
   7763.00       -0.00732        0.04675
   7764.00       -0.00684        0.04333
   7765.00       -0.00635        0.03998
   7766.00       -0.00586        0.03671
   7767.00       -0.00537        0.03351
   7768.00       -0.00488        0.03038
   7769.00       -0.00439        0.02733
   7770.00       -0.00391        0.02435
   7771.00       -0.00342        0.02147
   7772.00       -0.00293        0.01865
   7773.00       -0.00244        0.01591
   7774.00       -0.00195        0.01326
   7775.00       -0.00146        0.01068
   7776.00       -0.00146        0.00818
   7777.00       -0.00146        0.00575
   7778.00       -0.00146        0.00342
   7779.00       -0.00146        0.00114
   7780.00       -0.00146       -0.00105
   7781.00       -0.00146       -0.00317
   7782.00       -0.00146       -0.00522
   7783.00       -0.00146       -0.00720
   7784.00       -0.00146       -0.00911
   7785.00       -0.00146       -0.01096
   7786.00       -0.00146       -0.01274
   7787.00       -0.00146       -0.01447
   7788.00       -0.00146       -0.01613
   7789.00       -0.00146       -0.01773
   7790.00       -0.00146       -0.01929
   7791.00       -0.00146       -0.02078
   7792.00       -0.00146       -0.02223
   7793.00       -0.00146       -0.02364
   7794.00       -0.00146       -0.02499
   7795.00       -0.00146       -0.02631
   7796.00       -0.00146       -0.02759
   7797.00       -0.00195       -0.02881
   7798.00       -0.00244       -0.03001
   7799.00       -0.00293       -0.03117
   7800.00       -0.00342       -0.03232
   7801.00       -0.00391       -0.03342
   7802.00       -0.00439       -0.03450
   7803.00       -0.00488       -0.03554
   7804.00       -0.00537       -0.03658
   7805.00       -0.00586       -0.03757
   7806.00       -0.00635       -0.03854
   7807.00       -0.00684       -0.03951
   7808.00       -0.00732       -0.04045
   7809.00       -0.00781       -0.04137
   7810.00       -0.00781       -0.04227
   7811.00       -0.00781       -0.04315
   7812.00       -0.00781       -0.04402
   7813.00       -0.00781       -0.04488
   7814.00       -0.00781       -0.04572
   7815.00       -0.00781       -0.04654
   7816.00       -0.00781       -0.04735
   7817.00       -0.00781       -0.04814
   7818.00       -0.00781       -0.04892
   7819.00       -0.00781       -0.04968
   7820.00       -0.00781       -0.05043
   7821.00       -0.00781       -0.05116
   7822.00       -0.00781       -0.05188
   7823.00       -0.00781       -0.05257
   7824.00       -0.00781       -0.05325
   7825.00       -0.00781       -0.05391
   7826.00       -0.00781       -0.05455
   7827.00       -0.00781       -0.05518
   7828.00       -0.00781       -0.05577
   7829.00       -0.00781       -0.05635
   7830.00       -0.00732       -0.05690
   7831.00       -0.00684       -0.05743
   7832.00       -0.00635       -0.05794
   7833.00       -0.00586       -0.05841
   7834.00       -0.00537       -0.05887
   7835.00       -0.00488       -0.05930
   7836.00       -0.00439       -0.05969
   7837.00       -0.00391       -0.06006
   7838.00       -0.00342       -0.06039
   7839.00       -0.00293       -0.06070
   7840.00       -0.00244       -0.06099
   7841.00       -0.00195       -0.06123
   7842.00       -0.00146       -0.06145
   7843.00       -0.00098       -0.06163
   7844.00       -0.00049       -0.06178
   7845.00        0.00000       -0.06190
   7846.00        0.00049       -0.06198
   7847.00        0.00098       -0.06204
   7848.00        0.00146       -0.06206
   7849.00        0.00195       -0.06206
   7850.00        0.00244       -0.06201
   7851.00        0.00293       -0.06194
   7852.00        0.00342       -0.06183
   7853.00        0.00391       -0.06171
   7854.00        0.00439       -0.06154
   7855.00        0.00488       -0.06136
   7856.00        0.00537       -0.06113
   7857.00        0.00586       -0.06090
   7858.00        0.00635       -0.06062
   7859.00        0.00684       -0.06033
   7860.00        0.00732       -0.06001
   7861.00        0.00781       -0.05969
   7862.00        0.00830       -0.05933
   7863.00        0.00879       -0.05896
   7864.00        0.00928       -0.05858
   7865.00        0.00977       -0.05817
   7866.00        0.01025       -0.05775
   7867.00        0.01074       -0.05734
   7868.00        0.01123       -0.05690
   7869.00        0.01172       -0.05646
   7870.00        0.01221       -0.05602
   7871.00        0.01270       -0.05556
   7872.00        0.01318       -0.05511
   7873.00        0.01367       -0.05466
   7874.00        0.01416       -0.05421
   7875.00        0.01465       -0.05376
   7876.00        0.01465       -0.05331
   7877.00        0.01465       -0.05289
   7878.00        0.01465       -0.05246
   7879.00        0.01465       -0.05203
   7880.00        0.01465       -0.05164
   7881.00        0.01465       -0.05124
   7882.00        0.01465       -0.05086
   7883.00        0.01465       -0.05049
   7884.00        0.01465       -0.05014
   7885.00        0.01465       -0.04980
   7886.00        0.01465       -0.04950
   7887.00        0.01465       -0.04919
   7888.00        0.01465       -0.04892
   7889.00        0.01416       -0.04866
   7890.00        0.01367       -0.04843
   7891.00        0.01318       -0.04822
   7892.00        0.01270       -0.04802
   7893.00        0.01221       -0.04784
   7894.00        0.01172       -0.04768
   7895.00        0.01123       -0.04753
   7896.00        0.01074       -0.04741
   7897.00        0.01025       -0.04732
   7898.00        0.00977       -0.04723
   7899.00        0.00928       -0.04716
   7900.00        0.00879       -0.04710
   7901.00        0.00830       -0.04707
   7902.00        0.00781       -0.04704
   7903.00        0.00684       -0.04703
   7904.00        0.00586       -0.04703
   7905.00        0.00488       -0.04703
   7906.00        0.00391       -0.04704
   7907.00        0.00293       -0.04706
   7908.00        0.00195       -0.04707
   7909.00        0.00098       -0.04709
   7910.00        0.00000       -0.04710
   7911.00       -0.00098       -0.04712
   7912.00       -0.00195       -0.04712
   7913.00       -0.00293       -0.04712
   7914.00       -0.00391       -0.04712
   7915.00       -0.00488       -0.04709
   7916.00       -0.00586       -0.04704
   7917.00       -0.00684       -0.04700
   7918.00       -0.00781       -0.04692
   7919.00       -0.00830       -0.04681
   7920.00       -0.00879       -0.04669
   7921.00       -0.00928       -0.04655
   7922.00       -0.00977       -0.04637
   7923.00       -0.01025       -0.04616
   7924.00       -0.01074       -0.04591
   7925.00       -0.01123       -0.04564
   7926.00       -0.01172       -0.04532
   7927.00       -0.01221       -0.04497
   7928.00       -0.01270       -0.04457
   7929.00       -0.01318       -0.04413
   7930.00       -0.01367       -0.04364
   7931.00       -0.01416       -0.04311
   7932.00       -0.01465       -0.04253
   7933.00       -0.01465       -0.04190
   7934.00       -0.01465       -0.04121
   7935.00       -0.01465       -0.04048
   7936.00       -0.01465       -0.03970
   7937.00       -0.01465       -0.03886
   7938.00       -0.01465       -0.03796
   7939.00       -0.01465       -0.03702
   7940.00       -0.01465       -0.03603
   7941.00       -0.01465       -0.03496
   7942.00       -0.01465       -0.03386
   7943.00       -0.01465       -0.03268
   7944.00       -0.01465       -0.03146
   7945.00       -0.01465       -0.03020
   7946.00       -0.01416       -0.02887
   7947.00       -0.01367       -0.02750
   7948.00       -0.01318       -0.02606
   7949.00       -0.01270       -0.02458
   7950.00       -0.01221       -0.02306
   7951.00       -0.01172       -0.02147
   7952.00       -0.01123       -0.01985
   7953.00       -0.01074       -0.01817
   7954.00       -0.01025       -0.01646
   7955.00       -0.00977       -0.01471
   7956.00       -0.00928       -0.01292
   7957.00       -0.00879       -0.01109
   7958.00       -0.00830       -0.00923
   7959.00       -0.00781       -0.00732
   7960.00       -0.00732       -0.00540
   7961.00       -0.00684       -0.00345
   7962.00       -0.00635       -0.00148
   7963.00       -0.00586        0.00052
   7964.00       -0.00537        0.00255
   7965.00       -0.00488        0.00458
   7966.00       -0.00439        0.00662
   7967.00       -0.00391        0.00868
   7968.00       -0.00342        0.01074
   7969.00       -0.00293        0.01280
   7970.00       -0.00244        0.01488
   7971.00       -0.00195        0.01694
   7972.00       -0.00146        0.01900
   7973.00       -0.00098        0.02104
   7974.00       -0.00049        0.02309
   7975.00        0.00000        0.02512
   7976.00        0.00049        0.02711
   7977.00        0.00098        0.02910
   7978.00        0.00146        0.03107
   7979.00        0.00195        0.03300
   7980.00        0.00244        0.03491
   7981.00        0.00293        0.03679
   7982.00        0.00342        0.03864
   7983.00        0.00391        0.04044
   7984.00        0.00439        0.04221
   7985.00        0.00488        0.04393
   7986.00        0.00537        0.04562
   7987.00        0.00586        0.04726
   7988.00        0.00635        0.04884
   7989.00        0.00684        0.05038
   7990.00        0.00732        0.05188
   7991.00        0.00781        0.05331
   7992.00        0.00781        0.05470
   7993.00        0.00781        0.05603
   7994.00        0.00781        0.05731
   7995.00        0.00781        0.05852
   7996.00        0.00781        0.05968
   7997.00        0.00781        0.06078
   7998.00        0.00781        0.06183
   7999.00        0.00781        0.06281
   8000.00        0.00781        0.06372
   8001.00        0.00781        0.06458
   8002.00        0.00781        0.06538
   8003.00        0.00781        0.06612
   8004.00        0.00781        0.06679
   8005.00        0.00781        0.06741
   8006.00        0.00781        0.06796
   8007.00        0.00781        0.06847
   8008.00        0.00781        0.06889
   8009.00        0.00781        0.06927
   8010.00        0.00781        0.06961
   8011.00        0.00781        0.06987
   8012.00        0.00781        0.07008
   8013.00        0.00781        0.07025
   8014.00        0.00781        0.07036
   8015.00        0.00781        0.07042
   8016.00        0.00781        0.07043
   8017.00        0.00781        0.07039
   8018.00        0.00781        0.07031
   8019.00        0.00781        0.07018
   8020.00        0.00781        0.07001
   8021.00        0.00781        0.06981
   8022.00        0.00781        0.06955
   8023.00        0.00781        0.06927
   8024.00        0.00781        0.06895
   8025.00        0.00781        0.06860
   8026.00        0.00781        0.06824
   8027.00        0.00781        0.06783
   8028.00        0.00781        0.06740
   8029.00        0.00781        0.06694
   8030.00        0.00781        0.06647
   8031.00        0.00781        0.06598
   8032.00        0.00781        0.06546
   8033.00        0.00781        0.06494
   8034.00        0.00781        0.06441
   8035.00        0.00781        0.06387
   8036.00        0.00781        0.06331
   8037.00        0.00781        0.06276
   8038.00        0.00781        0.06219
   8039.00        0.00781        0.06165
   8040.00        0.00781        0.06108
   8041.00        0.00781        0.06053
   8042.00        0.00781        0.05998
   8043.00        0.00781        0.05943
   8044.00        0.00781        0.05890
   8045.00        0.00781        0.05838
   8046.00        0.00781        0.05786
   8047.00        0.00781        0.05737
   8048.00        0.00781        0.05688
   8049.00        0.00781        0.05643
   8050.00        0.00781        0.05598
   8051.00        0.00732        0.05556
   8052.00        0.00684        0.05516
   8053.00        0.00635        0.05478
   8054.00        0.00586        0.05443
   8055.00        0.00537        0.05409
   8056.00        0.00488        0.05379
   8057.00        0.00439        0.05350
   8058.00        0.00391        0.05325
   8059.00        0.00342        0.05302
   8060.00        0.00293        0.05283
   8061.00        0.00244        0.05266
   8062.00        0.00195        0.05251
   8063.00        0.00146        0.05240
   8064.00        0.00098        0.05231
   8065.00        0.00049        0.05225
   8066.00        0.00000        0.05222
   8067.00       -0.00049        0.05220
   8068.00       -0.00098        0.05222
   8069.00       -0.00146        0.05226
   8070.00       -0.00195        0.05234
   8071.00       -0.00244        0.05243
   8072.00       -0.00293        0.05255
   8073.00       -0.00391        0.05269
   8074.00       -0.00488        0.05286
   8075.00       -0.00586        0.05302
   8076.00       -0.00684        0.05322
   8077.00       -0.00781        0.05344
   8078.00       -0.00879        0.05367
   8079.00       -0.00977        0.05391
   8080.00       -0.01074        0.05415
   8081.00       -0.01172        0.05441
   8082.00       -0.01270        0.05469
   8083.00       -0.01318        0.05495
   8084.00       -0.01367        0.05522
   8085.00       -0.01416        0.05550
   8086.00       -0.01465        0.05577
   8087.00       -0.01514        0.05603
   8088.00       -0.01562        0.05629
   8089.00       -0.01611        0.05653
   8090.00       -0.01660        0.05678
   8091.00       -0.01709        0.05699
   8092.00       -0.01758        0.05719
   8093.00       -0.01807        0.05737
   8094.00       -0.01855        0.05754
   8095.00       -0.01904        0.05768
   8096.00       -0.01953        0.05779
   8097.00       -0.02002        0.05786
   8098.00       -0.02051        0.05791
   8099.00       -0.02051        0.05791
   8100.00       -0.02051        0.05788
   8101.00       -0.02051        0.05780
   8102.00       -0.02051        0.05769
   8103.00       -0.02051        0.05753
   8104.00       -0.02051        0.05731
   8105.00       -0.02051        0.05705
   8106.00       -0.02051        0.05673
   8107.00       -0.02051        0.05637
   8108.00       -0.02002        0.05594
   8109.00       -0.01953        0.05547
   8110.00       -0.01904        0.05492
   8111.00       -0.01855        0.05431
   8112.00       -0.01807        0.05363
   8113.00       -0.01758        0.05290
   8114.00       -0.01709        0.05209
   8115.00       -0.01660        0.05122
   8116.00       -0.01611        0.05029
   8117.00       -0.01562        0.04929
   8118.00       -0.01465        0.04820
   8119.00       -0.01367        0.04706
   8120.00       -0.01270        0.04584
   8121.00       -0.01172        0.04456
   8122.00       -0.01074        0.04320
   8123.00       -0.00977        0.04176
   8124.00       -0.00879        0.04027
   8125.00       -0.00781        0.03870
   8126.00       -0.00684        0.03706
   8127.00       -0.00586        0.03535
   8128.00       -0.00488        0.03358
   8129.00       -0.00391        0.03175
   8130.00       -0.00293        0.02985
   8131.00       -0.00195        0.02789
   8132.00       -0.00098        0.02586
   8133.00        0.00000        0.02379
   8134.00        0.00098        0.02165
   8135.00        0.00195        0.01945
   8136.00        0.00293        0.01723
   8137.00        0.00391        0.01494
   8138.00        0.00488        0.01260
   8139.00        0.00586        0.01022
   8140.00        0.00684        0.00780
   8141.00        0.00781        0.00536
   8142.00        0.00879        0.00287
   8143.00        0.00977        0.00035
   8144.00        0.01074       -0.00218
   8145.00        0.01172       -0.00475
   8146.00        0.01270       -0.00734
   8147.00        0.01367       -0.00993
   8148.00        0.01465       -0.01253
   8149.00        0.01562       -0.01515
   8150.00        0.01660       -0.01776
   8151.00        0.01758       -0.02039
   8152.00        0.01855       -0.02299
   8153.00        0.01953       -0.02559
   8154.00        0.02002       -0.02818
   8155.00        0.02051       -0.03075
   8156.00        0.02100       -0.03331
   8157.00        0.02148       -0.03583
   8158.00        0.02197       -0.03833
   8159.00        0.02246       -0.04080
   8160.00        0.02295       -0.04323
   8161.00        0.02344       -0.04562
   8162.00        0.02393       -0.04796
   8163.00        0.02393       -0.05026
   8164.00        0.02393       -0.05252
   8165.00        0.02393       -0.05472
   8166.00        0.02393       -0.05687
   8167.00        0.02393       -0.05894
   8168.00        0.02393       -0.06097
   8169.00        0.02393       -0.06294
   8170.00        0.02393       -0.06483
   8171.00        0.02344       -0.06667
   8172.00        0.02295       -0.06842
   8173.00        0.02246       -0.07011
   8174.00        0.02197       -0.07172
   8175.00        0.02148       -0.07326
   8176.00        0.02100       -0.07472
   8177.00        0.02051       -0.07611
   8178.00        0.02002       -0.07741
   8179.00        0.01953       -0.07864
   8180.00        0.01855       -0.07979
   8181.00        0.01758       -0.08087
   8182.00        0.01660       -0.08186
   8183.00        0.01562       -0.08276
   8184.00        0.01465       -0.08360
   8185.00        0.01367       -0.08437
   8186.00        0.01270       -0.08504
   8187.00        0.01172       -0.08565
   8188.00        0.01074       -0.08618
   8189.00        0.00977       -0.08664
   8190.00        0.00879       -0.08702
   8191.00        0.00781       -0.08733
   8192.00        0.00684       -0.08757
   8193.00        0.00586       -0.08775
   8194.00        0.00488       -0.08788
   8195.00        0.00391       -0.08792
   8196.00        0.00293       -0.08792
   8197.00        0.00195       -0.08784
   8198.00        0.00098       -0.08774
   8199.00        0.00000       -0.08755
   8200.00       -0.00098       -0.08734
   8201.00       -0.00195       -0.08707
   8202.00       -0.00293       -0.08676
   8203.00       -0.00391       -0.08641
   8204.00       -0.00488       -0.08601
   8205.00       -0.00586       -0.08559
   8206.00       -0.00684       -0.08513
   8207.00       -0.00781       -0.08464
   8208.00       -0.00879       -0.08412
   8209.00       -0.00977       -0.08359
   8210.00       -0.01074       -0.08302
   8211.00       -0.01172       -0.08244
   8212.00       -0.01270       -0.08186
   8213.00       -0.01367       -0.08125
   8214.00       -0.01465       -0.08063
   8215.00       -0.01562       -0.08000
   8216.00       -0.01660       -0.07938
   8217.00       -0.01758       -0.07875
   8218.00       -0.01807       -0.07811
   8219.00       -0.01855       -0.07747
   8220.00       -0.01904       -0.07684
   8221.00       -0.01953       -0.07622
   8222.00       -0.02002       -0.07559
   8223.00       -0.02051       -0.07498
   8224.00       -0.02100       -0.07437
   8225.00       -0.02148       -0.07378
   8226.00       -0.02197       -0.07320
   8227.00       -0.02246       -0.07262
   8228.00       -0.02295       -0.07205
   8229.00       -0.02344       -0.07150
   8230.00       -0.02344       -0.07097
   8231.00       -0.02344       -0.07045
   8232.00       -0.02344       -0.06993
   8233.00       -0.02344       -0.06943
   8234.00       -0.02344       -0.06895
   8235.00       -0.02344       -0.06848
   8236.00       -0.02344       -0.06802
   8237.00       -0.02344       -0.06757
   8238.00       -0.02344       -0.06712
   8239.00       -0.02344       -0.06670
   8240.00       -0.02344       -0.06628
   8241.00       -0.02344       -0.06586
   8242.00       -0.02344       -0.06546
   8243.00       -0.02344       -0.06505
   8244.00       -0.02295       -0.06465
   8245.00       -0.02246       -0.06424
   8246.00       -0.02197       -0.06384
   8247.00       -0.02148       -0.06345
   8248.00       -0.02100       -0.06303
   8249.00       -0.02051       -0.06262
   8250.00       -0.02002       -0.06219
   8251.00       -0.01953       -0.06177
   8252.00       -0.01904       -0.06133
   8253.00       -0.01855       -0.06087
   8254.00       -0.01807       -0.06039
   8255.00       -0.01758       -0.05991
   8256.00       -0.01709       -0.05940
   8257.00       -0.01660       -0.05888
   8258.00       -0.01611       -0.05833
   8259.00       -0.01562       -0.05775
   8260.00       -0.01514       -0.05716
   8261.00       -0.01465       -0.05653
   8262.00       -0.01416       -0.05588
   8263.00       -0.01367       -0.05519
   8264.00       -0.01318       -0.05447
   8265.00       -0.01270       -0.05373
   8266.00       -0.01221       -0.05293
   8267.00       -0.01172       -0.05211
   8268.00       -0.01123       -0.05125
   8269.00       -0.01074       -0.05037
   8270.00       -0.01025       -0.04944
   8271.00       -0.00977       -0.04846
   8272.00       -0.00928       -0.04745
   8273.00       -0.00879       -0.04642
   8274.00       -0.00830       -0.04533
   8275.00       -0.00781       -0.04420
   8276.00       -0.00732       -0.04305
   8277.00       -0.00684       -0.04184
   8278.00       -0.00684       -0.04060
   8279.00       -0.00684       -0.03934
   8280.00       -0.00684       -0.03801
   8281.00       -0.00684       -0.03667
   8282.00       -0.00684       -0.03528
   8283.00       -0.00684       -0.03386
   8284.00       -0.00684       -0.03241
   8285.00       -0.00684       -0.03091
   8286.00       -0.00684       -0.02940
   8287.00       -0.00684       -0.02786
   8288.00       -0.00684       -0.02628
   8289.00       -0.00684       -0.02467
   8290.00       -0.00684       -0.02306
   8291.00       -0.00684       -0.02139
   8292.00       -0.00684       -0.01973
   8293.00       -0.00684       -0.01804
   8294.00       -0.00684       -0.01633
   8295.00       -0.00684       -0.01459
   8296.00       -0.00684       -0.01285
   8297.00       -0.00684       -0.01109
   8298.00       -0.00684       -0.00932
   8299.00       -0.00684       -0.00755
   8300.00       -0.00635       -0.00577
   8301.00       -0.00586       -0.00398
   8302.00       -0.00537       -0.00220
   8303.00       -0.00488       -0.00040
   8304.00       -0.00439        0.00139
   8305.00       -0.00391        0.00317
   8306.00       -0.00342        0.00496
   8307.00       -0.00293        0.00674
   8308.00       -0.00244        0.00851
   8309.00       -0.00195        0.01028
   8310.00       -0.00146        0.01204
   8311.00       -0.00098        0.01378
   8312.00       -0.00049        0.01550
   8313.00        0.00000        0.01723
   8314.00        0.00049        0.01892
   8315.00        0.00098        0.02060
   8316.00        0.00146        0.02228
   8317.00        0.00195        0.02393
   8318.00        0.00244        0.02556
   8319.00        0.00293        0.02716
   8320.00        0.00342        0.02876
   8321.00        0.00391        0.03032
   8322.00        0.00439        0.03188
   8323.00        0.00439        0.03340
   8324.00        0.00439        0.03491
   8325.00        0.00439        0.03639
   8326.00        0.00439        0.03786
   8327.00        0.00439        0.03929
   8328.00        0.00439        0.04071
   8329.00        0.00439        0.04211
   8330.00        0.00439        0.04349
   8331.00        0.00439        0.04485
   8332.00        0.00439        0.04617
   8333.00        0.00439        0.04749
   8334.00        0.00439        0.04877
   8335.00        0.00439        0.05005
   8336.00        0.00439        0.05128
   8337.00        0.00439        0.05252
   8338.00        0.00439        0.05373
   8339.00        0.00439        0.05492
   8340.00        0.00439        0.05609
   8341.00        0.00439        0.05725
   8342.00        0.00439        0.05838
   8343.00        0.00439        0.05949
   8344.00        0.00439        0.06059
   8345.00        0.00439        0.06168
   8346.00        0.00439        0.06273
   8347.00        0.00439        0.06377
   8348.00        0.00439        0.06480
   8349.00        0.00439        0.06581
   8350.00        0.00439        0.06679
   8351.00        0.00439        0.06776
   8352.00        0.00439        0.06871
   8353.00        0.00439        0.06964
   8354.00        0.00391        0.07056
   8355.00        0.00342        0.07146
   8356.00        0.00293        0.07233
   8357.00        0.00244        0.07318
   8358.00        0.00195        0.07401
   8359.00        0.00146        0.07480
   8360.00        0.00098        0.07558
   8361.00        0.00049        0.07634
   8362.00        0.00000        0.07706
   8363.00       -0.00049        0.07776
   8364.00       -0.00098        0.07843
   8365.00       -0.00146        0.07907
   8366.00       -0.00195        0.07967
   8367.00       -0.00195        0.08025
   8368.00       -0.00195        0.08078
   8369.00       -0.00195        0.08127
   8370.00       -0.00195        0.08173
   8371.00       -0.00195        0.08214
   8372.00       -0.00195        0.08252
   8373.00       -0.00195        0.08284
   8374.00       -0.00195        0.08311
   8375.00       -0.00195        0.08336
   8376.00       -0.00195        0.08353
   8377.00       -0.00195        0.08365
   8378.00       -0.00195        0.08372
   8379.00       -0.00195        0.08374
   8380.00       -0.00195        0.08369
   8381.00       -0.00195        0.08357
   8382.00       -0.00195        0.08340
   8383.00       -0.00195        0.08318
   8384.00       -0.00195        0.08287
   8385.00       -0.00195        0.08249
   8386.00       -0.00195        0.08205
   8387.00       -0.00195        0.08154
   8388.00       -0.00195        0.08095
   8389.00       -0.00195        0.08029
   8390.00       -0.00195        0.07956
   8391.00       -0.00195        0.07875
   8392.00       -0.00195        0.07785
   8393.00       -0.00195        0.07689
   8394.00       -0.00195        0.07585
   8395.00       -0.00195        0.07472
   8396.00       -0.00195        0.07353
   8397.00       -0.00195        0.07225
   8398.00       -0.00195        0.07089
   8399.00       -0.00195        0.06946
   8400.00       -0.00146        0.06795
   8401.00       -0.00098        0.06638
   8402.00       -0.00049        0.06471
   8403.00        0.00000        0.06297
   8404.00        0.00049        0.06117
   8405.00        0.00098        0.05930
   8406.00        0.00146        0.05736
   8407.00        0.00195        0.05534
   8408.00        0.00244        0.05327
   8409.00        0.00293        0.05115
   8410.00        0.00342        0.04895
   8411.00        0.00391        0.04671
   8412.00        0.00439        0.04442
   8413.00        0.00488        0.04207
   8414.00        0.00488        0.03967
   8415.00        0.00488        0.03725
   8416.00        0.00488        0.03477
   8417.00        0.00488        0.03229
   8418.00        0.00488        0.02975
   8419.00        0.00488        0.02721
   8420.00        0.00488        0.02464
   8421.00        0.00488        0.02205
   8422.00        0.00488        0.01945
   8423.00        0.00488        0.01686
   8424.00        0.00488        0.01427
   8425.00        0.00488        0.01167
   8426.00        0.00488        0.00909
   8427.00        0.00488        0.00653
   8428.00        0.00488        0.00398
   8429.00        0.00488        0.00146
   8430.00        0.00488       -0.00101
   8431.00        0.00488       -0.00346
   8432.00        0.00488       -0.00586
   8433.00        0.00488       -0.00822
   8434.00        0.00488       -0.01053
   8435.00        0.00488       -0.01277
   8436.00        0.00488       -0.01495
   8437.00        0.00488       -0.01707
   8438.00        0.00488       -0.01912
   8439.00        0.00488       -0.02109
   8440.00        0.00488       -0.02296
   8441.00        0.00488       -0.02477
   8442.00        0.00488       -0.02647
   8443.00        0.00488       -0.02809
   8444.00        0.00488       -0.02960
   8445.00        0.00488       -0.03102
   8446.00        0.00439       -0.03232
   8447.00        0.00391       -0.03352
   8448.00        0.00342       -0.03461
   8449.00        0.00293       -0.03558
   8450.00        0.00244       -0.03644
   8451.00        0.00195       -0.03719
   8452.00        0.00146       -0.03781
   8453.00        0.00098       -0.03830
   8454.00        0.00049       -0.03868
   8455.00        0.00000       -0.03893
   8456.00       -0.00049       -0.03906
   8457.00       -0.00098       -0.03906
   8458.00       -0.00146       -0.03894
   8459.00       -0.00195       -0.03868
   8460.00       -0.00244       -0.03831
   8461.00       -0.00293       -0.03781
   8462.00       -0.00342       -0.03720
   8463.00       -0.00391       -0.03647
   8464.00       -0.00391       -0.03561
   8465.00       -0.00391       -0.03464
   8466.00       -0.00391       -0.03355
   8467.00       -0.00391       -0.03235
   8468.00       -0.00391       -0.03104
   8469.00       -0.00391       -0.02963
   8470.00       -0.00391       -0.02812
   8471.00       -0.00391       -0.02650
   8472.00       -0.00391       -0.02481
   8473.00       -0.00391       -0.02303
   8474.00       -0.00391       -0.02115
   8475.00       -0.00391       -0.01920
   8476.00       -0.00391       -0.01717
   8477.00       -0.00391       -0.01506
   8478.00       -0.00391       -0.01291
   8479.00       -0.00391       -0.01068
   8480.00       -0.00391       -0.00841
   8481.00       -0.00391       -0.00609
   8482.00       -0.00391       -0.00374
   8483.00       -0.00391       -0.00134
   8484.00       -0.00391        0.00107
   8485.00       -0.00391        0.00351
   8486.00       -0.00391        0.00597
   8487.00       -0.00391        0.00842
   8488.00       -0.00391        0.01089
   8489.00       -0.00391        0.01335
   8490.00       -0.00391        0.01579
   8491.00       -0.00391        0.01823
   8492.00       -0.00391        0.02063
   8493.00       -0.00391        0.02301
   8494.00       -0.00391        0.02534
   8495.00       -0.00391        0.02763
   8496.00       -0.00391        0.02988
   8497.00       -0.00391        0.03207
   8498.00       -0.00391        0.03419
   8499.00       -0.00391        0.03625
   8500.00       -0.00391        0.03824
   8501.00       -0.00391        0.04015
   8502.00       -0.00391        0.04196
   8503.00       -0.00391        0.04370
   8504.00       -0.00391        0.04533
   8505.00       -0.00439        0.04689
   8506.00       -0.00488        0.04832
   8507.00       -0.00537        0.04965
   8508.00       -0.00586        0.05089
   8509.00       -0.00635        0.05199
   8510.00       -0.00684        0.05299
   8511.00       -0.00732        0.05386
   8512.00       -0.00781        0.05463
   8513.00       -0.00830        0.05525
   8514.00       -0.00879        0.05576
   8515.00       -0.00928        0.05614
   8516.00       -0.00977        0.05640
   8517.00       -0.01025        0.05652
   8518.00       -0.01074        0.05650
   8519.00       -0.01123        0.05637
   8520.00       -0.01172        0.05611
   8521.00       -0.01221        0.05571
   8522.00       -0.01270        0.05519
   8523.00       -0.01318        0.05455
   8524.00       -0.01367        0.05377
   8525.00       -0.01416        0.05289
   8526.00       -0.01465        0.05186
   8527.00       -0.01514        0.05074
   8528.00       -0.01562        0.04948
   8529.00       -0.01611        0.04811
   8530.00       -0.01660        0.04665
   8531.00       -0.01709        0.04506
   8532.00       -0.01758        0.04338
   8533.00       -0.01758        0.04160
   8534.00       -0.01758        0.03972
   8535.00       -0.01758        0.03777
   8536.00       -0.01758        0.03571
   8537.00       -0.01758        0.03358
   8538.00       -0.01758        0.03137
   8539.00       -0.01758        0.02910
   8540.00       -0.01758        0.02675
   8541.00       -0.01758        0.02435
   8542.00       -0.01758        0.02190
   8543.00       -0.01758        0.01939
   8544.00       -0.01758        0.01686
   8545.00       -0.01758        0.01428
   8546.00       -0.01758        0.01166
   8547.00       -0.01758        0.00903
   8548.00       -0.01758        0.00638
   8549.00       -0.01758        0.00371
   8550.00       -0.01758        0.00104
   8551.00       -0.01758       -0.00163
   8552.00       -0.01758       -0.00430
   8553.00       -0.01758       -0.00696
   8554.00       -0.01758       -0.00960
   8555.00       -0.01758       -0.01221
   8556.00       -0.01709       -0.01479
   8557.00       -0.01660       -0.01735
   8558.00       -0.01611       -0.01985
   8559.00       -0.01562       -0.02232
   8560.00       -0.01514       -0.02473
   8561.00       -0.01465       -0.02710
   8562.00       -0.01416       -0.02940
   8563.00       -0.01367       -0.03163
   8564.00       -0.01318       -0.03380
   8565.00       -0.01270       -0.03590
   8566.00       -0.01221       -0.03792
   8567.00       -0.01172       -0.03984
   8568.00       -0.01123       -0.04169
   8569.00       -0.01074       -0.04346
   8570.00       -0.01025       -0.04512
   8571.00       -0.00977       -0.04669
   8572.00       -0.00928       -0.04817
   8573.00       -0.00879       -0.04955
   8574.00       -0.00830       -0.05081
   8575.00       -0.00781       -0.05199
   8576.00       -0.00732       -0.05304
   8577.00       -0.00684       -0.05399
   8578.00       -0.00635       -0.05484
   8579.00       -0.00586       -0.05557
   8580.00       -0.00537       -0.05618
   8581.00       -0.00488       -0.05670
   8582.00       -0.00439       -0.05710
   8583.00       -0.00391       -0.05737
   8584.00       -0.00342       -0.05756
   8585.00       -0.00293       -0.05762
   8586.00       -0.00244       -0.05757
   8587.00       -0.00195       -0.05740
   8588.00       -0.00146       -0.05714
   8589.00       -0.00098       -0.05676
   8590.00       -0.00049       -0.05629
   8591.00        0.00000       -0.05569
   8592.00        0.00049       -0.05501
   8593.00        0.00098       -0.05421
   8594.00        0.00146       -0.05333
   8595.00        0.00195       -0.05235
   8596.00        0.00244       -0.05127
   8597.00        0.00293       -0.05011
   8598.00        0.00342       -0.04886
   8599.00        0.00391       -0.04753
   8600.00        0.00439       -0.04611
   8601.00        0.00488       -0.04462
   8602.00        0.00537       -0.04305
   8603.00        0.00586       -0.04141
   8604.00        0.00635       -0.03970
   8605.00        0.00684       -0.03793
   8606.00        0.00732       -0.03610
   8607.00        0.00781       -0.03423
   8608.00        0.00830       -0.03229
   8609.00        0.00879       -0.03030
   8610.00        0.00928       -0.02827
   8611.00        0.00977       -0.02620
   8612.00        0.01025       -0.02409
   8613.00        0.01074       -0.02196
   8614.00        0.01123       -0.01981
   8615.00        0.01172       -0.01761
   8616.00        0.01221       -0.01541
   8617.00        0.01270       -0.01318
   8618.00        0.01318       -0.01094
   8619.00        0.01367       -0.00870
   8620.00        0.01416       -0.00645
   8621.00        0.01465       -0.00420
   8622.00        0.01514       -0.00195
   8623.00        0.01562        0.00029
   8624.00        0.01611        0.00252
   8625.00        0.01660        0.00473
   8626.00        0.01709        0.00693
   8627.00        0.01758        0.00911
   8628.00        0.01807        0.01128
   8629.00        0.01855        0.01340
   8630.00        0.01904        0.01550
   8631.00        0.01953        0.01756
   8632.00        0.02002        0.01959
   8633.00        0.02051        0.02159
   8634.00        0.02100        0.02354
   8635.00        0.02148        0.02545
   8636.00        0.02197        0.02731
   8637.00        0.02246        0.02913
   8638.00        0.02246        0.03090
   8639.00        0.02246        0.03261
   8640.00        0.02246        0.03427
   8641.00        0.02246        0.03587
   8642.00        0.02246        0.03741
   8643.00        0.02246        0.03889
   8644.00        0.02246        0.04033
   8645.00        0.02246        0.04169
   8646.00        0.02246        0.04298
   8647.00        0.02246        0.04422
   8648.00        0.02246        0.04539
   8649.00        0.02246        0.04649
   8650.00        0.02246        0.04753
   8651.00        0.02246        0.04849
   8652.00        0.02246        0.04939
   8653.00        0.02197        0.05022
   8654.00        0.02148        0.05098
   8655.00        0.02100        0.05168
   8656.00        0.02051        0.05229
   8657.00        0.02002        0.05284
   8658.00        0.01953        0.05333
   8659.00        0.01904        0.05374
   8660.00        0.01855        0.05409
   8661.00        0.01807        0.05437
   8662.00        0.01758        0.05457
   8663.00        0.01709        0.05470
   8664.00        0.01660        0.05478
   8665.00        0.01611        0.05478
   8666.00        0.01562        0.05472
   8667.00        0.01514        0.05460
   8668.00        0.01465        0.05440
   8669.00        0.01416        0.05415
   8670.00        0.01318        0.05383
   8671.00        0.01221        0.05345
   8672.00        0.01123        0.05302
   8673.00        0.01025        0.05254
   8674.00        0.00928        0.05199
   8675.00        0.00830        0.05138
   8676.00        0.00732        0.05072
   8677.00        0.00635        0.05002
   8678.00        0.00537        0.04926
   8679.00        0.00439        0.04845
   8680.00        0.00342        0.04761
   8681.00        0.00244        0.04671
   8682.00        0.00146        0.04576
   8683.00        0.00049        0.04478
   8684.00       -0.00049        0.04378
   8685.00       -0.00098        0.04272
   8686.00       -0.00146        0.04164
   8687.00       -0.00195        0.04053
   8688.00       -0.00244        0.03937
   8689.00       -0.00293        0.03821
   8690.00       -0.00342        0.03700
   8691.00       -0.00391        0.03578
   8692.00       -0.00439        0.03455
   8693.00       -0.00488        0.03329
   8694.00       -0.00537        0.03201
   8695.00       -0.00586        0.03073
   8696.00       -0.00635        0.02943
   8697.00       -0.00684        0.02814
   8698.00       -0.00732        0.02684
   8699.00       -0.00781        0.02553
   8700.00       -0.00830        0.02422
   8701.00       -0.00879        0.02292
   8702.00       -0.00879        0.02162
   8703.00       -0.00879        0.02032
   8704.00       -0.00879        0.01904
   8705.00       -0.00879        0.01778
   8706.00       -0.00879        0.01651
   8707.00       -0.00879        0.01527
   8708.00       -0.00879        0.01405
   8709.00       -0.00879        0.01286
   8710.00       -0.00879        0.01169
   8711.00       -0.00879        0.01054
   8712.00       -0.00879        0.00943
   8713.00       -0.00879        0.00833
   8714.00       -0.00879        0.00728
   8715.00       -0.00879        0.00624
   8716.00       -0.00879        0.00526
   8717.00       -0.00879        0.00430
   8718.00       -0.00830        0.00339
   8719.00       -0.00781        0.00252
   8720.00       -0.00732        0.00168
   8721.00       -0.00684        0.00089
   8722.00       -0.00635        0.00014
   8723.00       -0.00586       -0.00058
   8724.00       -0.00537       -0.00124
   8725.00       -0.00488       -0.00185
   8726.00       -0.00439       -0.00243
   8727.00       -0.00391       -0.00294
   8728.00       -0.00342       -0.00342
   8729.00       -0.00293       -0.00386
   8730.00       -0.00244       -0.00424
   8731.00       -0.00195       -0.00458
   8732.00       -0.00146       -0.00485
   8733.00       -0.00098       -0.00510
   8734.00       -0.00049       -0.00529
   8735.00        0.00000       -0.00545
   8736.00        0.00049       -0.00555
   8737.00        0.00098       -0.00562
   8738.00        0.00146       -0.00563
   8739.00        0.00195       -0.00562
   8740.00        0.00244       -0.00554
   8741.00        0.00293       -0.00543
   8742.00        0.00342       -0.00529
   8743.00        0.00391       -0.00511
   8744.00        0.00391       -0.00491
   8745.00        0.00391       -0.00465
   8746.00        0.00391       -0.00438
   8747.00        0.00391       -0.00407
   8748.00        0.00391       -0.00374
   8749.00        0.00391       -0.00339
   8750.00        0.00391       -0.00301
   8751.00        0.00391       -0.00259
   8752.00        0.00391       -0.00218
   8753.00        0.00391       -0.00174
   8754.00        0.00391       -0.00130
   8755.00        0.00391       -0.00082
   8756.00        0.00391       -0.00035
   8757.00        0.00391        0.00012
   8758.00        0.00391        0.00060
   8759.00        0.00391        0.00108
   8760.00        0.00391        0.00157
   8761.00        0.00391        0.00204
   8762.00        0.00391        0.00252
   8763.00        0.00391        0.00298
   8764.00        0.00391        0.00343
   8765.00        0.00342        0.00388
   8766.00        0.00293        0.00430
   8767.00        0.00244        0.00470
   8768.00        0.00195        0.00510
   8769.00        0.00146        0.00545
   8770.00        0.00098        0.00580
   8771.00        0.00049        0.00610
   8772.00        0.00000        0.00639
   8773.00       -0.00049        0.00665
   8774.00       -0.00098        0.00688
   8775.00       -0.00146        0.00708
   8776.00       -0.00195        0.00723
   8777.00       -0.00244        0.00735
   8778.00       -0.00293        0.00745
   8779.00       -0.00342        0.00749
   8780.00       -0.00391        0.00751
   8781.00       -0.00439        0.00748
   8782.00       -0.00488        0.00742
   8783.00       -0.00537        0.00731
   8784.00       -0.00586        0.00716
   8785.00       -0.00635        0.00697
   8786.00       -0.00684        0.00674
   8787.00       -0.00732        0.00647
   8788.00       -0.00732        0.00616
   8789.00       -0.00732        0.00581
   8790.00       -0.00732        0.00542
   8791.00       -0.00732        0.00499
   8792.00       -0.00732        0.00452
   8793.00       -0.00732        0.00401
   8794.00       -0.00732        0.00346
   8795.00       -0.00732        0.00288
   8796.00       -0.00732        0.00227
   8797.00       -0.00732        0.00162
   8798.00       -0.00732        0.00095
   8799.00       -0.00732        0.00023
   8800.00       -0.00732       -0.00050
   8801.00       -0.00732       -0.00128
   8802.00       -0.00732       -0.00206
   8803.00       -0.00732       -0.00288
   8804.00       -0.00732       -0.00372
   8805.00       -0.00732       -0.00458
   8806.00       -0.00732       -0.00545
   8807.00       -0.00732       -0.00633
   8808.00       -0.00732       -0.00723
   8809.00       -0.00732       -0.00815
   8810.00       -0.00732       -0.00906
   8811.00       -0.00732       -0.00999
   8812.00       -0.00732       -0.01094
   8813.00       -0.00732       -0.01187
   8814.00       -0.00732       -0.01280
   8815.00       -0.00732       -0.01373
   8816.00       -0.00732       -0.01466
   8817.00       -0.00732       -0.01559
   8818.00       -0.00732       -0.01651
   8819.00       -0.00732       -0.01741
   8820.00       -0.00732       -0.01830
   8821.00       -0.00732       -0.01917
   8822.00       -0.00732       -0.02003
   8823.00       -0.00732       -0.02087
   8824.00       -0.00732       -0.02168
   8825.00       -0.00732       -0.02249
   8826.00       -0.00732       -0.02325
   8827.00       -0.00732       -0.02400
   8828.00       -0.00732       -0.02472
   8829.00       -0.00732       -0.02542
   8830.00       -0.00732       -0.02608
   8831.00       -0.00732       -0.02670
   8832.00       -0.00732       -0.02730
   8833.00       -0.00732       -0.02786
   8834.00       -0.00732       -0.02838
   8835.00       -0.00732       -0.02887
   8836.00       -0.00732       -0.02933
   8837.00       -0.00732       -0.02974
   8838.00       -0.00684       -0.03012
   8839.00       -0.00635       -0.03046
   8840.00       -0.00586       -0.03075
   8841.00       -0.00537       -0.03101
   8842.00       -0.00488       -0.03120
   8843.00       -0.00439       -0.03139
   8844.00       -0.00439       -0.03151
   8845.00       -0.00439       -0.03160
   8846.00       -0.00439       -0.03165
   8847.00       -0.00439       -0.03165
   8848.00       -0.00439       -0.03160
   8849.00       -0.00439       -0.03151
   8850.00       -0.00439       -0.03139
   8851.00       -0.00439       -0.03122
   8852.00       -0.00439       -0.03101
   8853.00       -0.00439       -0.03076
   8854.00       -0.00439       -0.03046
   8855.00       -0.00439       -0.03012
   8856.00       -0.00439       -0.02974
   8857.00       -0.00439       -0.02933
   8858.00       -0.00439       -0.02885
   8859.00       -0.00439       -0.02835
   8860.00       -0.00439       -0.02782
   8861.00       -0.00439       -0.02724
   8862.00       -0.00439       -0.02661
   8863.00       -0.00439       -0.02596
   8864.00       -0.00439       -0.02525
   8865.00       -0.00439       -0.02451
   8866.00       -0.00439       -0.02374
   8867.00       -0.00439       -0.02292
   8868.00       -0.00439       -0.02208
   8869.00       -0.00439       -0.02118
   8870.00       -0.00439       -0.02026
   8871.00       -0.00439       -0.01930
   8872.00       -0.00439       -0.01830
   8873.00       -0.00439       -0.01727
   8874.00       -0.00439       -0.01619
   8875.00       -0.00439       -0.01509
   8876.00       -0.00439       -0.01395
   8877.00       -0.00439       -0.01277
   8878.00       -0.00439       -0.01157
   8879.00       -0.00439       -0.01033
   8880.00       -0.00439       -0.00905
   8881.00       -0.00439       -0.00774
   8882.00       -0.00439       -0.00638
   8883.00       -0.00439       -0.00500
   8884.00       -0.00439       -0.00359
   8885.00       -0.00439       -0.00214
   8886.00       -0.00439       -0.00064
   8887.00       -0.00439        0.00087
   8888.00       -0.00391        0.00243
   8889.00       -0.00342        0.00401
   8890.00       -0.00293        0.00563
   8891.00       -0.00244        0.00729
   8892.00       -0.00195        0.00897
   8893.00       -0.00146        0.01070
   8894.00       -0.00098        0.01245
   8895.00       -0.00049        0.01424
   8896.00        0.00000        0.01605
   8897.00        0.00049        0.01791
   8898.00        0.00049        0.01979
   8899.00        0.00049        0.02171
   8900.00        0.00049        0.02365
   8901.00        0.00049        0.02563
   8902.00        0.00049        0.02765
   8903.00        0.00049        0.02969
   8904.00        0.00049        0.03175
   8905.00        0.00049        0.03386
   8906.00        0.00049        0.03598
   8907.00        0.00049        0.03815
   8908.00        0.00049        0.04033
   8909.00        0.00049        0.04253
   8910.00        0.00049        0.04477
   8911.00        0.00049        0.04703
   8912.00        0.00049        0.04930
   8913.00        0.00049        0.05161
   8914.00        0.00049        0.05392
   8915.00        0.00049        0.05627
   8916.00        0.00049        0.05862
   8917.00        0.00049        0.06100
   8918.00        0.00098        0.06340
   8919.00        0.00146        0.06580
   8920.00        0.00195        0.06821
   8921.00        0.00244        0.07063
   8922.00        0.00293        0.07307
   8923.00        0.00342        0.07552
   8924.00        0.00391        0.07796
   8925.00        0.00439        0.08040
   8926.00        0.00488        0.08286
   8927.00        0.00537        0.08530
   8928.00        0.00537        0.08774
   8929.00        0.00537        0.09018
   8930.00        0.00537        0.09262
   8931.00        0.00537        0.09503
   8932.00        0.00537        0.09744
   8933.00        0.00537        0.09984
   8934.00        0.00537        0.10223
   8935.00        0.00537        0.10460
   8936.00        0.00537        0.10693
   8937.00        0.00537        0.10927
   8938.00        0.00537        0.11157
   8939.00        0.00537        0.11385
   8940.00        0.00537        0.11610
   8941.00        0.00537        0.11832
   8942.00        0.00537        0.12051
   8943.00        0.00537        0.12268
   8944.00        0.00537        0.12480
   8945.00        0.00537        0.12691
   8946.00        0.00537        0.12895
   8947.00        0.00586        0.13098
   8948.00        0.00635        0.13295
   8949.00        0.00684        0.13490
   8950.00        0.00732        0.13680
   8951.00        0.00781        0.13866
   8952.00        0.00830        0.14047
   8953.00        0.00830        0.14223
   8954.00        0.00830        0.14395
   8955.00        0.00830        0.14563
   8956.00        0.00830        0.14726
   8957.00        0.00830        0.14885
   8958.00        0.00830        0.15039
   8959.00        0.00830        0.15189
   8960.00        0.00830        0.15334
   8961.00        0.00830        0.15472
   8962.00        0.00830        0.15608
   8963.00        0.00830        0.15738
   8964.00        0.00830        0.15863
   8965.00        0.00830        0.15985
   8966.00        0.00830        0.16101
   8967.00        0.00830        0.16212
   8968.00        0.00830        0.16319
   8969.00        0.00830        0.16423
   8970.00        0.00830        0.16522
   8971.00        0.00830        0.16615
   8972.00        0.00830        0.16705
   8973.00        0.00830        0.16792
   8974.00        0.00830        0.16875
   8975.00        0.00830        0.16953
   8976.00        0.00830        0.17027
   8977.00        0.00830        0.17099
   8978.00        0.00830        0.17166
   8979.00        0.00830        0.17230
   8980.00        0.00830        0.17291
   8981.00        0.00830        0.17349
   8982.00        0.00830        0.17406
   8983.00        0.00830        0.17458
   8984.00        0.00830        0.17506
   8985.00        0.00830        0.17554
   8986.00        0.00830        0.17598
   8987.00        0.00830        0.17639
   8988.00        0.00830        0.17679
   8989.00        0.00830        0.17717
   8990.00        0.00830        0.17752
   8991.00        0.00830        0.17786
   8992.00        0.00781        0.17816
   8993.00        0.00732        0.17847
   8994.00        0.00684        0.17874
   8995.00        0.00635        0.17900
   8996.00        0.00586        0.17924
   8997.00        0.00537        0.17946
   8998.00        0.00488        0.17967
   8999.00        0.00439        0.17986
   9000.00        0.00391        0.18004
   9001.00        0.00342        0.18019
   9002.00        0.00293        0.18034
   9003.00        0.00244        0.18047
   9004.00        0.00195        0.18057
   9005.00        0.00146        0.18066
   9006.00        0.00098        0.18073
   9007.00        0.00049        0.18079
   9008.00        0.00000        0.18082
   9009.00       -0.00049        0.18083
   9010.00       -0.00098        0.18082
   9011.00       -0.00146        0.18079
   9012.00       -0.00244        0.18074
   9013.00       -0.00342        0.18065
   9014.00       -0.00439        0.18056
   9015.00       -0.00537        0.18042
   9016.00       -0.00635        0.18025
   9017.00       -0.00732        0.18007
   9018.00       -0.00830        0.17986
   9019.00       -0.00928        0.17960
   9020.00       -0.01025        0.17931
   9021.00       -0.01074        0.17899
   9022.00       -0.01123        0.17863
   9023.00       -0.01172        0.17824
   9024.00       -0.01221        0.17780
   9025.00       -0.01270        0.17732
   9026.00       -0.01318        0.17680
   9027.00       -0.01367        0.17624
   9028.00       -0.01416        0.17563
   9029.00       -0.01465        0.17497
   9030.00       -0.01514        0.17427
   9031.00       -0.01562        0.17352
   9032.00       -0.01611        0.17271
   9033.00       -0.01660        0.17188
   9034.00       -0.01709        0.17097
   9035.00       -0.01758        0.17001
   9036.00       -0.01807        0.16901
   9037.00       -0.01855        0.16795
   9038.00       -0.01904        0.16684
   9039.00       -0.01904        0.16566
   9040.00       -0.01904        0.16444
   9041.00       -0.01904        0.16318
   9042.00       -0.01904        0.16185
   9043.00       -0.01904        0.16046
   9044.00       -0.01904        0.15903
   9045.00       -0.01904        0.15755
   9046.00       -0.01904        0.15601
   9047.00       -0.01904        0.15440
   9048.00       -0.01904        0.15277
   9049.00       -0.01904        0.15108
   9050.00       -0.01855        0.14934
   9051.00       -0.01807        0.14755
   9052.00       -0.01758        0.14572
   9053.00       -0.01709        0.14384
   9054.00       -0.01660        0.14194
   9055.00       -0.01611        0.13998
   9056.00       -0.01562        0.13799
   9057.00       -0.01514        0.13596
   9058.00       -0.01465        0.13390
   9059.00       -0.01416        0.13181
   9060.00       -0.01367        0.12968
   9061.00       -0.01318        0.12755
   9062.00       -0.01270        0.12538
   9063.00       -0.01221        0.12318
   9064.00       -0.01172        0.12099
   9065.00       -0.01074        0.11876
   9066.00       -0.00977        0.11652
   9067.00       -0.00879        0.11427
   9068.00       -0.00781        0.11203
   9069.00       -0.00684        0.10977
   9070.00       -0.00586        0.10751
   9071.00       -0.00488        0.10527
   9072.00       -0.00391        0.10303
   9073.00       -0.00293        0.10078
   9074.00       -0.00195        0.09856
   9075.00       -0.00098        0.09633
   9076.00        0.00000        0.09413
   9077.00        0.00098        0.09195
   9078.00        0.00195        0.08980
   9079.00        0.00293        0.08766
   9080.00        0.00342        0.08556
   9081.00        0.00391        0.08348
   9082.00        0.00439        0.08142
   9083.00        0.00488        0.07941
   9084.00        0.00537        0.07744
   9085.00        0.00586        0.07549
   9086.00        0.00635        0.07358
   9087.00        0.00684        0.07172
   9088.00        0.00732        0.06990
   9089.00        0.00781        0.06812
   9090.00        0.00830        0.06638
   9091.00        0.00879        0.06470
   9092.00        0.00928        0.06305
   9093.00        0.00977        0.06145
   9094.00        0.01025        0.05989
   9095.00        0.01074        0.05840
   9096.00        0.01123        0.05693
   9097.00        0.01172        0.05553
   9098.00        0.01172        0.05417
   9099.00        0.01172        0.05286
   9100.00        0.01172        0.05159
   9101.00        0.01172        0.05037
   9102.00        0.01172        0.04919
   9103.00        0.01172        0.04808
   9104.00        0.01172        0.04700
   9105.00        0.01172        0.04596
   9106.00        0.01172        0.04495
   9107.00        0.01172        0.04401
   9108.00        0.01172        0.04309
   9109.00        0.01172        0.04222
   9110.00        0.01172        0.04138
   9111.00        0.01172        0.04057
   9112.00        0.01172        0.03981
   9113.00        0.01172        0.03908
   9114.00        0.01172        0.03836
   9115.00        0.01172        0.03769
   9116.00        0.01172        0.03703
   9117.00        0.01172        0.03642
   9118.00        0.01172        0.03581
   9119.00        0.01172        0.03523
   9120.00        0.01172        0.03468
   9121.00        0.01172        0.03413
   9122.00        0.01172        0.03362
   9123.00        0.01172        0.03311
   9124.00        0.01172        0.03262
   9125.00        0.01172        0.03214
   9126.00        0.01172        0.03166
   9127.00        0.01172        0.03120
   9128.00        0.01172        0.03075
   9129.00        0.01172        0.03030
   9130.00        0.01172        0.02985
   9131.00        0.01172        0.02942
   9132.00        0.01172        0.02898
   9133.00        0.01172        0.02855
   9134.00        0.01172        0.02812
   9135.00        0.01172        0.02768
   9136.00        0.01172        0.02725
   9137.00        0.01172        0.02682
   9138.00        0.01172        0.02640
   9139.00        0.01172        0.02597
   9140.00        0.01172        0.02554
   9141.00        0.01172        0.02512
   9142.00        0.01172        0.02469
   9143.00        0.01172        0.02426
   9144.00        0.01172        0.02383
   9145.00        0.01172        0.02341
   9146.00        0.01172        0.02298
   9147.00        0.01172        0.02257
   9148.00        0.01172        0.02216
   9149.00        0.01172        0.02174
   9150.00        0.01172        0.02135
   9151.00        0.01172        0.02095
   9152.00        0.01172        0.02057
   9153.00        0.01172        0.02019
   9154.00        0.01172        0.01984
   9155.00        0.01172        0.01949
   9156.00        0.01172        0.01915
   9157.00        0.01172        0.01883
   9158.00        0.01172        0.01854
   9159.00        0.01172        0.01826
   9160.00        0.01172        0.01801
   9161.00        0.01172        0.01778
   9162.00        0.01172        0.01756
   9163.00        0.01172        0.01740
   9164.00        0.01172        0.01724
   9165.00        0.01172        0.01712
   9166.00        0.01172        0.01703
   9167.00        0.01172        0.01698
   9168.00        0.01172        0.01697
   9169.00        0.01172        0.01698
   9170.00        0.01172        0.01703
   9171.00        0.01172        0.01714
   9172.00        0.01172        0.01727
   9173.00        0.01172        0.01744
   9174.00        0.01172        0.01767
   9175.00        0.01172        0.01793
   9176.00        0.01172        0.01825
   9177.00        0.01172        0.01860
   9178.00        0.01172        0.01901
   9179.00        0.01172        0.01945
   9180.00        0.01172        0.01996
   9181.00        0.01172        0.02051
   9182.00        0.01172        0.02110
   9183.00        0.01172        0.02174
   9184.00        0.01172        0.02243
   9185.00        0.01172        0.02316
   9186.00        0.01172        0.02396
   9187.00        0.01172        0.02480
   9188.00        0.01172        0.02568
   9189.00        0.01172        0.02661
   9190.00        0.01172        0.02759
   9191.00        0.01172        0.02861
   9192.00        0.01172        0.02966
   9193.00        0.01172        0.03078
   9194.00        0.01172        0.03194
   9195.00        0.01172        0.03313
   9196.00        0.01172        0.03435
   9197.00        0.01172        0.03563
   9198.00        0.01172        0.03693
   9199.00        0.01172        0.03828
   9200.00        0.01123        0.03966
   9201.00        0.01074        0.04106
   9202.00        0.01025        0.04251
   9203.00        0.00977        0.04398
   9204.00        0.00928        0.04547
   9205.00        0.00879        0.04700
   9206.00        0.00830        0.04855
   9207.00        0.00781        0.05013
   9208.00        0.00732        0.05171
   9209.00        0.00684        0.05333
   9210.00        0.00635        0.05495
   9211.00        0.00586        0.05659
   9212.00        0.00537        0.05826
   9213.00        0.00488        0.05992
   9214.00        0.00439        0.06161
   9215.00        0.00391        0.06331
   9216.00        0.00342        0.06500
   9217.00        0.00293        0.06671
   9218.00        0.00244        0.06842
   9219.00        0.00195        0.07014
   9220.00        0.00146        0.07185
   9221.00        0.00098        0.07358
   9222.00        0.00049        0.07530
   9223.00        0.00000        0.07703
   9224.00       -0.00049        0.07875
   9225.00       -0.00098        0.08046
   9226.00       -0.00146        0.08218
   9227.00       -0.00195        0.08389
   9228.00       -0.00244        0.08562
   9229.00       -0.00293        0.08731
   9230.00       -0.00342        0.08902
   9231.00       -0.00391        0.09071
   9232.00       -0.00439        0.09241
   9233.00       -0.00488        0.09410
   9234.00       -0.00537        0.09578
   9235.00       -0.00586        0.09746
   9236.00       -0.00635        0.09914
   9237.00       -0.00684        0.10080
   9238.00       -0.00732        0.10246
   9239.00       -0.00781        0.10411
   9240.00       -0.00830        0.10577
   9241.00       -0.00879        0.10742
   9242.00       -0.00928        0.10905
   9243.00       -0.00977        0.11070
   9244.00       -0.01025        0.11234
   9245.00       -0.01074        0.11397
   9246.00       -0.01123        0.11560
   9247.00       -0.01172        0.11723
   9248.00       -0.01221        0.11885
   9249.00       -0.01270        0.12048
   9250.00       -0.01318        0.12210
   9251.00       -0.01318        0.12372
   9252.00       -0.01318        0.12534
   9253.00       -0.01318        0.12695
   9254.00       -0.01318        0.12857
   9255.00       -0.01318        0.13019
   9256.00       -0.01318        0.13181
   9257.00       -0.01318        0.13342
   9258.00       -0.01318        0.13504
   9259.00       -0.01318        0.13666
   9260.00       -0.01318        0.13826
   9261.00       -0.01318        0.13988
   9262.00       -0.01318        0.14148
   9263.00       -0.01318        0.14310
   9264.00       -0.01318        0.14470
   9265.00       -0.01270        0.14630
   9266.00       -0.01221        0.14790
   9267.00       -0.01172        0.14949
   9268.00       -0.01123        0.15108
   9269.00       -0.01074        0.15265
   9270.00       -0.01025        0.15424
   9271.00       -0.00977        0.15579
   9272.00       -0.00928        0.15735
   9273.00       -0.00879        0.15891
   9274.00       -0.00830        0.16043
   9275.00       -0.00781        0.16196
   9276.00       -0.00732        0.16347
   9277.00       -0.00684        0.16496
   9278.00       -0.00635        0.16644
   9279.00       -0.00586        0.16791
   9280.00       -0.00537        0.16936
   9281.00       -0.00488        0.17078
   9282.00       -0.00439        0.17218
   9283.00       -0.00391        0.17355
   9284.00       -0.00342        0.17491
   9285.00       -0.00293        0.17624
   9286.00       -0.00244        0.17755
   9287.00       -0.00195        0.17882
   9288.00       -0.00146        0.18007
   9289.00       -0.00098        0.18129
   9290.00       -0.00049        0.18248
   9291.00        0.00000        0.18362
   9292.00        0.00049        0.18474
   9293.00        0.00098        0.18582
   9294.00        0.00098        0.18687
   9295.00        0.00098        0.18788
   9296.00        0.00098        0.18884
   9297.00        0.00098        0.18977
   9298.00        0.00098        0.19067
   9299.00        0.00098        0.19151
   9300.00        0.00098        0.19232
   9301.00        0.00098        0.19310
   9302.00        0.00098        0.19382
   9303.00        0.00098        0.19450
   9304.00        0.00098        0.19514
   9305.00        0.00098        0.19574
   9306.00        0.00098        0.19630
   9307.00        0.00049        0.19681
   9308.00        0.00000        0.19728
   9309.00       -0.00049        0.19771
   9310.00       -0.00098        0.19809
   9311.00       -0.00146        0.19844
   9312.00       -0.00195        0.19873
   9313.00       -0.00244        0.19899
   9314.00       -0.00293        0.19922
   9315.00       -0.00342        0.19939
   9316.00       -0.00391        0.19954
   9317.00       -0.00439        0.19963
   9318.00       -0.00488        0.19971
   9319.00       -0.00537        0.19974
   9320.00       -0.00586        0.19972
   9321.00       -0.00635        0.19968
   9322.00       -0.00684        0.19960
   9323.00       -0.00732        0.19949
   9324.00       -0.00781        0.19936
   9325.00       -0.00830        0.19919
   9326.00       -0.00879        0.19899
   9327.00       -0.00928        0.19876
   9328.00       -0.00977        0.19850
   9329.00       -0.01025        0.19823
   9330.00       -0.01074        0.19792
   9331.00       -0.01123        0.19759
   9332.00       -0.01172        0.19724
   9333.00       -0.01221        0.19685
   9334.00       -0.01270        0.19646
   9335.00       -0.01318        0.19603
   9336.00       -0.01367        0.19559
   9337.00       -0.01416        0.19513
   9338.00       -0.01465        0.19464
   9339.00       -0.01514        0.19415
   9340.00       -0.01562        0.19363
   9341.00       -0.01611        0.19310
   9342.00       -0.01660        0.19254
   9343.00       -0.01709        0.19197
   9344.00       -0.01758        0.19138
   9345.00       -0.01758        0.19078
   9346.00       -0.01758        0.19016
   9347.00       -0.01758        0.18950
   9348.00       -0.01758        0.18884
   9349.00       -0.01758        0.18817
   9350.00       -0.01758        0.18747
   9351.00       -0.01758        0.18675
   9352.00       -0.01758        0.18600
   9353.00       -0.01758        0.18524
   9354.00       -0.01758        0.18446
   9355.00       -0.01758        0.18367
   9356.00       -0.01709        0.18283
   9357.00       -0.01660        0.18198
   9358.00       -0.01611        0.18111
   9359.00       -0.01562        0.18021
   9360.00       -0.01514        0.17926
   9361.00       -0.01465        0.17830
   9362.00       -0.01416        0.17731
   9363.00       -0.01367        0.17628
   9364.00       -0.01318        0.17523
   9365.00       -0.01270        0.17415
   9366.00       -0.01221        0.17302
   9367.00       -0.01172        0.17186
   9368.00       -0.01123        0.17067
   9369.00       -0.01074        0.16943
   9370.00       -0.01025        0.16817
   9371.00       -0.00977        0.16685
   9372.00       -0.00879        0.16550
   9373.00       -0.00781        0.16411
   9374.00       -0.00684        0.16267
   9375.00       -0.00586        0.16119
   9376.00       -0.00488        0.15968
   9377.00       -0.00391        0.15811
   9378.00       -0.00293        0.15651
   9379.00       -0.00195        0.15486
   9380.00       -0.00098        0.15315
   9381.00       -0.00049        0.15143
   9382.00        0.00000        0.14964
   9383.00        0.00049        0.14781
   9384.00        0.00098        0.14595
   9385.00        0.00146        0.14404
   9386.00        0.00195        0.14209
   9387.00        0.00244        0.14011
   9388.00        0.00293        0.13808
   9389.00        0.00342        0.13600
   9390.00        0.00391        0.13391
   9391.00        0.00439        0.13177
   9392.00        0.00488        0.12961
   9393.00        0.00537        0.12741
   9394.00        0.00586        0.12518
   9395.00        0.00635        0.12292
   9396.00        0.00684        0.12064
   9397.00        0.00732        0.11835
   9398.00        0.00781        0.11603
   9399.00        0.00781        0.11369
   9400.00        0.00781        0.11133
   9401.00        0.00781        0.10898
   9402.00        0.00781        0.10660
   9403.00        0.00781        0.10422
   9404.00        0.00781        0.10185
   9405.00        0.00781        0.09947
   9406.00        0.00781        0.09709
   9407.00        0.00781        0.09473
   9408.00        0.00781        0.09236
   9409.00        0.00781        0.09001
   9410.00        0.00781        0.08769
   9411.00        0.00781        0.08537
   9412.00        0.00781        0.08308
   9413.00        0.00781        0.08083
   9414.00        0.00781        0.07858
   9415.00        0.00781        0.07639
   9416.00        0.00781        0.07420
   9417.00        0.00781        0.07207
   9418.00        0.00781        0.06998
   9419.00        0.00781        0.06792
   9420.00        0.00732        0.06590
   9421.00        0.00684        0.06393
   9422.00        0.00635        0.06201
   9423.00        0.00586        0.06015
   9424.00        0.00537        0.05833
   9425.00        0.00537        0.05656
   9426.00        0.00537        0.05486
   9427.00        0.00537        0.05319
   9428.00        0.00537        0.05161
   9429.00        0.00537        0.05006
   9430.00        0.00537        0.04858
   9431.00        0.00537        0.04715
   9432.00        0.00537        0.04579
   9433.00        0.00537        0.04449
   9434.00        0.00537        0.04324
   9435.00        0.00537        0.04205
   9436.00        0.00537        0.04094
   9437.00        0.00537        0.03987
   9438.00        0.00537        0.03885
   9439.00        0.00537        0.03790
   9440.00        0.00537        0.03700
   9441.00        0.00537        0.03616
   9442.00        0.00537        0.03537
   9443.00        0.00537        0.03464
   9444.00        0.00537        0.03395
   9445.00        0.00537        0.03331
   9446.00        0.00537        0.03271
   9447.00        0.00537        0.03217
   9448.00        0.00586        0.03166
   9449.00        0.00635        0.03120
   9450.00        0.00684        0.03078
   9451.00        0.00732        0.03038
   9452.00        0.00781        0.03003
   9453.00        0.00830        0.02971
   9454.00        0.00879        0.02940
   9455.00        0.00928        0.02914
   9456.00        0.00977        0.02890
   9457.00        0.01025        0.02867
   9458.00        0.01074        0.02847
   9459.00        0.01123        0.02829
   9460.00        0.01172        0.02812
   9461.00        0.01221        0.02797
   9462.00        0.01270        0.02783
   9463.00        0.01318        0.02771
   9464.00        0.01367        0.02759
   9465.00        0.01416        0.02747
   9466.00        0.01465        0.02736
   9467.00        0.01514        0.02725
   9468.00        0.01562        0.02715
   9469.00        0.01611        0.02704
   9470.00        0.01660        0.02693
   9471.00        0.01709        0.02682
   9472.00        0.01758        0.02670
   9473.00        0.01807        0.02660
   9474.00        0.01855        0.02647
   9475.00        0.01904        0.02635
   9476.00        0.01953        0.02623
   9477.00        0.02002        0.02611
   9478.00        0.02051        0.02597
   9479.00        0.02051        0.02583
   9480.00        0.02051        0.02570
   9481.00        0.02051        0.02554
   9482.00        0.02051        0.02541
   9483.00        0.02051        0.02525
   9484.00        0.02051        0.02510
   9485.00        0.02051        0.02496
   9486.00        0.02051        0.02481
   9487.00        0.02051        0.02467
   9488.00        0.02051        0.02454
   9489.00        0.02002        0.02440
   9490.00        0.01953        0.02428
   9491.00        0.01904        0.02415
   9492.00        0.01855        0.02405
   9493.00        0.01807        0.02396
   9494.00        0.01758        0.02388
   9495.00        0.01709        0.02382
   9496.00        0.01660        0.02376
   9497.00        0.01611        0.02373
   9498.00        0.01562        0.02373
   9499.00        0.01514        0.02374
   9500.00        0.01416        0.02377
   9501.00        0.01318        0.02383
   9502.00        0.01221        0.02393
   9503.00        0.01123        0.02405
   9504.00        0.01025        0.02420
   9505.00        0.00928        0.02437
   9506.00        0.00830        0.02458
   9507.00        0.00732        0.02483
   9508.00        0.00635        0.02510
   9509.00        0.00537        0.02542
   9510.00        0.00439        0.02577
   9511.00        0.00342        0.02615
   9512.00        0.00244        0.02657
   9513.00        0.00146        0.02702
   9514.00        0.00049        0.02751
   9515.00       -0.00049        0.02805
   9516.00       -0.00146        0.02861
   9517.00       -0.00244        0.02921
   9518.00       -0.00342        0.02983
   9519.00       -0.00439        0.03050
   9520.00       -0.00537        0.03120
   9521.00       -0.00635        0.03194
   9522.00       -0.00732        0.03268
   9523.00       -0.00830        0.03348
   9524.00       -0.00928        0.03430
   9525.00       -0.01025        0.03514
   9526.00       -0.01123        0.03600
   9527.00       -0.01221        0.03688
   9528.00       -0.01318        0.03778
   9529.00       -0.01416        0.03870
   9530.00       -0.01514        0.03963
   9531.00       -0.01611        0.04057
   9532.00       -0.01709        0.04152
   9533.00       -0.01758        0.04248
   9534.00       -0.01807        0.04343
   9535.00       -0.01855        0.04439
   9536.00       -0.01904        0.04535
   9537.00       -0.01953        0.04630
   9538.00       -0.02002        0.04723
   9539.00       -0.02051        0.04816
   9540.00       -0.02100        0.04906
   9541.00       -0.02148        0.04996
   9542.00       -0.02148        0.05083
   9543.00       -0.02148        0.05167
   9544.00       -0.02148        0.05247
   9545.00       -0.02148        0.05327
   9546.00       -0.02148        0.05403
   9547.00       -0.02148        0.05475
   9548.00       -0.02148        0.05544
   9549.00       -0.02148        0.05608
   9550.00       -0.02148        0.05667
   9551.00       -0.02100        0.05724
   9552.00       -0.02051        0.05775
   9553.00       -0.02002        0.05821
   9554.00       -0.01953        0.05862
   9555.00       -0.01904        0.05901
   9556.00       -0.01855        0.05931
   9557.00       -0.01807        0.05959
   9558.00       -0.01758        0.05980
   9559.00       -0.01709        0.05995
   9560.00       -0.01660        0.06006
   9561.00       -0.01611        0.06010
   9562.00       -0.01562        0.06010
   9563.00       -0.01465        0.06006
   9564.00       -0.01367        0.05995
   9565.00       -0.01270        0.05980
   9566.00       -0.01172        0.05959
   9567.00       -0.01074        0.05934
   9568.00       -0.00977        0.05904
   9569.00       -0.00879        0.05869
   9570.00       -0.00781        0.05829
   9571.00       -0.00684        0.05785
   9572.00       -0.00586        0.05737
   9573.00       -0.00488        0.05687
   9574.00       -0.00391        0.05632
   9575.00       -0.00293        0.05574
   9576.00       -0.00195        0.05511
   9577.00       -0.00146        0.05449
   9578.00       -0.00098        0.05382
   9579.00       -0.00049        0.05313
   9580.00        0.00000        0.05243
   9581.00        0.00049        0.05171
   9582.00        0.00098        0.05098
   9583.00        0.00146        0.05025
   9584.00        0.00195        0.04950
   9585.00        0.00244        0.04875
   9586.00        0.00293        0.04800
   9587.00        0.00342        0.04727
   9588.00        0.00391        0.04654
   9589.00        0.00439        0.04581
   9590.00        0.00488        0.04510
   9591.00        0.00488        0.04440
   9592.00        0.00488        0.04373
   9593.00        0.00488        0.04308
   9594.00        0.00488        0.04245
   9595.00        0.00488        0.04185
   9596.00        0.00488        0.04129
   9597.00        0.00488        0.04076
   9598.00        0.00488        0.04025
   9599.00        0.00488        0.03978
   9600.00        0.00488        0.03935
   9601.00        0.00488        0.03896
   9602.00        0.00488        0.03860
   9603.00        0.00488        0.03830
   9604.00        0.00439        0.03804
   9605.00        0.00391        0.03781
   9606.00        0.00342        0.03764
   9607.00        0.00293        0.03751
   9608.00        0.00244        0.03741
   9609.00        0.00195        0.03737
   9610.00        0.00146        0.03737
   9611.00        0.00098        0.03741
   9612.00        0.00049        0.03751
   9613.00        0.00000        0.03763
   9614.00       -0.00049        0.03780
   9615.00       -0.00098        0.03801
   9616.00       -0.00146        0.03825
   9617.00       -0.00195        0.03854
   9618.00       -0.00244        0.03886
   9619.00       -0.00293        0.03922
   9620.00       -0.00342        0.03960
   9621.00       -0.00391        0.04001
   9622.00       -0.00439        0.04044
   9623.00       -0.00488        0.04091
   9624.00       -0.00537        0.04138
   9625.00       -0.00586        0.04189
   9626.00       -0.00635        0.04240
   9627.00       -0.00635        0.04294
   9628.00       -0.00635        0.04347
   9629.00       -0.00635        0.04404
   9630.00       -0.00635        0.04459
   9631.00       -0.00635        0.04514
   9632.00       -0.00635        0.04570
   9633.00       -0.00635        0.04625
   9634.00       -0.00635        0.04680
   9635.00       -0.00635        0.04733
   9636.00       -0.00635        0.04787
   9637.00       -0.00635        0.04837
   9638.00       -0.00635        0.04887
   9639.00       -0.00635        0.04935
   9640.00       -0.00635        0.04979
   9641.00       -0.00635        0.05023
   9642.00       -0.00635        0.05063
   9643.00       -0.00635        0.05099
   9644.00       -0.00635        0.05135
   9645.00       -0.00586        0.05165
   9646.00       -0.00537        0.05194
   9647.00       -0.00488        0.05219
   9648.00       -0.00439        0.05238
   9649.00       -0.00391        0.05255
   9650.00       -0.00342        0.05269
   9651.00       -0.00293        0.05278
   9652.00       -0.00244        0.05284
   9653.00       -0.00195        0.05286
   9654.00       -0.00146        0.05283
   9655.00       -0.00098        0.05275
   9656.00       -0.00049        0.05264
   9657.00        0.00000        0.05251
   9658.00        0.00049        0.05232
   9659.00        0.00098        0.05209
   9660.00        0.00146        0.05183
   9661.00        0.00146        0.05153
   9662.00        0.00146        0.05119
   9663.00        0.00146        0.05083
   9664.00        0.00146        0.05042
   9665.00        0.00146        0.04999
   9666.00        0.00146        0.04951
   9667.00        0.00146        0.04903
   9668.00        0.00146        0.04849
   9669.00        0.00146        0.04794
   9670.00        0.00146        0.04738
   9671.00        0.00146        0.04678
   9672.00        0.00146        0.04617
   9673.00        0.00146        0.04555
   9674.00        0.00146        0.04491
   9675.00        0.00146        0.04425
   9676.00        0.00146        0.04358
   9677.00        0.00146        0.04291
   9678.00        0.00146        0.04224
   9679.00        0.00146        0.04155
   9680.00        0.00098        0.04086
   9681.00        0.00049        0.04018
   9682.00        0.00000        0.03949
   9683.00       -0.00049        0.03880
   9684.00       -0.00098        0.03813
   9685.00       -0.00146        0.03748
   9686.00       -0.00195        0.03682
   9687.00       -0.00244        0.03618
   9688.00       -0.00293        0.03554
   9689.00       -0.00342        0.03493
   9690.00       -0.00391        0.03432
   9691.00       -0.00439        0.03374
   9692.00       -0.00488        0.03317
   9693.00       -0.00537        0.03262
   9694.00       -0.00586        0.03209
   9695.00       -0.00635        0.03159
   9696.00       -0.00684        0.03110
   9697.00       -0.00732        0.03062
   9698.00       -0.00781        0.03018
   9699.00       -0.00830        0.02975
   9700.00       -0.00879        0.02936
   9701.00       -0.00879        0.02898
   9702.00       -0.00879        0.02861
   9703.00       -0.00879        0.02827
   9704.00       -0.00879        0.02795
   9705.00       -0.00879        0.02765
   9706.00       -0.00879        0.02737
   9707.00       -0.00879        0.02711
   9708.00       -0.00879        0.02687
   9709.00       -0.00879        0.02664
   9710.00       -0.00879        0.02643
   9711.00       -0.00879        0.02623
   9712.00       -0.00879        0.02605
   9713.00       -0.00830        0.02586
   9714.00       -0.00781        0.02570
   9715.00       -0.00732        0.02554
   9716.00       -0.00684        0.02539
   9717.00       -0.00635        0.02525
   9718.00       -0.00586        0.02512
   9719.00       -0.00537        0.02498
   9720.00       -0.00488        0.02484
   9721.00       -0.00439        0.02470
   9722.00       -0.00391        0.02457
   9723.00       -0.00342        0.02443
   9724.00       -0.00293        0.02428
   9725.00       -0.00195        0.02412
   9726.00       -0.00098        0.02397
   9727.00        0.00000        0.02380
   9728.00        0.00098        0.02362
   9729.00        0.00195        0.02344
   9730.00        0.00293        0.02324
   9731.00        0.00391        0.02303
   9732.00        0.00488        0.02280
   9733.00        0.00586        0.02257
   9734.00        0.00684        0.02231
   9735.00        0.00781        0.02203
   9736.00        0.00879        0.02174
   9737.00        0.00977        0.02144
   9738.00        0.01074        0.02112
   9739.00        0.01172        0.02078
   9740.00        0.01270        0.02042
   9741.00        0.01367        0.02005
   9742.00        0.01465        0.01965
   9743.00        0.01562        0.01924
   9744.00        0.01660        0.01881
   9745.00        0.01709        0.01837
   9746.00        0.01758        0.01790
   9747.00        0.01807        0.01743
   9748.00        0.01855        0.01694
   9749.00        0.01904        0.01643
   9750.00        0.01953        0.01591
   9751.00        0.02002        0.01538
   9752.00        0.02051        0.01483
   9753.00        0.02100        0.01427
   9754.00        0.02148        0.01370
   9755.00        0.02148        0.01314
[truncated: 42,846 more chars]
