# Supplementary material for: The near-field tsunami generated by the 15 January 2022 eruption of the Hunga Tonga-Hunga Ha’apai volcano and its impact on Tongatapu, Tonga
Source: Sci Rep. 2022 Sep 7;12:15187. doi: 10.1038/s41598-022-19486-w (PMC9452557; doi:10.1038/s41598-022-19486-w)
Supplement: Supplementary file 4 — Supplementary Information 4. [file 41598_2022_19486_MOESM4_ESM.zip › Output-Point_R0_100TNT.txt]

      0.00        0.00000        0.00000
      1.00        0.00000        0.00000
      2.00        0.00000        0.00000
      3.00        0.00000        0.00000
      4.00        0.00000        0.00000
      5.00        0.00000        0.00000
      6.00        0.00000        0.00000
      7.00        0.00000        0.00000
      8.00        0.00000        0.00000
      9.00        0.00000        0.00000
     10.00        0.00000        0.00000
     11.00        0.00000        0.00000
     12.00        0.00000        0.00000
     13.00        0.00000        0.00000
     14.00        0.00000        0.00000
     15.00        0.00000        0.00000
     16.00        0.00000        0.00000
     17.00        0.00000        0.00000
     18.00        0.00000        0.00000
     19.00        0.00000        0.00000
     20.00        0.00000        0.00000
     21.00        0.00000        0.00000
     22.00        0.00000        0.00000
     23.00        0.00000        0.00000
     24.00        0.00000        0.00000
     25.00        0.00000        0.00000
     26.00        0.00000        0.00000
     27.00        0.00000        0.00000
     28.00        0.00000        0.00000
     29.00        0.00000        0.00000
     30.00        0.00000        0.00000
     31.00        0.00000        0.00000
     32.00        0.00000        0.00000
     33.00        0.00000        0.00000
     34.00        0.00000        0.00000
     35.00        0.00000        0.00000
     36.00        0.00000        0.00000
     37.00        0.00000        0.00000
     38.00        0.00000        0.00000
     39.00        0.00000        0.00000
     40.00        0.00000        0.00000
     41.00        0.00000        0.00000
     42.00        0.00000        0.00000
     43.00        0.00000        0.00000
     44.00        0.00000        0.00000
     45.00        0.00000        0.00000
     46.00        0.00000        0.00000
     47.00        0.00000        0.00000
     48.00        0.00000        0.00000
     49.00        0.00000        0.00000
     50.00        0.00000        0.00000
     51.00        0.00000        0.00000
     52.00        0.00000        0.00000
     53.00        0.00000        0.00000
     54.00        0.00000        0.00000
     55.00        0.00000        0.00000
     56.00        0.00000        0.00000
     57.00        0.00000        0.00000
     58.00        0.00000        0.00000
     59.00        0.00000        0.00000
     60.00        0.00000        0.00000
     61.00        0.00000        0.00000
     62.00        0.00000        0.00000
     63.00        0.00000        0.00000
     64.00        0.00000        0.00000
     65.00        0.00000        0.00000
     66.00        0.00000        0.00000
     67.00        0.00000        0.00000
     68.00        0.00000        0.00000
     69.00        0.00000        0.00000
     70.00        0.00000        0.00000
     71.00        0.00000        0.00000
     72.00        0.00000        0.00000
     73.00        0.00000        0.00000
     74.00        0.00000        0.00000
     75.00        0.00000        0.00000
     76.00        0.00000        0.00000
     77.00        0.00000        0.00000
     78.00        0.00000        0.00000
     79.00        0.00000        0.00000
     80.00        0.00000        0.00000
     81.00        0.00000        0.00000
     82.00        0.00000        0.00000
     83.00        0.00000        0.00000
     84.00        0.00000        0.00000
     85.00        0.00000        0.00000
     86.00        0.00000        0.00000
     87.00        0.00000        0.00000
     88.00        0.00000        0.00000
     89.00        0.00000        0.00000
     90.00        0.00000        0.00000
     91.00        0.00000        0.00000
     92.00        0.00000        0.00000
     93.00        0.00000        0.00000
     94.00        0.00000        0.00000
     95.00        0.00000        0.00000
     96.00        0.00000        0.00000
     97.00        0.00000        0.00000
     98.00        0.00000        0.00000
     99.00        0.00000        0.00000
    100.00        0.00000        0.00000
    101.00        0.00000        0.00000
    102.00        0.00000        0.00000
    103.00        0.00000        0.00000
    104.00        0.00000        0.00000
    105.00        0.00000        0.00000
    106.00        0.00000        0.00000
    107.00        0.00000        0.00000
    108.00        0.00000        0.00000
    109.00        0.00000        0.00000
    110.00        0.00000        0.00000
    111.00        0.00000        0.00000
    112.00        0.00000        0.00000
    113.00        0.00000        0.00000
    114.00        0.00000        0.00000
    115.00        0.00000        0.00000
    116.00        0.00000        0.00000
    117.00        0.00000        0.00000
    118.00        0.00000        0.00000
    119.00        0.00000        0.00000
    120.00        0.00000        0.00000
    121.00        0.00000        0.00000
    122.00        0.00000        0.00000
    123.00        0.00000        0.00000
    124.00        0.00000        0.00000
    125.00        0.00000        0.00000
    126.00        0.00000        0.00000
    127.00        0.00000        0.00000
    128.00        0.00000        0.00000
    129.00        0.00000        0.00000
    130.00        0.00000        0.00000
    131.00        0.00000        0.00000
    132.00        0.00000        0.00000
    133.00        0.00000        0.00000
    134.00        0.00000        0.00000
    135.00        0.00000        0.00000
    136.00        0.00000        0.00000
    137.00        0.00000        0.00000
    138.00        0.00000        0.00000
    139.00        0.00000        0.00000
    140.00        0.00000        0.00000
    141.00        0.00000        0.00000
    142.00        0.00000        0.00000
    143.00        0.00000        0.00000
    144.00        0.00000        0.00000
    145.00        0.00000        0.00000
    146.00        0.00000        0.00000
    147.00        0.00000        0.00000
    148.00        0.00000        0.00000
    149.00        0.00000        0.00000
    150.00        0.00000        0.00000
    151.00        0.00000        0.00000
    152.00        0.00000        0.00000
    153.00        0.00000        0.00000
    154.00        0.00000        0.00000
    155.00        0.00000        0.00000
    156.00        0.00000        0.00000
    157.00        0.00000        0.00000
    158.00        0.00000        0.00000
    159.00        0.00000        0.00000
    160.00        0.00000        0.00000
    161.00        0.00000        0.00000
    162.00        0.00000        0.00000
    163.00        0.00000        0.00000
    164.00        0.00000        0.00000
    165.00        0.00000        0.00000
    166.00        0.00000        0.00000
    167.00        0.00000        0.00000
    168.00        0.00000        0.00000
    169.00        0.00000        0.00000
    170.00        0.00000        0.00000
    171.00        0.00000        0.00000
    172.00        0.00000        0.00000
    173.00        0.00000        0.00000
    174.00        0.00000        0.00000
    175.00        0.00000        0.00000
    176.00        0.00000        0.00000
    177.00        0.00000        0.00000
    178.00        0.00000        0.00000
    179.00        0.00000        0.00000
    180.00        0.00000        0.00000
    181.00        0.00000        0.00000
    182.00        0.00000        0.00000
    183.00        0.00000        0.00000
    184.00        0.00000        0.00000
    185.00        0.00000        0.00000
    186.00        0.00000        0.00000
    187.00        0.00000        0.00000
    188.00        0.00000        0.00000
    189.00        0.00000        0.00000
    190.00        0.00000        0.00000
    191.00        0.00000        0.00000
    192.00        0.00000        0.00000
    193.00        0.00000        0.00000
    194.00        0.00000        0.00000
    195.00        0.00000        0.00000
    196.00        0.00000        0.00000
    197.00        0.00000        0.00000
    198.00        0.00000        0.00000
    199.00        0.00000        0.00000
    200.00        0.00000        0.00000
    201.00        0.00000        0.00000
    202.00        0.00000        0.00000
    203.00        0.00000        0.00000
    204.00        0.00000        0.00000
    205.00        0.00000        0.00000
    206.00        0.00000        0.00000
    207.00        0.00000        0.00000
    208.00        0.00000        0.00000
    209.00        0.00000        0.00000
    210.00        0.00000        0.00000
    211.00        0.00000        0.00000
    212.00        0.00000        0.00000
    213.00        0.00000        0.00000
    214.00        0.00000        0.00000
    215.00        0.00000        0.00000
    216.00        0.00000        0.00000
    217.00        0.00000        0.00000
    218.00        0.00000        0.00000
    219.00        0.00000        0.00000
    220.00        0.00000        0.00000
    221.00        0.00000        0.00000
    222.00        0.00000        0.00000
    223.00        0.00000        0.00000
    224.00        0.00000        0.00000
    225.00        0.00000        0.00000
    226.00        0.00000        0.00000
    227.00        0.00000        0.00000
    228.00        0.00000        0.00000
    229.00        0.00000        0.00000
    230.00        0.00000        0.00000
    231.00        0.00000        0.00000
    232.00        0.00000        0.00000
    233.00        0.00000        0.00000
    234.00        0.00000        0.00000
    235.00        0.00000        0.00000
    236.00        0.00000        0.00000
    237.00        0.00000        0.00000
    238.00        0.00000        0.00000
    239.00        0.00000        0.00000
    240.00        0.00000        0.00000
    241.00        0.00000        0.00000
    242.00        0.00000        0.00000
    243.00        0.00000        0.00000
    244.00        0.00000        0.00000
    245.00        0.00000        0.00000
    246.00        0.00000        0.00000
    247.00        0.00000        0.00000
    248.00        0.00000        0.00000
    249.00        0.00000        0.00000
    250.00        0.00000        0.00000
    251.00        0.00000        0.00000
    252.00        0.00000        0.00000
    253.00        0.00000        0.00000
    254.00        0.00000        0.00000
    255.00        0.00000        0.00000
    256.00        0.00000        0.00000
    257.00        0.00000        0.00000
    258.00        0.00000        0.00000
    259.00        0.00000        0.00000
    260.00        0.00000        0.00000
    261.00        0.00000        0.00000
    262.00        0.00000        0.00000
    263.00        0.00000        0.00000
    264.00        0.00000        0.00000
    265.00        0.00000        0.00000
    266.00        0.00000        0.00000
    267.00        0.00000        0.00000
    268.00        0.00000        0.00000
    269.00        0.00000        0.00000
    270.00        0.00000        0.00000
    271.00        0.00000        0.00000
    272.00        0.00000        0.00000
    273.00        0.00000        0.00000
    274.00        0.00000        0.00000
    275.00        0.00000        0.00000
    276.00        0.00000        0.00000
    277.00        0.00000        0.00000
    278.00        0.00000        0.00000
    279.00        0.00000        0.00000
    280.00        0.00000        0.00000
    281.00        0.00000        0.00000
    282.00        0.00000        0.00000
    283.00        0.00000        0.00000
    284.00        0.00000        0.00000
    285.00        0.00000        0.00000
    286.00        0.00000        0.00000
    287.00        0.00000        0.00000
    288.00        0.00000        0.00000
    289.00        0.00000        0.00000
    290.00        0.00000        0.00000
    291.00        0.00000        0.00000
    292.00        0.00000        0.00000
    293.00        0.00000        0.00000
    294.00        0.00000        0.00000
    295.00        0.00000        0.00000
    296.00        0.00000        0.00000
    297.00        0.00000        0.00000
    298.00        0.00000        0.00000
    299.00        0.00000        0.00000
    300.00        0.00000        0.00000
    301.00        0.00000        0.00000
    302.00        0.00000        0.00000
    303.00        0.00000        0.00000
    304.00        0.00000        0.00000
    305.00        0.00000        0.00000
    306.00        0.00000        0.00000
    307.00        0.00000        0.00000
    308.00        0.00000        0.00000
    309.00        0.00000        0.00000
    310.00        0.00000        0.00000
    311.00        0.00000        0.00000
    312.00        0.00000        0.00000
    313.00        0.00000        0.00000
    314.00        0.00000        0.00000
    315.00        0.00000        0.00000
    316.00        0.00000        0.00000
    317.00        0.00000        0.00000
    318.00        0.00000        0.00000
    319.00        0.00000        0.00000
    320.00        0.00000        0.00000
    321.00        0.00000        0.00000
    322.00        0.00000        0.00000
    323.00        0.00000        0.00000
    324.00        0.00000        0.00000
    325.00        0.00000        0.00000
    326.00        0.00000        0.00000
    327.00        0.00000        0.00000
    328.00        0.00000        0.00000
    329.00        0.00000        0.00000
    330.00        0.00000        0.00000
    331.00        0.00000        0.00000
    332.00        0.00000        0.00000
    333.00        0.00000        0.00000
    334.00        0.00000        0.00000
    335.00        0.00000        0.00000
    336.00        0.00000        0.00000
    337.00        0.00000        0.00000
    338.00        0.00000        0.00000
    339.00        0.00000        0.00000
    340.00        0.00000        0.00000
    341.00        0.00000        0.00000
    342.00        0.00000        0.00000
    343.00        0.00000        0.00000
    344.00        0.00000        0.00000
    345.00        0.00000        0.00000
    346.00        0.00000        0.00000
    347.00        0.00000        0.00000
    348.00        0.00000        0.00000
    349.00        0.00000        0.00000
    350.00        0.00000        0.00000
    351.00        0.00000        0.00000
    352.00        0.00000        0.00000
    353.00        0.00000        0.00000
    354.00        0.00000        0.00000
    355.00        0.00000        0.00000
    356.00        0.00000        0.00000
    357.00        0.00000        0.00000
    358.00        0.00000        0.00000
    359.00        0.00000        0.00000
    360.00        0.00000        0.00000
    361.00        0.00000        0.00000
    362.00        0.00000        0.00000
    363.00        0.00000        0.00000
    364.00        0.00000        0.00000
    365.00        0.00000        0.00000
    366.00        0.00000        0.00000
    367.00        0.00000        0.00000
    368.00        0.00000        0.00000
    369.00        0.00000        0.00000
    370.00        0.00000        0.00000
    371.00        0.00000        0.00000
    372.00        0.00000        0.00000
    373.00        0.00000        0.00000
    374.00        0.00000        0.00000
    375.00        0.00000        0.00000
    376.00        0.00000        0.00000
    377.00        0.00000        0.00000
    378.00        0.00000        0.00000
    379.00        0.00000        0.00000
    380.00        0.00000        0.00000
    381.00        0.00000        0.00000
    382.00        0.00000        0.00000
    383.00        0.00000        0.00000
    384.00        0.00000        0.00000
    385.00        0.00000        0.00000
    386.00        0.00000        0.00000
    387.00        0.00000        0.00000
    388.00        0.00000        0.00000
    389.00        0.00000        0.00000
    390.00        0.00000        0.00000
    391.00        0.00000        0.00000
    392.00        0.00000        0.00000
    393.00        0.00000        0.00000
    394.00        0.00000        0.00000
    395.00        0.00000        0.00000
    396.00        0.00000        0.00000
    397.00        0.00000        0.00000
    398.00        0.00000        0.00000
    399.00        0.00000        0.00000
    400.00        0.00000        0.00000
    401.00        0.00000        0.00000
    402.00        0.00000        0.00000
    403.00        0.00000        0.00000
    404.00        0.00000        0.00000
    405.00        0.00000        0.00000
    406.00        0.00000        0.00000
    407.00        0.00000        0.00000
    408.00        0.00000        0.00000
    409.00        0.00000        0.00000
    410.00        0.00000        0.00000
    411.00        0.00000        0.00000
    412.00        0.00000        0.00000
    413.00        0.00000        0.00000
    414.00        0.00000        0.00000
    415.00        0.00000        0.00000
    416.00        0.00000        0.00000
    417.00        0.00000        0.00000
    418.00        0.00000        0.00000
    419.00        0.00000        0.00000
    420.00        0.00000        0.00000
    421.00        0.00000        0.00000
    422.00        0.00000        0.00000
    423.00        0.00000        0.00000
    424.00        0.00000        0.00000
    425.00        0.00000        0.00000
    426.00        0.00000        0.00000
    427.00        0.00000        0.00000
    428.00        0.00000        0.00000
    429.00        0.00000        0.00000
    430.00        0.00000        0.00000
    431.00        0.00000        0.00000
    432.00        0.00000        0.00000
    433.00        0.00000        0.00000
    434.00        0.00000        0.00000
    435.00        0.00000        0.00000
    436.00        0.00000        0.00000
    437.00        0.00000        0.00000
    438.00        0.00000        0.00000
    439.00        0.00000        0.00000
    440.00        0.00000        0.00000
    441.00        0.00000        0.00000
    442.00        0.00000        0.00000
    443.00        0.00000        0.00000
    444.00        0.00000        0.00000
    445.00        0.00000        0.00000
    446.00        0.00000        0.00000
    447.00        0.00000        0.00000
    448.00        0.00000        0.00000
    449.00        0.00000        0.00000
    450.00        0.00000        0.00000
    451.00        0.00000        0.00000
    452.00        0.00000        0.00000
    453.00        0.00000        0.00000
    454.00        0.00000        0.00000
    455.00        0.00000        0.00000
    456.00        0.00000        0.00000
    457.00        0.00000        0.00000
    458.00        0.00000        0.00000
    459.00        0.00000        0.00000
    460.00        0.00000        0.00000
    461.00        0.00000        0.00000
    462.00        0.00000        0.00000
    463.00        0.00000        0.00000
    464.00        0.00000        0.00000
    465.00        0.00000        0.00000
    466.00        0.00000        0.00000
    467.00        0.00000        0.00000
    468.00        0.00000        0.00000
    469.00        0.00000        0.00000
    470.00        0.00000        0.00000
    471.00        0.00000        0.00000
    472.00        0.00000        0.00000
    473.00        0.00000        0.00000
    474.00        0.00000        0.00000
    475.00        0.00000        0.00000
    476.00        0.00000        0.00000
    477.00        0.00000        0.00000
    478.00        0.00000        0.00000
    479.00        0.00000        0.00000
    480.00        0.00000        0.00000
    481.00        0.00000        0.00000
    482.00        0.00000        0.00000
    483.00        0.00000        0.00000
    484.00        0.00000        0.00000
    485.00        0.00000        0.00000
    486.00        0.00000        0.00000
    487.00        0.00000        0.00000
    488.00        0.00000        0.00000
    489.00        0.00000        0.00000
    490.00        0.00000        0.00000
    491.00        0.00000        0.00000
    492.00        0.00000        0.00000
    493.00        0.00000        0.00000
    494.00        0.00000        0.00000
    495.00        0.00000        0.00000
    496.00        0.00000        0.00000
    497.00        0.00000        0.00000
    498.00        0.00000        0.00000
    499.00        0.00000        0.00000
    500.00        0.00000        0.00000
    501.00        0.00000        0.00000
    502.00        0.00000        0.00000
    503.00        0.00000        0.00000
    504.00        0.00000        0.00000
    505.00        0.00000        0.00000
    506.00        0.00000        0.00000
    507.00        0.00000        0.00000
    508.00        0.00000        0.00000
    509.00        0.00000        0.00000
    510.00        0.00000        0.00000
    511.00        0.00000        0.00000
    512.00        0.00000        0.00000
    513.00        0.00000        0.00000
    514.00        0.00000        0.00000
    515.00        0.00000        0.00000
    516.00        0.00000        0.00000
    517.00        0.00000        0.00000
    518.00        0.00000        0.00000
    519.00        0.00000        0.00000
    520.00        0.00000        0.00000
    521.00        0.00000        0.00000
    522.00        0.00000        0.00000
    523.00        0.00000        0.00000
    524.00        0.00000        0.00000
    525.00        0.00000        0.00000
    526.00        0.00000        0.00000
    527.00        0.00000        0.00000
    528.00        0.00000        0.00000
    529.00        0.00000        0.00000
    530.00        0.00000        0.00000
    531.00        0.00000        0.00000
    532.00        0.00000        0.00000
    533.00        0.00000        0.00000
    534.00        0.00000        0.00000
    535.00        0.00000        0.00000
    536.00        0.00000        0.00000
    537.00        0.00000        0.00000
    538.00        0.00000        0.00000
    539.00        0.00000        0.00000
    540.00        0.00000        0.00000
    541.00        0.00000        0.00000
    542.00        0.00000        0.00000
    543.00        0.00000        0.00000
    544.00        0.00000        0.00000
    545.00        0.00000        0.00000
    546.00        0.00000        0.00000
    547.00        0.00000        0.00000
    548.00        0.00000        0.00000
    549.00        0.00000        0.00000
    550.00        0.00000        0.00000
    551.00        0.00000        0.00000
    552.00        0.00000        0.00000
    553.00        0.00000        0.00000
    554.00        0.00000        0.00000
    555.00        0.00000        0.00000
    556.00        0.00000        0.00000
    557.00        0.00000        0.00000
    558.00        0.00000        0.00000
    559.00        0.00000        0.00000
    560.00        0.00000        0.00000
    561.00        0.00000        0.00000
    562.00        0.00000        0.00000
    563.00        0.00000        0.00000
    564.00        0.00000        0.00000
    565.00        0.00000        0.00000
    566.00        0.00000        0.00000
    567.00        0.00000        0.00000
    568.00        0.00000        0.00000
    569.00        0.00000        0.00000
    570.00        0.00000        0.00000
    571.00        0.00000        0.00000
    572.00        0.00000        0.00000
    573.00        0.00000        0.00000
    574.00        0.00000        0.00000
    575.00        0.00000        0.00000
    576.00        0.00000        0.00000
    577.00        0.00000        0.00000
    578.00        0.00000        0.00000
    579.00        0.00000        0.00000
    580.00        0.00000        0.00000
    581.00        0.00000        0.00000
    582.00        0.00000        0.00000
    583.00        0.00000        0.00000
    584.00        0.00000        0.00000
    585.00        0.00000        0.00000
    586.00        0.00000        0.00000
    587.00        0.00000        0.00000
    588.00        0.00000        0.00000
    589.00        0.00000        0.00000
    590.00        0.00000        0.00000
    591.00        0.00000        0.00000
    592.00        0.00000        0.00000
    593.00        0.00000        0.00000
    594.00        0.00000        0.00000
    595.00        0.00000        0.00000
    596.00        0.00000        0.00000
    597.00        0.00000        0.00000
    598.00        0.00000        0.00000
    599.00        0.00000        0.00000
    600.00        0.00000        0.00000
    601.00        0.00000        0.00000
    602.00        0.00000        0.00000
    603.00        0.00000        0.00000
    604.00        0.00000        0.00000
    605.00        0.00000        0.00000
    606.00        0.00000        0.00000
    607.00        0.00000        0.00000
    608.00        0.00000        0.00000
    609.00        0.00000        0.00000
    610.00        0.00000        0.00000
    611.00        0.00000        0.00000
    612.00        0.00000        0.00000
    613.00        0.00000        0.00000
    614.00        0.00000        0.00000
    615.00        0.00000        0.00000
    616.00        0.00000        0.00000
    617.00        0.00000        0.00000
    618.00        0.00000        0.00000
    619.00        0.00000        0.00000
    620.00        0.00000        0.00000
    621.00        0.00000        0.00000
    622.00        0.00000        0.00000
    623.00        0.00000        0.00000
    624.00        0.00000        0.00000
    625.00        0.00000        0.00000
    626.00        0.00000        0.00000
    627.00        0.00000        0.00000
    628.00        0.00000        0.00000
    629.00        0.00000        0.00000
    630.00        0.00000        0.00000
    631.00        0.00000        0.00000
    632.00        0.00000        0.00000
    633.00        0.00000        0.00000
    634.00        0.00000        0.00000
    635.00        0.00000        0.00000
    636.00        0.00000        0.00000
    637.00        0.00000        0.00000
    638.00        0.00000        0.00000
    639.00        0.00000        0.00000
    640.00        0.00000        0.00000
    641.00        0.00000        0.00000
    642.00        0.00000        0.00000
    643.00        0.00000        0.00000
    644.00        0.00000        0.00000
    645.00        0.00000        0.00000
    646.00        0.00000        0.00000
    647.00        0.00000        0.00000
    648.00        0.00000        0.00000
    649.00        0.00000        0.00000
    650.00        0.00000        0.00000
    651.00        0.00000        0.00000
    652.00        0.00000        0.00000
    653.00        0.00000        0.00000
    654.00        0.00000        0.00000
    655.00        0.00000        0.00000
    656.00        0.00000        0.00000
    657.00        0.00000        0.00000
    658.00        0.00000        0.00000
    659.00        0.00000        0.00000
    660.00        0.00000        0.00000
    661.00        0.00000        0.00000
    662.00        0.00000        0.00000
    663.00        0.00000        0.00000
    664.00        0.00000        0.00000
    665.00        0.00000        0.00000
    666.00        0.00000        0.00000
    667.00        0.00000        0.00000
    668.00        0.00000        0.00000
    669.00        0.00000        0.00000
    670.00        0.00000        0.00000
    671.00        0.00000        0.00000
    672.00        0.00000        0.00000
    673.00        0.00000        0.00000
    674.00        0.00000        0.00000
    675.00        0.00000        0.00000
    676.00        0.00000        0.00000
    677.00        0.00000        0.00000
    678.00        0.00000        0.00000
    679.00        0.00000        0.00000
    680.00        0.00000        0.00000
    681.00        0.00000        0.00000
    682.00        0.00000        0.00000
    683.00        0.00000        0.00000
    684.00        0.00000        0.00000
    685.00        0.00000        0.00000
    686.00        0.00000        0.00000
    687.00        0.00000        0.00000
    688.00        0.00000        0.00000
    689.00        0.00000        0.00000
    690.00        0.00000        0.00000
    691.00        0.00000        0.00000
    692.00        0.00000        0.00000
    693.00        0.00000        0.00000
    694.00        0.00000        0.00000
    695.00        0.00000        0.00000
    696.00        0.00000        0.00000
    697.00        0.00000        0.00000
    698.00        0.00000        0.00000
    699.00        0.00000        0.00000
    700.00        0.00000        0.00000
    701.00        0.00000        0.00000
    702.00        0.00000        0.00000
    703.00        0.00000        0.00000
    704.00        0.00000        0.00000
    705.00        0.00000        0.00000
    706.00        0.00000        0.00000
    707.00        0.00000        0.00000
    708.00        0.00000        0.00000
    709.00        0.00000        0.00000
    710.00        0.00000        0.00000
    711.00        0.00000        0.00000
    712.00        0.00000        0.00000
    713.00        0.00000        0.00000
    714.00        0.00000        0.00000
    715.00        0.00000        0.00000
    716.00        0.00000        0.00000
    717.00        0.00000        0.00000
    718.00        0.00000        0.00000
    719.00        0.00000        0.00000
    720.00        0.00000        0.00000
    721.00        0.00000        0.00000
    722.00        0.00000        0.00000
    723.00        0.00000        0.00000
    724.00        0.00000        0.00000
    725.00        0.00000        0.00000
    726.00        0.00000        0.00000
    727.00        0.00000        0.00000
    728.00        0.00000        0.00000
    729.00        0.00000        0.00000
    730.00        0.00000        0.00000
    731.00        0.00000        0.00000
    732.00        0.00000        0.00000
    733.00        0.00000        0.00000
    734.00        0.00000        0.00000
    735.00        0.00000        0.00000
    736.00        0.00000        0.00000
    737.00        0.00000        0.00000
    738.00        0.00000        0.00000
    739.00        0.00000        0.00000
    740.00        0.00000        0.00000
    741.00        0.00000        0.00000
    742.00        0.00000        0.00000
    743.00        0.00000        0.00000
    744.00        0.00000        0.00000
    745.00        0.00000        0.00000
    746.00        0.00000        0.00000
    747.00        0.00000        0.00000
    748.00        0.00000        0.00000
    749.00        0.00000        0.00000
    750.00        0.00000        0.00000
    751.00        0.00000        0.00000
    752.00        0.00000        0.00000
    753.00        0.00000        0.00000
    754.00        0.00000        0.00000
    755.00        0.00000        0.00000
    756.00        0.00000        0.00000
    757.00        0.00000        0.00000
    758.00        0.00000        0.00000
    759.00        0.00000        0.00000
    760.00        0.00000        0.00000
    761.00        0.00000        0.00000
    762.00        0.00000        0.00000
    763.00        0.00000        0.00000
    764.00        0.00000        0.00000
    765.00        0.00000        0.00000
    766.00        0.00000        0.00000
    767.00        0.00000        0.00000
    768.00        0.00000        0.00000
    769.00        0.00000        0.00000
    770.00        0.00000        0.00000
    771.00        0.00000        0.00000
    772.00        0.00000        0.00000
    773.00        0.00000        0.00000
    774.00        0.00000        0.00000
    775.00        0.00000        0.00000
    776.00        0.00000        0.00000
    777.00        0.00000        0.00000
    778.00        0.00000        0.00000
    779.00        0.00000        0.00000
    780.00        0.00000        0.00000
    781.00        0.00000        0.00000
    782.00        0.00000        0.00000
    783.00        0.00000        0.00000
    784.00        0.00000        0.00000
    785.00        0.00000        0.00000
    786.00        0.00000        0.00000
    787.00        0.00000        0.00000
    788.00        0.00000        0.00000
    789.00        0.00000        0.00000
    790.00        0.00000        0.00000
    791.00        0.00000        0.00000
    792.00        0.00000        0.00000
    793.00        0.00000        0.00000
    794.00        0.00000        0.00000
    795.00        0.00000        0.00000
    796.00        0.00000        0.00000
    797.00        0.00000        0.00000
    798.00        0.00000        0.00000
    799.00        0.00000        0.00000
    800.00        0.00000        0.00000
    801.00        0.00000        0.00000
    802.00        0.00000        0.00000
    803.00        0.00000        0.00000
    804.00        0.00000        0.00000
    805.00        0.00000        0.00000
    806.00        0.00000        0.00000
    807.00        0.00000        0.00000
    808.00        0.00000        0.00000
    809.00        0.00000        0.00000
    810.00        0.00000        0.00000
    811.00        0.00000        0.00000
    812.00        0.00000        0.00000
    813.00        0.00000        0.00000
    814.00        0.00000        0.00000
    815.00        0.00000        0.00000
    816.00        0.00000        0.00000
    817.00        0.00000        0.00000
    818.00        0.00000        0.00000
    819.00        0.00000        0.00000
    820.00        0.00000        0.00000
    821.00        0.00000        0.00000
    822.00        0.00000        0.00000
    823.00        0.00000        0.00000
    824.00        0.00000        0.00000
    825.00        0.00000        0.00000
    826.00        0.00000        0.00000
    827.00        0.00000        0.00000
    828.00        0.00000        0.00000
    829.00        0.00000        0.00000
    830.00        0.00000        0.00000
    831.00        0.00000        0.00000
    832.00        0.00000        0.00000
    833.00        0.00000        0.00000
    834.00        0.00000        0.00000
    835.00        0.00000        0.00000
    836.00        0.00000        0.00000
    837.00        0.00000        0.00000
    838.00        0.00000        0.00000
    839.00        0.00000        0.00000
    840.00        0.00000        0.00000
    841.00        0.00000        0.00000
    842.00        0.00000        0.00000
    843.00        0.00000        0.00000
    844.00        0.00000        0.00000
    845.00        0.00000        0.00000
    846.00        0.00000        0.00000
    847.00        0.00000        0.00000
    848.00        0.00000        0.00000
    849.00        0.00000        0.00000
    850.00        0.00000        0.00000
    851.00        0.00000        0.00000
    852.00        0.00000        0.00000
    853.00        0.00000        0.00000
    854.00        0.00000        0.00000
    855.00        0.00000        0.00000
    856.00        0.00000        0.00000
    857.00        0.00000        0.00000
    858.00        0.00000        0.00000
    859.00        0.00000        0.00000
    860.00        0.00000        0.00000
    861.00        0.00000        0.00000
    862.00        0.00000        0.00000
    863.00        0.00000        0.00000
    864.00        0.00000        0.00000
    865.00        0.00000        0.00000
    866.00        0.00000        0.00000
    867.00        0.00000        0.00000
    868.00        0.00000        0.00000
    869.00        0.00000        0.00000
    870.00        0.00000        0.00000
    871.00        0.00000        0.00000
    872.00        0.00000        0.00000
    873.00        0.00000        0.00000
    874.00        0.00000        0.00000
    875.00        0.00000        0.00000
    876.00        0.00000        0.00000
    877.00        0.00000        0.00000
    878.00        0.00000        0.00000
    879.00        0.00000        0.00000
    880.00        0.00000        0.00000
    881.00        0.00000        0.00000
    882.00        0.00000        0.00000
    883.00        0.00000        0.00000
    884.00        0.00000        0.00000
    885.00        0.00000        0.00000
    886.00        0.00000        0.00000
    887.00        0.00000        0.00000
    888.00        0.00000        0.00000
    889.00        0.00000        0.00000
    890.00        0.00000        0.00000
    891.00        0.00000        0.00000
    892.00        0.00000        0.00000
    893.00        0.00000        0.00000
    894.00        0.00000        0.00000
    895.00        0.00000        0.00000
    896.00        0.00000        0.00000
    897.00        0.00000        0.00000
    898.00        0.00000        0.00000
    899.00        0.00000        0.00000
    900.00        0.00000        0.00000
    901.00        0.00000        0.00000
    902.00        0.00000        0.00000
    903.00        0.00000        0.00000
    904.00        0.00000        0.00000
    905.00        0.00000        0.00000
    906.00        0.00000        0.00000
    907.00        0.00000        0.00000
    908.00        0.00000        0.00000
    909.00        0.00000        0.00000
    910.00        0.00000        0.00000
    911.00        0.00000        0.00000
    912.00        0.00000        0.00000
    913.00        0.00000        0.00000
    914.00        0.00000        0.00000
    915.00        0.00000        0.00000
    916.00        0.00000        0.00000
    917.00        0.00000        0.00000
    918.00        0.00000        0.00000
    919.00        0.00000        0.00000
    920.00        0.00000        0.00000
    921.00        0.00000        0.00000
    922.00        0.00000        0.00000
    923.00        0.00000        0.00000
    924.00        0.00000        0.00000
    925.00        0.00000        0.00000
    926.00        0.00000        0.00000
    927.00        0.00000        0.00000
    928.00        0.00000        0.00000
    929.00        0.00000        0.00000
    930.00        0.00000        0.00000
    931.00        0.00000        0.00000
    932.00        0.00000        0.00000
    933.00        0.00000        0.00000
    934.00        0.00000        0.00000
    935.00        0.00000        0.00000
    936.00        0.00000        0.00000
    937.00        0.00000        0.00000
    938.00        0.00000        0.00000
    939.00        0.00000        0.00000
    940.00        0.00000        0.00000
    941.00        0.00000        0.00000
    942.00        0.00000        0.00000
    943.00        0.00000        0.00000
    944.00        0.00000        0.00000
    945.00        0.00000        0.00000
    946.00        0.00000        0.00000
    947.00        0.00000        0.00000
    948.00        0.00000        0.00000
    949.00        0.00000        0.00000
    950.00        0.00000        0.00000
    951.00        0.00000        0.00000
    952.00        0.00000        0.00000
    953.00        0.00000        0.00000
    954.00        0.00000        0.00000
    955.00        0.00000        0.00000
    956.00        0.00000        0.00000
    957.00        0.00000        0.00000
    958.00        0.00000        0.00000
    959.00        0.00000        0.00000
    960.00        0.00000        0.00000
    961.00        0.00000        0.00000
    962.00        0.00000        0.00000
    963.00        0.00000        0.00000
    964.00        0.00000        0.00000
    965.00        0.00000        0.00000
    966.00        0.00000        0.00000
    967.00        0.00000        0.00000
    968.00        0.00000        0.00000
    969.00        0.00000        0.00000
    970.00        0.00000        0.00000
    971.00        0.00000        0.00000
    972.00        0.00000        0.00000
    973.00        0.00000        0.00000
    974.00        0.00000        0.00000
    975.00        0.00000        0.00000
    976.00        0.00000        0.00000
    977.00        0.00000        0.00000
    978.00        0.00000        0.00000
    979.00        0.00000        0.00000
    980.00        0.00000        0.00000
    981.00        0.00000        0.00000
    982.00        0.00000        0.00000
    983.00        0.00000        0.00000
    984.00        0.00000        0.00000
    985.00        0.00000        0.00000
    986.00        0.00000        0.00000
    987.00        0.00000        0.00000
    988.00        0.00000        0.00000
    989.00        0.00000        0.00000
    990.00        0.00000        0.00000
    991.00        0.00000        0.00000
    992.00        0.00000        0.00000
    993.00        0.00000        0.00000
    994.00        0.00000        0.00000
    995.00        0.00000        0.00000
    996.00        0.00000        0.00000
    997.00        0.00000        0.00000
    998.00        0.00000        0.00000
    999.00        0.00000        0.00000
   1000.00        0.00000        0.00000
   1001.00        0.00000        0.00000
   1002.00        0.00000        0.00000
   1003.00        0.00000        0.00000
   1004.00        0.00000        0.00000
   1005.00        0.00000        0.00000
   1006.00        0.00000        0.00000
   1007.00        0.00000        0.00000
   1008.00        0.00000        0.00000
   1009.00        0.00000        0.00000
   1010.00        0.00000        0.00000
   1011.00        0.00000        0.00000
   1012.00        0.00000        0.00000
   1013.00        0.00000        0.00000
   1014.00        0.00000        0.00000
   1015.00        0.00000        0.00000
   1016.00        0.00000        0.00000
   1017.00        0.00000        0.00000
   1018.00        0.00000        0.00000
   1019.00        0.00000        0.00000
   1020.00        0.00000        0.00000
   1021.00        0.00000        0.00000
   1022.00        0.00000        0.00000
   1023.00        0.00000        0.00000
   1024.00        0.00000        0.00000
   1025.00        0.00000        0.00000
   1026.00        0.00000        0.00000
   1027.00        0.00000        0.00000
   1028.00        0.00000        0.00000
   1029.00        0.00000        0.00000
   1030.00        0.00000        0.00000
   1031.00        0.00000        0.00000
   1032.00        0.00000        0.00000
   1033.00        0.00000        0.00000
   1034.00        0.00000        0.00000
   1035.00        0.00000        0.00000
   1036.00        0.00000        0.00000
   1037.00        0.00000        0.00000
   1038.00        0.00000        0.00000
   1039.00        0.00000        0.00000
   1040.00        0.00000        0.00000
   1041.00        0.00000        0.00000
   1042.00        0.00000        0.00000
   1043.00        0.00000        0.00000
   1044.00        0.00000        0.00000
   1045.00        0.00000        0.00000
   1046.00        0.00000        0.00000
   1047.00        0.00000        0.00000
   1048.00        0.00000        0.00000
   1049.00        0.00000        0.00000
   1050.00        0.00000        0.00000
   1051.00        0.00000        0.00000
   1052.00        0.00000        0.00000
   1053.00        0.00000        0.00000
   1054.00        0.00000        0.00000
   1055.00        0.00000        0.00000
   1056.00        0.00000        0.00000
   1057.00        0.00000        0.00000
   1058.00        0.00000        0.00000
   1059.00        0.00000        0.00000
   1060.00        0.00000        0.00000
   1061.00        0.00000        0.00000
   1062.00        0.00000        0.00000
   1063.00        0.00000        0.00000
   1064.00        0.00000        0.00000
   1065.00        0.00000        0.00000
   1066.00        0.00000        0.00000
   1067.00        0.00000        0.00000
   1068.00        0.00000        0.00000
   1069.00        0.00000        0.00000
   1070.00        0.00000        0.00000
   1071.00        0.00000        0.00000
   1072.00        0.00000        0.00000
   1073.00        0.00000        0.00000
   1074.00        0.00000        0.00000
   1075.00        0.00000        0.00000
   1076.00        0.00000        0.00000
   1077.00        0.00000        0.00000
   1078.00        0.00000        0.00000
   1079.00        0.00000        0.00000
   1080.00        0.00000        0.00000
   1081.00        0.00000        0.00000
   1082.00        0.00000        0.00000
   1083.00        0.00000        0.00000
   1084.00        0.00000        0.00000
   1085.00        0.00000        0.00000
   1086.00        0.00000        0.00000
   1087.00        0.00000        0.00000
   1088.00        0.00000        0.00000
   1089.00        0.00000        0.00000
   1090.00        0.00000        0.00000
   1091.00        0.00000        0.00000
   1092.00        0.00000        0.00000
   1093.00        0.00000        0.00000
   1094.00        0.00000        0.00000
   1095.00        0.00000        0.00000
   1096.00        0.00000        0.00000
   1097.00        0.00000        0.00000
   1098.00        0.00000        0.00000
   1099.00        0.00000        0.00000
   1100.00        0.00000        0.00000
   1101.00        0.00000        0.00000
   1102.00        0.00000        0.00000
   1103.00        0.00000        0.00000
   1104.00        0.00000        0.00000
   1105.00        0.00000        0.00000
   1106.00        0.00000        0.00000
   1107.00        0.00000        0.00000
   1108.00        0.00000        0.00000
   1109.00        0.00000        0.00000
   1110.00        0.00000        0.00000
   1111.00        0.00000        0.00000
   1112.00        0.00000        0.00000
   1113.00        0.00000        0.00000
   1114.00        0.00000        0.00000
   1115.00        0.00000        0.00000
   1116.00        0.00000        0.00000
   1117.00        0.00000        0.00000
   1118.00        0.00000        0.00000
   1119.00        0.00000        0.00000
   1120.00        0.00000        0.00000
   1121.00        0.00000        0.00000
   1122.00        0.00000        0.00000
   1123.00        0.00000        0.00000
   1124.00        0.00000        0.00000
   1125.00        0.00000        0.00000
   1126.00        0.00000        0.00000
   1127.00        0.00000        0.00000
   1128.00        0.00000        0.00000
   1129.00        0.00000        0.00000
   1130.00        0.00000        0.00000
   1131.00        0.00000        0.00000
   1132.00        0.00000        0.00000
   1133.00        0.00000        0.00000
   1134.00        0.00000        0.00000
   1135.00        0.00000        0.00000
   1136.00        0.00000        0.00000
   1137.00        0.00000        0.00000
   1138.00        0.00000        0.00000
   1139.00        0.00000        0.00000
   1140.00        0.00000        0.00000
   1141.00        0.00000        0.00000
   1142.00        0.00000        0.00000
   1143.00        0.00000        0.00000
   1144.00        0.00000        0.00000
   1145.00        0.00000        0.00000
   1146.00        0.00000        0.00000
   1147.00        0.00000        0.00000
   1148.00        0.00000        0.00000
   1149.00        0.00000        0.00000
   1150.00        0.00000        0.00000
   1151.00        0.00000        0.00000
   1152.00        0.00000        0.00000
   1153.00        0.00000        0.00000
   1154.00        0.00000        0.00000
   1155.00        0.00000        0.00000
   1156.00        0.00000        0.00000
   1157.00        0.00000        0.00000
   1158.00        0.00000        0.00000
   1159.00        0.00000        0.00000
   1160.00        0.00000        0.00000
   1161.00        0.00000        0.00000
   1162.00        0.00000        0.00000
   1163.00        0.00000        0.00000
   1164.00        0.00000        0.00000
   1165.00        0.00000        0.00000
   1166.00        0.00000        0.00000
   1167.00        0.00000        0.00000
   1168.00        0.00000        0.00000
   1169.00        0.00000        0.00000
   1170.00        0.00000        0.00000
   1171.00        0.00000        0.00000
   1172.00        0.00000        0.00000
   1173.00        0.00000        0.00000
   1174.00        0.00000        0.00000
   1175.00        0.00000        0.00000
   1176.00        0.00000        0.00000
   1177.00        0.00000        0.00000
   1178.00        0.00000        0.00000
   1179.00        0.00000        0.00000
   1180.00        0.00000        0.00000
   1181.00        0.00000        0.00000
   1182.00        0.00000        0.00000
   1183.00        0.00000        0.00000
   1184.00        0.00000        0.00000
   1185.00        0.00000        0.00000
   1186.00        0.00000        0.00000
   1187.00        0.00000        0.00000
   1188.00        0.00000        0.00000
   1189.00        0.00000        0.00000
   1190.00        0.00000        0.00000
   1191.00        0.00000        0.00000
   1192.00        0.00000        0.00000
   1193.00        0.00000        0.00000
   1194.00        0.00000        0.00000
   1195.00        0.00000        0.00000
   1196.00        0.00000        0.00000
   1197.00        0.00000        0.00000
   1198.00        0.00000        0.00000
   1199.00        0.00000        0.00000
   1200.00        0.00000        0.00000
   1201.00        0.00000        0.00000
   1202.00        0.00000        0.00000
   1203.00        0.00000        0.00000
   1204.00        0.00000        0.00000
   1205.00        0.00000        0.00000
   1206.00        0.00000        0.00000
   1207.00        0.00000        0.00000
   1208.00        0.00000        0.00000
   1209.00        0.00000        0.00000
   1210.00        0.00000        0.00000
   1211.00        0.00000        0.00000
   1212.00        0.00000        0.00000
   1213.00        0.00000        0.00000
   1214.00        0.00000        0.00000
   1215.00        0.00000        0.00000
   1216.00        0.00000        0.00000
   1217.00        0.00000        0.00000
   1218.00        0.00000        0.00000
   1219.00        0.00000        0.00000
   1220.00        0.00000        0.00000
   1221.00        0.00000        0.00000
   1222.00        0.00000        0.00000
   1223.00        0.00000        0.00000
   1224.00        0.00000        0.00000
   1225.00        0.00000        0.00000
   1226.00        0.00000        0.00000
   1227.00        0.00000        0.00000
   1228.00        0.00000        0.00000
   1229.00        0.00000        0.00000
   1230.00        0.00000        0.00000
   1231.00        0.00000        0.00000
   1232.00        0.00000        0.00000
   1233.00        0.00000        0.00000
   1234.00        0.00000        0.00000
   1235.00        0.00000        0.00000
   1236.00        0.00000        0.00000
   1237.00        0.00000        0.00000
   1238.00        0.00000        0.00000
   1239.00        0.00000        0.00000
   1240.00        0.00000        0.00000
   1241.00        0.00000        0.00000
   1242.00        0.00000        0.00000
   1243.00        0.00000        0.00000
   1244.00        0.00000        0.00000
   1245.00        0.00000        0.00000
   1246.00        0.00000        0.00000
   1247.00        0.00000        0.00000
   1248.00        0.00000        0.00000
   1249.00        0.00000        0.00000
   1250.00        0.00000        0.00000
   1251.00        0.00000        0.00000
   1252.00        0.00000        0.00000
   1253.00        0.00000        0.00000
   1254.00        0.00000        0.00000
   1255.00        0.00000        0.00000
   1256.00        0.00000        0.00000
   1257.00        0.00000        0.00000
   1258.00        0.00000        0.00000
   1259.00        0.00000        0.00000
   1260.00        0.00000        0.00000
   1261.00        0.00000        0.00000
   1262.00        0.00000        0.00000
   1263.00        0.00000        0.00000
   1264.00        0.00000        0.00000
   1265.00        0.00000        0.00000
   1266.00        0.00000        0.00000
   1267.00        0.00000        0.00000
   1268.00        0.00000        0.00000
   1269.00        0.00000        0.00000
   1270.00        0.00000        0.00000
   1271.00        0.00000        0.00000
   1272.00        0.00000        0.00000
   1273.00        0.00000        0.00000
   1274.00        0.00000        0.00000
   1275.00        0.00000        0.00000
   1276.00        0.00000        0.00000
   1277.00        0.00000        0.00000
   1278.00        0.00000        0.00000
   1279.00        0.00000        0.00000
   1280.00        0.00000        0.00000
   1281.00        0.00000        0.00000
   1282.00        0.00000        0.00000
   1283.00        0.00000        0.00000
   1284.00        0.00000        0.00000
   1285.00        0.00000        0.00000
   1286.00        0.00000        0.00000
   1287.00        0.00000        0.00000
   1288.00        0.00000        0.00000
   1289.00        0.00000        0.00000
   1290.00        0.00000        0.00000
   1291.00        0.00000        0.00000
   1292.00        0.00000        0.00000
   1293.00        0.00000        0.00000
   1294.00        0.00000        0.00000
   1295.00        0.00000        0.00000
   1296.00        0.00000        0.00000
   1297.00        0.00000        0.00000
   1298.00        0.00000        0.00000
   1299.00        0.00000        0.00000
   1300.00        0.00000        0.00000
   1301.00        0.00000        0.00000
   1302.00        0.00000        0.00000
   1303.00        0.00000        0.00000
   1304.00        0.00000        0.00000
   1305.00        0.00000        0.00000
   1306.00        0.00000        0.00000
   1307.00        0.00000        0.00000
   1308.00        0.00000        0.00000
   1309.00        0.00000        0.00000
   1310.00        0.00000        0.00000
   1311.00        0.00000        0.00000
   1312.00        0.00000        0.00000
   1313.00        0.00000        0.00000
   1314.00        0.00000        0.00000
   1315.00        0.00000        0.00000
   1316.00        0.00000        0.00000
   1317.00        0.00000        0.00000
   1318.00        0.00000        0.00000
   1319.00        0.00000        0.00000
   1320.00        0.00000        0.00000
   1321.00        0.00000        0.00000
   1322.00        0.00000        0.00000
   1323.00        0.00000        0.00000
   1324.00        0.00000        0.00000
   1325.00        0.00000        0.00000
   1326.00        0.00000        0.00000
   1327.00        0.00000        0.00000
   1328.00        0.00000        0.00000
   1329.00        0.00000        0.00000
   1330.00        0.00000        0.00000
   1331.00        0.00000        0.00000
   1332.00        0.00000        0.00000
   1333.00        0.00000        0.00000
   1334.00        0.00000        0.00000
   1335.00        0.00000        0.00000
   1336.00        0.00000        0.00000
   1337.00        0.00000        0.00000
   1338.00        0.00000        0.00000
   1339.00        0.00000        0.00000
   1340.00        0.00000        0.00000
   1341.00        0.00000        0.00000
   1342.00        0.00000        0.00000
   1343.00        0.00000        0.00000
   1344.00        0.00000        0.00000
   1345.00        0.00000        0.00000
   1346.00        0.00000        0.00000
   1347.00        0.00000        0.00000
   1348.00        0.00000        0.00000
   1349.00        0.00000        0.00000
   1350.00        0.00000        0.00000
   1351.00        0.00000        0.00000
   1352.00        0.00000        0.00000
   1353.00        0.00000        0.00000
   1354.00        0.00000        0.00000
   1355.00        0.00000        0.00000
   1356.00        0.00000        0.00000
   1357.00        0.00000        0.00000
   1358.00        0.00000        0.00000
   1359.00        0.00000        0.00000
   1360.00        0.00000        0.00000
   1361.00        0.00000        0.00000
   1362.00        0.00000        0.00000
   1363.00        0.00000        0.00000
   1364.00        0.00000        0.00000
   1365.00        0.00000        0.00000
   1366.00        0.00000        0.00000
   1367.00        0.00000        0.00000
   1368.00        0.00000        0.00000
   1369.00        0.00000        0.00000
   1370.00        0.00000        0.00000
   1371.00        0.00000        0.00000
   1372.00        0.00000        0.00000
   1373.00        0.00000        0.00000
   1374.00        0.00000        0.00002
   1375.00        0.00000        0.00002
   1376.00        0.00000        0.00002
   1377.00        0.00000        0.00002
   1378.00        0.00000        0.00002
   1379.00        0.00000        0.00002
   1380.00        0.00000        0.00002
   1381.00        0.00000        0.00002
   1382.00        0.00000        0.00002
   1383.00        0.00000        0.00002
   1384.00        0.00000        0.00003
   1385.00        0.00000        0.00003
   1386.00        0.00000        0.00003
   1387.00        0.00000        0.00003
   1388.00        0.00000        0.00003
   1389.00        0.00000        0.00003
   1390.00        0.00000        0.00003
   1391.00        0.00000        0.00005
   1392.00        0.00000        0.00005
   1393.00        0.00000        0.00005
   1394.00        0.00000        0.00005
   1395.00        0.00000        0.00006
   1396.00        0.00000        0.00006
   1397.00        0.00000        0.00006
   1398.00        0.00000        0.00008
   1399.00        0.00000        0.00008
   1400.00        0.00000        0.00008
   1401.00        0.00000        0.00009
   1402.00        0.00000        0.00009
   1403.00        0.00000        0.00009
   1404.00        0.00000        0.00011
   1405.00        0.00000        0.00011
   1406.00        0.00000        0.00012
   1407.00        0.00000        0.00012
   1408.00        0.00000        0.00014
   1409.00        0.00000        0.00015
   1410.00        0.00000        0.00015
   1411.00        0.00000        0.00017
   1412.00        0.00000        0.00017
   1413.00        0.00000        0.00018
   1414.00        0.00000        0.00020
   1415.00        0.00000        0.00021
   1416.00        0.00000        0.00023
   1417.00        0.00000        0.00023
   1418.00        0.00000        0.00024
   1419.00        0.00000        0.00026
   1420.00        0.00000        0.00027
   1421.00        0.00000        0.00029
   1422.00        0.00000        0.00032
   1423.00        0.00000        0.00034
   1424.00        0.00000        0.00035
   1425.00        0.00000        0.00037
   1426.00        0.00000        0.00040
   1427.00        0.00000        0.00041
   1428.00        0.00000        0.00044
   1429.00        0.00000        0.00046
   1430.00        0.00000        0.00049
   1431.00        0.00000        0.00052
   1432.00        0.00000        0.00053
   1433.00        0.00000        0.00056
   1434.00        0.00000        0.00060
   1435.00        0.00000        0.00063
   1436.00        0.00000        0.00067
   1437.00        0.00000        0.00070
   1438.00        0.00000        0.00073
   1439.00        0.00000        0.00078
   1440.00        0.00000        0.00081
   1441.00        0.00000        0.00085
   1442.00        0.00000        0.00090
   1443.00        0.00000        0.00095
   1444.00        0.00000        0.00099
   1445.00        0.00000        0.00104
   1446.00        0.00000        0.00110
   1447.00        0.00000        0.00114
   1448.00        0.00000        0.00121
   1449.00        0.00000        0.00127
   1450.00        0.00000        0.00133
   1451.00        0.00000        0.00139
   1452.00        0.00000        0.00146
   1453.00        0.00000        0.00154
   1454.00        0.00000        0.00160
   1455.00        0.00000        0.00168
   1456.00        0.00000        0.00177
   1457.00        0.00000        0.00185
   1458.00        0.00000        0.00194
   1459.00        0.00000        0.00203
   1460.00        0.00000        0.00212
   1461.00        0.00000        0.00223
   1462.00        0.00000        0.00233
   1463.00        0.00000        0.00244
   1464.00        0.00000        0.00255
   1465.00        0.00000        0.00267
   1466.00        0.00000        0.00279
   1467.00        0.00000        0.00293
   1468.00        0.00000        0.00307
   1469.00        0.00000        0.00320
   1470.00        0.00000        0.00334
   1471.00        0.00000        0.00349
   1472.00        0.00000        0.00366
   1473.00        0.00000        0.00381
   1474.00        0.00000        0.00400
   1475.00        0.00000        0.00417
   1476.00        0.00000        0.00436
   1477.00        0.00000        0.00455
   1478.00        0.00000        0.00475
   1479.00        0.00000        0.00496
   1480.00        0.00000        0.00519
   1481.00        0.00000        0.00540
   1482.00        0.00000        0.00565
   1483.00        0.00000        0.00589
   1484.00        0.00000        0.00615
   1485.00        0.00000        0.00641
   1486.00        0.00000        0.00668
   1487.00        0.00000        0.00697
   1488.00        0.00000        0.00728
   1489.00        0.00000        0.00758
   1490.00        0.00000        0.00790
   1491.00        0.00000        0.00824
   1492.00        0.00000        0.00859
   1493.00        0.00000        0.00896
   1494.00        0.00000        0.00934
   1495.00        0.00000        0.00972
   1496.00        0.00000        0.01013
   1497.00        0.00000        0.01054
   1498.00        0.00000        0.01099
   1499.00        0.00000        0.01144
   1500.00        0.00000        0.01192
   1501.00        0.00000        0.01241
   1502.00        0.00000        0.01291
   1503.00        0.00000        0.01343
   1504.00        0.00000        0.01398
   1505.00        0.00000        0.01454
   1506.00        0.00000        0.01512
   1507.00        0.00000        0.01573
   1508.00        0.00000        0.01636
   1509.00        0.00000        0.01701
   1510.00        0.00000        0.01768
   1511.00        0.00000        0.01839
   1512.00        0.00000        0.01910
   1513.00        0.00000        0.01985
   1514.00        0.00000        0.02063
   1515.00        0.00000        0.02144
   1516.00        0.00000        0.02226
   1517.00        0.00000        0.02313
   1518.00        0.00000        0.02402
   1519.00        0.00000        0.02493
   1520.00        0.00000        0.02588
   1521.00        0.00000        0.02687
   1522.00        0.00000        0.02788
   1523.00        0.00000        0.02893
   1524.00        0.00000        0.03001
   1525.00        0.00000        0.03114
   1526.00        0.00000        0.03230
   1527.00        0.00000        0.03349
   1528.00        0.00000        0.03473
   1529.00        0.00000        0.03600
   1530.00        0.00000        0.03732
   1531.00        0.00000        0.03868
   1532.00        0.00000        0.04007
   1533.00        0.00000        0.04152
   1534.00        0.00000        0.04301
   1535.00        0.00000        0.04454
   1536.00        0.00000        0.04613
   1537.00        0.00000        0.04776
   1538.00        0.00000        0.04944
   1539.00        0.00000        0.05116
   1540.00        0.00000        0.05295
   1541.00        0.00000        0.05479
   1542.00        0.00000        0.05669
   1543.00        0.00000        0.05862
   1544.00        0.00000        0.06064
   1545.00        0.00000        0.06270
   1546.00        0.00000        0.06480
   1547.00        0.00000        0.06699
   1548.00        0.00000        0.06923
   1549.00        0.00000        0.07153
   1550.00        0.00000        0.07390
   1551.00        0.00000        0.07634
   1552.00        0.00000        0.07883
   1553.00        0.00000        0.08139
   1554.00        0.00000        0.08403
   1555.00        0.00000        0.08673
   1556.00        0.00000        0.08951
   1557.00        0.00000        0.09235
   1558.00        0.00000        0.09528
   1559.00        0.00000        0.09827
   1560.00        0.00000        0.10133
   1561.00        0.00000        0.10448
   1562.00        0.00000        0.10770
   1563.00        0.00000        0.11099
   1564.00        0.00000        0.11438
   1565.00        0.00000        0.11784
   1566.00        0.00000        0.12138
   1567.00        0.00000        0.12500
   1568.00        0.00000        0.12871
   1569.00        0.00000        0.13251
   1570.00        0.00000        0.13638
   1571.00        0.00000        0.14034
   1572.00        0.00000        0.14438
   1573.00        0.00000        0.14851
   1574.00        0.00000        0.15274
   1575.00        0.00000        0.15706
   1576.00        0.00000        0.16145
   1577.00        0.00000        0.16594
   1578.00        0.00000        0.17052
   1579.00        0.00000        0.17519
   1580.00        0.00000        0.17995
   1581.00        0.00000        0.18480
   1582.00        0.00000        0.18974
   1583.00        0.00000        0.19478
   1584.00        0.00000        0.19991
   1585.00        0.00000        0.20512
   1586.00        0.00000        0.21043
   1587.00        0.00000        0.21584
   1588.00        0.00000        0.22133
   1589.00        0.00000        0.22690
   1590.00        0.00000        0.23257
   1591.00        0.00000        0.23834
   1592.00        0.00000        0.24419
   1593.00        0.00000        0.25012
   1594.00        0.00000        0.25615
   1595.00        0.00000        0.26227
   1596.00        0.00000        0.26848
   1597.00        0.00000        0.27477
   1598.00        0.00000        0.28113
   1599.00        0.00000        0.28758
   1600.00        0.00000        0.29413
   1601.00        0.00000        0.30074
   1602.00        0.00000        0.30743
   1603.00        0.00000        0.31421
   1604.00        0.00000        0.32106
   1605.00        0.00000        0.32799
   1606.00        0.00000        0.33498
   1607.00        0.00000        0.34206
   1608.00        0.00000        0.34918
   1609.00        0.00000        0.35638
   1610.00        0.00000        0.36366
   1611.00        0.00000        0.37099
   1612.00        0.00000        0.37837
   1613.00        0.00000        0.38582
   1614.00        0.00000        0.39333
   1615.00        0.00000        0.40088
   1616.00        0.00000        0.40848
   1617.00        0.00000        0.41614
   1618.00        0.00000        0.42383
   1619.00        0.00000        0.43156
   1620.00        0.00000        0.43933
   1621.00        0.00000        0.44714
   1622.00        0.00000        0.45497
   1623.00        0.00000        0.46284
   1624.00        0.00000        0.47073
   1625.00        0.00000        0.47865
   1626.00        0.00000        0.48657
   1627.00        0.00000        0.49452
   1628.00        0.00000        0.50247
   1629.00        0.00000        0.51044
   1630.00        0.00000        0.51842
   1631.00        0.00000        0.52638
   1632.00        0.00000        0.53435
   1633.00        0.00000        0.54230
   1634.00        0.00000        0.55025
   1635.00        0.00000        0.55818
   1636.00        0.00000        0.56610
   1637.00        0.00000        0.57399
   1638.00        0.00000        0.58185
   1639.00        0.00000        0.58969
   1640.00        0.00000        0.59749
   1641.00        0.00000        0.60526
   1642.00        0.00000        0.61298
   1643.00        0.00000        0.62065
   1644.00        0.00000        0.62828
   1645.00        0.00000        0.63586
   1646.00        0.00000        0.64337
   1647.00        0.00000        0.65083
   1648.00        0.00000        0.65823
   1649.00        0.00000        0.66557
   1650.00        0.00000        0.67282
   1651.00        0.00000        0.68001
   1652.00        0.00000        0.68712
   1653.00        0.00000        0.69414
   1654.00        0.00000        0.70108
   1655.00        0.00000        0.70795
   1656.00        0.00000        0.71471
   1657.00        0.00000        0.72137
   1658.00        0.00000        0.72795
   1659.00        0.00000        0.73444
   1660.00        0.00000        0.74080
   1661.00        0.00000        0.74707
   1662.00        0.00000        0.75323
   1663.00        0.00000        0.75928
   1664.00        0.00000        0.76523
   1665.00        0.00000        0.77104
   1666.00        0.00000        0.77675
   1667.00        0.00000        0.78235
   1668.00        0.00000        0.78781
   1669.00        0.00000        0.79315
   1670.00        0.00000        0.79837
   1671.00        0.00000        0.80347
   1672.00        0.00000        0.80843
   1673.00        0.00000        0.81326
   1674.00        0.00000        0.81796
   1675.00        0.00000        0.82254
   1676.00        0.00000        0.82698
   1677.00        0.00000        0.83128
   1678.00        0.00000        0.83545
   1679.00        0.00000        0.83949
   1680.00        0.00000        0.84338
   1681.00        0.00000        0.84715
   1682.00        0.00000        0.85077
   1683.00        0.00000        0.85426
   1684.00        0.00000        0.85760
   1685.00        0.00000        0.86082
   1686.00        0.00000        0.86389
   1687.00        0.00000        0.86684
   1688.00        0.00000        0.86963
   1689.00        0.00000        0.87228
   1690.00        0.00000        0.87482
   1691.00        0.00000        0.87720
   1692.00        0.00000        0.87946
   1693.00        0.00000        0.88158
   1694.00        0.00000        0.88354
   1695.00        0.00000        0.88541
   1696.00        0.00000        0.88712
   1697.00        0.00000        0.88870
   1698.00        0.00000        0.89015
   1699.00        0.00000        0.89148
   1700.00        0.00000        0.89267
   1701.00        0.00000        0.89375
   1702.00        0.00000        0.89468
   1703.00        0.00000        0.89551
   1704.00        0.00000        0.89619
   1705.00        0.00000        0.89677
   1706.00        0.00000        0.89723
   1707.00        0.00000        0.89755
   1708.00        0.00000        0.89777
   1709.00        0.00000        0.89787
   1710.00        0.00000        0.89786
   1711.00        0.00000        0.89772
   1712.00        0.00000        0.89748
   1713.00        0.00000        0.89713
   1714.00        0.00000        0.89667
   1715.00        0.00000        0.89610
   1716.00        0.00000        0.89543
   1717.00        0.00000        0.89465
   1718.00        0.00000        0.89377
   1719.00        0.00000        0.89279
   1720.00        0.00000        0.89171
   1721.00        0.00000        0.89053
   1722.00        0.00000        0.88925
   1723.00        0.00000        0.88788
   1724.00        0.00000        0.88641
   1725.00        0.00000        0.88486
   1726.00        0.00000        0.88321
   1727.00        0.00000        0.88147
   1728.00        0.00000        0.87964
   1729.00        0.00000        0.87772
   1730.00        0.00000        0.87570
   1731.00        0.00000        0.87361
   1732.00        0.00000        0.87143
   1733.00        0.00000        0.86917
   1734.00        0.00000        0.86682
   1735.00        0.00000        0.86440
   1736.00        0.00000        0.86188
   1737.00        0.00000        0.85928
   1738.00        0.00000        0.85661
   1739.00        0.00000        0.85385
   1740.00        0.00000        0.85103
   1741.00        0.00000        0.84811
   1742.00        0.00000        0.84512
   1743.00        0.00000        0.84204
   1744.00        0.00000        0.83890
   1745.00        0.00000        0.83566
   1746.00        0.00000        0.83237
   1747.00        0.00000        0.82898
   1748.00        0.00000        0.82552
   1749.00        0.00000        0.82198
   1750.00        0.00000        0.81836
   1751.00        0.00000        0.81467
   1752.00        0.00000        0.81090
   1753.00        0.00000        0.80704
   1754.00        0.00000        0.80312
   1755.00        0.00000        0.79910
   1756.00        0.00000        0.79503
   1757.00        0.00000        0.79086
   1758.00        0.00000        0.78661
   1759.00        0.00000        0.78229
   1760.00        0.00000        0.77788
   1761.00        0.00000        0.77339
   1762.00        0.00000        0.76883
   1763.00        0.00000        0.76418
   1764.00        0.00000        0.75945
   1765.00        0.00000        0.75464
   1766.00        0.00000        0.74974
   1767.00        0.00000        0.74475
   1768.00        0.00000        0.73969
   1769.00        0.00000        0.73453
   1770.00        0.00000        0.72929
   1771.00        0.00000        0.72398
   1772.00        0.00000        0.71857
   1773.00        0.00000        0.71307
   1774.00        0.00000        0.70749
   1775.00        0.00000        0.70183
   1776.00        0.00000        0.69608
   1777.00        0.00000        0.69023
   1778.00        0.00000        0.68430
   1779.00        0.00000        0.67827
   1780.00        0.00000        0.67216
   1781.00        0.00000        0.66597
   1782.00        0.00000        0.65968
   1783.00        0.00000        0.65331
   1784.00        0.00000        0.64685
   1785.00        0.00000        0.64029
   1786.00        0.00000        0.63365
   1787.00        0.00000        0.62692
   1788.00        0.00000        0.62012
   1789.00        0.00000        0.61320
   1790.00        0.00000        0.60622
   1791.00        0.00000        0.59915
   1792.00        0.00000        0.59200
   1793.00        0.00000        0.58475
   1794.00        0.00000        0.57742
   1795.00        0.00000        0.57002
   1796.00        0.00000        0.56253
   1797.00        0.00000        0.55496
   1798.00        0.00000        0.54732
   1799.00        0.00000        0.53958
   1800.00        0.00000        0.53178
   1801.00        0.00000        0.52391
   1802.00        0.00000        0.51596
   1803.00        0.00000        0.50795
   1804.00        0.00000        0.49986
   1805.00        0.00000        0.49171
   1806.00        0.00000        0.48351
   1807.00        0.00000        0.47522
   1808.00        0.00000        0.46689
   1809.00        0.00000        0.45850
   1810.00        0.00000        0.45004
   1811.00        0.00000        0.44154
   1812.00        0.00000        0.43298
   1813.00        0.00000        0.42439
   1814.00        0.00000        0.41576
   1815.00        0.00000        0.40707
   1816.00        0.00000        0.39836
   1817.00        0.00000        0.38960
   1818.00        0.00000        0.38083
   1819.00        0.00000        0.37202
   1820.00        0.00000        0.36319
   1821.00        0.00000        0.35434
   1822.00        0.00000        0.34547
   1823.00        0.00000        0.33661
   1824.00        0.00000        0.32773
   1825.00        0.00000        0.31883
   1826.00        0.00000        0.30995
   1827.00        0.00000        0.30107
   1828.00        0.00000        0.29219
   1829.00        0.00000        0.28334
   1830.00        0.00000        0.27449
   1831.00        0.00000        0.26567
   1832.00        0.00000        0.25688
   1833.00        0.00000        0.24812
   1834.00        0.00000        0.23941
   1835.00        0.00000        0.23073
   1836.00        0.00000        0.22209
   1837.00        0.00000        0.21350
   1838.00        0.00000        0.20497
   1839.00        0.00000        0.19650
   1840.00        0.00000        0.18810
   1841.00        0.00000        0.17976
   1842.00        0.00000        0.17151
   1843.00        0.00000        0.16333
   1844.00        0.00000        0.15524
   1845.00        0.00000        0.14725
   1846.00        0.00000        0.13936
   1847.00        0.00000        0.13156
   1848.00        0.00000        0.12386
   1849.00        0.00000        0.11629
   1850.00        0.00000        0.10883
   1851.00        0.00000        0.10149
   1852.00        0.00000        0.09428
   1853.00        0.00000        0.08720
   1854.00        0.00000        0.08028
   1855.00        0.00000        0.07349
   1856.00        0.00000        0.06683
   1857.00        0.00000        0.06035
   1858.00        0.00000        0.05403
   1859.00        0.00000        0.04787
   1860.00        0.00000        0.04187
   1861.00        0.00000        0.03606
   1862.00        0.00000        0.03043
   1863.00        0.00000        0.02498
   1864.00        0.00000        0.01973
   1865.00        0.00000        0.01466
   1866.00        0.00000        0.00980
   1867.00        0.00000        0.00514
   1868.00        0.00000        0.00070
   1869.00        0.00000       -0.00352
   1870.00        0.00000       -0.00754
   1871.00        0.00000       -0.01132
   1872.00        0.00000       -0.01488
   1873.00        0.00000       -0.01820
   1874.00        0.00000       -0.02129
   1875.00        0.00000       -0.02414
   1876.00        0.00000       -0.02673
   1877.00        0.00000       -0.02908
   1878.00        0.00000       -0.03119
   1879.00        0.00000       -0.03302
   1880.00        0.00000       -0.03461
   1881.00        0.00000       -0.03592
   1882.00        0.00000       -0.03697
   1883.00        0.00000       -0.03777
   1884.00        0.00000       -0.03827
   1885.00        0.00000       -0.03850
   1886.00        0.00000       -0.03845
   1887.00        0.00000       -0.03813
   1888.00        0.00000       -0.03754
   1889.00        0.00000       -0.03664
   1890.00        0.00000       -0.03546
   1891.00        0.00000       -0.03401
   1892.00        0.00000       -0.03226
   1893.00        0.00000       -0.03021
   1894.00        0.00000       -0.02789
   1895.00        0.00000       -0.02527
   1896.00        0.00000       -0.02235
   1897.00        0.00000       -0.01913
   1898.00        0.00000       -0.01564
   1899.00        0.00000       -0.01186
   1900.00        0.00000       -0.00778
   1901.00        0.00000       -0.00342
   1902.00        0.00000        0.00124
   1903.00        0.00000        0.00618
   1904.00        0.00000        0.01140
   1905.00        0.00000        0.01691
   1906.00        0.00000        0.02269
   1907.00        0.00000        0.02875
   1908.00        0.00000        0.03508
   1909.00        0.00000        0.04167
   1910.00        0.00000        0.04854
   1911.00        0.00000        0.05565
   1912.00        0.00000        0.06303
   1913.00        0.00000        0.07066
   1914.00        0.00000        0.07854
   1915.00        0.00000        0.08665
   1916.00        0.00000        0.09499
   1917.00        0.00000        0.10356
   1918.00        0.00000        0.11235
   1919.00        0.00000        0.12137
   1920.00        0.00000        0.13057
   1921.00        0.00000        0.13998
   1922.00        0.00000        0.14958
   1923.00        0.00000        0.15936
   1924.00        0.00000        0.16931
   1925.00        0.00000        0.17943
   1926.00        0.00000        0.18970
   1927.00        0.00000        0.20012
   1928.00        0.00000        0.21068
   1929.00        0.00000        0.22136
   1930.00        0.00000        0.23215
   1931.00        0.00000        0.24306
   1932.00        0.00000        0.25406
   1933.00        0.00000        0.26514
   1934.00        0.00000        0.27631
   1935.00        0.00000        0.28752
   1936.00        0.00000        0.29880
   1937.00        0.00000        0.31012
   1938.00        0.00000        0.32147
   1939.00        0.00000        0.33284
   1940.00        0.00000        0.34422
   1941.00        0.00000        0.35559
   1942.00        0.00000        0.36696
   1943.00        0.00000        0.37830
   1944.00        0.00000        0.38960
   1945.00        0.00000        0.40085
   1946.00        0.00000        0.41205
   1947.00        0.00000        0.42317
   1948.00        0.00000        0.43422
   1949.00        0.00000        0.44518
   1950.00        0.00000        0.45604
   1951.00        0.00000        0.46678
   1952.00        0.00000        0.47740
   1953.00        0.00000        0.48790
   1954.00        0.00000        0.49825
   1955.00        0.00000        0.50845
   1956.00        0.00000        0.51849
   1957.00        0.00000        0.52837
   1958.00        0.00000        0.53806
   1959.00        0.00000        0.54756
   1960.00        0.00000        0.55688
   1961.00        0.00000        0.56599
   1962.00        0.00000        0.57491
   1963.00        0.00000        0.58360
   1964.00        0.00000        0.59207
   1965.00        0.00000        0.60031
   1966.00        0.00000        0.60832
   1967.00        0.00000        0.61609
   1968.00        0.00000        0.62361
   1969.00        0.00000        0.63087
   1970.00        0.00000        0.63789
   1971.00        0.00000        0.64465
   1972.00        0.00000        0.65115
   1973.00        0.00000        0.65739
   1974.00        0.00000        0.66336
   1975.00        0.00000        0.66907
   1976.00        0.00000        0.67450
   1977.00        0.00000        0.67964
   1978.00        0.00000        0.68452
   1979.00        0.00000        0.68913
   1980.00        0.00000        0.69347
   1981.00        0.00000        0.69753
   1982.00        0.00000        0.70132
   1983.00        0.00000        0.70483
   1984.00        0.00000        0.70807
   1985.00        0.00000        0.71104
   1986.00        0.00000        0.71375
   1987.00        0.00000        0.71619
   1988.00        0.00000        0.71837
   1989.00        0.00000        0.72029
   1990.00        0.00000        0.72194
   1991.00        0.00000        0.72336
   1992.00        0.00000        0.72452
   1993.00        0.00000        0.72543
   1994.00        0.00000        0.72612
   1995.00        0.00000        0.72656
   1996.00        0.00000        0.72678
   1997.00        0.00000        0.72676
   1998.00        0.00000        0.72653
   1999.00        0.00000        0.72610
   2000.00        0.00000        0.72545
   2001.00        0.00000        0.72461
   2002.00        0.00000        0.72356
   2003.00        0.00000        0.72234
   2004.00        0.00000        0.72092
   2005.00        0.00000        0.71935
   2006.00        0.00000        0.71759
   2007.00        0.00000        0.71567
   2008.00        0.00000        0.71359
   2009.00        0.00000        0.71135
   2010.00        0.00000        0.70897
   2011.00        0.00000        0.70647
   2012.00        0.00000        0.70381
   2013.00        0.00000        0.70105
   2014.00        0.00000        0.69817
   2015.00        0.00000        0.69516
   2016.00        0.00000        0.69206
   2017.00        0.00000        0.68887
   2018.00        0.00000        0.68559
   2019.00        0.00000        0.68224
   2020.00        0.00000        0.67880
   2021.00        0.00000        0.67531
   2022.00        0.00000        0.67174
   2023.00        0.00000        0.66812
   2024.00        0.00000        0.66446
   2025.00        0.00000        0.66077
   2026.00        0.00000        0.65701
   2027.00        0.00000        0.65324
   2028.00        0.00000        0.64944
   2029.00        0.00000        0.64563
   2030.00        0.00000        0.64180
   2031.00        0.00000        0.63795
   2032.00        0.00000        0.63411
   2033.00        0.00000        0.63026
   2034.00        0.00000        0.62643
   2035.00        0.00000        0.62260
   2036.00        0.00000        0.61879
   2037.00        0.00000        0.61499
   2038.00        0.00000        0.61121
   2039.00        0.00000        0.60745
   2040.00        0.00000        0.60373
   2041.00        0.00000        0.60002
   2042.00        0.00000        0.59636
   2043.00        0.00000        0.59273
   2044.00        0.00000        0.58913
   2045.00        0.00000        0.58557
   2046.00        0.00000        0.58205
   2047.00        0.00000        0.57857
   2048.00        0.00000        0.57513
   2049.00        0.00000        0.57173
   2050.00        0.00000        0.56837
   2051.00        0.00000        0.56506
   2052.00        0.00000        0.56178
   2053.00        0.00000        0.55855
   2054.00        0.00000        0.55536
   2055.00        0.00000        0.55220
   2056.00        0.00000        0.54907
   2057.00        0.00000        0.54597
   2058.00        0.00000        0.54292
   2059.00        0.00000        0.53990
   2060.00        0.00000        0.53690
   2061.00        0.00000        0.53392
   2062.00        0.00000        0.53098
   2063.00        0.00000        0.52803
   2064.00        0.00000        0.52512
   2065.00        0.00000        0.52222
   2066.00        0.00000        0.51932
   2067.00        0.00000        0.51643
   2068.00        0.00000        0.51353
   2069.00        0.00000        0.51065
   2070.00        0.00000        0.50775
   2071.00        0.00000        0.50484
   2072.00        0.00000        0.50192
   2073.00        0.00000        0.49898
   2074.00        0.00000        0.49602
   2075.00        0.00000        0.49303
   2076.00        0.00000        0.49001
   2077.00        0.00000        0.48694
   2078.00        0.00000        0.48384
   2079.00        0.00000        0.48070
   2080.00        0.00000        0.47751
   2081.00        0.00000        0.47426
   2082.00        0.00000        0.47096
   2083.00        0.00000        0.46759
   2084.00        0.00000        0.46417
   2085.00        0.00000        0.46066
   2086.00        0.00000        0.45709
   2087.00        0.00000        0.45345
   2088.00        0.00000        0.44972
   2089.00        0.00000        0.44592
   2090.00        0.00000        0.44203
   2091.00        0.00000        0.43805
   2092.00        0.00000        0.43398
   2093.00        0.00000        0.42981
   2094.00        0.00000        0.42554
   2095.00        0.00000        0.42119
   2096.00        0.00000        0.41672
   2097.00        0.00000        0.41217
   2098.00        0.00000        0.40750
   2099.00        0.00000        0.40274
   2100.00        0.00000        0.39786
   2101.00        0.00000        0.39288
   2102.00        0.00000        0.38780
   2103.00        0.00000        0.38263
   2104.00        0.00000        0.37733
   2105.00        0.00000        0.37195
   2106.00        0.00000        0.36646
   2107.00        0.00000        0.36086
   2108.00        0.00000        0.35516
   2109.00        0.00000        0.34937
   2110.00        0.00000        0.34348
   2111.00        0.00000        0.33749
   2112.00        0.00000        0.33142
   2113.00        0.00000        0.32526
   2114.00        0.00000        0.31900
   2115.00        0.00000        0.31267
   2116.00        0.00000        0.30626
   2117.00        0.00000        0.29979
   2118.00        0.00000        0.29323
   2119.00        0.00000        0.28661
   2120.00        0.00000        0.27994
   2121.00        0.00000        0.27319
   2122.00        0.00000        0.26642
   2123.00        0.00000        0.25958
   2124.00        0.00000        0.25272
   2125.00        0.00000        0.24580
   2126.00        0.00000        0.23888
   2127.00        0.00000        0.23192
   2128.00        0.00000        0.22495
   2129.00        0.00000        0.21796
   2130.00        0.00000        0.21097
   2131.00        0.00000        0.20398
   2132.00        0.00000        0.19701
   2133.00        0.00000        0.19003
   2134.00        0.00000        0.18309
   2135.00        0.00000        0.17618
   2136.00        0.00000        0.16931
   2137.00        0.00000        0.16248
   2138.00        0.00000        0.15569
   2139.00        0.00000        0.14896
   2140.00        0.00000        0.14229
   2141.00        0.00000        0.13570
   2142.00        0.00000        0.12917
   2143.00        0.00000        0.12273
   2144.00        0.00000        0.11638
   2145.00        0.00000        0.11012
   2146.00        0.00000        0.10396
   2147.00        0.00000        0.09792
   2148.00        0.00000        0.09198
   2149.00        0.00000        0.08617
   2150.00        0.00000        0.08047
   2151.00        0.00000        0.07492
   2152.00        0.00000        0.06950
   2153.00        0.00000        0.06422
   2154.00        0.00000        0.05908
   2155.00        0.00000        0.05409
   2156.00        0.00000        0.04927
   2157.00        0.00000        0.04460
   2158.00        0.00000        0.04010
   2159.00        0.00000        0.03577
   2160.00        0.00000        0.03160
   2161.00        0.00000        0.02760
   2162.00        0.00000        0.02379
   2163.00        0.00000        0.02016
   2164.00        0.00000        0.01671
   2165.00        0.00000        0.01344
   2166.00        0.00000        0.01038
   2167.00        0.00000        0.00748
   2168.00        0.00000        0.00479
   2169.00        0.00000        0.00227
   2170.00        0.00000       -0.00003
   2171.00        0.00000       -0.00217
   2172.00        0.00000       -0.00409
   2173.00        0.00000       -0.00583
   2174.00        0.00000       -0.00737
   2175.00        0.00000       -0.00873
   2176.00        0.00000       -0.00989
   2177.00        0.00000       -0.01086
   2178.00        0.00000       -0.01164
   2179.00        0.00000       -0.01224
   2180.00        0.00000       -0.01265
   2181.00        0.00000       -0.01289
   2182.00        0.00000       -0.01294
   2183.00        0.00000       -0.01282
   2184.00        0.00000       -0.01251
   2185.00        0.00000       -0.01204
   2186.00        0.00000       -0.01140
   2187.00        0.00000       -0.01059
   2188.00        0.00000       -0.00963
   2189.00        0.00000       -0.00850
   2190.00        0.00000       -0.00723
   2191.00        0.00000       -0.00580
   2192.00        0.00000       -0.00423
   2193.00        0.00000       -0.00252
   2194.00        0.00000       -0.00067
   2195.00        0.00000        0.00130
   2196.00        0.00000        0.00340
   2197.00        0.00000        0.00563
   2198.00        0.00000        0.00797
   2199.00        0.00000        0.01042
   2200.00        0.00000        0.01297
   2201.00        0.00000        0.01564
   2202.00        0.00000        0.01839
   2203.00        0.00000        0.02124
   2204.00        0.00000        0.02417
   2205.00        0.00000        0.02719
   2206.00        0.00000        0.03027
   2207.00        0.00000        0.03343
   2208.00        0.00000        0.03667
   2209.00        0.00000        0.03995
   2210.00        0.00000        0.04329
   2211.00        0.00000        0.04669
   2212.00        0.00000        0.05013
   2213.00        0.00000        0.05360
   2214.00        0.00000        0.05711
   2215.00        0.00000        0.06067
   2216.00        0.00000        0.06424
   2217.00        0.00000        0.06784
   2218.00        0.00000        0.07146
   2219.00        0.00000        0.07509
   2220.00        0.00000        0.07872
   2221.00        0.00000        0.08238
   2222.00        0.00000        0.08603
   2223.00        0.00000        0.08968
   2224.00        0.00000        0.09332
   2225.00        0.00000        0.09697
   2226.00        0.00000        0.10060
   2227.00        0.00000        0.10422
   2228.00        0.00000        0.10782
   2229.00        0.00000        0.11140
   2230.00        0.00000        0.11496
   2231.00        0.00000        0.11850
   2232.00        0.00000        0.12202
   2233.00        0.00000        0.12550
   2234.00        0.00000        0.12897
   2235.00        0.00000        0.13239
   2236.00        0.00000        0.13579
   2237.00        0.00000        0.13914
   2238.00        0.00000        0.14247
   2239.00        0.00000        0.14577
   2240.00        0.00000        0.14902
   2241.00        0.00000        0.15224
   2242.00        0.00000        0.15541
   2243.00        0.00000        0.15855
   2244.00        0.00000        0.16165
   2245.00        0.00000        0.16472
   2246.00        0.00000        0.16772
   2247.00        0.00000        0.17072
   2248.00        0.00000        0.17365
   2249.00        0.00000        0.17654
   2250.00        0.00000        0.17940
   2251.00        0.00000        0.18221
   2252.00        0.00000        0.18498
   2253.00        0.00000        0.18771
   2254.00        0.00000        0.19040
   2255.00        0.00000        0.19305
   2256.00        0.00000        0.19566
   2257.00        0.00000        0.19824
   2258.00        0.00000        0.20078
   2259.00        0.00000        0.20326
   2260.00        0.00000        0.20572
   2261.00        0.00000        0.20813
   2262.00        0.00000        0.21051
   2263.00        0.00000        0.21284
   2264.00        0.00000        0.21515
   2265.00        0.00000        0.21742
   2266.00        0.00000        0.21965
   2267.00        0.00000        0.22183
   2268.00        0.00000        0.22398
   2269.00        0.00000        0.22610
   2270.00        0.00000        0.22818
   2271.00        0.00000        0.23022
   2272.00        0.00000        0.23224
   2273.00        0.00000        0.23421
   2274.00        0.00000        0.23613
   2275.00        0.00000        0.23804
   2276.00        0.00000        0.23988
   2277.00        0.00000        0.24171
   2278.00        0.00000        0.24350
   2279.00        0.00000        0.24524
   2280.00        0.00000        0.24695
   2281.00        0.00000        0.24863
   2282.00        0.00000        0.25024
   2283.00        0.00000        0.25185
   2284.00        0.00000        0.25339
   2285.00        0.00000        0.25490
   2286.00        0.00000        0.25636
   2287.00        0.00000        0.25780
   2288.00        0.00000        0.25917
   2289.00        0.00000        0.26051
   2290.00        0.00000        0.26180
   2291.00        0.00000        0.26305
   2292.00        0.00000        0.26424
   2293.00        0.00000        0.26540
   2294.00        0.00000        0.26649
   2295.00        0.00000        0.26755
   2296.00        0.00000        0.26855
   2297.00        0.00000        0.26950
   2298.00        0.00000        0.27042
   2299.00        0.00000        0.27126
   2300.00        0.00000        0.27205
   2301.00        0.00000        0.27280
   2302.00        0.00000        0.27348
   2303.00        0.00000        0.27412
   2304.00        0.00000        0.27469
   2305.00        0.00000        0.27521
   2306.00        0.00000        0.27567
   2307.00        0.00000        0.27608
   2308.00        0.00000        0.27641
   2309.00        0.00000        0.27669
   2310.00        0.00000        0.27692
   2311.00        0.00000        0.27707
   2312.00        0.00000        0.27716
   2313.00        0.00000        0.27719
   2314.00        0.00000        0.27716
   2315.00        0.00000        0.27705
   2316.00        0.00000        0.27689
   2317.00        0.00000        0.27666
   2318.00        0.00000        0.27637
   2319.00        0.00000        0.27600
   2320.00        0.00000        0.27556
   2321.00        0.00000        0.27505
   2322.00        0.00000        0.27449
   2323.00        0.00000        0.27385
   2324.00        0.00000        0.27313
   2325.00        0.00000        0.27235
   2326.00        0.00000        0.27150
   2327.00        0.00000        0.27058
   2328.00        0.00000        0.26959
   2329.00        0.00000        0.26852
   2330.00        0.00000        0.26738
   2331.00        0.00000        0.26617
   2332.00        0.00000        0.26489
   2333.00        0.00000        0.26353
   2334.00        0.00000        0.26210
   2335.00        0.00000        0.26059
   2336.00        0.00000        0.25902
   2337.00        0.00000        0.25735
   2338.00        0.00000        0.25563
   2339.00        0.00000        0.25383
   2340.00        0.00000        0.25194
   2341.00        0.00000        0.24998
   2342.00        0.00000        0.24796
   2343.00        0.00000        0.24585
   2344.00        0.00000        0.24365
   2345.00        0.00000        0.24139
   2346.00        0.00000        0.23904
   2347.00        0.00000        0.23662
   2348.00        0.00000        0.23412
   2349.00        0.00000        0.23154
   2350.00        0.00000        0.22887
   2351.00        0.00000        0.22612
   2352.00        0.00000        0.22330
   2353.00        0.00000        0.22040
   2354.00        0.00000        0.21741
   2355.00        0.00000        0.21434
   2356.00        0.00000        0.21118
   2357.00        0.00000        0.20795
   2358.00        0.00000        0.20464
   2359.00        0.00000        0.20123
   2360.00        0.00000        0.19774
   2361.00        0.00000        0.19417
   2362.00        0.00000        0.19051
   2363.00        0.00000        0.18677
   2364.00        0.00000        0.18294
   2365.00        0.00000        0.17902
   2366.00        0.00000        0.17500
   2367.00        0.00000        0.17091
   2368.00        0.00000        0.16673
   2369.00        0.00000        0.16248
   2370.00        0.00000        0.15811
   2371.00        0.00000        0.15367
   2372.00        0.00000        0.14914
   2373.00        0.00000        0.14452
   2374.00        0.00000        0.13982
   2375.00        0.00000        0.13501
   2376.00        0.00000        0.13013
   2377.00        0.00000        0.12515
   2378.00        0.00000        0.12010
   2379.00        0.00000        0.11494
   2380.00        0.00000        0.10971
   2381.00        0.00000        0.10439
   2382.00        0.00000        0.09898
   2383.00        0.00000        0.09349
   2384.00        0.00000        0.08791
   2385.00        0.00000        0.08224
   2386.00        0.00000        0.07651
   2387.00        0.00000        0.07068
   2388.00        0.00000        0.06477
   2389.00        0.00000        0.05879
   2390.00        0.00000        0.05273
   2391.00        0.00000        0.04660
   2392.00        0.00000        0.04039
   2393.00        0.00000        0.03410
   2394.00        0.00000        0.02774
   2395.00        0.00000        0.02132
   2396.00        0.00000        0.01483
   2397.00        0.00000        0.00829
   2398.00        0.00000        0.00166
   2399.00        0.00000       -0.00500
   2400.00        0.00000       -0.01173
   2401.00        0.00000       -0.01852
   2402.00        0.00000       -0.02536
   2403.00        0.00000       -0.03224
   2404.00        0.00000       -0.03917
   2405.00        0.00000       -0.04614
   2406.00        0.00000       -0.05315
   2407.00        0.00000       -0.06020
   2408.00        0.00000       -0.06726
   2409.00        0.00000       -0.07436
   2410.00        0.00000       -0.08148
   2411.00        0.00000       -0.08864
   2412.00        0.00000       -0.09579
   2413.00        0.00000       -0.10297
   2414.00        0.00000       -0.11014
   2415.00        0.00000       -0.11732
   2416.00        0.00000       -0.12451
   2417.00        0.00000       -0.13168
   2418.00        0.00000       -0.13885
   2419.00        0.00000       -0.14600
   2420.00        0.00000       -0.15314
   2421.00        0.00000       -0.16025
   2422.00        0.00000       -0.16733
   2423.00        0.00000       -0.17438
   2424.00        0.00000       -0.18140
   2425.00        0.00000       -0.18837
   2426.00        0.00000       -0.19528
   2427.00        0.00000       -0.20216
   2428.00        0.00000       -0.20898
   2429.00        0.00000       -0.21573
   2430.00        0.00000       -0.22243
   2431.00        0.00000       -0.22905
   2432.00        0.00000       -0.23560
   2433.00        0.00000       -0.24205
   2434.00        0.00000       -0.24844
   2435.00        0.00000       -0.25473
   2436.00        0.00000       -0.26093
   2437.00        0.00000       -0.26703
   2438.00        0.00000       -0.27303
   2439.00        0.00000       -0.27893
   2440.00        0.00000       -0.28471
   2441.00        0.00000       -0.29037
   2442.00        0.00000       -0.29591
   2443.00        0.00000       -0.30135
   2444.00        0.00000       -0.30664
   2445.00        0.00000       -0.31181
   2446.00        0.00000       -0.31683
   2447.00        0.00000       -0.32173
   2448.00        0.00000       -0.32648
   2449.00        0.00000       -0.33109
   2450.00        0.00000       -0.33554
   2451.00        0.00000       -0.33984
   2452.00        0.00000       -0.34398
   2453.00        0.00000       -0.34798
   2454.00        0.00000       -0.35179
   2455.00        0.00000       -0.35545
   2456.00        0.00000       -0.35896
   2457.00        0.00000       -0.36229
   2458.00        0.00000       -0.36545
   2459.00        0.00000       -0.36842
   2460.00        0.00000       -0.37123
   2461.00        0.00000       -0.37387
   2462.00        0.00000       -0.37631
   2463.00        0.00000       -0.37859
   2464.00        0.00000       -0.38068
   2465.00        0.00000       -0.38258
   2466.00        0.00000       -0.38431
   2467.00        0.00000       -0.38585
   2468.00        0.00000       -0.38721
   2469.00        0.00000       -0.38838
   2470.00        0.00000       -0.38936
   2471.00        0.00000       -0.39017
   2472.00        0.00000       -0.39078
   2473.00        0.00000       -0.39120
   2474.00        0.00000       -0.39145
   2475.00        0.00000       -0.39149
   2476.00        0.00000       -0.39137
   2477.00        0.00000       -0.39107
   2478.00        0.00000       -0.39056
   2479.00        0.00000       -0.38989
   2480.00        0.00000       -0.38905
   2481.00        0.00000       -0.38802
   2482.00        0.00000       -0.38681
   2483.00        0.00000       -0.38544
   2484.00        0.00000       -0.38388
   2485.00        0.00000       -0.38217
   2486.00        0.00000       -0.38028
   2487.00        0.00000       -0.37823
   2488.00        0.00000       -0.37602
   2489.00        0.00000       -0.37364
   2490.00        0.00000       -0.37112
   2491.00        0.00000       -0.36844
   2492.00        0.00000       -0.36562
   2493.00        0.00000       -0.36264
   2494.00        0.00000       -0.35951
   2495.00        0.00000       -0.35626
   2496.00        0.00000       -0.35287
   2497.00        0.00000       -0.34935
   2498.00        0.00000       -0.34570
   2499.00        0.00000       -0.34192
   2500.00        0.00000       -0.33803
   2501.00        0.00000       -0.33403
   2502.00        0.00000       -0.32991
   2503.00        0.00000       -0.32568
   2504.00        0.00000       -0.32137
   2505.00        0.00000       -0.31696
   2506.00        0.00000       -0.31244
   2507.00        0.00000       -0.30785
   2508.00        0.00000       -0.30316
   2509.00        0.00000       -0.29840
   2510.00        0.00000       -0.29356
   2511.00        0.00000       -0.28867
   2512.00        0.00000       -0.28371
   2513.00        0.00000       -0.27869
   2514.00        0.00000       -0.27361
   2515.00        0.00000       -0.26848
   2516.00        0.00000       -0.26332
   2517.00        0.00000       -0.25812
   2518.00        0.00000       -0.25287
   2519.00        0.00000       -0.24760
   2520.00        0.00000       -0.24231
   2521.00        0.00000       -0.23700
   2522.00        0.00000       -0.23166
   2523.00        0.00000       -0.22632
   2524.00        0.00000       -0.22098
   2525.00        0.00000       -0.21564
   2526.00        0.00000       -0.21028
   2527.00        0.00000       -0.20496
   2528.00        0.00000       -0.19963
   2529.00        0.00000       -0.19432
   2530.00        0.00000       -0.18903
   2531.00        0.00000       -0.18376
   2532.00        0.00000       -0.17853
   2533.00        0.00000       -0.17331
   2534.00        0.00000       -0.16814
   2535.00        0.00000       -0.16301
   2536.00        0.00000       -0.15793
   2537.00        0.00000       -0.15288
   2538.00        0.00000       -0.14789
   2539.00        0.00000       -0.14294
   2540.00        0.00000       -0.13805
   2541.00        0.00000       -0.13322
   2542.00        0.00000       -0.12845
   2543.00        0.00000       -0.12375
   2544.00        0.00000       -0.11911
   2545.00        0.00000       -0.11453
   2546.00        0.00000       -0.11003
   2547.00        0.00000       -0.10561
   2548.00        0.00000       -0.10126
   2549.00        0.00000       -0.09698
   2550.00        0.00000       -0.09277
   2551.00        0.00000       -0.08867
   2552.00        0.00000       -0.08463
   2553.00        0.00000       -0.08067
   2554.00        0.00000       -0.07680
   2555.00        0.00000       -0.07301
   2556.00        0.00000       -0.06932
   2557.00        0.00000       -0.06572
   2558.00        0.00000       -0.06219
   2559.00        0.00000       -0.05876
   2560.00        0.00000       -0.05542
   2561.00        0.00000       -0.05217
   2562.00        0.00000       -0.04901
   2563.00        0.00000       -0.04593
   2564.00        0.00000       -0.04295
   2565.00        0.00000       -0.04007
   2566.00        0.00000       -0.03726
   2567.00        0.00000       -0.03455
   2568.00        0.00000       -0.03192
   2569.00        0.00000       -0.02939
   2570.00        0.00000       -0.02695
   2571.00        0.00000       -0.02458
   2572.00        0.00000       -0.02231
   2573.00        0.00000       -0.02013
   2574.00        0.00000       -0.01802
   2575.00        0.00000       -0.01599
   2576.00        0.00000       -0.01405
   2577.00        0.00000       -0.01219
   2578.00        0.00000       -0.01041
   2579.00        0.00000       -0.00870
   2580.00        0.00000       -0.00706
   2581.00        0.00000       -0.00551
   2582.00        0.00000       -0.00403
   2583.00        0.00000       -0.00261
   2584.00        0.00000       -0.00125
   2585.00        0.00000        0.00003
   2586.00        0.00000        0.00125
   2587.00        0.00000        0.00241
   2588.00        0.00000        0.00351
   2589.00        0.00000        0.00455
   2590.00        0.00000        0.00554
   2591.00        0.00000        0.00647
   2592.00        0.00000        0.00735
   2593.00        0.00000        0.00819
   2594.00        0.00000        0.00899
   2595.00        0.00000        0.00975
   2596.00        0.00000        0.01045
   2597.00        0.00000        0.01114
   2598.00        0.00000        0.01178
   2599.00        0.00000        0.01237
   2600.00        0.00000        0.01297
   2601.00        0.00000        0.01352
   2602.00        0.00000        0.01405
   2603.00        0.00000        0.01456
   2604.00        0.00000        0.01506
   2605.00        0.00000        0.01553
   2606.00        0.00000        0.01601
   2607.00        0.00000        0.01646
   2608.00        0.00000        0.01692
   2609.00        0.00000        0.01736
   2610.00        0.00000        0.01782
   2611.00        0.00000        0.01828
   2612.00        0.00000        0.01874
   2613.00        0.00000        0.01921
   2614.00        0.00000        0.01970
   2615.00        0.00000        0.02020
   2616.00        0.00000        0.02072
   2617.00        0.00000        0.02127
   2618.00        0.00000        0.02184
   2619.00        0.00000        0.02243
   2620.00        0.00000        0.02306
   2621.00        0.00000        0.02371
   2622.00        0.00000        0.02441
   2623.00        0.00000        0.02515
   2624.00        0.00000        0.02592
   2625.00        0.00000        0.02675
   2626.00        0.00000        0.02762
   2627.00        0.00000        0.02853
   2628.00        0.00000        0.02951
   2629.00        0.00000        0.03055
   2630.00        0.00000        0.03163
   2631.00        0.00000        0.03278
   2632.00        0.00000        0.03400
   2633.00        0.00000        0.03528
   2634.00        0.00000        0.03662
   2635.00        0.00000        0.03804
   2636.00        0.00000        0.03952
   2637.00        0.00000        0.04108
   2638.00        0.00000        0.04272
   2639.00        0.00000        0.04443
   2640.00        0.00000        0.04623
   2641.00        0.00000        0.04810
   2642.00        0.00000        0.05006
   2643.00        0.00000        0.05209
   2644.00        0.00000        0.05423
   2645.00        0.00000        0.05643
   2646.00        0.00000        0.05873
   2647.00        0.00000        0.06111
   2648.00        0.00000        0.06358
   2649.00        0.00000        0.06613
   2650.00        0.00000        0.06879
   2651.00        0.00000        0.07152
   2652.00        0.00000        0.07434
   2653.00        0.00000        0.07726
   2654.00        0.00000        0.08025
   2655.00        0.00000        0.08333
   2656.00        0.00000        0.08650
   2657.00        0.00000        0.08977
   2658.00        0.00000        0.09311
   2659.00        0.00000        0.09654
   2660.00        0.00000        0.10005
   2661.00        0.00000        0.10364
   2662.00        0.00000        0.10732
   2663.00        0.00000        0.11105
   2664.00        0.00000        0.11488
   2665.00        0.00000        0.11879
   2666.00        0.00000        0.12276
   2667.00        0.00000        0.12679
   2668.00        0.00000        0.13089
   2669.00        0.00000        0.13506
   2670.00        0.00000        0.13930
   2671.00        0.00000        0.14357
   2672.00        0.00000        0.14792
   2673.00        0.00000        0.15230
   2674.00        0.00000        0.15674
   2675.00        0.00000        0.16122
   2676.00        0.00000        0.16574
   2677.00        0.00000        0.17029
   2678.00        0.00000        0.17488
   2679.00        0.00000        0.17949
   2680.00        0.00000        0.18413
   2681.00        0.00000        0.18878
   2682.00        0.00000        0.19345
   2683.00        0.00000        0.19814
   2684.00        0.00000        0.20282
   2685.00        0.00000        0.20749
   2686.00        0.00000        0.21217
   2687.00        0.00000        0.21684
   2688.00        0.00000        0.22148
   2689.00        0.00000        0.22612
   2690.00        0.00000        0.23071
   2691.00        0.00000        0.23529
   2692.00        0.00000        0.23984
   2693.00        0.00000        0.24432
   2694.00        0.00000        0.24878
   2695.00        0.00000        0.25317
   2696.00        0.00000        0.25752
   2697.00        0.00000        0.26180
   2698.00        0.00000        0.26601
   2699.00        0.00000        0.27014
   2700.00        0.00000        0.27420
   2701.00        0.00000        0.27818
   2702.00        0.00000        0.28206
   2703.00        0.00000        0.28586
   2704.00        0.00000        0.28955
   2705.00        0.00000        0.29315
   2706.00        0.00000        0.29663
   2707.00        0.00000        0.30000
   2708.00        0.00000        0.30325
   2709.00        0.00000        0.30638
   2710.00        0.00000        0.30939
   2711.00        0.00000        0.31227
   2712.00        0.00000        0.31500
   2713.00        0.00000        0.31760
   2714.00        0.00000        0.32005
   2715.00        0.00000        0.32237
   2716.00        0.00000        0.32452
   2717.00        0.00000        0.32654
   2718.00        0.00000        0.32838
   2719.00        0.00000        0.33008
   2720.00        0.00000        0.33160
   2721.00        0.00000        0.33296
   2722.00        0.00000        0.33415
   2723.00        0.00000        0.33517
   2724.00        0.00000        0.33603
   2725.00        0.00000        0.33670
   2726.00        0.00000        0.33720
   2727.00        0.00000        0.33752
   2728.00        0.00000        0.33766
   2729.00        0.00000        0.33763
   2730.00        0.00000        0.33742
   2731.00        0.00000        0.33702
   2732.00        0.00000        0.33644
   2733.00        0.00000        0.33568
   2734.00        0.00000        0.33473
   2735.00        0.00000        0.33362
   2736.00        0.00000        0.33231
   2737.00        0.00000        0.33083
   2738.00        0.00000        0.32916
   2739.00        0.00000        0.32732
   2740.00        0.00000        0.32530
   2741.00        0.00000        0.32312
   2742.00        0.00000        0.32076
   2743.00        0.00000        0.31822
   2744.00        0.00000        0.31552
   2745.00        0.00000        0.31265
   2746.00        0.00000        0.30963
   2747.00        0.00000        0.30644
   2748.00        0.00000        0.30310
   2749.00        0.00000        0.29961
   2750.00        0.00000        0.29597
   2751.00        0.00000        0.29219
   2752.00        0.00000        0.28825
   2753.00        0.00000        0.28419
   2754.00        0.00000        0.28000
   2755.00        0.00000        0.27568
   2756.00        0.00000        0.27124
   2757.00        0.00000        0.26669
   2758.00        0.00000        0.26202
   2759.00        0.00000        0.25725
   2760.00        0.00000        0.25238
   2761.00        0.00000        0.24741
   2762.00        0.00000        0.24234
   2763.00        0.00000        0.23720
   2764.00        0.00000        0.23198
   2765.00        0.00000        0.22668
   2766.00        0.00000        0.22133
   2767.00        0.00000        0.21591
   2768.00        0.00000        0.21043
   2769.00        0.00000        0.20493
   2770.00        0.00000        0.19936
   2771.00        0.00000        0.19376
   2772.00        0.00000        0.18814
   2773.00        0.00000        0.18250
   2774.00        0.00000        0.17682
   2775.00        0.00000        0.17114
   2776.00        0.00000        0.16547
   2777.00        0.00000        0.15979
   2778.00        0.00000        0.15411
   2779.00        0.00000        0.14847
   2780.00        0.00000        0.14282
   2781.00        0.00000        0.13721
   2782.00        0.00000        0.13164
   2783.00        0.00000        0.12608
   2784.00        0.00000        0.12059
   2785.00        0.00000        0.11513
   2786.00        0.00000        0.10973
   2787.00        0.00000        0.10437
   2788.00        0.00000        0.09909
   2789.00        0.00000        0.09387
   2790.00        0.00000        0.08873
   2791.00        0.00000        0.08365
   2792.00        0.00000        0.07866
   2793.00        0.00000        0.07375
   2794.00        0.00000        0.06892
   2795.00        0.00000        0.06419
   2796.00        0.00000        0.05956
   2797.00        0.00000        0.05501
   2798.00        0.00000        0.05057
   2799.00        0.00000        0.04622
   2800.00        0.00000        0.04198
   2801.00        0.00000        0.03784
   2802.00        0.00000        0.03380
   2803.00        0.00000        0.02988
   2804.00        0.00000        0.02606
   2805.00        0.00000        0.02237
   2806.00        0.00000        0.01877
   2807.00        0.00000        0.01529
   2808.00        0.00000        0.01192
   2809.00        0.00000        0.00867
   2810.00        0.00000        0.00551
   2811.00        0.00000        0.00247
   2812.00        0.00000       -0.00046
   2813.00        0.00000       -0.00328
   2814.00        0.00000       -0.00600
   2815.00        0.00000       -0.00861
   2816.00        0.00000       -0.01111
   2817.00        0.00000       -0.01350
   2818.00        0.00000       -0.01581
   2819.00        0.00000       -0.01802
   2820.00        0.00000       -0.02013
   2821.00        0.00000       -0.02216
   2822.00        0.00000       -0.02408
   2823.00        0.00000       -0.02592
   2824.00        0.00000       -0.02769
   2825.00        0.00000       -0.02937
   2826.00        0.00000       -0.03098
   2827.00        0.00000       -0.03250
   2828.00        0.00000       -0.03397
   2829.00        0.00000       -0.03535
   2830.00        0.00000       -0.03670
   2831.00        0.00000       -0.03796
   2832.00        0.00000       -0.03918
   2833.00        0.00000       -0.04034
   2834.00        0.00000       -0.04146
   2835.00        0.00000       -0.04253
   2836.00        0.00000       -0.04356
   2837.00        0.00000       -0.04454
   2838.00        0.00000       -0.04550
   2839.00        0.00000       -0.04643
   2840.00        0.00000       -0.04733
   2841.00        0.00000       -0.04820
   2842.00        0.00000       -0.04906
   2843.00        0.00000       -0.04988
   2844.00        0.00000       -0.05070
   2845.00        0.00000       -0.05151
   2846.00        0.00000       -0.05231
   2847.00        0.00000       -0.05309
   2848.00        0.00000       -0.05388
   2849.00        0.00000       -0.05466
   2850.00        0.00000       -0.05542
   2851.00        0.00000       -0.05620
   2852.00        0.00000       -0.05698
   2853.00        0.00000       -0.05777
   2854.00        0.00000       -0.05855
   2855.00        0.00000       -0.05934
   2856.00        0.00000       -0.06013
   2857.00        0.00000       -0.06094
   2858.00        0.00000       -0.06175
   2859.00        0.00000       -0.06258
   2860.00        0.00000       -0.06340
   2861.00        0.00000       -0.06424
   2862.00        0.00000       -0.06508
   2863.00        0.00000       -0.06592
   2864.00        0.00000       -0.06677
   2865.00        0.00000       -0.06763
   2866.00        0.00000       -0.06848
   2867.00        0.00049       -0.06935
   2868.00        0.00098       -0.07021
   2869.00        0.00146       -0.07106
   2870.00        0.00195       -0.07191
   2871.00        0.00244       -0.07277
   2872.00        0.00293       -0.07361
   2873.00        0.00342       -0.07443
   2874.00        0.00391       -0.07526
   2875.00        0.00439       -0.07607
   2876.00        0.00488       -0.07684
   2877.00        0.00537       -0.07761
   2878.00        0.00586       -0.07835
   2879.00        0.00635       -0.07907
   2880.00        0.00684       -0.07977
   2881.00        0.00732       -0.08043
   2882.00        0.00781       -0.08105
   2883.00        0.00830       -0.08163
   2884.00        0.00879       -0.08218
   2885.00        0.00928       -0.08270
   2886.00        0.00928       -0.08316
   2887.00        0.00928       -0.08357
   2888.00        0.00928       -0.08392
   2889.00        0.00928       -0.08423
   2890.00        0.00928       -0.08449
   2891.00        0.00928       -0.08467
   2892.00        0.00928       -0.08481
   2893.00        0.00928       -0.08487
   2894.00        0.00928       -0.08485
   2895.00        0.00928       -0.08478
   2896.00        0.00928       -0.08463
   2897.00        0.00928       -0.08441
   2898.00        0.00928       -0.08411
   2899.00        0.00928       -0.08372
   2900.00        0.00928       -0.08327
   2901.00        0.00928       -0.08272
   2902.00        0.00928       -0.08209
   2903.00        0.00928       -0.08138
   2904.00        0.00928       -0.08057
   2905.00        0.00928       -0.07968
   2906.00        0.00928       -0.07870
   2907.00        0.00928       -0.07764
   2908.00        0.00928       -0.07648
   2909.00        0.00928       -0.07523
   2910.00        0.00928       -0.07388
   2911.00        0.00928       -0.07245
   2912.00        0.00928       -0.07092
   2913.00        0.00928       -0.06931
   2914.00        0.00928       -0.06760
   2915.00        0.00928       -0.06580
   2916.00        0.00928       -0.06390
   2917.00        0.00928       -0.06192
   2918.00        0.00928       -0.05984
   2919.00        0.00928       -0.05768
   2920.00        0.00928       -0.05544
   2921.00        0.00928       -0.05309
   2922.00        0.00928       -0.05066
   2923.00        0.00928       -0.04816
   2924.00        0.00928       -0.04556
   2925.00        0.00928       -0.04288
   2926.00        0.00928       -0.04013
   2927.00        0.00928       -0.03729
   2928.00        0.00928       -0.03436
   2929.00        0.00928       -0.03137
   2930.00        0.00928       -0.02831
   2931.00        0.00928       -0.02516
   2932.00        0.00928       -0.02196
   2933.00        0.00928       -0.01868
   2934.00        0.00928       -0.01532
   2935.00        0.00928       -0.01190
   2936.00        0.00928       -0.00842
   2937.00        0.00928       -0.00488
   2938.00        0.00928       -0.00128
   2939.00        0.00928        0.00238
   2940.00        0.00928        0.00609
   2941.00        0.00928        0.00987
   2942.00        0.00928        0.01369
   2943.00        0.00928        0.01756
   2944.00        0.00928        0.02150
   2945.00        0.00928        0.02547
   2946.00        0.00928        0.02948
   2947.00        0.00928        0.03354
   2948.00        0.00928        0.03764
   2949.00        0.00928        0.04178
   2950.00        0.00928        0.04596
   2951.00        0.00928        0.05017
   2952.00        0.00928        0.05443
   2953.00        0.00928        0.05870
   2954.00        0.00928        0.06300
   2955.00        0.00928        0.06735
   2956.00        0.00928        0.07172
   2957.00        0.00928        0.07610
   2958.00        0.00928        0.08051
   2959.00        0.00928        0.08493
   2960.00        0.00928        0.08939
   2961.00        0.00928        0.09384
   2962.00        0.00928        0.09833
   2963.00        0.00928        0.10281
   2964.00        0.00928        0.10732
   2965.00        0.00928        0.11182
   2966.00        0.00928        0.11633
   2967.00        0.00928        0.12085
   2968.00        0.00928        0.12537
   2969.00        0.00928        0.12988
   2970.00        0.00928        0.13440
   2971.00        0.00928        0.13890
   2972.00        0.00928        0.14340
   2973.00        0.00928        0.14789
   2974.00        0.00928        0.15236
   2975.00        0.00928        0.15680
   2976.00        0.00928        0.16124
   2977.00        0.00928        0.16565
   2978.00        0.00928        0.17003
   2979.00        0.00928        0.17438
   2980.00        0.00928        0.17870
   2981.00        0.00928        0.18298
   2982.00        0.00928        0.18723
   2983.00        0.00928        0.19142
   2984.00        0.00928        0.19559
   2985.00        0.00928        0.19969
   2986.00        0.00928        0.20374
   2987.00        0.00879        0.20773
   2988.00        0.00830        0.21167
   2989.00        0.00781        0.21553
   2990.00        0.00732        0.21935
   2991.00        0.00684        0.22307
   2992.00        0.00635        0.22672
   2993.00        0.00635        0.23029
   2994.00        0.00635        0.23376
   2995.00        0.00635        0.23717
   2996.00        0.00635        0.24046
   2997.00        0.00635        0.24367
   2998.00        0.00635        0.24678
   2999.00        0.00635        0.24977
   3000.00        0.00635        0.25266
   3001.00        0.00635        0.25543
   3002.00        0.00635        0.25809
   3003.00        0.00635        0.26064
   3004.00        0.00635        0.26305
   3005.00        0.00635        0.26534
   3006.00        0.00635        0.26749
   3007.00        0.00635        0.26950
   3008.00        0.00635        0.27138
   3009.00        0.00635        0.27312
   3010.00        0.00635        0.27470
   3011.00        0.00635        0.27614
   3012.00        0.00635        0.27744
   3013.00        0.00635        0.27856
   3014.00        0.00635        0.27954
   3015.00        0.00635        0.28036
   3016.00        0.00635        0.28102
   3017.00        0.00635        0.28152
   3018.00        0.00635        0.28185
   3019.00        0.00635        0.28201
   3020.00        0.00635        0.28201
   3021.00        0.00635        0.28185
   3022.00        0.00635        0.28151
   3023.00        0.00586        0.28101
   3024.00        0.00537        0.28032
   3025.00        0.00488        0.27948
   3026.00        0.00439        0.27847
   3027.00        0.00391        0.27728
   3028.00        0.00342        0.27594
   3029.00        0.00293        0.27441
   3030.00        0.00244        0.27274
   3031.00        0.00195        0.27090
   3032.00        0.00146        0.26889
   3033.00        0.00146        0.26674
   3034.00        0.00146        0.26442
   3035.00        0.00146        0.26195
   3036.00        0.00146        0.25932
   3037.00        0.00146        0.25656
   3038.00        0.00146        0.25365
   3039.00        0.00146        0.25060
   3040.00        0.00146        0.24741
   3041.00        0.00146        0.24409
   3042.00        0.00146        0.24065
   3043.00        0.00146        0.23709
   3044.00        0.00146        0.23340
   3045.00        0.00146        0.22961
   3046.00        0.00146        0.22571
   3047.00        0.00146        0.22171
   3048.00        0.00146        0.21761
   3049.00        0.00146        0.21341
   3050.00        0.00146        0.20914
   3051.00        0.00146        0.20477
   3052.00        0.00146        0.20033
   3053.00        0.00146        0.19583
   3054.00        0.00146        0.19127
   3055.00        0.00146        0.18665
   3056.00        0.00146        0.18198
   3057.00        0.00146        0.17726
   3058.00        0.00146        0.17250
   3059.00        0.00146        0.16771
   3060.00        0.00146        0.16289
   3061.00        0.00146        0.15805
   3062.00        0.00146        0.15320
   3063.00        0.00146        0.14833
   3064.00        0.00146        0.14345
   3065.00        0.00146        0.13857
   3066.00        0.00146        0.13370
   3067.00        0.00098        0.12883
   3068.00        0.00049        0.12398
   3069.00        0.00000        0.11914
   3070.00       -0.00049        0.11433
   3071.00       -0.00098        0.10956
   3072.00       -0.00146        0.10480
   3073.00       -0.00195        0.10008
   3074.00       -0.00195        0.09540
   3075.00       -0.00195        0.09077
   3076.00       -0.00195        0.08617
   3077.00       -0.00195        0.08163
   3078.00       -0.00195        0.07713
   3079.00       -0.00195        0.07269
   3080.00       -0.00195        0.06830
   3081.00       -0.00195        0.06396
   3082.00       -0.00195        0.05969
   3083.00       -0.00195        0.05547
   3084.00       -0.00195        0.05132
   3085.00       -0.00195        0.04721
   3086.00       -0.00195        0.04318
   3087.00       -0.00195        0.03920
   3088.00       -0.00195        0.03529
   3089.00       -0.00195        0.03143
   3090.00       -0.00195        0.02765
   3091.00       -0.00195        0.02391
   3092.00       -0.00195        0.02025
   3093.00       -0.00195        0.01663
   3094.00       -0.00195        0.01306
   3095.00       -0.00195        0.00957
   3096.00       -0.00195        0.00612
   3097.00       -0.00195        0.00272
   3098.00       -0.00195       -0.00064
   3099.00       -0.00195       -0.00394
   3100.00       -0.00195       -0.00720
   3101.00       -0.00195       -0.01041
   3102.00       -0.00195       -0.01360
   3103.00       -0.00195       -0.01672
   3104.00       -0.00195       -0.01984
   3105.00       -0.00195       -0.02290
   3106.00       -0.00195       -0.02596
   3107.00       -0.00195       -0.02898
   3108.00       -0.00195       -0.03198
   3109.00       -0.00195       -0.03496
   3110.00       -0.00195       -0.03792
   3111.00       -0.00195       -0.04086
   3112.00       -0.00195       -0.04381
   3113.00       -0.00195       -0.04674
   3114.00       -0.00195       -0.04967
   3115.00       -0.00195       -0.05258
   3116.00       -0.00195       -0.05551
   3117.00       -0.00195       -0.05844
   3118.00       -0.00195       -0.06137
   3119.00       -0.00195       -0.06432
   3120.00       -0.00195       -0.06728
   3121.00       -0.00195       -0.07024
   3122.00       -0.00195       -0.07321
   3123.00       -0.00195       -0.07622
   3124.00       -0.00195       -0.07922
   3125.00       -0.00195       -0.08226
   3126.00       -0.00195       -0.08531
   3127.00       -0.00195       -0.08838
   3128.00       -0.00195       -0.09146
   3129.00       -0.00195       -0.09457
   3130.00       -0.00195       -0.09772
   3131.00       -0.00195       -0.10088
   3132.00       -0.00195       -0.10405
   3133.00       -0.00195       -0.10724
   3134.00       -0.00195       -0.11046
   3135.00       -0.00195       -0.11369
   3136.00       -0.00195       -0.11694
   3137.00       -0.00195       -0.12021
   3138.00       -0.00195       -0.12347
   3139.00       -0.00195       -0.12677
   3140.00       -0.00195       -0.13007
   3141.00       -0.00195       -0.13338
   3142.00       -0.00195       -0.13667
   3143.00       -0.00195       -0.13998
   3144.00       -0.00195       -0.14328
   3145.00       -0.00195       -0.14658
   3146.00       -0.00195       -0.14986
   3147.00       -0.00195       -0.15312
   3148.00       -0.00195       -0.15637
   3149.00       -0.00195       -0.15961
   3150.00       -0.00195       -0.16280
   3151.00       -0.00195       -0.16595
   3152.00       -0.00195       -0.16907
   3153.00       -0.00195       -0.17215
   3154.00       -0.00195       -0.17517
   3155.00       -0.00195       -0.17815
   3156.00       -0.00195       -0.18106
   3157.00       -0.00195       -0.18390
   3158.00       -0.00195       -0.18668
   3159.00       -0.00195       -0.18938
   3160.00       -0.00195       -0.19199
   3161.00       -0.00195       -0.19452
   3162.00       -0.00195       -0.19695
   3163.00       -0.00195       -0.19926
   3164.00       -0.00195       -0.20149
   3165.00       -0.00195       -0.20360
   3166.00       -0.00195       -0.20560
   3167.00       -0.00195       -0.20746
   3168.00       -0.00195       -0.20920
   3169.00       -0.00195       -0.21080
   3170.00       -0.00195       -0.21227
   3171.00       -0.00195       -0.21358
   3172.00       -0.00195       -0.21475
   3173.00       -0.00195       -0.21576
   3174.00       -0.00195       -0.21663
   3175.00       -0.00195       -0.21732
   3176.00       -0.00195       -0.21783
   3177.00       -0.00195       -0.21819
   3178.00       -0.00195       -0.21835
   3179.00       -0.00195       -0.21835
   3180.00       -0.00195       -0.21815
   3181.00       -0.00195       -0.21779
   3182.00       -0.00195       -0.21722
   3183.00       -0.00195       -0.21646
   3184.00       -0.00244       -0.21552
   3185.00       -0.00293       -0.21437
   3186.00       -0.00342       -0.21303
   3187.00       -0.00342       -0.21149
   3188.00       -0.00342       -0.20975
   3189.00       -0.00342       -0.20782
   3190.00       -0.00342       -0.20569
   3191.00       -0.00342       -0.20335
   3192.00       -0.00342       -0.20084
   3193.00       -0.00342       -0.19812
   3194.00       -0.00342       -0.19521
   3195.00       -0.00342       -0.19211
   3196.00       -0.00342       -0.18881
   3197.00       -0.00342       -0.18533
   3198.00       -0.00342       -0.18167
   3199.00       -0.00342       -0.17783
   3200.00       -0.00342       -0.17381
   3201.00       -0.00342       -0.16962
   3202.00       -0.00342       -0.16527
   3203.00       -0.00342       -0.16074
   3204.00       -0.00342       -0.15607
   3205.00       -0.00342       -0.15123
   3206.00       -0.00342       -0.14626
   3207.00       -0.00342       -0.14114
   3208.00       -0.00342       -0.13588
   3209.00       -0.00342       -0.13051
   3210.00       -0.00342       -0.12500
   3211.00       -0.00342       -0.11938
   3212.00       -0.00342       -0.11365
   3213.00       -0.00342       -0.10782
   3214.00       -0.00342       -0.10190
   3215.00       -0.00342       -0.09589
   3216.00       -0.00342       -0.08981
   3217.00       -0.00342       -0.08365
   3218.00       -0.00342       -0.07742
   3219.00       -0.00342       -0.07115
   3220.00       -0.00342       -0.06483
   3221.00       -0.00342       -0.05847
   3222.00       -0.00342       -0.05208
   3223.00       -0.00342       -0.04567
   3224.00       -0.00342       -0.03923
   3225.00       -0.00342       -0.03279
   3226.00       -0.00342       -0.02635
   3227.00       -0.00342       -0.01993
   3228.00       -0.00342       -0.01352
   3229.00       -0.00342       -0.00713
   3230.00       -0.00342       -0.00076
   3231.00       -0.00342        0.00555
   3232.00       -0.00342        0.01183
   3233.00       -0.00342        0.01805
   3234.00       -0.00342        0.02422
   3235.00       -0.00342        0.03030
   3236.00       -0.00342        0.03633
   3237.00       -0.00342        0.04228
   3238.00       -0.00342        0.04814
   3239.00       -0.00342        0.05391
   3240.00       -0.00342        0.05959
   3241.00       -0.00342        0.06516
   3242.00       -0.00342        0.07063
   3243.00       -0.00342        0.07599
   3244.00       -0.00342        0.08124
   3245.00       -0.00342        0.08636
   3246.00       -0.00342        0.09138
   3247.00       -0.00342        0.09627
   3248.00       -0.00342        0.10101
   3249.00       -0.00342        0.10565
   3250.00       -0.00342        0.11014
   3251.00       -0.00342        0.11450
   3252.00       -0.00342        0.11873
   3253.00       -0.00342        0.12282
   3254.00       -0.00342        0.12675
   3255.00       -0.00342        0.13057
   3256.00       -0.00342        0.13423
   3257.00       -0.00342        0.13777
   3258.00       -0.00342        0.14116
   3259.00       -0.00342        0.14441
   3260.00       -0.00342        0.14752
   3261.00       -0.00342        0.15048
   3262.00       -0.00342        0.15332
   3263.00       -0.00342        0.15602
   3264.00       -0.00342        0.15858
   3265.00       -0.00342        0.16103
   3266.00       -0.00342        0.16333
   3267.00       -0.00342        0.16550
   3268.00       -0.00342        0.16754
   3269.00       -0.00342        0.16948
   3270.00       -0.00342        0.17128
   3271.00       -0.00342        0.17297
   3272.00       -0.00342        0.17455
   3273.00       -0.00342        0.17599
   3274.00       -0.00342        0.17735
   3275.00       -0.00342        0.17860
   3276.00       -0.00342        0.17975
   3277.00       -0.00342        0.18079
   3278.00       -0.00342        0.18175
   3279.00       -0.00342        0.18260
   3280.00       -0.00342        0.18338
   3281.00       -0.00342        0.18407
   3282.00       -0.00342        0.18466
   3283.00       -0.00342        0.18520
   3284.00       -0.00342        0.18564
   3285.00       -0.00342        0.18602
   3286.00       -0.00342        0.18634
   3287.00       -0.00342        0.18658
   3288.00       -0.00342        0.18677
   3289.00       -0.00342        0.18689
   3290.00       -0.00342        0.18697
   3291.00       -0.00342        0.18697
   3292.00       -0.00342        0.18694
   3293.00       -0.00342        0.18684
   3294.00       -0.00342        0.18671
   3295.00       -0.00342        0.18652
   3296.00       -0.00342        0.18629
   3297.00       -0.00342        0.18602
   3298.00       -0.00293        0.18571
   3299.00       -0.00244        0.18536
   3300.00       -0.00195        0.18498
   3301.00       -0.00146        0.18457
   3302.00       -0.00098        0.18411
   3303.00       -0.00049        0.18362
   3304.00        0.00000        0.18311
   3305.00        0.00049        0.18254
   3306.00        0.00098        0.18196
   3307.00        0.00146        0.18134
   3308.00        0.00146        0.18069
   3309.00        0.00146        0.18001
   3310.00        0.00146        0.17929
   3311.00        0.00146        0.17854
   3312.00        0.00146        0.17775
   3313.00        0.00146        0.17694
   3314.00        0.00146        0.17609
   3315.00        0.00146        0.17519
   3316.00        0.00146        0.17427
   3317.00        0.00146        0.17329
   3318.00        0.00146        0.17229
   3319.00        0.00146        0.17123
   3320.00        0.00146        0.17014
   3321.00        0.00146        0.16899
   3322.00        0.00146        0.16780
   3323.00        0.00146        0.16656
   3324.00        0.00146        0.16527
   3325.00        0.00146        0.16391
   3326.00        0.00146        0.16251
   3327.00        0.00146        0.16104
   3328.00        0.00146        0.15952
   3329.00        0.00146        0.15793
   3330.00        0.00146        0.15627
   3331.00        0.00146        0.15454
   3332.00        0.00146        0.15274
   3333.00        0.00146        0.15088
   3334.00        0.00146        0.14893
   3335.00        0.00146        0.14690
   3336.00        0.00146        0.14479
   3337.00        0.00146        0.14261
   3338.00        0.00146        0.14034
   3339.00        0.00146        0.13797
   3340.00        0.00146        0.13551
   3341.00        0.00146        0.13298
   3342.00        0.00146        0.13034
   3343.00        0.00146        0.12759
   3344.00        0.00146        0.12477
   3345.00        0.00146        0.12184
   3346.00        0.00146        0.11880
   3347.00        0.00146        0.11568
   3348.00        0.00146        0.11243
   3349.00        0.00146        0.10909
   3350.00        0.00146        0.10564
   3351.00        0.00146        0.10208
   3352.00        0.00146        0.09842
   3353.00        0.00195        0.09464
   3354.00        0.00244        0.09076
   3355.00        0.00293        0.08676
   3356.00        0.00342        0.08266
   3357.00        0.00391        0.07843
   3358.00        0.00439        0.07411
   3359.00        0.00488        0.06967
   3360.00        0.00537        0.06512
   3361.00        0.00586        0.06047
   3362.00        0.00635        0.05571
   3363.00        0.00635        0.05083
   3364.00        0.00635        0.04585
   3365.00        0.00635        0.04077
   3366.00        0.00635        0.03558
   3367.00        0.00635        0.03029
   3368.00        0.00635        0.02490
   3369.00        0.00635        0.01941
   3370.00        0.00635        0.01381
   3371.00        0.00635        0.00813
   3372.00        0.00635        0.00235
   3373.00        0.00635       -0.00352
   3374.00        0.00635       -0.00948
   3375.00        0.00635       -0.01552
   3376.00        0.00635       -0.02164
   3377.00        0.00635       -0.02785
   3378.00        0.00635       -0.03413
   3379.00        0.00635       -0.04048
   3380.00        0.00635       -0.04691
   3381.00        0.00635       -0.05339
   3382.00        0.00635       -0.05995
   3383.00        0.00635       -0.06656
   3384.00        0.00635       -0.07323
   3385.00        0.00635       -0.07994
   3386.00        0.00635       -0.08670
   3387.00        0.00635       -0.09351
   3388.00        0.00635       -0.10036
   3389.00        0.00635       -0.10724
   3390.00        0.00635       -0.11415
   3391.00        0.00635       -0.12108
   3392.00        0.00635       -0.12804
   3393.00        0.00635       -0.13501
   3394.00        0.00635       -0.14200
   3395.00        0.00635       -0.14900
   3396.00        0.00635       -0.15599
   3397.00        0.00635       -0.16298
   3398.00        0.00635       -0.16997
   3399.00        0.00635       -0.17696
   3400.00        0.00635       -0.18391
   3401.00        0.00635       -0.19086
   3402.00        0.00635       -0.19777
   3403.00        0.00635       -0.20465
   3404.00        0.00635       -0.21150
   3405.00        0.00635       -0.21831
   3406.00        0.00635       -0.22507
   3407.00        0.00635       -0.23180
   3408.00        0.00635       -0.23845
   3409.00        0.00635       -0.24506
   3410.00        0.00635       -0.25160
   3411.00        0.00635       -0.25807
   3412.00        0.00635       -0.26448
   3413.00        0.00635       -0.27080
   3414.00        0.00635       -0.27705
   3415.00        0.00635       -0.28322
   3416.00        0.00635       -0.28929
   3417.00        0.00635       -0.29527
   3418.00        0.00635       -0.30115
   3419.00        0.00635       -0.30693
   3420.00        0.00635       -0.31262
   3421.00        0.00635       -0.31819
   3422.00        0.00635       -0.32364
   3423.00        0.00635       -0.32899
   3424.00        0.00635       -0.33421
   3425.00        0.00635       -0.33932
   3426.00        0.00635       -0.34430
   3427.00        0.00635       -0.34915
   3428.00        0.00635       -0.35387
   3429.00        0.00635       -0.35844
   3430.00        0.00635       -0.36288
   3431.00        0.00635       -0.36720
   3432.00        0.00635       -0.37135
   3433.00        0.00635       -0.37538
   3434.00        0.00635       -0.37926
   3435.00        0.00586       -0.38298
   3436.00        0.00537       -0.38655
   3437.00        0.00488       -0.38997
   3438.00        0.00439       -0.39323
   3439.00        0.00391       -0.39633
   3440.00        0.00342       -0.39929
   3441.00        0.00293       -0.40207
   3442.00        0.00244       -0.40471
   3443.00        0.00195       -0.40718
   3444.00        0.00146       -0.40948
   3445.00        0.00098       -0.41162
   3446.00        0.00049       -0.41360
   3447.00        0.00000       -0.41542
   3448.00       -0.00049       -0.41707
   3449.00       -0.00098       -0.41856
   3450.00       -0.00146       -0.41988
   3451.00       -0.00195       -0.42104
   3452.00       -0.00244       -0.42203
   3453.00       -0.00293       -0.42287
   3454.00       -0.00342       -0.42352
   3455.00       -0.00391       -0.42403
   3456.00       -0.00439       -0.42436
   3457.00       -0.00488       -0.42455
   3458.00       -0.00537       -0.42456
   3459.00       -0.00586       -0.42441
   3460.00       -0.00635       -0.42410
   3461.00       -0.00684       -0.42365
   3462.00       -0.00732       -0.42303
   3463.00       -0.00781       -0.42226
   3464.00       -0.00830       -0.42134
   3465.00       -0.00879       -0.42026
   3466.00       -0.00928       -0.41904
   3467.00       -0.00977       -0.41768
   3468.00       -0.01025       -0.41615
   3469.00       -0.01074       -0.41451
   3470.00       -0.01123       -0.41270
   3471.00       -0.01172       -0.41077
   3472.00       -0.01221       -0.40869
   3473.00       -0.01270       -0.40649
   3474.00       -0.01318       -0.40414
   3475.00       -0.01367       -0.40169
   3476.00       -0.01416       -0.39909
   3477.00       -0.01465       -0.39639
   3478.00       -0.01514       -0.39355
   3479.00       -0.01562       -0.39061
   3480.00       -0.01611       -0.38754
   3481.00       -0.01660       -0.38437
   3482.00       -0.01709       -0.38109
   3483.00       -0.01758       -0.37770
   3484.00       -0.01807       -0.37422
   3485.00       -0.01855       -0.37064
   3486.00       -0.01904       -0.36694
   3487.00       -0.01953       -0.36317
   3488.00       -0.02002       -0.35931
   3489.00       -0.02051       -0.35536
   3490.00       -0.02100       -0.35133
   3491.00       -0.02148       -0.34723
   3492.00       -0.02197       -0.34305
   3493.00       -0.02246       -0.33881
   3494.00       -0.02295       -0.33449
   3495.00       -0.02344       -0.33009
   3496.00       -0.02393       -0.32565
   3497.00       -0.02441       -0.32115
   3498.00       -0.02490       -0.31659
   3499.00       -0.02539       -0.31198
   3500.00       -0.02588       -0.30733
   3501.00       -0.02637       -0.30263
   3502.00       -0.02686       -0.29788
   3503.00       -0.02734       -0.29311
   3504.00       -0.02783       -0.28830
   3505.00       -0.02832       -0.28346
   3506.00       -0.02881       -0.27858
   3507.00       -0.02930       -0.27368
   3508.00       -0.02979       -0.26877
   3509.00       -0.03027       -0.26384
   3510.00       -0.03125       -0.25888
   3511.00       -0.03223       -0.25392
   3512.00       -0.03320       -0.24895
   3513.00       -0.03418       -0.24396
   3514.00       -0.03516       -0.23898
   3515.00       -0.03613       -0.23399
   3516.00       -0.03711       -0.22900
   3517.00       -0.03809       -0.22403
   3518.00       -0.03906       -0.21906
   3519.00       -0.04004       -0.21408
   3520.00       -0.04053       -0.20914
   3521.00       -0.04102       -0.20419
   3522.00       -0.04150       -0.19926
   3523.00       -0.04199       -0.19437
   3524.00       -0.04248       -0.18948
   3525.00       -0.04297       -0.18462
   3526.00       -0.04346       -0.17978
   3527.00       -0.04395       -0.17497
   3528.00       -0.04443       -0.17020
   3529.00       -0.04492       -0.16545
   3530.00       -0.04541       -0.16074
   3531.00       -0.04590       -0.15605
   3532.00       -0.04639       -0.15141
   3533.00       -0.04688       -0.14680
   3534.00       -0.04736       -0.14226
   3535.00       -0.04785       -0.13773
   3536.00       -0.04834       -0.13326
   3537.00       -0.04883       -0.12883
   3538.00       -0.04932       -0.12445
   3539.00       -0.04980       -0.12012
   3540.00       -0.05029       -0.11584
   3541.00       -0.05078       -0.11162
   3542.00       -0.05078       -0.10744
   3543.00       -0.05078       -0.10332
   3544.00       -0.05078       -0.09926
   3545.00       -0.05078       -0.09526
   3546.00       -0.05078       -0.09131
   3547.00       -0.05078       -0.08743
   3548.00       -0.05078       -0.08360
   3549.00       -0.05078       -0.07985
   3550.00       -0.05078       -0.07616
   3551.00       -0.05078       -0.07253
   3552.00       -0.05078       -0.06895
   3553.00       -0.05078       -0.06544
   3554.00       -0.05029       -0.06203
   3555.00       -0.04980       -0.05865
   3556.00       -0.04932       -0.05536
   3557.00       -0.04883       -0.05214
   3558.00       -0.04834       -0.04898
   3559.00       -0.04785       -0.04590
   3560.00       -0.04736       -0.04288
   3561.00       -0.04688       -0.03995
   3562.00       -0.04639       -0.03706
   3563.00       -0.04590       -0.03427
   3564.00       -0.04541       -0.03154
   3565.00       -0.04492       -0.02890
   3566.00       -0.04395       -0.02631
   3567.00       -0.04297       -0.02380
   3568.00       -0.04199       -0.02136
   3569.00       -0.04102       -0.01901
   3570.00       -0.04004       -0.01672
   3571.00       -0.03906       -0.01450
   3572.00       -0.03809       -0.01236
   3573.00       -0.03711       -0.01028
   3574.00       -0.03613       -0.00827
   3575.00       -0.03516       -0.00635
   3576.00       -0.03418       -0.00449
   3577.00       -0.03320       -0.00269
   3578.00       -0.03223       -0.00096
   3579.00       -0.03125        0.00070
   3580.00       -0.03027        0.00229
   3581.00       -0.02930        0.00381
   3582.00       -0.02832        0.00528
   3583.00       -0.02734        0.00668
   3584.00       -0.02637        0.00803
   3585.00       -0.02539        0.00929
   3586.00       -0.02441        0.01051
   3587.00       -0.02295        0.01169
   3588.00       -0.02148        0.01279
   3589.00       -0.02002        0.01384
   3590.00       -0.01855        0.01485
   3591.00       -0.01709        0.01579
   3592.00       -0.01562        0.01669
   3593.00       -0.01416        0.01755
   3594.00       -0.01270        0.01836
   3595.00       -0.01123        0.01912
   3596.00       -0.00977        0.01984
   3597.00       -0.00830        0.02052
   3598.00       -0.00684        0.02116
   3599.00       -0.00537        0.02177
   3600.00       -0.00391        0.02235
   3601.00       -0.00244        0.02290
   3602.00       -0.00098        0.02342
   3603.00        0.00049        0.02391
   3604.00        0.00146        0.02437
   3605.00        0.00244        0.02481
   3606.00        0.00342        0.02524
   3607.00        0.00439        0.02563
   3608.00        0.00537        0.02602
   3609.00        0.00635        0.02638
   3610.00        0.00732        0.02673
   3611.00        0.00830        0.02707
   3612.00        0.00928        0.02740
   3613.00        0.01025        0.02773
   3614.00        0.01123        0.02803
   3615.00        0.01221        0.02834
   3616.00        0.01318        0.02863
   3617.00        0.01416        0.02892
   3618.00        0.01514        0.02921
   3619.00        0.01611        0.02948
   3620.00        0.01709        0.02975
   3621.00        0.01807        0.03003
   3622.00        0.01904        0.03029
   3623.00        0.02002        0.03056
   3624.00        0.02100        0.03082
   3625.00        0.02197        0.03110
   3626.00        0.02295        0.03136
   3627.00        0.02393        0.03163
   3628.00        0.02490        0.03189
   3629.00        0.02588        0.03215
   3630.00        0.02686        0.03242
   3631.00        0.02783        0.03268
   3632.00        0.02930        0.03296
   3633.00        0.03076        0.03322
   3634.00        0.03223        0.03348
   3635.00        0.03369        0.03374
   3636.00        0.03516        0.03398
   3637.00        0.03662        0.03423
   3638.00        0.03809        0.03445
   3639.00        0.03955        0.03468
   3640.00        0.04102        0.03490
   3641.00        0.04248        0.03510
   3642.00        0.04395        0.03528
   3643.00        0.04541        0.03543
   3644.00        0.04639        0.03558
   3645.00        0.04736        0.03571
   3646.00        0.04834        0.03580
   3647.00        0.04932        0.03587
   3648.00        0.05029        0.03592
   3649.00        0.05127        0.03593
   3650.00        0.05225        0.03592
   3651.00        0.05322        0.03586
   3652.00        0.05420        0.03577
   3653.00        0.05518        0.03563
   3654.00        0.05615        0.03545
   3655.00        0.05713        0.03522
   3656.00        0.05811        0.03494
   3657.00        0.05908        0.03461
   3658.00        0.06006        0.03423
   3659.00        0.06104        0.03378
   3660.00        0.06201        0.03328
   3661.00        0.06299        0.03270
   3662.00        0.06396        0.03207
   3663.00        0.06494        0.03137
   3664.00        0.06543        0.03061
   3665.00        0.06592        0.02975
   3666.00        0.06641        0.02884
   3667.00        0.06689        0.02785
   3668.00        0.06738        0.02678
   3669.00        0.06787        0.02562
   3670.00        0.06836        0.02438
   3671.00        0.06885        0.02307
   3672.00        0.06934        0.02167
   3673.00        0.06982        0.02017
   3674.00        0.06982        0.01859
   3675.00        0.06982        0.01692
   3676.00        0.06982        0.01517
   3677.00        0.06982        0.01332
   3678.00        0.06982        0.01138
   3679.00        0.06982        0.00935
   3680.00        0.06982        0.00723
   3681.00        0.06982        0.00502
   3682.00        0.06982        0.00272
   3683.00        0.06982        0.00032
   3684.00        0.06934       -0.00217
   3685.00        0.06885       -0.00473
   3686.00        0.06836       -0.00739
   3687.00        0.06787       -0.01013
   3688.00        0.06738       -0.01297
   3689.00        0.06689       -0.01587
   3690.00        0.06641       -0.01888
   3691.00        0.06592       -0.02194
   3692.00        0.06543       -0.02509
   3693.00        0.06445       -0.02832
   3694.00        0.06348       -0.03160
   3695.00        0.06250       -0.03497
   3696.00        0.06152       -0.03841
   3697.00        0.06055       -0.04190
   3698.00        0.05957       -0.04546
   3699.00        0.05859       -0.04906
   3700.00        0.05762       -0.05272
   3701.00        0.05664       -0.05643
   3702.00        0.05566       -0.06020
   3703.00        0.05469       -0.06400
   3704.00        0.05371       -0.06783
   3705.00        0.05273       -0.07170
   3706.00        0.05176       -0.07559
   3707.00        0.05029       -0.07953
   3708.00        0.04883       -0.08347
   3709.00        0.04736       -0.08743
   3710.00        0.04590       -0.09142
   3711.00        0.04443       -0.09540
   3712.00        0.04297       -0.09938
   3713.00        0.04150       -0.10336
   3714.00        0.04004       -0.10736
   3715.00        0.03857       -0.11133
   3716.00        0.03711       -0.11530
   3717.00        0.03564       -0.11923
   3718.00        0.03418       -0.12315
   3719.00        0.03271       -0.12704
   3720.00        0.03125       -0.13092
   3721.00        0.02979       -0.13475
   3722.00        0.02832       -0.13855
   3723.00        0.02686       -0.14230
   3724.00        0.02539       -0.14601
   3725.00        0.02393       -0.14967
   3726.00        0.02246       -0.15327
   3727.00        0.02100       -0.15683
   3728.00        0.01953       -0.16032
   3729.00        0.01807       -0.16376
   3730.00        0.01660       -0.16713
   3731.00        0.01514       -0.17044
   3732.00        0.01367       -0.17368
   3733.00        0.01221       -0.17685
   3734.00        0.01074       -0.17993
   3735.00        0.00928       -0.18295
   3736.00        0.00781       -0.18590
   3737.00        0.00635       -0.18877
   3738.00        0.00488       -0.19156
   3739.00        0.00342       -0.19426
   3740.00        0.00195       -0.19688
   3741.00        0.00049       -0.19942
   3742.00       -0.00098       -0.20187
   3743.00       -0.00195       -0.20425
   3744.00       -0.00293       -0.20654
   3745.00       -0.00391       -0.20876
   3746.00       -0.00488       -0.21088
   3747.00       -0.00586       -0.21291
   3748.00       -0.00684       -0.21487
   3749.00       -0.00781       -0.21675
   3750.00       -0.00879       -0.21854
   3751.00       -0.00977       -0.22025
   3752.00       -0.01074       -0.22188
   3753.00       -0.01172       -0.22343
   3754.00       -0.01270       -0.22491
   3755.00       -0.01367       -0.22632
   3756.00       -0.01465       -0.22765
   3757.00       -0.01562       -0.22891
   3758.00       -0.01660       -0.23009
   3759.00       -0.01758       -0.23120
   3760.00       -0.01855       -0.23225
   3761.00       -0.01953       -0.23325
   3762.00       -0.02051       -0.23416
   3763.00       -0.02148       -0.23502
   3764.00       -0.02246       -0.23581
   3765.00       -0.02344       -0.23656
   3766.00       -0.02441       -0.23724
   3767.00       -0.02539       -0.23787
   3768.00       -0.02637       -0.23845
   3769.00       -0.02734       -0.23898
   3770.00       -0.02832       -0.23946
   3771.00       -0.02930       -0.23990
   3772.00       -0.03027       -0.24030
   3773.00       -0.03125       -0.24065
   3774.00       -0.03223       -0.24095
   3775.00       -0.03320       -0.24123
   3776.00       -0.03418       -0.24146
   3777.00       -0.03516       -0.24165
   3778.00       -0.03613       -0.24182
   3779.00       -0.03711       -0.24194
   3780.00       -0.03809       -0.24205
   3781.00       -0.03906       -0.24211
   3782.00       -0.04004       -0.24216
   3783.00       -0.04102       -0.24217
   3784.00       -0.04150       -0.24216
   3785.00       -0.04199       -0.24211
   3786.00       -0.04248       -0.24203
   3787.00       -0.04297       -0.24194
   3788.00       -0.04346       -0.24182
   3789.00       -0.04395       -0.24168
   3790.00       -0.04443       -0.24152
   3791.00       -0.04492       -0.24132
   3792.00       -0.04541       -0.24109
   3793.00       -0.04590       -0.24084
   3794.00       -0.04639       -0.24057
   3795.00       -0.04688       -0.24026
   3796.00       -0.04688       -0.23994
   3797.00       -0.04688       -0.23959
   3798.00       -0.04688       -0.23921
   3799.00       -0.04688       -0.23880
   3800.00       -0.04688       -0.23834
   3801.00       -0.04688       -0.23787
   3802.00       -0.04688       -0.23737
   3803.00       -0.04688       -0.23682
   3804.00       -0.04688       -0.23624
   3805.00       -0.04688       -0.23563
   3806.00       -0.04639       -0.23497
   3807.00       -0.04590       -0.23428
   3808.00       -0.04541       -0.23355
   3809.00       -0.04492       -0.23277
   3810.00       -0.04443       -0.23195
   3811.00       -0.04395       -0.23108
   3812.00       -0.04346       -0.23015
   3813.00       -0.04297       -0.22919
   3814.00       -0.04248       -0.22816
   3815.00       -0.04150       -0.22710
   3816.00       -0.04053       -0.22597
   3817.00       -0.03955       -0.22478
   3818.00       -0.03857       -0.22354
   3819.00       -0.03760       -0.22224
   3820.00       -0.03662       -0.22089
   3821.00       -0.03564       -0.21945
   3822.00       -0.03467       -0.21797
   3823.00       -0.03369       -0.21642
   3824.00       -0.03271       -0.21480
   3825.00       -0.03174       -0.21310
   3826.00       -0.03027       -0.21135
   3827.00       -0.02881       -0.20953
   3828.00       -0.02734       -0.20764
   3829.00       -0.02588       -0.20567
   3830.00       -0.02441       -0.20363
   3831.00       -0.02295       -0.20152
   3832.00       -0.02148       -0.19934
   3833.00       -0.02002       -0.19708
   3834.00       -0.01855       -0.19475
   3835.00       -0.01709       -0.19235
   3836.00       -0.01562       -0.18987
   3837.00       -0.01416       -0.18732
   3838.00       -0.01270       -0.18469
   3839.00       -0.01123       -0.18201
   3840.00       -0.00977       -0.17924
   3841.00       -0.00830       -0.17641
   3842.00       -0.00684       -0.17349
   3843.00       -0.00537       -0.17052
   3844.00       -0.00391       -0.16748
   3845.00       -0.00244       -0.16437
   3846.00       -0.00146       -0.16119
   3847.00       -0.00049       -0.15794
   3848.00        0.00049       -0.15465
   3849.00        0.00146       -0.15128
   3850.00        0.00244       -0.14786
   3851.00        0.00342       -0.14438
   3852.00        0.00439       -0.14085
   3853.00        0.00537       -0.13727
   3854.00        0.00635       -0.13364
   3855.00        0.00732       -0.12996
   3856.00        0.00830       -0.12624
   3857.00        0.00928       -0.12247
   3858.00        0.01025       -0.11865
   3859.00        0.01074       -0.11482
   3860.00        0.01123       -0.11095
   3861.00        0.01172       -0.10703
   3862.00        0.01221       -0.10310
   3863.00        0.01270       -0.09914
   3864.00        0.01318       -0.09515
   3865.00        0.01367       -0.09116
   3866.00        0.01416       -0.08714
   3867.00        0.01465       -0.08311
   3868.00        0.01514       -0.07909
   3869.00        0.01562       -0.07504
   3870.00        0.01611       -0.07100
   3871.00        0.01611       -0.06696
   3872.00        0.01611       -0.06291
   3873.00        0.01611       -0.05888
   3874.00        0.01611       -0.05486
   3875.00        0.01611       -0.05086
   3876.00        0.01611       -0.04686
   3877.00        0.01611       -0.04289
   3878.00        0.01611       -0.03894
   3879.00        0.01611       -0.03502
   3880.00        0.01611       -0.03113
   3881.00        0.01611       -0.02725
   3882.00        0.01611       -0.02342
   3883.00        0.01611       -0.01964
   3884.00        0.01611       -0.01588
   3885.00        0.01611       -0.01218
   3886.00        0.01611       -0.00850
   3887.00        0.01611       -0.00488
   3888.00        0.01611       -0.00131
   3889.00        0.01611        0.00220
   3890.00        0.01611        0.00568
   3891.00        0.01611        0.00908
   3892.00        0.01611        0.01244
   3893.00        0.01611        0.01573
   3894.00        0.01611        0.01895
   3895.00        0.01611        0.02213
   3896.00        0.01611        0.02524
   3897.00        0.01611        0.02827
   3898.00        0.01611        0.03125
   3899.00        0.01611        0.03415
   3900.00        0.01611        0.03699
   3901.00        0.01660        0.03975
   3902.00        0.01709        0.04245
   3903.00        0.01758        0.04506
   3904.00        0.01807        0.04761
   3905.00        0.01855        0.05008
   3906.00        0.01904        0.05247
   3907.00        0.01953        0.05481
   3908.00        0.02002        0.05705
   3909.00        0.02051        0.05922
   3910.00        0.02100        0.06131
   3911.00        0.02148        0.06332
   3912.00        0.02197        0.06526
   3913.00        0.02246        0.06711
   3914.00        0.02295        0.06889
   3915.00        0.02344        0.07059
   3916.00        0.02393        0.07220
   3917.00        0.02441        0.07375
   3918.00        0.02490        0.07520
   3919.00        0.02539        0.07657
   3920.00        0.02588        0.07785
   3921.00        0.02637        0.07907
   3922.00        0.02686        0.08020
   3923.00        0.02734        0.08124
   3924.00        0.02783        0.08220
   3925.00        0.02832        0.08307
   3926.00        0.02881        0.08386
   3927.00        0.02930        0.08456
   3928.00        0.02930        0.08517
   3929.00        0.02930        0.08571
   3930.00        0.02930        0.08615
   3931.00        0.02930        0.08652
   3932.00        0.02930        0.08678
   3933.00        0.02930        0.08694
   3934.00        0.02930        0.08704
   3935.00        0.02930        0.08702
   3936.00        0.02930        0.08691
   3937.00        0.02930        0.08672
   3938.00        0.02930        0.08643
   3939.00        0.02930        0.08604
   3940.00        0.02930        0.08556
   3941.00        0.02930        0.08496
   3942.00        0.02881        0.08427
   3943.00        0.02832        0.08348
   3944.00        0.02783        0.08258
   3945.00        0.02734        0.08157
   3946.00        0.02686        0.08047
   3947.00        0.02637        0.07925
   3948.00        0.02588        0.07793
   3949.00        0.02539        0.07648
   3950.00        0.02490        0.07494
   3951.00        0.02441        0.07326
   3952.00        0.02393        0.07147
   3953.00        0.02344        0.06958
   3954.00        0.02295        0.06755
   3955.00        0.02246        0.06541
   3956.00        0.02197        0.06314
   3957.00        0.02100        0.06076
   3958.00        0.02002        0.05826
   3959.00        0.01904        0.05562
   3960.00        0.01807        0.05286
   3961.00        0.01709        0.04997
   3962.00        0.01611        0.04695
   3963.00        0.01514        0.04381
   3964.00        0.01416        0.04053
   3965.00        0.01318        0.03712
   3966.00        0.01221        0.03360
   3967.00        0.01123        0.02994
   3968.00        0.01025        0.02615
   3969.00        0.00928        0.02223
   3970.00        0.00879        0.01819
   3971.00        0.00830        0.01402
   3972.00        0.00781        0.00974
   3973.00        0.00732        0.00531
   3974.00        0.00684        0.00076
   3975.00        0.00635       -0.00389
   3976.00        0.00586       -0.00868
   3977.00        0.00537       -0.01358
   3978.00        0.00488       -0.01859
   3979.00        0.00439       -0.02371
   3980.00        0.00391       -0.02895
   3981.00        0.00342       -0.03429
   3982.00        0.00293       -0.03973
   3983.00        0.00244       -0.04527
   3984.00        0.00244       -0.05090
   3985.00        0.00244       -0.05663
   3986.00        0.00244       -0.06244
   3987.00        0.00244       -0.06831
   3988.00        0.00244       -0.07428
   3989.00        0.00244       -0.08032
   3990.00        0.00244       -0.08643
   3991.00        0.00244       -0.09258
   3992.00        0.00244       -0.09879
   3993.00        0.00244       -0.10504
   3994.00        0.00244       -0.11134
   3995.00        0.00293       -0.11768
   3996.00        0.00342       -0.12404
   3997.00        0.00391       -0.13042
   3998.00        0.00439       -0.13683
   3999.00        0.00488       -0.14322
   4000.00        0.00537       -0.14963
   4001.00        0.00586       -0.15602
   4002.00        0.00635       -0.16240
   4003.00        0.00684       -0.16876
   4004.00        0.00732       -0.17508
   4005.00        0.00781       -0.18137
   4006.00        0.00830       -0.18761
   4007.00        0.00879       -0.19380
   4008.00        0.00928       -0.19994
   4009.00        0.00977       -0.20599
   4010.00        0.01025       -0.21198
   4011.00        0.01074       -0.21786
   4012.00        0.01123       -0.22368
   4013.00        0.01172       -0.22939
   4014.00        0.01221       -0.23500
   4015.00        0.01270       -0.24049
   4016.00        0.01318       -0.24586
   4017.00        0.01367       -0.25110
   4018.00        0.01416       -0.25623
   4019.00        0.01465       -0.26120
   4020.00        0.01514       -0.26602
   4021.00        0.01562       -0.27071
   4022.00        0.01611       -0.27522
   4023.00        0.01660       -0.27959
   4024.00        0.01709       -0.28377
   4025.00        0.01758       -0.28780
   4026.00        0.01807       -0.29164
   4027.00        0.01855       -0.29530
   4028.00        0.01904       -0.29878
   4029.00        0.01953       -0.30208
   4030.00        0.02002       -0.30518
   4031.00        0.02051       -0.30809
   4032.00        0.02100       -0.31079
   4033.00        0.02148       -0.31331
   4034.00        0.02197       -0.31563
   4035.00        0.02246       -0.31775
   4036.00        0.02246       -0.31966
   4037.00        0.02246       -0.32137
   4038.00        0.02246       -0.32289
   4039.00        0.02246       -0.32419
   4040.00        0.02246       -0.32530
   4041.00        0.02246       -0.32622
   4042.00        0.02246       -0.32693
   4043.00        0.02246       -0.32745
   4044.00        0.02246       -0.32777
   4045.00        0.02246       -0.32791
   4046.00        0.02246       -0.32787
   4047.00        0.02197       -0.32762
   4048.00        0.02148       -0.32721
   4049.00        0.02100       -0.32661
   4050.00        0.02051       -0.32584
   4051.00        0.02002       -0.32491
   4052.00        0.01953       -0.32381
   4053.00        0.01904       -0.32256
   4054.00        0.01855       -0.32115
   4055.00        0.01807       -0.31961
   4056.00        0.01758       -0.31792
   4057.00        0.01709       -0.31609
   4058.00        0.01660       -0.31413
   4059.00        0.01611       -0.31206
   4060.00        0.01562       -0.30988
   4061.00        0.01514       -0.30757
   4062.00        0.01465       -0.30518
   4063.00        0.01367       -0.30269
   4064.00        0.01270       -0.30011
   4065.00        0.01172       -0.29745
   4066.00        0.01074       -0.29474
   4067.00        0.00977       -0.29195
   4068.00        0.00879       -0.28909
   4069.00        0.00781       -0.28619
   4070.00        0.00684       -0.28323
   4071.00        0.00635       -0.28026
   4072.00        0.00586       -0.27725
   4073.00        0.00537       -0.27422
   4074.00        0.00488       -0.27116
   4075.00        0.00439       -0.26810
   4076.00        0.00391       -0.26503
   4077.00        0.00342       -0.26196
   4078.00        0.00293       -0.25891
   4079.00        0.00244       -0.25587
   4080.00        0.00195       -0.25285
   4081.00        0.00146       -0.24986
   4082.00        0.00098       -0.24690
   4083.00        0.00049       -0.24397
   4084.00        0.00000       -0.24109
   4085.00       -0.00049       -0.23824
   4086.00       -0.00098       -0.23544
   4087.00       -0.00098       -0.23271
   4088.00       -0.00098       -0.23003
   4089.00       -0.00098       -0.22739
   4090.00       -0.00098       -0.22482
   4091.00       -0.00098       -0.22232
   4092.00       -0.00098       -0.21988
   4093.00       -0.00098       -0.21751
   4094.00       -0.00098       -0.21523
   4095.00       -0.00098       -0.21298
   4096.00       -0.00098       -0.21083
   4097.00       -0.00098       -0.20876
   4098.00       -0.00098       -0.20674
   4099.00       -0.00098       -0.20480
   4100.00       -0.00098       -0.20293
   4101.00       -0.00098       -0.20114
   4102.00       -0.00049       -0.19942
   4103.00        0.00000       -0.19777
   4104.00        0.00049       -0.19618
   4105.00        0.00098       -0.19466
   4106.00        0.00146       -0.19321
   4107.00        0.00195       -0.19182
   4108.00        0.00244       -0.19049
   4109.00        0.00293       -0.18922
   4110.00        0.00342       -0.18802
   4111.00        0.00391       -0.18686
   4112.00        0.00439       -0.18575
   4113.00        0.00488       -0.18468
   4114.00        0.00537       -0.18367
   4115.00        0.00586       -0.18269
   4116.00        0.00586       -0.18175
   4117.00        0.00586       -0.18085
   4118.00        0.00586       -0.17998
   4119.00        0.00586       -0.17912
   4120.00        0.00586       -0.17831
   4121.00        0.00586       -0.17751
   4122.00        0.00586       -0.17673
   4123.00        0.00586       -0.17596
   4124.00        0.00586       -0.17520
   4125.00        0.00586       -0.17445
   4126.00        0.00586       -0.17372
   4127.00        0.00586       -0.17297
   4128.00        0.00586       -0.17223
   4129.00        0.00586       -0.17149
   4130.00        0.00586       -0.17073
   4131.00        0.00586       -0.16998
   4132.00        0.00537       -0.16920
   4133.00        0.00488       -0.16843
   4134.00        0.00439       -0.16762
   4135.00        0.00391       -0.16681
   4136.00        0.00342       -0.16599
   4137.00        0.00293       -0.16513
   4138.00        0.00244       -0.16426
   4139.00        0.00195       -0.16336
   4140.00        0.00146       -0.16246
   4141.00        0.00098       -0.16153
   4142.00        0.00049       -0.16057
   4143.00        0.00000       -0.15959
   4144.00       -0.00049       -0.15860
   4145.00       -0.00098       -0.15758
   4146.00       -0.00146       -0.15654
   4147.00       -0.00195       -0.15549
   4148.00       -0.00293       -0.15440
   4149.00       -0.00391       -0.15332
   4150.00       -0.00488       -0.15222
   4151.00       -0.00586       -0.15111
   4152.00       -0.00684       -0.14998
   4153.00       -0.00781       -0.14885
   4154.00       -0.00879       -0.14772
   4155.00       -0.00977       -0.14658
   4156.00       -0.01074       -0.14543
   4157.00       -0.01172       -0.14430
   4158.00       -0.01270       -0.14317
   4159.00       -0.01318       -0.14206
   4160.00       -0.01367       -0.14096
   4161.00       -0.01416       -0.13988
   4162.00       -0.01465       -0.13881
   4163.00       -0.01514       -0.13777
   4164.00       -0.01562       -0.13676
   4165.00       -0.01611       -0.13579
   4166.00       -0.01660       -0.13484
   4167.00       -0.01709       -0.13393
   4168.00       -0.01758       -0.13307
   4169.00       -0.01807       -0.13225
   4170.00       -0.01855       -0.13148
   4171.00       -0.01904       -0.13077
   4172.00       -0.01953       -0.13011
   4173.00       -0.02002       -0.12952
   4174.00       -0.02051       -0.12898
   4175.00       -0.02051       -0.12852
   4176.00       -0.02051       -0.12813
   4177.00       -0.02051       -0.12781
   4178.00       -0.02051       -0.12755
   4179.00       -0.02051       -0.12738
   4180.00       -0.02051       -0.12730
   4181.00       -0.02051       -0.12729
   4182.00       -0.02051       -0.12738
   4183.00       -0.02051       -0.12755
   4184.00       -0.02051       -0.12779
   4185.00       -0.02051       -0.12814
   4186.00       -0.02051       -0.12857
   4187.00       -0.02002       -0.12909
   4188.00       -0.01953       -0.12971
   4189.00       -0.01904       -0.13042
   4190.00       -0.01855       -0.13121
   4191.00       -0.01807       -0.13211
   4192.00       -0.01758       -0.13309
   4193.00       -0.01709       -0.13416
   4194.00       -0.01660       -0.13531
   4195.00       -0.01611       -0.13657
   4196.00       -0.01562       -0.13789
   4197.00       -0.01514       -0.13931
   4198.00       -0.01465       -0.14081
   4199.00       -0.01416       -0.14238
   4200.00       -0.01367       -0.14403
   4201.00       -0.01318       -0.14575
   4202.00       -0.01270       -0.14755
   4203.00       -0.01221       -0.14941
   4204.00       -0.01172       -0.15134
   4205.00       -0.01123       -0.15332
   4206.00       -0.01074       -0.15535
   4207.00       -0.01025       -0.15744
   4208.00       -0.00977       -0.15958
   4209.00       -0.00928       -0.16174
   4210.00       -0.00879       -0.16397
   4211.00       -0.00830       -0.16621
   4212.00       -0.00781       -0.16849
   4213.00       -0.00732       -0.17078
   4214.00       -0.00684       -0.17308
   4215.00       -0.00635       -0.17542
   4216.00       -0.00586       -0.17773
   4217.00       -0.00537       -0.18007
   4218.00       -0.00488       -0.18239
   4219.00       -0.00439       -0.18471
   4220.00       -0.00391       -0.18701
   4221.00       -0.00342       -0.18929
   4222.00       -0.00293       -0.19154
   4223.00       -0.00244       -0.19376
   4224.00       -0.00195       -0.19594
   4225.00       -0.00146       -0.19807
   4226.00       -0.00098       -0.20016
   4227.00       -0.00098       -0.20221
   4228.00       -0.00098       -0.20419
   4229.00       -0.00098       -0.20612
   4230.00       -0.00098       -0.20796
   4231.00       -0.00098       -0.20975
   4232.00       -0.00098       -0.21146
   4233.00       -0.00098       -0.21309
   4234.00       -0.00098       -0.21463
   4235.00       -0.00098       -0.21608
   4236.00       -0.00098       -0.21744
   4237.00       -0.00098       -0.21870
   4238.00       -0.00098       -0.21988
   4239.00       -0.00098       -0.22095
   4240.00       -0.00098       -0.22191
   4241.00       -0.00098       -0.22278
   4242.00       -0.00098       -0.22353
   4243.00       -0.00098       -0.22417
   4244.00       -0.00146       -0.22470
   4245.00       -0.00195       -0.22511
   4246.00       -0.00244       -0.22542
   4247.00       -0.00293       -0.22560
   4248.00       -0.00342       -0.22568
   4249.00       -0.00391       -0.22563
   4250.00       -0.00439       -0.22546
   4251.00       -0.00488       -0.22519
   4252.00       -0.00537       -0.22479
   4253.00       -0.00586       -0.22427
   4254.00       -0.00635       -0.22365
   4255.00       -0.00684       -0.22290
   4256.00       -0.00684       -0.22205
   4257.00       -0.00684       -0.22108
   4258.00       -0.00684       -0.22000
   4259.00       -0.00684       -0.21883
   4260.00       -0.00684       -0.21753
   4261.00       -0.00684       -0.21614
   4262.00       -0.00684       -0.21465
   4263.00       -0.00684       -0.21304
   4264.00       -0.00684       -0.21135
   4265.00       -0.00684       -0.20956
   4266.00       -0.00684       -0.20770
   4267.00       -0.00684       -0.20573
   4268.00       -0.00684       -0.20370
   4269.00       -0.00684       -0.20158
   4270.00       -0.00684       -0.19939
   4271.00       -0.00635       -0.19711
   4272.00       -0.00586       -0.19479
   4273.00       -0.00537       -0.19238
   4274.00       -0.00488       -0.18993
   4275.00       -0.00439       -0.18742
   4276.00       -0.00391       -0.18486
   4277.00       -0.00342       -0.18225
   4278.00       -0.00293       -0.17960
   4279.00       -0.00244       -0.17691
   4280.00       -0.00195       -0.17418
   4281.00       -0.00146       -0.17143
   4282.00       -0.00098       -0.16864
   4283.00       -0.00049       -0.16585
   4284.00        0.00049       -0.16302
   4285.00        0.00146       -0.16019
   4286.00        0.00244       -0.15735
   4287.00        0.00342       -0.15451
   4288.00        0.00439       -0.15166
   4289.00        0.00537       -0.14882
   4290.00        0.00635       -0.14600
   4291.00        0.00732       -0.14317
   4292.00        0.00830       -0.14037
   4293.00        0.00928       -0.13757
   4294.00        0.01025       -0.13481
   4295.00        0.01123       -0.13206
   4296.00        0.01221       -0.12936
   4297.00        0.01318       -0.12668
   4298.00        0.01416       -0.12404
   4299.00        0.01514       -0.12144
   4300.00        0.01611       -0.11890
   4301.00        0.01709       -0.11638
   4302.00        0.01807       -0.11392
   4303.00        0.01904       -0.11151
   4304.00        0.02002       -0.10915
   4305.00        0.02100       -0.10684
   4306.00        0.02197       -0.10461
   4307.00        0.02295       -0.10243
   4308.00        0.02344       -0.10031
   4309.00        0.02393       -0.09827
   4310.00        0.02441       -0.09628
   4311.00        0.02490       -0.09436
   4312.00        0.02539       -0.09253
   4313.00        0.02588       -0.09076
   4314.00        0.02637       -0.08907
   4315.00        0.02686       -0.08743
   4316.00        0.02734       -0.08591
   4317.00        0.02783       -0.08444
   4318.00        0.02832       -0.08305
   4319.00        0.02881       -0.08176
   4320.00        0.02881       -0.08054
   4321.00        0.02881       -0.07941
   4322.00        0.02881       -0.07835
   4323.00        0.02881       -0.07738
   4324.00        0.02881       -0.07651
   4325.00        0.02881       -0.07570
   4326.00        0.02881       -0.07500
   4327.00        0.02881       -0.07437
   4328.00        0.02881       -0.07384
   4329.00        0.02881       -0.07339
   4330.00        0.02881       -0.07303
   4331.00        0.02881       -0.07275
   4332.00        0.02881       -0.07257
   4333.00        0.02832       -0.07248
   4334.00        0.02783       -0.07248
   4335.00        0.02734       -0.07256
   4336.00        0.02686       -0.07272
   4337.00        0.02637       -0.07298
   4338.00        0.02588       -0.07333
   4339.00        0.02539       -0.07376
   4340.00        0.02490       -0.07428
   4341.00        0.02441       -0.07489
   4342.00        0.02393       -0.07558
   4343.00        0.02344       -0.07635
   4344.00        0.02295       -0.07721
   4345.00        0.02246       -0.07816
   4346.00        0.02197       -0.07919
   4347.00        0.02148       -0.08029
   4348.00        0.02100       -0.08150
   4349.00        0.02051       -0.08276
   4350.00        0.02002       -0.08412
   4351.00        0.01953       -0.08556
   4352.00        0.01904       -0.08707
   4353.00        0.01855       -0.08865
   4354.00        0.01807       -0.09030
   4355.00        0.01758       -0.09204
   4356.00        0.01709       -0.09386
   4357.00        0.01709       -0.09573
   4358.00        0.01709       -0.09767
   4359.00        0.01709       -0.09970
   4360.00        0.01709       -0.10178
   4361.00        0.01709       -0.10393
   4362.00        0.01709       -0.10614
   4363.00        0.01709       -0.10841
   4364.00        0.01709       -0.11075
   4365.00        0.01709       -0.11313
   4366.00        0.01709       -0.11559
   4367.00        0.01709       -0.11807
   4368.00        0.01709       -0.12062
   4369.00        0.01709       -0.12321
   4370.00        0.01709       -0.12585
   4371.00        0.01709       -0.12854
   4372.00        0.01709       -0.13127
   4373.00        0.01709       -0.13403
   4374.00        0.01709       -0.13684
   4375.00        0.01709       -0.13966
   4376.00        0.01709       -0.14252
   4377.00        0.01709       -0.14540
   4378.00        0.01709       -0.14832
   4379.00        0.01709       -0.15125
   4380.00        0.01709       -0.15419
   4381.00        0.01709       -0.15715
   4382.00        0.01709       -0.16011
   4383.00        0.01709       -0.16309
   4384.00        0.01709       -0.16608
   4385.00        0.01709       -0.16905
   4386.00        0.01709       -0.17203
   4387.00        0.01709       -0.17499
   4388.00        0.01709       -0.17795
   4389.00        0.01709       -0.18089
   4390.00        0.01709       -0.18382
   4391.00        0.01709       -0.18672
   4392.00        0.01709       -0.18961
   4393.00        0.01660       -0.19246
   4394.00        0.01611       -0.19528
   4395.00        0.01562       -0.19806
   4396.00        0.01514       -0.20081
   4397.00        0.01465       -0.20352
   4398.00        0.01416       -0.20618
   4399.00        0.01367       -0.20879
   4400.00        0.01318       -0.21135
   4401.00        0.01270       -0.21387
   4402.00        0.01221       -0.21631
   4403.00        0.01172       -0.21870
   4404.00        0.01074       -0.22102
   4405.00        0.00977       -0.22330
   4406.00        0.00879       -0.22548
   4407.00        0.00781       -0.22762
   4408.00        0.00684       -0.22966
   4409.00        0.00586       -0.23163
   4410.00        0.00488       -0.23354
   4411.00        0.00391       -0.23535
   4412.00        0.00293       -0.23709
   4413.00        0.00195       -0.23874
   4414.00        0.00098       -0.24031
   4415.00        0.00000       -0.24179
   4416.00       -0.00098       -0.24319
   4417.00       -0.00195       -0.24449
   4418.00       -0.00342       -0.24571
   4419.00       -0.00488       -0.24686
   4420.00       -0.00635       -0.24789
   4421.00       -0.00781       -0.24884
   4422.00       -0.00928       -0.24971
   4423.00       -0.01074       -0.25047
   4424.00       -0.01221       -0.25116
   4425.00       -0.01367       -0.25175
   4426.00       -0.01514       -0.25224
   4427.00       -0.01660       -0.25266
   4428.00       -0.01758       -0.25299
   4429.00       -0.01855       -0.25322
   4430.00       -0.01953       -0.25337
   4431.00       -0.02051       -0.25345
   4432.00       -0.02148       -0.25343
   4433.00       -0.02246       -0.25334
   4434.00       -0.02344       -0.25316
   4435.00       -0.02441       -0.25291
   4436.00       -0.02539       -0.25258
   4437.00       -0.02637       -0.25218
   4438.00       -0.02734       -0.25169
   4439.00       -0.02832       -0.25116
   4440.00       -0.02881       -0.25055
   4441.00       -0.02930       -0.24986
   4442.00       -0.02979       -0.24913
   4443.00       -0.03027       -0.24834
   4444.00       -0.03076       -0.24748
   4445.00       -0.03125       -0.24658
   4446.00       -0.03174       -0.24562
   4447.00       -0.03223       -0.24461
   4448.00       -0.03223       -0.24356
   4449.00       -0.03223       -0.24246
   4450.00       -0.03223       -0.24133
   4451.00       -0.03223       -0.24017
   4452.00       -0.03223       -0.23897
   4453.00       -0.03223       -0.23773
   4454.00       -0.03174       -0.23648
   4455.00       -0.03125       -0.23520
   4456.00       -0.03076       -0.23392
   4457.00       -0.03027       -0.23259
   4458.00       -0.02979       -0.23128
   4459.00       -0.02930       -0.22993
   4460.00       -0.02881       -0.22859
   4461.00       -0.02783       -0.22725
   4462.00       -0.02686       -0.22589
   4463.00       -0.02588       -0.22455
   4464.00       -0.02490       -0.22321
   4465.00       -0.02393       -0.22188
   4466.00       -0.02295       -0.22055
   4467.00       -0.02197       -0.21925
   4468.00       -0.02100       -0.21796
   4469.00       -0.02002       -0.21667
   4470.00       -0.01904       -0.21542
   4471.00       -0.01758       -0.21420
   4472.00       -0.01611       -0.21300
   4473.00       -0.01465       -0.21182
   4474.00       -0.01318       -0.21068
   4475.00       -0.01172       -0.20958
   4476.00       -0.01025       -0.20850
   4477.00       -0.00879       -0.20746
   4478.00       -0.00732       -0.20645
   4479.00       -0.00586       -0.20549
   4480.00       -0.00439       -0.20457
   4481.00       -0.00293       -0.20369
   4482.00       -0.00146       -0.20287
   4483.00        0.00000       -0.20207
   4484.00        0.00146       -0.20132
   4485.00        0.00293       -0.20062
   4486.00        0.00391       -0.19998
   4487.00        0.00488       -0.19937
   4488.00        0.00586       -0.19882
   4489.00        0.00684       -0.19832
   4490.00        0.00781       -0.19786
   4491.00        0.00879       -0.19746
   4492.00        0.00977       -0.19710
   4493.00        0.01074       -0.19679
   4494.00        0.01172       -0.19653
   4495.00        0.01270       -0.19633
   4496.00        0.01367       -0.19617
   4497.00        0.01416       -0.19606
   4498.00        0.01465       -0.19600
   4499.00        0.01514       -0.19597
   4500.00        0.01562       -0.19600
   4501.00        0.01611       -0.19608
   4502.00        0.01660       -0.19618
   4503.00        0.01709       -0.19633
   4504.00        0.01758       -0.19653
   4505.00        0.01807       -0.19676
   4506.00        0.01807       -0.19704
   4507.00        0.01807       -0.19733
   4508.00        0.01807       -0.19768
   4509.00        0.01807       -0.19804
   4510.00        0.01807       -0.19844
   4511.00        0.01807       -0.19885
   4512.00        0.01807       -0.19931
   4513.00        0.01807       -0.19977
   4514.00        0.01807       -0.20026
   4515.00        0.01807       -0.20078
   4516.00        0.01758       -0.20129
   4517.00        0.01709       -0.20181
   4518.00        0.01660       -0.20236
   4519.00        0.01611       -0.20290
   4520.00        0.01562       -0.20345
   4521.00        0.01514       -0.20399
   4522.00        0.01465       -0.20454
   4523.00        0.01416       -0.20508
   4524.00        0.01367       -0.20560
   4525.00        0.01318       -0.20610
   4526.00        0.01270       -0.20660
   4527.00        0.01221       -0.20708
   4528.00        0.01172       -0.20752
   4529.00        0.01123       -0.20795
   4530.00        0.01074       -0.20833
   4531.00        0.01025       -0.20869
   4532.00        0.00977       -0.20900
   4533.00        0.00928       -0.20927
   4534.00        0.00879       -0.20950
   4535.00        0.00830       -0.20969
   4536.00        0.00781       -0.20981
   4537.00        0.00732       -0.20988
   4538.00        0.00684       -0.20988
   4539.00        0.00684       -0.20984
   4540.00        0.00684       -0.20972
   4541.00        0.00684       -0.20952
   4542.00        0.00684       -0.20924
   4543.00        0.00684       -0.20889
   4544.00        0.00684       -0.20847
   4545.00        0.00684       -0.20795
   4546.00        0.00684       -0.20734
   4547.00        0.00684       -0.20665
   4548.00        0.00684       -0.20586
   4549.00        0.00684       -0.20496
   4550.00        0.00684       -0.20396
   4551.00        0.00684       -0.20287
   4552.00        0.00684       -0.20166
   4553.00        0.00684       -0.20033
   4554.00        0.00684       -0.19890
   4555.00        0.00684       -0.19736
   4556.00        0.00684       -0.19569
   4557.00        0.00684       -0.19389
   4558.00        0.00684       -0.19199
   4559.00        0.00684       -0.18996
   4560.00        0.00684       -0.18779
   4561.00        0.00684       -0.18549
   4562.00        0.00684       -0.18307
   4563.00        0.00732       -0.18051
   4564.00        0.00781       -0.17783
   4565.00        0.00830       -0.17500
   4566.00        0.00830       -0.17204
   4567.00        0.00830       -0.16895
   4568.00        0.00830       -0.16573
   4569.00        0.00830       -0.16235
   4570.00        0.00830       -0.15886
   4571.00        0.00830       -0.15523
   4572.00        0.00830       -0.15146
   4573.00        0.00830       -0.14755
   4574.00        0.00830       -0.14351
   4575.00        0.00830       -0.13934
   4576.00        0.00830       -0.13504
   4577.00        0.00830       -0.13062
   4578.00        0.00830       -0.12605
   4579.00        0.00830       -0.12138
   4580.00        0.00830       -0.11658
   4581.00        0.00830       -0.11165
   4582.00        0.00830       -0.10661
   4583.00        0.00830       -0.10146
   4584.00        0.00830       -0.09621
   4585.00        0.00830       -0.09084
   4586.00        0.00781       -0.08536
   4587.00        0.00732       -0.07979
   4588.00        0.00684       -0.07413
   4589.00        0.00635       -0.06837
   4590.00        0.00586       -0.06255
   4591.00        0.00537       -0.05664
   4592.00        0.00488       -0.05064
   4593.00        0.00439       -0.04459
   4594.00        0.00391       -0.03848
   4595.00        0.00342       -0.03230
   4596.00        0.00293       -0.02608
   4597.00        0.00244       -0.01982
   4598.00        0.00146       -0.01352
   4599.00        0.00049       -0.00719
   4600.00       -0.00049       -0.00084
   4601.00       -0.00146        0.00554
   4602.00       -0.00244        0.01192
   4603.00       -0.00342        0.01830
   4604.00       -0.00439        0.02466
   4605.00       -0.00537        0.03101
   4606.00       -0.00635        0.03734
   4607.00       -0.00732        0.04364
   4608.00       -0.00830        0.04991
   4609.00       -0.00928        0.05612
   4610.00       -0.01025        0.06229
   4611.00       -0.01123        0.06837
   4612.00       -0.01221        0.07440
   4613.00       -0.01318        0.08034
   4614.00       -0.01416        0.08620
   4615.00       -0.01514        0.09195
   4616.00       -0.01611        0.09761
   4617.00       -0.01709        0.10315
   4618.00       -0.01758        0.10857
   4619.00       -0.01807        0.11386
   4620.00       -0.01855        0.11900
   4621.00       -0.01904        0.12401
   4622.00       -0.01953        0.12886
   4623.00       -0.02002        0.13356
   4624.00       -0.02051        0.13808
   4625.00       -0.02100        0.14243
   4626.00       -0.02148        0.14659
   4627.00       -0.02197        0.15057
   4628.00       -0.02197        0.15436
   4629.00       -0.02197        0.15793
   4630.00       -0.02197        0.16130
   4631.00       -0.02197        0.16446
   4632.00       -0.02197        0.16739
   4633.00       -0.02197        0.17009
   4634.00       -0.02197        0.17258
   4635.00       -0.02148        0.17482
   4636.00       -0.02100        0.17682
   4637.00       -0.02051        0.17857
   4638.00       -0.02002        0.18008
   4639.00       -0.01953        0.18134
   4640.00       -0.01904        0.18234
   4641.00       -0.01855        0.18309
   4642.00       -0.01758        0.18358
   4643.00       -0.01660        0.18379
   4644.00       -0.01562        0.18376
   4645.00       -0.01465        0.18346
   4646.00       -0.01367        0.18289
   4647.00       -0.01270        0.18205
   4648.00       -0.01172        0.18095
   4649.00       -0.01074        0.17958
   4650.00       -0.00977        0.17795
   4651.00       -0.00879        0.17606
   4652.00       -0.00781        0.17390
   4653.00       -0.00684        0.17149
   4654.00       -0.00537        0.16882
   4655.00       -0.00391        0.16591
   4656.00       -0.00244        0.16272
   4657.00       -0.00098        0.15930
   4658.00        0.00049        0.15564
   4659.00        0.00195        0.15175
   4660.00        0.00342        0.14761
   4661.00        0.00488        0.14325
   4662.00        0.00586        0.13866
   4663.00        0.00684        0.13385
   4664.00        0.00781        0.12885
   4665.00        0.00879        0.12363
   4666.00        0.00977        0.11821
   4667.00        0.01074        0.11261
   4668.00        0.01172        0.10683
   4669.00        0.01270        0.10086
   4670.00        0.01367        0.09473
   4671.00        0.01465        0.08844
   4672.00        0.01562        0.08200
   4673.00        0.01660        0.07542
   4674.00        0.01709        0.06871
   4675.00        0.01758        0.06189
   4676.00        0.01807        0.05493
   4677.00        0.01855        0.04788
   4678.00        0.01904        0.04073
   4679.00        0.01953        0.03349
   4680.00        0.02002        0.02617
   4681.00        0.02002        0.01880
   4682.00        0.02002        0.01135
   4683.00        0.02002        0.00388
   4684.00        0.02002       -0.00365
   4685.00        0.02002       -0.01120
   4686.00        0.02002       -0.01877
   4687.00        0.01953       -0.02635
   4688.00        0.01904       -0.03392
   4689.00        0.01855       -0.04149
   4690.00        0.01807       -0.04903
   4691.00        0.01758       -0.05655
   4692.00        0.01709       -0.06401
   4693.00        0.01660       -0.07144
   4694.00        0.01611       -0.07880
   4695.00        0.01514       -0.08609
   4696.00        0.01416       -0.09331
   4697.00        0.01318       -0.10045
   4698.00        0.01221       -0.10748
   4699.00        0.01123       -0.11441
   4700.00        0.01025       -0.12125
   4701.00        0.00928       -0.12794
   4702.00        0.00830       -0.13454
   4703.00        0.00732       -0.14098
   4704.00        0.00635       -0.14728
   4705.00        0.00537       -0.15344
   4706.00        0.00439       -0.15945
   4707.00        0.00342       -0.16530
   4708.00        0.00244       -0.17097
   4709.00        0.00146       -0.17648
   4710.00        0.00049       -0.18181
   4711.00       -0.00049       -0.18697
   4712.00       -0.00146       -0.19193
   4713.00       -0.00244       -0.19669
   4714.00       -0.00342       -0.20126
   4715.00       -0.00439       -0.20564
   4716.00       -0.00537       -0.20981
   4717.00       -0.00635       -0.21378
   4718.00       -0.00732       -0.21754
   4719.00       -0.00830       -0.22108
   4720.00       -0.00928       -0.22443
   4721.00       -0.00977       -0.22755
   4722.00       -0.01025       -0.23047
   4723.00       -0.01074       -0.23315
   4724.00       -0.01123       -0.23564
   4725.00       -0.01172       -0.23790
   4726.00       -0.01221       -0.23996
   4727.00       -0.01270       -0.24179
   4728.00       -0.01318       -0.24341
   4729.00       -0.01318       -0.24483
   4730.00       -0.01318       -0.24602
   4731.00       -0.01318       -0.24701
   4732.00       -0.01318       -0.24780
   4733.00       -0.01318       -0.24838
   4734.00       -0.01318       -0.24876
   4735.00       -0.01318       -0.24896
   4736.00       -0.01318       -0.24896
   4737.00       -0.01270       -0.24876
   4738.00       -0.01221       -0.24840
   4739.00       -0.01172       -0.24785
   4740.00       -0.01123       -0.24712
   4741.00       -0.01074       -0.24622
   4742.00       -0.01025       -0.24516
   4743.00       -0.00977       -0.24394
   4744.00       -0.00928       -0.24258
   4745.00       -0.00830       -0.24107
   4746.00       -0.00732       -0.23941
   4747.00       -0.00635       -0.23763
   4748.00       -0.00537       -0.23572
   4749.00       -0.00439       -0.23369
   4750.00       -0.00342       -0.23155
   4751.00       -0.00244       -0.22931
   4752.00       -0.00146       -0.22697
   4753.00       -0.00049       -0.22453
   4754.00        0.00049       -0.22203
   4755.00        0.00146       -0.21944
   4756.00        0.00244       -0.21678
   4757.00        0.00342       -0.21407
   4758.00        0.00439       -0.21130
   4759.00        0.00537       -0.20848
   4760.00        0.00635       -0.20564
   4761.00        0.00732       -0.20276
   4762.00        0.00830       -0.19986
   4763.00        0.00928       -0.19695
   4764.00        0.01025       -0.19402
   4765.00        0.01123       -0.19109
   4766.00        0.01221       -0.18816
   4767.00        0.01318       -0.18524
   4768.00        0.01416       -0.18236
   4769.00        0.01514       -0.17949
   4770.00        0.01611       -0.17665
   4771.00        0.01709       -0.17386
   4772.00        0.01807       -0.17111
   4773.00        0.01904       -0.16841
   4774.00        0.02002       -0.16577
   4775.00        0.02051       -0.16318
   4776.00        0.02100       -0.16068
   4777.00        0.02148       -0.15822
   4778.00        0.02197       -0.15585
   4779.00        0.02246       -0.15356
   4780.00        0.02295       -0.15135
   4781.00        0.02344       -0.14925
   4782.00        0.02393       -0.14722
   4783.00        0.02441       -0.14528
   4784.00        0.02490       -0.14343
   4785.00        0.02490       -0.14169
   4786.00        0.02490       -0.14005
   4787.00        0.02490       -0.13852
   4788.00        0.02490       -0.13707
   4789.00        0.02490       -0.13574
   4790.00        0.02490       -0.13451
   4791.00        0.02490       -0.13338
   4792.00        0.02490       -0.13235
   4793.00        0.02490       -0.13142
   4794.00        0.02490       -0.13060
   4795.00        0.02490       -0.12988
   4796.00        0.02490       -0.12926
   4797.00        0.02441       -0.12872
   4798.00        0.02393       -0.12828
   4799.00        0.02344       -0.12791
   4800.00        0.02295       -0.12766
   4801.00        0.02246       -0.12747
   4802.00        0.02197       -0.12737
   4803.00        0.02148       -0.12732
   4804.00        0.02100       -0.12737
   4805.00        0.02051       -0.12746
   4806.00        0.02002       -0.12762
   4807.00        0.01953       -0.12782
   4808.00        0.01904       -0.12808
   4809.00        0.01855       -0.12839
   4810.00        0.01807       -0.12872
   4811.00        0.01758       -0.12909
   4812.00        0.01709       -0.12947
   4813.00        0.01660       -0.12987
   4814.00        0.01660       -0.13028
   4815.00        0.01660       -0.13069
   4816.00        0.01660       -0.13110
   4817.00        0.01660       -0.13150
   4818.00        0.01660       -0.13188
   4819.00        0.01660       -0.13222
   4820.00        0.01660       -0.13254
   4821.00        0.01660       -0.13281
   4822.00        0.01660       -0.13303
   4823.00        0.01660       -0.13319
   4824.00        0.01660       -0.13330
   4825.00        0.01660       -0.13333
   4826.00        0.01660       -0.13329
   4827.00        0.01660       -0.13315
   4828.00        0.01660       -0.13292
   4829.00        0.01660       -0.13258
   4830.00        0.01660       -0.13216
   4831.00        0.01660       -0.13161
   4832.00        0.01660       -0.13094
   4833.00        0.01709       -0.13014
   4834.00        0.01758       -0.12921
   4835.00        0.01807       -0.12814
   4836.00        0.01855       -0.12694
   4837.00        0.01904       -0.12558
   4838.00        0.01953       -0.12407
   4839.00        0.02002       -0.12239
   4840.00        0.02051       -0.12056
   4841.00        0.02100       -0.11856
   4842.00        0.02148       -0.11638
   4843.00        0.02197       -0.11403
   4844.00        0.02197       -0.11148
   4845.00        0.02197       -0.10876
   4846.00        0.02197       -0.10587
   4847.00        0.02197       -0.10277
   4848.00        0.02197       -0.09949
   4849.00        0.02197       -0.09602
   4850.00        0.02197       -0.09236
   4851.00        0.02197       -0.08850
   4852.00        0.02197       -0.08446
   4853.00        0.02197       -0.08022
   4854.00        0.02197       -0.07579
   4855.00        0.02197       -0.07117
   4856.00        0.02197       -0.06636
   4857.00        0.02197       -0.06136
   4858.00        0.02148       -0.05617
   4859.00        0.02100       -0.05081
   4860.00        0.02051       -0.04526
   4861.00        0.02002       -0.03954
   4862.00        0.01953       -0.03365
   4863.00        0.01904       -0.02757
   4864.00        0.01855       -0.02135
   4865.00        0.01807       -0.01495
   4866.00        0.01758       -0.00842
   4867.00        0.01660       -0.00172
   4868.00        0.01562        0.00511
   4869.00        0.01465        0.01207
   4870.00        0.01367        0.01918
   4871.00        0.01270        0.02640
   4872.00        0.01172        0.03374
   4873.00        0.01074        0.04118
   4874.00        0.00977        0.04874
   4875.00        0.00879        0.05638
   4876.00        0.00781        0.06410
   4877.00        0.00684        0.07191
   4878.00        0.00537        0.07979
   4879.00        0.00391        0.08772
   4880.00        0.00244        0.09570
   4881.00        0.00098        0.10373
   4882.00       -0.00049        0.11179
   4883.00       -0.00195        0.11987
   4884.00       -0.00342        0.12798
   4885.00       -0.00488        0.13608
   4886.00       -0.00635        0.14418
   4887.00       -0.00781        0.15227
   4888.00       -0.00928        0.16032
   4889.00       -0.01074        0.16835
   4890.00       -0.01221        0.17635
   4891.00       -0.01367        0.18428
   4892.00       -0.01514        0.19215
   4893.00       -0.01660        0.19995
   4894.00       -0.01807        0.20767
   4895.00       -0.01953        0.21532
   4896.00       -0.02051        0.22285
   4897.00       -0.02148        0.23029
   4898.00       -0.02246        0.23761
   4899.00       -0.02344        0.24480
   4900.00       -0.02441        0.25186
   4901.00       -0.02539        0.25879
   4902.00       -0.02637        0.26556
   4903.00       -0.02734        0.27219
   4904.00       -0.02832        0.27864
   4905.00       -0.02881        0.28493
   4906.00       -0.02930        0.29103
   4907.00       -0.02979        0.29697
   4908.00       -0.03027        0.30270
   4909.00       -0.03076        0.30824
   4910.00       -0.03125        0.31358
   4911.00       -0.03174        0.31873
   4912.00       -0.03174        0.32365
   4913.00       -0.03174        0.32835
   4914.00       -0.03174        0.33284
   4915.00       -0.03174        0.33711
   4916.00       -0.03174        0.34114
   4917.00       -0.03174        0.34496
   4918.00       -0.03174        0.34853
   4919.00       -0.03125        0.35187
   4920.00       -0.03076        0.35497
   4921.00       -0.03027        0.35783
   4922.00       -0.02979        0.36046
   4923.00       -0.02930        0.36284
   4924.00       -0.02881        0.36497
   4925.00       -0.02832        0.36688
   4926.00       -0.02783        0.36853
   4927.00       -0.02686        0.36996
   4928.00       -0.02588        0.37114
   4929.00       -0.02490        0.37209
   4930.00       -0.02393        0.37280
   4931.00       -0.02295        0.37329
   4932.00       -0.02197        0.37354
   4933.00       -0.02100        0.37357
   4934.00       -0.02002        0.37335
   4935.00       -0.01904        0.37294
   4936.00       -0.01807        0.37230
   4937.00       -0.01709        0.37144
   4938.00       -0.01611        0.37039
   4939.00       -0.01514        0.36914
   4940.00       -0.01416        0.36768
   4941.00       -0.01318        0.36604
   4942.00       -0.01221        0.36421
   4943.00       -0.01123        0.36221
   4944.00       -0.01025        0.36005
   4945.00       -0.00928        0.35770
   4946.00       -0.00830        0.35521
   4947.00       -0.00732        0.35257
   4948.00       -0.00635        0.34978
   4949.00       -0.00537        0.34686
   4950.00       -0.00439        0.34381
   4951.00       -0.00342        0.34064
   4952.00       -0.00244        0.33737
   4953.00       -0.00146        0.33398
   4954.00       -0.00049        0.33051
   4955.00        0.00049        0.32693
   4956.00        0.00146        0.32330
   4957.00        0.00195        0.31958
   4958.00        0.00244        0.31581
   4959.00        0.00293        0.31197
   4960.00        0.00342        0.30809
   4961.00        0.00391        0.30417
   4962.00        0.00439        0.30022
   4963.00        0.00488        0.29623
   4964.00        0.00537        0.29225
   4965.00        0.00586        0.28825
   4966.00        0.00635        0.28424
   4967.00        0.00635        0.28024
   4968.00        0.00635        0.27626
   4969.00        0.00635        0.27231
   4970.00        0.00635        0.26837
   4971.00        0.00635        0.26447
   4972.00        0.00635        0.26060
   4973.00        0.00635        0.25677
   4974.00        0.00635        0.25301
   4975.00        0.00635        0.24930
   4976.00        0.00635        0.24565
   4977.00        0.00635        0.24207
   4978.00        0.00635        0.23856
   4979.00        0.00586        0.23512
   4980.00        0.00537        0.23177
   4981.00        0.00488        0.22849
   4982.00        0.00439        0.22531
   4983.00        0.00391        0.22221
   4984.00        0.00342        0.21921
   4985.00        0.00293        0.21631
   4986.00        0.00244        0.21350
   4987.00        0.00195        0.21078
   4988.00        0.00146        0.20819
   4989.00        0.00098        0.20569
   4990.00        0.00049        0.20329
   4991.00        0.00000        0.20100
   4992.00       -0.00049        0.19882
   4993.00       -0.00098        0.19673
   4994.00       -0.00146        0.19476
   4995.00       -0.00195        0.19290
   4996.00       -0.00244        0.19113
   4997.00       -0.00244        0.18948
   4998.00       -0.00244        0.18793
   4999.00       -0.00244        0.18648
   5000.00       -0.00244        0.18512
   5001.00       -0.00244        0.18387
   5002.00       -0.00244        0.18271
   5003.00       -0.00244        0.18164
   5004.00       -0.00244        0.18066
   5005.00       -0.00244        0.17978
   5006.00       -0.00244        0.17899
   5007.00       -0.00244        0.17827
   5008.00       -0.00244        0.17763
   5009.00       -0.00244        0.17706
   5010.00       -0.00244        0.17657
   5011.00       -0.00244        0.17615
   5012.00       -0.00244        0.17580
   5013.00       -0.00244        0.17549
   5014.00       -0.00244        0.17525
   5015.00       -0.00195        0.17506
   5016.00       -0.00146        0.17491
   5017.00       -0.00098        0.17480
   5018.00       -0.00049        0.17474
   5019.00        0.00000        0.17471
   5020.00        0.00049        0.17473
   5021.00        0.00098        0.17474
   5022.00        0.00146        0.17479
   5023.00        0.00195        0.17485
   5024.00        0.00244        0.17493
   5025.00        0.00293        0.17500
   5026.00        0.00342        0.17509
   5027.00        0.00391        0.17517
   5028.00        0.00439        0.17523
   5029.00        0.00488        0.17529
   5030.00        0.00488        0.17534
   5031.00        0.00488        0.17537
   5032.00        0.00488        0.17537
   5033.00        0.00488        0.17534
   5034.00        0.00488        0.17529
   5035.00        0.00488        0.17519
   5036.00        0.00488        0.17506
   5037.00        0.00488        0.17488
   5038.00        0.00488        0.17467
   5039.00        0.00488        0.17439
   5040.00        0.00488        0.17407
   5041.00        0.00488        0.17371
   5042.00        0.00488        0.17326
   5043.00        0.00488        0.17278
   5044.00        0.00488        0.17221
   5045.00        0.00488        0.17160
   5046.00        0.00439        0.17091
   5047.00        0.00391        0.17015
   5048.00        0.00342        0.16933
   5049.00        0.00293        0.16843
   5050.00        0.00244        0.16747
   5051.00        0.00195        0.16641
   5052.00        0.00146        0.16530
   5053.00        0.00098        0.16411
   5054.00        0.00049        0.16284
   5055.00        0.00000        0.16148
   5056.00       -0.00049        0.16006
   5057.00       -0.00098        0.15857
   5058.00       -0.00146        0.15700
   5059.00       -0.00195        0.15535
   5060.00       -0.00244        0.15364
   5061.00       -0.00293        0.15184
   5062.00       -0.00342        0.14998
   5063.00       -0.00391        0.14804
   5064.00       -0.00488        0.14604
   5065.00       -0.00586        0.14397
   5066.00       -0.00684        0.14183
   5067.00       -0.00781        0.13963
   5068.00       -0.00879        0.13736
   5069.00       -0.00928        0.13504
   5070.00       -0.00977        0.13266
   5071.00       -0.01025        0.13023
   5072.00       -0.01074        0.12775
   5073.00       -0.01123        0.12521
   5074.00       -0.01172        0.12263
   5075.00       -0.01221        0.12001
   5076.00       -0.01270        0.11736
   5077.00       -0.01318        0.11465
   5078.00       -0.01367        0.11192
   5079.00       -0.01416        0.10918
   5080.00       -0.01465        0.10638
   5081.00       -0.01514        0.10358
   5082.00       -0.01562        0.10075
   5083.00       -0.01611        0.09792
   5084.00       -0.01611        0.09508
   5085.00       -0.01611        0.09221
   5086.00       -0.01611        0.08936
   5087.00       -0.01611        0.08650
   5088.00       -0.01611        0.08365
   5089.00       -0.01611        0.08080
   5090.00       -0.01611        0.07797
   5091.00       -0.01611        0.07515
   5092.00       -0.01611        0.07236
   5093.00       -0.01562        0.06958
   5094.00       -0.01514        0.06683
   5095.00       -0.01465        0.06412
   5096.00       -0.01416        0.06143
   5097.00       -0.01367        0.05879
   5098.00       -0.01318        0.05620
   5099.00       -0.01270        0.05365
   5100.00       -0.01221        0.05113
   5101.00       -0.01123        0.04869
   5102.00       -0.01025        0.04628
   5103.00       -0.00928        0.04395
   5104.00       -0.00830        0.04167
   5105.00       -0.00732        0.03944
   5106.00       -0.00635        0.03731
   5107.00       -0.00537        0.03522
   5108.00       -0.00439        0.03322
   5109.00       -0.00342        0.03128
   5110.00       -0.00244        0.02942
   5111.00       -0.00146        0.02763
   5112.00       -0.00049        0.02594
   5113.00        0.00049        0.02432
   5114.00        0.00195        0.02278
   5115.00        0.00342        0.02133
   5116.00        0.00488        0.01997
   5117.00        0.00635        0.01869
   5118.00        0.00781        0.01750
   5119.00        0.00928        0.01640
   5120.00        0.01074        0.01540
   5121.00        0.01172        0.01448
   5122.00        0.01270        0.01366
   5123.00        0.01367        0.01291
   5124.00        0.01465        0.01227
   5125.00        0.01562        0.01172
   5126.00        0.01660        0.01125
   5127.00        0.01758        0.01088
   5128.00        0.01855        0.01059
   5129.00        0.01953        0.01039
   5130.00        0.02051        0.01028
   5131.00        0.02148        0.01027
   5132.00        0.02246        0.01035
   5133.00        0.02344        0.01050
   5134.00        0.02393        0.01074
   5135.00        0.02441        0.01106
   5136.00        0.02490        0.01146
   5137.00        0.02539        0.01195
   5138.00        0.02588        0.01251
   5139.00        0.02637        0.01315
   5140.00        0.02686        0.01389
   5141.00        0.02686        0.01468
   5142.00        0.02686        0.01555
   5143.00        0.02686        0.01649
   5144.00        0.02686        0.01750
   5145.00        0.02686        0.01859
   5146.00        0.02686        0.01973
   5147.00        0.02686        0.02094
   5148.00        0.02637        0.02222
   5149.00        0.02588        0.02354
   5150.00        0.02539        0.02493
   5151.00        0.02490        0.02638
   5152.00        0.02441        0.02788
   5153.00        0.02393        0.02943
   5154.00        0.02344        0.03104
   5155.00        0.02246        0.03268
   5156.00        0.02148        0.03438
   5157.00        0.02051        0.03610
   5158.00        0.01953        0.03789
   5159.00        0.01855        0.03970
   5160.00        0.01758        0.04155
   5161.00        0.01660        0.04344
   5162.00        0.01562        0.04536
   5163.00        0.01465        0.04732
   5164.00        0.01367        0.04929
   5165.00        0.01270        0.05130
   5166.00        0.01123        0.05333
   5167.00        0.00977        0.05540
   5168.00        0.00830        0.05748
   5169.00        0.00684        0.05959
   5170.00        0.00537        0.06171
   5171.00        0.00391        0.06386
   5172.00        0.00244        0.06602
   5173.00        0.00098        0.06819
   5174.00       -0.00049        0.07039
   5175.00       -0.00195        0.07260
   5176.00       -0.00342        0.07481
   5177.00       -0.00439        0.07706
   5178.00       -0.00537        0.07930
   5179.00       -0.00635        0.08156
   5180.00       -0.00732        0.08382
   5181.00       -0.00830        0.08609
   5182.00       -0.00928        0.08838
   5183.00       -0.01025        0.09067
   5184.00       -0.01123        0.09297
   5185.00       -0.01221        0.09528
   5186.00       -0.01318        0.09760
   5187.00       -0.01416        0.09991
   5188.00       -0.01514        0.10223
   5189.00       -0.01611        0.10457
   5190.00       -0.01660        0.10690
   5191.00       -0.01709        0.10925
   5192.00       -0.01758        0.11160
   5193.00       -0.01807        0.11397
   5194.00       -0.01855        0.11632
   5195.00       -0.01904        0.11870
   5196.00       -0.01953        0.12106
   5197.00       -0.02002        0.12344
   5198.00       -0.02051        0.12582
   5199.00       -0.02100        0.12822
   5200.00       -0.02100        0.13062
   5201.00       -0.02100        0.13303
   5202.00       -0.02100        0.13544
   5203.00       -0.02100        0.13785
   5204.00       -0.02100        0.14027
   5205.00       -0.02100        0.14270
   5206.00       -0.02100        0.14514
   5207.00       -0.02100        0.14758
   5208.00       -0.02100        0.15002
   5209.00       -0.02100        0.15247
   5210.00       -0.02100        0.15492
   5211.00       -0.02051        0.15738
   5212.00       -0.02002        0.15985
   5213.00       -0.01953        0.16232
   5214.00       -0.01904        0.16481
   5215.00       -0.01855        0.16730
   5216.00       -0.01807        0.16978
   5217.00       -0.01758        0.17229
   5218.00       -0.01709        0.17479
   5219.00       -0.01660        0.17731
   5220.00       -0.01611        0.17982
   5221.00       -0.01562        0.18236
   5222.00       -0.01514        0.18489
   5223.00       -0.01465        0.18742
   5224.00       -0.01416        0.18997
   5225.00       -0.01367        0.19252
   5226.00       -0.01318        0.19507
   5227.00       -0.01270        0.19763
   5228.00       -0.01221        0.20020
   5229.00       -0.01172        0.20277
   5230.00       -0.01123        0.20534
   5231.00       -0.01074        0.20792
   5232.00       -0.01025        0.21049
   5233.00       -0.01025        0.21307
   5234.00       -0.01025        0.21565
   5235.00       -0.01025        0.21823
   5236.00       -0.01025        0.22081
   5237.00       -0.01025        0.22337
   5238.00       -0.01025        0.22595
   5239.00       -0.01025        0.22852
   5240.00       -0.01025        0.23108
   5241.00       -0.01025        0.23363
   5242.00       -0.01025        0.23616
   5243.00       -0.01025        0.23869
   5244.00       -0.01025        0.24121
   5245.00       -0.01025        0.24373
   5246.00       -0.01025        0.24622
   5247.00       -0.01025        0.24869
   5248.00       -0.01025        0.25114
   5249.00       -0.01025        0.25357
   5250.00       -0.01025        0.25598
   5251.00       -0.01025        0.25836
   5252.00       -0.01025        0.26071
   5253.00       -0.01025        0.26303
   5254.00       -0.01025        0.26532
   5255.00       -0.01025        0.26758
   5256.00       -0.01025        0.26981
   5257.00       -0.01025        0.27197
   5258.00       -0.01025        0.27411
   5259.00       -0.01025        0.27620
   5260.00       -0.01025        0.27824
   5261.00       -0.01025        0.28023
   5262.00       -0.01025        0.28217
   5263.00       -0.01025        0.28404
   5264.00       -0.01025        0.28586
   5265.00       -0.01025        0.28761
   5266.00       -0.01025        0.28929
   5267.00       -0.01025        0.29091
   5268.00       -0.01025        0.29247
   5269.00       -0.00977        0.29393
   5270.00       -0.00928        0.29533
   5271.00       -0.00879        0.29665
   5272.00       -0.00830        0.29787
   5273.00       -0.00781        0.29901
   5274.00       -0.00732        0.30006
   5275.00       -0.00684        0.30101
   5276.00       -0.00635        0.30188
   5277.00       -0.00586        0.30264
   5278.00       -0.00537        0.30330
   5279.00       -0.00488        0.30385
   5280.00       -0.00439        0.30429
   5281.00       -0.00391        0.30463
   5282.00       -0.00293        0.30486
   5283.00       -0.00195        0.30495
   5284.00       -0.00098        0.30493
   5285.00        0.00000        0.30479
   5286.00        0.00098        0.30453
   5287.00        0.00195        0.30415
   5288.00        0.00293        0.30363
   5289.00        0.00391        0.30299
   5290.00        0.00488        0.30222
   5291.00        0.00586        0.30130
   5292.00        0.00684        0.30025
   5293.00        0.00781        0.29906
   5294.00        0.00879        0.29773
   5295.00        0.00977        0.29626
   5296.00        0.01074        0.29465
   5297.00        0.01172        0.29289
   5298.00        0.01270        0.29100
   5299.00        0.01367        0.28896
   5300.00        0.01465        0.28676
   5301.00        0.01562        0.28442
   5302.00        0.01660        0.28194
   5303.00        0.01758        0.27930
   5304.00        0.01855        0.27652
   5305.00        0.01953        0.27359
   5306.00        0.02051        0.27051
   5307.00        0.02148        0.26729
   5308.00        0.02246        0.26392
   5309.00        0.02344        0.26041
   5310.00        0.02393        0.25674
   5311.00        0.02441        0.25294
   5312.00        0.02490        0.24901
   5313.00        0.02539        0.24492
   5314.00        0.02588        0.24071
   5315.00        0.02637        0.23634
   5316.00        0.02686        0.23186
   5317.00        0.02734        0.22723
   5318.00        0.02783        0.22249
   5319.00        0.02783        0.21761
   5320.00        0.02783        0.21262
   5321.00        0.02783        0.20750
   5322.00        0.02783        0.20227
   5323.00        0.02783        0.19693
   5324.00        0.02783        0.19147
   5325.00        0.02783        0.18591
   5326.00        0.02783        0.18027
   5327.00        0.02734        0.17451
   5328.00        0.02686        0.16869
   5329.00        0.02637        0.16275
   5330.00        0.02588        0.15675
   5331.00        0.02539        0.15067
   5332.00        0.02490        0.14452
   5333.00        0.02441        0.13831
   5334.00        0.02393        0.13202
   5335.00        0.02344        0.12569
   5336.00        0.02295        0.11931
   5337.00        0.02246        0.11290
   5338.00        0.02197        0.10645
   5339.00        0.02100        0.09995
   5340.00        0.02002        0.09344
   5341.00        0.01904        0.08691
   5342.00        0.01807        0.08038
   5343.00        0.01709        0.07384
   5344.00        0.01611        0.06729
   5345.00        0.01514        0.06076
   5346.00        0.01416        0.05423
   5347.00        0.01318        0.04773
   5348.00        0.01221        0.04126
   5349.00        0.01123        0.03482
   5350.00        0.01025        0.02843
   5351.00        0.00928        0.02208
   5352.00        0.00830        0.01578
   5353.00        0.00732        0.00955
   5354.00        0.00684        0.00337
   5355.00        0.00635       -0.00272
   5356.00        0.00586       -0.00873
   5357.00        0.00537       -0.01466
   5358.00        0.00488       -0.02051
   5359.00        0.00439       -0.02625
   5360.00        0.00391       -0.03188
   5361.00        0.00342       -0.03741
   5362.00        0.00293       -0.04282
   5363.00        0.00244       -0.04811
   5364.00        0.00195       -0.05328
   5365.00        0.00195       -0.05832
   5366.00        0.00195       -0.06322
   5367.00        0.00195       -0.06798
   5368.00        0.00195       -0.07259
   5369.00        0.00195       -0.07706
   5370.00        0.00195       -0.08136
   5371.00        0.00195       -0.08551
   5372.00        0.00195       -0.08949
   5373.00        0.00195       -0.09332
   5374.00        0.00195       -0.09697
   5375.00        0.00195       -0.10045
   5376.00        0.00244       -0.10376
   5377.00        0.00293       -0.10689
   5378.00        0.00342       -0.10983
   5379.00        0.00391       -0.11259
   5380.00        0.00439       -0.11517
   5381.00        0.00488       -0.11757
   5382.00        0.00537       -0.11978
   5383.00        0.00586       -0.12180
   5384.00        0.00635       -0.12363
   5385.00        0.00684       -0.12527
   5386.00        0.00732       -0.12672
   5387.00        0.00781       -0.12799
   5388.00        0.00830       -0.12906
   5389.00        0.00879       -0.12994
   5390.00        0.00928       -0.13063
   5391.00        0.00977       -0.13115
   5392.00        0.01025       -0.13147
   5393.00        0.01074       -0.13161
   5394.00        0.01123       -0.13156
   5395.00        0.01172       -0.13133
   5396.00        0.01221       -0.13094
   5397.00        0.01270       -0.13036
   5398.00        0.01318       -0.12961
   5399.00        0.01367       -0.12869
   5400.00        0.01416       -0.12761
   5401.00        0.01465       -0.12637
   5402.00        0.01514       -0.12497
   5403.00        0.01562       -0.12341
   5404.00        0.01611       -0.12170
   5405.00        0.01660       -0.11986
   5406.00        0.01709       -0.11787
   5407.00        0.01709       -0.11574
   5408.00        0.01709       -0.11348
   5409.00        0.01709       -0.11110
   5410.00        0.01709       -0.10860
   5411.00        0.01709       -0.10597
   5412.00        0.01709       -0.10324
   5413.00        0.01709       -0.10042
   5414.00        0.01709       -0.09747
   5415.00        0.01709       -0.09445
   5416.00        0.01709       -0.09134
   5417.00        0.01660       -0.08815
   5418.00        0.01611       -0.08487
   5419.00        0.01562       -0.08154
   5420.00        0.01514       -0.07814
   5421.00        0.01465       -0.07468
   5422.00        0.01416       -0.07117
   5423.00        0.01367       -0.06761
   5424.00        0.01318       -0.06403
   5425.00        0.01270       -0.06039
   5426.00        0.01221       -0.05675
   5427.00        0.01123       -0.05307
   5428.00        0.01025       -0.04939
   5429.00        0.00928       -0.04568
   5430.00        0.00830       -0.04199
   5431.00        0.00732       -0.03830
   5432.00        0.00635       -0.03461
   5433.00        0.00537       -0.03093
   5434.00        0.00439       -0.02727
   5435.00        0.00342       -0.02362
   5436.00        0.00244       -0.02000
   5437.00        0.00146       -0.01643
   5438.00        0.00049       -0.01289
   5439.00       -0.00049       -0.00938
   5440.00       -0.00146       -0.00592
   5441.00       -0.00244       -0.00252
   5442.00       -0.00342        0.00084
   5443.00       -0.00439        0.00415
   5444.00       -0.00537        0.00739
   5445.00       -0.00635        0.01057
   5446.00       -0.00732        0.01369
   5447.00       -0.00830        0.01674
   5448.00       -0.00928        0.01973
   5449.00       -0.00977        0.02264
   5450.00       -0.01025        0.02548
   5451.00       -0.01074        0.02824
   5452.00       -0.01123        0.03093
   5453.00       -0.01172        0.03354
   5454.00       -0.01221        0.03607
   5455.00       -0.01270        0.03853
   5456.00       -0.01318        0.04091
   5457.00       -0.01367        0.04320
   5458.00       -0.01416        0.04543
   5459.00       -0.01465        0.04758
   5460.00       -0.01465        0.04964
   5461.00       -0.01465        0.05164
   5462.00       -0.01465        0.05356
   5463.00       -0.01465        0.05540
   5464.00       -0.01465        0.05719
   5465.00       -0.01465        0.05890
   5466.00       -0.01465        0.06053
   5467.00       -0.01465        0.06212
   5468.00       -0.01465        0.06364
   5469.00       -0.01416        0.06509
   5470.00       -0.01367        0.06650
   5471.00       -0.01318        0.06786
   5472.00       -0.01270        0.06915
   5473.00       -0.01221        0.07042
   5474.00       -0.01172        0.07162
   5475.00       -0.01123        0.07280
   5476.00       -0.01074        0.07394
   5477.00       -0.01025        0.07506
   5478.00       -0.00977        0.07614
   5479.00       -0.00928        0.07719
   5480.00       -0.00879        0.07823
   5481.00       -0.00830        0.07925
   5482.00       -0.00781        0.08026
   5483.00       -0.00732        0.08127
   5484.00       -0.00684        0.08226
   5485.00       -0.00635        0.08327
   5486.00       -0.00586        0.08427
   5487.00       -0.00537        0.08528
   5488.00       -0.00488        0.08630
   5489.00       -0.00439        0.08736
   5490.00       -0.00391        0.08841
   5491.00       -0.00342        0.08951
   5492.00       -0.00293        0.09062
   5493.00       -0.00244        0.09177
   5494.00       -0.00195        0.09294
   5495.00       -0.00146        0.09416
   5496.00       -0.00098        0.09543
   5497.00       -0.00049        0.09673
   5498.00        0.00000        0.09808
   5499.00        0.00049        0.09949
   5500.00        0.00098        0.10094
   5501.00        0.00146        0.10245
   5502.00        0.00146        0.10402
   5503.00        0.00146        0.10564
   5504.00        0.00146        0.10732
   5505.00        0.00146        0.10905
   5506.00        0.00146        0.11087
   5507.00        0.00146        0.11273
   5508.00        0.00146        0.11467
   5509.00        0.00146        0.11665
   5510.00        0.00146        0.11871
   5511.00        0.00146        0.12083
   5512.00        0.00146        0.12302
   5513.00        0.00098        0.12526
   5514.00        0.00049        0.12756
   5515.00        0.00000        0.12993
   5516.00       -0.00049        0.13235
   5517.00       -0.00098        0.13483
   5518.00       -0.00146        0.13737
   5519.00       -0.00195        0.13995
   5520.00       -0.00244        0.14259
   5521.00       -0.00293        0.14528
   5522.00       -0.00342        0.14801
   5523.00       -0.00391        0.15079
   5524.00       -0.00439        0.15359
   5525.00       -0.00488        0.15645
   5526.00       -0.00537        0.15932
   5527.00       -0.00586        0.16223
   5528.00       -0.00635        0.16516
   5529.00       -0.00684        0.16811
   5530.00       -0.00732        0.17107
   5531.00       -0.00781        0.17403
   5532.00       -0.00830        0.17700
   5533.00       -0.00879        0.17998
   5534.00       -0.00928        0.18295
   5535.00       -0.00977        0.18591
   5536.00       -0.01025        0.18886
   5537.00       -0.01074        0.19179
   5538.00       -0.01123        0.19469
   5539.00       -0.01172        0.19756
   5540.00       -0.01221        0.20038
   5541.00       -0.01270        0.20317
   5542.00       -0.01270        0.20592
   5543.00       -0.01270        0.20862
   5544.00       -0.01270        0.21124
   5545.00       -0.01270        0.21381
   5546.00       -0.01270        0.21631
   5547.00       -0.01270        0.21873
   5548.00       -0.01270        0.22107
   5549.00       -0.01270        0.22333
   5550.00       -0.01270        0.22549
   5551.00       -0.01270        0.22755
   5552.00       -0.01221        0.22952
   5553.00       -0.01172        0.23138
   5554.00       -0.01123        0.23312
   5555.00       -0.01074        0.23476
   5556.00       -0.01025        0.23627
   5557.00       -0.00977        0.23764
   5558.00       -0.00928        0.23889
   5559.00       -0.00879        0.24001
   5560.00       -0.00830        0.24098
   5561.00       -0.00781        0.24181
   5562.00       -0.00684        0.24249
   5563.00       -0.00586        0.24303
   5564.00       -0.00488        0.24339
   5565.00       -0.00391        0.24361
   5566.00       -0.00293        0.24367
   5567.00       -0.00195        0.24356
   5568.00       -0.00098        0.24329
   5569.00        0.00000        0.24286
   5570.00        0.00098        0.24225
   5571.00        0.00195        0.24146
   5572.00        0.00293        0.24051
   5573.00        0.00391        0.23938
   5574.00        0.00488        0.23807
   5575.00        0.00586        0.23659
   5576.00        0.00684        0.23492
   5577.00        0.00781        0.23308
   5578.00        0.00879        0.23106
   5579.00        0.00977        0.22888
   5580.00        0.01074        0.22650
   5581.00        0.01172        0.22397
   5582.00        0.01270        0.22124
   5583.00        0.01367        0.21835
   5584.00        0.01465        0.21529
   5585.00        0.01562        0.21205
   5586.00        0.01660        0.20863
   5587.00        0.01758        0.20506
   5588.00        0.01807        0.20132
   5589.00        0.01855        0.19743
   5590.00        0.01904        0.19337
   5591.00        0.01953        0.18916
   5592.00        0.02002        0.18480
   5593.00        0.02051        0.18028
   5594.00        0.02100        0.17563
   5595.00        0.02148        0.17082
   5596.00        0.02197        0.16589
   5597.00        0.02197        0.16083
   5598.00        0.02197        0.15562
   5599.00        0.02197        0.15030
   5600.00        0.02197        0.14485
   5601.00        0.02197        0.13930
   5602.00        0.02197        0.13364
   5603.00        0.02197        0.12785
   5604.00        0.02148        0.12199
   5605.00        0.02100        0.11603
   5606.00        0.02051        0.10997
   5607.00        0.02002        0.10384
   5608.00        0.01953        0.09761
   5609.00        0.01904        0.09132
   5610.00        0.01855        0.08498
   5611.00        0.01758        0.07857
   5612.00        0.01660        0.07210
   5613.00        0.01562        0.06558
   5614.00        0.01465        0.05902
   5615.00        0.01367        0.05241
   5616.00        0.01270        0.04579
   5617.00        0.01172        0.03914
   5618.00        0.01074        0.03247
   5619.00        0.00977        0.02579
   5620.00        0.00879        0.01909
   5621.00        0.00781        0.01239
   5622.00        0.00684        0.00571
   5623.00        0.00586       -0.00098
   5624.00        0.00488       -0.00764
   5625.00        0.00391       -0.01430
   5626.00        0.00293       -0.02090
   5627.00        0.00195       -0.02750
   5628.00        0.00098       -0.03404
   5629.00        0.00000       -0.04054
   5630.00       -0.00098       -0.04700
   5631.00       -0.00195       -0.05339
   5632.00       -0.00293       -0.05972
   5633.00       -0.00391       -0.06601
   5634.00       -0.00488       -0.07220
   5635.00       -0.00586       -0.07834
   5636.00       -0.00684       -0.08438
   5637.00       -0.00781       -0.09035
   5638.00       -0.00879       -0.09624
   5639.00       -0.00977       -0.10202
   5640.00       -0.01074       -0.10770
   5641.00       -0.01172       -0.11328
   5642.00       -0.01270       -0.11876
   5643.00       -0.01367       -0.12413
   5644.00       -0.01416       -0.12938
   5645.00       -0.01465       -0.13452
   5646.00       -0.01514       -0.13954
   5647.00       -0.01562       -0.14442
   5648.00       -0.01611       -0.14920
   5649.00       -0.01660       -0.15382
   5650.00       -0.01709       -0.15833
   5651.00       -0.01758       -0.16269
   5652.00       -0.01758       -0.16690
   5653.00       -0.01758       -0.17099
   5654.00       -0.01758       -0.17493
   5655.00       -0.01758       -0.17871
   5656.00       -0.01758       -0.18234
   5657.00       -0.01758       -0.18584
   5658.00       -0.01758       -0.18916
   5659.00       -0.01709       -0.19235
   5660.00       -0.01660       -0.19537
   5661.00       -0.01611       -0.19824
   5662.00       -0.01562       -0.20094
   5663.00       -0.01514       -0.20349
   5664.00       -0.01465       -0.20587
   5665.00       -0.01416       -0.20810
   5666.00       -0.01367       -0.21017
   5667.00       -0.01270       -0.21207
   5668.00       -0.01172       -0.21381
   5669.00       -0.01074       -0.21538
   5670.00       -0.00977       -0.21680
   5671.00       -0.00879       -0.21805
   5672.00       -0.00781       -0.21915
   5673.00       -0.00684       -0.22006
   5674.00       -0.00586       -0.22084
   5675.00       -0.00488       -0.22145
   5676.00       -0.00391       -0.22189
   5677.00       -0.00293       -0.22220
   5678.00       -0.00195       -0.22234
   5679.00       -0.00098       -0.22231
   5680.00        0.00000       -0.22214
   5681.00        0.00098       -0.22182
   5682.00        0.00195       -0.22134
   5683.00        0.00293       -0.22073
   5684.00        0.00391       -0.21997
   5685.00        0.00488       -0.21907
   5686.00        0.00586       -0.21802
   5687.00        0.00684       -0.21684
   5688.00        0.00781       -0.21553
   5689.00        0.00879       -0.21408
   5690.00        0.00928       -0.21251
   5691.00        0.00977       -0.21080
   5692.00        0.01025       -0.20898
   5693.00        0.01074       -0.20703
   5694.00        0.01123       -0.20499
   5695.00        0.01172       -0.20280
   5696.00        0.01221       -0.20053
   5697.00        0.01270       -0.19815
   5698.00        0.01318       -0.19566
   5699.00        0.01318       -0.19308
   5700.00        0.01318       -0.19041
   5701.00        0.01318       -0.18765
   5702.00        0.01318       -0.18481
   5703.00        0.01318       -0.18188
   5704.00        0.01318       -0.17888
   5705.00        0.01318       -0.17581
   5706.00        0.01318       -0.17267
   5707.00        0.01318       -0.16946
   5708.00        0.01318       -0.16620
   5709.00        0.01270       -0.16289
   5710.00        0.01221       -0.15952
   5711.00        0.01172       -0.15611
   5712.00        0.01123       -0.15265
   5713.00        0.01074       -0.14917
   5714.00        0.01025       -0.14565
   5715.00        0.00977       -0.14209
   5716.00        0.00928       -0.13852
   5717.00        0.00879       -0.13492
   5718.00        0.00830       -0.13132
   5719.00        0.00781       -0.12769
   5720.00        0.00732       -0.12407
   5721.00        0.00684       -0.12044
   5722.00        0.00635       -0.11681
   5723.00        0.00586       -0.11317
   5724.00        0.00537       -0.10956
   5725.00        0.00488       -0.10596
   5726.00        0.00439       -0.10237
   5727.00        0.00391       -0.09882
   5728.00        0.00342       -0.09528
   5729.00        0.00293       -0.09175
   5730.00        0.00244       -0.08827
   5731.00        0.00195       -0.08482
   5732.00        0.00146       -0.08141
   5733.00        0.00098       -0.07802
   5734.00        0.00049       -0.07469
   5735.00        0.00000       -0.07140
   5736.00       -0.00049       -0.06815
   5737.00       -0.00098       -0.06496
   5738.00       -0.00098       -0.06180
   5739.00       -0.00098       -0.05872
   5740.00       -0.00098       -0.05568
   5741.00       -0.00098       -0.05269
   5742.00       -0.00098       -0.04976
   5743.00       -0.00098       -0.04689
   5744.00       -0.00098       -0.04410
   5745.00       -0.00098       -0.04135
   5746.00       -0.00098       -0.03867
   5747.00       -0.00098       -0.03604
   5748.00       -0.00098       -0.03348
   5749.00       -0.00049       -0.03099
   5750.00        0.00000       -0.02856
   5751.00        0.00049       -0.02620
   5752.00        0.00098       -0.02390
   5753.00        0.00146       -0.02165
   5754.00        0.00195       -0.01947
   5755.00        0.00244       -0.01736
   5756.00        0.00293       -0.01530
   5757.00        0.00342       -0.01332
   5758.00        0.00391       -0.01138
   5759.00        0.00439       -0.00952
   5760.00        0.00488       -0.00771
   5761.00        0.00537       -0.00595
   5762.00        0.00586       -0.00426
   5763.00        0.00635       -0.00261
   5764.00        0.00684       -0.00102
   5765.00        0.00732        0.00052
   5766.00        0.00781        0.00201
   5767.00        0.00830        0.00346
   5768.00        0.00879        0.00485
   5769.00        0.00928        0.00621
   5770.00        0.00977        0.00752
   5771.00        0.01025        0.00879
   5772.00        0.01074        0.01003
   5773.00        0.01123        0.01123
   5774.00        0.01172        0.01239
   5775.00        0.01221        0.01352
   5776.00        0.01270        0.01463
   5777.00        0.01318        0.01570
   5778.00        0.01367        0.01675
   5779.00        0.01416        0.01778
   5780.00        0.01465        0.01880
   5781.00        0.01514        0.01978
   5782.00        0.01562        0.02075
   5783.00        0.01611        0.02171
   5784.00        0.01660        0.02266
   5785.00        0.01660        0.02361
   5786.00        0.01660        0.02452
   5787.00        0.01660        0.02545
   5788.00        0.01660        0.02637
   5789.00        0.01660        0.02728
   5790.00        0.01660        0.02820
   5791.00        0.01660        0.02911
   5792.00        0.01660        0.03003
   5793.00        0.01660        0.03094
   5794.00        0.01611        0.03186
   5795.00        0.01562        0.03279
   5796.00        0.01514        0.03374
   5797.00        0.01465        0.03468
   5798.00        0.01416        0.03563
   5799.00        0.01367        0.03659
   5800.00        0.01318        0.03757
   5801.00        0.01270        0.03856
   5802.00        0.01172        0.03957
   5803.00        0.01074        0.04057
   5804.00        0.00977        0.04160
   5805.00        0.00879        0.04263
   5806.00        0.00781        0.04369
   5807.00        0.00684        0.04475
   5808.00        0.00586        0.04582
   5809.00        0.00488        0.04692
   5810.00        0.00391        0.04802
   5811.00        0.00293        0.04915
   5812.00        0.00195        0.05028
   5813.00        0.00098        0.05141
   5814.00        0.00000        0.05257
   5815.00       -0.00098        0.05373
   5816.00       -0.00195        0.05490
   5817.00       -0.00293        0.05608
   5818.00       -0.00391        0.05727
   5819.00       -0.00488        0.05846
   5820.00       -0.00586        0.05966
   5821.00       -0.00684        0.06087
   5822.00       -0.00781        0.06207
   5823.00       -0.00879        0.06328
   5824.00       -0.00977        0.06448
   5825.00       -0.01074        0.06569
   5826.00       -0.01172        0.06691
   5827.00       -0.01270        0.06810
   5828.00       -0.01367        0.06931
   5829.00       -0.01465        0.07050
   5830.00       -0.01562        0.07167
   5831.00       -0.01660        0.07285
   5832.00       -0.01758        0.07401
   5833.00       -0.01855        0.07516
   5834.00       -0.01953        0.07629
   5835.00       -0.02002        0.07741
   5836.00       -0.02051        0.07851
   5837.00       -0.02100        0.07957
   5838.00       -0.02148        0.08064
   5839.00       -0.02197        0.08168
   5840.00       -0.02246        0.08269
   5841.00       -0.02295        0.08366
   5842.00       -0.02344        0.08463
   5843.00       -0.02344        0.08556
   5844.00       -0.02344        0.08647
   5845.00       -0.02344        0.08734
   5846.00       -0.02344        0.08818
   5847.00       -0.02344        0.08899
   5848.00       -0.02344        0.08977
   5849.00       -0.02344        0.09052
   5850.00       -0.02344        0.09122
   5851.00       -0.02295        0.09189
   5852.00       -0.02246        0.09251
   5853.00       -0.02197        0.09311
   5854.00       -0.02148        0.09366
   5855.00       -0.02100        0.09418
   5856.00       -0.02051        0.09465
   5857.00       -0.02002        0.09509
   5858.00       -0.01953        0.09547
   5859.00       -0.01855        0.09583
   5860.00       -0.01758        0.09613
   5861.00       -0.01660        0.09641
   5862.00       -0.01562        0.09662
   5863.00       -0.01465        0.09680
   5864.00       -0.01367        0.09692
   5865.00       -0.01270        0.09702
   5866.00       -0.01172        0.09706
   5867.00       -0.01074        0.09706
   5868.00       -0.00977        0.09703
   5869.00       -0.00879        0.09694
   5870.00       -0.00781        0.09680
   5871.00       -0.00684        0.09663
   5872.00       -0.00586        0.09642
   5873.00       -0.00488        0.09616
   5874.00       -0.00391        0.09586
   5875.00       -0.00293        0.09550
   5876.00       -0.00195        0.09511
   5877.00       -0.00098        0.09468
   5878.00        0.00000        0.09421
   5879.00        0.00098        0.09370
   5880.00        0.00195        0.09314
   5881.00        0.00293        0.09254
   5882.00        0.00391        0.09192
   5883.00        0.00488        0.09123
   5884.00        0.00586        0.09053
   5885.00        0.00684        0.08977
   5886.00        0.00732        0.08899
   5887.00        0.00781        0.08815
   5888.00        0.00830        0.08730
   5889.00        0.00879        0.08640
   5890.00        0.00928        0.08546
   5891.00        0.00977        0.08449
   5892.00        0.01025        0.08350
   5893.00        0.01074        0.08246
   5894.00        0.01123        0.08139
   5895.00        0.01123        0.08029
   5896.00        0.01123        0.07916
   5897.00        0.01123        0.07799
   5898.00        0.01123        0.07680
   5899.00        0.01123        0.07558
   5900.00        0.01123        0.07433
   5901.00        0.01123        0.07303
   5902.00        0.01123        0.07172
   5903.00        0.01074        0.07039
   5904.00        0.01025        0.06902
   5905.00        0.00977        0.06763
   5906.00        0.00928        0.06619
   5907.00        0.00879        0.06474
   5908.00        0.00830        0.06328
   5909.00        0.00781        0.06177
   5910.00        0.00732        0.06024
   5911.00        0.00684        0.05870
   5912.00        0.00635        0.05711
   5913.00        0.00586        0.05551
   5914.00        0.00537        0.05389
   5915.00        0.00439        0.05225
   5916.00        0.00342        0.05057
   5917.00        0.00244        0.04886
   5918.00        0.00146        0.04715
   5919.00        0.00049        0.04539
   5920.00       -0.00049        0.04362
   5921.00       -0.00146        0.04184
   5922.00       -0.00244        0.04001
   5923.00       -0.00342        0.03818
   5924.00       -0.00439        0.03632
   5925.00       -0.00537        0.03442
   5926.00       -0.00635        0.03252
   5927.00       -0.00684        0.03058
   5928.00       -0.00732        0.02863
   5929.00       -0.00781        0.02664
   5930.00       -0.00830        0.02464
   5931.00       -0.00879        0.02261
   5932.00       -0.00928        0.02055
   5933.00       -0.00977        0.01849
   5934.00       -0.01025        0.01639
   5935.00       -0.01074        0.01428
   5936.00       -0.01123        0.01213
   5937.00       -0.01172        0.00998
   5938.00       -0.01221        0.00778
   5939.00       -0.01270        0.00558
   5940.00       -0.01318        0.00336
   5941.00       -0.01318        0.00110
   5942.00       -0.01318       -0.00117
   5943.00       -0.01318       -0.00346
   5944.00       -0.01318       -0.00577
   5945.00       -0.01318       -0.00810
   5946.00       -0.01318       -0.01045
   5947.00       -0.01318       -0.01282
   5948.00       -0.01318       -0.01521
   5949.00       -0.01318       -0.01761
   5950.00       -0.01318       -0.02003
   5951.00       -0.01318       -0.02246
   5952.00       -0.01318       -0.02492
   5953.00       -0.01318       -0.02739
   5954.00       -0.01318       -0.02986
   5955.00       -0.01270       -0.03235
   5956.00       -0.01221       -0.03485
   5957.00       -0.01172       -0.03735
   5958.00       -0.01123       -0.03987
   5959.00       -0.01074       -0.04239
   5960.00       -0.01025       -0.04492
   5961.00       -0.00977       -0.04745
   5962.00       -0.00928       -0.04999
   5963.00       -0.00879       -0.05252
   5964.00       -0.00830       -0.05505
   5965.00       -0.00781       -0.05757
   5966.00       -0.00732       -0.06009
   5967.00       -0.00684       -0.06261
   5968.00       -0.00635       -0.06511
   5969.00       -0.00586       -0.06761
   5970.00       -0.00537       -0.07008
   5971.00       -0.00488       -0.07254
   5972.00       -0.00439       -0.07498
   5973.00       -0.00391       -0.07741
   5974.00       -0.00391       -0.07980
   5975.00       -0.00391       -0.08217
   5976.00       -0.00391       -0.08450
   5977.00       -0.00391       -0.08681
   5978.00       -0.00391       -0.08908
   5979.00       -0.00391       -0.09132
   5980.00       -0.00391       -0.09352
   5981.00       -0.00391       -0.09567
   5982.00       -0.00391       -0.09778
   5983.00       -0.00391       -0.09984
   5984.00       -0.00391       -0.10184
   5985.00       -0.00391       -0.10379
   5986.00       -0.00391       -0.10570
   5987.00       -0.00391       -0.10753
   5988.00       -0.00391       -0.10930
   5989.00       -0.00391       -0.11101
   5990.00       -0.00391       -0.11266
   5991.00       -0.00439       -0.11421
   5992.00       -0.00488       -0.11572
   5993.00       -0.00537       -0.11714
   5994.00       -0.00586       -0.11847
   5995.00       -0.00635       -0.11974
   5996.00       -0.00684       -0.12091
   5997.00       -0.00732       -0.12199
   5998.00       -0.00781       -0.12300
   5999.00       -0.00830       -0.12392
   6000.00       -0.00879       -0.12473
   6001.00       -0.00928       -0.12546
   6002.00       -0.00977       -0.12608
   6003.00       -0.01025       -0.12662
   6004.00       -0.01074       -0.12704
   6005.00       -0.01123       -0.12738
   6006.00       -0.01172       -0.12761
   6007.00       -0.01221       -0.12773
   6008.00       -0.01270       -0.12776
   6009.00       -0.01318       -0.12767
   6010.00       -0.01367       -0.12749
   6011.00       -0.01416       -0.12720
   6012.00       -0.01416       -0.12680
   6013.00       -0.01416       -0.12630
   6014.00       -0.01416       -0.12569
   6015.00       -0.01416       -0.12497
   6016.00       -0.01416       -0.12415
   6017.00       -0.01416       -0.12323
   6018.00       -0.01416       -0.12221
   6019.00       -0.01416       -0.12108
   6020.00       -0.01416       -0.11986
   6021.00       -0.01416       -0.11853
   6022.00       -0.01416       -0.11711
   6023.00       -0.01416       -0.11559
   6024.00       -0.01367       -0.11398
   6025.00       -0.01318       -0.11229
   6026.00       -0.01270       -0.11050
   6027.00       -0.01221       -0.10863
   6028.00       -0.01172       -0.10667
   6029.00       -0.01123       -0.10464
   6030.00       -0.01074       -0.10254
   6031.00       -0.01025       -0.10036
   6032.00       -0.00977       -0.09811
   6033.00       -0.00928       -0.09579
   6034.00       -0.00879       -0.09343
   6035.00       -0.00781       -0.09100
   6036.00       -0.00684       -0.08852
   6037.00       -0.00586       -0.08598
   6038.00       -0.00488       -0.08340
   6039.00       -0.00391       -0.08080
   6040.00       -0.00293       -0.07814
   6041.00       -0.00195       -0.07545
   6042.00       -0.00098       -0.07275
   6043.00        0.00000       -0.07002
   6044.00        0.00098       -0.06726
   6045.00        0.00195       -0.06450
   6046.00        0.00293       -0.06174
   6047.00        0.00391       -0.05896
   6048.00        0.00488       -0.05618
   6049.00        0.00586       -0.05342
   6050.00        0.00684       -0.05066
   6051.00        0.00781       -0.04791
   6052.00        0.00879       -0.04518
   6053.00        0.00977       -0.04248
   6054.00        0.01074       -0.03981
   6055.00        0.01172       -0.03716
   6056.00        0.01270       -0.03455
   6057.00        0.01367       -0.03197
   6058.00        0.01465       -0.02943
   6059.00        0.01562       -0.02695
   6060.00        0.01660       -0.02451
   6061.00        0.01709       -0.02213
   6062.00        0.01758       -0.01979
   6063.00        0.01807       -0.01750
   6064.00        0.01855       -0.01529
   6065.00        0.01904       -0.01314
   6066.00        0.01953       -0.01105
   6067.00        0.02002       -0.00903
   6068.00        0.02051       -0.00706
   6069.00        0.02100       -0.00519
   6070.00        0.02100       -0.00337
   6071.00        0.02100       -0.00163
   6072.00        0.02100        0.00005
   6073.00        0.02100        0.00165
   6074.00        0.02100        0.00317
   6075.00        0.02100        0.00462
   6076.00        0.02100        0.00601
   6077.00        0.02100        0.00732
   6078.00        0.02051        0.00856
   6079.00        0.02002        0.00974
   6080.00        0.01953        0.01085
   6081.00        0.01904        0.01189
   6082.00        0.01855        0.01286
   6083.00        0.01807        0.01378
   6084.00        0.01758        0.01462
   6085.00        0.01709        0.01543
   6086.00        0.01611        0.01616
   6087.00        0.01514        0.01685
   6088.00        0.01416        0.01749
   6089.00        0.01318        0.01808
   6090.00        0.01221        0.01863
   6091.00        0.01123        0.01913
   6092.00        0.01025        0.01961
   6093.00        0.00928        0.02005
   6094.00        0.00830        0.02046
   6095.00        0.00732        0.02086
   6096.00        0.00635        0.02122
   6097.00        0.00537        0.02158
   6098.00        0.00439        0.02193
   6099.00        0.00342        0.02226
   6100.00        0.00244        0.02258
   6101.00        0.00146        0.02292
   6102.00        0.00049        0.02325
   6103.00       -0.00049        0.02359
   6104.00       -0.00146        0.02396
   6105.00       -0.00244        0.02432
   6106.00       -0.00342        0.02472
   6107.00       -0.00439        0.02513
   6108.00       -0.00537        0.02557
   6109.00       -0.00635        0.02606
   6110.00       -0.00732        0.02658
   6111.00       -0.00830        0.02713
   6112.00       -0.00928        0.02773
   6113.00       -0.01025        0.02837
   6114.00       -0.01074        0.02907
   6115.00       -0.01123        0.02980
   6116.00       -0.01172        0.03061
   6117.00       -0.01221        0.03146
   6118.00       -0.01270        0.03238
   6119.00       -0.01318        0.03336
   6120.00       -0.01367        0.03441
   6121.00       -0.01416        0.03551
   6122.00       -0.01465        0.03670
   6123.00       -0.01465        0.03793
   6124.00       -0.01465        0.03925
   6125.00       -0.01465        0.04063
   6126.00       -0.01465        0.04210
   6127.00       -0.01465        0.04362
   6128.00       -0.01465        0.04523
   6129.00       -0.01465        0.04691
   6130.00       -0.01416        0.04866
   6131.00       -0.01367        0.05048
   6132.00       -0.01318        0.05237
   6133.00       -0.01270        0.05432
   6134.00       -0.01221        0.05635
   6135.00       -0.01172        0.05846
   6136.00       -0.01123        0.06061
   6137.00       -0.01074        0.06284
   6138.00       -0.01025        0.06514
   6139.00       -0.00977        0.06749
   6140.00       -0.00928        0.06990
   6141.00       -0.00830        0.07237
   6142.00       -0.00732        0.07489
   6143.00       -0.00635        0.07747
   6144.00       -0.00537        0.08008
   6145.00       -0.00439        0.08275
   6146.00       -0.00342        0.08546
   6147.00       -0.00244        0.08821
   6148.00       -0.00146        0.09099
   6149.00       -0.00049        0.09381
   6150.00        0.00049        0.09665
   6151.00        0.00146        0.09952
   6152.00        0.00244        0.10242
   6153.00        0.00342        0.10533
   6154.00        0.00439        0.10826
   6155.00        0.00537        0.11119
   6156.00        0.00635        0.11414
   6157.00        0.00684        0.11710
   6158.00        0.00732        0.12004
   6159.00        0.00781        0.12299
   6160.00        0.00830        0.12593
   6161.00        0.00879        0.12886
   6162.00        0.00928        0.13177
   6163.00        0.00977        0.13467
   6164.00        0.01025        0.13754
   6165.00        0.01074        0.14040
   6166.00        0.01123        0.14322
   6167.00        0.01123        0.14601
   6168.00        0.01123        0.14877
   6169.00        0.01123        0.15150
   6170.00        0.01123        0.15419
   6171.00        0.01123        0.15683
   6172.00        0.01123        0.15942
   6173.00        0.01123        0.16199
   6174.00        0.01123        0.16449
   6175.00        0.01123        0.16693
   6176.00        0.01074        0.16933
   6177.00        0.01025        0.17166
   6178.00        0.00977        0.17393
   6179.00        0.00928        0.17616
   6180.00        0.00879        0.17831
   6181.00        0.00830        0.18040
   6182.00        0.00781        0.18243
   6183.00        0.00732        0.18440
   6184.00        0.00684        0.18629
   6185.00        0.00635        0.18813
   6186.00        0.00537        0.18988
   6187.00        0.00439        0.19156
   6188.00        0.00342        0.19318
   6189.00        0.00244        0.19472
   6190.00        0.00146        0.19618
   6191.00        0.00049        0.19757
   6192.00       -0.00049        0.19890
   6193.00       -0.00146        0.20013
   6194.00       -0.00244        0.20131
   6195.00       -0.00342        0.20241
   6196.00       -0.00439        0.20343
   6197.00       -0.00537        0.20438
   6198.00       -0.00635        0.20526
   6199.00       -0.00732        0.20605
   6200.00       -0.00830        0.20679
   6201.00       -0.00928        0.20743
   6202.00       -0.01025        0.20801
   6203.00       -0.01074        0.20853
   6204.00       -0.01123        0.20895
   6205.00       -0.01172        0.20932
   6206.00       -0.01221        0.20961
   6207.00       -0.01270        0.20982
   6208.00       -0.01318        0.20998
   6209.00       -0.01367        0.21005
   6210.00       -0.01416        0.21007
   6211.00       -0.01465        0.21001
   6212.00       -0.01514        0.20988
   6213.00       -0.01562        0.20970
   6214.00       -0.01562        0.20944
   6215.00       -0.01562        0.20912
   6216.00       -0.01562        0.20874
   6217.00       -0.01562        0.20830
   6218.00       -0.01562        0.20778
   6219.00       -0.01562        0.20721
   6220.00       -0.01562        0.20659
   6221.00       -0.01562        0.20590
   6222.00       -0.01562        0.20517
   6223.00       -0.01514        0.20436
   6224.00       -0.01465        0.20352
   6225.00       -0.01416        0.20261
   6226.00       -0.01367        0.20166
   6227.00       -0.01318        0.20065
   6228.00       -0.01270        0.19960
   6229.00       -0.01221        0.19849
   6230.00       -0.01172        0.19734
   6231.00       -0.01123        0.19615
   6232.00       -0.01074        0.19492
   6233.00       -0.01025        0.19363
   6234.00       -0.00977        0.19232
   6235.00       -0.00928        0.19096
   6236.00       -0.00879        0.18959
   6237.00       -0.00781        0.18816
   6238.00       -0.00684        0.18671
   6239.00       -0.00586        0.18523
   6240.00       -0.00488        0.18372
   6241.00       -0.00391        0.18219
   6242.00       -0.00293        0.18062
   6243.00       -0.00195        0.17905
   6244.00       -0.00098        0.17744
   6245.00        0.00000        0.17584
   6246.00        0.00098        0.17421
   6247.00        0.00146        0.17258
   6248.00        0.00195        0.17093
   6249.00        0.00244        0.16928
   6250.00        0.00293        0.16762
   6251.00        0.00342        0.16597
   6252.00        0.00391        0.16431
   6253.00        0.00439        0.16266
   6254.00        0.00488        0.16103
   6255.00        0.00537        0.15939
   6256.00        0.00586        0.15778
   6257.00        0.00635        0.15617
   6258.00        0.00684        0.15460
   6259.00        0.00732        0.15305
   6260.00        0.00781        0.15152
   6261.00        0.00781        0.15001
   6262.00        0.00781        0.14854
   6263.00        0.00781        0.14709
   6264.00        0.00781        0.14569
   6265.00        0.00781        0.14433
   6266.00        0.00781        0.14302
   6267.00        0.00781        0.14174
   6268.00        0.00781        0.14052
   6269.00        0.00781        0.13934
   6270.00        0.00781        0.13823
   6271.00        0.00781        0.13716
   6272.00        0.00781        0.13615
   6273.00        0.00781        0.13521
   6274.00        0.00732        0.13432
   6275.00        0.00684        0.13350
   6276.00        0.00635        0.13275
   6277.00        0.00586        0.13206
   6278.00        0.00537        0.13145
   6279.00        0.00488        0.13091
   6280.00        0.00439        0.13043
   6281.00        0.00391        0.13004
   6282.00        0.00342        0.12971
   6283.00        0.00293        0.12947
   6284.00        0.00244        0.12930
   6285.00        0.00195        0.12921
   6286.00        0.00146        0.12920
   6287.00        0.00098        0.12926
   6288.00        0.00049        0.12939
   6289.00        0.00000        0.12962
   6290.00       -0.00049        0.12991
   6291.00       -0.00098        0.13028
   6292.00       -0.00146        0.13072
   6293.00       -0.00195        0.13124
   6294.00       -0.00244        0.13184
   6295.00       -0.00293        0.13251
   6296.00       -0.00342        0.13324
   6297.00       -0.00391        0.13403
   6298.00       -0.00439        0.13490
   6299.00       -0.00488        0.13583
   6300.00       -0.00537        0.13683
   6301.00       -0.00586        0.13786
   6302.00       -0.00586        0.13898
   6303.00       -0.00586        0.14012
   6304.00       -0.00586        0.14133
   6305.00       -0.00586        0.14258
   6306.00       -0.00586        0.14388
   6307.00       -0.00586        0.14520
   6308.00       -0.00586        0.14656
   6309.00       -0.00586        0.14796
   6310.00       -0.00586        0.14938
   6311.00       -0.00586        0.15083
   6312.00       -0.00586        0.15230
   6313.00       -0.00586        0.15378
   6314.00       -0.00586        0.15526
   6315.00       -0.00586        0.15675
   6316.00       -0.00586        0.15825
   6317.00       -0.00537        0.15974
   6318.00       -0.00488        0.16122
   6319.00       -0.00439        0.16270
   6320.00       -0.00391        0.16415
   6321.00       -0.00342        0.16559
   6322.00       -0.00293        0.16701
   6323.00       -0.00244        0.16838
   6324.00       -0.00195        0.16972
   6325.00       -0.00146        0.17104
   6326.00       -0.00098        0.17230
   6327.00       -0.00049        0.17354
   6328.00        0.00000        0.17471
   6329.00        0.00049        0.17583
   6330.00        0.00098        0.17690
   6331.00        0.00146        0.17790
   6332.00        0.00195        0.17883
   6333.00        0.00244        0.17972
   6334.00        0.00293        0.18053
   6335.00        0.00342        0.18126
   6336.00        0.00342        0.18192
   6337.00        0.00342        0.18251
   6338.00        0.00342        0.18301
   6339.00        0.00342        0.18344
   6340.00        0.00342        0.18379
   6341.00        0.00342        0.18407
   6342.00        0.00342        0.18425
   6343.00        0.00342        0.18434
   6344.00        0.00342        0.18436
   6345.00        0.00342        0.18428
   6346.00        0.00342        0.18413
   6347.00        0.00342        0.18388
   6348.00        0.00342        0.18356
   6349.00        0.00342        0.18315
   6350.00        0.00342        0.18266
   6351.00        0.00342        0.18208
   6352.00        0.00293        0.18143
   6353.00        0.00244        0.18069
   6354.00        0.00195        0.17989
   6355.00        0.00146        0.17900
   6356.00        0.00098        0.17804
   6357.00        0.00049        0.17702
   6358.00        0.00000        0.17592
   6359.00       -0.00049        0.17476
   6360.00       -0.00098        0.17352
   6361.00       -0.00146        0.17224
   6362.00       -0.00195        0.17091
   6363.00       -0.00244        0.16951
   6364.00       -0.00293        0.16808
   6365.00       -0.00342        0.16660
   6366.00       -0.00391        0.16507
   6367.00       -0.00439        0.16350
   6368.00       -0.00488        0.16191
   6369.00       -0.00537        0.16028
   6370.00       -0.00586        0.15863
   6371.00       -0.00635        0.15695
   6372.00       -0.00684        0.15526
   6373.00       -0.00732        0.15356
   6374.00       -0.00781        0.15184
   6375.00       -0.00830        0.15013
   6376.00       -0.00879        0.14841
   6377.00       -0.00928        0.14670
   6378.00       -0.00977        0.14499
   6379.00       -0.01025        0.14330
   6380.00       -0.01025        0.14162
   6381.00       -0.01025        0.13995
   6382.00       -0.01025        0.13831
   6383.00       -0.01025        0.13670
   6384.00       -0.01025        0.13512
   6385.00       -0.01025        0.13356
   6386.00       -0.01025        0.13205
   6387.00       -0.01025        0.13058
   6388.00       -0.01025        0.12915
   6389.00       -0.01025        0.12776
   6390.00       -0.01025        0.12642
   6391.00       -0.01025        0.12512
   6392.00       -0.00977        0.12389
   6393.00       -0.00928        0.12271
   6394.00       -0.00879        0.12158
   6395.00       -0.00830        0.12051
   6396.00       -0.00781        0.11951
   6397.00       -0.00732        0.11855
   6398.00       -0.00684        0.11766
   6399.00       -0.00635        0.11684
   6400.00       -0.00586        0.11607
   6401.00       -0.00537        0.11537
   6402.00       -0.00488        0.11475
   6403.00       -0.00439        0.11417
   6404.00       -0.00342        0.11366
   6405.00       -0.00244        0.11322
   6406.00       -0.00146        0.11284
   6407.00       -0.00049        0.11252
   6408.00        0.00049        0.11227
   6409.00        0.00146        0.11208
   6410.00        0.00244        0.11194
   6411.00        0.00342        0.11186
   6412.00        0.00439        0.11185
   6413.00        0.00537        0.11189
   6414.00        0.00635        0.11198
   6415.00        0.00732        0.11212
   6416.00        0.00830        0.11232
   6417.00        0.00928        0.11256
   6418.00        0.01025        0.11285
   6419.00        0.01123        0.11319
   6420.00        0.01221        0.11356
   6421.00        0.01318        0.11398
   6422.00        0.01367        0.11443
   6423.00        0.01416        0.11491
   6424.00        0.01465        0.11543
   6425.00        0.01514        0.11598
   6426.00        0.01562        0.11655
   6427.00        0.01611        0.11714
   6428.00        0.01660        0.11777
   6429.00        0.01709        0.11841
   6430.00        0.01758        0.11905
   6431.00        0.01807        0.11972
   6432.00        0.01855        0.12039
   6433.00        0.01855        0.12108
   6434.00        0.01855        0.12177
   6435.00        0.01855        0.12245
   6436.00        0.01855        0.12315
   6437.00        0.01855        0.12384
   6438.00        0.01855        0.12451
   6439.00        0.01855        0.12518
   6440.00        0.01855        0.12585
   6441.00        0.01807        0.12651
   6442.00        0.01758        0.12714
   6443.00        0.01709        0.12776
   6444.00        0.01660        0.12836
   6445.00        0.01611        0.12894
   6446.00        0.01562        0.12949
   6447.00        0.01514        0.13002
   6448.00        0.01465        0.13052
   6449.00        0.01416        0.13100
   6450.00        0.01318        0.13145
   6451.00        0.01221        0.13187
   6452.00        0.01123        0.13225
   6453.00        0.01025        0.13258
   6454.00        0.00928        0.13290
   6455.00        0.00830        0.13318
   6456.00        0.00732        0.13341
   6457.00        0.00635        0.13361
   6458.00        0.00537        0.13376
   6459.00        0.00439        0.13387
   6460.00        0.00342        0.13394
   6461.00        0.00244        0.13397
   6462.00        0.00146        0.13396
   6463.00        0.00049        0.13391
   6464.00       -0.00049        0.13380
   6465.00       -0.00146        0.13365
   6466.00       -0.00293        0.13347
   6467.00       -0.00439        0.13322
   6468.00       -0.00586        0.13295
   6469.00       -0.00684        0.13263
   6470.00       -0.00781        0.13225
   6471.00       -0.00879        0.13184
   6472.00       -0.00977        0.13136
   6473.00       -0.01074        0.13084
   6474.00       -0.01172        0.13029
   6475.00       -0.01270        0.12968
   6476.00       -0.01367        0.12904
   6477.00       -0.01465        0.12836
   6478.00       -0.01562        0.12761
   6479.00       -0.01660        0.12683
   6480.00       -0.01758        0.12601
   6481.00       -0.01855        0.12514
   6482.00       -0.01953        0.12422
   6483.00       -0.02051        0.12328
   6484.00       -0.02148        0.12227
   6485.00       -0.02246        0.12123
   6486.00       -0.02344        0.12015
   6487.00       -0.02393        0.11903
   6488.00       -0.02441        0.11787
   6489.00       -0.02490        0.11668
   6490.00       -0.02539        0.11545
   6491.00       -0.02588        0.11418
   6492.00       -0.02637        0.11287
   6493.00       -0.02686        0.11154
   6494.00       -0.02734        0.11017
   6495.00       -0.02783        0.10876
   6496.00       -0.02783        0.10733
   6497.00       -0.02783        0.10585
   6498.00       -0.02783        0.10437
   6499.00       -0.02783        0.10284
   6500.00       -0.02783        0.10129
   6501.00       -0.02783        0.09972
   6502.00       -0.02783        0.09813
   6503.00       -0.02783        0.09651
   6504.00       -0.02783        0.09488
   6505.00       -0.02734        0.09322
   6506.00       -0.02686        0.09155
   6507.00       -0.02637        0.08986
   6508.00       -0.02588        0.08817
   6509.00       -0.02539        0.08646
   6510.00       -0.02490        0.08473
   6511.00       -0.02441        0.08301
   6512.00       -0.02393        0.08128
   6513.00       -0.02344        0.07956
   6514.00       -0.02295        0.07782
   6515.00       -0.02246        0.07610
   6516.00       -0.02197        0.07437
   6517.00       -0.02148        0.07265
   6518.00       -0.02051        0.07094
   6519.00       -0.01953        0.06924
   6520.00       -0.01855        0.06755
   6521.00       -0.01758        0.06589
   6522.00       -0.01660        0.06424
   6523.00       -0.01562        0.06261
   6524.00       -0.01465        0.06100
   6525.00       -0.01367        0.05943
   6526.00       -0.01270        0.05788
   6527.00       -0.01172        0.05637
   6528.00       -0.01074        0.05489
   6529.00       -0.00977        0.05344
   6530.00       -0.00879        0.05203
   6531.00       -0.00781        0.05067
   6532.00       -0.00684        0.04936
   6533.00       -0.00586        0.04808
   6534.00       -0.00537        0.04688
   6535.00       -0.00488        0.04570
   6536.00       -0.00439        0.04459
   6537.00       -0.00391        0.04353
   6538.00       -0.00342        0.04254
   6539.00       -0.00293        0.04161
   6540.00       -0.00244        0.04074
   6541.00       -0.00195        0.03995
   6542.00       -0.00146        0.03922
   6543.00       -0.00098        0.03854
   6544.00       -0.00049        0.03796
   6545.00        0.00000        0.03745
   6546.00        0.00049        0.03700
   6547.00        0.00098        0.03664
   6548.00        0.00146        0.03635
   6549.00        0.00195        0.03615
   6550.00        0.00244        0.03603
   6551.00        0.00293        0.03598
   6552.00        0.00342        0.03601
   6553.00        0.00342        0.03613
   6554.00        0.00342        0.03635
   6555.00        0.00342        0.03662
   6556.00        0.00342        0.03700
   6557.00        0.00342        0.03746
   6558.00        0.00342        0.03799
   6559.00        0.00342        0.03862
   6560.00        0.00342        0.03934
   6561.00        0.00342        0.04012
   6562.00        0.00342        0.04100
   6563.00        0.00342        0.04195
   6564.00        0.00342        0.04298
   6565.00        0.00342        0.04410
   6566.00        0.00342        0.04529
   6567.00        0.00342        0.04655
   6568.00        0.00342        0.04790
   6569.00        0.00342        0.04930
   6570.00        0.00342        0.05078
   6571.00        0.00342        0.05234
   6572.00        0.00342        0.05396
   6573.00        0.00342        0.05563
   6574.00        0.00342        0.05737
   6575.00        0.00342        0.05917
   6576.00        0.00342        0.06102
   6577.00        0.00342        0.06293
   6578.00        0.00342        0.06488
   6579.00        0.00342        0.06689
   6580.00        0.00342        0.06894
   6581.00        0.00342        0.07101
   6582.00        0.00342        0.07315
   6583.00        0.00342        0.07530
   6584.00        0.00342        0.07748
   6585.00        0.00342        0.07970
   6586.00        0.00342        0.08194
   6587.00        0.00342        0.08418
   6588.00        0.00342        0.08646
   6589.00        0.00342        0.08875
   6590.00        0.00342        0.09103
   6591.00        0.00342        0.09332
   6592.00        0.00342        0.09563
   6593.00        0.00342        0.09792
   6594.00        0.00342        0.10020
   6595.00        0.00342        0.10248
   6596.00        0.00342        0.10475
   6597.00        0.00342        0.10699
   6598.00        0.00342        0.10924
   6599.00        0.00342        0.11143
   6600.00        0.00342        0.11362
   6601.00        0.00342        0.11577
   6602.00        0.00342        0.11789
   6603.00        0.00342        0.11996
   6604.00        0.00342        0.12201
   6605.00        0.00342        0.12402
   6606.00        0.00342        0.12598
   6607.00        0.00342        0.12788
   6608.00        0.00342        0.12975
   6609.00        0.00342        0.13156
   6610.00        0.00342        0.13332
   6611.00        0.00342        0.13503
   6612.00        0.00342        0.13667
   6613.00        0.00342        0.13826
   6614.00        0.00342        0.13979
   6615.00        0.00342        0.14125
   6616.00        0.00342        0.14265
   6617.00        0.00342        0.14398
   6618.00        0.00342        0.14525
   6619.00        0.00342        0.14644
   6620.00        0.00342        0.14757
   6621.00        0.00342        0.14864
   6622.00        0.00342        0.14961
   6623.00        0.00342        0.15053
   6624.00        0.00342        0.15138
   6625.00        0.00342        0.15215
   6626.00        0.00342        0.15285
   6627.00        0.00342        0.15347
   6628.00        0.00293        0.15404
   6629.00        0.00244        0.15451
   6630.00        0.00195        0.15492
   6631.00        0.00146        0.15526
   6632.00        0.00098        0.15552
   6633.00        0.00049        0.15570
   6634.00        0.00000        0.15582
   6635.00       -0.00049        0.15587
   6636.00       -0.00098        0.15585
   6637.00       -0.00146        0.15576
   6638.00       -0.00195        0.15559
   6639.00       -0.00244        0.15536
   6640.00       -0.00293        0.15508
   6641.00       -0.00342        0.15471
   6642.00       -0.00391        0.15428
   6643.00       -0.00439        0.15379
   6644.00       -0.00488        0.15324
   6645.00       -0.00537        0.15262
   6646.00       -0.00586        0.15195
   6647.00       -0.00635        0.15121
   6648.00       -0.00684        0.15042
   6649.00       -0.00732        0.14957
   6650.00       -0.00781        0.14867
   6651.00       -0.00830        0.14771
   6652.00       -0.00879        0.14670
   6653.00       -0.00928        0.14565
   6654.00       -0.00977        0.14455
   6655.00       -0.01025        0.14339
   6656.00       -0.01074        0.14220
   6657.00       -0.01123        0.14095
   6658.00       -0.01123        0.13966
   6659.00       -0.01123        0.13835
   6660.00       -0.01123        0.13699
   6661.00       -0.01123        0.13560
   6662.00       -0.01123        0.13417
   6663.00       -0.01123        0.13272
   6664.00       -0.01123        0.13124
   6665.00       -0.01123        0.12973
   6666.00       -0.01123        0.12819
   6667.00       -0.01123        0.12663
   6668.00       -0.01123        0.12506
   6669.00       -0.01123        0.12347
   6670.00       -0.01123        0.12187
   6671.00       -0.01123        0.12025
   6672.00       -0.01123        0.11864
   6673.00       -0.01074        0.11700
   6674.00       -0.01025        0.11537
   6675.00       -0.00977        0.11374
   6676.00       -0.00928        0.11211
   6677.00       -0.00879        0.11049
   6678.00       -0.00830        0.10887
   6679.00       -0.00781        0.10727
   6680.00       -0.00732        0.10568
   6681.00       -0.00684        0.10413
   6682.00       -0.00635        0.10258
   6683.00       -0.00586        0.10106
   6684.00       -0.00537        0.09958
   6685.00       -0.00488        0.09811
   6686.00       -0.00439        0.09669
   6687.00       -0.00391        0.09531
   6688.00       -0.00342        0.09398
   6689.00       -0.00293        0.09268
   6690.00       -0.00244        0.09143
   6691.00       -0.00195        0.09024
   6692.00       -0.00146        0.08911
   6693.00       -0.00098        0.08803
   6694.00       -0.00049        0.08702
   6695.00        0.00000        0.08607
   6696.00        0.00049        0.08521
   6697.00        0.00098        0.08440
   6698.00        0.00146        0.08366
   6699.00        0.00195        0.08302
   6700.00        0.00244        0.08246
   6701.00        0.00293        0.08197
   6702.00        0.00342        0.08157
   6703.00        0.00391        0.08127
   6704.00        0.00439        0.08105
   6705.00        0.00488        0.08093
   6706.00        0.00537        0.08090
   6707.00        0.00586        0.08098
   6708.00        0.00635        0.08115
   6709.00        0.00684        0.08142
   6710.00        0.00732        0.08180
   6711.00        0.00781        0.08228
   6712.00        0.00830        0.08286
   6713.00        0.00879        0.08354
   6714.00        0.00928        0.08434
   6715.00        0.00928        0.08524
   6716.00        0.00928        0.08624
   6717.00        0.00928        0.08734
   6718.00        0.00928        0.08856
   6719.00        0.00928        0.08987
   6720.00        0.00928        0.09129
   6721.00        0.00928        0.09282
   6722.00        0.00928        0.09444
   6723.00        0.00928        0.09615
   6724.00        0.00928        0.09796
   6725.00        0.00928        0.09985
   6726.00        0.00928        0.10185
   6727.00        0.00928        0.10393
   6728.00        0.00928        0.10609
   6729.00        0.00928        0.10834
   6730.00        0.00928        0.11064
   6731.00        0.00879        0.11304
   6732.00        0.00830        0.11549
   6733.00        0.00781        0.11801
   6734.00        0.00732        0.12059
   6735.00        0.00684        0.12323
   6736.00        0.00635        0.12590
   6737.00        0.00586        0.12863
   6738.00        0.00537        0.13139
   6739.00        0.00488        0.13419
   6740.00        0.00439        0.13701
   6741.00        0.00391        0.13985
   6742.00        0.00342        0.14272
   6743.00        0.00293        0.14558
   6744.00        0.00244        0.14845
   6745.00        0.00195        0.15132
   6746.00        0.00146        0.15417
   6747.00        0.00098        0.15701
   6748.00        0.00049        0.15984
   6749.00        0.00000        0.16263
   6750.00       -0.00049        0.16539
   6751.00       -0.00098        0.16811
   6752.00       -0.00146        0.17079
   6753.00       -0.00195        0.17342
   6754.00       -0.00244        0.17598
   6755.00       -0.00293        0.17848
   6756.00       -0.00342        0.18092
   6757.00       -0.00391        0.18329
   6758.00       -0.00439        0.18558
   6759.00       -0.00488        0.18779
   6760.00       -0.00537        0.18991
   6761.00       -0.00586        0.19194
   6762.00       -0.00635        0.19386
   6763.00       -0.00684        0.19571
   6764.00       -0.00732        0.19743
   6765.00       -0.00732        0.19907
   6766.00       -0.00732        0.20059
   6767.00       -0.00732        0.20200
   6768.00       -0.00732        0.20329
   6769.00       -0.00732        0.20448
   6770.00       -0.00732        0.20555
   6771.00       -0.00732        0.20651
   6772.00       -0.00732        0.20735
   6773.00       -0.00732        0.20807
   6774.00       -0.00732        0.20866
   6775.00       -0.00732        0.20915
   6776.00       -0.00732        0.20952
   6777.00       -0.00732        0.20978
   6778.00       -0.00732        0.20992
   6779.00       -0.00732        0.20995
   6780.00       -0.00732        0.20987
   6781.00       -0.00732        0.20969
   6782.00       -0.00732        0.20940
   6783.00       -0.00732        0.20900
   6784.00       -0.00732        0.20851
   6785.00       -0.00732        0.20793
   6786.00       -0.00732        0.20724
   6787.00       -0.00732        0.20648
   6788.00       -0.00732        0.20564
   6789.00       -0.00732        0.20473
   6790.00       -0.00732        0.20374
   6791.00       -0.00732        0.20267
   6792.00       -0.00732        0.20155
   6793.00       -0.00732        0.20038
   6794.00       -0.00732        0.19914
   6795.00       -0.00732        0.19788
   6796.00       -0.00732        0.19655
   6797.00       -0.00732        0.19521
   6798.00       -0.00732        0.19382
   6799.00       -0.00732        0.19243
   6800.00       -0.00732        0.19099
   6801.00       -0.00732        0.18958
   6802.00       -0.00732        0.18813
   6803.00       -0.00781        0.18669
   6804.00       -0.00830        0.18526
   6805.00       -0.00879        0.18382
   6806.00       -0.00928        0.18242
   6807.00       -0.00977        0.18103
   6808.00       -0.01025        0.17966
   6809.00       -0.01074        0.17831
   6810.00       -0.01123        0.17702
   6811.00       -0.01172        0.17575
   6812.00       -0.01221        0.17451
   6813.00       -0.01270        0.17334
   6814.00       -0.01318        0.17220
   6815.00       -0.01367        0.17111
   6816.00       -0.01416        0.17009
   6817.00       -0.01465        0.16911
   6818.00       -0.01514        0.16820
   6819.00       -0.01562        0.16734
   6820.00       -0.01562        0.16653
   6821.00       -0.01562        0.16580
   6822.00       -0.01562        0.16513
   6823.00       -0.01562        0.16452
   6824.00       -0.01562        0.16397
   6825.00       -0.01562        0.16348
   6826.00       -0.01562        0.16306
   6827.00       -0.01562        0.16269
   6828.00       -0.01562        0.16238
   6829.00       -0.01562        0.16212
   6830.00       -0.01562        0.16194
   6831.00       -0.01562        0.16179
   6832.00       -0.01562        0.16170
   6833.00       -0.01562        0.16165
   6834.00       -0.01562        0.16165
   6835.00       -0.01562        0.16168
   6836.00       -0.01562        0.16176
   6837.00       -0.01562        0.16187
   6838.00       -0.01562        0.16200
   6839.00       -0.01514        0.16216
   6840.00       -0.01465        0.16232
   6841.00       -0.01416        0.16251
   6842.00       -0.01367        0.16270
   6843.00       -0.01318        0.16292
   6844.00       -0.01270        0.16312
   6845.00       -0.01221        0.16330
   6846.00       -0.01172        0.16348
   6847.00       -0.01123        0.16365
   6848.00       -0.01074        0.16379
   6849.00       -0.01025        0.16389
   6850.00       -0.00977        0.16399
   6851.00       -0.00928        0.16402
   6852.00       -0.00879        0.16402
   6853.00       -0.00830        0.16396
   6854.00       -0.00781        0.16385
   6855.00       -0.00732        0.16368
   6856.00       -0.00684        0.16345
   6857.00       -0.00586        0.16315
   6858.00       -0.00488        0.16277
   6859.00       -0.00391        0.16231
   6860.00       -0.00293        0.16177
   6861.00       -0.00195        0.16115
   6862.00       -0.00098        0.16043
   6863.00        0.00000        0.15962
   6864.00        0.00098        0.15871
   6865.00        0.00195        0.15770
   6866.00        0.00293        0.15659
   6867.00        0.00391        0.15538
   6868.00        0.00488        0.15405
   6869.00        0.00586        0.15262
   6870.00        0.00684        0.15108
   6871.00        0.00781        0.14943
   6872.00        0.00830        0.14766
   6873.00        0.00879        0.14578
   6874.00        0.00928        0.14378
   6875.00        0.00977        0.14168
   6876.00        0.01025        0.13947
   6877.00        0.01074        0.13713
   6878.00        0.01123        0.13469
   6879.00        0.01172        0.13213
   6880.00        0.01221        0.12947
   6881.00        0.01270        0.12669
   6882.00        0.01318        0.12383
   6883.00        0.01367        0.12085
   6884.00        0.01416        0.11777
   6885.00        0.01465        0.11461
   6886.00        0.01514        0.11134
   6887.00        0.01562        0.10799
   6888.00        0.01562        0.10455
   6889.00        0.01562        0.10103
   6890.00        0.01562        0.09744
   6891.00        0.01562        0.09377
   6892.00        0.01562        0.09003
   6893.00        0.01562        0.08623
   6894.00        0.01562        0.08237
   6895.00        0.01562        0.07845
   6896.00        0.01562        0.07448
   6897.00        0.01562        0.07048
   6898.00        0.01562        0.06642
   6899.00        0.01562        0.06233
   6900.00        0.01562        0.05823
   6901.00        0.01562        0.05409
   6902.00        0.01514        0.04993
   6903.00        0.01465        0.04576
   6904.00        0.01416        0.04158
   6905.00        0.01367        0.03740
   6906.00        0.01318        0.03322
   6907.00        0.01270        0.02904
   6908.00        0.01221        0.02487
   6909.00        0.01172        0.02072
   6910.00        0.01123        0.01659
   6911.00        0.01074        0.01248
   6912.00        0.01025        0.00841
   6913.00        0.00977        0.00436
   6914.00        0.00928        0.00035
   6915.00        0.00879       -0.00362
   6916.00        0.00830       -0.00754
   6917.00        0.00781       -0.01141
   6918.00        0.00732       -0.01523
   6919.00        0.00684       -0.01901
   6920.00        0.00635       -0.02272
   6921.00        0.00586       -0.02637
   6922.00        0.00537       -0.02997
   6923.00        0.00488       -0.03349
   6924.00        0.00439       -0.03696
   6925.00        0.00391       -0.04034
   6926.00        0.00342       -0.04366
   6927.00        0.00293       -0.04691
   6928.00        0.00244       -0.05009
   6929.00        0.00195       -0.05319
   6930.00        0.00195       -0.05621
   6931.00        0.00195       -0.05917
   6932.00        0.00195       -0.06206
   6933.00        0.00195       -0.06485
   6934.00        0.00195       -0.06757
   6935.00        0.00195       -0.07022
   6936.00        0.00195       -0.07278
   6937.00        0.00195       -0.07529
   6938.00        0.00195       -0.07770
   6939.00        0.00195       -0.08005
   6940.00        0.00195       -0.08231
   6941.00        0.00195       -0.08450
   6942.00        0.00195       -0.08662
   6943.00        0.00195       -0.08867
   6944.00        0.00195       -0.09065
   6945.00        0.00195       -0.09256
   6946.00        0.00195       -0.09439
   6947.00        0.00195       -0.09616
   6948.00        0.00195       -0.09785
   6949.00        0.00195       -0.09949
   6950.00        0.00195       -0.10106
   6951.00        0.00195       -0.10257
   6952.00        0.00195       -0.10402
   6953.00        0.00244       -0.10539
   6954.00        0.00293       -0.10672
   6955.00        0.00342       -0.10799
   6956.00        0.00391       -0.10919
   6957.00        0.00439       -0.11035
   6958.00        0.00488       -0.11145
   6959.00        0.00537       -0.11249
   6960.00        0.00586       -0.11348
   6961.00        0.00586       -0.11441
   6962.00        0.00586       -0.11530
   6963.00        0.00586       -0.11613
   6964.00        0.00586       -0.11693
   6965.00        0.00586       -0.11766
   6966.00        0.00586       -0.11835
   6967.00        0.00586       -0.11899
   6968.00        0.00586       -0.11958
   6969.00        0.00586       -0.12013
   6970.00        0.00586       -0.12064
   6971.00        0.00586       -0.12109
   6972.00        0.00586       -0.12149
   6973.00        0.00586       -0.12186
   6974.00        0.00586       -0.12218
   6975.00        0.00586       -0.12244
   6976.00        0.00586       -0.12267
   6977.00        0.00586       -0.12283
   6978.00        0.00586       -0.12297
   6979.00        0.00586       -0.12305
   6980.00        0.00586       -0.12308
   6981.00        0.00586       -0.12308
   6982.00        0.00586       -0.12302
   6983.00        0.00586       -0.12291
   6984.00        0.00586       -0.12274
   6985.00        0.00586       -0.12254
   6986.00        0.00586       -0.12228
   6987.00        0.00537       -0.12198
   6988.00        0.00488       -0.12163
   6989.00        0.00439       -0.12123
   6990.00        0.00391       -0.12077
   6991.00        0.00342       -0.12025
   6992.00        0.00293       -0.11971
   6993.00        0.00244       -0.11909
   6994.00        0.00195       -0.11844
   6995.00        0.00146       -0.11772
   6996.00        0.00098       -0.11696
   6997.00        0.00049       -0.11613
   6998.00        0.00000       -0.11526
   6999.00       -0.00049       -0.11435
   7000.00       -0.00098       -0.11337
   7001.00       -0.00146       -0.11235
   7002.00       -0.00195       -0.11128
   7003.00       -0.00244       -0.11015
   7004.00       -0.00293       -0.10898
   7005.00       -0.00342       -0.10776
   7006.00       -0.00391       -0.10648
   7007.00       -0.00439       -0.10516
   7008.00       -0.00488       -0.10381
   7009.00       -0.00537       -0.10239
   7010.00       -0.00586       -0.10094
   7011.00       -0.00586       -0.09944
   7012.00       -0.00586       -0.09790
   7013.00       -0.00586       -0.09633
   7014.00       -0.00586       -0.09471
   7015.00       -0.00586       -0.09305
   7016.00       -0.00586       -0.09137
   7017.00       -0.00586       -0.08965
   7018.00       -0.00586       -0.08789
   7019.00       -0.00586       -0.08612
   7020.00       -0.00586       -0.08430
   7021.00       -0.00586       -0.08247
   7022.00       -0.00586       -0.08063
   7023.00       -0.00586       -0.07875
   7024.00       -0.00586       -0.07686
   7025.00       -0.00586       -0.07495
   7026.00       -0.00586       -0.07303
   7027.00       -0.00586       -0.07111
   7028.00       -0.00586       -0.06917
   7029.00       -0.00537       -0.06721
   7030.00       -0.00488       -0.06528
   7031.00       -0.00439       -0.06332
   7032.00       -0.00391       -0.06137
   7033.00       -0.00342       -0.05943
   7034.00       -0.00293       -0.05750
   7035.00       -0.00244       -0.05557
   7036.00       -0.00195       -0.05365
   7037.00       -0.00146       -0.05174
   7038.00       -0.00098       -0.04985
   7039.00       -0.00049       -0.04799
   7040.00        0.00000       -0.04613
   7041.00        0.00049       -0.04430
   7042.00        0.00098       -0.04248
   7043.00        0.00146       -0.04071
   7044.00        0.00195       -0.03894
   7045.00        0.00244       -0.03722
   7046.00        0.00293       -0.03551
   7047.00        0.00342       -0.03384
   7048.00        0.00391       -0.03220
   7049.00        0.00439       -0.03059
   7050.00        0.00488       -0.02902
   7051.00        0.00537       -0.02748
   7052.00        0.00586       -0.02597
   7053.00        0.00586       -0.02451
   7054.00        0.00586       -0.02307
   7055.00        0.00586       -0.02167
   7056.00        0.00586       -0.02029
   7057.00        0.00586       -0.01897
   7058.00        0.00586       -0.01767
   7059.00        0.00586       -0.01640
   7060.00        0.00586       -0.01518
   7061.00        0.00586       -0.01398
   7062.00        0.00586       -0.01282
   7063.00        0.00586       -0.01169
   7064.00        0.00586       -0.01057
   7065.00        0.00586       -0.00951
   7066.00        0.00586       -0.00845
   7067.00        0.00586       -0.00742
   7068.00        0.00586       -0.00641
   7069.00        0.00537       -0.00543
   7070.00        0.00488       -0.00447
   7071.00        0.00439       -0.00351
   7072.00        0.00391       -0.00258
   7073.00        0.00342       -0.00166
   7074.00        0.00293       -0.00075
   7075.00        0.00244        0.00015
   7076.00        0.00195        0.00105
   7077.00        0.00146        0.00194
   7078.00        0.00098        0.00284
   7079.00        0.00049        0.00374
   7080.00        0.00000        0.00464
   7081.00       -0.00049        0.00554
   7082.00       -0.00098        0.00647
   7083.00       -0.00146        0.00740
   7084.00       -0.00195        0.00835
   7085.00       -0.00244        0.00931
   7086.00       -0.00293        0.01028
   7087.00       -0.00342        0.01129
   7088.00       -0.00391        0.01231
   7089.00       -0.00439        0.01338
   7090.00       -0.00488        0.01447
   7091.00       -0.00537        0.01558
   7092.00       -0.00586        0.01672
   7093.00       -0.00635        0.01791
   7094.00       -0.00684        0.01913
   7095.00       -0.00732        0.02039
   7096.00       -0.00781        0.02168
   7097.00       -0.00830        0.02301
   7098.00       -0.00879        0.02440
   7099.00       -0.00928        0.02582
   7100.00       -0.00977        0.02728
   7101.00       -0.01025        0.02878
   7102.00       -0.01074        0.03033
   7103.00       -0.01074        0.03192
   7104.00       -0.01074        0.03357
   7105.00       -0.01074        0.03525
   7106.00       -0.01074        0.03697
   7107.00       -0.01074        0.03874
   7108.00       -0.01074        0.04056
   7109.00       -0.01074        0.04240
   7110.00       -0.01074        0.04430
   7111.00       -0.01074        0.04623
   7112.00       -0.01074        0.04820
   7113.00       -0.01074        0.05020
   7114.00       -0.01074        0.05223
   7115.00       -0.01074        0.05429
   7116.00       -0.01074        0.05640
   7117.00       -0.01074        0.05852
   7118.00       -0.01074        0.06065
   7119.00       -0.01074        0.06282
   7120.00       -0.01074        0.06499
   7121.00       -0.01074        0.06718
   7122.00       -0.01074        0.06938
   7123.00       -0.01074        0.07159
   7124.00       -0.01074        0.07381
   7125.00       -0.01074        0.07602
   7126.00       -0.01074        0.07822
   7127.00       -0.01074        0.08041
   7128.00       -0.01074        0.08260
   7129.00       -0.01074        0.08476
   7130.00       -0.01074        0.08690
   7131.00       -0.01074        0.08902
   7132.00       -0.01074        0.09109
   7133.00       -0.01074        0.09314
   7134.00       -0.01074        0.09515
   7135.00       -0.01074        0.09712
   7136.00       -0.01074        0.09903
   7137.00       -0.01074        0.10089
   7138.00       -0.01074        0.10269
   7139.00       -0.01074        0.10443
   7140.00       -0.01074        0.10611
   7141.00       -0.01074        0.10771
   7142.00       -0.01074        0.10924
   7143.00       -0.01074        0.11069
   7144.00       -0.01074        0.11205
   7145.00       -0.01074        0.11333
   7146.00       -0.01074        0.11450
   7147.00       -0.01074        0.11560
   7148.00       -0.01074        0.11659
   7149.00       -0.01074        0.11748
   7150.00       -0.01123        0.11826
   7151.00       -0.01172        0.11893
   7152.00       -0.01221        0.11951
   7153.00       -0.01270        0.11995
   7154.00       -0.01318        0.12029
   7155.00       -0.01367        0.12050
   7156.00       -0.01416        0.12061
   7157.00       -0.01465        0.12057
   7158.00       -0.01514        0.12044
   7159.00       -0.01562        0.12016
   7160.00       -0.01611        0.11977
   7161.00       -0.01660        0.11925
   7162.00       -0.01709        0.11859
   7163.00       -0.01758        0.11783
   7164.00       -0.01807        0.11693
   7165.00       -0.01855        0.11589
   7166.00       -0.01904        0.11475
   7167.00       -0.01953        0.11346
   7168.00       -0.02002        0.11206
   7169.00       -0.02051        0.11053
   7170.00       -0.02100        0.10889
   7171.00       -0.02148        0.10712
   7172.00       -0.02197        0.10524
   7173.00       -0.02197        0.10324
   7174.00       -0.02197        0.10114
   7175.00       -0.02197        0.09891
   7176.00       -0.02197        0.09659
   7177.00       -0.02197        0.09415
   7178.00       -0.02197        0.09161
   7179.00       -0.02197        0.08899
   7180.00       -0.02197        0.08626
   7181.00       -0.02197        0.08345
   7182.00       -0.02197        0.08055
   7183.00       -0.02197        0.07758
   7184.00       -0.02197        0.07451
   7185.00       -0.02197        0.07138
   7186.00       -0.02197        0.06818
   7187.00       -0.02148        0.06491
   7188.00       -0.02100        0.06160
   7189.00       -0.02051        0.05821
   7190.00       -0.02002        0.05479
   7191.00       -0.01953        0.05132
   7192.00       -0.01904        0.04781
   7193.00       -0.01855        0.04427
   7194.00       -0.01807        0.04068
   7195.00       -0.01758        0.03708
   7196.00       -0.01709        0.03346
   7197.00       -0.01660        0.02982
   7198.00       -0.01611        0.02617
   7199.00       -0.01562        0.02252
   7200.00       -0.01465        0.01886
   7201.00       -0.01367        0.01521
   7202.00       -0.01270        0.01157
   7203.00       -0.01172        0.00793
   7204.00       -0.01074        0.00433
   7205.00       -0.00977        0.00073
   7206.00       -0.00879       -0.00284
   7207.00       -0.00781       -0.00636
   7208.00       -0.00684       -0.00987
   7209.00       -0.00586       -0.01334
   7210.00       -0.00488       -0.01677
   7211.00       -0.00391       -0.02014
   7212.00       -0.00293       -0.02348
   7213.00       -0.00195       -0.02676
   7214.00       -0.00098       -0.03000
   7215.00        0.00000       -0.03317
   7216.00        0.00098       -0.03630
   7217.00        0.00195       -0.03935
   7218.00        0.00293       -0.04236
   7219.00        0.00391       -0.04529
   7220.00        0.00488       -0.04816
   7221.00        0.00586       -0.05095
   7222.00        0.00684       -0.05368
   7223.00        0.00781       -0.05634
   7224.00        0.00830       -0.05893
   7225.00        0.00879       -0.06143
   7226.00        0.00928       -0.06389
   7227.00        0.00977       -0.06625
   7228.00        0.01025       -0.06854
   7229.00        0.01074       -0.07077
   7230.00        0.01123       -0.07292
   7231.00        0.01172       -0.07501
   7232.00        0.01221       -0.07701
   7233.00        0.01270       -0.07895
   7234.00        0.01318       -0.08081
   7235.00        0.01367       -0.08261
   7236.00        0.01367       -0.08434
   7237.00        0.01367       -0.08600
   7238.00        0.01367       -0.08759
   7239.00        0.01367       -0.08911
   7240.00        0.01367       -0.09058
   7241.00        0.01367       -0.09198
   7242.00        0.01367       -0.09331
   7243.00        0.01367       -0.09459
   7244.00        0.01367       -0.09581
   7245.00        0.01367       -0.09697
   7246.00        0.01367       -0.09808
   7247.00        0.01318       -0.09914
   7248.00        0.01270       -0.10014
   7249.00        0.01221       -0.10109
   7250.00        0.01172       -0.10201
   7251.00        0.01123       -0.10286
   7252.00        0.01074       -0.10367
   7253.00        0.01025       -0.10443
   7254.00        0.00977       -0.10516
   7255.00        0.00928       -0.10585
   7256.00        0.00879       -0.10649
   7257.00        0.00830       -0.10710
   7258.00        0.00781       -0.10767
   7259.00        0.00732       -0.10820
   7260.00        0.00684       -0.10870
   7261.00        0.00635       -0.10918
   7262.00        0.00586       -0.10960
   7263.00        0.00537       -0.11000
   7264.00        0.00488       -0.11037
   7265.00        0.00439       -0.11069
   7266.00        0.00391       -0.11099
   7267.00        0.00342       -0.11127
   7268.00        0.00293       -0.11150
   7269.00        0.00244       -0.11169
   7270.00        0.00195       -0.11188
   7271.00        0.00146       -0.11201
   7272.00        0.00098       -0.11212
   7273.00        0.00049       -0.11218
   7274.00        0.00000       -0.11223
   7275.00       -0.00049       -0.11223
   7276.00       -0.00098       -0.11220
   7277.00       -0.00146       -0.11212
   7278.00       -0.00195       -0.11201
   7279.00       -0.00244       -0.11188
   7280.00       -0.00293       -0.11168
   7281.00       -0.00342       -0.11145
   7282.00       -0.00391       -0.11118
   7283.00       -0.00439       -0.11087
   7284.00       -0.00488       -0.11050
   7285.00       -0.00537       -0.11009
   7286.00       -0.00586       -0.10962
   7287.00       -0.00635       -0.10912
   7288.00       -0.00684       -0.10855
   7289.00       -0.00732       -0.10793
   7290.00       -0.00781       -0.10725
   7291.00       -0.00781       -0.10652
   7292.00       -0.00781       -0.10573
   7293.00       -0.00781       -0.10487
   7294.00       -0.00781       -0.10397
   7295.00       -0.00781       -0.10300
   7296.00       -0.00781       -0.10194
   7297.00       -0.00781       -0.10085
   7298.00       -0.00781       -0.09967
   7299.00       -0.00781       -0.09843
   7300.00       -0.00781       -0.09712
   7301.00       -0.00781       -0.09573
   7302.00       -0.00781       -0.09428
   7303.00       -0.00781       -0.09277
   7304.00       -0.00781       -0.09117
   7305.00       -0.00781       -0.08951
   7306.00       -0.00781       -0.08777
   7307.00       -0.00781       -0.08597
   7308.00       -0.00732       -0.08408
   7309.00       -0.00684       -0.08212
   7310.00       -0.00635       -0.08011
   7311.00       -0.00586       -0.07800
   7312.00       -0.00537       -0.07584
   7313.00       -0.00488       -0.07359
   7314.00       -0.00439       -0.07129
   7315.00       -0.00391       -0.06891
   7316.00       -0.00342       -0.06647
   7317.00       -0.00293       -0.06396
   7318.00       -0.00244       -0.06139
   7319.00       -0.00195       -0.05875
   7320.00       -0.00146       -0.05606
   7321.00       -0.00098       -0.05330
   7322.00       -0.00049       -0.05049
   7323.00        0.00000       -0.04762
   7324.00        0.00049       -0.04471
   7325.00        0.00098       -0.04173
   7326.00        0.00146       -0.03873
   7327.00        0.00195       -0.03568
   7328.00        0.00244       -0.03258
   7329.00        0.00293       -0.02943
   7330.00        0.00342       -0.02626
   7331.00        0.00391       -0.02306
   7332.00        0.00439       -0.01982
   7333.00        0.00488       -0.01656
   7334.00        0.00537       -0.01326
   7335.00        0.00537       -0.00996
   7336.00        0.00537       -0.00664
   7337.00        0.00537       -0.00330
   7338.00        0.00537        0.00006
   7339.00        0.00537        0.00342
   7340.00        0.00537        0.00679
   7341.00        0.00537        0.01016
   7342.00        0.00537        0.01352
   7343.00        0.00537        0.01689
   7344.00        0.00537        0.02025
   7345.00        0.00537        0.02361
   7346.00        0.00537        0.02693
   7347.00        0.00537        0.03026
   7348.00        0.00537        0.03355
   7349.00        0.00537        0.03685
   7350.00        0.00537        0.04012
   7351.00        0.00537        0.04335
   7352.00        0.00537        0.04655
   7353.00        0.00537        0.04974
   7354.00        0.00537        0.05289
   7355.00        0.00537        0.05600
   7356.00        0.00537        0.05910
   7357.00        0.00537        0.06213
   7358.00        0.00537        0.06514
   7359.00        0.00537        0.06812
   7360.00        0.00537        0.07104
   7361.00        0.00537        0.07393
   7362.00        0.00537        0.07677
   7363.00        0.00537        0.07957
   7364.00        0.00537        0.08232
   7365.00        0.00537        0.08502
   7366.00        0.00537        0.08769
   7367.00        0.00537        0.09030
   7368.00        0.00537        0.09286
   7369.00        0.00537        0.09538
   7370.00        0.00537        0.09784
   7371.00        0.00537        0.10025
   7372.00        0.00537        0.10262
   7373.00        0.00537        0.10493
   7374.00        0.00537        0.10719
   7375.00        0.00537        0.10942
   7376.00        0.00537        0.11157
   7377.00        0.00537        0.11369
   7378.00        0.00537        0.11575
   7379.00        0.00537        0.11775
   7380.00        0.00537        0.11971
   7381.00        0.00537        0.12161
   7382.00        0.00537        0.12347
   7383.00        0.00537        0.12527
   7384.00        0.00537        0.12703
   7385.00        0.00537        0.12872
   7386.00        0.00537        0.13037
   7387.00        0.00537        0.13197
   7388.00        0.00537        0.13351
   7389.00        0.00537        0.13501
   7390.00        0.00537        0.13644
   7391.00        0.00537        0.13783
   7392.00        0.00537        0.13916
   7393.00        0.00537        0.14044
   7394.00        0.00537        0.14166
   7395.00        0.00537        0.14284
   7396.00        0.00537        0.14395
   7397.00        0.00537        0.14502
   7398.00        0.00488        0.14603
   7399.00        0.00439        0.14697
   7400.00        0.00391        0.14786
   7401.00        0.00342        0.14868
   7402.00        0.00293        0.14946
   7403.00        0.00244        0.15018
   7404.00        0.00195        0.15082
   7405.00        0.00146        0.15141
   7406.00        0.00098        0.15195
   7407.00        0.00049        0.15240
   7408.00        0.00000        0.15280
   7409.00        0.00000        0.15314
   7410.00        0.00000        0.15341
   7411.00        0.00000        0.15361
   7412.00        0.00000        0.15373
   7413.00        0.00000        0.15381
   7414.00        0.00000        0.15379
   7415.00        0.00000        0.15372
   7416.00       -0.00049        0.15358
   7417.00       -0.00098        0.15337
   7418.00       -0.00146        0.15308
   7419.00       -0.00195        0.15271
   7420.00       -0.00244        0.15227
   7421.00       -0.00293        0.15176
   7422.00       -0.00342        0.15118
   7423.00       -0.00391        0.15053
   7424.00       -0.00439        0.14980
   7425.00       -0.00488        0.14899
   7426.00       -0.00537        0.14810
   7427.00       -0.00586        0.14716
   7428.00       -0.00635        0.14612
   7429.00       -0.00684        0.14502
   7430.00       -0.00732        0.14384
   7431.00       -0.00781        0.14259
   7432.00       -0.00830        0.14128
   7433.00       -0.00879        0.13989
   7434.00       -0.00928        0.13844
   7435.00       -0.00977        0.13692
   7436.00       -0.01025        0.13533
   7437.00       -0.01025        0.13367
   7438.00       -0.01025        0.13196
   7439.00       -0.01025        0.13019
   7440.00       -0.01025        0.12834
   7441.00       -0.01025        0.12645
   7442.00       -0.01025        0.12451
   7443.00       -0.01074        0.12251
   7444.00       -0.01123        0.12047
   7445.00       -0.01172        0.11838
   7446.00       -0.01221        0.11624
   7447.00       -0.01270        0.11407
   7448.00       -0.01318        0.11186
   7449.00       -0.01367        0.10962
   7450.00       -0.01416        0.10733
   7451.00       -0.01465        0.10503
   7452.00       -0.01514        0.10271
   7453.00       -0.01514        0.10036
   7454.00       -0.01514        0.09799
   7455.00       -0.01514        0.09561
   7456.00       -0.01514        0.09322
   7457.00       -0.01514        0.09082
   7458.00       -0.01514        0.08842
   7459.00       -0.01514        0.08603
   7460.00       -0.01514        0.08363
   7461.00       -0.01514        0.08125
   7462.00       -0.01514        0.07887
   7463.00       -0.01514        0.07652
   7464.00       -0.01514        0.07417
   7465.00       -0.01514        0.07185
   7466.00       -0.01514        0.06956
   7467.00       -0.01514        0.06731
   7468.00       -0.01514        0.06506
   7469.00       -0.01514        0.06287
   7470.00       -0.01514        0.06070
   7471.00       -0.01514        0.05856
   7472.00       -0.01514        0.05649
   7473.00       -0.01562        0.05444
   7474.00       -0.01562        0.05244
   7475.00       -0.01562        0.05049
   7476.00       -0.01562        0.04860
   7477.00       -0.01562        0.04675
   7478.00       -0.01562        0.04495
   7479.00       -0.01562        0.04320
   7480.00       -0.01562        0.04152
   7481.00       -0.01562        0.03987
   7482.00       -0.01562        0.03830
   7483.00       -0.01562        0.03677
   7484.00       -0.01562        0.03529
   7485.00       -0.01562        0.03389
   7486.00       -0.01562        0.03252
   7487.00       -0.01562        0.03122
   7488.00       -0.01562        0.02997
   7489.00       -0.01562        0.02876
   7490.00       -0.01562        0.02762
   7491.00       -0.01562        0.02650
   7492.00       -0.01562        0.02545
   7493.00       -0.01562        0.02444
   7494.00       -0.01562        0.02348
   7495.00       -0.01562        0.02257
   7496.00       -0.01562        0.02168
   7497.00       -0.01562        0.02084
   7498.00       -0.01562        0.02003
   7499.00       -0.01562        0.01926
   7500.00       -0.01562        0.01851
   7501.00       -0.01562        0.01778
   7502.00       -0.01562        0.01709
   7503.00       -0.01562        0.01640
   7504.00       -0.01514        0.01573
   7505.00       -0.01465        0.01509
   7506.00       -0.01416        0.01445
   7507.00       -0.01367        0.01381
   7508.00       -0.01318        0.01318
   7509.00       -0.01270        0.01254
   7510.00       -0.01221        0.01192
   7511.00       -0.01172        0.01128
   7512.00       -0.01123        0.01062
   7513.00       -0.01074        0.00995
   7514.00       -0.01025        0.00926
   7515.00       -0.00977        0.00856
   7516.00       -0.00928        0.00783
   7517.00       -0.00879        0.00708
   7518.00       -0.00830        0.00630
   7519.00       -0.00732        0.00548
   7520.00       -0.00635        0.00464
   7521.00       -0.00537        0.00375
   7522.00       -0.00439        0.00282
   7523.00       -0.00342        0.00186
   7524.00       -0.00244        0.00085
   7525.00       -0.00146       -0.00021
   7526.00       -0.00049       -0.00131
   7527.00        0.00049       -0.00246
   7528.00        0.00146       -0.00366
   7529.00        0.00244       -0.00491
   7530.00        0.00342       -0.00621
   7531.00        0.00439       -0.00757
   7532.00        0.00537       -0.00899
   7533.00        0.00635       -0.01044
   7534.00        0.00732       -0.01196
   7535.00        0.00830       -0.01352
   7536.00        0.00928       -0.01515
   7537.00        0.01025       -0.01682
   7538.00        0.01074       -0.01854
   7539.00        0.01123       -0.02032
   7540.00        0.01172       -0.02214
   7541.00        0.01221       -0.02402
   7542.00        0.01270       -0.02594
   7543.00        0.01318       -0.02789
   7544.00        0.01367       -0.02991
   7545.00        0.01416       -0.03195
   7546.00        0.01465       -0.03404
   7547.00        0.01514       -0.03616
   7548.00        0.01562       -0.03831
   7549.00        0.01611       -0.04050
   7550.00        0.01660       -0.04271
   7551.00        0.01709       -0.04495
   7552.00        0.01709       -0.04721
   7553.00        0.01709       -0.04948
   7554.00        0.01709       -0.05179
   7555.00        0.01709       -0.05409
   7556.00        0.01709       -0.05641
   7557.00        0.01709       -0.05873
   7558.00        0.01709       -0.06105
   7559.00        0.01709       -0.06337
   7560.00        0.01709       -0.06569
   7561.00        0.01709       -0.06799
   7562.00        0.01709       -0.07030
   7563.00        0.01660       -0.07257
   7564.00        0.01611       -0.07483
   7565.00        0.01562       -0.07707
   7566.00        0.01514       -0.07927
   7567.00        0.01465       -0.08145
   7568.00        0.01416       -0.08359
   7569.00        0.01367       -0.08569
   7570.00        0.01318       -0.08777
   7571.00        0.01270       -0.08978
   7572.00        0.01221       -0.09175
   7573.00        0.01172       -0.09367
   7574.00        0.01123       -0.09554
   7575.00        0.01074       -0.09735
   7576.00        0.01025       -0.09909
   7577.00        0.00977       -0.10077
   7578.00        0.00928       -0.10239
   7579.00        0.00879       -0.10394
   7580.00        0.00830       -0.10541
   7581.00        0.00781       -0.10681
   7582.00        0.00732       -0.10814
   7583.00        0.00684       -0.10939
   7584.00        0.00635       -0.11055
   7585.00        0.00586       -0.11163
   7586.00        0.00537       -0.11263
   7587.00        0.00488       -0.11353
   7588.00        0.00439       -0.11435
   7589.00        0.00391       -0.11507
   7590.00        0.00342       -0.11571
   7591.00        0.00293       -0.11624
   7592.00        0.00244       -0.11668
   7593.00        0.00195       -0.11703
   7594.00        0.00146       -0.11728
   7595.00        0.00098       -0.11742
   7596.00        0.00049       -0.11746
   7597.00        0.00000       -0.11742
   7598.00       -0.00049       -0.11725
   7599.00       -0.00098       -0.11699
   7600.00       -0.00146       -0.11662
   7601.00       -0.00195       -0.11615
   7602.00       -0.00244       -0.11557
   7603.00       -0.00244       -0.11488
   7604.00       -0.00244       -0.11407
   7605.00       -0.00244       -0.11317
   7606.00       -0.00244       -0.11217
   7607.00       -0.00244       -0.11104
   7608.00       -0.00244       -0.10980
   7609.00       -0.00244       -0.10846
   7610.00       -0.00244       -0.10701
   7611.00       -0.00244       -0.10544
   7612.00       -0.00244       -0.10376
   7613.00       -0.00244       -0.10196
   7614.00       -0.00244       -0.10005
   7615.00       -0.00244       -0.09804
   7616.00       -0.00244       -0.09592
   7617.00       -0.00195       -0.09367
   7618.00       -0.00146       -0.09131
   7619.00       -0.00098       -0.08884
   7620.00       -0.00049       -0.08626
   7621.00        0.00000       -0.08356
   7622.00        0.00049       -0.08075
   7623.00        0.00098       -0.07784
   7624.00        0.00146       -0.07480
   7625.00        0.00195       -0.07164
   7626.00        0.00244       -0.06839
   7627.00        0.00293       -0.06502
   7628.00        0.00342       -0.06154
   7629.00        0.00391       -0.05794
   7630.00        0.00439       -0.05424
   7631.00        0.00488       -0.05043
   7632.00        0.00537       -0.04651
   7633.00        0.00586       -0.04250
   7634.00        0.00635       -0.03836
   7635.00        0.00684       -0.03413
   7636.00        0.00732       -0.02980
   7637.00        0.00781       -0.02536
   7638.00        0.00830       -0.02083
   7639.00        0.00879       -0.01620
   7640.00        0.00928       -0.01147
   7641.00        0.00928       -0.00665
   7642.00        0.00928       -0.00175
   7643.00        0.00928        0.00323
   7644.00        0.00928        0.00832
   7645.00        0.00928        0.01346
   7646.00        0.00928        0.01869
   7647.00        0.00928        0.02400
   7648.00        0.00928        0.02937
   7649.00        0.00928        0.03482
   7650.00        0.00928        0.04033
   7651.00        0.00928        0.04588
   7652.00        0.00928        0.05150
   7653.00        0.00928        0.05716
   7654.00        0.00879        0.06287
   7655.00        0.00830        0.06862
   7656.00        0.00781        0.07439
   7657.00        0.00732        0.08020
   7658.00        0.00684        0.08601
   7659.00        0.00635        0.09186
   7660.00        0.00586        0.09772
   7661.00        0.00537        0.10358
   7662.00        0.00488        0.10942
   7663.00        0.00439        0.11526
   7664.00        0.00391        0.12111
   7665.00        0.00342        0.12691
   7666.00        0.00293        0.13269
   7667.00        0.00244        0.13843
   7668.00        0.00195        0.14413
   7669.00        0.00146        0.14978
   7670.00        0.00098        0.15538
   7671.00        0.00049        0.16092
   7672.00        0.00000        0.16638
   7673.00       -0.00049        0.17177
   7674.00       -0.00098        0.17706
   7675.00       -0.00146        0.18227
   7676.00       -0.00195        0.18738
   7677.00       -0.00244        0.19238
   7678.00       -0.00293        0.19728
   7679.00       -0.00342        0.20206
   7680.00       -0.00391        0.20671
   7681.00       -0.00439        0.21123
   7682.00       -0.00488        0.21561
   7683.00       -0.00537        0.21985
   7684.00       -0.00586        0.22394
   7685.00       -0.00635        0.22787
   7686.00       -0.00684        0.23164
   7687.00       -0.00732        0.23526
   7688.00       -0.00781        0.23871
   7689.00       -0.00830        0.24197
   7690.00       -0.00879        0.24506
   7691.00       -0.00928        0.24797
   7692.00       -0.00977        0.25069
   7693.00       -0.01025        0.25322
   7694.00       -0.01074        0.25555
   7695.00       -0.01123        0.25771
   7696.00       -0.01172        0.25966
   7697.00       -0.01221        0.26141
   7698.00       -0.01221        0.26297
   7699.00       -0.01221        0.26431
   7700.00       -0.01221        0.26547
   7701.00       -0.01221        0.26642
   7702.00       -0.01221        0.26717
   7703.00       -0.01221        0.26770
   7704.00       -0.01221        0.26805
   7705.00       -0.01221        0.26820
   7706.00       -0.01221        0.26816
   7707.00       -0.01221        0.26791
   7708.00       -0.01221        0.26747
   7709.00       -0.01221        0.26686
   7710.00       -0.01221        0.26605
   7711.00       -0.01221        0.26506
   7712.00       -0.01221        0.26390
   7713.00       -0.01221        0.26257
   7714.00       -0.01221        0.26108
   7715.00       -0.01172        0.25941
   7716.00       -0.01123        0.25760
   7717.00       -0.01074        0.25563
   7718.00       -0.01025        0.25352
   7719.00       -0.00977        0.25127
   7720.00       -0.00928        0.24890
   7721.00       -0.00879        0.24640
   7722.00       -0.00830        0.24379
   7723.00       -0.00781        0.24106
   7724.00       -0.00732        0.23824
   7725.00       -0.00684        0.23532
   7726.00       -0.00635        0.23232
   7727.00       -0.00586        0.22923
   7728.00       -0.00537        0.22607
   7729.00       -0.00488        0.22287
   7730.00       -0.00439        0.21960
   7731.00       -0.00439        0.21629
   7732.00       -0.00439        0.21294
   7733.00       -0.00439        0.20956
   7734.00       -0.00439        0.20616
   7735.00       -0.00439        0.20274
   7736.00       -0.00439        0.19933
   7737.00       -0.00439        0.19591
   7738.00       -0.00439        0.19249
   7739.00       -0.00439        0.18910
   7740.00       -0.00439        0.18573
   7741.00       -0.00439        0.18239
   7742.00       -0.00439        0.17909
   7743.00       -0.00439        0.17583
   7744.00       -0.00439        0.17262
   7745.00       -0.00439        0.16946
   7746.00       -0.00439        0.16637
   7747.00       -0.00439        0.16333
   7748.00       -0.00439        0.16039
   7749.00       -0.00488        0.15750
   7750.00       -0.00537        0.15469
   7751.00       -0.00586        0.15198
   7752.00       -0.00635        0.14934
   7753.00       -0.00684        0.14680
   7754.00       -0.00732        0.14436
   7755.00       -0.00781        0.14200
   7756.00       -0.00830        0.13976
   7757.00       -0.00879        0.13760
   7758.00       -0.00928        0.13554
   7759.00       -0.00977        0.13359
   7760.00       -0.01025        0.13174
   7761.00       -0.01074        0.12999
   7762.00       -0.01123        0.12834
   7763.00       -0.01172        0.12680
   7764.00       -0.01221        0.12537
   7765.00       -0.01270        0.12401
   7766.00       -0.01318        0.12277
   7767.00       -0.01367        0.12161
   7768.00       -0.01416        0.12056
   7769.00       -0.01465        0.11960
   7770.00       -0.01514        0.11873
   7771.00       -0.01562        0.11794
   7772.00       -0.01611        0.11722
   7773.00       -0.01660        0.11659
   7774.00       -0.01709        0.11604
   7775.00       -0.01709        0.11555
   7776.00       -0.01709        0.11514
   7777.00       -0.01709        0.11478
   7778.00       -0.01709        0.11449
   7779.00       -0.01709        0.11423
   7780.00       -0.01709        0.11403
   7781.00       -0.01709        0.11388
   7782.00       -0.01709        0.11377
   7783.00       -0.01709        0.11368
   7784.00       -0.01709        0.11362
   7785.00       -0.01709        0.11359
   7786.00       -0.01709        0.11357
   7787.00       -0.01709        0.11356
   7788.00       -0.01709        0.11356
   7789.00       -0.01660        0.11357
   7790.00       -0.01611        0.11356
   7791.00       -0.01562        0.11356
   7792.00       -0.01514        0.11353
   7793.00       -0.01465        0.11348
   7794.00       -0.01416        0.11342
   7795.00       -0.01367        0.11333
   7796.00       -0.01318        0.11319
   7797.00       -0.01270        0.11304
   7798.00       -0.01221        0.11282
   7799.00       -0.01172        0.11258
   7800.00       -0.01123        0.11227
   7801.00       -0.01074        0.11192
   7802.00       -0.01025        0.11153
   7803.00       -0.00977        0.11105
   7804.00       -0.00928        0.11053
   7805.00       -0.00879        0.10994
   7806.00       -0.00830        0.10927
   7807.00       -0.00781        0.10855
   7808.00       -0.00732        0.10774
   7809.00       -0.00684        0.10687
   7810.00       -0.00635        0.10591
   7811.00       -0.00586        0.10489
   7812.00       -0.00537        0.10378
   7813.00       -0.00488        0.10260
   7814.00       -0.00439        0.10133
   7815.00       -0.00391        0.09999
   7816.00       -0.00342        0.09856
   7817.00       -0.00293        0.09706
   7818.00       -0.00244        0.09547
   7819.00       -0.00195        0.09381
   7820.00       -0.00146        0.09207
   7821.00       -0.00098        0.09024
   7822.00       -0.00049        0.08835
   7823.00        0.00000        0.08638
   7824.00        0.00049        0.08434
   7825.00        0.00098        0.08221
   7826.00        0.00146        0.08003
   7827.00        0.00195        0.07777
   7828.00        0.00244        0.07544
   7829.00        0.00293        0.07306
   7830.00        0.00342        0.07062
   7831.00        0.00391        0.06810
   7832.00        0.00439        0.06554
   7833.00        0.00488        0.06291
   7834.00        0.00537        0.06024
   7835.00        0.00586        0.05753
   7836.00        0.00635        0.05476
   7837.00        0.00635        0.05196
   7838.00        0.00635        0.04910
   7839.00        0.00635        0.04622
   7840.00        0.00635        0.04330
   7841.00        0.00635        0.04036
   7842.00        0.00635        0.03737
   7843.00        0.00635        0.03438
   7844.00        0.00635        0.03136
   7845.00        0.00635        0.02831
   7846.00        0.00635        0.02525
   7847.00        0.00635        0.02217
   7848.00        0.00635        0.01910
   7849.00        0.00635        0.01601
   7850.00        0.00635        0.01292
   7851.00        0.00635        0.00983
   7852.00        0.00586        0.00674
   7853.00        0.00537        0.00365
   7854.00        0.00488        0.00058
   7855.00        0.00439       -0.00249
   7856.00        0.00391       -0.00555
   7857.00        0.00342       -0.00859
   7858.00        0.00293       -0.01163
   7859.00        0.00244       -0.01463
   7860.00        0.00195       -0.01761
   7861.00        0.00146       -0.02057
   7862.00        0.00098       -0.02351
   7863.00        0.00049       -0.02643
   7864.00        0.00000       -0.02931
   7865.00       -0.00049       -0.03215
   7866.00       -0.00098       -0.03497
   7867.00       -0.00146       -0.03777
   7868.00       -0.00195       -0.04051
   7869.00       -0.00244       -0.04321
   7870.00       -0.00293       -0.04590
   7871.00       -0.00342       -0.04852
   7872.00       -0.00391       -0.05112
   7873.00       -0.00439       -0.05368
   7874.00       -0.00439       -0.05618
   7875.00       -0.00439       -0.05864
   7876.00       -0.00439       -0.06107
   7877.00       -0.00439       -0.06345
   7878.00       -0.00439       -0.06577
   7879.00       -0.00439       -0.06804
   7880.00       -0.00439       -0.07028
   7881.00       -0.00439       -0.07245
   7882.00       -0.00439       -0.07458
   7883.00       -0.00439       -0.07668
   7884.00       -0.00439       -0.07870
   7885.00       -0.00439       -0.08067
   7886.00       -0.00439       -0.08260
   7887.00       -0.00439       -0.08447
   7888.00       -0.00439       -0.08629
   7889.00       -0.00439       -0.08806
   7890.00       -0.00439       -0.08977
   7891.00       -0.00439       -0.09143
   7892.00       -0.00391       -0.09302
   7893.00       -0.00342       -0.09457
   7894.00       -0.00293       -0.09605
   7895.00       -0.00244       -0.09749
   7896.00       -0.00195       -0.09886
   7897.00       -0.00146       -0.10017
   7898.00       -0.00098       -0.10144
   7899.00       -0.00049       -0.10263
   7900.00        0.00000       -0.10378
   7901.00        0.00049       -0.10486
   7902.00        0.00098       -0.10588
   7903.00        0.00146       -0.10684
   7904.00        0.00195       -0.10774
   7905.00        0.00244       -0.10858
   7906.00        0.00293       -0.10938
   7907.00        0.00342       -0.11009
   7908.00        0.00391       -0.11075
   7909.00        0.00391       -0.11134
   7910.00        0.00391       -0.11188
   7911.00        0.00391       -0.11235
   7912.00        0.00391       -0.11276
   7913.00        0.00391       -0.11310
   7914.00        0.00391       -0.11339
   7915.00        0.00391       -0.11360
   7916.00        0.00391       -0.11377
   7917.00        0.00391       -0.11386
   7918.00        0.00391       -0.11389
   7919.00        0.00391       -0.11386
   7920.00        0.00391       -0.11377
   7921.00        0.00391       -0.11360
   7922.00        0.00391       -0.11339
   7923.00        0.00391       -0.11310
   7924.00        0.00342       -0.11275
   7925.00        0.00293       -0.11234
   7926.00        0.00244       -0.11186
   7927.00        0.00195       -0.11133
   7928.00        0.00146       -0.11073
   7929.00        0.00098       -0.11008
   7930.00        0.00049       -0.10936
   7931.00        0.00000       -0.10858
   7932.00       -0.00049       -0.10774
   7933.00       -0.00098       -0.10686
   7934.00       -0.00146       -0.10590
   7935.00       -0.00195       -0.10489
   7936.00       -0.00244       -0.10382
   7937.00       -0.00293       -0.10271
   7938.00       -0.00391       -0.10153
   7939.00       -0.00488       -0.10030
   7940.00       -0.00586       -0.09901
   7941.00       -0.00684       -0.09769
   7942.00       -0.00781       -0.09630
   7943.00       -0.00879       -0.09486
   7944.00       -0.00977       -0.09340
   7945.00       -0.01074       -0.09187
   7946.00       -0.01172       -0.09030
   7947.00       -0.01270       -0.08870
   7948.00       -0.01367       -0.08704
   7949.00       -0.01465       -0.08534
   7950.00       -0.01562       -0.08362
   7951.00       -0.01611       -0.08185
   7952.00       -0.01660       -0.08005
   7953.00       -0.01709       -0.07822
   7954.00       -0.01758       -0.07634
   7955.00       -0.01807       -0.07445
   7956.00       -0.01855       -0.07253
   7957.00       -0.01904       -0.07057
   7958.00       -0.01953       -0.06859
   7959.00       -0.02002       -0.06659
   7960.00       -0.02051       -0.06458
   7961.00       -0.02100       -0.06253
   7962.00       -0.02148       -0.06047
   7963.00       -0.02197       -0.05840
   7964.00       -0.02197       -0.05632
   7965.00       -0.02197       -0.05421
   7966.00       -0.02197       -0.05211
   7967.00       -0.02197       -0.04999
   7968.00       -0.02197       -0.04785
   7969.00       -0.02197       -0.04573
   7970.00       -0.02197       -0.04359
   7971.00       -0.02197       -0.04146
   7972.00       -0.02197       -0.03932
   7973.00       -0.02148       -0.03719
   7974.00       -0.02100       -0.03505
   7975.00       -0.02051       -0.03293
   7976.00       -0.02002       -0.03081
   7977.00       -0.01953       -0.02870
   7978.00       -0.01904       -0.02660
   7979.00       -0.01855       -0.02451
   7980.00       -0.01807       -0.02243
   7981.00       -0.01709       -0.02036
   7982.00       -0.01611       -0.01831
   7983.00       -0.01514       -0.01628
   7984.00       -0.01416       -0.01425
   7985.00       -0.01318       -0.01225
   7986.00       -0.01221       -0.01027
   7987.00       -0.01123       -0.00832
   7988.00       -0.01025       -0.00638
   7989.00       -0.00928       -0.00446
   7990.00       -0.00830       -0.00255
   7991.00       -0.00732       -0.00067
   7992.00       -0.00635        0.00117
   7993.00       -0.00537        0.00301
   7994.00       -0.00439        0.00481
   7995.00       -0.00342        0.00659
   7996.00       -0.00244        0.00835
   7997.00       -0.00146        0.01007
   7998.00       -0.00049        0.01178
   7999.00        0.00049        0.01346
   8000.00        0.00146        0.01512
   8001.00        0.00244        0.01675
   8002.00        0.00342        0.01836
   8003.00        0.00439        0.01994
   8004.00        0.00537        0.02150
   8005.00        0.00635        0.02303
   8006.00        0.00732        0.02454
   8007.00        0.00830        0.02602
   8008.00        0.00928        0.02748
   8009.00        0.01025        0.02892
   8010.00        0.01123        0.03033
   8011.00        0.01221        0.03172
   8012.00        0.01318        0.03310
   8013.00        0.01416        0.03445
   8014.00        0.01514        0.03578
   8015.00        0.01611        0.03709
   8016.00        0.01709        0.03839
   8017.00        0.01807        0.03967
   8018.00        0.01904        0.04092
   8019.00        0.01953        0.04218
   8020.00        0.02002        0.04340
   8021.00        0.02051        0.04462
   8022.00        0.02100        0.04582
   8023.00        0.02148        0.04701
   8024.00        0.02197        0.04819
   8025.00        0.02246        0.04935
   8026.00        0.02295        0.05051
   8027.00        0.02344        0.05165
   8028.00        0.02344        0.05278
   8029.00        0.02344        0.05391
   8030.00        0.02344        0.05504
   8031.00        0.02344        0.05615
   8032.00        0.02344        0.05725
   8033.00        0.02344        0.05836
   8034.00        0.02344        0.05946
   8035.00        0.02344        0.06055
   8036.00        0.02295        0.06165
   8037.00        0.02246        0.06273
   8038.00        0.02197        0.06381
   8039.00        0.02148        0.06490
   8040.00        0.02100        0.06596
   8041.00        0.02051        0.06705
   8042.00        0.02002        0.06812
   8043.00        0.01953        0.06918
   8044.00        0.01904        0.07025
   8045.00        0.01855        0.07132
   8046.00        0.01807        0.07239
   8047.00        0.01709        0.07346
   8048.00        0.01611        0.07451
   8049.00        0.01514        0.07556
   8050.00        0.01416        0.07661
   8051.00        0.01318        0.07767
   8052.00        0.01221        0.07870
   8053.00        0.01123        0.07974
   8054.00        0.01025        0.08076
   8055.00        0.00928        0.08179
   8056.00        0.00830        0.08279
   8057.00        0.00732        0.08380
   8058.00        0.00635        0.08479
   8059.00        0.00537        0.08578
   8060.00        0.00439        0.08675
   8061.00        0.00342        0.08771
   8062.00        0.00244        0.08864
   8063.00        0.00146        0.08957
   8064.00        0.00049        0.09047
   8065.00       -0.00049        0.09135
   8066.00       -0.00146        0.09221
   8067.00       -0.00244        0.09305
   8068.00       -0.00342        0.09386
   8069.00       -0.00391        0.09465
   8070.00       -0.00439        0.09540
   8071.00       -0.00488        0.09613
   8072.00       -0.00537        0.09682
   8073.00       -0.00586        0.09747
   8074.00       -0.00635        0.09808
   8075.00       -0.00684        0.09866
   8076.00       -0.00732        0.09921
   8077.00       -0.00781        0.09970
   8078.00       -0.00830        0.10014
   8079.00       -0.00879        0.10056
   8080.00       -0.00928        0.10091
   8081.00       -0.00977        0.10120
   8082.00       -0.00977        0.10144
   8083.00       -0.00977        0.10164
   8084.00       -0.00977        0.10176
   8085.00       -0.00977        0.10184
   8086.00       -0.00977        0.10184
   8087.00       -0.00977        0.10178
   8088.00       -0.00977        0.10165
   8089.00       -0.00977        0.10147
   8090.00       -0.00977        0.10121
   8091.00       -0.00977        0.10088
   8092.00       -0.00977        0.10046
   8093.00       -0.00977        0.09998
   8094.00       -0.00977        0.09943
   8095.00       -0.00977        0.09879
   8096.00       -0.00977        0.09807
   8097.00       -0.00928        0.09727
   8098.00       -0.00879        0.09641
   8099.00       -0.00830        0.09544
   8100.00       -0.00781        0.09441
   8101.00       -0.00732        0.09328
   8102.00       -0.00684        0.09207
   8103.00       -0.00635        0.09077
   8104.00       -0.00586        0.08940
   8105.00       -0.00537        0.08794
   8106.00       -0.00488        0.08638
   8107.00       -0.00439        0.08475
   8108.00       -0.00391        0.08304
   8109.00       -0.00342        0.08124
   8110.00       -0.00293        0.07935
   8111.00       -0.00244        0.07738
   8112.00       -0.00195        0.07533
   8113.00       -0.00146        0.07321
   8114.00       -0.00098        0.07100
   8115.00       -0.00049        0.06871
   8116.00        0.00000        0.06636
   8117.00        0.00049        0.06392
   8118.00        0.00098        0.06142
   8119.00        0.00098        0.05884
   8120.00        0.00098        0.05620
   8121.00        0.00098        0.05350
   8122.00        0.00098        0.05072
   8123.00        0.00098        0.04790
   8124.00        0.00098        0.04501
   8125.00        0.00098        0.04207
   8126.00        0.00098        0.03908
   8127.00        0.00098        0.03606
   8128.00        0.00098        0.03297
   8129.00        0.00098        0.02985
   8130.00        0.00098        0.02670
   8131.00        0.00098        0.02351
   8132.00        0.00098        0.02029
   8133.00        0.00098        0.01706
   8134.00        0.00098        0.01379
   8135.00        0.00098        0.01051
   8136.00        0.00098        0.00723
   8137.00        0.00098        0.00394
   8138.00        0.00098        0.00063
   8139.00        0.00098       -0.00267
   8140.00        0.00098       -0.00597
   8141.00        0.00098       -0.00925
   8142.00        0.00098       -0.01253
   8143.00        0.00098       -0.01578
   8144.00        0.00098       -0.01901
   8145.00        0.00098       -0.02223
   8146.00        0.00098       -0.02541
   8147.00        0.00098       -0.02855
   8148.00        0.00098       -0.03166
   8149.00        0.00098       -0.03471
   8150.00        0.00098       -0.03773
   8151.00        0.00098       -0.04070
   8152.00        0.00098       -0.04361
   8153.00        0.00098       -0.04646
   8154.00        0.00098       -0.04926
   8155.00        0.00098       -0.05199
   8156.00        0.00098       -0.05466
   8157.00        0.00098       -0.05724
   8158.00        0.00098       -0.05975
   8159.00        0.00098       -0.06219
   8160.00        0.00098       -0.06456
   8161.00        0.00098       -0.06685
   8162.00        0.00098       -0.06903
   8163.00        0.00098       -0.07115
   8164.00        0.00098       -0.07317
   8165.00        0.00098       -0.07510
   8166.00        0.00098       -0.07695
   8167.00        0.00098       -0.07869
   8168.00        0.00098       -0.08035
   8169.00        0.00098       -0.08191
   8170.00        0.00098       -0.08339
   8171.00        0.00098       -0.08476
   8172.00        0.00098       -0.08603
   8173.00        0.00098       -0.08722
   8174.00        0.00098       -0.08830
   8175.00        0.00098       -0.08929
   8176.00        0.00098       -0.09019
   8177.00        0.00098       -0.09100
   8178.00        0.00098       -0.09171
   8179.00        0.00098       -0.09233
   8180.00        0.00098       -0.09285
   8181.00        0.00098       -0.09329
   8182.00        0.00098       -0.09366
   8183.00        0.00098       -0.09392
   8184.00        0.00098       -0.09410
   8185.00        0.00098       -0.09421
   8186.00        0.00146       -0.09424
   8187.00        0.00195       -0.09419
   8188.00        0.00244       -0.09407
   8189.00        0.00293       -0.09387
   8190.00        0.00342       -0.09361
   8191.00        0.00391       -0.09329
   8192.00        0.00391       -0.09290
   8193.00        0.00391       -0.09245
   8194.00        0.00391       -0.09196
   8195.00        0.00391       -0.09142
   8196.00        0.00391       -0.09081
   8197.00        0.00391       -0.09016
   8198.00        0.00391       -0.08949
   8199.00        0.00391       -0.08876
   8200.00        0.00391       -0.08801
   8201.00        0.00391       -0.08723
   8202.00        0.00391       -0.08643
   8203.00        0.00391       -0.08559
   8204.00        0.00391       -0.08473
   8205.00        0.00391       -0.08386
   8206.00        0.00391       -0.08299
   8207.00        0.00391       -0.08209
   8208.00        0.00391       -0.08121
   8209.00        0.00391       -0.08031
   8210.00        0.00391       -0.07941
   8211.00        0.00391       -0.07852
   8212.00        0.00391       -0.07764
   8213.00        0.00391       -0.07677
   8214.00        0.00391       -0.07591
   8215.00        0.00342       -0.07506
   8216.00        0.00293       -0.07423
   8217.00        0.00244       -0.07344
   8218.00        0.00195       -0.07266
   8219.00        0.00146       -0.07190
   8220.00        0.00098       -0.07117
   8221.00        0.00049       -0.07047
   8222.00        0.00000       -0.06981
   8223.00       -0.00049       -0.06917
   8224.00       -0.00098       -0.06856
   8225.00       -0.00146       -0.06799
   8226.00       -0.00195       -0.06746
   8227.00       -0.00244       -0.06697
   8228.00       -0.00293       -0.06651
   8229.00       -0.00342       -0.06609
   8230.00       -0.00391       -0.06570
   8231.00       -0.00439       -0.06535
   8232.00       -0.00537       -0.06505
   8233.00       -0.00635       -0.06477
   8234.00       -0.00732       -0.06454
   8235.00       -0.00830       -0.06435
   8236.00       -0.00928       -0.06419
   8237.00       -0.01025       -0.06407
   8238.00       -0.01123       -0.06398
   8239.00       -0.01221       -0.06392
   8240.00       -0.01318       -0.06390
   8241.00       -0.01416       -0.06390
   8242.00       -0.01514       -0.06393
   8243.00       -0.01611       -0.06401
   8244.00       -0.01709       -0.06409
   8245.00       -0.01807       -0.06421
   8246.00       -0.01904       -0.06433
   8247.00       -0.01953       -0.06450
   8248.00       -0.02002       -0.06467
   8249.00       -0.02051       -0.06485
   8250.00       -0.02100       -0.06505
   8251.00       -0.02148       -0.06526
   8252.00       -0.02197       -0.06549
   8253.00       -0.02246       -0.06570
   8254.00       -0.02295       -0.06595
   8255.00       -0.02344       -0.06618
   8256.00       -0.02393       -0.06641
   8257.00       -0.02441       -0.06664
   8258.00       -0.02490       -0.06686
   8259.00       -0.02539       -0.06708
   8260.00       -0.02539       -0.06729
   8261.00       -0.02539       -0.06749
   8262.00       -0.02539       -0.06767
   8263.00       -0.02539       -0.06784
   8264.00       -0.02539       -0.06798
   8265.00       -0.02539       -0.06812
   8266.00       -0.02539       -0.06821
   8267.00       -0.02539       -0.06830
   8268.00       -0.02539       -0.06834
   8269.00       -0.02539       -0.06837
   8270.00       -0.02490       -0.06837
   8271.00       -0.02441       -0.06834
   8272.00       -0.02393       -0.06827
   8273.00       -0.02344       -0.06818
   8274.00       -0.02295       -0.06804
   8275.00       -0.02246       -0.06787
   8276.00       -0.02197       -0.06767
   8277.00       -0.02148       -0.06743
   8278.00       -0.02100       -0.06714
   8279.00       -0.02051       -0.06682
   8280.00       -0.02002       -0.06647
   8281.00       -0.01953       -0.06607
   8282.00       -0.01855       -0.06563
   8283.00       -0.01758       -0.06514
   8284.00       -0.01660       -0.06462
   8285.00       -0.01562       -0.06407
   8286.00       -0.01465       -0.06346
   8287.00       -0.01367       -0.06282
   8288.00       -0.01270       -0.06215
   8289.00       -0.01172       -0.06143
   8290.00       -0.01074       -0.06067
   8291.00       -0.00977       -0.05988
   8292.00       -0.00879       -0.05905
   8293.00       -0.00781       -0.05818
   8294.00       -0.00684       -0.05727
   8295.00       -0.00586       -0.05634
   8296.00       -0.00488       -0.05536
   8297.00       -0.00391       -0.05437
   8298.00       -0.00293       -0.05333
   8299.00       -0.00195       -0.05226
   8300.00       -0.00098       -0.05116
   8301.00        0.00000       -0.05003
   8302.00        0.00098       -0.04889
   8303.00        0.00195       -0.04771
   8304.00        0.00293       -0.04652
   8305.00        0.00342       -0.04529
   8306.00        0.00391       -0.04405
   8307.00        0.00439       -0.04279
   8308.00        0.00488       -0.04150
   8309.00        0.00537       -0.04021
   8310.00        0.00586       -0.03888
   8311.00        0.00635       -0.03755
   8312.00        0.00684       -0.03621
   8313.00        0.00732       -0.03485
   8314.00        0.00781       -0.03348
   8315.00        0.00830       -0.03209
   8316.00        0.00879       -0.03070
   8317.00        0.00928       -0.02931
   8318.00        0.00928       -0.02789
   8319.00        0.00928       -0.02649
   8320.00        0.00928       -0.02507
   8321.00        0.00928       -0.02365
   8322.00        0.00928       -0.02222
   8323.00        0.00928       -0.02080
   8324.00        0.00928       -0.01936
   8325.00        0.00928       -0.01793
   8326.00        0.00928       -0.01651
   8327.00        0.00928       -0.01508
   8328.00        0.00928       -0.01366
   8329.00        0.00928       -0.01224
   8330.00        0.00928       -0.01080
   8331.00        0.00928       -0.00940
   8332.00        0.00879       -0.00798
   8333.00        0.00830       -0.00658
   8334.00        0.00781       -0.00517
   8335.00        0.00732       -0.00378
   8336.00        0.00684       -0.00240
   8337.00        0.00635       -0.00102
   8338.00        0.00586        0.00035
   8339.00        0.00537        0.00171
   8340.00        0.00488        0.00305
   8341.00        0.00439        0.00439
   8342.00        0.00391        0.00572
   8343.00        0.00342        0.00703
   8344.00        0.00293        0.00833
   8345.00        0.00244        0.00963
   8346.00        0.00195        0.01089
   8347.00        0.00146        0.01215
   8348.00        0.00098        0.01340
   8349.00        0.00049        0.01462
   8350.00        0.00000        0.01581
   8351.00       -0.00049        0.01700
   8352.00       -0.00098        0.01816
   8353.00       -0.00146        0.01929
   8354.00       -0.00195        0.02040
   8355.00       -0.00195        0.02150
   8356.00       -0.00195        0.02255
   8357.00       -0.00195        0.02359
   8358.00       -0.00195        0.02460
   8359.00       -0.00195        0.02557
   8360.00       -0.00195        0.02652
   8361.00       -0.00195        0.02744
   8362.00       -0.00195        0.02831
   8363.00       -0.00195        0.02914
   8364.00       -0.00195        0.02994
   8365.00       -0.00195        0.03069
   8366.00       -0.00195        0.03140
   8367.00       -0.00195        0.03207
   8368.00       -0.00195        0.03270
   8369.00       -0.00195        0.03326
   8370.00       -0.00195        0.03380
   8371.00       -0.00195        0.03427
   8372.00       -0.00195        0.03468
   8373.00       -0.00195        0.03505
   8374.00       -0.00195        0.03535
   8375.00       -0.00195        0.03560
   8376.00       -0.00195        0.03580
   8377.00       -0.00146        0.03592
   8378.00       -0.00098        0.03598
   8379.00       -0.00049        0.03596
   8380.00        0.00000        0.03589
   8381.00        0.00049        0.03575
   8382.00        0.00098        0.03554
   8383.00        0.00146        0.03525
   8384.00        0.00195        0.03490
   8385.00        0.00244        0.03445
   8386.00        0.00293        0.03395
   8387.00        0.00342        0.03336
   8388.00        0.00391        0.03270
   8389.00        0.00439        0.03195
   8390.00        0.00488        0.03114
   8391.00        0.00537        0.03024
   8392.00        0.00586        0.02927
   8393.00        0.00635        0.02821
   8394.00        0.00635        0.02707
   8395.00        0.00635        0.02586
   8396.00        0.00635        0.02457
   8397.00        0.00635        0.02319
   8398.00        0.00635        0.02174
   8399.00        0.00635        0.02023
   8400.00        0.00635        0.01863
   8401.00        0.00635        0.01695
   8402.00        0.00635        0.01521
   8403.00        0.00635        0.01340
   8404.00        0.00635        0.01152
   8405.00        0.00635        0.00957
   8406.00        0.00635        0.00755
   8407.00        0.00635        0.00548
   8408.00        0.00635        0.00334
   8409.00        0.00635        0.00116
   8410.00        0.00635       -0.00108
   8411.00        0.00635       -0.00339
   8412.00        0.00635       -0.00572
   8413.00        0.00635       -0.00812
   8414.00        0.00635       -0.01054
   8415.00        0.00635       -0.01300
   8416.00        0.00635       -0.01549
   8417.00        0.00635       -0.01802
   8418.00        0.00635       -0.02057
   8419.00        0.00635       -0.02313
   8420.00        0.00635       -0.02571
   8421.00        0.00635       -0.02831
   8422.00        0.00635       -0.03090
   8423.00        0.00635       -0.03351
   8424.00        0.00635       -0.03610
   8425.00        0.00635       -0.03870
   8426.00        0.00635       -0.04129
   8427.00        0.00635       -0.04385
   8428.00        0.00635       -0.04640
   8429.00        0.00635       -0.04892
   8430.00        0.00586       -0.05141
   8431.00        0.00537       -0.05386
   8432.00        0.00488       -0.05627
   8433.00        0.00439       -0.05864
   8434.00        0.00391       -0.06097
   8435.00        0.00342       -0.06323
   8436.00        0.00293       -0.06544
   8437.00        0.00244       -0.06760
   8438.00        0.00195       -0.06969
   8439.00        0.00146       -0.07172
   8440.00        0.00098       -0.07365
   8441.00        0.00098       -0.07553
   8442.00        0.00098       -0.07732
   8443.00        0.00098       -0.07904
   8444.00        0.00098       -0.08066
   8445.00        0.00098       -0.08220
   8446.00        0.00098       -0.08363
   8447.00        0.00098       -0.08499
   8448.00        0.00098       -0.08626
   8449.00        0.00098       -0.08742
   8450.00        0.00098       -0.08847
   8451.00        0.00098       -0.08943
   8452.00        0.00098       -0.09030
   8453.00        0.00098       -0.09106
   8454.00        0.00098       -0.09172
   8455.00        0.00098       -0.09227
   8456.00        0.00098       -0.09273
   8457.00        0.00098       -0.09308
   8458.00        0.00098       -0.09332
   8459.00        0.00098       -0.09346
   8460.00        0.00098       -0.09351
   8461.00        0.00098       -0.09346
   8462.00        0.00098       -0.09331
   8463.00        0.00098       -0.09306
   8464.00        0.00098       -0.09271
   8465.00        0.00098       -0.09229
   8466.00        0.00098       -0.09177
   8467.00        0.00098       -0.09116
   8468.00        0.00098       -0.09047
   8469.00        0.00049       -0.08969
   8470.00        0.00000       -0.08885
   8471.00       -0.00049       -0.08794
   8472.00       -0.00098       -0.08694
   8473.00       -0.00146       -0.08589
   8474.00       -0.00195       -0.08478
   8475.00       -0.00244       -0.08360
   8476.00       -0.00293       -0.08238
   8477.00       -0.00342       -0.08110
   8478.00       -0.00391       -0.07979
   8479.00       -0.00439       -0.07845
   8480.00       -0.00488       -0.07706
   8481.00       -0.00537       -0.07564
   8482.00       -0.00586       -0.07420
   8483.00       -0.00635       -0.07275
   8484.00       -0.00684       -0.07127
   8485.00       -0.00732       -0.06979
   8486.00       -0.00781       -0.06831
   8487.00       -0.00830       -0.06683
   8488.00       -0.00879       -0.06537
   8489.00       -0.00928       -0.06390
   8490.00       -0.00977       -0.06247
   8491.00       -0.01025       -0.06105
   8492.00       -0.01074       -0.05965
   8493.00       -0.01123       -0.05829
   8494.00       -0.01172       -0.05696
   8495.00       -0.01221       -0.05568
   8496.00       -0.01270       -0.05444
   8497.00       -0.01318       -0.05325
   8498.00       -0.01367       -0.05212
   8499.00       -0.01416       -0.05104
   8500.00       -0.01465       -0.05003
   8501.00       -0.01514       -0.04907
   8502.00       -0.01514       -0.04819
   8503.00       -0.01514       -0.04738
   8504.00       -0.01514       -0.04665
   8505.00       -0.01514       -0.04597
   8506.00       -0.01514       -0.04539
   8507.00       -0.01514       -0.04488
   8508.00       -0.01514       -0.04445
   8509.00       -0.01514       -0.04411
   8510.00       -0.01514       -0.04385
   8511.00       -0.01514       -0.04369
   8512.00       -0.01514       -0.04359
   8513.00       -0.01514       -0.04359
   8514.00       -0.01514       -0.04369
   8515.00       -0.01514       -0.04387
   8516.00       -0.01514       -0.04413
   8517.00       -0.01514       -0.04448
   8518.00       -0.01514       -0.04491
   8519.00       -0.01514       -0.04543
   8520.00       -0.01514       -0.04602
   8521.00       -0.01514       -0.04671
   8522.00       -0.01514       -0.04747
   8523.00       -0.01514       -0.04829
   8524.00       -0.01514       -0.04921
   8525.00       -0.01514       -0.05019
   8526.00       -0.01514       -0.05124
   8527.00       -0.01514       -0.05235
   8528.00       -0.01514       -0.05354
   8529.00       -0.01514       -0.05478
   8530.00       -0.01514       -0.05608
   8531.00       -0.01514       -0.05742
   8532.00       -0.01514       -0.05881
   8533.00       -0.01514       -0.06026
   8534.00       -0.01514       -0.06174
   8535.00       -0.01514       -0.06325
   8536.00       -0.01514       -0.06479
   8537.00       -0.01514       -0.06636
   8538.00       -0.01514       -0.06795
   8539.00       -0.01514       -0.06956
   8540.00       -0.01514       -0.07118
   8541.00       -0.01514       -0.07281
   8542.00       -0.01514       -0.07446
   8543.00       -0.01514       -0.07610
   8544.00       -0.01514       -0.07771
   8545.00       -0.01514       -0.07933
   8546.00       -0.01514       -0.08093
   8547.00       -0.01514       -0.08250
   8548.00       -0.01514       -0.08406
   8549.00       -0.01514       -0.08559
   8550.00       -0.01514       -0.08707
   8551.00       -0.01514       -0.08852
   8552.00       -0.01514       -0.08992
   8553.00       -0.01514       -0.09128
   8554.00       -0.01514       -0.09259
   8555.00       -0.01514       -0.09384
   8556.00       -0.01514       -0.09503
   8557.00       -0.01514       -0.09615
   8558.00       -0.01514       -0.09721
   8559.00       -0.01514       -0.09821
   8560.00       -0.01514       -0.09912
   8561.00       -0.01514       -0.09996
   8562.00       -0.01514       -0.10071
   8563.00       -0.01514       -0.10139
   8564.00       -0.01514       -0.10199
   8565.00       -0.01514       -0.10249
   8566.00       -0.01465       -0.10291
   8567.00       -0.01416       -0.10324
   8568.00       -0.01367       -0.10347
   8569.00       -0.01318       -0.10361
   8570.00       -0.01270       -0.10365
   8571.00       -0.01221       -0.10361
   8572.00       -0.01172       -0.10345
   8573.00       -0.01123       -0.10321
   8574.00       -0.01074       -0.10287
   8575.00       -0.01025       -0.10245
   8576.00       -0.00977       -0.10191
   8577.00       -0.00928       -0.10127
   8578.00       -0.00879       -0.10056
   8579.00       -0.00830       -0.09973
   8580.00       -0.00781       -0.09882
   8581.00       -0.00732       -0.09781
   8582.00       -0.00684       -0.09669
   8583.00       -0.00635       -0.09550
   8584.00       -0.00586       -0.09424
   8585.00       -0.00488       -0.09286
   8586.00       -0.00391       -0.09142
   8587.00       -0.00293       -0.08989
   8588.00       -0.00195       -0.08827
   8589.00       -0.00098       -0.08659
   8590.00        0.00000       -0.08482
   8591.00        0.00098       -0.08299
   8592.00        0.00195       -0.08109
   8593.00        0.00293       -0.07912
   8594.00        0.00391       -0.07709
   8595.00        0.00488       -0.07500
   8596.00        0.00586       -0.07285
   8597.00        0.00684       -0.07065
   8598.00        0.00781       -0.06841
   8599.00        0.00879       -0.06610
   8600.00        0.00977       -0.06377
   8601.00        0.01074       -0.06139
   8602.00        0.01172       -0.05898
   8603.00        0.01270       -0.05652
   8604.00        0.01318       -0.05405
   8605.00        0.01367       -0.05154
   8606.00        0.01416       -0.04901
   8607.00        0.01465       -0.04648
   8608.00        0.01514       -0.04391
   8609.00        0.01562       -0.04135
   8610.00        0.01611       -0.03876
   8611.00        0.01660       -0.03618
   8612.00        0.01709       -0.03358
   8613.00        0.01758       -0.03101
   8614.00        0.01807       -0.02841
   8615.00        0.01855       -0.02583
   8616.00        0.01904       -0.02327
   8617.00        0.01953       -0.02071
   8618.00        0.02002       -0.01816
   8619.00        0.02051       -0.01564
   8620.00        0.02100       -0.01314
   8621.00        0.02100       -0.01065
   8622.00        0.02100       -0.00819
   8623.00        0.02100       -0.00575
   8624.00        0.02100       -0.00336
   8625.00        0.02100       -0.00098
   8626.00        0.02100        0.00137
   8627.00        0.02100        0.00368
   8628.00        0.02100        0.00595
   8629.00        0.02100        0.00818
   8630.00        0.02100        0.01039
   8631.00        0.02100        0.01254
   8632.00        0.02100        0.01466
   8633.00        0.02100        0.01674
   8634.00        0.02100        0.01877
   8635.00        0.02100        0.02075
   8636.00        0.02100        0.02269
   8637.00        0.02100        0.02460
   8638.00        0.02100        0.02644
   8639.00        0.02100        0.02824
   8640.00        0.02100        0.03000
   8641.00        0.02051        0.03171
   8642.00        0.02002        0.03337
   8643.00        0.01953        0.03499
   8644.00        0.01904        0.03654
   8645.00        0.01855        0.03806
   8646.00        0.01807        0.03952
   8647.00        0.01758        0.04094
   8648.00        0.01709        0.04230
   8649.00        0.01660        0.04362
   8650.00        0.01611        0.04489
   8651.00        0.01562        0.04610
   8652.00        0.01514        0.04727
   8653.00        0.01465        0.04839
   8654.00        0.01416        0.04945
   8655.00        0.01367        0.05048
   8656.00        0.01367        0.05144
   8657.00        0.01367        0.05235
   8658.00        0.01367        0.05324
   8659.00        0.01367        0.05406
   8660.00        0.01367        0.05482
   8661.00        0.01367        0.05556
   8662.00        0.01367        0.05623
   8663.00        0.01367        0.05687
   8664.00        0.01367        0.05745
   8665.00        0.01367        0.05798
   8666.00        0.01367        0.05847
   8667.00        0.01367        0.05891
   8668.00        0.01367        0.05931
   8669.00        0.01367        0.05966
   8670.00        0.01367        0.05997
   8671.00        0.01367        0.06023
   8672.00        0.01367        0.06044
   8673.00        0.01367        0.06061
   8674.00        0.01367        0.06073
   8675.00        0.01367        0.06081
   8676.00        0.01367        0.06084
   8677.00        0.01367        0.06082
   8678.00        0.01367        0.06078
   8679.00        0.01367        0.06067
   8680.00        0.01318        0.06053
   8681.00        0.01270        0.06035
   8682.00        0.01221        0.06013
   8683.00        0.01172        0.05986
   8684.00        0.01123        0.05956
   8685.00        0.01074        0.05922
   8686.00        0.01025        0.05884
   8687.00        0.00977        0.05841
   8688.00        0.00928        0.05795
   8689.00        0.00879        0.05746
   8690.00        0.00830        0.05693
   8691.00        0.00781        0.05635
   8692.00        0.00732        0.05576
   8693.00        0.00684        0.05511
   8694.00        0.00635        0.05444
   8695.00        0.00586        0.05374
   8696.00        0.00537        0.05301
   8697.00        0.00488        0.05225
   8698.00        0.00439        0.05147
   8699.00        0.00391        0.05064
   8700.00        0.00342        0.04980
   8701.00        0.00293        0.04893
   8702.00        0.00244        0.04803
   8703.00        0.00195        0.04712
   8704.00        0.00146        0.04619
   8705.00        0.00098        0.04523
   8706.00        0.00049        0.04425
   8707.00        0.00000        0.04326
   8708.00       -0.00049        0.04225
   8709.00       -0.00098        0.04123
   8710.00       -0.00146        0.04019
   8711.00       -0.00195        0.03914
   8712.00       -0.00244        0.03809
   8713.00       -0.00293        0.03702
   8714.00       -0.00342        0.03595
   8715.00       -0.00391        0.03487
   8716.00       -0.00439        0.03378
   8717.00       -0.00488        0.03270
   8718.00       -0.00537        0.03162
   8719.00       -0.00586        0.03053
   8720.00       -0.00635        0.02945
   8721.00       -0.00684        0.02837
   8722.00       -0.00732        0.02728
   8723.00       -0.00781        0.02621
   8724.00       -0.00830        0.02515
   8725.00       -0.00879        0.02408
   8726.00       -0.00928        0.02303
   8727.00       -0.00977        0.02199
   8728.00       -0.01025        0.02097
   8729.00       -0.01074        0.01994
   8730.00       -0.01123        0.01894
   8731.00       -0.01172        0.01793
   8732.00       -0.01221        0.01695
   8733.00       -0.01270        0.01599
   8734.00       -0.01318        0.01503
   8735.00       -0.01367        0.01410
   8736.00       -0.01416        0.01318
   8737.00       -0.01465        0.01227
   8738.00       -0.01514        0.01138
   8739.00       -0.01562        0.01051
   8740.00       -0.01611        0.00966
   8741.00       -0.01611        0.00882
   8742.00       -0.01611        0.00800
   8743.00       -0.01611        0.00719
   8744.00       -0.01611        0.00639
   8745.00       -0.01611        0.00562
   8746.00       -0.01611        0.00487
   8747.00       -0.01611        0.00412
   8748.00       -0.01611        0.00339
   8749.00       -0.01611        0.00267
   8750.00       -0.01611        0.00195
   8751.00       -0.01611        0.00127
   8752.00       -0.01562        0.00058
   8753.00       -0.01514       -0.00009
   8754.00       -0.01465       -0.00076
   8755.00       -0.01416       -0.00142
   8756.00       -0.01367       -0.00208
   8757.00       -0.01318       -0.00272
   8758.00       -0.01270       -0.00336
   8759.00       -0.01221       -0.00400
   8760.00       -0.01172       -0.00464
   8761.00       -0.01123       -0.00526
   8762.00       -0.01074       -0.00591
   8763.00       -0.01025       -0.00655
   8764.00       -0.00977       -0.00719
   8765.00       -0.00879       -0.00783
   8766.00       -0.00781       -0.00848
   8767.00       -0.00684       -0.00914
   8768.00       -0.00586       -0.00980
   8769.00       -0.00488       -0.01047
   8770.00       -0.00391       -0.01115
   8771.00       -0.00293       -0.01184
   8772.00       -0.00195       -0.01256
   8773.00       -0.00098       -0.01328
   8774.00        0.00000       -0.01401
   8775.00        0.00098       -0.01476
   8776.00        0.00195       -0.01552
   8777.00        0.00244       -0.01630
   8778.00        0.00293       -0.01711
   8779.00        0.00342       -0.01791
   8780.00        0.00391       -0.01875
   8781.00        0.00439       -0.01961
   8782.00        0.00488       -0.02048
   8783.00        0.00537       -0.02138
   8784.00        0.00586       -0.02228
   8785.00        0.00635       -0.02321
   8786.00        0.00684       -0.02417
   8787.00        0.00732       -0.02513
   8788.00        0.00781       -0.02612
   8789.00        0.00830       -0.02713
   8790.00        0.00830       -0.02815
   8791.00        0.00830       -0.02921
   8792.00        0.00830       -0.03026
   8793.00        0.00830       -0.03134
   8794.00        0.00830       -0.03242
   8795.00        0.00830       -0.03354
   8796.00        0.00830       -0.03465
   8797.00        0.00830       -0.03578
   8798.00        0.00830       -0.03693
   8799.00        0.00781       -0.03809
   8800.00        0.00732       -0.03925
   8801.00        0.00684       -0.04042
   8802.00        0.00635       -0.04160
   8803.00        0.00586       -0.04277
   8804.00        0.00537       -0.04395
   8805.00        0.00488       -0.04514
   8806.00        0.00439       -0.04631
   8807.00        0.00391       -0.04749
   8808.00        0.00293       -0.04866
   8809.00        0.00195       -0.04984
   8810.00        0.00098       -0.05098
   8811.00        0.00000       -0.05212
   8812.00       -0.00098       -0.05327
   8813.00       -0.00195       -0.05438
   8814.00       -0.00293       -0.05548
   8815.00       -0.00391       -0.05656
   8816.00       -0.00488       -0.05763
   8817.00       -0.00586       -0.05867
   8818.00       -0.00684       -0.05968
   8819.00       -0.00781       -0.06067
   8820.00       -0.00879       -0.06163
   8821.00       -0.00977       -0.06255
   8822.00       -0.01074       -0.06345
   8823.00       -0.01172       -0.06430
   8824.00       -0.01270       -0.06512
   8825.00       -0.01367       -0.06590
   8826.00       -0.01465       -0.06664
   8827.00       -0.01562       -0.06734
   8828.00       -0.01660       -0.06799
   8829.00       -0.01758       -0.06860
   8830.00       -0.01855       -0.06915
   8831.00       -0.01953       -0.06967
   8832.00       -0.02051       -0.07013
   8833.00       -0.02148       -0.07054
   8834.00       -0.02197       -0.07091
   8835.00       -0.02246       -0.07120
   8836.00       -0.02295       -0.07146
   8837.00       -0.02344       -0.07164
   8838.00       -0.02393       -0.07178
   8839.00       -0.02441       -0.07185
   8840.00       -0.02490       -0.07187
   8841.00       -0.02539       -0.07184
   8842.00       -0.02588       -0.07173
   8843.00       -0.02588       -0.07158
   8844.00       -0.02588       -0.07135
   8845.00       -0.02588       -0.07108
   8846.00       -0.02588       -0.07074
   8847.00       -0.02588       -0.07033
   8848.00       -0.02588       -0.06987
   8849.00       -0.02588       -0.06935
   8850.00       -0.02588       -0.06877
   8851.00       -0.02539       -0.06813
   8852.00       -0.02490       -0.06743
   8853.00       -0.02441       -0.06667
   8854.00       -0.02393       -0.06586
   8855.00       -0.02344       -0.06499
   8856.00       -0.02295       -0.06406
   8857.00       -0.02246       -0.06306
   8858.00       -0.02197       -0.06203
   8859.00       -0.02148       -0.06094
   8860.00       -0.02051       -0.05980
   8861.00       -0.01953       -0.05859
   8862.00       -0.01855       -0.05736
   8863.00       -0.01758       -0.05606
   8864.00       -0.01660       -0.05472
   8865.00       -0.01562       -0.05334
   8866.00       -0.01465       -0.05191
   8867.00       -0.01367       -0.05045
   8868.00       -0.01270       -0.04893
   8869.00       -0.01172       -0.04738
   8870.00       -0.01074       -0.04579
   8871.00       -0.00977       -0.04416
   8872.00       -0.00879       -0.04251
   8873.00       -0.00781       -0.04082
   8874.00       -0.00684       -0.03909
   8875.00       -0.00586       -0.03735
   8876.00       -0.00488       -0.03557
   8877.00       -0.00391       -0.03377
   8878.00       -0.00293       -0.03195
   8879.00       -0.00195       -0.03011
   8880.00       -0.00098       -0.02824
   8881.00        0.00000       -0.02637
   8882.00        0.00098       -0.02446
   8883.00        0.00195       -0.02255
   8884.00        0.00293       -0.02063
   8885.00        0.00391       -0.01871
   8886.00        0.00439       -0.01677
   8887.00        0.00488       -0.01482
   8888.00        0.00537       -0.01288
   8889.00        0.00586       -0.01093
   8890.00        0.00635       -0.00897
   8891.00        0.00684       -0.00702
   8892.00        0.00732       -0.00507
   8893.00        0.00781       -0.00313
   8894.00        0.00830       -0.00119
   8895.00        0.00879        0.00075
   8896.00        0.00879        0.00267
   8897.00        0.00879        0.00458
   8898.00        0.00879        0.00648
   8899.00        0.00879        0.00838
   8900.00        0.00879        0.01024
   8901.00        0.00879        0.01210
   8902.00        0.00879        0.01395
   8903.00        0.00879        0.01576
   8904.00        0.00879        0.01756
   8905.00        0.00879        0.01935
   8906.00        0.00879        0.02112
   8907.00        0.00879        0.02286
   8908.00        0.00830        0.02457
   8909.00        0.00781        0.02626
   8910.00        0.00732        0.02792
   8911.00        0.00684        0.02957
   8912.00        0.00635        0.03119
   8913.00        0.00586        0.03278
   8914.00        0.00537        0.03433
   8915.00        0.00488        0.03587
   8916.00        0.00439        0.03738
   8917.00        0.00391        0.03886
   8918.00        0.00342        0.04031
   8919.00        0.00293        0.04173
   8920.00        0.00244        0.04314
   8921.00        0.00195        0.04449
   8922.00        0.00146        0.04584
   8923.00        0.00098        0.04715
   8924.00        0.00049        0.04843
   8925.00        0.00000        0.04968
   8926.00       -0.00049        0.05090
   8927.00       -0.00049        0.05209
   8928.00       -0.00049        0.05327
   8929.00       -0.00049        0.05441
   8930.00       -0.00049        0.05553
   8931.00       -0.00049        0.05661
   8932.00       -0.00049        0.05768
   8933.00       -0.00049        0.05872
   8934.00       -0.00049        0.05972
   8935.00       -0.00049        0.06071
   8936.00       -0.00049        0.06169
   8937.00       -0.00049        0.06264
   8938.00       -0.00049        0.06355
   8939.00       -0.00049        0.06447
   8940.00       -0.00049        0.06535
   8941.00        0.00000        0.06622
   8942.00        0.00049        0.06706
   8943.00        0.00098        0.06790
   8944.00        0.00146        0.06873
   8945.00        0.00195        0.06952
   8946.00        0.00244        0.07031
   8947.00        0.00293        0.07109
   8948.00        0.00342        0.07185
   8949.00        0.00391        0.07260
   8950.00        0.00439        0.07335
   8951.00        0.00488        0.07410
   8952.00        0.00537        0.07483
   8953.00        0.00586        0.07555
   8954.00        0.00635        0.07626
   8955.00        0.00684        0.07698
   8956.00        0.00732        0.07770
   8957.00        0.00781        0.07841
   8958.00        0.00830        0.07913
   8959.00        0.00879        0.07983
   8960.00        0.00928        0.08055
   8961.00        0.00977        0.08127
   8962.00        0.01025        0.08199
   8963.00        0.01074        0.08272
   8964.00        0.01123        0.08345
   8965.00        0.01172        0.08418
   8966.00        0.01221        0.08493
   8967.00        0.01270        0.08568
   8968.00        0.01318        0.08643
   8969.00        0.01367        0.08720
   8970.00        0.01416        0.08797
   8971.00        0.01465        0.08876
   8972.00        0.01514        0.08955
   8973.00        0.01562        0.09036
   8974.00        0.01562        0.09117
   8975.00        0.01562        0.09200
   8976.00        0.01562        0.09283
   8977.00        0.01562        0.09367
   8978.00        0.01562        0.09453
   8979.00        0.01562        0.09538
   8980.00        0.01562        0.09627
   8981.00        0.01562        0.09714
   8982.00        0.01562        0.09804
   8983.00        0.01562        0.09892
   8984.00        0.01514        0.09984
   8985.00        0.01465        0.10074
   8986.00        0.01416        0.10165
   8987.00        0.01367        0.10257
   8988.00        0.01318        0.10350
   8989.00        0.01270        0.10442
   8990.00        0.01221        0.10535
   8991.00        0.01172        0.10626
   8992.00        0.01123        0.10719
   8993.00        0.01074        0.10811
   8994.00        0.00977        0.10901
   8995.00        0.00879        0.10992
   8996.00        0.00781        0.11081
   8997.00        0.00684        0.11169
   8998.00        0.00586        0.11258
   8999.00        0.00488        0.11343
   9000.00        0.00391        0.11427
   9001.00        0.00293        0.11510
   9002.00        0.00195        0.11591
   9003.00        0.00098        0.11668
   9004.00        0.00000        0.11743
   9005.00       -0.00098        0.11816
   9006.00       -0.00195        0.11887
   9007.00       -0.00293        0.11954
   9008.00       -0.00391        0.12018
   9009.00       -0.00488        0.12079
   9010.00       -0.00586        0.12135
   9011.00       -0.00684        0.12189
   9012.00       -0.00781        0.12236
   9013.00       -0.00879        0.12282
   9014.00       -0.00977        0.12321
   9015.00       -0.01074        0.12357
   9016.00       -0.01172        0.12387
   9017.00       -0.01270        0.12411
   9018.00       -0.01367        0.12433
   9019.00       -0.01465        0.12447
   9020.00       -0.01562        0.12457
   9021.00       -0.01660        0.12460
   9022.00       -0.01758        0.12459
   9023.00       -0.01855        0.12450
   9024.00       -0.01953        0.12436
   9025.00       -0.02051        0.12416
   9026.00       -0.02100        0.12390
   9027.00       -0.02148        0.12357
   9028.00       -0.02197        0.12318
   9029.00       -0.02246        0.12273
   9030.00       -0.02295        0.12221
   9031.00       -0.02344        0.12163
   9032.00       -0.02393        0.12097
   9033.00       -0.02441        0.12027
   9034.00       -0.02490        0.11949
   9035.00       -0.02539        0.11865
   9036.00       -0.02588        0.11774
   9037.00       -0.02588        0.11678
   9038.00       -0.02588        0.11575
   9039.00       -0.02588        0.11465
   9040.00       -0.02588        0.11349
   9041.00       -0.02588        0.11229
   9042.00       -0.02588        0.11102
   9043.00       -0.02588        0.10970
   9044.00       -0.02588        0.10832
   9045.00       -0.02588        0.10689
   9046.00       -0.02588        0.10539
   9047.00       -0.02588        0.10387
   9048.00       -0.02539        0.10228
   9049.00       -0.02490        0.10066
   9050.00       -0.02441        0.09898
   9051.00       -0.02393        0.09727
   9052.00       -0.02344        0.09554
   9053.00       -0.02295        0.09375
   9054.00       -0.02246        0.09193
   9055.00       -0.02197        0.09009
   9056.00       -0.02148        0.08823
   9057.00       -0.02100        0.08632
   9058.00       -0.02051        0.08440
   9059.00       -0.02002        0.08246
   9060.00       -0.01953        0.08051
   9061.00       -0.01904        0.07855
   9062.00       -0.01855        0.07657
   9063.00       -0.01807        0.07458
   9064.00       -0.01758        0.07260
   9065.00       -0.01709        0.07060
   9066.00       -0.01660        0.06862
   9067.00       -0.01611        0.06664
   9068.00       -0.01562        0.06465
   9069.00       -0.01514        0.06268
   9070.00       -0.01465        0.06073
   9071.00       -0.01416        0.05879
   9072.00       -0.01367        0.05687
   9073.00       -0.01318        0.05496
   9074.00       -0.01270        0.05309
   9075.00       -0.01221        0.05122
   9076.00       -0.01172        0.04939
   9077.00       -0.01123        0.04759
   9078.00       -0.01074        0.04581
   9079.00       -0.01025        0.04407
   9080.00       -0.00977        0.04236
   9081.00       -0.00928        0.04068
   9082.00       -0.00879        0.03905
   9083.00       -0.00830        0.03743
   9084.00       -0.00781        0.03587
   9085.00       -0.00732        0.03435
   9086.00       -0.00684        0.03285
   9087.00       -0.00635        0.03140
   9088.00       -0.00586        0.03000
   9089.00       -0.00537        0.02864
   9090.00       -0.00537        0.02731
   9091.00       -0.00537        0.02603
   9092.00       -0.00537        0.02478
   9093.00       -0.00537        0.02359
   9094.00       -0.00537        0.02243
   9095.00       -0.00537        0.02130
   9096.00       -0.00537        0.02022
   9097.00       -0.00537        0.01918
   9098.00       -0.00488        0.01817
   9099.00       -0.00439        0.01721
   9100.00       -0.00391        0.01628
   9101.00       -0.00342        0.01538
   9102.00       -0.00293        0.01451
   9103.00       -0.00244        0.01369
   9104.00       -0.00195        0.01288
   9105.00       -0.00146        0.01212
   9106.00       -0.00098        0.01137
   9107.00       -0.00049        0.01065
   9108.00        0.00000        0.00996
   9109.00        0.00049        0.00931
   9110.00        0.00098        0.00865
   9111.00        0.00146        0.00804
   9112.00        0.00195        0.00743
   9113.00        0.00244        0.00685
   9114.00        0.00293        0.00627
   9115.00        0.00342        0.00572
   9116.00        0.00391        0.00517
   9117.00        0.00439        0.00464
   9118.00        0.00488        0.00412
   9119.00        0.00537        0.00362
   9120.00        0.00586        0.00311
   9121.00        0.00684        0.00262
   9122.00        0.00781        0.00214
   9123.00        0.00879        0.00165
   9124.00        0.00977        0.00116
   9125.00        0.01074        0.00069
   9126.00        0.01172        0.00021
   9127.00        0.01270       -0.00026
   9128.00        0.01367       -0.00073
   9129.00        0.01465       -0.00119
   9130.00        0.01562       -0.00166
   9131.00        0.01660       -0.00212
   9132.00        0.01758       -0.00259
   9133.00        0.01855       -0.00305
   9134.00        0.01953       -0.00351
   9135.00        0.02051       -0.00397
   9136.00        0.02148       -0.00443
   9137.00        0.02246       -0.00487
   9138.00        0.02344       -0.00533
   9139.00        0.02441       -0.00577
   9140.00        0.02539       -0.00620
   9141.00        0.02637       -0.00662
   9142.00        0.02734       -0.00703
   9143.00        0.02832       -0.00745
   9144.00        0.02881       -0.00784
   9145.00        0.02930       -0.00822
   9146.00        0.02979       -0.00861
   9147.00        0.03027       -0.00896
   9148.00        0.03076       -0.00929
   9149.00        0.03125       -0.00961
   9150.00        0.03174       -0.00990
   9151.00        0.03223       -0.01018
   9152.00        0.03271       -0.01044
   9153.00        0.03320       -0.01067
   9154.00        0.03369       -0.01085
   9155.00        0.03369       -0.01102
   9156.00        0.03369       -0.01115
   9157.00        0.03369       -0.01126
   9158.00        0.03369       -0.01132
   9159.00        0.03369       -0.01135
   9160.00        0.03369       -0.01134
   9161.00        0.03369       -0.01129
   9162.00        0.03369       -0.01120
   9163.00        0.03320       -0.01106
   9164.00        0.03271       -0.01088
   9165.00        0.03223       -0.01065
   9166.00        0.03174       -0.01038
   9167.00        0.03125       -0.01006
   9168.00        0.03076       -0.00969
   9169.00        0.03027       -0.00926
   9170.00        0.02979       -0.00879
   9171.00        0.02930       -0.00827
   9172.00        0.02832       -0.00769
   9173.00        0.02734       -0.00706
   9174.00        0.02637       -0.00638
   9175.00        0.02539       -0.00565
   9176.00        0.02441       -0.00485
   9177.00        0.02344       -0.00401
   9178.00        0.02246       -0.00311
   9179.00        0.02148       -0.00217
   9180.00        0.02051       -0.00116
   9181.00        0.01953       -0.00011
   9182.00        0.01855        0.00101
   9183.00        0.01758        0.00215
   9184.00        0.01660        0.00336
   9185.00        0.01562        0.00462
   9186.00        0.01416        0.00592
   9187.00        0.01270        0.00726
   9188.00        0.01123        0.00865
   9189.00        0.00977        0.01009
   9190.00        0.00830        0.01157
   9191.00        0.00684        0.01308
   9192.00        0.00537        0.01463
   9193.00        0.00391        0.01622
   9194.00        0.00293        0.01785
   9195.00        0.00195        0.01950
   9196.00        0.00098        0.02119
   9197.00        0.00000        0.02290
   9198.00       -0.00098        0.02464
   9199.00       -0.00195        0.02641
   9200.00       -0.00293        0.02820
   9201.00       -0.00391        0.03001
   9202.00       -0.00488        0.03183
   9203.00       -0.00586        0.03368
   9204.00       -0.00684        0.03554
   9205.00       -0.00781        0.03740
   9206.00       -0.00879        0.03928
   9207.00       -0.00977        0.04117
   9208.00       -0.01074        0.04306
   9209.00       -0.01123        0.04495
   9210.00       -0.01172        0.04686
   9211.00       -0.01221        0.04877
   9212.00       -0.01270        0.05066
   9213.00       -0.01318        0.05257
   9214.00       -0.01367        0.05446
   9215.00       -0.01416        0.05635
   9216.00       -0.01465        0.05823
   9217.00       -0.01514        0.06012
   9218.00       -0.01562        0.06198
   9219.00       -0.01611        0.06384
   9220.00       -0.01611        0.06569
   9221.00       -0.01611        0.06754
   9222.00       -0.01611        0.06937
   9223.00       -0.01611        0.07118
   9224.00       -0.01611        0.07300
   9225.00       -0.01611        0.07478
   9226.00       -0.01611        0.07657
   9227.00       -0.01611        0.07835
   9228.00       -0.01611        0.08011
   9229.00       -0.01611        0.08186
   9230.00       -0.01611        0.08360
   9231.00       -0.01611        0.08534
   9232.00       -0.01611        0.08707
   9233.00       -0.01562        0.08878
   9234.00       -0.01514        0.09048
   9235.00       -0.01465        0.09218
   9236.00       -0.01416        0.09387
   9237.00       -0.01367        0.09555
   9238.00       -0.01318        0.09724
   9239.00       -0.01270        0.09892
   9240.00       -0.01221        0.10060
   9241.00       -0.01172        0.10228
   9242.00       -0.01123        0.10396
   9243.00       -0.01074        0.10564
   9244.00       -0.01025        0.10732
   9245.00       -0.00977        0.10899
   9246.00       -0.00928        0.11069
   9247.00       -0.00879        0.11238
   9248.00       -0.00830        0.11407
   9249.00       -0.00781        0.11578
   9250.00       -0.00732        0.11751
   9251.00       -0.00684        0.11923
   9252.00       -0.00684        0.12097
   9253.00       -0.00684        0.12273
   9254.00       -0.00684        0.12450
   9255.00       -0.00684        0.12627
   9256.00       -0.00684        0.12805
   9257.00       -0.00684        0.12987
   9258.00       -0.00684        0.13168
   9259.00       -0.00684        0.13351
   9260.00       -0.00684        0.13536
   9261.00       -0.00684        0.13722
   9262.00       -0.00684        0.13910
   9263.00       -0.00684        0.14099
   9264.00       -0.00684        0.14290
   9265.00       -0.00684        0.14482
   9266.00       -0.00684        0.14676
   9267.00       -0.00684        0.14870
   9268.00       -0.00684        0.15067
   9269.00       -0.00684        0.15263
   9270.00       -0.00684        0.15460
   9271.00       -0.00684        0.15660
   9272.00       -0.00684        0.15860
   9273.00       -0.00684        0.16060
   9274.00       -0.00684        0.16261
   9275.00       -0.00684        0.16463
   9276.00       -0.00684        0.16664
   9277.00       -0.00684        0.16866
   9278.00       -0.00684        0.17067
   9279.00       -0.00684        0.17267
   9280.00       -0.00684        0.17468
   9281.00       -0.00684        0.17667
   9282.00       -0.00684        0.17867
   9283.00       -0.00684        0.18063
   9284.00       -0.00684        0.18260
   9285.00       -0.00684        0.18454
   9286.00       -0.00684        0.18646
   9287.00       -0.00684        0.18837
   9288.00       -0.00684        0.19026
   9289.00       -0.00684        0.19212
   9290.00       -0.00684        0.19395
   9291.00       -0.00684        0.19576
   9292.00       -0.00684        0.19753
   9293.00       -0.00684        0.19926
   9294.00       -0.00684        0.20096
   9295.00       -0.00684        0.20262
   9296.00       -0.00684        0.20425
   9297.00       -0.00684        0.20583
   9298.00       -0.00684        0.20737
   9299.00       -0.00684        0.20886
   9300.00       -0.00684        0.21030
   9301.00       -0.00684        0.21169
   9302.00       -0.00684        0.21303
   9303.00       -0.00684        0.21432
   9304.00       -0.00684        0.21555
   9305.00       -0.00684        0.21672
   9306.00       -0.00684        0.21785
   9307.00       -0.00684        0.21890
   9308.00       -0.00684        0.21991
   9309.00       -0.00684        0.22084
   9310.00       -0.00684        0.22173
   9311.00       -0.00684        0.22253
   9312.00       -0.00684        0.22328
   9313.00       -0.00684        0.22398
   9314.00       -0.00684        0.22459
   9315.00       -0.00684        0.22516
   9316.00       -0.00684        0.22565
   9317.00       -0.00684        0.22607
   9318.00       -0.00684        0.22644
   9319.00       -0.00684        0.22675
   9320.00       -0.00684        0.22697
   9321.00       -0.00684        0.22714
   9322.00       -0.00684        0.22725
   9323.00       -0.00684        0.22728
   9324.00       -0.00635        0.22725
   9325.00       -0.00586        0.22716
   9326.00       -0.00537        0.22701
   9327.00       -0.00488        0.22679
   9328.00       -0.00439        0.22652
   9329.00       -0.00391        0.22618
   9330.00       -0.00342        0.22578
   9331.00       -0.00293        0.22533
   9332.00       -0.00244        0.22481
   9333.00       -0.00195        0.22424
   9334.00       -0.00146        0.22362
   9335.00       -0.00098        0.22293
   9336.00       -0.00049        0.22218
   9337.00        0.00000        0.22139
   9338.00        0.00000        0.22055
   9339.00        0.00000        0.21967
   9340.00        0.00000        0.21872
   9341.00        0.00000        0.21773
   9342.00        0.00000        0.21667
   9343.00        0.00000        0.21559
   9344.00        0.00000        0.21446
   9345.00        0.00000        0.21329
   9346.00        0.00000        0.21207
   9347.00        0.00000        0.21080
   9348.00        0.00000        0.20950
   9349.00        0.00000        0.20815
   9350.00        0.00000        0.20677
   9351.00        0.00000        0.20535
   9352.00        0.00000        0.20389
   9353.00        0.00000        0.20239
   9354.00        0.00000        0.20085
   9355.00        0.00000        0.19930
   9356.00        0.00000        0.19769
   9357.00        0.00000        0.19606
   9358.00       -0.00049        0.19438
   9359.00       -0.00098        0.19269
   9360.00       -0.00146        0.19096
   9361.00       -0.00195        0.18921
   9362.00       -0.00244        0.18741
   9363.00       -0.00293        0.18559
   9364.00       -0.00342        0.18375
   9365.00       -0.00391        0.18188
   9366.00       -0.00439        0.17998
   9367.00       -0.00488        0.17805
   9368.00       -0.00537        0.17610
   9369.00       -0.00586        0.17412
   9370.00       -0.00635        0.17212
   9371.00       -0.00684        0.17010
   9372.00       -0.00732        0.16806
   9373.00       -0.00781        0.16599
   9374.00       -0.00830        0.16389
   9375.00       -0.00879        0.16179
   9376.00       -0.00928        0.15965
   9377.00       -0.00977        0.15750
   9378.00       -0.01025        0.15533
   9379.00       -0.01074        0.15314
   9380.00       -0.01123        0.15094
   9381.00       -0.01172        0.14871
   9382.00       -0.01221        0.14647
   9383.00       -0.01270        0.14423
   9384.00       -0.01318        0.14195
   9385.00       -0.01367        0.13968
   9386.00       -0.01416        0.13739
   9387.00       -0.01465        0.13509
   9388.00       -0.01514        0.13277
   9389.00       -0.01562        0.13045
   9390.00       -0.01562        0.12811
   9391.00       -0.01562        0.12578
   9392.00       -0.01562        0.12343
   9393.00       -0.01562        0.12109
   9394.00       -0.01562        0.11873
   9395.00       -0.01562        0.11638
   9396.00       -0.01562        0.11403
   9397.00       -0.01562        0.11166
   9398.00       -0.01562        0.10931
   9399.00       -0.01562        0.10696
   9400.00       -0.01562        0.10461
   9401.00       -0.01562        0.10226
   9402.00       -0.01514        0.09993
   9403.00       -0.01465        0.09760
   9404.00       -0.01416        0.09526
   9405.00       -0.01367        0.09294
   9406.00       -0.01318        0.09064
   9407.00       -0.01270        0.08835
   9408.00       -0.01221        0.08606
   9409.00       -0.01172        0.08379
   9410.00       -0.01123        0.08153
   9411.00       -0.01074        0.07928
   9412.00       -0.01025        0.07706
   9413.00       -0.00977        0.07486
   9414.00       -0.00928        0.07266
   9415.00       -0.00879        0.07050
   9416.00       -0.00830        0.06833
   9417.00       -0.00732        0.06621
   9418.00       -0.00635        0.06409
   9419.00       -0.00537        0.06200
   9420.00       -0.00439        0.05992
   9421.00       -0.00342        0.05788
   9422.00       -0.00244        0.05585
   9423.00       -0.00146        0.05385
   9424.00       -0.00049        0.05186
   9425.00        0.00049        0.04991
   9426.00        0.00146        0.04797
   9427.00        0.00244        0.04605
   9428.00        0.00342        0.04417
   9429.00        0.00439        0.04230
   9430.00        0.00537        0.04045
   9431.00        0.00635        0.03864
   9432.00        0.00732        0.03683
   9433.00        0.00830        0.03506
   9434.00        0.00928        0.03331
   9435.00        0.00977        0.03157
   9436.00        0.01025        0.02986
   9437.00        0.01074        0.02817
   9438.00        0.01123        0.02650
   9439.00        0.01172        0.02484
   9440.00        0.01221        0.02321
   9441.00        0.01270        0.02161
   9442.00        0.01318        0.02000
   9443.00        0.01367        0.01843
   9444.00        0.01416        0.01686
   9445.00        0.01465        0.01532
   9446.00        0.01514        0.01379
   9447.00        0.01562        0.01228
   9448.00        0.01611        0.01079
   9449.00        0.01660        0.00931
   9450.00        0.01709        0.00784
   9451.00        0.01758        0.00639
   9452.00        0.01807        0.00496
   9453.00        0.01855        0.00352
   9454.00        0.01855        0.00212
   9455.00        0.01855        0.00073
   9456.00        0.01855       -0.00066
   9457.00        0.01855       -0.00203
   9458.00        0.01855       -0.00337
   9459.00        0.01855       -0.00471
   9460.00        0.01855       -0.00604
   9461.00        0.01855       -0.00735
   9462.00        0.01855       -0.00865
   9463.00        0.01855       -0.00993
   9464.00        0.01855       -0.01120
   9465.00        0.01855       -0.01244
   9466.00        0.01855       -0.01367
   9467.00        0.01855       -0.01488
   9468.00        0.01855       -0.01607
   9469.00        0.01855       -0.01723
   9470.00        0.01855       -0.01839
   9471.00        0.01855       -0.01950
   9472.00        0.01855       -0.02060
   9473.00        0.01855       -0.02168
   9474.00        0.01855       -0.02272
   9475.00        0.01855       -0.02374
   9476.00        0.01855       -0.02472
   9477.00        0.01855       -0.02568
   9478.00        0.01855       -0.02660
   9479.00        0.01855       -0.02750
   9480.00        0.01855       -0.02834
   9481.00        0.01807       -0.02916
   9482.00        0.01758       -0.02992
   9483.00        0.01709       -0.03065
   9484.00        0.01660       -0.03134
   9485.00        0.01611       -0.03198
   9486.00        0.01562       -0.03259
   9487.00        0.01514       -0.03314
   9488.00        0.01465       -0.03363
   9489.00        0.01416       -0.03409
   9490.00        0.01367       -0.03448
   9491.00        0.01318       -0.03482
   9492.00        0.01270       -0.03511
   9493.00        0.01221       -0.03534
   9494.00        0.01172       -0.03552
   9495.00        0.01123       -0.03563
   9496.00        0.01074       -0.03569
   9497.00        0.01025       -0.03569
   9498.00        0.00977       -0.03561
   9499.00        0.00928       -0.03549
   9500.00        0.00879       -0.03531
   9501.00        0.00830       -0.03505
   9502.00        0.00781       -0.03474
   9503.00        0.00732       -0.03436
   9504.00        0.00684       -0.03394
   9505.00        0.00635       -0.03343
   9506.00        0.00586       -0.03288
   9507.00        0.00537       -0.03226
   9508.00        0.00488       -0.03159
   9509.00        0.00439       -0.03084
   9510.00        0.00391       -0.03004
   9511.00        0.00342       -0.02921
   9512.00        0.00293       -0.02829
   9513.00        0.00244       -0.02734
   9514.00        0.00195       -0.02632
   9515.00        0.00146       -0.02527
   9516.00        0.00098       -0.02417
   9517.00        0.00049       -0.02301
   9518.00        0.00000       -0.02182
   9519.00       -0.00049       -0.02060
   9520.00       -0.00098       -0.01933
   9521.00       -0.00146       -0.01802
   9522.00       -0.00195       -0.01669
   9523.00       -0.00244       -0.01532
   9524.00       -0.00293       -0.01393
   9525.00       -0.00342       -0.01253
   9526.00       -0.00391       -0.01109
   9527.00       -0.00439       -0.00966
   9528.00       -0.00488       -0.00819
   9529.00       -0.00537       -0.00673
   9530.00       -0.00586       -0.00526
   9531.00       -0.00635       -0.00378
   9532.00       -0.00684       -0.00232
   9533.00       -0.00732       -0.00085
   9534.00       -0.00781        0.00061
   9535.00       -0.00830        0.00206
   9536.00       -0.00879        0.00348
   9537.00       -0.00928        0.00490
   9538.00       -0.00977        0.00629
   9539.00       -0.01074        0.00766
   9540.00       -0.01172        0.00900
   9541.00       -0.01270        0.01031
   9542.00       -0.01367        0.01160
   9543.00       -0.01465        0.01285
   9544.00       -0.01562        0.01405
   9545.00       -0.01660        0.01521
   9546.00       -0.01758        0.01634
   9547.00       -0.01807        0.01743
   9548.00       -0.01855        0.01846
   9549.00       -0.01904        0.01945
   9550.00       -0.01953        0.02039
   9551.00       -0.02002        0.02129
   9552.00       -0.02051        0.02213
   9553.00       -0.02100        0.02290
   9554.00       -0.02148        0.02365
   9555.00       -0.02197        0.02434
   9556.00       -0.02246        0.02496
   9557.00       -0.02295        0.02554
   9558.00       -0.02344        0.02608
   9559.00       -0.02393        0.02657
   9560.00       -0.02441        0.02699
   9561.00       -0.02490        0.02737
   9562.00       -0.02539        0.02769
   9563.00       -0.02588        0.02798
   9564.00       -0.02637        0.02823
   9565.00       -0.02637        0.02843
   9566.00       -0.02637        0.02858
   9567.00       -0.02637        0.02870
   9568.00       -0.02637        0.02878
   9569.00       -0.02637        0.02882
   9570.00       -0.02637        0.02884
   9571.00       -0.02637        0.02882
   9572.00       -0.02637        0.02878
   9573.00       -0.02637        0.02872
   9574.00       -0.02637        0.02863
   9575.00       -0.02588        0.02852
   9576.00       -0.02539        0.02841
   9577.00       -0.02490        0.02827
   9578.00       -0.02441        0.02814
   9579.00       -0.02393        0.02800
   9580.00       -0.02344        0.02786
   9581.00       -0.02295        0.02773
   9582.00       -0.02246        0.02760
   9583.00       -0.02197        0.02748
   9584.00       -0.02148        0.02737
   9585.00       -0.02100        0.02727
   9586.00       -0.02002        0.02721
   9587.00       -0.01904        0.02715
   9588.00       -0.01807        0.02711
   9589.00       -0.01709        0.02713
   9590.00       -0.01611        0.02716
   9591.00       -0.01514        0.02722
   9592.00       -0.01416        0.02733
   9593.00       -0.01318        0.02747
   9594.00       -0.01221        0.02765
   9595.00       -0.01123        0.02788
   9596.00       -0.01025        0.02814
   9597.00       -0.00928        0.02846
   9598.00       -0.00830        0.02882
   9599.00       -0.00732        0.02924
   9600.00       -0.00635        0.02971
   9601.00       -0.00537        0.03021
   9602.00       -0.00439        0.03079
   9603.00       -0.00342        0.03140
   9604.00       -0.00244        0.03209
   9605.00       -0.00146        0.03281
   9606.00       -0.00049        0.03360
   9607.00        0.00049        0.03442
   9608.00        0.00146        0.03532
   9609.00        0.00244        0.03625
   9610.00        0.00342        0.03725
   9611.00        0.00439        0.03830
   9612.00        0.00488        0.03938
   9613.00        0.00537        0.04053
   9614.00        0.00586        0.04172
   9615.00        0.00635        0.04294
   9616.00        0.00684        0.04422
   9617.00        0.00732        0.04553
   9618.00        0.00781        0.04689
   9619.00        0.00830        0.04828
   9620.00        0.00879        0.04970
   9621.00        0.00928        0.05115
   9622.00        0.00928        0.05264
   9623.00        0.00928        0.05415
   9624.00        0.00928        0.05568
   9625.00        0.00928        0.05724
   9626.00        0.00928        0.05881
   9627.00        0.00928        0.06041
   9628.00        0.00928        0.06200
   9629.00        0.00928        0.06361
   9630.00        0.00928        0.06523
   9631.00        0.00928        0.06685
   9632.00        0.00928        0.06847
   9633.00        0.00879        0.07008
   9634.00        0.00830        0.07170
   9635.00        0.00781        0.07330
   9636.00        0.00732        0.07491
   9637.00        0.00684        0.07648
   9638.00        0.00635        0.07805
   9639.00        0.00586        0.07959
   9640.00        0.00537        0.08112
   9641.00        0.00488        0.08261
   9642.00        0.00439        0.08409
   9643.00        0.00391        0.08554
   9644.00        0.00342        0.08696
   9645.00        0.00293        0.08835
   9646.00        0.00244        0.08969
   9647.00        0.00195        0.09102
   9648.00        0.00146        0.09230
   9649.00        0.00098        0.09354
   9650.00        0.00049        0.09476
   9651.00        0.00000        0.09592
   9652.00       -0.00049        0.09705
   9653.00       -0.00098        0.09813
   9654.00       -0.00146        0.09918
   9655.00       -0.00195        0.10017
   9656.00       -0.00244        0.10114
   9657.00       -0.00293        0.10205
   9658.00       -0.00342        0.10292
   9659.00       -0.00391        0.10376
   9660.00       -0.00439        0.10454
   9661.00       -0.00488        0.10529
   9662.00       -0.00537        0.10599
   9663.00       -0.00586        0.10666
   9664.00       -0.00635        0.10728
   9665.00       -0.00684        0.10786
   9666.00       -0.00732        0.10840
   9667.00       -0.00781        0.10890
   9668.00       -0.00781        0.10938
   9669.00       -0.00781        0.10980
   9670.00       -0.00781        0.11020
   9671.00       -0.00781        0.11055
   9672.00       -0.00781        0.11087
   9673.00       -0.00781        0.11116
   9674.00       -0.00781        0.11143
   9675.00       -0.00781        0.11166
   9676.00       -0.00781        0.11186
   9677.00       -0.00781        0.11203
   9678.00       -0.00781        0.11217
   9679.00       -0.00781        0.11229
   9680.00       -0.00732        0.11238
   9681.00       -0.00684        0.11244
   9682.00       -0.00635        0.11249
   9683.00       -0.00586        0.11250
   9684.00       -0.00537        0.11250
   9685.00       -0.00488        0.11247
   9686.00       -0.00439        0.11243
   9687.00       -0.00391        0.11237
   9688.00       -0.00342        0.11227
   9689.00       -0.00293        0.11217
   9690.00       -0.00244        0.11205
   9691.00       -0.00195        0.11189
   9692.00       -0.00146        0.11172
   9693.00       -0.00098        0.11154
   9694.00       -0.00049        0.11133
   9695.00        0.00000        0.11110
   9696.00        0.00049        0.11086
   9697.00        0.00098        0.11060
   9698.00        0.00146        0.11031
   9699.00        0.00195        0.10999
   9700.00        0.00244        0.10966
   9701.00        0.00293        0.10930
   9702.00        0.00342        0.10892
   9703.00        0.00391        0.10852
   9704.00        0.00439        0.10808
   9705.00        0.00488        0.10762
   9706.00        0.00537        0.10715
   9707.00        0.00586        0.10663
   9708.00        0.00635        0.10608
   9709.00        0.00684        0.10550
   9710.00        0.00732        0.10489
   9711.00        0.00781        0.10425
   9712.00        0.00830        0.10358
   9713.00        0.00879        0.10286
   9714.00        0.00928        0.10211
   9715.00        0.00977        0.10133
   9716.00        0.01025        0.10051
   9717.00        0.01074        0.09964
   9718.00        0.01123        0.09874
   9719.00        0.01172        0.09779
   9720.00        0.01172        0.09680
   9721.00        0.01172        0.09576
   9722.00        0.01172        0.09470
   9723.00        0.01172        0.09357
   9724.00        0.01172        0.09241
   9725.00        0.01172        0.09120
   9726.00        0.01172        0.08995
   9727.00        0.01172        0.08864
   9728.00        0.01172        0.08730
   9729.00        0.01172        0.08591
   9730.00        0.01172        0.08447
   9731.00        0.01172        0.08299
   9732.00        0.01172        0.08147
   9733.00        0.01172        0.07991
   9734.00        0.01172        0.07829
   9735.00        0.01172        0.07664
   9736.00        0.01172        0.07495
   9737.00        0.01172        0.07323
   9738.00        0.01123        0.07147
   9739.00        0.01074        0.06966
   9740.00        0.01025        0.06783
   9741.00        0.00977        0.06596
   9742.00        0.00928        0.06407
   9743.00        0.00879        0.06215
   9744.00        0.00830        0.06020
   9745.00        0.00781        0.05823
   9746.00        0.00732        0.05623
   9747.00        0.00684        0.05421
   9748.00        0.00635        0.05219
   9749.00        0.00586        0.05016
   9750.00        0.00537        0.04810
   9751.00        0.00488        0.04605
   9752.00        0.00439        0.04399
   9753.00        0.00439        0.04193
   9754.00        0.00439        0.03987
   9755.00        0.00439        0.03783
[truncated: 42,846 more chars]
