# Supplementary material for: The near-field tsunami generated by the 15 January 2022 eruption of the Hunga Tonga-Hunga Ha’apai volcano and its impact on Tongatapu, Tonga
Source: Sci Rep. 2022 Sep 7;12:15187. doi: 10.1038/s41598-022-19486-w (PMC9452557; doi:10.1038/s41598-022-19486-w)
Supplement: Supplementary file 4 — Supplementary Information 4. [file 41598_2022_19486_MOESM4_ESM.zip › Output-Point_R0_125TNT.txt]

      0.00        0.00000        0.00000
      1.00        0.00000        0.00000
      2.00        0.00000        0.00000
      3.00        0.00000        0.00000
      4.00        0.00000        0.00000
      5.00        0.00000        0.00000
      6.00        0.00000        0.00000
      7.00        0.00000        0.00000
      8.00        0.00000        0.00000
      9.00        0.00000        0.00000
     10.00        0.00000        0.00000
     11.00        0.00000        0.00000
     12.00        0.00000        0.00000
     13.00        0.00000        0.00000
     14.00        0.00000        0.00000
     15.00        0.00000        0.00000
     16.00        0.00000        0.00000
     17.00        0.00000        0.00000
     18.00        0.00000        0.00000
     19.00        0.00000        0.00000
     20.00        0.00000        0.00000
     21.00        0.00000        0.00000
     22.00        0.00000        0.00000
     23.00        0.00000        0.00000
     24.00        0.00000        0.00000
     25.00        0.00000        0.00000
     26.00        0.00000        0.00000
     27.00        0.00000        0.00000
     28.00        0.00000        0.00000
     29.00        0.00000        0.00000
     30.00        0.00000        0.00000
     31.00        0.00000        0.00000
     32.00        0.00000        0.00000
     33.00        0.00000        0.00000
     34.00        0.00000        0.00000
     35.00        0.00000        0.00000
     36.00        0.00000        0.00000
     37.00        0.00000        0.00000
     38.00        0.00000        0.00000
     39.00        0.00000        0.00000
     40.00        0.00000        0.00000
     41.00        0.00000        0.00000
     42.00        0.00000        0.00000
     43.00        0.00000        0.00000
     44.00        0.00000        0.00000
     45.00        0.00000        0.00000
     46.00        0.00000        0.00000
     47.00        0.00000        0.00000
     48.00        0.00000        0.00000
     49.00        0.00000        0.00000
     50.00        0.00000        0.00000
     51.00        0.00000        0.00000
     52.00        0.00000        0.00000
     53.00        0.00000        0.00000
     54.00        0.00000        0.00000
     55.00        0.00000        0.00000
     56.00        0.00000        0.00000
     57.00        0.00000        0.00000
     58.00        0.00000        0.00000
     59.00        0.00000        0.00000
     60.00        0.00000        0.00000
     61.00        0.00000        0.00000
     62.00        0.00000        0.00000
     63.00        0.00000        0.00000
     64.00        0.00000        0.00000
     65.00        0.00000        0.00000
     66.00        0.00000        0.00000
     67.00        0.00000        0.00000
     68.00        0.00000        0.00000
     69.00        0.00000        0.00000
     70.00        0.00000        0.00000
     71.00        0.00000        0.00000
     72.00        0.00000        0.00000
     73.00        0.00000        0.00000
     74.00        0.00000        0.00000
     75.00        0.00000        0.00000
     76.00        0.00000        0.00000
     77.00        0.00000        0.00000
     78.00        0.00000        0.00000
     79.00        0.00000        0.00000
     80.00        0.00000        0.00000
     81.00        0.00000        0.00000
     82.00        0.00000        0.00000
     83.00        0.00000        0.00000
     84.00        0.00000        0.00000
     85.00        0.00000        0.00000
     86.00        0.00000        0.00000
     87.00        0.00000        0.00000
     88.00        0.00000        0.00000
     89.00        0.00000        0.00000
     90.00        0.00000        0.00000
     91.00        0.00000        0.00000
     92.00        0.00000        0.00000
     93.00        0.00000        0.00000
     94.00        0.00000        0.00000
     95.00        0.00000        0.00000
     96.00        0.00000        0.00000
     97.00        0.00000        0.00000
     98.00        0.00000        0.00000
     99.00        0.00000        0.00000
    100.00        0.00000        0.00000
    101.00        0.00000        0.00000
    102.00        0.00000        0.00000
    103.00        0.00000        0.00000
    104.00        0.00000        0.00000
    105.00        0.00000        0.00000
    106.00        0.00000        0.00000
    107.00        0.00000        0.00000
    108.00        0.00000        0.00000
    109.00        0.00000        0.00000
    110.00        0.00000        0.00000
    111.00        0.00000        0.00000
    112.00        0.00000        0.00000
    113.00        0.00000        0.00000
    114.00        0.00000        0.00000
    115.00        0.00000        0.00000
    116.00        0.00000        0.00000
    117.00        0.00000        0.00000
    118.00        0.00000        0.00000
    119.00        0.00000        0.00000
    120.00        0.00000        0.00000
    121.00        0.00000        0.00000
    122.00        0.00000        0.00000
    123.00        0.00000        0.00000
    124.00        0.00000        0.00000
    125.00        0.00000        0.00000
    126.00        0.00000        0.00000
    127.00        0.00000        0.00000
    128.00        0.00000        0.00000
    129.00        0.00000        0.00000
    130.00        0.00000        0.00000
    131.00        0.00000        0.00000
    132.00        0.00000        0.00000
    133.00        0.00000        0.00000
    134.00        0.00000        0.00000
    135.00        0.00000        0.00000
    136.00        0.00000        0.00000
    137.00        0.00000        0.00000
    138.00        0.00000        0.00000
    139.00        0.00000        0.00000
    140.00        0.00000        0.00000
    141.00        0.00000        0.00000
    142.00        0.00000        0.00000
    143.00        0.00000        0.00000
    144.00        0.00000        0.00000
    145.00        0.00000        0.00000
    146.00        0.00000        0.00000
    147.00        0.00000        0.00000
    148.00        0.00000        0.00000
    149.00        0.00000        0.00000
    150.00        0.00000        0.00000
    151.00        0.00000        0.00000
    152.00        0.00000        0.00000
    153.00        0.00000        0.00000
    154.00        0.00000        0.00000
    155.00        0.00000        0.00000
    156.00        0.00000        0.00000
    157.00        0.00000        0.00000
    158.00        0.00000        0.00000
    159.00        0.00000        0.00000
    160.00        0.00000        0.00000
    161.00        0.00000        0.00000
    162.00        0.00000        0.00000
    163.00        0.00000        0.00000
    164.00        0.00000        0.00000
    165.00        0.00000        0.00000
    166.00        0.00000        0.00000
    167.00        0.00000        0.00000
    168.00        0.00000        0.00000
    169.00        0.00000        0.00000
    170.00        0.00000        0.00000
    171.00        0.00000        0.00000
    172.00        0.00000        0.00000
    173.00        0.00000        0.00000
    174.00        0.00000        0.00000
    175.00        0.00000        0.00000
    176.00        0.00000        0.00000
    177.00        0.00000        0.00000
    178.00        0.00000        0.00000
    179.00        0.00000        0.00000
    180.00        0.00000        0.00000
    181.00        0.00000        0.00000
    182.00        0.00000        0.00000
    183.00        0.00000        0.00000
    184.00        0.00000        0.00000
    185.00        0.00000        0.00000
    186.00        0.00000        0.00000
    187.00        0.00000        0.00000
    188.00        0.00000        0.00000
    189.00        0.00000        0.00000
    190.00        0.00000        0.00000
    191.00        0.00000        0.00000
    192.00        0.00000        0.00000
    193.00        0.00000        0.00000
    194.00        0.00000        0.00000
    195.00        0.00000        0.00000
    196.00        0.00000        0.00000
    197.00        0.00000        0.00000
    198.00        0.00000        0.00000
    199.00        0.00000        0.00000
    200.00        0.00000        0.00000
    201.00        0.00000        0.00000
    202.00        0.00000        0.00000
    203.00        0.00000        0.00000
    204.00        0.00000        0.00000
    205.00        0.00000        0.00000
    206.00        0.00000        0.00000
    207.00        0.00000        0.00000
    208.00        0.00000        0.00000
    209.00        0.00000        0.00000
    210.00        0.00000        0.00000
    211.00        0.00000        0.00000
    212.00        0.00000        0.00000
    213.00        0.00000        0.00000
    214.00        0.00000        0.00000
    215.00        0.00000        0.00000
    216.00        0.00000        0.00000
    217.00        0.00000        0.00000
    218.00        0.00000        0.00000
    219.00        0.00000        0.00000
    220.00        0.00000        0.00000
    221.00        0.00000        0.00000
    222.00        0.00000        0.00000
    223.00        0.00000        0.00000
    224.00        0.00000        0.00000
    225.00        0.00000        0.00000
    226.00        0.00000        0.00000
    227.00        0.00000        0.00000
    228.00        0.00000        0.00000
    229.00        0.00000        0.00000
    230.00        0.00000        0.00000
    231.00        0.00000        0.00000
    232.00        0.00000        0.00000
    233.00        0.00000        0.00000
    234.00        0.00000        0.00000
    235.00        0.00000        0.00000
    236.00        0.00000        0.00000
    237.00        0.00000        0.00000
    238.00        0.00000        0.00000
    239.00        0.00000        0.00000
    240.00        0.00000        0.00000
    241.00        0.00000        0.00000
    242.00        0.00000        0.00000
    243.00        0.00000        0.00000
    244.00        0.00000        0.00000
    245.00        0.00000        0.00000
    246.00        0.00000        0.00000
    247.00        0.00000        0.00000
    248.00        0.00000        0.00000
    249.00        0.00000        0.00000
    250.00        0.00000        0.00000
    251.00        0.00000        0.00000
    252.00        0.00000        0.00000
    253.00        0.00000        0.00000
    254.00        0.00000        0.00000
    255.00        0.00000        0.00000
    256.00        0.00000        0.00000
    257.00        0.00000        0.00000
    258.00        0.00000        0.00000
    259.00        0.00000        0.00000
    260.00        0.00000        0.00000
    261.00        0.00000        0.00000
    262.00        0.00000        0.00000
    263.00        0.00000        0.00000
    264.00        0.00000        0.00000
    265.00        0.00000        0.00000
    266.00        0.00000        0.00000
    267.00        0.00000        0.00000
    268.00        0.00000        0.00000
    269.00        0.00000        0.00000
    270.00        0.00000        0.00000
    271.00        0.00000        0.00000
    272.00        0.00000        0.00000
    273.00        0.00000        0.00000
    274.00        0.00000        0.00000
    275.00        0.00000        0.00000
    276.00        0.00000        0.00000
    277.00        0.00000        0.00000
    278.00        0.00000        0.00000
    279.00        0.00000        0.00000
    280.00        0.00000        0.00000
    281.00        0.00000        0.00000
    282.00        0.00000        0.00000
    283.00        0.00000        0.00000
    284.00        0.00000        0.00000
    285.00        0.00000        0.00000
    286.00        0.00000        0.00000
    287.00        0.00000        0.00000
    288.00        0.00000        0.00000
    289.00        0.00000        0.00000
    290.00        0.00000        0.00000
    291.00        0.00000        0.00000
    292.00        0.00000        0.00000
    293.00        0.00000        0.00000
    294.00        0.00000        0.00000
    295.00        0.00000        0.00000
    296.00        0.00000        0.00000
    297.00        0.00000        0.00000
    298.00        0.00000        0.00000
    299.00        0.00000        0.00000
    300.00        0.00000        0.00000
    301.00        0.00000        0.00000
    302.00        0.00000        0.00000
    303.00        0.00000        0.00000
    304.00        0.00000        0.00000
    305.00        0.00000        0.00000
    306.00        0.00000        0.00000
    307.00        0.00000        0.00000
    308.00        0.00000        0.00000
    309.00        0.00000        0.00000
    310.00        0.00000        0.00000
    311.00        0.00000        0.00000
    312.00        0.00000        0.00000
    313.00        0.00000        0.00000
    314.00        0.00000        0.00000
    315.00        0.00000        0.00000
    316.00        0.00000        0.00000
    317.00        0.00000        0.00000
    318.00        0.00000        0.00000
    319.00        0.00000        0.00000
    320.00        0.00000        0.00000
    321.00        0.00000        0.00000
    322.00        0.00000        0.00000
    323.00        0.00000        0.00000
    324.00        0.00000        0.00000
    325.00        0.00000        0.00000
    326.00        0.00000        0.00000
    327.00        0.00000        0.00000
    328.00        0.00000        0.00000
    329.00        0.00000        0.00000
    330.00        0.00000        0.00000
    331.00        0.00000        0.00000
    332.00        0.00000        0.00000
    333.00        0.00000        0.00000
    334.00        0.00000        0.00000
    335.00        0.00000        0.00000
    336.00        0.00000        0.00000
    337.00        0.00000        0.00000
    338.00        0.00000        0.00000
    339.00        0.00000        0.00000
    340.00        0.00000        0.00000
    341.00        0.00000        0.00000
    342.00        0.00000        0.00000
    343.00        0.00000        0.00000
    344.00        0.00000        0.00000
    345.00        0.00000        0.00000
    346.00        0.00000        0.00000
    347.00        0.00000        0.00000
    348.00        0.00000        0.00000
    349.00        0.00000        0.00000
    350.00        0.00000        0.00000
    351.00        0.00000        0.00000
    352.00        0.00000        0.00000
    353.00        0.00000        0.00000
    354.00        0.00000        0.00000
    355.00        0.00000        0.00000
    356.00        0.00000        0.00000
    357.00        0.00000        0.00000
    358.00        0.00000        0.00000
    359.00        0.00000        0.00000
    360.00        0.00000        0.00000
    361.00        0.00000        0.00000
    362.00        0.00000        0.00000
    363.00        0.00000        0.00000
    364.00        0.00000        0.00000
    365.00        0.00000        0.00000
    366.00        0.00000        0.00000
    367.00        0.00000        0.00000
    368.00        0.00000        0.00000
    369.00        0.00000        0.00000
    370.00        0.00000        0.00000
    371.00        0.00000        0.00000
    372.00        0.00000        0.00000
    373.00        0.00000        0.00000
    374.00        0.00000        0.00000
    375.00        0.00000        0.00000
    376.00        0.00000        0.00000
    377.00        0.00000        0.00000
    378.00        0.00000        0.00000
    379.00        0.00000        0.00000
    380.00        0.00000        0.00000
    381.00        0.00000        0.00000
    382.00        0.00000        0.00000
    383.00        0.00000        0.00000
    384.00        0.00000        0.00000
    385.00        0.00000        0.00000
    386.00        0.00000        0.00000
    387.00        0.00000        0.00000
    388.00        0.00000        0.00000
    389.00        0.00000        0.00000
    390.00        0.00000        0.00000
    391.00        0.00000        0.00000
    392.00        0.00000        0.00000
    393.00        0.00000        0.00000
    394.00        0.00000        0.00000
    395.00        0.00000        0.00000
    396.00        0.00000        0.00000
    397.00        0.00000        0.00000
    398.00        0.00000        0.00000
    399.00        0.00000        0.00000
    400.00        0.00000        0.00000
    401.00        0.00000        0.00000
    402.00        0.00000        0.00000
    403.00        0.00000        0.00000
    404.00        0.00000        0.00000
    405.00        0.00000        0.00000
    406.00        0.00000        0.00000
    407.00        0.00000        0.00000
    408.00        0.00000        0.00000
    409.00        0.00000        0.00000
    410.00        0.00000        0.00000
    411.00        0.00000        0.00000
    412.00        0.00000        0.00000
    413.00        0.00000        0.00000
    414.00        0.00000        0.00000
    415.00        0.00000        0.00000
    416.00        0.00000        0.00000
    417.00        0.00000        0.00000
    418.00        0.00000        0.00000
    419.00        0.00000        0.00000
    420.00        0.00000        0.00000
    421.00        0.00000        0.00000
    422.00        0.00000        0.00000
    423.00        0.00000        0.00000
    424.00        0.00000        0.00000
    425.00        0.00000        0.00000
    426.00        0.00000        0.00000
    427.00        0.00000        0.00000
    428.00        0.00000        0.00000
    429.00        0.00000        0.00000
    430.00        0.00000        0.00000
    431.00        0.00000        0.00000
    432.00        0.00000        0.00000
    433.00        0.00000        0.00000
    434.00        0.00000        0.00000
    435.00        0.00000        0.00000
    436.00        0.00000        0.00000
    437.00        0.00000        0.00000
    438.00        0.00000        0.00000
    439.00        0.00000        0.00000
    440.00        0.00000        0.00000
    441.00        0.00000        0.00000
    442.00        0.00000        0.00000
    443.00        0.00000        0.00000
    444.00        0.00000        0.00000
    445.00        0.00000        0.00000
    446.00        0.00000        0.00000
    447.00        0.00000        0.00000
    448.00        0.00000        0.00000
    449.00        0.00000        0.00000
    450.00        0.00000        0.00000
    451.00        0.00000        0.00000
    452.00        0.00000        0.00000
    453.00        0.00000        0.00000
    454.00        0.00000        0.00000
    455.00        0.00000        0.00000
    456.00        0.00000        0.00000
    457.00        0.00000        0.00000
    458.00        0.00000        0.00000
    459.00        0.00000        0.00000
    460.00        0.00000        0.00000
    461.00        0.00000        0.00000
    462.00        0.00000        0.00000
    463.00        0.00000        0.00000
    464.00        0.00000        0.00000
    465.00        0.00000        0.00000
    466.00        0.00000        0.00000
    467.00        0.00000        0.00000
    468.00        0.00000        0.00000
    469.00        0.00000        0.00000
    470.00        0.00000        0.00000
    471.00        0.00000        0.00000
    472.00        0.00000        0.00000
    473.00        0.00000        0.00000
    474.00        0.00000        0.00000
    475.00        0.00000        0.00000
    476.00        0.00000        0.00000
    477.00        0.00000        0.00000
    478.00        0.00000        0.00000
    479.00        0.00000        0.00000
    480.00        0.00000        0.00000
    481.00        0.00000        0.00000
    482.00        0.00000        0.00000
    483.00        0.00000        0.00000
    484.00        0.00000        0.00000
    485.00        0.00000        0.00000
    486.00        0.00000        0.00000
    487.00        0.00000        0.00000
    488.00        0.00000        0.00000
    489.00        0.00000        0.00000
    490.00        0.00000        0.00000
    491.00        0.00000        0.00000
    492.00        0.00000        0.00000
    493.00        0.00000        0.00000
    494.00        0.00000        0.00000
    495.00        0.00000        0.00000
    496.00        0.00000        0.00000
    497.00        0.00000        0.00000
    498.00        0.00000        0.00000
    499.00        0.00000        0.00000
    500.00        0.00000        0.00000
    501.00        0.00000        0.00000
    502.00        0.00000        0.00000
    503.00        0.00000        0.00000
    504.00        0.00000        0.00000
    505.00        0.00000        0.00000
    506.00        0.00000        0.00000
    507.00        0.00000        0.00000
    508.00        0.00000        0.00000
    509.00        0.00000        0.00000
    510.00        0.00000        0.00000
    511.00        0.00000        0.00000
    512.00        0.00000        0.00000
    513.00        0.00000        0.00000
    514.00        0.00000        0.00000
    515.00        0.00000        0.00000
    516.00        0.00000        0.00000
    517.00        0.00000        0.00000
    518.00        0.00000        0.00000
    519.00        0.00000        0.00000
    520.00        0.00000        0.00000
    521.00        0.00000        0.00000
    522.00        0.00000        0.00000
    523.00        0.00000        0.00000
    524.00        0.00000        0.00000
    525.00        0.00000        0.00000
    526.00        0.00000        0.00000
    527.00        0.00000        0.00000
    528.00        0.00000        0.00000
    529.00        0.00000        0.00000
    530.00        0.00000        0.00000
    531.00        0.00000        0.00000
    532.00        0.00000        0.00000
    533.00        0.00000        0.00000
    534.00        0.00000        0.00000
    535.00        0.00000        0.00000
    536.00        0.00000        0.00000
    537.00        0.00000        0.00000
    538.00        0.00000        0.00000
    539.00        0.00000        0.00000
    540.00        0.00000        0.00000
    541.00        0.00000        0.00000
    542.00        0.00000        0.00000
    543.00        0.00000        0.00000
    544.00        0.00000        0.00000
    545.00        0.00000        0.00000
    546.00        0.00000        0.00000
    547.00        0.00000        0.00000
    548.00        0.00000        0.00000
    549.00        0.00000        0.00000
    550.00        0.00000        0.00000
    551.00        0.00000        0.00000
    552.00        0.00000        0.00000
    553.00        0.00000        0.00000
    554.00        0.00000        0.00000
    555.00        0.00000        0.00000
    556.00        0.00000        0.00000
    557.00        0.00000        0.00000
    558.00        0.00000        0.00000
    559.00        0.00000        0.00000
    560.00        0.00000        0.00000
    561.00        0.00000        0.00000
    562.00        0.00000        0.00000
    563.00        0.00000        0.00000
    564.00        0.00000        0.00000
    565.00        0.00000        0.00000
    566.00        0.00000        0.00000
    567.00        0.00000        0.00000
    568.00        0.00000        0.00000
    569.00        0.00000        0.00000
    570.00        0.00000        0.00000
    571.00        0.00000        0.00000
    572.00        0.00000        0.00000
    573.00        0.00000        0.00000
    574.00        0.00000        0.00000
    575.00        0.00000        0.00000
    576.00        0.00000        0.00000
    577.00        0.00000        0.00000
    578.00        0.00000        0.00000
    579.00        0.00000        0.00000
    580.00        0.00000        0.00000
    581.00        0.00000        0.00000
    582.00        0.00000        0.00000
    583.00        0.00000        0.00000
    584.00        0.00000        0.00000
    585.00        0.00000        0.00000
    586.00        0.00000        0.00000
    587.00        0.00000        0.00000
    588.00        0.00000        0.00000
    589.00        0.00000        0.00000
    590.00        0.00000        0.00000
    591.00        0.00000        0.00000
    592.00        0.00000        0.00000
    593.00        0.00000        0.00000
    594.00        0.00000        0.00000
    595.00        0.00000        0.00000
    596.00        0.00000        0.00000
    597.00        0.00000        0.00000
    598.00        0.00000        0.00000
    599.00        0.00000        0.00000
    600.00        0.00000        0.00000
    601.00        0.00000        0.00000
    602.00        0.00000        0.00000
    603.00        0.00000        0.00000
    604.00        0.00000        0.00000
    605.00        0.00000        0.00000
    606.00        0.00000        0.00000
    607.00        0.00000        0.00000
    608.00        0.00000        0.00000
    609.00        0.00000        0.00000
    610.00        0.00000        0.00000
    611.00        0.00000        0.00000
    612.00        0.00000        0.00000
    613.00        0.00000        0.00000
    614.00        0.00000        0.00000
    615.00        0.00000        0.00000
    616.00        0.00000        0.00000
    617.00        0.00000        0.00000
    618.00        0.00000        0.00000
    619.00        0.00000        0.00000
    620.00        0.00000        0.00000
    621.00        0.00000        0.00000
    622.00        0.00000        0.00000
    623.00        0.00000        0.00000
    624.00        0.00000        0.00000
    625.00        0.00000        0.00000
    626.00        0.00000        0.00000
    627.00        0.00000        0.00000
    628.00        0.00000        0.00000
    629.00        0.00000        0.00000
    630.00        0.00000        0.00000
    631.00        0.00000        0.00000
    632.00        0.00000        0.00000
    633.00        0.00000        0.00000
    634.00        0.00000        0.00000
    635.00        0.00000        0.00000
    636.00        0.00000        0.00000
    637.00        0.00000        0.00000
    638.00        0.00000        0.00000
    639.00        0.00000        0.00000
    640.00        0.00000        0.00000
    641.00        0.00000        0.00000
    642.00        0.00000        0.00000
    643.00        0.00000        0.00000
    644.00        0.00000        0.00000
    645.00        0.00000        0.00000
    646.00        0.00000        0.00000
    647.00        0.00000        0.00000
    648.00        0.00000        0.00000
    649.00        0.00000        0.00000
    650.00        0.00000        0.00000
    651.00        0.00000        0.00000
    652.00        0.00000        0.00000
    653.00        0.00000        0.00000
    654.00        0.00000        0.00000
    655.00        0.00000        0.00000
    656.00        0.00000        0.00000
    657.00        0.00000        0.00000
    658.00        0.00000        0.00000
    659.00        0.00000        0.00000
    660.00        0.00000        0.00000
    661.00        0.00000        0.00000
    662.00        0.00000        0.00000
    663.00        0.00000        0.00000
    664.00        0.00000        0.00000
    665.00        0.00000        0.00000
    666.00        0.00000        0.00000
    667.00        0.00000        0.00000
    668.00        0.00000        0.00000
    669.00        0.00000        0.00000
    670.00        0.00000        0.00000
    671.00        0.00000        0.00000
    672.00        0.00000        0.00000
    673.00        0.00000        0.00000
    674.00        0.00000        0.00000
    675.00        0.00000        0.00000
    676.00        0.00000        0.00000
    677.00        0.00000        0.00000
    678.00        0.00000        0.00000
    679.00        0.00000        0.00000
    680.00        0.00000        0.00000
    681.00        0.00000        0.00000
    682.00        0.00000        0.00000
    683.00        0.00000        0.00000
    684.00        0.00000        0.00000
    685.00        0.00000        0.00000
    686.00        0.00000        0.00000
    687.00        0.00000        0.00000
    688.00        0.00000        0.00000
    689.00        0.00000        0.00000
    690.00        0.00000        0.00000
    691.00        0.00000        0.00000
    692.00        0.00000        0.00000
    693.00        0.00000        0.00000
    694.00        0.00000        0.00000
    695.00        0.00000        0.00000
    696.00        0.00000        0.00000
    697.00        0.00000        0.00000
    698.00        0.00000        0.00000
    699.00        0.00000        0.00000
    700.00        0.00000        0.00000
    701.00        0.00000        0.00000
    702.00        0.00000        0.00000
    703.00        0.00000        0.00000
    704.00        0.00000        0.00000
    705.00        0.00000        0.00000
    706.00        0.00000        0.00000
    707.00        0.00000        0.00000
    708.00        0.00000        0.00000
    709.00        0.00000        0.00000
    710.00        0.00000        0.00000
    711.00        0.00000        0.00000
    712.00        0.00000        0.00000
    713.00        0.00000        0.00000
    714.00        0.00000        0.00000
    715.00        0.00000        0.00000
    716.00        0.00000        0.00000
    717.00        0.00000        0.00000
    718.00        0.00000        0.00000
    719.00        0.00000        0.00000
    720.00        0.00000        0.00000
    721.00        0.00000        0.00000
    722.00        0.00000        0.00000
    723.00        0.00000        0.00000
    724.00        0.00000        0.00000
    725.00        0.00000        0.00000
    726.00        0.00000        0.00000
    727.00        0.00000        0.00000
    728.00        0.00000        0.00000
    729.00        0.00000        0.00000
    730.00        0.00000        0.00000
    731.00        0.00000        0.00000
    732.00        0.00000        0.00000
    733.00        0.00000        0.00000
    734.00        0.00000        0.00000
    735.00        0.00000        0.00000
    736.00        0.00000        0.00000
    737.00        0.00000        0.00000
    738.00        0.00000        0.00000
    739.00        0.00000        0.00000
    740.00        0.00000        0.00000
    741.00        0.00000        0.00000
    742.00        0.00000        0.00000
    743.00        0.00000        0.00000
    744.00        0.00000        0.00000
    745.00        0.00000        0.00000
    746.00        0.00000        0.00000
    747.00        0.00000        0.00000
    748.00        0.00000        0.00000
    749.00        0.00000        0.00000
    750.00        0.00000        0.00000
    751.00        0.00000        0.00000
    752.00        0.00000        0.00000
    753.00        0.00000        0.00000
    754.00        0.00000        0.00000
    755.00        0.00000        0.00000
    756.00        0.00000        0.00000
    757.00        0.00000        0.00000
    758.00        0.00000        0.00000
    759.00        0.00000        0.00000
    760.00        0.00000        0.00000
    761.00        0.00000        0.00000
    762.00        0.00000        0.00000
    763.00        0.00000        0.00000
    764.00        0.00000        0.00000
    765.00        0.00000        0.00000
    766.00        0.00000        0.00000
    767.00        0.00000        0.00000
    768.00        0.00000        0.00000
    769.00        0.00000        0.00000
    770.00        0.00000        0.00000
    771.00        0.00000        0.00000
    772.00        0.00000        0.00000
    773.00        0.00000        0.00000
    774.00        0.00000        0.00000
    775.00        0.00000        0.00000
    776.00        0.00000        0.00000
    777.00        0.00000        0.00000
    778.00        0.00000        0.00000
    779.00        0.00000        0.00000
    780.00        0.00000        0.00000
    781.00        0.00000        0.00000
    782.00        0.00000        0.00000
    783.00        0.00000        0.00000
    784.00        0.00000        0.00000
    785.00        0.00000        0.00000
    786.00        0.00000        0.00000
    787.00        0.00000        0.00000
    788.00        0.00000        0.00000
    789.00        0.00000        0.00000
    790.00        0.00000        0.00000
    791.00        0.00000        0.00000
    792.00        0.00000        0.00000
    793.00        0.00000        0.00000
    794.00        0.00000        0.00000
    795.00        0.00000        0.00000
    796.00        0.00000        0.00000
    797.00        0.00000        0.00000
    798.00        0.00000        0.00000
    799.00        0.00000        0.00000
    800.00        0.00000        0.00000
    801.00        0.00000        0.00000
    802.00        0.00000        0.00000
    803.00        0.00000        0.00000
    804.00        0.00000        0.00000
    805.00        0.00000        0.00000
    806.00        0.00000        0.00000
    807.00        0.00000        0.00000
    808.00        0.00000        0.00000
    809.00        0.00000        0.00000
    810.00        0.00000        0.00000
    811.00        0.00000        0.00000
    812.00        0.00000        0.00000
    813.00        0.00000        0.00000
    814.00        0.00000        0.00000
    815.00        0.00000        0.00000
    816.00        0.00000        0.00000
    817.00        0.00000        0.00000
    818.00        0.00000        0.00000
    819.00        0.00000        0.00000
    820.00        0.00000        0.00000
    821.00        0.00000        0.00000
    822.00        0.00000        0.00000
    823.00        0.00000        0.00000
    824.00        0.00000        0.00000
    825.00        0.00000        0.00000
    826.00        0.00000        0.00000
    827.00        0.00000        0.00000
    828.00        0.00000        0.00000
    829.00        0.00000        0.00000
    830.00        0.00000        0.00000
    831.00        0.00000        0.00000
    832.00        0.00000        0.00000
    833.00        0.00000        0.00000
    834.00        0.00000        0.00000
    835.00        0.00000        0.00000
    836.00        0.00000        0.00000
    837.00        0.00000        0.00000
    838.00        0.00000        0.00000
    839.00        0.00000        0.00000
    840.00        0.00000        0.00000
    841.00        0.00000        0.00000
    842.00        0.00000        0.00000
    843.00        0.00000        0.00000
    844.00        0.00000        0.00000
    845.00        0.00000        0.00000
    846.00        0.00000        0.00000
    847.00        0.00000        0.00000
    848.00        0.00000        0.00000
    849.00        0.00000        0.00000
    850.00        0.00000        0.00000
    851.00        0.00000        0.00000
    852.00        0.00000        0.00000
    853.00        0.00000        0.00000
    854.00        0.00000        0.00000
    855.00        0.00000        0.00000
    856.00        0.00000        0.00000
    857.00        0.00000        0.00000
    858.00        0.00000        0.00000
    859.00        0.00000        0.00000
    860.00        0.00000        0.00000
    861.00        0.00000        0.00000
    862.00        0.00000        0.00000
    863.00        0.00000        0.00000
    864.00        0.00000        0.00000
    865.00        0.00000        0.00000
    866.00        0.00000        0.00000
    867.00        0.00000        0.00000
    868.00        0.00000        0.00000
    869.00        0.00000        0.00000
    870.00        0.00000        0.00000
    871.00        0.00000        0.00000
    872.00        0.00000        0.00000
    873.00        0.00000        0.00000
    874.00        0.00000        0.00000
    875.00        0.00000        0.00000
    876.00        0.00000        0.00000
    877.00        0.00000        0.00000
    878.00        0.00000        0.00000
    879.00        0.00000        0.00000
    880.00        0.00000        0.00000
    881.00        0.00000        0.00000
    882.00        0.00000        0.00000
    883.00        0.00000        0.00000
    884.00        0.00000        0.00000
    885.00        0.00000        0.00000
    886.00        0.00000        0.00000
    887.00        0.00000        0.00000
    888.00        0.00000        0.00000
    889.00        0.00000        0.00000
    890.00        0.00000        0.00000
    891.00        0.00000        0.00000
    892.00        0.00000        0.00000
    893.00        0.00000        0.00000
    894.00        0.00000        0.00000
    895.00        0.00000        0.00000
    896.00        0.00000        0.00000
    897.00        0.00000        0.00000
    898.00        0.00000        0.00000
    899.00        0.00000        0.00000
    900.00        0.00000        0.00000
    901.00        0.00000        0.00000
    902.00        0.00000        0.00000
    903.00        0.00000        0.00000
    904.00        0.00000        0.00000
    905.00        0.00000        0.00000
    906.00        0.00000        0.00000
    907.00        0.00000        0.00000
    908.00        0.00000        0.00000
    909.00        0.00000        0.00000
    910.00        0.00000        0.00000
    911.00        0.00000        0.00000
    912.00        0.00000        0.00000
    913.00        0.00000        0.00000
    914.00        0.00000        0.00000
    915.00        0.00000        0.00000
    916.00        0.00000        0.00000
    917.00        0.00000        0.00000
    918.00        0.00000        0.00000
    919.00        0.00000        0.00000
    920.00        0.00000        0.00000
    921.00        0.00000        0.00000
    922.00        0.00000        0.00000
    923.00        0.00000        0.00000
    924.00        0.00000        0.00000
    925.00        0.00000        0.00000
    926.00        0.00000        0.00000
    927.00        0.00000        0.00000
    928.00        0.00000        0.00000
    929.00        0.00000        0.00000
    930.00        0.00000        0.00000
    931.00        0.00000        0.00000
    932.00        0.00000        0.00000
    933.00        0.00000        0.00000
    934.00        0.00000        0.00000
    935.00        0.00000        0.00000
    936.00        0.00000        0.00000
    937.00        0.00000        0.00000
    938.00        0.00000        0.00000
    939.00        0.00000        0.00000
    940.00        0.00000        0.00000
    941.00        0.00000        0.00000
    942.00        0.00000        0.00000
    943.00        0.00000        0.00000
    944.00        0.00000        0.00000
    945.00        0.00000        0.00000
    946.00        0.00000        0.00000
    947.00        0.00000        0.00000
    948.00        0.00000        0.00000
    949.00        0.00000        0.00000
    950.00        0.00000        0.00000
    951.00        0.00000        0.00000
    952.00        0.00000        0.00000
    953.00        0.00000        0.00000
    954.00        0.00000        0.00000
    955.00        0.00000        0.00000
    956.00        0.00000        0.00000
    957.00        0.00000        0.00000
    958.00        0.00000        0.00000
    959.00        0.00000        0.00000
    960.00        0.00000        0.00000
    961.00        0.00000        0.00000
    962.00        0.00000        0.00000
    963.00        0.00000        0.00000
    964.00        0.00000        0.00000
    965.00        0.00000        0.00000
    966.00        0.00000        0.00000
    967.00        0.00000        0.00000
    968.00        0.00000        0.00000
    969.00        0.00000        0.00000
    970.00        0.00000        0.00000
    971.00        0.00000        0.00000
    972.00        0.00000        0.00000
    973.00        0.00000        0.00000
    974.00        0.00000        0.00000
    975.00        0.00000        0.00000
    976.00        0.00000        0.00000
    977.00        0.00000        0.00000
    978.00        0.00000        0.00000
    979.00        0.00000        0.00000
    980.00        0.00000        0.00000
    981.00        0.00000        0.00000
    982.00        0.00000        0.00000
    983.00        0.00000        0.00000
    984.00        0.00000        0.00000
    985.00        0.00000        0.00000
    986.00        0.00000        0.00000
    987.00        0.00000        0.00000
    988.00        0.00000        0.00000
    989.00        0.00000        0.00000
    990.00        0.00000        0.00000
    991.00        0.00000        0.00000
    992.00        0.00000        0.00000
    993.00        0.00000        0.00000
    994.00        0.00000        0.00000
    995.00        0.00000        0.00000
    996.00        0.00000        0.00000
    997.00        0.00000        0.00000
    998.00        0.00000        0.00000
    999.00        0.00000        0.00000
   1000.00        0.00000        0.00000
   1001.00        0.00000        0.00000
   1002.00        0.00000        0.00000
   1003.00        0.00000        0.00000
   1004.00        0.00000        0.00000
   1005.00        0.00000        0.00000
   1006.00        0.00000        0.00000
   1007.00        0.00000        0.00000
   1008.00        0.00000        0.00000
   1009.00        0.00000        0.00000
   1010.00        0.00000        0.00000
   1011.00        0.00000        0.00000
   1012.00        0.00000        0.00000
   1013.00        0.00000        0.00000
   1014.00        0.00000        0.00000
   1015.00        0.00000        0.00000
   1016.00        0.00000        0.00000
   1017.00        0.00000        0.00000
   1018.00        0.00000        0.00000
   1019.00        0.00000        0.00000
   1020.00        0.00000        0.00000
   1021.00        0.00000        0.00000
   1022.00        0.00000        0.00000
   1023.00        0.00000        0.00000
   1024.00        0.00000        0.00000
   1025.00        0.00000        0.00000
   1026.00        0.00000        0.00000
   1027.00        0.00000        0.00000
   1028.00        0.00000        0.00000
   1029.00        0.00000        0.00000
   1030.00        0.00000        0.00000
   1031.00        0.00000        0.00000
   1032.00        0.00000        0.00000
   1033.00        0.00000        0.00000
   1034.00        0.00000        0.00000
   1035.00        0.00000        0.00000
   1036.00        0.00000        0.00000
   1037.00        0.00000        0.00000
   1038.00        0.00000        0.00000
   1039.00        0.00000        0.00000
   1040.00        0.00000        0.00000
   1041.00        0.00000        0.00000
   1042.00        0.00000        0.00000
   1043.00        0.00000        0.00000
   1044.00        0.00000        0.00000
   1045.00        0.00000        0.00000
   1046.00        0.00000        0.00000
   1047.00        0.00000        0.00000
   1048.00        0.00000        0.00000
   1049.00        0.00000        0.00000
   1050.00        0.00000        0.00000
   1051.00        0.00000        0.00000
   1052.00        0.00000        0.00000
   1053.00        0.00000        0.00000
   1054.00        0.00000        0.00000
   1055.00        0.00000        0.00000
   1056.00        0.00000        0.00000
   1057.00        0.00000        0.00000
   1058.00        0.00000        0.00000
   1059.00        0.00000        0.00000
   1060.00        0.00000        0.00000
   1061.00        0.00000        0.00000
   1062.00        0.00000        0.00000
   1063.00        0.00000        0.00000
   1064.00        0.00000        0.00000
   1065.00        0.00000        0.00000
   1066.00        0.00000        0.00000
   1067.00        0.00000        0.00000
   1068.00        0.00000        0.00000
   1069.00        0.00000        0.00000
   1070.00        0.00000        0.00000
   1071.00        0.00000        0.00000
   1072.00        0.00000        0.00000
   1073.00        0.00000        0.00000
   1074.00        0.00000        0.00000
   1075.00        0.00000        0.00000
   1076.00        0.00000        0.00000
   1077.00        0.00000        0.00000
   1078.00        0.00000        0.00000
   1079.00        0.00000        0.00000
   1080.00        0.00000        0.00000
   1081.00        0.00000        0.00000
   1082.00        0.00000        0.00000
   1083.00        0.00000        0.00000
   1084.00        0.00000        0.00000
   1085.00        0.00000        0.00000
   1086.00        0.00000        0.00000
   1087.00        0.00000        0.00000
   1088.00        0.00000        0.00000
   1089.00        0.00000        0.00000
   1090.00        0.00000        0.00000
   1091.00        0.00000        0.00000
   1092.00        0.00000        0.00000
   1093.00        0.00000        0.00000
   1094.00        0.00000        0.00000
   1095.00        0.00000        0.00000
   1096.00        0.00000        0.00000
   1097.00        0.00000        0.00000
   1098.00        0.00000        0.00000
   1099.00        0.00000        0.00000
   1100.00        0.00000        0.00000
   1101.00        0.00000        0.00000
   1102.00        0.00000        0.00000
   1103.00        0.00000        0.00000
   1104.00        0.00000        0.00000
   1105.00        0.00000        0.00000
   1106.00        0.00000        0.00000
   1107.00        0.00000        0.00000
   1108.00        0.00000        0.00000
   1109.00        0.00000        0.00000
   1110.00        0.00000        0.00000
   1111.00        0.00000        0.00000
   1112.00        0.00000        0.00000
   1113.00        0.00000        0.00000
   1114.00        0.00000        0.00000
   1115.00        0.00000        0.00000
   1116.00        0.00000        0.00000
   1117.00        0.00000        0.00000
   1118.00        0.00000        0.00000
   1119.00        0.00000        0.00000
   1120.00        0.00000        0.00000
   1121.00        0.00000        0.00000
   1122.00        0.00000        0.00000
   1123.00        0.00000        0.00000
   1124.00        0.00000        0.00000
   1125.00        0.00000        0.00000
   1126.00        0.00000        0.00000
   1127.00        0.00000        0.00000
   1128.00        0.00000        0.00000
   1129.00        0.00000        0.00000
   1130.00        0.00000        0.00000
   1131.00        0.00000        0.00000
   1132.00        0.00000        0.00000
   1133.00        0.00000        0.00000
   1134.00        0.00000        0.00000
   1135.00        0.00000        0.00000
   1136.00        0.00000        0.00000
   1137.00        0.00000        0.00000
   1138.00        0.00000        0.00000
   1139.00        0.00000        0.00000
   1140.00        0.00000        0.00000
   1141.00        0.00000        0.00000
   1142.00        0.00000        0.00000
   1143.00        0.00000        0.00000
   1144.00        0.00000        0.00000
   1145.00        0.00000        0.00000
   1146.00        0.00000        0.00000
   1147.00        0.00000        0.00000
   1148.00        0.00000        0.00000
   1149.00        0.00000        0.00000
   1150.00        0.00000        0.00000
   1151.00        0.00000        0.00000
   1152.00        0.00000        0.00000
   1153.00        0.00000        0.00000
   1154.00        0.00000        0.00000
   1155.00        0.00000        0.00000
   1156.00        0.00000        0.00000
   1157.00        0.00000        0.00000
   1158.00        0.00000        0.00000
   1159.00        0.00000        0.00000
   1160.00        0.00000        0.00000
   1161.00        0.00000        0.00000
   1162.00        0.00000        0.00000
   1163.00        0.00000        0.00000
   1164.00        0.00000        0.00000
   1165.00        0.00000        0.00000
   1166.00        0.00000        0.00000
   1167.00        0.00000        0.00000
   1168.00        0.00000        0.00000
   1169.00        0.00000        0.00000
   1170.00        0.00000        0.00000
   1171.00        0.00000        0.00000
   1172.00        0.00000        0.00000
   1173.00        0.00000        0.00000
   1174.00        0.00000        0.00000
   1175.00        0.00000        0.00000
   1176.00        0.00000        0.00000
   1177.00        0.00000        0.00000
   1178.00        0.00000        0.00000
   1179.00        0.00000        0.00000
   1180.00        0.00000        0.00000
   1181.00        0.00000        0.00000
   1182.00        0.00000        0.00000
   1183.00        0.00000        0.00000
   1184.00        0.00000        0.00000
   1185.00        0.00000        0.00000
   1186.00        0.00000        0.00000
   1187.00        0.00000        0.00000
   1188.00        0.00000        0.00000
   1189.00        0.00000        0.00000
   1190.00        0.00000        0.00000
   1191.00        0.00000        0.00000
   1192.00        0.00000        0.00000
   1193.00        0.00000        0.00000
   1194.00        0.00000        0.00000
   1195.00        0.00000        0.00000
   1196.00        0.00000        0.00000
   1197.00        0.00000        0.00000
   1198.00        0.00000        0.00000
   1199.00        0.00000        0.00000
   1200.00        0.00000        0.00000
   1201.00        0.00000        0.00000
   1202.00        0.00000        0.00000
   1203.00        0.00000        0.00000
   1204.00        0.00000        0.00000
   1205.00        0.00000        0.00000
   1206.00        0.00000        0.00000
   1207.00        0.00000        0.00000
   1208.00        0.00000        0.00000
   1209.00        0.00000        0.00000
   1210.00        0.00000        0.00000
   1211.00        0.00000        0.00000
   1212.00        0.00000        0.00000
   1213.00        0.00000        0.00000
   1214.00        0.00000        0.00000
   1215.00        0.00000        0.00000
   1216.00        0.00000        0.00000
   1217.00        0.00000        0.00000
   1218.00        0.00000        0.00000
   1219.00        0.00000        0.00000
   1220.00        0.00000        0.00000
   1221.00        0.00000        0.00000
   1222.00        0.00000        0.00000
   1223.00        0.00000        0.00000
   1224.00        0.00000        0.00000
   1225.00        0.00000        0.00000
   1226.00        0.00000        0.00000
   1227.00        0.00000        0.00000
   1228.00        0.00000        0.00000
   1229.00        0.00000        0.00000
   1230.00        0.00000        0.00000
   1231.00        0.00000        0.00000
   1232.00        0.00000        0.00000
   1233.00        0.00000        0.00000
   1234.00        0.00000        0.00000
   1235.00        0.00000        0.00000
   1236.00        0.00000        0.00000
   1237.00        0.00000        0.00000
   1238.00        0.00000        0.00000
   1239.00        0.00000        0.00000
   1240.00        0.00000        0.00000
   1241.00        0.00000        0.00000
   1242.00        0.00000        0.00000
   1243.00        0.00000        0.00000
   1244.00        0.00000        0.00000
   1245.00        0.00000        0.00000
   1246.00        0.00000        0.00000
   1247.00        0.00000        0.00000
   1248.00        0.00000        0.00000
   1249.00        0.00000        0.00000
   1250.00        0.00000        0.00000
   1251.00        0.00000        0.00000
   1252.00        0.00000        0.00000
   1253.00        0.00000        0.00000
   1254.00        0.00000        0.00000
   1255.00        0.00000        0.00000
   1256.00        0.00000        0.00000
   1257.00        0.00000        0.00000
   1258.00        0.00000        0.00000
   1259.00        0.00000        0.00000
   1260.00        0.00000        0.00000
   1261.00        0.00000        0.00000
   1262.00        0.00000        0.00000
   1263.00        0.00000        0.00000
   1264.00        0.00000        0.00000
   1265.00        0.00000        0.00000
   1266.00        0.00000        0.00000
   1267.00        0.00000        0.00000
   1268.00        0.00000        0.00000
   1269.00        0.00000        0.00000
   1270.00        0.00000        0.00000
   1271.00        0.00000        0.00000
   1272.00        0.00000        0.00000
   1273.00        0.00000        0.00000
   1274.00        0.00000        0.00000
   1275.00        0.00000        0.00000
   1276.00        0.00000        0.00000
   1277.00        0.00000        0.00000
   1278.00        0.00000        0.00000
   1279.00        0.00000        0.00000
   1280.00        0.00000        0.00000
   1281.00        0.00000        0.00000
   1282.00        0.00000        0.00000
   1283.00        0.00000        0.00000
   1284.00        0.00000        0.00000
   1285.00        0.00000        0.00000
   1286.00        0.00000        0.00000
   1287.00        0.00000        0.00000
   1288.00        0.00000        0.00000
   1289.00        0.00000        0.00000
   1290.00        0.00000        0.00000
   1291.00        0.00000        0.00000
   1292.00        0.00000        0.00000
   1293.00        0.00000        0.00000
   1294.00        0.00000        0.00000
   1295.00        0.00000        0.00000
   1296.00        0.00000        0.00000
   1297.00        0.00000        0.00000
   1298.00        0.00000        0.00000
   1299.00        0.00000        0.00000
   1300.00        0.00000        0.00000
   1301.00        0.00000        0.00000
   1302.00        0.00000        0.00000
   1303.00        0.00000        0.00000
   1304.00        0.00000        0.00000
   1305.00        0.00000        0.00000
   1306.00        0.00000        0.00000
   1307.00        0.00000        0.00000
   1308.00        0.00000        0.00000
   1309.00        0.00000        0.00000
   1310.00        0.00000        0.00000
   1311.00        0.00000        0.00000
   1312.00        0.00000        0.00000
   1313.00        0.00000        0.00000
   1314.00        0.00000        0.00000
   1315.00        0.00000        0.00000
   1316.00        0.00000        0.00000
   1317.00        0.00000        0.00000
   1318.00        0.00000        0.00000
   1319.00        0.00000        0.00000
   1320.00        0.00000        0.00000
   1321.00        0.00000        0.00000
   1322.00        0.00000        0.00000
   1323.00        0.00000        0.00000
   1324.00        0.00000        0.00000
   1325.00        0.00000        0.00000
   1326.00        0.00000        0.00000
   1327.00        0.00000        0.00000
   1328.00        0.00000        0.00000
   1329.00        0.00000        0.00000
   1330.00        0.00000        0.00000
   1331.00        0.00000        0.00000
   1332.00        0.00000        0.00000
   1333.00        0.00000        0.00000
   1334.00        0.00000        0.00000
   1335.00        0.00000        0.00000
   1336.00        0.00000        0.00000
   1337.00        0.00000        0.00000
   1338.00        0.00000        0.00000
   1339.00        0.00000        0.00000
   1340.00        0.00000        0.00000
   1341.00        0.00000        0.00000
   1342.00        0.00000        0.00000
   1343.00        0.00000        0.00000
   1344.00        0.00000        0.00000
   1345.00        0.00000        0.00000
   1346.00        0.00000        0.00000
   1347.00        0.00000        0.00000
   1348.00        0.00000        0.00000
   1349.00        0.00000        0.00000
   1350.00        0.00000        0.00000
   1351.00        0.00000        0.00000
   1352.00        0.00000        0.00000
   1353.00        0.00000        0.00000
   1354.00        0.00000        0.00000
   1355.00        0.00000        0.00000
   1356.00        0.00000        0.00000
   1357.00        0.00000        0.00000
   1358.00        0.00000        0.00000
   1359.00        0.00000        0.00000
   1360.00        0.00000        0.00000
   1361.00        0.00000        0.00000
   1362.00        0.00000        0.00000
   1363.00        0.00000        0.00002
   1364.00        0.00000        0.00002
   1365.00        0.00000        0.00002
   1366.00        0.00000        0.00002
   1367.00        0.00000        0.00002
   1368.00        0.00000        0.00002
   1369.00        0.00000        0.00002
   1370.00        0.00000        0.00002
   1371.00        0.00000        0.00002
   1372.00        0.00000        0.00002
   1373.00        0.00000        0.00002
   1374.00        0.00000        0.00003
   1375.00        0.00000        0.00003
   1376.00        0.00000        0.00003
   1377.00        0.00000        0.00003
   1378.00        0.00000        0.00003
   1379.00        0.00000        0.00003
   1380.00        0.00000        0.00005
   1381.00        0.00000        0.00005
   1382.00        0.00000        0.00005
   1383.00        0.00000        0.00005
   1384.00        0.00000        0.00006
   1385.00        0.00000        0.00006
   1386.00        0.00000        0.00006
   1387.00        0.00000        0.00008
   1388.00        0.00000        0.00008
   1389.00        0.00000        0.00008
   1390.00        0.00000        0.00009
   1391.00        0.00000        0.00009
   1392.00        0.00000        0.00009
   1393.00        0.00000        0.00011
   1394.00        0.00000        0.00011
   1395.00        0.00000        0.00012
   1396.00        0.00000        0.00014
   1397.00        0.00000        0.00014
   1398.00        0.00000        0.00015
   1399.00        0.00000        0.00015
   1400.00        0.00000        0.00017
   1401.00        0.00000        0.00018
   1402.00        0.00000        0.00018
   1403.00        0.00000        0.00020
   1404.00        0.00000        0.00021
   1405.00        0.00000        0.00023
   1406.00        0.00000        0.00024
   1407.00        0.00000        0.00026
   1408.00        0.00000        0.00027
   1409.00        0.00000        0.00029
   1410.00        0.00000        0.00031
   1411.00        0.00000        0.00032
   1412.00        0.00000        0.00035
   1413.00        0.00000        0.00037
   1414.00        0.00000        0.00038
   1415.00        0.00000        0.00041
   1416.00        0.00000        0.00043
   1417.00        0.00000        0.00046
   1418.00        0.00000        0.00049
   1419.00        0.00000        0.00052
   1420.00        0.00000        0.00053
   1421.00        0.00000        0.00056
   1422.00        0.00000        0.00060
   1423.00        0.00000        0.00064
   1424.00        0.00000        0.00067
   1425.00        0.00000        0.00070
   1426.00        0.00000        0.00075
   1427.00        0.00000        0.00079
   1428.00        0.00000        0.00082
   1429.00        0.00000        0.00087
   1430.00        0.00000        0.00092
   1431.00        0.00000        0.00096
   1432.00        0.00000        0.00102
   1433.00        0.00000        0.00107
   1434.00        0.00000        0.00113
   1435.00        0.00000        0.00119
   1436.00        0.00000        0.00125
   1437.00        0.00000        0.00131
   1438.00        0.00000        0.00137
   1439.00        0.00000        0.00145
   1440.00        0.00000        0.00153
   1441.00        0.00000        0.00160
   1442.00        0.00000        0.00168
   1443.00        0.00000        0.00177
   1444.00        0.00000        0.00186
   1445.00        0.00000        0.00195
   1446.00        0.00000        0.00204
   1447.00        0.00000        0.00215
   1448.00        0.00000        0.00226
   1449.00        0.00000        0.00237
   1450.00        0.00000        0.00247
   1451.00        0.00000        0.00259
   1452.00        0.00000        0.00273
   1453.00        0.00000        0.00285
   1454.00        0.00000        0.00299
   1455.00        0.00000        0.00314
   1456.00        0.00000        0.00328
   1457.00        0.00000        0.00345
   1458.00        0.00000        0.00360
   1459.00        0.00000        0.00378
   1460.00        0.00000        0.00395
   1461.00        0.00000        0.00415
   1462.00        0.00000        0.00433
   1463.00        0.00000        0.00455
   1464.00        0.00000        0.00476
   1465.00        0.00000        0.00497
   1466.00        0.00000        0.00520
   1467.00        0.00000        0.00545
   1468.00        0.00000        0.00569
   1469.00        0.00000        0.00595
   1470.00        0.00000        0.00623
   1471.00        0.00000        0.00652
   1472.00        0.00000        0.00681
   1473.00        0.00000        0.00711
   1474.00        0.00000        0.00743
   1475.00        0.00000        0.00777
   1476.00        0.00000        0.00812
   1477.00        0.00000        0.00848
   1478.00        0.00000        0.00887
   1479.00        0.00000        0.00925
   1480.00        0.00000        0.00966
   1481.00        0.00000        0.01009
   1482.00        0.00000        0.01053
   1483.00        0.00000        0.01099
   1484.00        0.00000        0.01147
   1485.00        0.00000        0.01196
   1486.00        0.00000        0.01248
   1487.00        0.00000        0.01302
   1488.00        0.00000        0.01358
   1489.00        0.00000        0.01416
   1490.00        0.00000        0.01477
   1491.00        0.00000        0.01540
   1492.00        0.00000        0.01605
   1493.00        0.00000        0.01672
   1494.00        0.00000        0.01743
   1495.00        0.00000        0.01816
   1496.00        0.00000        0.01892
   1497.00        0.00000        0.01970
   1498.00        0.00000        0.02052
   1499.00        0.00000        0.02136
   1500.00        0.00000        0.02225
   1501.00        0.00000        0.02316
   1502.00        0.00000        0.02411
   1503.00        0.00000        0.02509
   1504.00        0.00000        0.02609
   1505.00        0.00000        0.02715
   1506.00        0.00000        0.02824
   1507.00        0.00000        0.02937
   1508.00        0.00000        0.03053
   1509.00        0.00000        0.03175
   1510.00        0.00000        0.03300
   1511.00        0.00000        0.03430
   1512.00        0.00000        0.03564
   1513.00        0.00000        0.03703
   1514.00        0.00000        0.03847
   1515.00        0.00000        0.03995
   1516.00        0.00000        0.04149
   1517.00        0.00000        0.04308
   1518.00        0.00000        0.04472
   1519.00        0.00000        0.04642
   1520.00        0.00000        0.04817
   1521.00        0.00000        0.04997
   1522.00        0.00000        0.05185
   1523.00        0.00000        0.05377
   1524.00        0.00000        0.05577
   1525.00        0.00000        0.05782
   1526.00        0.00000        0.05994
   1527.00        0.00000        0.06212
   1528.00        0.00000        0.06438
   1529.00        0.00000        0.06671
   1530.00        0.00000        0.06911
   1531.00        0.00000        0.07156
   1532.00        0.00000        0.07411
   1533.00        0.00000        0.07674
   1534.00        0.00000        0.07942
   1535.00        0.00000        0.08220
   1536.00        0.00000        0.08507
   1537.00        0.00000        0.08800
   1538.00        0.00000        0.09103
   1539.00        0.00000        0.09413
   1540.00        0.00000        0.09734
   1541.00        0.00000        0.10062
   1542.00        0.00000        0.10400
   1543.00        0.00000        0.10747
   1544.00        0.00000        0.11102
   1545.00        0.00000        0.11469
   1546.00        0.00000        0.11844
   1547.00        0.00000        0.12230
   1548.00        0.00000        0.12625
   1549.00        0.00000        0.13029
   1550.00        0.00000        0.13446
   1551.00        0.00000        0.13872
   1552.00        0.00000        0.14308
   1553.00        0.00000        0.14755
   1554.00        0.00000        0.15213
   1555.00        0.00000        0.15681
   1556.00        0.00000        0.16161
   1557.00        0.00000        0.16652
   1558.00        0.00000        0.17154
   1559.00        0.00000        0.17667
   1560.00        0.00000        0.18192
   1561.00        0.00000        0.18727
   1562.00        0.00000        0.19275
   1563.00        0.00000        0.19833
   1564.00        0.00000        0.20404
   1565.00        0.00000        0.20987
   1566.00        0.00000        0.21582
   1567.00        0.00000        0.22188
   1568.00        0.00000        0.22806
   1569.00        0.00000        0.23434
   1570.00        0.00000        0.24077
   1571.00        0.00000        0.24730
   1572.00        0.00000        0.25394
   1573.00        0.00000        0.26071
   1574.00        0.00000        0.26759
   1575.00        0.00000        0.27460
   1576.00        0.00000        0.28172
   1577.00        0.00000        0.28896
   1578.00        0.00000        0.29630
   1579.00        0.00000        0.30376
   1580.00        0.00000        0.31134
   1581.00        0.00000        0.31903
   1582.00        0.00000        0.32683
   1583.00        0.00000        0.33473
   1584.00        0.00000        0.34274
   1585.00        0.00000        0.35086
   1586.00        0.00000        0.35909
   1587.00        0.00000        0.36740
   1588.00        0.00000        0.37584
   1589.00        0.00000        0.38435
   1590.00        0.00000        0.39297
   1591.00        0.00000        0.40167
   1592.00        0.00000        0.41048
   1593.00        0.00000        0.41937
   1594.00        0.00000        0.42834
   1595.00        0.00000        0.43739
   1596.00        0.00000        0.44652
   1597.00        0.00000        0.45573
   1598.00        0.00000        0.46501
   1599.00        0.00000        0.47435
   1600.00        0.00000        0.48376
   1601.00        0.00000        0.49324
   1602.00        0.00000        0.50276
   1603.00        0.00000        0.51234
   1604.00        0.00000        0.52197
   1605.00        0.00000        0.53165
   1606.00        0.00000        0.54137
   1607.00        0.00000        0.55112
   1608.00        0.00000        0.56091
   1609.00        0.00000        0.57072
   1610.00        0.00000        0.58057
   1611.00        0.00000        0.59041
   1612.00        0.00000        0.60028
   1613.00        0.00000        0.61015
   1614.00        0.00000        0.62004
   1615.00        0.00000        0.62993
   1616.00        0.00000        0.63980
   1617.00        0.00000        0.64967
   1618.00        0.00000        0.65952
   1619.00        0.00000        0.66936
   1620.00        0.00000        0.67915
   1621.00        0.00000        0.68893
   1622.00        0.00000        0.69867
   1623.00        0.00000        0.70837
   1624.00        0.00000        0.71803
   1625.00        0.00000        0.72765
   1626.00        0.00000        0.73720
   1627.00        0.00000        0.74669
   1628.00        0.00000        0.75610
   1629.00        0.00000        0.76547
   1630.00        0.00000        0.77475
   1631.00        0.00000        0.78397
   1632.00        0.00000        0.79309
   1633.00        0.00000        0.80212
   1634.00        0.00000        0.81107
   1635.00        0.00000        0.81992
   1636.00        0.00000        0.82866
   1637.00        0.00000        0.83730
   1638.00        0.00000        0.84583
   1639.00        0.00000        0.85425
   1640.00        0.00000        0.86255
   1641.00        0.00000        0.87074
   1642.00        0.00000        0.87880
   1643.00        0.00000        0.88673
   1644.00        0.00000        0.89453
   1645.00        0.00000        0.90221
   1646.00        0.00000        0.90973
   1647.00        0.00000        0.91713
   1648.00        0.00000        0.92438
   1649.00        0.00000        0.93149
   1650.00        0.00000        0.93845
   1651.00        0.00000        0.94525
   1652.00        0.00000        0.95190
   1653.00        0.00000        0.95842
   1654.00        0.00000        0.96477
   1655.00        0.00000        0.97095
   1656.00        0.00000        0.97699
   1657.00        0.00000        0.98286
   1658.00        0.00000        0.98857
   1659.00        0.00000        0.99413
   1660.00        0.00000        0.99951
   1661.00        0.00000        1.00473
   1662.00        0.00000        1.00980
   1663.00        0.00000        1.01469
   1664.00        0.00000        1.01942
   1665.00        0.00000        1.02400
   1666.00        0.00000        1.02840
   1667.00        0.00000        1.03264
   1668.00        0.00000        1.03671
   1669.00        0.00000        1.04063
   1670.00        0.00000        1.04437
   1671.00        0.00000        1.04796
   1672.00        0.00000        1.05139
   1673.00        0.00000        1.05466
   1674.00        0.00000        1.05777
   1675.00        0.00000        1.06071
   1676.00        0.00000        1.06351
   1677.00        0.00000        1.06615
   1678.00        0.00000        1.06863
   1679.00        0.00000        1.07097
   1680.00        0.00000        1.07317
   1681.00        0.00000        1.07520
   1682.00        0.00000        1.07709
   1683.00        0.00000        1.07884
   1684.00        0.00000        1.08044
   1685.00        0.00000        1.08191
   1686.00        0.00000        1.08324
   1687.00        0.00000        1.08443
   1688.00        0.00000        1.08548
   1689.00        0.00000        1.08641
   1690.00        0.00000        1.08720
   1691.00        0.00000        1.08786
   1692.00        0.00000        1.08841
   1693.00        0.00000        1.08884
   1694.00        0.00000        1.08913
   1695.00        0.00000        1.08931
   1696.00        0.00000        1.08939
   1697.00        0.00000        1.08932
   1698.00        0.00000        1.08917
   1699.00        0.00000        1.08890
   1700.00        0.00000        1.08853
   1701.00        0.00000        1.08804
   1702.00        0.00000        1.08746
   1703.00        0.00000        1.08678
   1704.00        0.00000        1.08600
   1705.00        0.00000        1.08511
   1706.00        0.00000        1.08414
   1707.00        0.00000        1.08307
   1708.00        0.00000        1.08189
   1709.00        0.00000        1.08064
   1710.00        0.00000        1.07930
   1711.00        0.00000        1.07787
   1712.00        0.00000        1.07635
   1713.00        0.00000        1.07475
   1714.00        0.00000        1.07306
   1715.00        0.00000        1.07129
   1716.00        0.00000        1.06944
   1717.00        0.00000        1.06750
   1718.00        0.00000        1.06551
   1719.00        0.00000        1.06342
   1720.00        0.00000        1.06123
   1721.00        0.00000        1.05899
   1722.00        0.00000        1.05667
   1723.00        0.00000        1.05426
   1724.00        0.00000        1.05179
   1725.00        0.00000        1.04922
   1726.00        0.00000        1.04660
   1727.00        0.00000        1.04388
   1728.00        0.00000        1.04109
   1729.00        0.00000        1.03824
   1730.00        0.00000        1.03529
   1731.00        0.00000        1.03227
   1732.00        0.00000        1.02917
   1733.00        0.00000        1.02600
   1734.00        0.00000        1.02274
   1735.00        0.00000        1.01939
   1736.00        0.00000        1.01598
   1737.00        0.00000        1.01248
   1738.00        0.00000        1.00890
   1739.00        0.00000        1.00523
   1740.00        0.00000        1.00148
   1741.00        0.00000        0.99765
   1742.00        0.00000        0.99373
   1743.00        0.00000        0.98972
   1744.00        0.00000        0.98561
   1745.00        0.00000        0.98143
   1746.00        0.00000        0.97714
   1747.00        0.00000        0.97276
   1748.00        0.00000        0.96831
   1749.00        0.00000        0.96375
   1750.00        0.00000        0.95908
   1751.00        0.00000        0.95433
   1752.00        0.00000        0.94946
   1753.00        0.00000        0.94452
   1754.00        0.00000        0.93945
   1755.00        0.00000        0.93430
   1756.00        0.00000        0.92903
   1757.00        0.00000        0.92366
   1758.00        0.00000        0.91818
   1759.00        0.00000        0.91261
   1760.00        0.00000        0.90692
   1761.00        0.00000        0.90112
   1762.00        0.00000        0.89520
   1763.00        0.00000        0.88919
   1764.00        0.00000        0.88306
   1765.00        0.00000        0.87682
   1766.00        0.00000        0.87045
   1767.00        0.00000        0.86398
   1768.00        0.00000        0.85741
   1769.00        0.00000        0.85071
   1770.00        0.00000        0.84390
   1771.00        0.00000        0.83698
   1772.00        0.00000        0.82993
   1773.00        0.00000        0.82277
   1774.00        0.00000        0.81551
   1775.00        0.00000        0.80814
   1776.00        0.00000        0.80063
   1777.00        0.00000        0.79303
   1778.00        0.00000        0.78531
   1779.00        0.00000        0.77748
   1780.00        0.00000        0.76955
   1781.00        0.00000        0.76149
   1782.00        0.00000        0.75334
   1783.00        0.00000        0.74509
   1784.00        0.00000        0.73672
   1785.00        0.00000        0.72826
   1786.00        0.00000        0.71968
   1787.00        0.00000        0.71103
   1788.00        0.00000        0.70226
   1789.00        0.00000        0.69341
   1790.00        0.00000        0.68446
   1791.00        0.00000        0.67542
   1792.00        0.00000        0.66629
   1793.00        0.00000        0.65709
   1794.00        0.00000        0.64780
   1795.00        0.00000        0.63843
   1796.00        0.00000        0.62898
   1797.00        0.00000        0.61948
   1798.00        0.00000        0.60989
   1799.00        0.00000        0.60025
   1800.00        0.00000        0.59055
   1801.00        0.00000        0.58078
   1802.00        0.00000        0.57095
   1803.00        0.00000        0.56110
   1804.00        0.00000        0.55118
   1805.00        0.00000        0.54123
   1806.00        0.00000        0.53125
   1807.00        0.00000        0.52122
   1808.00        0.00000        0.51118
   1809.00        0.00000        0.50111
   1810.00        0.00000        0.49104
   1811.00        0.00000        0.48094
   1812.00        0.00000        0.47084
   1813.00        0.00000        0.46072
   1814.00        0.00000        0.45062
   1815.00        0.00000        0.44052
   1816.00        0.00000        0.43045
   1817.00        0.00000        0.42038
   1818.00        0.00000        0.41034
   1819.00        0.00000        0.40033
   1820.00        0.00000        0.39035
   1821.00        0.00000        0.38040
   1822.00        0.00000        0.37051
   1823.00        0.00000        0.36067
   1824.00        0.00000        0.35089
   1825.00        0.00000        0.34117
   1826.00        0.00000        0.33151
   1827.00        0.00000        0.32195
   1828.00        0.00000        0.31244
   1829.00        0.00000        0.30302
   1830.00        0.00000        0.29370
   1831.00        0.00000        0.28448
   1832.00        0.00000        0.27536
   1833.00        0.00000        0.26634
   1834.00        0.00000        0.25745
   1835.00        0.00000        0.24867
   1836.00        0.00000        0.24002
   1837.00        0.00000        0.23151
   1838.00        0.00000        0.22313
   1839.00        0.00000        0.21489
   1840.00        0.00000        0.20680
   1841.00        0.00000        0.19887
   1842.00        0.00000        0.19110
   1843.00        0.00000        0.18349
   1844.00        0.00000        0.17606
   1845.00        0.00000        0.16881
   1846.00        0.00000        0.16174
   1847.00        0.00000        0.15486
   1848.00        0.00000        0.14816
   1849.00        0.00000        0.14168
   1850.00        0.00000        0.13539
   1851.00        0.00000        0.12933
   1852.00        0.00000        0.12347
   1853.00        0.00000        0.11784
   1854.00        0.00000        0.11243
   1855.00        0.00000        0.10725
   1856.00        0.00000        0.10231
   1857.00        0.00000        0.09760
   1858.00        0.00000        0.09314
   1859.00        0.00000        0.08893
   1860.00        0.00000        0.08498
   1861.00        0.00000        0.08128
   1862.00        0.00000        0.07785
   1863.00        0.00000        0.07468
   1864.00        0.00000        0.07178
   1865.00        0.00000        0.06915
   1866.00        0.00000        0.06680
   1867.00        0.00000        0.06474
   1868.00        0.00000        0.06296
   1869.00        0.00000        0.06146
   1870.00        0.00000        0.06026
   1871.00        0.00000        0.05936
   1872.00        0.00000        0.05875
   1873.00        0.00000        0.05843
   1874.00        0.00000        0.05841
   1875.00        0.00000        0.05870
   1876.00        0.00000        0.05930
   1877.00        0.00000        0.06020
   1878.00        0.00000        0.06140
   1879.00        0.00000        0.06293
   1880.00        0.00000        0.06476
   1881.00        0.00000        0.06689
   1882.00        0.00000        0.06934
   1883.00        0.00000        0.07210
   1884.00        0.00000        0.07518
   1885.00        0.00000        0.07857
   1886.00        0.00000        0.08226
   1887.00        0.00000        0.08626
   1888.00        0.00000        0.09056
   1889.00        0.00000        0.09518
   1890.00        0.00000        0.10011
   1891.00        0.00000        0.10533
   1892.00        0.00000        0.11086
   1893.00        0.00000        0.11667
   1894.00        0.00000        0.12277
   1895.00        0.00000        0.12918
   1896.00        0.00000        0.13586
   1897.00        0.00000        0.14284
   1898.00        0.00000        0.15007
   1899.00        0.00000        0.15759
   1900.00        0.00000        0.16537
   1901.00        0.00000        0.17342
   1902.00        0.00000        0.18172
   1903.00        0.00000        0.19026
   1904.00        0.00000        0.19905
   1905.00        0.00000        0.20808
   1906.00        0.00000        0.21733
   1907.00        0.00000        0.22679
   1908.00        0.00000        0.23648
   1909.00        0.00000        0.24637
   1910.00        0.00000        0.25644
   1911.00        0.00000        0.26671
   1912.00        0.00000        0.27715
   1913.00        0.00000        0.28773
   1914.00        0.00000        0.29851
   1915.00        0.00000        0.30940
   1916.00        0.00000        0.32045
   1917.00        0.00000        0.33162
   1918.00        0.00000        0.34291
   1919.00        0.00000        0.35429
   1920.00        0.00000        0.36577
   1921.00        0.00000        0.37733
   1922.00        0.00000        0.38896
   1923.00        0.00000        0.40067
   1924.00        0.00000        0.41240
   1925.00        0.00000        0.42418
   1926.00        0.00000        0.43597
   1927.00        0.00000        0.44778
   1928.00        0.00000        0.45961
   1929.00        0.00000        0.47141
   1930.00        0.00000        0.48318
   1931.00        0.00000        0.49493
   1932.00        0.00000        0.50664
   1933.00        0.00000        0.51828
   1934.00        0.00000        0.52986
   1935.00        0.00000        0.54135
   1936.00        0.00000        0.55276
   1937.00        0.00000        0.56407
   1938.00        0.00000        0.57527
   1939.00        0.00000        0.58633
   1940.00        0.00000        0.59727
   1941.00        0.00000        0.60808
   1942.00        0.00000        0.61871
   1943.00        0.00000        0.62920
   1944.00        0.00000        0.63951
   1945.00        0.00000        0.64964
   1946.00        0.00000        0.65959
   1947.00        0.00000        0.66933
   1948.00        0.00000        0.67888
   1949.00        0.00000        0.68820
   1950.00        0.00000        0.69733
   1951.00        0.00000        0.70621
   1952.00        0.00000        0.71486
   1953.00        0.00000        0.72328
   1954.00        0.00000        0.73145
   1955.00        0.00000        0.73938
   1956.00        0.00000        0.74706
   1957.00        0.00000        0.75447
   1958.00        0.00000        0.76163
   1959.00        0.00000        0.76851
   1960.00        0.00000        0.77513
   1961.00        0.00000        0.78149
   1962.00        0.00000        0.78757
   1963.00        0.00000        0.79338
   1964.00        0.00000        0.79892
   1965.00        0.00000        0.80418
   1966.00        0.00000        0.80916
   1967.00        0.00000        0.81387
   1968.00        0.00000        0.81831
   1969.00        0.00000        0.82246
   1970.00        0.00000        0.82635
   1971.00        0.00000        0.82997
   1972.00        0.00000        0.83333
   1973.00        0.00000        0.83641
   1974.00        0.00000        0.83923
   1975.00        0.00000        0.84180
   1976.00        0.00000        0.84410
   1977.00        0.00000        0.84616
   1978.00        0.00000        0.84798
   1979.00        0.00000        0.84953
   1980.00        0.00000        0.85086
   1981.00        0.00000        0.85194
   1982.00        0.00000        0.85281
   1983.00        0.00000        0.85345
   1984.00        0.00000        0.85388
   1985.00        0.00000        0.85410
   1986.00        0.00000        0.85410
   1987.00        0.00000        0.85391
   1988.00        0.00000        0.85353
   1989.00        0.00000        0.85297
   1990.00        0.00000        0.85222
   1991.00        0.00000        0.85130
   1992.00        0.00000        0.85022
   1993.00        0.00000        0.84900
   1994.00        0.00000        0.84760
   1995.00        0.00000        0.84607
   1996.00        0.00000        0.84439
   1997.00        0.00000        0.84258
   1998.00        0.00000        0.84065
   1999.00        0.00000        0.83859
   2000.00        0.00000        0.83644
   2001.00        0.00000        0.83418
   2002.00        0.00000        0.83182
   2003.00        0.00000        0.82938
   2004.00        0.00000        0.82686
   2005.00        0.00000        0.82426
   2006.00        0.00000        0.82161
   2007.00        0.00000        0.81888
   2008.00        0.00000        0.81612
   2009.00        0.00000        0.81329
   2010.00        0.00000        0.81044
   2011.00        0.00000        0.80756
   2012.00        0.00000        0.80464
   2013.00        0.00000        0.80171
   2014.00        0.00000        0.79875
   2015.00        0.00000        0.79579
   2016.00        0.00000        0.79282
   2017.00        0.00000        0.78984
   2018.00        0.00000        0.78688
   2019.00        0.00000        0.78391
   2020.00        0.00000        0.78096
   2021.00        0.00000        0.77802
   2022.00        0.00000        0.77510
   2023.00        0.00000        0.77220
   2024.00        0.00000        0.76933
   2025.00        0.00000        0.76649
   2026.00        0.00000        0.76369
   2027.00        0.00000        0.76091
   2028.00        0.00000        0.75816
   2029.00        0.00000        0.75545
   2030.00        0.00000        0.75278
   2031.00        0.00000        0.75015
   2032.00        0.00000        0.74756
   2033.00        0.00000        0.74500
   2034.00        0.00000        0.74248
   2035.00        0.00000        0.74001
   2036.00        0.00000        0.73756
   2037.00        0.00000        0.73517
   2038.00        0.00000        0.73279
   2039.00        0.00000        0.73047
   2040.00        0.00000        0.72816
   2041.00        0.00000        0.72589
   2042.00        0.00000        0.72365
   2043.00        0.00000        0.72142
   2044.00        0.00000        0.71922
   2045.00        0.00000        0.71704
   2046.00        0.00000        0.71489
   2047.00        0.00000        0.71272
   2048.00        0.00000        0.71059
   2049.00        0.00000        0.70844
   2050.00        0.00000        0.70630
   2051.00        0.00000        0.70415
   2052.00        0.00000        0.70200
   2053.00        0.00000        0.69983
   2054.00        0.00000        0.69763
   2055.00        0.00000        0.69542
   2056.00        0.00000        0.69318
   2057.00        0.00000        0.69089
   2058.00        0.00000        0.68858
   2059.00        0.00000        0.68622
   2060.00        0.00000        0.68381
   2061.00        0.00000        0.68134
   2062.00        0.00000        0.67882
   2063.00        0.00000        0.67622
   2064.00        0.00000        0.67355
   2065.00        0.00000        0.67082
   2066.00        0.00000        0.66800
   2067.00        0.00000        0.66510
   2068.00        0.00000        0.66211
   2069.00        0.00000        0.65903
   2070.00        0.00000        0.65584
   2071.00        0.00000        0.65256
   2072.00        0.00000        0.64915
   2073.00        0.00000        0.64566
   2074.00        0.00000        0.64203
   2075.00        0.00000        0.63829
   2076.00        0.00000        0.63443
   2077.00        0.00000        0.63045
   2078.00        0.00000        0.62633
   2079.00        0.00000        0.62209
   2080.00        0.00000        0.61771
   2081.00        0.00000        0.61319
   2082.00        0.00000        0.60855
   2083.00        0.00000        0.60376
   2084.00        0.00000        0.59883
   2085.00        0.00000        0.59378
   2086.00        0.00000        0.58858
   2087.00        0.00000        0.58324
   2088.00        0.00000        0.57774
   2089.00        0.00000        0.57213
   2090.00        0.00000        0.56638
   2091.00        0.00000        0.56049
   2092.00        0.00000        0.55446
   2093.00        0.00000        0.54829
   2094.00        0.00000        0.54201
   2095.00        0.00000        0.53558
   2096.00        0.00000        0.52904
   2097.00        0.00000        0.52237
   2098.00        0.00000        0.51559
   2099.00        0.00000        0.50870
   2100.00        0.00000        0.50169
   2101.00        0.00000        0.49458
   2102.00        0.00000        0.48737
   2103.00        0.00000        0.48007
   2104.00        0.00000        0.47267
   2105.00        0.00000        0.46519
   2106.00        0.00000        0.45764
   2107.00        0.00000        0.45003
   2108.00        0.00000        0.44234
   2109.00        0.00000        0.43460
   2110.00        0.00000        0.42680
   2111.00        0.00000        0.41896
   2112.00        0.00000        0.41109
   2113.00        0.00000        0.40318
   2114.00        0.00000        0.39526
   2115.00        0.00000        0.38733
   2116.00        0.00000        0.37938
   2117.00        0.00000        0.37144
   2118.00        0.00000        0.36353
   2119.00        0.00000        0.35561
   2120.00        0.00000        0.34773
   2121.00        0.00000        0.33989
   2122.00        0.00000        0.33208
   2123.00        0.00000        0.32433
   2124.00        0.00000        0.31664
   2125.00        0.00000        0.30902
   2126.00        0.00000        0.30147
   2127.00        0.00000        0.29401
   2128.00        0.00000        0.28664
   2129.00        0.00000        0.27937
   2130.00        0.00000        0.27222
   2131.00        0.00000        0.26517
   2132.00        0.00000        0.25824
   2133.00        0.00000        0.25145
   2134.00        0.00000        0.24480
   2135.00        0.00000        0.23828
   2136.00        0.00000        0.23192
   2137.00        0.00000        0.22571
   2138.00        0.00000        0.21967
   2139.00        0.00000        0.21379
   2140.00        0.00000        0.20808
   2141.00        0.00000        0.20256
   2142.00        0.00000        0.19722
   2143.00        0.00000        0.19206
   2144.00        0.00000        0.18710
   2145.00        0.00000        0.18234
   2146.00        0.00000        0.17778
   2147.00        0.00000        0.17343
   2148.00        0.00000        0.16928
   2149.00        0.00000        0.16533
   2150.00        0.00000        0.16161
   2151.00        0.00000        0.15808
   2152.00        0.00000        0.15479
   2153.00        0.00000        0.15170
   2154.00        0.00000        0.14883
   2155.00        0.00000        0.14618
   2156.00        0.00000        0.14374
   2157.00        0.00000        0.14153
   2158.00        0.00000        0.13951
   2159.00        0.00000        0.13773
   2160.00        0.00000        0.13615
   2161.00        0.00000        0.13480
   2162.00        0.00000        0.13364
   2163.00        0.00000        0.13271
   2164.00        0.00000        0.13196
   2165.00        0.00000        0.13142
   2166.00        0.00000        0.13107
   2167.00        0.00000        0.13094
   2168.00        0.00000        0.13098
   2169.00        0.00000        0.13121
   2170.00        0.00000        0.13162
   2171.00        0.00000        0.13220
   2172.00        0.00000        0.13297
   2173.00        0.00000        0.13390
   2174.00        0.00000        0.13498
   2175.00        0.00000        0.13623
   2176.00        0.00000        0.13762
   2177.00        0.00000        0.13916
   2178.00        0.00000        0.14082
   2179.00        0.00000        0.14264
   2180.00        0.00000        0.14456
   2181.00        0.00000        0.14661
   2182.00        0.00000        0.14876
   2183.00        0.00000        0.15102
   2184.00        0.00000        0.15338
   2185.00        0.00000        0.15582
   2186.00        0.00000        0.15836
   2187.00        0.00000        0.16096
   2188.00        0.00000        0.16365
   2189.00        0.00000        0.16638
   2190.00        0.00000        0.16919
   2191.00        0.00000        0.17203
   2192.00        0.00000        0.17491
   2193.00        0.00000        0.17784
   2194.00        0.00000        0.18079
   2195.00        0.00000        0.18376
   2196.00        0.00000        0.18675
   2197.00        0.00000        0.18974
   2198.00        0.00000        0.19275
   2199.00        0.00000        0.19574
   2200.00        0.00000        0.19873
   2201.00        0.00000        0.20171
   2202.00        0.00000        0.20465
   2203.00        0.00000        0.20758
   2204.00        0.00000        0.21048
   2205.00        0.00000        0.21335
   2206.00        0.00000        0.21617
   2207.00        0.00000        0.21896
   2208.00        0.00000        0.22169
   2209.00        0.00000        0.22437
   2210.00        0.00000        0.22699
   2211.00        0.00000        0.22957
   2212.00        0.00000        0.23207
   2213.00        0.00000        0.23451
   2214.00        0.00000        0.23688
   2215.00        0.00000        0.23918
   2216.00        0.00000        0.24141
   2217.00        0.00000        0.24356
   2218.00        0.00000        0.24565
   2219.00        0.00000        0.24765
   2220.00        0.00000        0.24957
   2221.00        0.00000        0.25142
   2222.00        0.00000        0.25317
   2223.00        0.00000        0.25487
   2224.00        0.00000        0.25647
   2225.00        0.00000        0.25800
   2226.00        0.00000        0.25943
   2227.00        0.00000        0.26079
   2228.00        0.00000        0.26207
   2229.00        0.00000        0.26328
   2230.00        0.00000        0.26439
   2231.00        0.00000        0.26544
   2232.00        0.00000        0.26640
   2233.00        0.00000        0.26730
   2234.00        0.00000        0.26811
   2235.00        0.00000        0.26886
   2236.00        0.00000        0.26953
   2237.00        0.00000        0.27014
   2238.00        0.00000        0.27068
   2239.00        0.00000        0.27115
   2240.00        0.00000        0.27155
   2241.00        0.00000        0.27190
   2242.00        0.00000        0.27219
   2243.00        0.00000        0.27240
   2244.00        0.00000        0.27257
   2245.00        0.00000        0.27269
   2246.00        0.00000        0.27275
   2247.00        0.00000        0.27277
   2248.00        0.00000        0.27272
   2249.00        0.00000        0.27264
   2250.00        0.00000        0.27251
   2251.00        0.00000        0.27234
   2252.00        0.00000        0.27213
   2253.00        0.00000        0.27188
   2254.00        0.00000        0.27159
   2255.00        0.00000        0.27126
   2256.00        0.00000        0.27089
   2257.00        0.00000        0.27051
   2258.00        0.00000        0.27008
   2259.00        0.00000        0.26961
   2260.00        0.00000        0.26912
   2261.00        0.00000        0.26860
   2262.00        0.00000        0.26805
   2263.00        0.00000        0.26749
   2264.00        0.00000        0.26688
   2265.00        0.00000        0.26624
   2266.00        0.00000        0.26558
   2267.00        0.00000        0.26491
   2268.00        0.00000        0.26419
   2269.00        0.00000        0.26346
   2270.00        0.00000        0.26270
   2271.00        0.00000        0.26192
   2272.00        0.00000        0.26109
   2273.00        0.00000        0.26027
   2274.00        0.00000        0.25940
   2275.00        0.00000        0.25851
   2276.00        0.00000        0.25760
   2277.00        0.00000        0.25667
   2278.00        0.00000        0.25569
   2279.00        0.00000        0.25470
   2280.00        0.00000        0.25368
   2281.00        0.00000        0.25262
   2282.00        0.00000        0.25154
   2283.00        0.00000        0.25043
   2284.00        0.00000        0.24927
   2285.00        0.00000        0.24809
   2286.00        0.00000        0.24687
   2287.00        0.00000        0.24562
   2288.00        0.00000        0.24432
   2289.00        0.00000        0.24300
   2290.00        0.00000        0.24164
   2291.00        0.00000        0.24023
   2292.00        0.00000        0.23878
   2293.00        0.00000        0.23729
   2294.00        0.00000        0.23576
   2295.00        0.00000        0.23418
   2296.00        0.00000        0.23256
   2297.00        0.00000        0.23088
   2298.00        0.00000        0.22916
   2299.00        0.00000        0.22739
   2300.00        0.00000        0.22557
   2301.00        0.00000        0.22369
   2302.00        0.00000        0.22177
   2303.00        0.00000        0.21980
   2304.00        0.00000        0.21776
   2305.00        0.00000        0.21568
   2306.00        0.00000        0.21353
   2307.00        0.00000        0.21133
   2308.00        0.00000        0.20909
   2309.00        0.00000        0.20677
   2310.00        0.00000        0.20441
   2311.00        0.00000        0.20197
   2312.00        0.00000        0.19948
   2313.00        0.00000        0.19695
   2314.00        0.00000        0.19434
   2315.00        0.00000        0.19167
   2316.00        0.00000        0.18893
   2317.00        0.00000        0.18616
   2318.00        0.00000        0.18330
   2319.00        0.00000        0.18040
   2320.00        0.00000        0.17743
   2321.00        0.00000        0.17441
   2322.00        0.00000        0.17133
   2323.00        0.00000        0.16817
   2324.00        0.00000        0.16496
   2325.00        0.00000        0.16171
   2326.00        0.00000        0.15839
   2327.00        0.00000        0.15500
   2328.00        0.00000        0.15157
   2329.00        0.00000        0.14807
   2330.00        0.00000        0.14452
   2331.00        0.00000        0.14091
   2332.00        0.00000        0.13725
   2333.00        0.00000        0.13353
   2334.00        0.00000        0.12976
   2335.00        0.00000        0.12593
   2336.00        0.00000        0.12206
   2337.00        0.00000        0.11813
   2338.00        0.00000        0.11415
   2339.00        0.00000        0.11012
   2340.00        0.00000        0.10603
   2341.00        0.00000        0.10191
   2342.00        0.00000        0.09773
   2343.00        0.00000        0.09351
   2344.00        0.00000        0.08923
   2345.00        0.00000        0.08493
   2346.00        0.00000        0.08057
   2347.00        0.00000        0.07617
   2348.00        0.00000        0.07172
   2349.00        0.00000        0.06723
   2350.00        0.00000        0.06270
   2351.00        0.00000        0.05814
   2352.00        0.00000        0.05353
   2353.00        0.00000        0.04889
   2354.00        0.00000        0.04420
   2355.00        0.00000        0.03947
   2356.00        0.00000        0.03471
   2357.00        0.00000        0.02992
   2358.00        0.00000        0.02510
   2359.00        0.00000        0.02023
   2360.00        0.00000        0.01534
   2361.00        0.00000        0.01041
   2362.00        0.00000        0.00545
   2363.00        0.00000        0.00046
   2364.00        0.00000       -0.00456
   2365.00        0.00000       -0.00961
   2366.00        0.00000       -0.01471
   2367.00        0.00000       -0.01982
   2368.00        0.00000       -0.02495
   2369.00        0.00000       -0.03012
   2370.00        0.00000       -0.03532
   2371.00        0.00000       -0.04054
   2372.00        0.00000       -0.04579
   2373.00        0.00000       -0.05106
   2374.00        0.00000       -0.05637
   2375.00        0.00000       -0.06168
   2376.00        0.00000       -0.06703
   2377.00        0.00000       -0.07239
   2378.00        0.00000       -0.07779
   2379.00        0.00000       -0.08319
   2380.00        0.00000       -0.08864
   2381.00        0.00000       -0.09409
   2382.00        0.00000       -0.09956
   2383.00        0.00000       -0.10506
   2384.00        0.00000       -0.11057
   2385.00        0.00000       -0.11609
   2386.00        0.00000       -0.12164
   2387.00        0.00000       -0.12720
   2388.00        0.00000       -0.13278
   2389.00        0.00000       -0.13837
   2390.00        0.00000       -0.14398
   2391.00        0.00000       -0.14960
   2392.00        0.00000       -0.15523
   2393.00        0.00000       -0.16087
   2394.00        0.00000       -0.16652
   2395.00        0.00000       -0.17218
   2396.00        0.00000       -0.17784
   2397.00        0.00000       -0.18352
   2398.00        0.00000       -0.18919
   2399.00        0.00000       -0.19487
   2400.00        0.00000       -0.20055
   2401.00        0.00000       -0.20624
   2402.00        0.00000       -0.21191
   2403.00        0.00000       -0.21759
   2404.00        0.00000       -0.22327
   2405.00        0.00000       -0.22894
   2406.00        0.00000       -0.23460
   2407.00        0.00000       -0.24025
   2408.00        0.00000       -0.24588
   2409.00        0.00000       -0.25151
   2410.00        0.00000       -0.25711
   2411.00        0.00000       -0.26271
   2412.00        0.00000       -0.26826
   2413.00        0.00000       -0.27382
   2414.00        0.00000       -0.27933
   2415.00        0.00000       -0.28482
   2416.00        0.00000       -0.29027
   2417.00        0.00000       -0.29568
   2418.00        0.00000       -0.30107
   2419.00        0.00000       -0.30641
   2420.00        0.00000       -0.31171
   2421.00        0.00000       -0.31697
   2422.00        0.00000       -0.32216
   2423.00        0.00000       -0.32732
   2424.00        0.00000       -0.33240
   2425.00        0.00000       -0.33742
   2426.00        0.00000       -0.34239
   2427.00        0.00000       -0.34727
   2428.00        0.00000       -0.35210
   2429.00        0.00000       -0.35684
   2430.00        0.00000       -0.36151
   2431.00        0.00000       -0.36609
   2432.00        0.00000       -0.37057
   2433.00        0.00000       -0.37497
   2434.00        0.00000       -0.37926
   2435.00        0.00000       -0.38345
   2436.00        0.00000       -0.38754
   2437.00        0.00000       -0.39153
   2438.00        0.00000       -0.39539
   2439.00        0.00000       -0.39912
   2440.00        0.00000       -0.40274
   2441.00        0.00000       -0.40623
   2442.00        0.00000       -0.40959
   2443.00        0.00000       -0.41281
   2444.00        0.00000       -0.41588
   2445.00        0.00000       -0.41881
   2446.00        0.00000       -0.42159
   2447.00        0.00000       -0.42421
   2448.00        0.00000       -0.42667
   2449.00        0.00000       -0.42896
   2450.00        0.00000       -0.43108
   2451.00        0.00000       -0.43303
   2452.00        0.00000       -0.43480
   2453.00        0.00000       -0.43639
   2454.00        0.00000       -0.43779
   2455.00        0.00000       -0.43901
   2456.00        0.00000       -0.44002
   2457.00        0.00000       -0.44084
   2458.00        0.00000       -0.44147
   2459.00        0.00000       -0.44188
   2460.00        0.00000       -0.44209
   2461.00        0.00000       -0.44208
   2462.00        0.00000       -0.44186
   2463.00        0.00000       -0.44142
   2464.00        0.00000       -0.44077
   2465.00        0.00000       -0.43990
   2466.00        0.00000       -0.43878
   2467.00        0.00000       -0.43745
   2468.00        0.00000       -0.43590
   2469.00        0.00000       -0.43411
   2470.00        0.00000       -0.43208
   2471.00        0.00000       -0.42982
   2472.00        0.00000       -0.42734
   2473.00        0.00000       -0.42461
   2474.00        0.00000       -0.42165
   2475.00        0.00000       -0.41844
   2476.00        0.00000       -0.41501
   2477.00        0.00000       -0.41135
   2478.00        0.00000       -0.40744
   2479.00        0.00000       -0.40331
   2480.00        0.00000       -0.39894
   2481.00        0.00000       -0.39435
   2482.00        0.00000       -0.38953
   2483.00        0.00000       -0.38448
   2484.00        0.00000       -0.37921
   2485.00        0.00000       -0.37372
   2486.00        0.00000       -0.36801
   2487.00        0.00000       -0.36209
   2488.00        0.00000       -0.35596
   2489.00        0.00000       -0.34962
   2490.00        0.00000       -0.34309
   2491.00        0.00000       -0.33636
   2492.00        0.00000       -0.32944
   2493.00        0.00000       -0.32233
   2494.00        0.00000       -0.31503
   2495.00        0.00000       -0.30757
   2496.00        0.00000       -0.29993
   2497.00        0.00000       -0.29213
   2498.00        0.00000       -0.28418
   2499.00        0.00000       -0.27606
   2500.00        0.00000       -0.26782
   2501.00        0.00000       -0.25945
   2502.00        0.00000       -0.25093
   2503.00        0.00000       -0.24229
   2504.00        0.00000       -0.23355
   2505.00        0.00000       -0.22470
   2506.00        0.00000       -0.21576
   2507.00        0.00000       -0.20671
   2508.00        0.00000       -0.19760
   2509.00        0.00000       -0.18842
   2510.00        0.00000       -0.17917
   2511.00        0.00000       -0.16986
   2512.00        0.00000       -0.16051
   2513.00        0.00000       -0.15112
   2514.00        0.00000       -0.14171
   2515.00        0.00000       -0.13228
   2516.00        0.00000       -0.12283
   2517.00        0.00000       -0.11340
   2518.00        0.00000       -0.10396
   2519.00        0.00000       -0.09454
   2520.00        0.00000       -0.08516
   2521.00        0.00000       -0.07581
   2522.00        0.00000       -0.06650
   2523.00        0.00000       -0.05724
   2524.00        0.00000       -0.04803
   2525.00        0.00000       -0.03891
   2526.00        0.00000       -0.02988
   2527.00        0.00000       -0.02092
   2528.00        0.00000       -0.01205
   2529.00        0.00000       -0.00330
   2530.00        0.00000        0.00534
   2531.00        0.00000        0.01387
   2532.00        0.00000        0.02226
   2533.00        0.00000        0.03053
   2534.00        0.00000        0.03865
   2535.00        0.00000        0.04662
   2536.00        0.00000        0.05444
   2537.00        0.00000        0.06209
   2538.00        0.00000        0.06956
   2539.00        0.00000        0.07687
   2540.00        0.00000        0.08401
   2541.00        0.00000        0.09094
   2542.00        0.00000        0.09770
   2543.00        0.00000        0.10425
   2544.00        0.00000        0.11061
   2545.00        0.00000        0.11674
   2546.00        0.00000        0.12270
   2547.00        0.00000        0.12842
   2548.00        0.00000        0.13393
   2549.00        0.00000        0.13921
   2550.00        0.00000        0.14427
   2551.00        0.00000        0.14911
   2552.00        0.00000        0.15372
   2553.00        0.00000        0.15811
   2554.00        0.00000        0.16226
   2555.00        0.00000        0.16617
   2556.00        0.00000        0.16986
   2557.00        0.00000        0.17331
   2558.00        0.00000        0.17653
   2559.00        0.00000        0.17952
   2560.00        0.00000        0.18227
   2561.00        0.00000        0.18478
   2562.00        0.00000        0.18707
   2563.00        0.00000        0.18913
   2564.00        0.00000        0.19096
   2565.00        0.00000        0.19257
   2566.00        0.00000        0.19395
   2567.00        0.00000        0.19511
   2568.00        0.00000        0.19604
   2569.00        0.00000        0.19678
   2570.00        0.00000        0.19730
   2571.00        0.00000        0.19760
   2572.00        0.00000        0.19771
   2573.00        0.00000        0.19762
   2574.00        0.00000        0.19733
   2575.00        0.00000        0.19685
   2576.00        0.00000        0.19620
   2577.00        0.00000        0.19536
   2578.00        0.00000        0.19435
   2579.00        0.00000        0.19316
   2580.00        0.00000        0.19182
   2581.00        0.00000        0.19032
   2582.00        0.00000        0.18867
   2583.00        0.00000        0.18689
   2584.00        0.00000        0.18497
   2585.00        0.00000        0.18291
   2586.00        0.00000        0.18073
   2587.00        0.00000        0.17842
   2588.00        0.00000        0.17601
   2589.00        0.00000        0.17351
   2590.00        0.00000        0.17090
   2591.00        0.00000        0.16820
   2592.00        0.00000        0.16542
   2593.00        0.00000        0.16257
   2594.00        0.00000        0.15964
   2595.00        0.00000        0.15666
   2596.00        0.00000        0.15363
   2597.00        0.00000        0.15054
   2598.00        0.00000        0.14742
   2599.00        0.00000        0.14426
   2600.00        0.00000        0.14108
   2601.00        0.00000        0.13788
   2602.00        0.00000        0.13467
   2603.00        0.00000        0.13145
   2604.00        0.00000        0.12823
   2605.00        0.00000        0.12503
   2606.00        0.00000        0.12183
   2607.00        0.00000        0.11865
   2608.00        0.00000        0.11551
   2609.00        0.00000        0.11240
   2610.00        0.00000        0.10931
   2611.00        0.00000        0.10628
   2612.00        0.00000        0.10330
   2613.00        0.00000        0.10036
   2614.00        0.00000        0.09749
   2615.00        0.00000        0.09468
   2616.00        0.00000        0.09195
   2617.00        0.00000        0.08928
   2618.00        0.00000        0.08670
   2619.00        0.00000        0.08420
   2620.00        0.00000        0.08179
   2621.00        0.00000        0.07945
   2622.00        0.00000        0.07722
   2623.00        0.00000        0.07510
   2624.00        0.00000        0.07307
   2625.00        0.00000        0.07114
   2626.00        0.00000        0.06932
   2627.00        0.00000        0.06761
   2628.00        0.00000        0.06601
   2629.00        0.00000        0.06453
   2630.00        0.00000        0.06316
   2631.00        0.00000        0.06192
   2632.00        0.00000        0.06079
   2633.00        0.00000        0.05978
   2634.00        0.00000        0.05890
   2635.00        0.00000        0.05814
   2636.00        0.00000        0.05751
   2637.00        0.00000        0.05699
   2638.00        0.00000        0.05661
   2639.00        0.00000        0.05635
   2640.00        0.00000        0.05620
   2641.00        0.00000        0.05618
   2642.00        0.00000        0.05630
   2643.00        0.00000        0.05653
   2644.00        0.00000        0.05687
   2645.00        0.00000        0.05734
   2646.00        0.00000        0.05794
   2647.00        0.00000        0.05864
   2648.00        0.00000        0.05945
   2649.00        0.00000        0.06038
   2650.00        0.00000        0.06143
   2651.00        0.00000        0.06258
   2652.00        0.00000        0.06383
   2653.00        0.00000        0.06519
   2654.00        0.00000        0.06665
   2655.00        0.00000        0.06821
   2656.00        0.00000        0.06985
   2657.00        0.00000        0.07159
   2658.00        0.00000        0.07343
   2659.00        0.00000        0.07533
   2660.00        0.00000        0.07733
   2661.00        0.00000        0.07941
   2662.00        0.00000        0.08156
   2663.00        0.00000        0.08377
   2664.00        0.00000        0.08606
   2665.00        0.00000        0.08841
   2666.00        0.00000        0.09082
   2667.00        0.00000        0.09329
   2668.00        0.00000        0.09581
   2669.00        0.00000        0.09837
   2670.00        0.00000        0.10098
   2671.00        0.00000        0.10362
   2672.00        0.00000        0.10631
   2673.00        0.00000        0.10901
   2674.00        0.00000        0.11176
   2675.00        0.00000        0.11450
   2676.00        0.00000        0.11728
   2677.00        0.00000        0.12007
   2678.00        0.00000        0.12288
   2679.00        0.00000        0.12567
   2680.00        0.00000        0.12848
   2681.00        0.00000        0.13129
   2682.00        0.00000        0.13408
   2683.00        0.00000        0.13686
   2684.00        0.00000        0.13962
   2685.00        0.00000        0.14236
   2686.00        0.00000        0.14508
   2687.00        0.00000        0.14777
   2688.00        0.00000        0.15042
   2689.00        0.00000        0.15305
   2690.00        0.00000        0.15562
   2691.00        0.00000        0.15816
   2692.00        0.00000        0.16064
   2693.00        0.00000        0.16307
   2694.00        0.00000        0.16545
   2695.00        0.00000        0.16777
   2696.00        0.00000        0.17003
   2697.00        0.00000        0.17221
   2698.00        0.00000        0.17433
   2699.00        0.00000        0.17638
   2700.00        0.00000        0.17834
   2701.00        0.00000        0.18024
   2702.00        0.00000        0.18204
   2703.00        0.00000        0.18376
   2704.00        0.00000        0.18539
   2705.00        0.00000        0.18694
   2706.00        0.00000        0.18839
   2707.00        0.00000        0.18973
   2708.00        0.00000        0.19099
   2709.00        0.00000        0.19214
   2710.00        0.00000        0.19319
   2711.00        0.00000        0.19414
   2712.00        0.00000        0.19498
   2713.00        0.00000        0.19572
   2714.00        0.00000        0.19635
   2715.00        0.00000        0.19685
   2716.00        0.00000        0.19727
   2717.00        0.00000        0.19756
   2718.00        0.00000        0.19772
   2719.00        0.00000        0.19778
   2720.00        0.00000        0.19774
   2721.00        0.00000        0.19757
   2722.00        0.00000        0.19728
   2723.00        0.00000        0.19688
   2724.00        0.00000        0.19635
   2725.00        0.00000        0.19572
   2726.00        0.00000        0.19496
   2727.00        0.00000        0.19409
   2728.00        0.00000        0.19310
   2729.00        0.00000        0.19200
   2730.00        0.00000        0.19078
   2731.00        0.00000        0.18944
   2732.00        0.00000        0.18799
   2733.00        0.00000        0.18643
   2734.00        0.00000        0.18475
   2735.00        0.00000        0.18295
   2736.00        0.00000        0.18106
   2737.00        0.00000        0.17905
   2738.00        0.00000        0.17694
   2739.00        0.00000        0.17471
   2740.00        0.00000        0.17239
   2741.00        0.00000        0.16997
   2742.00        0.00000        0.16743
   2743.00        0.00000        0.16481
   2744.00        0.00000        0.16208
   2745.00        0.00000        0.15926
   2746.00        0.00000        0.15634
   2747.00        0.00000        0.15334
   2748.00        0.00000        0.15025
   2749.00        0.00000        0.14706
   2750.00        0.00000        0.14380
   2751.00        0.00000        0.14046
   2752.00        0.00000        0.13702
   2753.00        0.00000        0.13353
   2754.00        0.00000        0.12996
   2755.00        0.00000        0.12631
   2756.00        0.00000        0.12259
   2757.00        0.00000        0.11880
   2758.00        0.00000        0.11496
   2759.00        0.00000        0.11107
   2760.00        0.00000        0.10710
   2761.00        0.00000        0.10309
   2762.00        0.00000        0.09901
   2763.00        0.00000        0.09491
   2764.00        0.00000        0.09074
   2765.00        0.00000        0.08655
   2766.00        0.00000        0.08231
   2767.00        0.00000        0.07802
   2768.00        0.00000        0.07372
   2769.00        0.00000        0.06937
   2770.00        0.00000        0.06500
   2771.00        0.00000        0.06061
   2772.00        0.00000        0.05620
   2773.00        0.00000        0.05177
   2774.00        0.00000        0.04733
   2775.00        0.00000        0.04288
   2776.00        0.00000        0.03841
   2777.00        0.00000        0.03394
   2778.00        0.00000        0.02946
   2779.00        0.00000        0.02498
   2780.00        0.00000        0.02051
   2781.00        0.00000        0.01605
   2782.00        0.00000        0.01160
   2783.00        0.00000        0.00714
   2784.00        0.00000        0.00272
   2785.00        0.00000       -0.00171
   2786.00        0.00000       -0.00610
   2787.00        0.00000       -0.01048
   2788.00        0.00000       -0.01485
   2789.00        0.00000       -0.01917
   2790.00        0.00000       -0.02347
   2791.00        0.00000       -0.02774
   2792.00        0.00000       -0.03198
   2793.00        0.00000       -0.03618
   2794.00        0.00000       -0.04034
   2795.00        0.00000       -0.04448
   2796.00        0.00000       -0.04857
   2797.00        0.00000       -0.05263
   2798.00        0.00000       -0.05663
   2799.00        0.00000       -0.06059
   2800.00        0.00000       -0.06450
   2801.00        0.00000       -0.06837
   2802.00        0.00000       -0.07219
   2803.00        0.00000       -0.07596
   2804.00        0.00000       -0.07967
   2805.00        0.00000       -0.08333
   2806.00        0.00000       -0.08694
   2807.00        0.00000       -0.09048
   2808.00        0.00000       -0.09399
   2809.00        0.00000       -0.09743
   2810.00        0.00049       -0.10081
   2811.00        0.00098       -0.10414
   2812.00        0.00146       -0.10741
   2813.00        0.00195       -0.11061
   2814.00        0.00244       -0.11375
   2815.00        0.00293       -0.11684
   2816.00        0.00342       -0.11986
   2817.00        0.00391       -0.12282
   2818.00        0.00439       -0.12572
   2819.00        0.00488       -0.12856
   2820.00        0.00537       -0.13133
   2821.00        0.00586       -0.13405
   2822.00        0.00635       -0.13669
   2823.00        0.00684       -0.13928
   2824.00        0.00732       -0.14180
   2825.00        0.00781       -0.14426
   2826.00        0.00781       -0.14665
   2827.00        0.00781       -0.14897
   2828.00        0.00781       -0.15123
   2829.00        0.00781       -0.15343
   2830.00        0.00781       -0.15556
   2831.00        0.00781       -0.15764
   2832.00        0.00781       -0.15964
   2833.00        0.00781       -0.16158
   2834.00        0.00781       -0.16344
   2835.00        0.00781       -0.16525
   2836.00        0.00781       -0.16699
   2837.00        0.00781       -0.16866
   2838.00        0.00781       -0.17026
   2839.00        0.00781       -0.17180
   2840.00        0.00781       -0.17328
   2841.00        0.00781       -0.17468
   2842.00        0.00781       -0.17601
   2843.00        0.00781       -0.17728
   2844.00        0.00781       -0.17848
   2845.00        0.00781       -0.17961
   2846.00        0.00781       -0.18066
   2847.00        0.00781       -0.18166
   2848.00        0.00781       -0.18259
   2849.00        0.00781       -0.18344
   2850.00        0.00781       -0.18422
   2851.00        0.00781       -0.18492
   2852.00        0.00781       -0.18556
   2853.00        0.00781       -0.18613
   2854.00        0.00781       -0.18663
   2855.00        0.00781       -0.18704
   2856.00        0.00781       -0.18739
   2857.00        0.00781       -0.18767
   2858.00        0.00781       -0.18787
   2859.00        0.00781       -0.18799
   2860.00        0.00781       -0.18805
   2861.00        0.00781       -0.18802
   2862.00        0.00781       -0.18791
   2863.00        0.00781       -0.18774
   2864.00        0.00781       -0.18748
   2865.00        0.00781       -0.18716
   2866.00        0.00781       -0.18675
   2867.00        0.00781       -0.18626
   2868.00        0.00781       -0.18570
   2869.00        0.00781       -0.18506
   2870.00        0.00781       -0.18434
   2871.00        0.00781       -0.18355
   2872.00        0.00781       -0.18268
   2873.00        0.00781       -0.18172
   2874.00        0.00781       -0.18069
   2875.00        0.00781       -0.17958
   2876.00        0.00781       -0.17839
   2877.00        0.00781       -0.17712
   2878.00        0.00781       -0.17578
   2879.00        0.00781       -0.17436
   2880.00        0.00781       -0.17287
   2881.00        0.00781       -0.17130
   2882.00        0.00781       -0.16965
   2883.00        0.00781       -0.16792
   2884.00        0.00781       -0.16614
   2885.00        0.00781       -0.16426
   2886.00        0.00781       -0.16231
   2887.00        0.00781       -0.16029
   2888.00        0.00781       -0.15820
   2889.00        0.00781       -0.15605
   2890.00        0.00781       -0.15381
   2891.00        0.00781       -0.15152
   2892.00        0.00781       -0.14915
   2893.00        0.00781       -0.14671
   2894.00        0.00781       -0.14421
   2895.00        0.00781       -0.14165
   2896.00        0.00781       -0.13902
   2897.00        0.00781       -0.13634
   2898.00        0.00781       -0.13359
   2899.00        0.00781       -0.13078
   2900.00        0.00781       -0.12791
   2901.00        0.00781       -0.12500
   2902.00        0.00781       -0.12201
   2903.00        0.00781       -0.11899
   2904.00        0.00781       -0.11591
   2905.00        0.00781       -0.11278
   2906.00        0.00781       -0.10959
   2907.00        0.00781       -0.10635
   2908.00        0.00781       -0.10309
   2909.00        0.00781       -0.09976
   2910.00        0.00781       -0.09641
   2911.00        0.00781       -0.09300
   2912.00        0.00781       -0.08955
   2913.00        0.00781       -0.08607
   2914.00        0.00781       -0.08255
   2915.00        0.00781       -0.07899
   2916.00        0.00781       -0.07541
   2917.00        0.00781       -0.07179
   2918.00        0.00781       -0.06813
   2919.00        0.00781       -0.06445
   2920.00        0.00781       -0.06075
   2921.00        0.00781       -0.05701
   2922.00        0.00781       -0.05325
   2923.00        0.00781       -0.04945
   2924.00        0.00781       -0.04565
   2925.00        0.00781       -0.04182
   2926.00        0.00781       -0.03798
   2927.00        0.00781       -0.03410
   2928.00        0.00781       -0.03023
   2929.00        0.00781       -0.02632
   2930.00        0.00781       -0.02242
   2931.00        0.00781       -0.01848
   2932.00        0.00781       -0.01454
   2933.00        0.00781       -0.01059
   2934.00        0.00781       -0.00664
   2935.00        0.00781       -0.00267
   2936.00        0.00781        0.00130
   2937.00        0.00781        0.00528
   2938.00        0.00781        0.00926
   2939.00        0.00781        0.01324
   2940.00        0.00781        0.01724
   2941.00        0.00781        0.02122
   2942.00        0.00781        0.02521
   2943.00        0.00781        0.02919
   2944.00        0.00781        0.03317
   2945.00        0.00781        0.03714
   2946.00        0.00781        0.04111
   2947.00        0.00781        0.04507
   2948.00        0.00781        0.04903
   2949.00        0.00781        0.05296
   2950.00        0.00781        0.05688
   2951.00        0.00781        0.06079
   2952.00        0.00781        0.06470
   2953.00        0.00781        0.06857
   2954.00        0.00781        0.07243
   2955.00        0.00781        0.07626
   2956.00        0.00781        0.08008
   2957.00        0.00781        0.08386
   2958.00        0.00781        0.08763
   2959.00        0.00781        0.09137
   2960.00        0.00781        0.09508
   2961.00        0.00781        0.09874
   2962.00        0.00781        0.10239
   2963.00        0.00830        0.10599
   2964.00        0.00830        0.10954
   2965.00        0.00830        0.11307
   2966.00        0.00830        0.11655
   2967.00        0.00830        0.11998
   2968.00        0.00830        0.12337
   2969.00        0.00830        0.12671
   2970.00        0.00830        0.12999
   2971.00        0.00830        0.13322
   2972.00        0.00830        0.13640
   2973.00        0.00830        0.13951
   2974.00        0.00830        0.14256
   2975.00        0.00830        0.14555
   2976.00        0.00830        0.14848
   2977.00        0.00830        0.15134
   2978.00        0.00830        0.15411
   2979.00        0.00830        0.15683
   2980.00        0.00830        0.15945
   2981.00        0.00830        0.16202
   2982.00        0.00830        0.16449
   2983.00        0.00830        0.16687
   2984.00        0.00830        0.16917
   2985.00        0.00830        0.17140
   2986.00        0.00830        0.17352
   2987.00        0.00830        0.17555
   2988.00        0.00830        0.17749
   2989.00        0.00830        0.17934
   2990.00        0.00830        0.18108
   2991.00        0.00830        0.18272
   2992.00        0.00830        0.18427
   2993.00        0.00830        0.18571
   2994.00        0.00830        0.18704
   2995.00        0.00830        0.18826
   2996.00        0.00830        0.18938
   2997.00        0.00830        0.19040
   2998.00        0.00830        0.19128
   2999.00        0.00830        0.19208
   3000.00        0.00830        0.19275
   3001.00        0.00830        0.19330
   3002.00        0.00830        0.19376
   3003.00        0.00830        0.19408
   3004.00        0.00830        0.19429
   3005.00        0.00830        0.19440
   3006.00        0.00830        0.19437
   3007.00        0.00830        0.19423
   3008.00        0.00830        0.19398
   3009.00        0.00830        0.19362
   3010.00        0.00830        0.19315
   3011.00        0.00830        0.19255
   3012.00        0.00830        0.19183
   3013.00        0.00830        0.19102
   3014.00        0.00830        0.19009
   3015.00        0.00830        0.18906
   3016.00        0.00830        0.18790
   3017.00        0.00830        0.18665
   3018.00        0.00830        0.18529
   3019.00        0.00830        0.18382
   3020.00        0.00830        0.18225
   3021.00        0.00830        0.18059
   3022.00        0.00830        0.17883
   3023.00        0.00830        0.17697
   3024.00        0.00781        0.17503
   3025.00        0.00732        0.17299
   3026.00        0.00684        0.17087
   3027.00        0.00635        0.16866
   3028.00        0.00586        0.16637
   3029.00        0.00537        0.16399
   3030.00        0.00488        0.16154
   3031.00        0.00439        0.15901
   3032.00        0.00391        0.15642
   3033.00        0.00342        0.15376
   3034.00        0.00293        0.15103
   3035.00        0.00244        0.14824
   3036.00        0.00195        0.14540
   3037.00        0.00146        0.14249
   3038.00        0.00098        0.13953
   3039.00        0.00049        0.13652
   3040.00        0.00000        0.13347
   3041.00       -0.00049        0.13037
   3042.00       -0.00098        0.12723
   3043.00       -0.00146        0.12405
   3044.00       -0.00195        0.12083
   3045.00       -0.00244        0.11758
   3046.00       -0.00293        0.11430
   3047.00       -0.00342        0.11099
   3048.00       -0.00391        0.10765
   3049.00       -0.00439        0.10429
   3050.00       -0.00488        0.10091
   3051.00       -0.00537        0.09752
   3052.00       -0.00586        0.09410
   3053.00       -0.00635        0.09067
   3054.00       -0.00684        0.08722
   3055.00       -0.00732        0.08377
   3056.00       -0.00781        0.08031
   3057.00       -0.00781        0.07683
   3058.00       -0.00781        0.07335
   3059.00       -0.00781        0.06985
   3060.00       -0.00781        0.06638
   3061.00       -0.00781        0.06288
   3062.00       -0.00781        0.05939
   3063.00       -0.00781        0.05589
   3064.00       -0.00781        0.05240
   3065.00       -0.00781        0.04890
   3066.00       -0.00781        0.04541
   3067.00       -0.00781        0.04192
   3068.00       -0.00781        0.03842
   3069.00       -0.00781        0.03494
   3070.00       -0.00781        0.03145
   3071.00       -0.00781        0.02797
   3072.00       -0.00781        0.02449
   3073.00       -0.00781        0.02101
   3074.00       -0.00781        0.01753
   3075.00       -0.00781        0.01407
   3076.00       -0.00781        0.01059
   3077.00       -0.00732        0.00713
   3078.00       -0.00684        0.00366
   3079.00       -0.00635        0.00018
   3080.00       -0.00586       -0.00328
   3081.00       -0.00537       -0.00674
   3082.00       -0.00488       -0.01021
   3083.00       -0.00439       -0.01369
   3084.00       -0.00391       -0.01715
   3085.00       -0.00342       -0.02061
   3086.00       -0.00293       -0.02409
   3087.00       -0.00244       -0.02757
   3088.00       -0.00195       -0.03105
   3089.00       -0.00146       -0.03453
   3090.00       -0.00098       -0.03802
   3091.00       -0.00049       -0.04152
   3092.00        0.00000       -0.04501
   3093.00        0.00049       -0.04851
   3094.00        0.00098       -0.05202
   3095.00        0.00146       -0.05553
   3096.00        0.00195       -0.05905
   3097.00        0.00244       -0.06256
   3098.00        0.00293       -0.06609
   3099.00        0.00293       -0.06963
   3100.00        0.00293       -0.07315
   3101.00        0.00293       -0.07669
   3102.00        0.00293       -0.08023
   3103.00        0.00293       -0.08377
   3104.00        0.00293       -0.08731
   3105.00        0.00293       -0.09087
   3106.00        0.00293       -0.09441
   3107.00        0.00293       -0.09795
   3108.00        0.00293       -0.10149
   3109.00        0.00293       -0.10503
   3110.00        0.00293       -0.10855
   3111.00        0.00293       -0.11208
   3112.00        0.00293       -0.11559
   3113.00        0.00293       -0.11908
   3114.00        0.00293       -0.12257
   3115.00        0.00293       -0.12604
   3116.00        0.00293       -0.12949
   3117.00        0.00293       -0.13292
   3118.00        0.00293       -0.13634
   3119.00        0.00293       -0.13972
   3120.00        0.00293       -0.14308
   3121.00        0.00293       -0.14641
   3122.00        0.00293       -0.14970
   3123.00        0.00244       -0.15297
   3124.00        0.00195       -0.15619
   3125.00        0.00146       -0.15936
   3126.00        0.00098       -0.16251
   3127.00        0.00049       -0.16559
   3128.00        0.00000       -0.16861
   3129.00       -0.00049       -0.17160
   3130.00       -0.00098       -0.17451
   3131.00       -0.00146       -0.17737
   3132.00       -0.00195       -0.18016
   3133.00       -0.00244       -0.18288
   3134.00       -0.00293       -0.18553
   3135.00       -0.00342       -0.18811
   3136.00       -0.00391       -0.19060
   3137.00       -0.00439       -0.19301
   3138.00       -0.00439       -0.19534
   3139.00       -0.00439       -0.19757
   3140.00       -0.00439       -0.19972
   3141.00       -0.00439       -0.20177
   3142.00       -0.00439       -0.20370
   3143.00       -0.00439       -0.20555
   3144.00       -0.00439       -0.20729
   3145.00       -0.00439       -0.20892
   3146.00       -0.00439       -0.21043
   3147.00       -0.00439       -0.21182
   3148.00       -0.00439       -0.21310
   3149.00       -0.00439       -0.21426
   3150.00       -0.00439       -0.21530
   3151.00       -0.00439       -0.21622
   3152.00       -0.00439       -0.21700
   3153.00       -0.00439       -0.21765
   3154.00       -0.00439       -0.21815
   3155.00       -0.00439       -0.21854
   3156.00       -0.00439       -0.21878
   3157.00       -0.00439       -0.21889
   3158.00       -0.00439       -0.21884
   3159.00       -0.00439       -0.21866
   3160.00       -0.00439       -0.21834
   3161.00       -0.00439       -0.21786
   3162.00       -0.00391       -0.21724
   3163.00       -0.00342       -0.21648
   3164.00       -0.00293       -0.21556
   3165.00       -0.00244       -0.21449
   3166.00       -0.00195       -0.21329
   3167.00       -0.00146       -0.21193
   3168.00       -0.00098       -0.21042
   3169.00       -0.00049       -0.20876
   3170.00        0.00000       -0.20694
   3171.00        0.00049       -0.20499
   3172.00        0.00098       -0.20288
   3173.00        0.00146       -0.20064
   3174.00        0.00195       -0.19824
   3175.00        0.00244       -0.19569
   3176.00        0.00293       -0.19301
   3177.00        0.00342       -0.19019
   3178.00        0.00391       -0.18723
   3179.00        0.00439       -0.18411
   3180.00        0.00488       -0.18088
   3181.00        0.00537       -0.17751
   3182.00        0.00586       -0.17400
   3183.00        0.00635       -0.17036
   3184.00        0.00684       -0.16660
   3185.00        0.00732       -0.16270
   3186.00        0.00732       -0.15871
   3187.00        0.00732       -0.15457
   3188.00        0.00732       -0.15033
   3189.00        0.00732       -0.14598
   3190.00        0.00732       -0.14153
   3191.00        0.00732       -0.13695
   3192.00        0.00732       -0.13229
   3193.00        0.00732       -0.12752
   3194.00        0.00732       -0.12267
   3195.00        0.00732       -0.11772
   3196.00        0.00732       -0.11269
   3197.00        0.00732       -0.10757
   3198.00        0.00732       -0.10239
   3199.00        0.00732       -0.09712
   3200.00        0.00732       -0.09178
   3201.00        0.00732       -0.08640
   3202.00        0.00732       -0.08093
   3203.00        0.00732       -0.07542
   3204.00        0.00732       -0.06985
   3205.00        0.00732       -0.06425
   3206.00        0.00732       -0.05859
   3207.00        0.00684       -0.05290
   3208.00        0.00635       -0.04720
   3209.00        0.00586       -0.04144
   3210.00        0.00537       -0.03568
   3211.00        0.00488       -0.02988
   3212.00        0.00439       -0.02408
   3213.00        0.00391       -0.01826
   3214.00        0.00342       -0.01245
   3215.00        0.00293       -0.00664
   3216.00        0.00244       -0.00082
   3217.00        0.00195        0.00497
   3218.00        0.00146        0.01076
   3219.00        0.00098        0.01653
   3220.00        0.00049        0.02228
   3221.00        0.00000        0.02798
   3222.00       -0.00049        0.03368
   3223.00       -0.00098        0.03931
   3224.00       -0.00146        0.04492
   3225.00       -0.00195        0.05048
   3226.00       -0.00244        0.05598
   3227.00       -0.00244        0.06143
   3228.00       -0.00244        0.06683
   3229.00       -0.00244        0.07216
   3230.00       -0.00244        0.07742
   3231.00       -0.00244        0.08261
   3232.00       -0.00244        0.08774
   3233.00       -0.00244        0.09277
   3234.00       -0.00244        0.09773
   3235.00       -0.00244        0.10260
   3236.00       -0.00244        0.10738
   3237.00       -0.00244        0.11206
   3238.00       -0.00244        0.11665
   3239.00       -0.00244        0.12114
   3240.00       -0.00244        0.12553
   3241.00       -0.00244        0.12981
   3242.00       -0.00244        0.13399
   3243.00       -0.00244        0.13805
   3244.00       -0.00244        0.14198
   3245.00       -0.00244        0.14581
   3246.00       -0.00244        0.14951
   3247.00       -0.00244        0.15309
   3248.00       -0.00244        0.15654
   3249.00       -0.00244        0.15987
   3250.00       -0.00195        0.16306
   3251.00       -0.00146        0.16612
   3252.00       -0.00098        0.16905
   3253.00       -0.00049        0.17184
   3254.00        0.00000        0.17450
   3255.00        0.00049        0.17702
   3256.00        0.00098        0.17938
   3257.00        0.00146        0.18161
   3258.00        0.00195        0.18370
   3259.00        0.00244        0.18565
   3260.00        0.00293        0.18745
   3261.00        0.00342        0.18910
   3262.00        0.00391        0.19061
   3263.00        0.00439        0.19199
   3264.00        0.00488        0.19319
   3265.00        0.00537        0.19426
   3266.00        0.00586        0.19519
   3267.00        0.00586        0.19597
   3268.00        0.00586        0.19661
   3269.00        0.00586        0.19710
   3270.00        0.00586        0.19743
   3271.00        0.00586        0.19763
   3272.00        0.00586        0.19769
   3273.00        0.00586        0.19762
   3274.00        0.00586        0.19740
   3275.00        0.00586        0.19704
   3276.00        0.00586        0.19655
   3277.00        0.00586        0.19592
   3278.00        0.00586        0.19518
   3279.00        0.00586        0.19429
   3280.00        0.00586        0.19327
   3281.00        0.00586        0.19214
   3282.00        0.00586        0.19087
   3283.00        0.00586        0.18950
   3284.00        0.00586        0.18800
   3285.00        0.00586        0.18640
   3286.00        0.00586        0.18468
   3287.00        0.00586        0.18286
   3288.00        0.00586        0.18092
   3289.00        0.00586        0.17891
   3290.00        0.00586        0.17677
   3291.00        0.00537        0.17456
   3292.00        0.00488        0.17226
   3293.00        0.00439        0.16988
   3294.00        0.00391        0.16740
   3295.00        0.00342        0.16487
   3296.00        0.00293        0.16225
   3297.00        0.00244        0.15958
   3298.00        0.00195        0.15683
   3299.00        0.00146        0.15402
   3300.00        0.00098        0.15117
   3301.00        0.00049        0.14825
   3302.00        0.00000        0.14529
   3303.00       -0.00049        0.14230
   3304.00       -0.00098        0.13927
   3305.00       -0.00146        0.13620
   3306.00       -0.00195        0.13310
   3307.00       -0.00244        0.12997
   3308.00       -0.00293        0.12683
   3309.00       -0.00342        0.12366
   3310.00       -0.00342        0.12048
   3311.00       -0.00342        0.11728
   3312.00       -0.00342        0.11409
   3313.00       -0.00342        0.11089
   3314.00       -0.00342        0.10767
   3315.00       -0.00342        0.10446
   3316.00       -0.00342        0.10126
   3317.00       -0.00342        0.09807
   3318.00       -0.00342        0.09488
   3319.00       -0.00342        0.09171
   3320.00       -0.00342        0.08853
   3321.00       -0.00342        0.08539
   3322.00       -0.00342        0.08224
   3323.00       -0.00342        0.07913
   3324.00       -0.00342        0.07602
   3325.00       -0.00342        0.07294
   3326.00       -0.00342        0.06989
   3327.00       -0.00342        0.06683
   3328.00       -0.00342        0.06381
   3329.00       -0.00342        0.06079
   3330.00       -0.00342        0.05782
   3331.00       -0.00342        0.05484
   3332.00       -0.00293        0.05188
   3333.00       -0.00244        0.04893
   3334.00       -0.00195        0.04602
   3335.00       -0.00146        0.04311
   3336.00       -0.00098        0.04021
   3337.00       -0.00049        0.03731
   3338.00        0.00000        0.03441
   3339.00        0.00049        0.03152
   3340.00        0.00098        0.02864
   3341.00        0.00146        0.02576
   3342.00        0.00195        0.02287
   3343.00        0.00244        0.01997
   3344.00        0.00293        0.01706
   3345.00        0.00342        0.01413
   3346.00        0.00391        0.01118
   3347.00        0.00439        0.00821
   3348.00        0.00488        0.00522
   3349.00        0.00537        0.00218
   3350.00        0.00586       -0.00087
   3351.00        0.00635       -0.00397
   3352.00        0.00684       -0.00711
   3353.00        0.00732       -0.01030
   3354.00        0.00781       -0.01353
   3355.00        0.00830       -0.01683
   3356.00        0.00879       -0.02017
   3357.00        0.00928       -0.02359
   3358.00        0.00928       -0.02707
   3359.00        0.00928       -0.03061
   3360.00        0.00928       -0.03423
   3361.00        0.00928       -0.03793
   3362.00        0.00928       -0.04170
   3363.00        0.00928       -0.04556
   3364.00        0.00928       -0.04951
   3365.00        0.00928       -0.05356
   3366.00        0.00928       -0.05768
   3367.00        0.00928       -0.06190
   3368.00        0.00928       -0.06622
   3369.00        0.00928       -0.07065
   3370.00        0.00928       -0.07516
   3371.00        0.00928       -0.07979
   3372.00        0.00928       -0.08450
   3373.00        0.00928       -0.08934
   3374.00        0.00928       -0.09427
   3375.00        0.00928       -0.09930
   3376.00        0.00928       -0.10445
   3377.00        0.00928       -0.10968
   3378.00        0.00928       -0.11504
   3379.00        0.00928       -0.12048
   3380.00        0.00928       -0.12604
   3381.00        0.00928       -0.13168
   3382.00        0.00928       -0.13744
   3383.00        0.00928       -0.14328
   3384.00        0.00928       -0.14922
   3385.00        0.00928       -0.15523
   3386.00        0.00928       -0.16133
   3387.00        0.00928       -0.16753
   3388.00        0.00928       -0.17380
   3389.00        0.00928       -0.18013
   3390.00        0.00928       -0.18654
   3391.00        0.00928       -0.19301
   3392.00        0.00928       -0.19954
   3393.00        0.00928       -0.20612
   3394.00        0.00928       -0.21274
   3395.00        0.00928       -0.21941
   3396.00        0.00928       -0.22610
   3397.00        0.00928       -0.23282
   3398.00        0.00928       -0.23956
   3399.00        0.00928       -0.24632
   3400.00        0.00928       -0.25310
   3401.00        0.00928       -0.25986
   3402.00        0.00928       -0.26660
   3403.00        0.00928       -0.27335
   3404.00        0.00928       -0.28004
   3405.00        0.00928       -0.28673
   3406.00        0.00928       -0.29335
   3407.00        0.00928       -0.29994
   3408.00        0.00928       -0.30647
   3409.00        0.00928       -0.31293
   3410.00        0.00928       -0.31932
   3411.00        0.00928       -0.32562
   3412.00        0.00928       -0.33185
   3413.00        0.00928       -0.33797
   3414.00        0.00928       -0.34398
   3415.00        0.00928       -0.34987
   3416.00        0.00928       -0.35565
   3417.00        0.00928       -0.36130
   3418.00        0.00928       -0.36681
   3419.00        0.00928       -0.37218
   3420.00        0.00928       -0.37738
   3421.00        0.00928       -0.38245
   3422.00        0.00879       -0.38733
   3423.00        0.00830       -0.39204
   3424.00        0.00781       -0.39659
   3425.00        0.00732       -0.40094
   3426.00        0.00684       -0.40512
   3427.00        0.00635       -0.40909
   3428.00        0.00586       -0.41286
   3429.00        0.00537       -0.41643
   3430.00        0.00488       -0.41978
   3431.00        0.00439       -0.42293
   3432.00        0.00391       -0.42586
   3433.00        0.00391       -0.42857
   3434.00        0.00391       -0.43106
   3435.00        0.00391       -0.43332
   3436.00        0.00391       -0.43535
   3437.00        0.00391       -0.43715
   3438.00        0.00391       -0.43872
   3439.00        0.00391       -0.44005
   3440.00        0.00391       -0.44115
   3441.00        0.00391       -0.44202
   3442.00        0.00342       -0.44266
   3443.00        0.00293       -0.44305
   3444.00        0.00244       -0.44322
   3445.00        0.00195       -0.44316
   3446.00        0.00146       -0.44286
   3447.00        0.00098       -0.44234
   3448.00        0.00049       -0.44157
   3449.00        0.00000       -0.44060
   3450.00       -0.00049       -0.43941
   3451.00       -0.00098       -0.43799
   3452.00       -0.00146       -0.43636
   3453.00       -0.00195       -0.43451
   3454.00       -0.00244       -0.43245
   3455.00       -0.00293       -0.43021
   3456.00       -0.00342       -0.42775
   3457.00       -0.00391       -0.42509
   3458.00       -0.00439       -0.42226
   3459.00       -0.00488       -0.41924
   3460.00       -0.00537       -0.41602
   3461.00       -0.00586       -0.41264
   3462.00       -0.00635       -0.40909
   3463.00       -0.00684       -0.40538
   3464.00       -0.00732       -0.40152
   3465.00       -0.00781       -0.39749
   3466.00       -0.00830       -0.39333
   3467.00       -0.00879       -0.38902
   3468.00       -0.00928       -0.38458
   3469.00       -0.00977       -0.38002
   3470.00       -0.01025       -0.37534
   3471.00       -0.01074       -0.37054
   3472.00       -0.01123       -0.36565
   3473.00       -0.01172       -0.36063
   3474.00       -0.01221       -0.35553
   3475.00       -0.01270       -0.35034
   3476.00       -0.01318       -0.34506
   3477.00       -0.01367       -0.33971
   3478.00       -0.01416       -0.33429
   3479.00       -0.01465       -0.32880
   3480.00       -0.01562       -0.32324
   3481.00       -0.01660       -0.31764
   3482.00       -0.01758       -0.31198
   3483.00       -0.01855       -0.30627
   3484.00       -0.01953       -0.30054
   3485.00       -0.02051       -0.29475
   3486.00       -0.02148       -0.28896
   3487.00       -0.02246       -0.28311
   3488.00       -0.02344       -0.27725
   3489.00       -0.02441       -0.27138
   3490.00       -0.02539       -0.26549
   3491.00       -0.02637       -0.25960
   3492.00       -0.02734       -0.25368
   3493.00       -0.02832       -0.24777
   3494.00       -0.02930       -0.24185
   3495.00       -0.03027       -0.23593
   3496.00       -0.03125       -0.23001
   3497.00       -0.03223       -0.22411
   3498.00       -0.03320       -0.21820
   3499.00       -0.03418       -0.21231
   3500.00       -0.03516       -0.20644
   3501.00       -0.03613       -0.20056
   3502.00       -0.03711       -0.19470
   3503.00       -0.03809       -0.18886
   3504.00       -0.03955       -0.18303
   3505.00       -0.04102       -0.17722
   3506.00       -0.04248       -0.17142
   3507.00       -0.04395       -0.16563
   3508.00       -0.04541       -0.15987
   3509.00       -0.04639       -0.15413
   3510.00       -0.04736       -0.14839
   3511.00       -0.04834       -0.14268
   3512.00       -0.04932       -0.13699
   3513.00       -0.05029       -0.13132
   3514.00       -0.05127       -0.12566
   3515.00       -0.05225       -0.12001
   3516.00       -0.05322       -0.11440
   3517.00       -0.05420       -0.10880
   3518.00       -0.05518       -0.10320
   3519.00       -0.05615       -0.09763
   3520.00       -0.05713       -0.09207
   3521.00       -0.05811       -0.08653
   3522.00       -0.05908       -0.08101
   3523.00       -0.06006       -0.07550
   3524.00       -0.06104       -0.07001
   3525.00       -0.06201       -0.06453
   3526.00       -0.06299       -0.05908
   3527.00       -0.06396       -0.05363
   3528.00       -0.06445       -0.04822
   3529.00       -0.06494       -0.04282
   3530.00       -0.06543       -0.03743
   3531.00       -0.06592       -0.03206
   3532.00       -0.06641       -0.02672
   3533.00       -0.06689       -0.02139
   3534.00       -0.06738       -0.01610
   3535.00       -0.06787       -0.01082
   3536.00       -0.06836       -0.00557
   3537.00       -0.06885       -0.00034
   3538.00       -0.06885        0.00485
   3539.00       -0.06885        0.01003
   3540.00       -0.06885        0.01515
   3541.00       -0.06885        0.02025
   3542.00       -0.06885        0.02531
   3543.00       -0.06885        0.03033
   3544.00       -0.06885        0.03531
   3545.00       -0.06885        0.04024
   3546.00       -0.06885        0.04514
   3547.00       -0.06836        0.04996
   3548.00       -0.06787        0.05475
   3549.00       -0.06738        0.05946
   3550.00       -0.06689        0.06413
   3551.00       -0.06641        0.06874
   3552.00       -0.06592        0.07327
   3553.00       -0.06543        0.07773
   3554.00       -0.06494        0.08212
   3555.00       -0.06445        0.08643
   3556.00       -0.06396        0.09067
   3557.00       -0.06299        0.09480
   3558.00       -0.06201        0.09886
   3559.00       -0.06104        0.10283
   3560.00       -0.06006        0.10670
   3561.00       -0.05908        0.11047
   3562.00       -0.05811        0.11415
   3563.00       -0.05713        0.11771
   3564.00       -0.05615        0.12117
   3565.00       -0.05518        0.12451
   3566.00       -0.05420        0.12773
   3567.00       -0.05322        0.13084
   3568.00       -0.05225        0.13383
   3569.00       -0.05127        0.13669
   3570.00       -0.05029        0.13942
   3571.00       -0.04932        0.14203
   3572.00       -0.04834        0.14450
   3573.00       -0.04736        0.14684
   3574.00       -0.04639        0.14903
   3575.00       -0.04541        0.15109
   3576.00       -0.04443        0.15300
   3577.00       -0.04297        0.15479
   3578.00       -0.04150        0.15640
   3579.00       -0.04004        0.15790
   3580.00       -0.03857        0.15923
   3581.00       -0.03711        0.16043
   3582.00       -0.03564        0.16147
   3583.00       -0.03418        0.16237
   3584.00       -0.03271        0.16312
   3585.00       -0.03125        0.16371
   3586.00       -0.02979        0.16417
   3587.00       -0.02832        0.16447
   3588.00       -0.02686        0.16463
   3589.00       -0.02539        0.16464
   3590.00       -0.02393        0.16451
   3591.00       -0.02246        0.16423
   3592.00       -0.02100        0.16382
   3593.00       -0.01953        0.16327
   3594.00       -0.01807        0.16257
   3595.00       -0.01660        0.16174
   3596.00       -0.01514        0.16078
   3597.00       -0.01367        0.15968
   3598.00       -0.01221        0.15845
   3599.00       -0.01074        0.15709
   3600.00       -0.00928        0.15561
   3601.00       -0.00781        0.15399
   3602.00       -0.00635        0.15227
   3603.00       -0.00488        0.15044
   3604.00       -0.00342        0.14848
   3605.00       -0.00195        0.14642
   3606.00       -0.00049        0.14426
   3607.00        0.00098        0.14200
   3608.00        0.00244        0.13965
   3609.00        0.00391        0.13719
   3610.00        0.00537        0.13464
   3611.00        0.00684        0.13202
   3612.00        0.00830        0.12932
   3613.00        0.00977        0.12654
   3614.00        0.01123        0.12367
   3615.00        0.01270        0.12074
   3616.00        0.01416        0.11775
   3617.00        0.01562        0.11470
   3618.00        0.01709        0.11159
   3619.00        0.01855        0.10841
   3620.00        0.02002        0.10518
   3621.00        0.02148        0.10190
   3622.00        0.02295        0.09859
   3623.00        0.02441        0.09521
   3624.00        0.02588        0.09180
   3625.00        0.02734        0.08835
   3626.00        0.02881        0.08487
   3627.00        0.03027        0.08136
   3628.00        0.03174        0.07780
   3629.00        0.03320        0.07423
   3630.00        0.03467        0.07062
   3631.00        0.03613        0.06699
   3632.00        0.03760        0.06332
   3633.00        0.03955        0.05965
   3634.00        0.04150        0.05594
   3635.00        0.04346        0.05222
   3636.00        0.04541        0.04848
   3637.00        0.04736        0.04471
   3638.00        0.04932        0.04092
   3639.00        0.05127        0.03711
   3640.00        0.05322        0.03328
   3641.00        0.05518        0.02943
   3642.00        0.05713        0.02557
   3643.00        0.05908        0.02168
   3644.00        0.06104        0.01776
   3645.00        0.06299        0.01382
   3646.00        0.06494        0.00987
   3647.00        0.06689        0.00589
   3648.00        0.06885        0.00189
   3649.00        0.07080       -0.00215
   3650.00        0.07275       -0.00621
   3651.00        0.07471       -0.01030
   3652.00        0.07666       -0.01442
   3653.00        0.07861       -0.01857
   3654.00        0.08008       -0.02275
   3655.00        0.08154       -0.02698
   3656.00        0.08301       -0.03122
   3657.00        0.08447       -0.03552
   3658.00        0.08594       -0.03984
   3659.00        0.08740       -0.04422
   3660.00        0.08887       -0.04863
   3661.00        0.09033       -0.05309
   3662.00        0.09180       -0.05759
   3663.00        0.09326       -0.06212
   3664.00        0.09424       -0.06671
   3665.00        0.09521       -0.07135
   3666.00        0.09619       -0.07603
   3667.00        0.09717       -0.08076
   3668.00        0.09814       -0.08554
   3669.00        0.09912       -0.09036
   3670.00        0.10010       -0.09523
   3671.00        0.10059       -0.10016
   3672.00        0.10107       -0.10512
   3673.00        0.10156       -0.11014
   3674.00        0.10205       -0.11520
   3675.00        0.10254       -0.12032
   3676.00        0.10303       -0.12546
   3677.00        0.10303       -0.13066
   3678.00        0.10303       -0.13589
   3679.00        0.10303       -0.14117
   3680.00        0.10303       -0.14648
   3681.00        0.10303       -0.15184
   3682.00        0.10254       -0.15723
   3683.00        0.10205       -0.16263
   3684.00        0.10156       -0.16808
   3685.00        0.10107       -0.17354
   3686.00        0.10059       -0.17902
   3687.00        0.09961       -0.18452
   3688.00        0.09863       -0.19003
   3689.00        0.09766       -0.19556
   3690.00        0.09668       -0.20108
   3691.00        0.09570       -0.20662
   3692.00        0.09473       -0.21214
   3693.00        0.09326       -0.21765
   3694.00        0.09180       -0.22316
   3695.00        0.09033       -0.22864
   3696.00        0.08887       -0.23410
   3697.00        0.08740       -0.23953
   3698.00        0.08594       -0.24493
   3699.00        0.08398       -0.25029
   3700.00        0.08203       -0.25560
   3701.00        0.08008       -0.26086
   3702.00        0.07812       -0.26607
   3703.00        0.07617       -0.27119
   3704.00        0.07422       -0.27628
   3705.00        0.07227       -0.28127
   3706.00        0.07031       -0.28619
   3707.00        0.06836       -0.29102
   3708.00        0.06641       -0.29576
   3709.00        0.06445       -0.30040
   3710.00        0.06250       -0.30493
   3711.00        0.06006       -0.30937
   3712.00        0.05762       -0.31369
   3713.00        0.05518       -0.31789
   3714.00        0.05273       -0.32196
   3715.00        0.05029       -0.32590
   3716.00        0.04785       -0.32971
   3717.00        0.04541       -0.33339
   3718.00        0.04297       -0.33691
   3719.00        0.04053       -0.34030
   3720.00        0.03809       -0.34354
   3721.00        0.03564       -0.34660
   3722.00        0.03320       -0.34953
   3723.00        0.03076       -0.35229
   3724.00        0.02832       -0.35489
   3725.00        0.02637       -0.35732
   3726.00        0.02441       -0.35957
   3727.00        0.02246       -0.36166
   3728.00        0.02051       -0.36357
   3729.00        0.01855       -0.36531
   3730.00        0.01660       -0.36688
   3731.00        0.01465       -0.36827
   3732.00        0.01270       -0.36948
   3733.00        0.01074       -0.37051
   3734.00        0.00879       -0.37137
   3735.00        0.00684       -0.37204
   3736.00        0.00488       -0.37254
   3737.00        0.00293       -0.37288
   3738.00        0.00098       -0.37303
   3739.00       -0.00098       -0.37302
   3740.00       -0.00293       -0.37282
   3741.00       -0.00488       -0.37247
   3742.00       -0.00684       -0.37195
   3743.00       -0.00830       -0.37126
   3744.00       -0.00977       -0.37042
   3745.00       -0.01123       -0.36942
   3746.00       -0.01270       -0.36826
   3747.00       -0.01416       -0.36696
   3748.00       -0.01562       -0.36551
   3749.00       -0.01709       -0.36392
   3750.00       -0.01855       -0.36218
   3751.00       -0.02002       -0.36032
   3752.00       -0.02148       -0.35834
   3753.00       -0.02295       -0.35622
   3754.00       -0.02441       -0.35399
   3755.00       -0.02588       -0.35165
   3756.00       -0.02734       -0.34920
   3757.00       -0.02881       -0.34665
   3758.00       -0.03027       -0.34399
   3759.00       -0.03174       -0.34125
   3760.00       -0.03320       -0.33842
   3761.00       -0.03467       -0.33551
   3762.00       -0.03613       -0.33253
   3763.00       -0.03760       -0.32948
   3764.00       -0.03906       -0.32637
   3765.00       -0.04053       -0.32320
   3766.00       -0.04199       -0.31996
   3767.00       -0.04346       -0.31668
   3768.00       -0.04492       -0.31337
   3769.00       -0.04639       -0.31001
   3770.00       -0.04785       -0.30663
   3771.00       -0.04932       -0.30319
   3772.00       -0.05029       -0.29976
   3773.00       -0.05127       -0.29630
   3774.00       -0.05225       -0.29282
   3775.00       -0.05322       -0.28932
   3776.00       -0.05420       -0.28581
   3777.00       -0.05518       -0.28232
   3778.00       -0.05615       -0.27881
   3779.00       -0.05713       -0.27530
   3780.00       -0.05811       -0.27179
   3781.00       -0.05908       -0.26830
   3782.00       -0.06006       -0.26482
   3783.00       -0.06104       -0.26134
   3784.00       -0.06201       -0.25787
   3785.00       -0.06299       -0.25441
   3786.00       -0.06396       -0.25098
   3787.00       -0.06494       -0.24756
   3788.00       -0.06592       -0.24416
   3789.00       -0.06689       -0.24077
   3790.00       -0.06787       -0.23741
   3791.00       -0.06836       -0.23405
   3792.00       -0.06885       -0.23073
   3793.00       -0.06934       -0.22740
   3794.00       -0.06982       -0.22411
   3795.00       -0.07031       -0.22083
   3796.00       -0.07080       -0.21754
   3797.00       -0.07129       -0.21428
   3798.00       -0.07178       -0.21104
   3799.00       -0.07227       -0.20779
   3800.00       -0.07227       -0.20456
   3801.00       -0.07227       -0.20134
   3802.00       -0.07227       -0.19812
   3803.00       -0.07227       -0.19490
   3804.00       -0.07227       -0.19167
   3805.00       -0.07227       -0.18845
   3806.00       -0.07227       -0.18521
   3807.00       -0.07178       -0.18198
   3808.00       -0.07129       -0.17871
   3809.00       -0.07080       -0.17545
   3810.00       -0.07031       -0.17216
   3811.00       -0.06982       -0.16885
   3812.00       -0.06934       -0.16553
   3813.00       -0.06885       -0.16217
   3814.00       -0.06787       -0.15880
   3815.00       -0.06689       -0.15538
   3816.00       -0.06592       -0.15193
   3817.00       -0.06494       -0.14845
   3818.00       -0.06396       -0.14494
   3819.00       -0.06299       -0.14137
   3820.00       -0.06152       -0.13777
   3821.00       -0.06006       -0.13412
   3822.00       -0.05859       -0.13043
   3823.00       -0.05713       -0.12669
   3824.00       -0.05566       -0.12289
   3825.00       -0.05420       -0.11906
   3826.00       -0.05273       -0.11516
   3827.00       -0.05127       -0.11121
   3828.00       -0.04932       -0.10721
   3829.00       -0.04736       -0.10313
   3830.00       -0.04541       -0.09903
   3831.00       -0.04346       -0.09485
   3832.00       -0.04150       -0.09062
   3833.00       -0.03955       -0.08633
   3834.00       -0.03760       -0.08199
   3835.00       -0.03564       -0.07759
   3836.00       -0.03369       -0.07314
   3837.00       -0.03174       -0.06862
   3838.00       -0.02979       -0.06406
   3839.00       -0.02783       -0.05945
   3840.00       -0.02588       -0.05478
   3841.00       -0.02393       -0.05006
   3842.00       -0.02197       -0.04530
   3843.00       -0.02002       -0.04050
   3844.00       -0.01807       -0.03566
   3845.00       -0.01611       -0.03076
   3846.00       -0.01416       -0.02585
   3847.00       -0.01221       -0.02089
   3848.00       -0.01025       -0.01590
   3849.00       -0.00830       -0.01088
   3850.00       -0.00635       -0.00584
   3851.00       -0.00439       -0.00078
   3852.00       -0.00244        0.00430
   3853.00       -0.00049        0.00938
   3854.00        0.00146        0.01450
   3855.00        0.00342        0.01961
   3856.00        0.00537        0.02472
   3857.00        0.00732        0.02983
   3858.00        0.00928        0.03493
   3859.00        0.01123        0.04002
   3860.00        0.01318        0.04510
   3861.00        0.01465        0.05017
   3862.00        0.01611        0.05522
   3863.00        0.01758        0.06023
   3864.00        0.01904        0.06522
   3865.00        0.02051        0.07018
   3866.00        0.02197        0.07509
   3867.00        0.02344        0.07996
   3868.00        0.02490        0.08478
   3869.00        0.02588        0.08955
   3870.00        0.02686        0.09428
   3871.00        0.02783        0.09894
   3872.00        0.02881        0.10355
   3873.00        0.02979        0.10808
   3874.00        0.03076        0.11255
   3875.00        0.03174        0.11694
   3876.00        0.03223        0.12128
   3877.00        0.03271        0.12552
   3878.00        0.03320        0.12968
   3879.00        0.03369        0.13376
   3880.00        0.03418        0.13776
   3881.00        0.03467        0.14166
   3882.00        0.03516        0.14548
   3883.00        0.03516        0.14920
   3884.00        0.03516        0.15282
   3885.00        0.03516        0.15634
   3886.00        0.03516        0.15977
   3887.00        0.03516        0.16310
   3888.00        0.03516        0.16632
   3889.00        0.03516        0.16943
   3890.00        0.03516        0.17244
   3891.00        0.03516        0.17534
   3892.00        0.03467        0.17813
   3893.00        0.03418        0.18082
   3894.00        0.03369        0.18340
   3895.00        0.03320        0.18585
   3896.00        0.03271        0.18820
   3897.00        0.03223        0.19043
   3898.00        0.03174        0.19255
   3899.00        0.03125        0.19456
   3900.00        0.03076        0.19646
   3901.00        0.03027        0.19824
   3902.00        0.02979        0.19991
   3903.00        0.02930        0.20146
   3904.00        0.02881        0.20290
   3905.00        0.02832        0.20422
   3906.00        0.02783        0.20543
   3907.00        0.02734        0.20651
   3908.00        0.02686        0.20750
   3909.00        0.02637        0.20836
   3910.00        0.02588        0.20911
   3911.00        0.02539        0.20975
   3912.00        0.02539        0.21027
   3913.00        0.02539        0.21066
   3914.00        0.02539        0.21095
   3915.00        0.02539        0.21112
   3916.00        0.02539        0.21118
   3917.00        0.02539        0.21112
   3918.00        0.02539        0.21095
   3919.00        0.02539        0.21066
   3920.00        0.02539        0.21025
   3921.00        0.02539        0.20973
   3922.00        0.02539        0.20908
   3923.00        0.02539        0.20831
   3924.00        0.02539        0.20744
   3925.00        0.02539        0.20644
   3926.00        0.02539        0.20532
   3927.00        0.02539        0.20407
   3928.00        0.02588        0.20271
   3929.00        0.02637        0.20122
   3930.00        0.02686        0.19960
   3931.00        0.02734        0.19786
   3932.00        0.02783        0.19600
   3933.00        0.02832        0.19400
   3934.00        0.02881        0.19186
   3935.00        0.02930        0.18961
   3936.00        0.02979        0.18723
   3937.00        0.03027        0.18469
   3938.00        0.03076        0.18202
   3939.00        0.03125        0.17923
   3940.00        0.03174        0.17628
   3941.00        0.03223        0.17320
   3942.00        0.03271        0.16998
   3943.00        0.03271        0.16661
   3944.00        0.03271        0.16309
   3945.00        0.03271        0.15942
   3946.00        0.03271        0.15561
   3947.00        0.03271        0.15164
   3948.00        0.03271        0.14754
   3949.00        0.03271        0.14326
   3950.00        0.03271        0.13884
   3951.00        0.03271        0.13425
   3952.00        0.03271        0.12950
   3953.00        0.03271        0.12460
   3954.00        0.03271        0.11955
   3955.00        0.03271        0.11432
   3956.00        0.03271        0.10895
   3957.00        0.03271        0.10339
   3958.00        0.03223        0.09769
   3959.00        0.03174        0.09183
   3960.00        0.03125        0.08578
   3961.00        0.03076        0.07959
   3962.00        0.03027        0.07324
   3963.00        0.02979        0.06671
   3964.00        0.02930        0.06004
   3965.00        0.02881        0.05321
   3966.00        0.02832        0.04620
   3967.00        0.02783        0.03905
   3968.00        0.02734        0.03174
   3969.00        0.02686        0.02428
   3970.00        0.02588        0.01666
   3971.00        0.02490        0.00890
   3972.00        0.02393        0.00099
   3973.00        0.02295       -0.00706
   3974.00        0.02197       -0.01526
   3975.00        0.02100       -0.02359
   3976.00        0.02002       -0.03206
   3977.00        0.01904       -0.04065
   3978.00        0.01807       -0.04936
   3979.00        0.01709       -0.05820
   3980.00        0.01611       -0.06715
   3981.00        0.01514       -0.07622
   3982.00        0.01416       -0.08539
   3983.00        0.01318       -0.09465
   3984.00        0.01221       -0.10402
   3985.00        0.01123       -0.11346
   3986.00        0.01025       -0.12299
   3987.00        0.00977       -0.13260
   3988.00        0.00928       -0.14227
   3989.00        0.00879       -0.15201
   3990.00        0.00830       -0.16180
   3991.00        0.00781       -0.17165
   3992.00        0.00732       -0.18153
   3993.00        0.00684       -0.19145
   3994.00        0.00635       -0.20139
   3995.00        0.00586       -0.21135
   3996.00        0.00537       -0.22131
   3997.00        0.00488       -0.23129
   3998.00        0.00439       -0.24126
   3999.00        0.00391       -0.25121
   4000.00        0.00391       -0.26114
   4001.00        0.00391       -0.27103
   4002.00        0.00391       -0.28088
   4003.00        0.00391       -0.29071
   4004.00        0.00391       -0.30046
   4005.00        0.00391       -0.31015
   4006.00        0.00391       -0.31978
   4007.00        0.00391       -0.32933
   4008.00        0.00391       -0.33878
   4009.00        0.00391       -0.34814
   4010.00        0.00439       -0.35739
   4011.00        0.00488       -0.36655
   4012.00        0.00537       -0.37556
   4013.00        0.00586       -0.38446
   4014.00        0.00635       -0.39322
   4015.00        0.00684       -0.40184
   4016.00        0.00732       -0.41031
   4017.00        0.00781       -0.41862
   4018.00        0.00830       -0.42677
   4019.00        0.00879       -0.43475
   4020.00        0.00928       -0.44257
   4021.00        0.00977       -0.45018
   4022.00        0.01025       -0.45763
   4023.00        0.01074       -0.46486
   4024.00        0.01123       -0.47189
   4025.00        0.01172       -0.47873
   4026.00        0.01221       -0.48535
   4027.00        0.01270       -0.49176
   4028.00        0.01318       -0.49796
   4029.00        0.01367       -0.50392
   4030.00        0.01416       -0.50966
   4031.00        0.01465       -0.51517
   4032.00        0.01514       -0.52043
   4033.00        0.01562       -0.52547
   4034.00        0.01611       -0.53026
   4035.00        0.01660       -0.53481
   4036.00        0.01709       -0.53911
   4037.00        0.01758       -0.54317
   4038.00        0.01807       -0.54698
   4039.00        0.01855       -0.55054
   4040.00        0.01904       -0.55385
   4041.00        0.01953       -0.55690
   4042.00        0.02002       -0.55971
   4043.00        0.02051       -0.56226
   4044.00        0.02100       -0.56456
   4045.00        0.02148       -0.56660
   4046.00        0.02197       -0.56841
   4047.00        0.02246       -0.56996
   4048.00        0.02246       -0.57126
   4049.00        0.02246       -0.57231
   4050.00        0.02246       -0.57312
   4051.00        0.02246       -0.57368
   4052.00        0.02246       -0.57402
   4053.00        0.02246       -0.57411
   4054.00        0.02246       -0.57396
   4055.00        0.02246       -0.57358
   4056.00        0.02246       -0.57298
   4057.00        0.02197       -0.57214
   4058.00        0.02148       -0.57109
   4059.00        0.02100       -0.56982
   4060.00        0.02051       -0.56834
   4061.00        0.02002       -0.56665
   4062.00        0.01953       -0.56476
   4063.00        0.01904       -0.56267
   4064.00        0.01855       -0.56038
   4065.00        0.01807       -0.55789
   4066.00        0.01758       -0.55524
   4067.00        0.01660       -0.55238
   4068.00        0.01562       -0.54938
   4069.00        0.01465       -0.54619
   4070.00        0.01367       -0.54283
   4071.00        0.01270       -0.53932
   4072.00        0.01172       -0.53568
   4073.00        0.01074       -0.53186
   4074.00        0.00977       -0.52792
   4075.00        0.00879       -0.52385
   4076.00        0.00781       -0.51964
   4077.00        0.00684       -0.51530
   4078.00        0.00586       -0.51086
   4079.00        0.00488       -0.50630
   4080.00        0.00391       -0.50165
   4081.00        0.00293       -0.49689
   4082.00        0.00195       -0.49203
   4083.00        0.00098       -0.48709
   4084.00        0.00000       -0.48207
   4085.00       -0.00098       -0.47699
   4086.00       -0.00195       -0.47182
   4087.00       -0.00293       -0.46658
   4088.00       -0.00391       -0.46130
   4089.00       -0.00488       -0.45596
   4090.00       -0.00586       -0.45058
   4091.00       -0.00635       -0.44516
   4092.00       -0.00684       -0.43970
   4093.00       -0.00732       -0.43419
   4094.00       -0.00781       -0.42868
   4095.00       -0.00830       -0.42313
   4096.00       -0.00879       -0.41757
   4097.00       -0.00928       -0.41200
   4098.00       -0.00977       -0.40642
   4099.00       -0.01025       -0.40085
   4100.00       -0.01074       -0.39526
   4101.00       -0.01123       -0.38969
   4102.00       -0.01172       -0.38412
   4103.00       -0.01172       -0.37857
   4104.00       -0.01172       -0.37303
   4105.00       -0.01172       -0.36752
   4106.00       -0.01172       -0.36203
   4107.00       -0.01172       -0.35657
   4108.00       -0.01172       -0.35114
   4109.00       -0.01172       -0.34573
   4110.00       -0.01172       -0.34038
   4111.00       -0.01172       -0.33505
   4112.00       -0.01172       -0.32976
   4113.00       -0.01172       -0.32452
   4114.00       -0.01172       -0.31932
   4115.00       -0.01172       -0.31418
   4116.00       -0.01123       -0.30907
   4117.00       -0.01074       -0.30402
   4118.00       -0.01025       -0.29903
   4119.00       -0.00977       -0.29408
   4120.00       -0.00928       -0.28920
   4121.00       -0.00879       -0.28436
   4122.00       -0.00830       -0.27960
   4123.00       -0.00781       -0.27489
   4124.00       -0.00732       -0.27023
   4125.00       -0.00684       -0.26564
   4126.00       -0.00635       -0.26111
   4127.00       -0.00586       -0.25664
   4128.00       -0.00537       -0.25224
   4129.00       -0.00488       -0.24789
   4130.00       -0.00439       -0.24362
   4131.00       -0.00391       -0.23941
   4132.00       -0.00391       -0.23526
   4133.00       -0.00391       -0.23119
   4134.00       -0.00391       -0.22716
   4135.00       -0.00391       -0.22321
   4136.00       -0.00391       -0.21931
   4137.00       -0.00391       -0.21550
   4138.00       -0.00391       -0.21175
   4139.00       -0.00391       -0.20805
   4140.00       -0.00391       -0.20444
   4141.00       -0.00391       -0.20088
   4142.00       -0.00391       -0.19739
   4143.00       -0.00391       -0.19397
   4144.00       -0.00391       -0.19061
   4145.00       -0.00391       -0.18732
   4146.00       -0.00391       -0.18410
   4147.00       -0.00391       -0.18094
   4148.00       -0.00391       -0.17786
   4149.00       -0.00439       -0.17484
   4150.00       -0.00488       -0.17189
   4151.00       -0.00537       -0.16901
   4152.00       -0.00586       -0.16618
   4153.00       -0.00635       -0.16344
   4154.00       -0.00684       -0.16077
   4155.00       -0.00732       -0.15816
   4156.00       -0.00781       -0.15562
   4157.00       -0.00830       -0.15317
   4158.00       -0.00879       -0.15077
   4159.00       -0.00928       -0.14845
   4160.00       -0.00977       -0.14619
   4161.00       -0.01025       -0.14403
   4162.00       -0.01074       -0.14192
   4163.00       -0.01123       -0.13989
   4164.00       -0.01172       -0.13794
   4165.00       -0.01221       -0.13606
   4166.00       -0.01270       -0.13426
   4167.00       -0.01318       -0.13254
   4168.00       -0.01367       -0.13091
   4169.00       -0.01416       -0.12933
   4170.00       -0.01465       -0.12785
   4171.00       -0.01514       -0.12646
   4172.00       -0.01562       -0.12514
   4173.00       -0.01611       -0.12390
   4174.00       -0.01660       -0.12276
   4175.00       -0.01709       -0.12169
   4176.00       -0.01758       -0.12070
   4177.00       -0.01807       -0.11980
   4178.00       -0.01855       -0.11899
   4179.00       -0.01904       -0.11826
   4180.00       -0.01953       -0.11761
   4181.00       -0.01953       -0.11705
   4182.00       -0.01953       -0.11659
   4183.00       -0.01953       -0.11620
   4184.00       -0.01953       -0.11591
   4185.00       -0.01953       -0.11569
   4186.00       -0.01953       -0.11557
   4187.00       -0.01953       -0.11552
   4188.00       -0.01953       -0.11557
   4189.00       -0.01953       -0.11569
   4190.00       -0.01953       -0.11591
   4191.00       -0.01953       -0.11620
   4192.00       -0.01953       -0.11656
   4193.00       -0.01953       -0.11702
   4194.00       -0.01953       -0.11755
   4195.00       -0.01953       -0.11816
   4196.00       -0.01904       -0.11885
   4197.00       -0.01855       -0.11961
   4198.00       -0.01807       -0.12045
   4199.00       -0.01758       -0.12135
   4200.00       -0.01709       -0.12233
   4201.00       -0.01660       -0.12337
   4202.00       -0.01611       -0.12448
   4203.00       -0.01562       -0.12564
   4204.00       -0.01514       -0.12688
   4205.00       -0.01465       -0.12816
   4206.00       -0.01416       -0.12949
   4207.00       -0.01367       -0.13087
   4208.00       -0.01318       -0.13231
   4209.00       -0.01270       -0.13379
   4210.00       -0.01221       -0.13531
   4211.00       -0.01172       -0.13687
   4212.00       -0.01123       -0.13846
   4213.00       -0.01074       -0.14008
   4214.00       -0.01025       -0.14172
   4215.00       -0.00977       -0.14339
   4216.00       -0.00928       -0.14508
   4217.00       -0.00879       -0.14679
   4218.00       -0.00830       -0.14850
   4219.00       -0.00781       -0.15021
   4220.00       -0.00781       -0.15193
   4221.00       -0.00781       -0.15366
   4222.00       -0.00781       -0.15536
   4223.00       -0.00781       -0.15707
   4224.00       -0.00781       -0.15877
   4225.00       -0.00781       -0.16043
   4226.00       -0.00781       -0.16208
   4227.00       -0.00781       -0.16370
   4228.00       -0.00781       -0.16530
   4229.00       -0.00781       -0.16685
   4230.00       -0.00781       -0.16837
   4231.00       -0.00781       -0.16983
   4232.00       -0.00781       -0.17126
   4233.00       -0.00781       -0.17264
   4234.00       -0.00781       -0.17395
   4235.00       -0.00781       -0.17522
   4236.00       -0.00781       -0.17641
   4237.00       -0.00781       -0.17754
   4238.00       -0.00781       -0.17860
   4239.00       -0.00781       -0.17960
   4240.00       -0.00781       -0.18051
   4241.00       -0.00781       -0.18135
   4242.00       -0.00781       -0.18211
   4243.00       -0.00830       -0.18279
   4244.00       -0.00879       -0.18336
   4245.00       -0.00928       -0.18387
   4246.00       -0.00977       -0.18428
   4247.00       -0.01025       -0.18460
   4248.00       -0.01074       -0.18481
   4249.00       -0.01123       -0.18495
   4250.00       -0.01172       -0.18498
   4251.00       -0.01172       -0.18492
   4252.00       -0.01172       -0.18475
   4253.00       -0.01172       -0.18449
   4254.00       -0.01172       -0.18413
   4255.00       -0.01172       -0.18365
   4256.00       -0.01172       -0.18309
   4257.00       -0.01172       -0.18243
   4258.00       -0.01172       -0.18167
   4259.00       -0.01172       -0.18080
   4260.00       -0.01172       -0.17984
   4261.00       -0.01172       -0.17879
   4262.00       -0.01172       -0.17763
   4263.00       -0.01172       -0.17639
   4264.00       -0.01172       -0.17505
   4265.00       -0.01172       -0.17363
   4266.00       -0.01172       -0.17210
   4267.00       -0.01123       -0.17050
   4268.00       -0.01074       -0.16882
   4269.00       -0.01025       -0.16707
   4270.00       -0.00977       -0.16522
   4271.00       -0.00928       -0.16331
   4272.00       -0.00879       -0.16133
   4273.00       -0.00830       -0.15929
   4274.00       -0.00781       -0.15718
   4275.00       -0.00732       -0.15501
   4276.00       -0.00684       -0.15279
   4277.00       -0.00635       -0.15051
   4278.00       -0.00537       -0.14819
   4279.00       -0.00439       -0.14583
   4280.00       -0.00342       -0.14343
   4281.00       -0.00244       -0.14101
   4282.00       -0.00146       -0.13857
   4283.00       -0.00049       -0.13609
   4284.00        0.00049       -0.13359
   4285.00        0.00146       -0.13110
   4286.00        0.00244       -0.12859
   4287.00        0.00342       -0.12608
   4288.00        0.00439       -0.12358
   4289.00        0.00537       -0.12109
   4290.00        0.00635       -0.11861
   4291.00        0.00732       -0.11617
   4292.00        0.00830       -0.11374
   4293.00        0.00928       -0.11134
   4294.00        0.01025       -0.10898
   4295.00        0.01172       -0.10667
   4296.00        0.01318       -0.10440
   4297.00        0.01465       -0.10220
   4298.00        0.01611       -0.10005
   4299.00        0.01758       -0.09796
   4300.00        0.01904       -0.09595
   4301.00        0.02002       -0.09401
   4302.00        0.02100       -0.09216
   4303.00        0.02197       -0.09038
   4304.00        0.02295       -0.08870
   4305.00        0.02393       -0.08711
   4306.00        0.02490       -0.08562
   4307.00        0.02588       -0.08424
   4308.00        0.02686       -0.08296
   4309.00        0.02783       -0.08180
   4310.00        0.02881       -0.08075
   4311.00        0.02979       -0.07982
   4312.00        0.03076       -0.07901
   4313.00        0.03174       -0.07832
   4314.00        0.03271       -0.07777
   4315.00        0.03369       -0.07735
   4316.00        0.03467       -0.07706
   4317.00        0.03564       -0.07692
   4318.00        0.03613       -0.07690
   4319.00        0.03662       -0.07703
   4320.00        0.03711       -0.07730
   4321.00        0.03760       -0.07771
   4322.00        0.03809       -0.07828
   4323.00        0.03857       -0.07899
   4324.00        0.03906       -0.07983
   4325.00        0.03955       -0.08084
   4326.00        0.04004       -0.08199
   4327.00        0.04004       -0.08328
   4328.00        0.04004       -0.08472
   4329.00        0.04004       -0.08630
   4330.00        0.04004       -0.08804
   4331.00        0.04004       -0.08990
   4332.00        0.04004       -0.09193
   4333.00        0.04004       -0.09409
   4334.00        0.04004       -0.09637
   4335.00        0.04004       -0.09880
   4336.00        0.04004       -0.10136
   4337.00        0.03955       -0.10406
   4338.00        0.03906       -0.10689
   4339.00        0.03857       -0.10983
   4340.00        0.03809       -0.11290
   4341.00        0.03760       -0.11609
   4342.00        0.03711       -0.11938
   4343.00        0.03662       -0.12279
   4344.00        0.03613       -0.12631
   4345.00        0.03564       -0.12991
   4346.00        0.03516       -0.13364
   4347.00        0.03467       -0.13744
   4348.00        0.03418       -0.14133
   4349.00        0.03369       -0.14529
   4350.00        0.03320       -0.14934
   4351.00        0.03271       -0.15346
   4352.00        0.03223       -0.15764
   4353.00        0.03174       -0.16188
   4354.00        0.03125       -0.16618
   4355.00        0.03076       -0.17053
   4356.00        0.03027       -0.17493
   4357.00        0.02979       -0.17935
   4358.00        0.02930       -0.18381
   4359.00        0.02881       -0.18829
   4360.00        0.02832       -0.19279
   4361.00        0.02783       -0.19731
   4362.00        0.02734       -0.20184
   4363.00        0.02686       -0.20636
   4364.00        0.02637       -0.21089
   4365.00        0.02588       -0.21541
   4366.00        0.02539       -0.21989
   4367.00        0.02490       -0.22437
   4368.00        0.02441       -0.22882
   4369.00        0.02393       -0.23323
   4370.00        0.02344       -0.23761
   4371.00        0.02295       -0.24194
   4372.00        0.02246       -0.24623
   4373.00        0.02197       -0.25046
   4374.00        0.02148       -0.25462
   4375.00        0.02100       -0.25873
   4376.00        0.02051       -0.26277
   4377.00        0.02002       -0.26672
   4378.00        0.01953       -0.27061
   4379.00        0.01904       -0.27441
   4380.00        0.01807       -0.27812
   4381.00        0.01709       -0.28175
   4382.00        0.01611       -0.28528
   4383.00        0.01514       -0.28871
   4384.00        0.01416       -0.29204
   4385.00        0.01318       -0.29527
   4386.00        0.01221       -0.29839
   4387.00        0.01123       -0.30139
   4388.00        0.01074       -0.30429
   4389.00        0.01025       -0.30708
   4390.00        0.00977       -0.30974
   4391.00        0.00928       -0.31229
   4392.00        0.00879       -0.31471
   4393.00        0.00830       -0.31702
   4394.00        0.00781       -0.31920
   4395.00        0.00732       -0.32126
   4396.00        0.00684       -0.32318
   4397.00        0.00635       -0.32500
   4398.00        0.00537       -0.32668
   4399.00        0.00439       -0.32823
   4400.00        0.00342       -0.32967
   4401.00        0.00244       -0.33096
   4402.00        0.00146       -0.33215
   4403.00        0.00049       -0.33321
   4404.00       -0.00049       -0.33414
   4405.00       -0.00146       -0.33496
   4406.00       -0.00244       -0.33565
   4407.00       -0.00293       -0.33623
   4408.00       -0.00342       -0.33669
   4409.00       -0.00391       -0.33702
   4410.00       -0.00439       -0.33725
   4411.00       -0.00488       -0.33737
   4412.00       -0.00537       -0.33739
   4413.00       -0.00586       -0.33728
   4414.00       -0.00635       -0.33708
   4415.00       -0.00684       -0.33679
   4416.00       -0.00732       -0.33638
   4417.00       -0.00781       -0.33589
   4418.00       -0.00830       -0.33531
   4419.00       -0.00879       -0.33464
   4420.00       -0.00928       -0.33388
   4421.00       -0.00977       -0.33304
   4422.00       -0.01025       -0.33212
   4423.00       -0.01123       -0.33113
   4424.00       -0.01221       -0.33006
   4425.00       -0.01270       -0.32892
   4426.00       -0.01318       -0.32773
   4427.00       -0.01367       -0.32646
   4428.00       -0.01416       -0.32515
   4429.00       -0.01465       -0.32378
   4430.00       -0.01514       -0.32236
   4431.00       -0.01562       -0.32089
   4432.00       -0.01611       -0.31938
   4433.00       -0.01660       -0.31783
   4434.00       -0.01709       -0.31624
   4435.00       -0.01758       -0.31462
   4436.00       -0.01807       -0.31296
   4437.00       -0.01855       -0.31128
   4438.00       -0.01904       -0.30959
   4439.00       -0.01953       -0.30786
   4440.00       -0.02002       -0.30612
   4441.00       -0.02051       -0.30437
   4442.00       -0.02100       -0.30261
   4443.00       -0.02148       -0.30083
   4444.00       -0.02197       -0.29906
   4445.00       -0.02246       -0.29727
   4446.00       -0.02295       -0.29549
   4447.00       -0.02344       -0.29370
   4448.00       -0.02393       -0.29192
   4449.00       -0.02441       -0.29013
   4450.00       -0.02490       -0.28836
   4451.00       -0.02539       -0.28661
   4452.00       -0.02588       -0.28485
   4453.00       -0.02637       -0.28311
   4454.00       -0.02637       -0.28139
   4455.00       -0.02637       -0.27968
   4456.00       -0.02637       -0.27798
   4457.00       -0.02637       -0.27631
   4458.00       -0.02637       -0.27464
   4459.00       -0.02637       -0.27301
   4460.00       -0.02637       -0.27138
   4461.00       -0.02637       -0.26978
   4462.00       -0.02637       -0.26820
   4463.00       -0.02637       -0.26665
   4464.00       -0.02588       -0.26511
   4465.00       -0.02539       -0.26360
   4466.00       -0.02490       -0.26210
   4467.00       -0.02441       -0.26064
   4468.00       -0.02393       -0.25919
   4469.00       -0.02344       -0.25775
   4470.00       -0.02295       -0.25635
   4471.00       -0.02246       -0.25496
   4472.00       -0.02197       -0.25360
   4473.00       -0.02148       -0.25226
   4474.00       -0.02051       -0.25093
   4475.00       -0.01953       -0.24962
   4476.00       -0.01855       -0.24832
   4477.00       -0.01758       -0.24706
   4478.00       -0.01660       -0.24580
   4479.00       -0.01562       -0.24455
   4480.00       -0.01465       -0.24333
   4481.00       -0.01367       -0.24211
   4482.00       -0.01270       -0.24091
   4483.00       -0.01172       -0.23973
   4484.00       -0.01074       -0.23854
   4485.00       -0.00977       -0.23738
   4486.00       -0.00879       -0.23622
   4487.00       -0.00781       -0.23506
   4488.00       -0.00684       -0.23392
   4489.00       -0.00586       -0.23277
   4490.00       -0.00488       -0.23164
   4491.00       -0.00342       -0.23050
   4492.00       -0.00195       -0.22937
   4493.00       -0.00049       -0.22824
   4494.00        0.00098       -0.22711
   4495.00        0.00244       -0.22598
   4496.00        0.00391       -0.22485
   4497.00        0.00488       -0.22372
   4498.00        0.00586       -0.22260
   4499.00        0.00684       -0.22145
   4500.00        0.00781       -0.22031
   4501.00        0.00879       -0.21915
   4502.00        0.00977       -0.21799
   4503.00        0.01074       -0.21681
   4504.00        0.01172       -0.21564
   4505.00        0.01270       -0.21445
   4506.00        0.01367       -0.21324
   4507.00        0.01465       -0.21204
   4508.00        0.01562       -0.21082
   4509.00        0.01660       -0.20958
   4510.00        0.01758       -0.20833
   4511.00        0.01855       -0.20706
   4512.00        0.01953       -0.20576
   4513.00        0.02051       -0.20447
   4514.00        0.02100       -0.20316
   4515.00        0.02148       -0.20183
   4516.00        0.02197       -0.20047
   4517.00        0.02246       -0.19910
   4518.00        0.02295       -0.19769
   4519.00        0.02344       -0.19629
   4520.00        0.02393       -0.19485
   4521.00        0.02441       -0.19339
   4522.00        0.02490       -0.19191
   4523.00        0.02539       -0.19040
   4524.00        0.02588       -0.18886
   4525.00        0.02637       -0.18730
   4526.00        0.02637       -0.18571
   4527.00        0.02637       -0.18411
   4528.00        0.02637       -0.18246
   4529.00        0.02637       -0.18080
   4530.00        0.02637       -0.17909
   4531.00        0.02637       -0.17735
   4532.00        0.02637       -0.17560
   4533.00        0.02637       -0.17380
   4534.00        0.02637       -0.17197
   4535.00        0.02637       -0.17009
   4536.00        0.02637       -0.16818
   4537.00        0.02637       -0.16624
   4538.00        0.02637       -0.16426
   4539.00        0.02588       -0.16225
   4540.00        0.02539       -0.16017
   4541.00        0.02490       -0.15807
   4542.00        0.02441       -0.15593
   4543.00        0.02393       -0.15373
   4544.00        0.02344       -0.15149
   4545.00        0.02295       -0.14920
   4546.00        0.02246       -0.14687
   4547.00        0.02197       -0.14449
   4548.00        0.02148       -0.14204
   4549.00        0.02100       -0.13956
   4550.00        0.02051       -0.13701
   4551.00        0.02002       -0.13441
   4552.00        0.01953       -0.13176
   4553.00        0.01904       -0.12906
   4554.00        0.01855       -0.12630
   4555.00        0.01807       -0.12346
   4556.00        0.01758       -0.12057
   4557.00        0.01709       -0.11763
   4558.00        0.01660       -0.11462
   4559.00        0.01611       -0.11156
   4560.00        0.01562       -0.10841
   4561.00        0.01514       -0.10522
   4562.00        0.01465       -0.10196
   4563.00        0.01416       -0.09863
   4564.00        0.01367       -0.09525
   4565.00        0.01318       -0.09178
   4566.00        0.01270       -0.08826
   4567.00        0.01221       -0.08467
   4568.00        0.01172       -0.08101
   4569.00        0.01123       -0.07729
   4570.00        0.01074       -0.07350
   4571.00        0.01025       -0.06964
   4572.00        0.00977       -0.06572
   4573.00        0.00928       -0.06174
   4574.00        0.00879       -0.05769
   4575.00        0.00830       -0.05357
   4576.00        0.00781       -0.04941
   4577.00        0.00732       -0.04517
   4578.00        0.00684       -0.04088
   4579.00        0.00635       -0.03653
   4580.00        0.00586       -0.03214
   4581.00        0.00537       -0.02766
   4582.00        0.00488       -0.02316
   4583.00        0.00439       -0.01860
   4584.00        0.00391       -0.01399
   4585.00        0.00342       -0.00934
   4586.00        0.00293       -0.00465
   4587.00        0.00244        0.00008
   4588.00        0.00195        0.00485
   4589.00        0.00146        0.00964
   4590.00        0.00098        0.01448
   4591.00        0.00049        0.01933
   4592.00        0.00000        0.02420
   4593.00       -0.00049        0.02910
   4594.00       -0.00098        0.03400
   4595.00       -0.00146        0.03891
   4596.00       -0.00195        0.04382
   4597.00       -0.00244        0.04875
   4598.00       -0.00293        0.05367
   4599.00       -0.00342        0.05856
   4600.00       -0.00391        0.06345
   4601.00       -0.00439        0.06831
   4602.00       -0.00488        0.07315
   4603.00       -0.00537        0.07796
   4604.00       -0.00586        0.08273
   4605.00       -0.00635        0.08746
   4606.00       -0.00684        0.09215
   4607.00       -0.00732        0.09677
   4608.00       -0.00781        0.10133
   4609.00       -0.00830        0.10583
   4610.00       -0.00879        0.11028
   4611.00       -0.00928        0.11462
   4612.00       -0.00977        0.11890
   4613.00       -0.01025        0.12306
   4614.00       -0.01074        0.12715
   4615.00       -0.01123        0.13113
   4616.00       -0.01172        0.13501
   4617.00       -0.01221        0.13876
   4618.00       -0.01270        0.14241
   4619.00       -0.01318        0.14592
   4620.00       -0.01367        0.14929
   4621.00       -0.01416        0.15254
   4622.00       -0.01465        0.15564
   4623.00       -0.01514        0.15860
   4624.00       -0.01562        0.16139
   4625.00       -0.01611        0.16403
   4626.00       -0.01660        0.16650
   4627.00       -0.01709        0.16882
   4628.00       -0.01758        0.17094
   4629.00       -0.01807        0.17290
   4630.00       -0.01807        0.17467
   4631.00       -0.01807        0.17625
   4632.00       -0.01807        0.17766
   4633.00       -0.01807        0.17885
   4634.00       -0.01807        0.17986
   4635.00       -0.01807        0.18065
   4636.00       -0.01807        0.18124
   4637.00       -0.01807        0.18163
   4638.00       -0.01807        0.18179
   4639.00       -0.01807        0.18176
   4640.00       -0.01807        0.18150
   4641.00       -0.01807        0.18105
   4642.00       -0.01807        0.18036
   4643.00       -0.01807        0.17944
   4644.00       -0.01807        0.17833
   4645.00       -0.01807        0.17699
   4646.00       -0.01807        0.17542
   4647.00       -0.01758        0.17365
   4648.00       -0.01709        0.17163
   4649.00       -0.01660        0.16942
   4650.00       -0.01611        0.16698
   4651.00       -0.01562        0.16432
   4652.00       -0.01514        0.16147
   4653.00       -0.01465        0.15839
   4654.00       -0.01416        0.15511
   4655.00       -0.01367        0.15161
   4656.00       -0.01318        0.14790
   4657.00       -0.01270        0.14401
   4658.00       -0.01221        0.13992
   4659.00       -0.01172        0.13564
   4660.00       -0.01074        0.13116
   4661.00       -0.00977        0.12651
   4662.00       -0.00879        0.12167
   4663.00       -0.00781        0.11667
   4664.00       -0.00684        0.11150
   4665.00       -0.00586        0.10616
   4666.00       -0.00488        0.10066
   4667.00       -0.00391        0.09502
   4668.00       -0.00293        0.08923
   4669.00       -0.00195        0.08330
   4670.00       -0.00098        0.07726
   4671.00        0.00000        0.07108
   4672.00        0.00098        0.06477
   4673.00        0.00195        0.05838
   4674.00        0.00293        0.05186
   4675.00        0.00391        0.04527
   4676.00        0.00488        0.03859
   4677.00        0.00586        0.03183
   4678.00        0.00684        0.02499
   4679.00        0.00781        0.01810
   4680.00        0.00879        0.01114
   4681.00        0.00977        0.00415
   4682.00        0.01074       -0.00288
   4683.00        0.01172       -0.00995
   4684.00        0.01221       -0.01703
   4685.00        0.01270       -0.02412
   4686.00        0.01318       -0.03122
   4687.00        0.01367       -0.03831
   4688.00        0.01416       -0.04539
   4689.00        0.01465       -0.05246
   4690.00        0.01514       -0.05949
   4691.00        0.01562       -0.06650
   4692.00        0.01611       -0.07344
   4693.00        0.01660       -0.08034
   4694.00        0.01709       -0.08719
   4695.00        0.01758       -0.09395
   4696.00        0.01807       -0.10065
   4697.00        0.01855       -0.10727
   4698.00        0.01855       -0.11378
   4699.00        0.01855       -0.12021
   4700.00        0.01855       -0.12653
   4701.00        0.01855       -0.13274
   4702.00        0.01855       -0.13884
   4703.00        0.01855       -0.14481
   4704.00        0.01855       -0.15065
   4705.00        0.01855       -0.15636
   4706.00        0.01855       -0.16191
   4707.00        0.01855       -0.16733
   4708.00        0.01855       -0.17261
   4709.00        0.01807       -0.17772
   4710.00        0.01758       -0.18266
   4711.00        0.01709       -0.18745
   4712.00        0.01660       -0.19206
   4713.00        0.01611       -0.19652
   4714.00        0.01562       -0.20079
   4715.00        0.01514       -0.20488
   4716.00        0.01465       -0.20879
   4717.00        0.01416       -0.21251
   4718.00        0.01367       -0.21605
   4719.00        0.01318       -0.21939
   4720.00        0.01270       -0.22255
   4721.00        0.01221       -0.22552
   4722.00        0.01172       -0.22830
   4723.00        0.01123       -0.23088
   4724.00        0.01074       -0.23326
   4725.00        0.01025       -0.23546
   4726.00        0.00977       -0.23747
   4727.00        0.00928       -0.23927
   4728.00        0.00879       -0.24091
   4729.00        0.00830       -0.24232
   4730.00        0.00781       -0.24358
   4731.00        0.00732       -0.24463
   4732.00        0.00684       -0.24550
   4733.00        0.00635       -0.24619
   4734.00        0.00586       -0.24670
   4735.00        0.00537       -0.24704
   4736.00        0.00488       -0.24719
   4737.00        0.00439       -0.24719
   4738.00        0.00391       -0.24701
   4739.00        0.00342       -0.24669
   4740.00        0.00293       -0.24620
   4741.00        0.00244       -0.24554
   4742.00        0.00195       -0.24477
   4743.00        0.00146       -0.24384
   4744.00        0.00098       -0.24275
   4745.00        0.00098       -0.24156
   4746.00        0.00098       -0.24023
   4747.00        0.00098       -0.23878
   4748.00        0.00098       -0.23721
   4749.00        0.00098       -0.23555
   4750.00        0.00098       -0.23378
   4751.00        0.00098       -0.23190
   4752.00        0.00098       -0.22995
   4753.00        0.00098       -0.22791
   4754.00        0.00098       -0.22578
   4755.00        0.00098       -0.22359
   4756.00        0.00098       -0.22134
   4757.00        0.00146       -0.21902
   4758.00        0.00195       -0.21666
   4759.00        0.00244       -0.21426
   4760.00        0.00293       -0.21182
   4761.00        0.00342       -0.20934
   4762.00        0.00391       -0.20685
   4763.00        0.00439       -0.20432
   4764.00        0.00488       -0.20178
   4765.00        0.00537       -0.19925
   4766.00        0.00586       -0.19672
   4767.00        0.00635       -0.19417
   4768.00        0.00684       -0.19165
   4769.00        0.00732       -0.18913
   4770.00        0.00781       -0.18665
   4771.00        0.00830       -0.18417
   4772.00        0.00928       -0.18173
   4773.00        0.01025       -0.17934
   4774.00        0.01123       -0.17697
   4775.00        0.01221       -0.17464
   4776.00        0.01318       -0.17235
   4777.00        0.01416       -0.17012
   4778.00        0.01514       -0.16794
   4779.00        0.01611       -0.16580
   4780.00        0.01709       -0.16373
   4781.00        0.01807       -0.16171
   4782.00        0.01904       -0.15974
   4783.00        0.02002       -0.15784
   4784.00        0.02100       -0.15601
   4785.00        0.02197       -0.15422
   4786.00        0.02246       -0.15250
   4787.00        0.02295       -0.15083
   4788.00        0.02344       -0.14923
   4789.00        0.02393       -0.14769
   4790.00        0.02441       -0.14619
   4791.00        0.02490       -0.14476
   4792.00        0.02539       -0.14337
   4793.00        0.02588       -0.14204
   4794.00        0.02637       -0.14076
   4795.00        0.02686       -0.13953
   4796.00        0.02734       -0.13832
   4797.00        0.02783       -0.13716
   4798.00        0.02832       -0.13603
   4799.00        0.02881       -0.13493
   4800.00        0.02930       -0.13385
   4801.00        0.02979       -0.13280
   4802.00        0.03027       -0.13174
   4803.00        0.03076       -0.13071
   4804.00        0.03076       -0.12967
   4805.00        0.03076       -0.12863
   4806.00        0.03076       -0.12759
   4807.00        0.03076       -0.12653
   4808.00        0.03076       -0.12544
   4809.00        0.03076       -0.12433
   4810.00        0.03076       -0.12318
   4811.00        0.03076       -0.12199
   4812.00        0.03076       -0.12076
   4813.00        0.03076       -0.11948
   4814.00        0.03076       -0.11812
   4815.00        0.03076       -0.11670
   4816.00        0.03076       -0.11520
   4817.00        0.03076       -0.11363
   4818.00        0.03076       -0.11197
   4819.00        0.03076       -0.11023
   4820.00        0.03076       -0.10837
   4821.00        0.03076       -0.10641
   4822.00        0.03027       -0.10434
   4823.00        0.02979       -0.10216
   4824.00        0.02930       -0.09984
   4825.00        0.02881       -0.09740
   4826.00        0.02832       -0.09482
   4827.00        0.02783       -0.09212
   4828.00        0.02734       -0.08925
   4829.00        0.02686       -0.08624
   4830.00        0.02637       -0.08308
   4831.00        0.02588       -0.07977
   4832.00        0.02539       -0.07631
   4833.00        0.02490       -0.07266
   4834.00        0.02441       -0.06886
   4835.00        0.02393       -0.06490
   4836.00        0.02344       -0.06076
   4837.00        0.02295       -0.05646
   4838.00        0.02246       -0.05197
   4839.00        0.02197       -0.04732
   4840.00        0.02148       -0.04250
   4841.00        0.02100       -0.03749
   4842.00        0.02051       -0.03232
   4843.00        0.02002       -0.02698
   4844.00        0.01953       -0.02147
   4845.00        0.01904       -0.01579
   4846.00        0.01855       -0.00995
   4847.00        0.01807       -0.00394
   4848.00        0.01758        0.00223
   4849.00        0.01709        0.00854
   4850.00        0.01660        0.01503
   4851.00        0.01611        0.02165
   4852.00        0.01562        0.02841
   4853.00        0.01514        0.03532
   4854.00        0.01465        0.04236
   4855.00        0.01416        0.04953
   4856.00        0.01367        0.05681
   4857.00        0.01318        0.06421
   4858.00        0.01270        0.07173
   4859.00        0.01221        0.07935
   4860.00        0.01172        0.08705
   4861.00        0.01123        0.09485
   4862.00        0.01074        0.10272
   4863.00        0.01025        0.11066
   4864.00        0.00928        0.11867
   4865.00        0.00830        0.12674
   4866.00        0.00732        0.13486
   4867.00        0.00635        0.14301
   4868.00        0.00537        0.15118
   4869.00        0.00439        0.15939
   4870.00        0.00342        0.16762
   4871.00        0.00244        0.17584
   4872.00        0.00146        0.18407
   4873.00        0.00049        0.19228
   4874.00       -0.00049        0.20045
   4875.00       -0.00146        0.20860
   4876.00       -0.00244        0.21672
   4877.00       -0.00342        0.22479
   4878.00       -0.00439        0.23280
   4879.00       -0.00537        0.24075
   4880.00       -0.00635        0.24863
   4881.00       -0.00732        0.25642
   4882.00       -0.00830        0.26414
   4883.00       -0.00928        0.27174
   4884.00       -0.01025        0.27925
   4885.00       -0.01123        0.28665
   4886.00       -0.01221        0.29393
   4887.00       -0.01318        0.30110
   4888.00       -0.01416        0.30812
   4889.00       -0.01514        0.31500
   4890.00       -0.01611        0.32175
   4891.00       -0.01709        0.32835
   4892.00       -0.01807        0.33479
   4893.00       -0.01904        0.34108
   4894.00       -0.02002        0.34720
   4895.00       -0.02051        0.35315
   4896.00       -0.02100        0.35893
   4897.00       -0.02148        0.36453
   4898.00       -0.02197        0.36996
   4899.00       -0.02246        0.37520
   4900.00       -0.02295        0.38026
   4901.00       -0.02344        0.38513
   4902.00       -0.02393        0.38982
   4903.00       -0.02441        0.39430
   4904.00       -0.02490        0.39861
   4905.00       -0.02539        0.40271
   4906.00       -0.02588        0.40662
   4907.00       -0.02637        0.41032
   4908.00       -0.02686        0.41385
   4909.00       -0.02734        0.41716
   4910.00       -0.02734        0.42029
   4911.00       -0.02734        0.42323
   4912.00       -0.02734        0.42596
   4913.00       -0.02734        0.42851
   4914.00       -0.02734        0.43088
   4915.00       -0.02734        0.43304
   4916.00       -0.02734        0.43503
   4917.00       -0.02734        0.43683
   4918.00       -0.02734        0.43845
   4919.00       -0.02734        0.43990
   4920.00       -0.02734        0.44115
   4921.00       -0.02734        0.44225
   4922.00       -0.02734        0.44316
   4923.00       -0.02686        0.44392
   4924.00       -0.02637        0.44450
   4925.00       -0.02588        0.44495
   4926.00       -0.02539        0.44522
   4927.00       -0.02490        0.44534
   4928.00       -0.02441        0.44531
   4929.00       -0.02393        0.44514
   4930.00       -0.02344        0.44482
   4931.00       -0.02295        0.44438
   4932.00       -0.02246        0.44379
   4933.00       -0.02197        0.44308
   4934.00       -0.02148        0.44225
   4935.00       -0.02100        0.44128
   4936.00       -0.02051        0.44022
   4937.00       -0.02002        0.43904
   4938.00       -0.01953        0.43776
   4939.00       -0.01904        0.43637
   4940.00       -0.01855        0.43489
   4941.00       -0.01807        0.43332
   4942.00       -0.01758        0.43166
   4943.00       -0.01709        0.42992
   4944.00       -0.01660        0.42810
   4945.00       -0.01562        0.42621
   4946.00       -0.01465        0.42424
   4947.00       -0.01367        0.42221
   4948.00       -0.01270        0.42012
   4949.00       -0.01172        0.41797
   4950.00       -0.01074        0.41577
   4951.00       -0.00977        0.41351
   4952.00       -0.00928        0.41122
   4953.00       -0.00879        0.40887
   4954.00       -0.00830        0.40651
   4955.00       -0.00781        0.40410
   4956.00       -0.00732        0.40166
   4957.00       -0.00684        0.39919
   4958.00       -0.00635        0.39668
   4959.00       -0.00586        0.39417
   4960.00       -0.00537        0.39163
   4961.00       -0.00488        0.38908
   4962.00       -0.00439        0.38652
   4963.00       -0.00391        0.38394
   4964.00       -0.00342        0.38136
   4965.00       -0.00293        0.37878
   4966.00       -0.00244        0.37619
   4967.00       -0.00195        0.37361
   4968.00       -0.00146        0.37102
   4969.00       -0.00098        0.36844
   4970.00       -0.00049        0.36586
   4971.00        0.00000        0.36330
   4972.00        0.00049        0.36073
   4973.00        0.00098        0.35820
   4974.00        0.00146        0.35567
   4975.00        0.00195        0.35315
   4976.00        0.00244        0.35065
   4977.00        0.00293        0.34816
   4978.00        0.00293        0.34570
   4979.00        0.00293        0.34326
   4980.00        0.00293        0.34084
   4981.00        0.00293        0.33844
   4982.00        0.00293        0.33607
   4983.00        0.00293        0.33372
   4984.00        0.00293        0.33141
   4985.00        0.00293        0.32910
   4986.00        0.00293        0.32684
   4987.00        0.00293        0.32460
   4988.00        0.00293        0.32239
   4989.00        0.00293        0.32021
   4990.00        0.00293        0.31805
   4991.00        0.00293        0.31593
   4992.00        0.00293        0.31386
   4993.00        0.00293        0.31180
   4994.00        0.00293        0.30977
   4995.00        0.00293        0.30777
   4996.00        0.00293        0.30580
   4997.00        0.00293        0.30388
   4998.00        0.00293        0.30197
   4999.00        0.00293        0.30009
   5000.00        0.00293        0.29826
   5001.00        0.00293        0.29645
   5002.00        0.00293        0.29468
   5003.00        0.00293        0.29292
   5004.00        0.00293        0.29120
   5005.00        0.00293        0.28951
   5006.00        0.00293        0.28784
   5007.00        0.00293        0.28621
   5008.00        0.00293        0.28461
   5009.00        0.00293        0.28302
   5010.00        0.00293        0.28146
   5011.00        0.00293        0.27994
   5012.00        0.00293        0.27843
   5013.00        0.00293        0.27693
   5014.00        0.00293        0.27547
   5015.00        0.00293        0.27402
   5016.00        0.00293        0.27258
   5017.00        0.00293        0.27116
   5018.00        0.00293        0.26976
   5019.00        0.00293        0.26837
   5020.00        0.00293        0.26698
   5021.00        0.00293        0.26561
   5022.00        0.00293        0.26424
   5023.00        0.00293        0.26286
   5024.00        0.00293        0.26149
   5025.00        0.00293        0.26012
   5026.00        0.00293        0.25874
   5027.00        0.00293        0.25737
   5028.00        0.00293        0.25597
   5029.00        0.00293        0.25456
   5030.00        0.00293        0.25314
   5031.00        0.00293        0.25171
   5032.00        0.00293        0.25024
   5033.00        0.00293        0.24876
   5034.00        0.00293        0.24727
   5035.00        0.00244        0.24573
   5036.00        0.00195        0.24417
   5037.00        0.00146        0.24257
   5038.00        0.00098        0.24094
   5039.00        0.00049        0.23927
   5040.00        0.00000        0.23755
   5041.00       -0.00049        0.23579
   5042.00       -0.00098        0.23399
   5043.00       -0.00146        0.23215
   5044.00       -0.00195        0.23024
   5045.00       -0.00244        0.22829
   5046.00       -0.00293        0.22629
   5047.00       -0.00342        0.22421
   5048.00       -0.00391        0.22209
   5049.00       -0.00439        0.21991
   5050.00       -0.00488        0.21767
   5051.00       -0.00537        0.21535
   5052.00       -0.00537        0.21297
   5053.00       -0.00537        0.21053
   5054.00       -0.00537        0.20802
   5055.00       -0.00537        0.20544
   5056.00       -0.00537        0.20279
   5057.00       -0.00537        0.20007
   5058.00       -0.00537        0.19730
   5059.00       -0.00537        0.19443
   5060.00       -0.00537        0.19151
   5061.00       -0.00537        0.18851
   5062.00       -0.00537        0.18546
   5063.00       -0.00537        0.18233
   5064.00       -0.00537        0.17912
   5065.00       -0.00537        0.17586
   5066.00       -0.00537        0.17253
   5067.00       -0.00537        0.16914
   5068.00       -0.00537        0.16570
   5069.00       -0.00537        0.16220
   5070.00       -0.00537        0.15863
   5071.00       -0.00537        0.15501
   5072.00       -0.00537        0.15135
   5073.00       -0.00537        0.14764
   5074.00       -0.00537        0.14389
   5075.00       -0.00537        0.14011
   5076.00       -0.00537        0.13628
   5077.00       -0.00537        0.13242
   5078.00       -0.00537        0.12852
   5079.00       -0.00537        0.12460
   5080.00       -0.00537        0.12068
   5081.00       -0.00537        0.11673
   5082.00       -0.00537        0.11278
   5083.00       -0.00537        0.10883
   5084.00       -0.00537        0.10486
   5085.00       -0.00537        0.10091
   5086.00       -0.00537        0.09697
   5087.00       -0.00537        0.09305
   5088.00       -0.00488        0.08914
   5089.00       -0.00439        0.08527
   5090.00       -0.00391        0.08144
   5091.00       -0.00342        0.07762
   5092.00       -0.00293        0.07387
   5093.00       -0.00244        0.07018
   5094.00       -0.00195        0.06651
   5095.00       -0.00146        0.06293
   5096.00       -0.00098        0.05942
   5097.00       -0.00049        0.05597
   5098.00        0.00000        0.05261
   5099.00        0.00049        0.04933
   5100.00        0.00098        0.04614
   5101.00        0.00146        0.04305
   5102.00        0.00195        0.04005
   5103.00        0.00244        0.03717
   5104.00        0.00293        0.03439
   5105.00        0.00342        0.03172
   5106.00        0.00391        0.02919
   5107.00        0.00439        0.02678
   5108.00        0.00488        0.02449
   5109.00        0.00537        0.02234
   5110.00        0.00586        0.02031
   5111.00        0.00635        0.01843
   5112.00        0.00684        0.01671
   5113.00        0.00732        0.01511
   5114.00        0.00781        0.01367
   5115.00        0.00830        0.01239
   5116.00        0.00830        0.01125
   5117.00        0.00830        0.01027
   5118.00        0.00830        0.00945
   5119.00        0.00830        0.00877
   5120.00        0.00830        0.00827
   5121.00        0.00830        0.00792
   5122.00        0.00830        0.00772
   5123.00        0.00830        0.00769
   5124.00        0.00830        0.00783
   5125.00        0.00830        0.00812
   5126.00        0.00830        0.00856
   5127.00        0.00830        0.00916
   5128.00        0.00830        0.00992
   5129.00        0.00830        0.01082
   5130.00        0.00830        0.01189
   5131.00        0.00830        0.01311
   5132.00        0.00830        0.01448
   5133.00        0.00830        0.01599
   5134.00        0.00830        0.01764
   5135.00        0.00830        0.01942
   5136.00        0.00830        0.02136
   5137.00        0.00830        0.02342
   5138.00        0.00830        0.02560
   5139.00        0.00830        0.02791
   5140.00        0.00830        0.03033
   5141.00        0.00830        0.03288
   5142.00        0.00830        0.03554
   5143.00        0.00830        0.03828
   5144.00        0.00830        0.04114
   5145.00        0.00830        0.04408
   5146.00        0.00830        0.04712
   5147.00        0.00830        0.05025
   5148.00        0.00830        0.05344
   5149.00        0.00830        0.05670
   5150.00        0.00830        0.06003
   5151.00        0.00830        0.06343
   5152.00        0.00830        0.06688
   5153.00        0.00830        0.07037
   5154.00        0.00830        0.07391
   5155.00        0.00830        0.07748
   5156.00        0.00830        0.08110
   5157.00        0.00830        0.08473
   5158.00        0.00830        0.08839
   5159.00        0.00830        0.09206
   5160.00        0.00830        0.09575
   5161.00        0.00830        0.09943
   5162.00        0.00781        0.10312
   5163.00        0.00732        0.10681
   5164.00        0.00684        0.11049
   5165.00        0.00635        0.11415
   5166.00        0.00586        0.11780
   5167.00        0.00537        0.12141
   5168.00        0.00488        0.12502
   5169.00        0.00439        0.12859
   5170.00        0.00391        0.13213
   5171.00        0.00342        0.13564
   5172.00        0.00293        0.13910
   5173.00        0.00244        0.14253
   5174.00        0.00195        0.14592
   5175.00        0.00146        0.14925
   5176.00        0.00098        0.15254
   5177.00        0.00049        0.15578
   5178.00        0.00000        0.15897
   5179.00       -0.00049        0.16211
   5180.00       -0.00098        0.16519
   5181.00       -0.00146        0.16823
   5182.00       -0.00195        0.17120
   5183.00       -0.00244        0.17413
   5184.00       -0.00293        0.17700
   5185.00       -0.00342        0.17981
   5186.00       -0.00391        0.18257
   5187.00       -0.00439        0.18529
   5188.00       -0.00488        0.18794
   5189.00       -0.00537        0.19055
   5190.00       -0.00537        0.19310
   5191.00       -0.00537        0.19562
   5192.00       -0.00537        0.19807
   5193.00       -0.00537        0.20050
   5194.00       -0.00537        0.20287
   5195.00       -0.00537        0.20520
   5196.00       -0.00537        0.20750
   5197.00       -0.00537        0.20975
   5198.00       -0.00537        0.21198
   5199.00       -0.00537        0.21416
   5200.00       -0.00537        0.21632
   5201.00       -0.00537        0.21844
   5202.00       -0.00537        0.22057
   5203.00       -0.00537        0.22264
   5204.00       -0.00537        0.22472
   5205.00       -0.00537        0.22676
   5206.00       -0.00537        0.22881
   5207.00       -0.00537        0.23083
   5208.00       -0.00537        0.23285
   5209.00       -0.00537        0.23488
   5210.00       -0.00537        0.23689
   5211.00       -0.00537        0.23891
   5212.00       -0.00537        0.24092
   5213.00       -0.00586        0.24295
   5214.00       -0.00635        0.24498
   5215.00       -0.00684        0.24702
   5216.00       -0.00732        0.24908
   5217.00       -0.00781        0.25116
   5218.00       -0.00830        0.25325
   5219.00       -0.00879        0.25536
   5220.00       -0.00928        0.25748
   5221.00       -0.00977        0.25963
   5222.00       -0.01025        0.26180
   5223.00       -0.01074        0.26399
   5224.00       -0.01123        0.26620
   5225.00       -0.01172        0.26845
   5226.00       -0.01221        0.27071
   5227.00       -0.01270        0.27299
   5228.00       -0.01318        0.27530
   5229.00       -0.01318        0.27763
   5230.00       -0.01318        0.28000
   5231.00       -0.01318        0.28238
   5232.00       -0.01318        0.28477
   5233.00       -0.01318        0.28720
   5234.00       -0.01318        0.28964
   5235.00       -0.01318        0.29210
   5236.00       -0.01318        0.29459
   5237.00       -0.01318        0.29707
   5238.00       -0.01318        0.29956
   5239.00       -0.01318        0.30208
   5240.00       -0.01318        0.30458
   5241.00       -0.01318        0.30710
   5242.00       -0.01318        0.30960
   5243.00       -0.01318        0.31212
   5244.00       -0.01318        0.31462
   5245.00       -0.01318        0.31711
   5246.00       -0.01318        0.31958
   5247.00       -0.01318        0.32202
   5248.00       -0.01318        0.32445
   5249.00       -0.01318        0.32686
   5250.00       -0.01318        0.32922
   5251.00       -0.01318        0.33156
   5252.00       -0.01318        0.33385
   5253.00       -0.01318        0.33609
   5254.00       -0.01318        0.33829
   5255.00       -0.01318        0.34042
   5256.00       -0.01318        0.34250
   5257.00       -0.01318        0.34450
   5258.00       -0.01318        0.34644
   5259.00       -0.01318        0.34831
   5260.00       -0.01270        0.35008
   5261.00       -0.01221        0.35179
   5262.00       -0.01172        0.35339
   5263.00       -0.01123        0.35490
   5264.00       -0.01074        0.35632
   5265.00       -0.01025        0.35764
   5266.00       -0.00977        0.35884
   5267.00       -0.00928        0.35992
   5268.00       -0.00879        0.36090
   5269.00       -0.00830        0.36174
   5270.00       -0.00781        0.36247
   5271.00       -0.00732        0.36307
   5272.00       -0.00684        0.36353
   5273.00       -0.00635        0.36386
   5274.00       -0.00586        0.36404
   5275.00       -0.00537        0.36409
   5276.00       -0.00488        0.36398
   5277.00       -0.00439        0.36374
   5278.00       -0.00391        0.36334
   5279.00       -0.00342        0.36278
   5280.00       -0.00293        0.36208
   5281.00       -0.00244        0.36122
   5282.00       -0.00146        0.36020
   5283.00       -0.00049        0.35901
   5284.00        0.00049        0.35768
   5285.00        0.00146        0.35617
   5286.00        0.00244        0.35451
   5287.00        0.00342        0.35269
   5288.00        0.00439        0.35071
   5289.00        0.00537        0.34857
   5290.00        0.00635        0.34627
   5291.00        0.00732        0.34380
   5292.00        0.00830        0.34119
   5293.00        0.00928        0.33841
   5294.00        0.01025        0.33546
   5295.00        0.01123        0.33238
   5296.00        0.01221        0.32915
   5297.00        0.01318        0.32576
   5298.00        0.01416        0.32224
   5299.00        0.01465        0.31856
   5300.00        0.01514        0.31474
   5301.00        0.01562        0.31079
   5302.00        0.01611        0.30672
   5303.00        0.01660        0.30249
   5304.00        0.01709        0.29816
   5305.00        0.01758        0.29369
   5306.00        0.01807        0.28911
   5307.00        0.01855        0.28441
   5308.00        0.01904        0.27960
   5309.00        0.01953        0.27469
   5310.00        0.02002        0.26968
   5311.00        0.02051        0.26457
   5312.00        0.02100        0.25938
   5313.00        0.02148        0.25409
   5314.00        0.02197        0.24873
   5315.00        0.02246        0.24329
   5316.00        0.02295        0.23778
   5317.00        0.02344        0.23219
   5318.00        0.02393        0.22655
   5319.00        0.02441        0.22086
   5320.00        0.02441        0.21510
   5321.00        0.02441        0.20932
   5322.00        0.02441        0.20348
   5323.00        0.02441        0.19762
   5324.00        0.02441        0.19171
   5325.00        0.02441        0.18578
   5326.00        0.02441        0.17984
   5327.00        0.02441        0.17387
   5328.00        0.02441        0.16789
   5329.00        0.02441        0.16191
   5330.00        0.02441        0.15593
   5331.00        0.02441        0.14996
   5332.00        0.02441        0.14398
   5333.00        0.02441        0.13803
   5334.00        0.02441        0.13210
   5335.00        0.02441        0.12617
   5336.00        0.02441        0.12029
   5337.00        0.02441        0.11443
   5338.00        0.02441        0.10860
   5339.00        0.02441        0.10281
   5340.00        0.02441        0.09708
   5341.00        0.02441        0.09137
   5342.00        0.02441        0.08572
   5343.00        0.02441        0.08014
   5344.00        0.02441        0.07460
   5345.00        0.02441        0.06914
   5346.00        0.02441        0.06374
   5347.00        0.02441        0.05840
   5348.00        0.02441        0.05313
   5349.00        0.02441        0.04794
   5350.00        0.02441        0.04283
   5351.00        0.02441        0.03781
   5352.00        0.02441        0.03287
   5353.00        0.02441        0.02800
   5354.00        0.02441        0.02324
   5355.00        0.02393        0.01857
   5356.00        0.02344        0.01399
   5357.00        0.02295        0.00951
   5358.00        0.02246        0.00513
   5359.00        0.02197        0.00085
   5360.00        0.02148       -0.00333
   5361.00        0.02100       -0.00739
   5362.00        0.02051       -0.01134
   5363.00        0.02002       -0.01518
   5364.00        0.01953       -0.01892
   5365.00        0.01953       -0.02254
   5366.00        0.01953       -0.02603
   5367.00        0.01953       -0.02940
   5368.00        0.01953       -0.03267
   5369.00        0.01953       -0.03581
   5370.00        0.01953       -0.03882
   5371.00        0.01953       -0.04170
   5372.00        0.01953       -0.04446
   5373.00        0.01953       -0.04710
   5374.00        0.01953       -0.04961
   5375.00        0.01953       -0.05199
   5376.00        0.01953       -0.05423
   5377.00        0.01953       -0.05635
   5378.00        0.01953       -0.05833
   5379.00        0.01953       -0.06018
   5380.00        0.01953       -0.06190
   5381.00        0.01953       -0.06348
   5382.00        0.01953       -0.06493
   5383.00        0.01904       -0.06624
   5384.00        0.01855       -0.06743
   5385.00        0.01807       -0.06847
   5386.00        0.01758       -0.06938
   5387.00        0.01709       -0.07016
   5388.00        0.01660       -0.07080
   5389.00        0.01611       -0.07130
   5390.00        0.01562       -0.07169
   5391.00        0.01514       -0.07193
   5392.00        0.01465       -0.07204
   5393.00        0.01416       -0.07202
   5394.00        0.01367       -0.07187
   5395.00        0.01318       -0.07159
   5396.00        0.01270       -0.07118
   5397.00        0.01221       -0.07066
   5398.00        0.01172       -0.07001
   5399.00        0.01123       -0.06923
   5400.00        0.01074       -0.06834
   5401.00        0.01025       -0.06732
   5402.00        0.01025       -0.06619
   5403.00        0.01025       -0.06496
   5404.00        0.01025       -0.06360
   5405.00        0.01025       -0.06215
   5406.00        0.01025       -0.06058
   5407.00        0.01025       -0.05890
   5408.00        0.01025       -0.05713
   5409.00        0.01025       -0.05527
   5410.00        0.01025       -0.05331
   5411.00        0.00977       -0.05125
   5412.00        0.00928       -0.04912
   5413.00        0.00879       -0.04691
   5414.00        0.00830       -0.04460
   5415.00        0.00781       -0.04222
   5416.00        0.00732       -0.03976
   5417.00        0.00684       -0.03725
   5418.00        0.00635       -0.03467
   5419.00        0.00586       -0.03203
   5420.00        0.00537       -0.02933
   5421.00        0.00488       -0.02658
   5422.00        0.00439       -0.02377
   5423.00        0.00391       -0.02092
   5424.00        0.00342       -0.01804
   5425.00        0.00293       -0.01512
   5426.00        0.00244       -0.01216
   5427.00        0.00195       -0.00919
   5428.00        0.00146       -0.00618
   5429.00        0.00146       -0.00316
   5430.00        0.00146       -0.00011
   5431.00        0.00146        0.00294
   5432.00        0.00146        0.00600
   5433.00        0.00146        0.00906
   5434.00        0.00146        0.01213
   5435.00        0.00146        0.01518
   5436.00        0.00146        0.01823
   5437.00        0.00146        0.02129
   5438.00        0.00146        0.02431
   5439.00        0.00098        0.02731
   5440.00        0.00049        0.03030
   5441.00        0.00000        0.03328
   5442.00       -0.00049        0.03621
   5443.00       -0.00098        0.03912
   5444.00       -0.00146        0.04201
   5445.00       -0.00195        0.04485
   5446.00       -0.00244        0.04765
   5447.00       -0.00293        0.05042
   5448.00       -0.00342        0.05313
   5449.00       -0.00391        0.05582
   5450.00       -0.00439        0.05846
   5451.00       -0.00439        0.06104
   5452.00       -0.00439        0.06358
   5453.00       -0.00439        0.06607
   5454.00       -0.00439        0.06851
   5455.00       -0.00439        0.07089
   5456.00       -0.00439        0.07323
   5457.00       -0.00439        0.07552
   5458.00       -0.00439        0.07774
   5459.00       -0.00439        0.07993
   5460.00       -0.00439        0.08205
   5461.00       -0.00439        0.08412
   5462.00       -0.00439        0.08614
   5463.00       -0.00439        0.08810
   5464.00       -0.00439        0.09001
   5465.00       -0.00439        0.09187
   5466.00       -0.00439        0.09369
   5467.00       -0.00439        0.09544
   5468.00       -0.00439        0.09717
   5469.00       -0.00439        0.09883
   5470.00       -0.00488        0.10045
   5471.00       -0.00537        0.10202
   5472.00       -0.00586        0.10356
   5473.00       -0.00635        0.10506
   5474.00       -0.00684        0.10651
   5475.00       -0.00684        0.10793
   5476.00       -0.00684        0.10930
   5477.00       -0.00684        0.11064
   5478.00       -0.00684        0.11195
   5479.00       -0.00684        0.11324
   5480.00       -0.00684        0.11449
   5481.00       -0.00684        0.11571
   5482.00       -0.00684        0.11690
   5483.00       -0.00684        0.11807
   5484.00       -0.00684        0.11923
   5485.00       -0.00684        0.12036
   5486.00       -0.00684        0.12146
   5487.00       -0.00684        0.12256
   5488.00       -0.00684        0.12364
   5489.00       -0.00684        0.12471
   5490.00       -0.00684        0.12576
   5491.00       -0.00684        0.12680
   5492.00       -0.00684        0.12784
   5493.00       -0.00684        0.12886
   5494.00       -0.00684        0.12987
   5495.00       -0.00684        0.13089
   5496.00       -0.00684        0.13188
   5497.00       -0.00684        0.13289
   5498.00       -0.00684        0.13388
   5499.00       -0.00684        0.13487
   5500.00       -0.00684        0.13585
   5501.00       -0.00684        0.13684
   5502.00       -0.00684        0.13782
   5503.00       -0.00684        0.13879
   5504.00       -0.00684        0.13977
   5505.00       -0.00684        0.14075
   5506.00       -0.00684        0.14171
   5507.00       -0.00684        0.14268
   5508.00       -0.00684        0.14363
   5509.00       -0.00684        0.14459
   5510.00       -0.00684        0.14554
   5511.00       -0.00684        0.14648
   5512.00       -0.00684        0.14742
   5513.00       -0.00684        0.14835
   5514.00       -0.00684        0.14926
   5515.00       -0.00684        0.15016
   5516.00       -0.00684        0.15105
   5517.00       -0.00684        0.15193
   5518.00       -0.00684        0.15279
   5519.00       -0.00684        0.15363
   5520.00       -0.00684        0.15445
   5521.00       -0.00684        0.15524
   5522.00       -0.00684        0.15604
   5523.00       -0.00684        0.15678
   5524.00       -0.00684        0.15752
   5525.00       -0.00684        0.15820
   5526.00       -0.00684        0.15887
   5527.00       -0.00684        0.15952
   5528.00       -0.00684        0.16011
   5529.00       -0.00684        0.16068
   5530.00       -0.00684        0.16119
   5531.00       -0.00684        0.16168
   5532.00       -0.00684        0.16212
   5533.00       -0.00684        0.16252
   5534.00       -0.00684        0.16287
   5535.00       -0.00684        0.16318
   5536.00       -0.00684        0.16342
   5537.00       -0.00684        0.16362
   5538.00       -0.00684        0.16377
   5539.00       -0.00684        0.16385
   5540.00       -0.00684        0.16388
   5541.00       -0.00684        0.16385
   5542.00       -0.00635        0.16376
   5543.00       -0.00586        0.16360
   5544.00       -0.00537        0.16339
   5545.00       -0.00488        0.16310
   5546.00       -0.00439        0.16275
   5547.00       -0.00391        0.16232
   5548.00       -0.00342        0.16183
   5549.00       -0.00293        0.16127
   5550.00       -0.00244        0.16064
   5551.00       -0.00195        0.15993
   5552.00       -0.00146        0.15915
   5553.00       -0.00098        0.15829
   5554.00       -0.00049        0.15736
   5555.00        0.00000        0.15636
   5556.00        0.00049        0.15527
   5557.00        0.00049        0.15411
   5558.00        0.00049        0.15288
   5559.00        0.00049        0.15157
   5560.00        0.00049        0.15018
   5561.00        0.00049        0.14870
   5562.00        0.00049        0.14716
   5563.00        0.00049        0.14552
   5564.00        0.00049        0.14381
   5565.00        0.00049        0.14204
   5566.00        0.00049        0.14018
   5567.00        0.00049        0.13824
   5568.00        0.00049        0.13623
   5569.00        0.00049        0.13414
   5570.00        0.00049        0.13197
   5571.00        0.00049        0.12975
   5572.00        0.00049        0.12743
   5573.00        0.00049        0.12505
   5574.00        0.00049        0.12259
   5575.00        0.00049        0.12006
   5576.00        0.00049        0.11746
   5577.00        0.00049        0.11479
   5578.00        0.00049        0.11206
   5579.00        0.00049        0.10927
   5580.00        0.00049        0.10640
   5581.00        0.00049        0.10347
   5582.00        0.00049        0.10048
   5583.00        0.00049        0.09743
   5584.00        0.00098        0.09431
   5585.00        0.00146        0.09114
   5586.00        0.00195        0.08792
   5587.00        0.00244        0.08464
   5588.00        0.00293        0.08130
   5589.00        0.00342        0.07793
   5590.00        0.00391        0.07448
   5591.00        0.00439        0.07100
   5592.00        0.00488        0.06747
   5593.00        0.00537        0.06390
   5594.00        0.00586        0.06029
   5595.00        0.00635        0.05664
   5596.00        0.00684        0.05295
   5597.00        0.00732        0.04922
   5598.00        0.00781        0.04547
   5599.00        0.00830        0.04169
   5600.00        0.00879        0.03787
   5601.00        0.00928        0.03403
   5602.00        0.00977        0.03017
   5603.00        0.01025        0.02628
   5604.00        0.01074        0.02237
   5605.00        0.01123        0.01845
   5606.00        0.01172        0.01451
   5607.00        0.01221        0.01056
   5608.00        0.01221        0.00661
   5609.00        0.01221        0.00264
   5610.00        0.01221       -0.00133
   5611.00        0.01221       -0.00529
   5612.00        0.01221       -0.00925
   5613.00        0.01221       -0.01321
   5614.00        0.01221       -0.01717
   5615.00        0.01221       -0.02110
   5616.00        0.01221       -0.02502
   5617.00        0.01221       -0.02893
   5618.00        0.01221       -0.03282
   5619.00        0.01221       -0.03668
   5620.00        0.01221       -0.04051
   5621.00        0.01221       -0.04433
   5622.00        0.01221       -0.04810
   5623.00        0.01221       -0.05185
   5624.00        0.01221       -0.05554
   5625.00        0.01221       -0.05920
   5626.00        0.01221       -0.06282
   5627.00        0.01221       -0.06639
   5628.00        0.01221       -0.06990
   5629.00        0.01221       -0.07336
   5630.00        0.01221       -0.07677
   5631.00        0.01221       -0.08011
   5632.00        0.01221       -0.08339
   5633.00        0.01221       -0.08659
   5634.00        0.01221       -0.08974
   5635.00        0.01221       -0.09280
   5636.00        0.01221       -0.09579
   5637.00        0.01221       -0.09871
   5638.00        0.01221       -0.10155
   5639.00        0.01221       -0.10429
   5640.00        0.01221       -0.10695
   5641.00        0.01221       -0.10951
   5642.00        0.01172       -0.11200
   5643.00        0.01123       -0.11438
   5644.00        0.01074       -0.11665
   5645.00        0.01025       -0.11884
   5646.00        0.00977       -0.12093
   5647.00        0.00928       -0.12289
   5648.00        0.00879       -0.12477
   5649.00        0.00830       -0.12653
   5650.00        0.00781       -0.12817
   5651.00        0.00732       -0.12970
   5652.00        0.00684       -0.13113
   5653.00        0.00635       -0.13243
   5654.00        0.00586       -0.13362
   5655.00        0.00537       -0.13469
   5656.00        0.00488       -0.13564
   5657.00        0.00439       -0.13646
   5658.00        0.00391       -0.13718
   5659.00        0.00342       -0.13776
   5660.00        0.00293       -0.13821
   5661.00        0.00244       -0.13857
   5662.00        0.00195       -0.13878
   5663.00        0.00146       -0.13887
   5664.00        0.00098       -0.13884
   5665.00        0.00049       -0.13869
   5666.00        0.00000       -0.13841
   5667.00       -0.00049       -0.13802
   5668.00       -0.00098       -0.13748
   5669.00       -0.00146       -0.13686
   5670.00       -0.00195       -0.13609
   5671.00       -0.00244       -0.13521
   5672.00       -0.00293       -0.13422
   5673.00       -0.00342       -0.13310
   5674.00       -0.00391       -0.13188
   5675.00       -0.00439       -0.13055
   5676.00       -0.00488       -0.12910
   5677.00       -0.00488       -0.12756
   5678.00       -0.00488       -0.12590
   5679.00       -0.00488       -0.12415
   5680.00       -0.00488       -0.12228
   5681.00       -0.00488       -0.12032
   5682.00       -0.00488       -0.11827
   5683.00       -0.00488       -0.11612
   5684.00       -0.00488       -0.11389
   5685.00       -0.00488       -0.11157
   5686.00       -0.00488       -0.10916
   5687.00       -0.00488       -0.10669
   5688.00       -0.00488       -0.10413
   5689.00       -0.00488       -0.10149
   5690.00       -0.00488       -0.09879
   5691.00       -0.00488       -0.09602
   5692.00       -0.00488       -0.09319
   5693.00       -0.00488       -0.09030
   5694.00       -0.00488       -0.08736
   5695.00       -0.00488       -0.08437
   5696.00       -0.00488       -0.08133
   5697.00       -0.00488       -0.07823
   5698.00       -0.00488       -0.07512
   5699.00       -0.00488       -0.07195
   5700.00       -0.00488       -0.06876
   5701.00       -0.00488       -0.06554
   5702.00       -0.00488       -0.06229
   5703.00       -0.00488       -0.05902
   5704.00       -0.00488       -0.05573
   5705.00       -0.00488       -0.05243
   5706.00       -0.00488       -0.04912
   5707.00       -0.00488       -0.04581
   5708.00       -0.00488       -0.04248
   5709.00       -0.00488       -0.03915
   5710.00       -0.00488       -0.03584
   5711.00       -0.00488       -0.03253
   5712.00       -0.00488       -0.02924
   5713.00       -0.00488       -0.02594
   5714.00       -0.00488       -0.02267
   5715.00       -0.00488       -0.01941
   5716.00       -0.00488       -0.01617
   5717.00       -0.00488       -0.01297
   5718.00       -0.00488       -0.00980
   5719.00       -0.00488       -0.00664
   5720.00       -0.00488       -0.00352
   5721.00       -0.00488       -0.00043
   5722.00       -0.00439        0.00261
   5723.00       -0.00391        0.00563
   5724.00       -0.00342        0.00861
   5725.00       -0.00293        0.01152
   5726.00       -0.00244        0.01442
   5727.00       -0.00195        0.01726
   5728.00       -0.00146        0.02005
   5729.00       -0.00098        0.02280
   5730.00       -0.00049        0.02548
   5731.00        0.00000        0.02814
   5732.00        0.00049        0.03073
   5733.00        0.00098        0.03326
   5734.00        0.00146        0.03575
   5735.00        0.00195        0.03819
   5736.00        0.00244        0.04057
   5737.00        0.00293        0.04289
   5738.00        0.00342        0.04517
   5739.00        0.00391        0.04738
   5740.00        0.00439        0.04955
   5741.00        0.00488        0.05165
   5742.00        0.00537        0.05370
   5743.00        0.00586        0.05569
   5744.00        0.00635        0.05763
   5745.00        0.00684        0.05951
   5746.00        0.00732        0.06134
   5747.00        0.00781        0.06313
   5748.00        0.00830        0.06485
   5749.00        0.00879        0.06651
   5750.00        0.00928        0.06813
   5751.00        0.00977        0.06970
   5752.00        0.01025        0.07121
   5753.00        0.01074        0.07268
   5754.00        0.01123        0.07410
   5755.00        0.01172        0.07547
   5756.00        0.01221        0.07678
   5757.00        0.01270        0.07806
   5758.00        0.01318        0.07930
   5759.00        0.01367        0.08047
   5760.00        0.01416        0.08162
   5761.00        0.01465        0.08273
   5762.00        0.01514        0.08379
   5763.00        0.01562        0.08481
   5764.00        0.01611        0.08580
   5765.00        0.01660        0.08675
   5766.00        0.01709        0.08766
   5767.00        0.01758        0.08853
   5768.00        0.01807        0.08939
   5769.00        0.01855        0.09019
   5770.00        0.01904        0.09097
   5771.00        0.01953        0.09174
   5772.00        0.02002        0.09245
   5773.00        0.02051        0.09315
   5774.00        0.02100        0.09383
   5775.00        0.02148        0.09447
   5776.00        0.02148        0.09509
   5777.00        0.02148        0.09570
   5778.00        0.02148        0.09628
   5779.00        0.02148        0.09685
   5780.00        0.02148        0.09738
   5781.00        0.02148        0.09792
   5782.00        0.02148        0.09842
   5783.00        0.02148        0.09891
   5784.00        0.02148        0.09938
   5785.00        0.02148        0.09984
   5786.00        0.02148        0.10027
   5787.00        0.02100        0.10069
   5788.00        0.02051        0.10112
   5789.00        0.02002        0.10152
   5790.00        0.01953        0.10191
   5791.00        0.01904        0.10229
   5792.00        0.01855        0.10268
   5793.00        0.01807        0.10304
   5794.00        0.01758        0.10341
   5795.00        0.01709        0.10376
   5796.00        0.01660        0.10413
   5797.00        0.01611        0.10448
   5798.00        0.01514        0.10481
   5799.00        0.01416        0.10516
   5800.00        0.01318        0.10551
   5801.00        0.01221        0.10585
   5802.00        0.01123        0.10620
   5803.00        0.01025        0.10655
   5804.00        0.00928        0.10690
   5805.00        0.00830        0.10725
   5806.00        0.00732        0.10760
   5807.00        0.00635        0.10796
   5808.00        0.00537        0.10832
   5809.00        0.00439        0.10869
   5810.00        0.00342        0.10907
   5811.00        0.00244        0.10945
   5812.00        0.00146        0.10983
   5813.00        0.00049        0.11023
   5814.00       -0.00049        0.11063
   5815.00       -0.00146        0.11104
   5816.00       -0.00244        0.11147
   5817.00       -0.00342        0.11188
   5818.00       -0.00439        0.11232
   5819.00       -0.00537        0.11275
   5820.00       -0.00635        0.11320
   5821.00       -0.00732        0.11366
   5822.00       -0.00830        0.11412
   5823.00       -0.00928        0.11459
   5824.00       -0.01025        0.11507
   5825.00       -0.01123        0.11555
   5826.00       -0.01221        0.11604
   5827.00       -0.01270        0.11653
   5828.00       -0.01318        0.11703
   5829.00       -0.01367        0.11755
   5830.00       -0.01416        0.11806
   5831.00       -0.01465        0.11858
   5832.00       -0.01514        0.11909
   5833.00       -0.01562        0.11961
   5834.00       -0.01611        0.12013
   5835.00       -0.01660        0.12065
   5836.00       -0.01709        0.12117
   5837.00       -0.01758        0.12169
   5838.00       -0.01758        0.12221
   5839.00       -0.01758        0.12271
   5840.00       -0.01758        0.12321
   5841.00       -0.01758        0.12370
   5842.00       -0.01758        0.12419
   5843.00       -0.01758        0.12468
   5844.00       -0.01758        0.12514
   5845.00       -0.01758        0.12560
   5846.00       -0.01758        0.12604
   5847.00       -0.01758        0.12645
   5848.00       -0.01758        0.12686
   5849.00       -0.01758        0.12724
   5850.00       -0.01709        0.12761
   5851.00       -0.01660        0.12794
   5852.00       -0.01611        0.12827
   5853.00       -0.01562        0.12856
   5854.00       -0.01514        0.12881
   5855.00       -0.01465        0.12904
   5856.00       -0.01416        0.12924
   5857.00       -0.01367        0.12941
   5858.00       -0.01318        0.12953
   5859.00       -0.01270        0.12962
   5860.00       -0.01221        0.12968
   5861.00       -0.01172        0.12970
   5862.00       -0.01123        0.12967
   5863.00       -0.01074        0.12959
   5864.00       -0.01025        0.12947
   5865.00       -0.00977        0.12930
   5866.00       -0.00928        0.12909
   5867.00       -0.00879        0.12881
   5868.00       -0.00830        0.12849
   5869.00       -0.00781        0.12813
   5870.00       -0.00732        0.12770
   5871.00       -0.00684        0.12721
   5872.00       -0.00635        0.12668
   5873.00       -0.00586        0.12607
   5874.00       -0.00537        0.12541
   5875.00       -0.00488        0.12469
   5876.00       -0.00439        0.12392
   5877.00       -0.00391        0.12309
   5878.00       -0.00342        0.12219
   5879.00       -0.00293        0.12123
   5880.00       -0.00244        0.12019
   5881.00       -0.00195        0.11911
   5882.00       -0.00146        0.11797
   5883.00       -0.00098        0.11674
   5884.00       -0.00049        0.11548
   5885.00        0.00000        0.11414
   5886.00        0.00049        0.11275
   5887.00        0.00098        0.11128
   5888.00        0.00146        0.10976
   5889.00        0.00146        0.10818
   5890.00        0.00146        0.10654
   5891.00        0.00146        0.10484
   5892.00        0.00146        0.10309
   5893.00        0.00146        0.10127
   5894.00        0.00146        0.09941
   5895.00        0.00146        0.09749
   5896.00        0.00146        0.09552
   5897.00        0.00146        0.09349
   5898.00        0.00146        0.09143
   5899.00        0.00146        0.08931
   5900.00        0.00146        0.08714
   5901.00        0.00146        0.08495
   5902.00        0.00146        0.08270
   5903.00        0.00146        0.08041
   5904.00        0.00146        0.07809
   5905.00        0.00146        0.07574
   5906.00        0.00146        0.07336
   5907.00        0.00146        0.07095
   5908.00        0.00146        0.06851
   5909.00        0.00146        0.06604
   5910.00        0.00146        0.06355
   5911.00        0.00146        0.06105
   5912.00        0.00146        0.05853
   5913.00        0.00146        0.05598
   5914.00        0.00146        0.05344
   5915.00        0.00146        0.05087
   5916.00        0.00098        0.04831
   5917.00        0.00049        0.04573
   5918.00        0.00000        0.04315
   5919.00       -0.00049        0.04057
   5920.00       -0.00098        0.03799
   5921.00       -0.00146        0.03543
   5922.00       -0.00195        0.03287
   5923.00       -0.00244        0.03030
   5924.00       -0.00293        0.02776
   5925.00       -0.00293        0.02522
   5926.00       -0.00293        0.02271
   5927.00       -0.00293        0.02020
   5928.00       -0.00293        0.01772
   5929.00       -0.00293        0.01524
   5930.00       -0.00293        0.01280
   5931.00       -0.00293        0.01039
   5932.00       -0.00293        0.00798
   5933.00       -0.00293        0.00562
   5934.00       -0.00293        0.00327
   5935.00       -0.00293        0.00095
   5936.00       -0.00293       -0.00134
   5937.00       -0.00293       -0.00360
   5938.00       -0.00293       -0.00583
   5939.00       -0.00293       -0.00803
   5940.00       -0.00293       -0.01019
   5941.00       -0.00293       -0.01233
   5942.00       -0.00293       -0.01443
   5943.00       -0.00293       -0.01651
   5944.00       -0.00293       -0.01855
   5945.00       -0.00293       -0.02055
   5946.00       -0.00293       -0.02252
   5947.00       -0.00293       -0.02446
   5948.00       -0.00293       -0.02637
   5949.00       -0.00293       -0.02824
   5950.00       -0.00293       -0.03009
   5951.00       -0.00293       -0.03189
   5952.00       -0.00293       -0.03368
   5953.00       -0.00293       -0.03542
   5954.00       -0.00293       -0.03714
   5955.00       -0.00293       -0.03882
   5956.00       -0.00293       -0.04048
   5957.00       -0.00293       -0.04210
   5958.00       -0.00293       -0.04370
   5959.00       -0.00293       -0.04527
   5960.00       -0.00293       -0.04681
   5961.00       -0.00293       -0.04832
   5962.00       -0.00293       -0.04980
   5963.00       -0.00342       -0.05127
   5964.00       -0.00391       -0.05270
   5965.00       -0.00439       -0.05411
   5966.00       -0.00488       -0.05550
   5967.00       -0.00537       -0.05685
   5968.00       -0.00586       -0.05818
   5969.00       -0.00635       -0.05948
   5970.00       -0.00684       -0.06076
   5971.00       -0.00732       -0.06203
   5972.00       -0.00781       -0.06326
   5973.00       -0.00830       -0.06447
   5974.00       -0.00879       -0.06564
   5975.00       -0.00928       -0.06679
   5976.00       -0.00928       -0.06792
   5977.00       -0.00928       -0.06902
   5978.00       -0.00928       -0.07010
   5979.00       -0.00928       -0.07114
   5980.00       -0.00928       -0.07214
   5981.00       -0.00928       -0.07312
   5982.00       -0.00928       -0.07408
   5983.00       -0.00928       -0.07498
   5984.00       -0.00928       -0.07587
   5985.00       -0.00928       -0.07671
   5986.00       -0.00928       -0.07751
   5987.00       -0.00928       -0.07828
   5988.00       -0.00928       -0.07899
   5989.00       -0.00928       -0.07968
   5990.00       -0.00928       -0.08031
   5991.00       -0.00928       -0.08090
   5992.00       -0.00928       -0.08144
   5993.00       -0.00928       -0.08192
   5994.00       -0.00928       -0.08235
   5995.00       -0.00928       -0.08272
   5996.00       -0.00928       -0.08302
   5997.00       -0.00928       -0.08328
   5998.00       -0.00928       -0.08347
   5999.00       -0.00928       -0.08359
   6000.00       -0.00928       -0.08363
   6001.00       -0.00928       -0.08362
   6002.00       -0.00879       -0.08353
   6003.00       -0.00830       -0.08336
   6004.00       -0.00781       -0.08310
   6005.00       -0.00732       -0.08278
   6006.00       -0.00684       -0.08237
   6007.00       -0.00635       -0.08186
   6008.00       -0.00586       -0.08128
   6009.00       -0.00537       -0.08061
   6010.00       -0.00488       -0.07983
   6011.00       -0.00439       -0.07898
   6012.00       -0.00391       -0.07803
   6013.00       -0.00342       -0.07698
   6014.00       -0.00293       -0.07582
   6015.00       -0.00244       -0.07457
   6016.00       -0.00195       -0.07323
   6017.00       -0.00146       -0.07178
   6018.00       -0.00098       -0.07022
   6019.00       -0.00049       -0.06856
   6020.00        0.00000       -0.06680
   6021.00        0.00049       -0.06494
   6022.00        0.00098       -0.06297
   6023.00        0.00195       -0.06090
   6024.00        0.00293       -0.05873
   6025.00        0.00391       -0.05646
   6026.00        0.00488       -0.05408
   6027.00        0.00586       -0.05161
   6028.00        0.00684       -0.04903
   6029.00        0.00781       -0.04636
   6030.00        0.00879       -0.04359
   6031.00        0.00977       -0.04074
   6032.00        0.01074       -0.03780
   6033.00        0.01172       -0.03476
   6034.00        0.01221       -0.03165
   6035.00        0.01270       -0.02846
   6036.00        0.01318       -0.02518
   6037.00        0.01367       -0.02184
   6038.00        0.01416       -0.01840
   6039.00        0.01465       -0.01492
   6040.00        0.01514       -0.01138
   6041.00        0.01562       -0.00777
   6042.00        0.01611       -0.00412
   6043.00        0.01660       -0.00041
   6044.00        0.01709        0.00334
   6045.00        0.01758        0.00713
   6046.00        0.01807        0.01096
   6047.00        0.01855        0.01480
   6048.00        0.01904        0.01868
   6049.00        0.01953        0.02257
   6050.00        0.02002        0.02647
   6051.00        0.02051        0.03038
   6052.00        0.02051        0.03430
   6053.00        0.02051        0.03821
   6054.00        0.02051        0.04210
   6055.00        0.02051        0.04599
   6056.00        0.02051        0.04985
   6057.00        0.02051        0.05368
   6058.00        0.02051        0.05750
   6059.00        0.02051        0.06126
   6060.00        0.02051        0.06499
   6061.00        0.02051        0.06866
   6062.00        0.02051        0.07228
   6063.00        0.02051        0.07585
   6064.00        0.02002        0.07935
   6065.00        0.01953        0.08279
   6066.00        0.01904        0.08615
   6067.00        0.01855        0.08945
   6068.00        0.01807        0.09265
   6069.00        0.01758        0.09578
   6070.00        0.01709        0.09882
   6071.00        0.01660        0.10176
   6072.00        0.01611        0.10461
   6073.00        0.01562        0.10736
   6074.00        0.01514        0.11002
   6075.00        0.01465        0.11256
   6076.00        0.01416        0.11502
   6077.00        0.01367        0.11736
   6078.00        0.01318        0.11960
   6079.00        0.01270        0.12172
   6080.00        0.01221        0.12373
   6081.00        0.01172        0.12564
   6082.00        0.01123        0.12744
   6083.00        0.01074        0.12914
   6084.00        0.01025        0.13071
   6085.00        0.00928        0.13217
   6086.00        0.00830        0.13353
   6087.00        0.00732        0.13478
   6088.00        0.00635        0.13593
   6089.00        0.00537        0.13698
   6090.00        0.00439        0.13791
   6091.00        0.00391        0.13875
   6092.00        0.00342        0.13950
   6093.00        0.00293        0.14014
   6094.00        0.00244        0.14070
   6095.00        0.00195        0.14116
   6096.00        0.00146        0.14154
   6097.00        0.00098        0.14185
   6098.00        0.00049        0.14207
   6099.00        0.00000        0.14221
   6100.00       -0.00049        0.14229
   6101.00       -0.00098        0.14230
   6102.00       -0.00146        0.14226
   6103.00       -0.00195        0.14215
   6104.00       -0.00244        0.14198
   6105.00       -0.00293        0.14178
   6106.00       -0.00342        0.14153
   6107.00       -0.00391        0.14124
   6108.00       -0.00439        0.14091
   6109.00       -0.00488        0.14055
   6110.00       -0.00537        0.14017
   6111.00       -0.00586        0.13977
   6112.00       -0.00635        0.13934
   6113.00       -0.00684        0.13892
   6114.00       -0.00732        0.13847
   6115.00       -0.00781        0.13803
   6116.00       -0.00781        0.13759
   6117.00       -0.00781        0.13715
   6118.00       -0.00781        0.13672
   6119.00       -0.00781        0.13631
   6120.00       -0.00781        0.13589
   6121.00       -0.00781        0.13551
   6122.00       -0.00781        0.13515
   6123.00       -0.00781        0.13481
   6124.00       -0.00781        0.13451
   6125.00       -0.00781        0.13423
   6126.00       -0.00781        0.13399
   6127.00       -0.00781        0.13377
   6128.00       -0.00781        0.13359
   6129.00       -0.00781        0.13345
   6130.00       -0.00781        0.13336
   6131.00       -0.00781        0.13330
   6132.00       -0.00781        0.13329
   6133.00       -0.00781        0.13330
   6134.00       -0.00781        0.13338
   6135.00       -0.00781        0.13348
   6136.00       -0.00781        0.13364
   6137.00       -0.00781        0.13382
   6138.00       -0.00781        0.13406
   6139.00       -0.00781        0.13434
   6140.00       -0.00781        0.13464
   6141.00       -0.00781        0.13501
   6142.00       -0.00732        0.13539
   6143.00       -0.00684        0.13582
   6144.00       -0.00635        0.13628
   6145.00       -0.00586        0.13676
   6146.00       -0.00537        0.13730
   6147.00       -0.00488        0.13785
   6148.00       -0.00439        0.13841
   6149.00       -0.00391        0.13901
   6150.00       -0.00342        0.13962
   6151.00       -0.00293        0.14026
   6152.00       -0.00244        0.14090
   6153.00       -0.00195        0.14156
   6154.00       -0.00146        0.14223
   6155.00       -0.00098        0.14290
   6156.00       -0.00098        0.14357
   6157.00       -0.00098        0.14424
   6158.00       -0.00098        0.14490
   6159.00       -0.00098        0.14555
   6160.00       -0.00098        0.14621
   6161.00       -0.00098        0.14684
   6162.00       -0.00098        0.14746
   6163.00       -0.00098        0.14806
   6164.00       -0.00098        0.14862
   6165.00       -0.00098        0.14917
   6166.00       -0.00098        0.14969
   6167.00       -0.00098        0.15018
   6168.00       -0.00098        0.15063
   6169.00       -0.00098        0.15105
   6170.00       -0.00098        0.15143
   6171.00       -0.00098        0.15176
   6172.00       -0.00098        0.15207
   6173.00       -0.00098        0.15231
   6174.00       -0.00098        0.15253
   6175.00       -0.00098        0.15268
   6176.00       -0.00098        0.15279
   6177.00       -0.00098        0.15285
   6178.00       -0.00098        0.15285
   6179.00       -0.00098        0.15282
   6180.00       -0.00098        0.15271
   6181.00       -0.00049        0.15256
   6182.00        0.00000        0.15236
   6183.00        0.00049        0.15210
   6184.00        0.00098        0.15178
   6185.00        0.00146        0.15141
   6186.00        0.00195        0.15100
   6187.00        0.00244        0.15053
   6188.00        0.00293        0.14999
   6189.00        0.00342        0.14941
   6190.00        0.00391        0.14879
   6191.00        0.00439        0.14812
   6192.00        0.00488        0.14740
   6193.00        0.00537        0.14664
   6194.00        0.00586        0.14581
   6195.00        0.00635        0.14496
   6196.00        0.00684        0.14407
   6197.00        0.00732        0.14314
   6198.00        0.00781        0.14217
   6199.00        0.00830        0.14116
   6200.00        0.00879        0.14014
   6201.00        0.00928        0.13907
   6202.00        0.00977        0.13797
   6203.00        0.01025        0.13686
   6204.00        0.01025        0.13573
   6205.00        0.01025        0.13457
   6206.00        0.01025        0.13339
   6207.00        0.01025        0.13220
   6208.00        0.01025        0.13101
   6209.00        0.01025        0.12981
   6210.00        0.01025        0.12859
   6211.00        0.01025        0.12738
   6212.00        0.01025        0.12616
   6213.00        0.01025        0.12494
   6214.00        0.01025        0.12373
   6215.00        0.01025        0.12253
   6216.00        0.01025        0.12132
   6217.00        0.01025        0.12015
   6218.00        0.01025        0.11897
   6219.00        0.01025        0.11783
   6220.00        0.01025        0.11668
   6221.00        0.01025        0.11557
   6222.00        0.01025        0.11447
   6223.00        0.01025        0.11340
   6224.00        0.01025        0.11237
   6225.00        0.01025        0.11134
   6226.00        0.01025        0.11035
   6227.00        0.01025        0.10941
   6228.00        0.01025        0.10847
   6229.00        0.01025        0.10759
   6230.00        0.01025        0.10674
   6231.00        0.00977        0.10591
   6232.00        0.00928        0.10512
   6233.00        0.00879        0.10439
   6234.00        0.00830        0.10367
   6235.00        0.00781        0.10301
   6236.00        0.00732        0.10239
   6237.00        0.00684        0.10179
   6238.00        0.00635        0.10124
   6239.00        0.00586        0.10074
   6240.00        0.00537        0.10028
   6241.00        0.00488        0.09987
   6242.00        0.00439        0.09949
   6243.00        0.00391        0.09915
   6244.00        0.00342        0.09886
   6245.00        0.00293        0.09860
   6246.00        0.00244        0.09839
   6247.00        0.00195        0.09822
   6248.00        0.00146        0.09810
   6249.00        0.00098        0.09801
   6250.00        0.00049        0.09795
   6251.00        0.00000        0.09795
   6252.00       -0.00049        0.09798
   6253.00       -0.00098        0.09804
   6254.00       -0.00146        0.09814
   6255.00       -0.00195        0.09830
   6256.00       -0.00244        0.09848
   6257.00       -0.00293        0.09869
   6258.00       -0.00342        0.09895
   6259.00       -0.00391        0.09924
   6260.00       -0.00439        0.09956
   6261.00       -0.00488        0.09991
   6262.00       -0.00537        0.10031
   6263.00       -0.00586        0.10074
   6264.00       -0.00635        0.10118
   6265.00       -0.00684        0.10167
   6266.00       -0.00684        0.10219
   6267.00       -0.00684        0.10274
   6268.00       -0.00684        0.10332
   6269.00       -0.00684        0.10393
   6270.00       -0.00684        0.10457
   6271.00       -0.00684        0.10524
   6272.00       -0.00684        0.10593
   6273.00       -0.00684        0.10666
   6274.00       -0.00684        0.10741
   6275.00       -0.00684        0.10818
   6276.00       -0.00684        0.10898
   6277.00       -0.00684        0.10982
   6278.00       -0.00684        0.11067
   6279.00       -0.00684        0.11154
   6280.00       -0.00684        0.11244
   6281.00       -0.00684        0.11337
   6282.00       -0.00684        0.11433
   6283.00       -0.00684        0.11531
   6284.00       -0.00684        0.11630
   6285.00       -0.00684        0.11732
   6286.00       -0.00684        0.11838
   6287.00       -0.00684        0.11945
   6288.00       -0.00684        0.12053
   6289.00       -0.00635        0.12164
   6290.00       -0.00586        0.12277
   6291.00       -0.00537        0.12393
   6292.00       -0.00488        0.12511
   6293.00       -0.00439        0.12628
   6294.00       -0.00391        0.12750
   6295.00       -0.00342        0.12872
   6296.00       -0.00293        0.12997
   6297.00       -0.00244        0.13123
   6298.00       -0.00195        0.13251
   6299.00       -0.00146        0.13379
   6300.00       -0.00098        0.13509
   6301.00       -0.00049        0.13641
   6302.00        0.00000        0.13773
   6303.00        0.00049        0.13907
   6304.00        0.00098        0.14041
   6305.00        0.00146        0.14177
   6306.00        0.00195        0.14313
   6307.00        0.00244        0.14450
   6308.00        0.00244        0.14587
   6309.00        0.00244        0.14725
   6310.00        0.00244        0.14862
   6311.00        0.00244        0.14999
   6312.00        0.00244        0.15137
   6313.00        0.00244        0.15273
   6314.00        0.00244        0.15410
   6315.00        0.00244        0.15544
   6316.00        0.00244        0.15680
   6317.00        0.00244        0.15813
   6318.00        0.00244        0.15945
   6319.00        0.00244        0.16077
   6320.00        0.00244        0.16206
   6321.00        0.00244        0.16335
   6322.00        0.00244        0.16460
   6323.00        0.00244        0.16583
   6324.00        0.00244        0.16704
   6325.00        0.00244        0.16823
   6326.00        0.00244        0.16939
   6327.00        0.00244        0.17052
   6328.00        0.00244        0.17163
   6329.00        0.00244        0.17270
   6330.00        0.00244        0.17372
   6331.00        0.00244        0.17473
   6332.00        0.00195        0.17569
   6333.00        0.00146        0.17661
   6334.00        0.00098        0.17749
   6335.00        0.00049        0.17831
   6336.00        0.00000        0.17911
   6337.00       -0.00049        0.17986
   6338.00       -0.00098        0.18056
   6339.00       -0.00146        0.18121
   6340.00       -0.00195        0.18182
   6341.00       -0.00244        0.18237
   6342.00       -0.00293        0.18288
   6343.00       -0.00342        0.18333
   6344.00       -0.00391        0.18373
   6345.00       -0.00439        0.18408
   6346.00       -0.00488        0.18437
   6347.00       -0.00537        0.18462
   6348.00       -0.00586        0.18480
   6349.00       -0.00635        0.18492
   6350.00       -0.00684        0.18500
   6351.00       -0.00732        0.18501
   6352.00       -0.00781        0.18498
   6353.00       -0.00830        0.18489
   6354.00       -0.00830        0.18474
   6355.00       -0.00830        0.18454
   6356.00       -0.00830        0.18430
   6357.00       -0.00830        0.18399
   6358.00       -0.00830        0.18362
   6359.00       -0.00830        0.18323
   6360.00       -0.00830        0.18277
   6361.00       -0.00830        0.18225
   6362.00       -0.00830        0.18170
   6363.00       -0.00830        0.18109
   6364.00       -0.00830        0.18045
   6365.00       -0.00830        0.17975
   6366.00       -0.00830        0.17902
   6367.00       -0.00830        0.17824
   6368.00       -0.00830        0.17743
   6369.00       -0.00830        0.17657
   6370.00       -0.00830        0.17569
   6371.00       -0.00830        0.17476
   6372.00       -0.00830        0.17381
   6373.00       -0.00830        0.17282
   6374.00       -0.00830        0.17180
   6375.00       -0.00830        0.17076
   6376.00       -0.00830        0.16969
   6377.00       -0.00830        0.16861
   6378.00       -0.00781        0.16750
   6379.00       -0.00732        0.16637
   6380.00       -0.00684        0.16522
   6381.00       -0.00635        0.16406
   6382.00       -0.00586        0.16289
   6383.00       -0.00537        0.16171
   6384.00       -0.00488        0.16051
   6385.00       -0.00439        0.15932
   6386.00       -0.00391        0.15811
   6387.00       -0.00342        0.15692
   6388.00       -0.00293        0.15572
   6389.00       -0.00244        0.15451
   6390.00       -0.00195        0.15331
   6391.00       -0.00146        0.15211
   6392.00       -0.00098        0.15092
   6393.00       -0.00049        0.14975
   6394.00        0.00000        0.14857
   6395.00        0.00049        0.14742
   6396.00        0.00098        0.14627
   6397.00        0.00146        0.14514
   6398.00        0.00146        0.14403
   6399.00        0.00146        0.14293
   6400.00        0.00146        0.14185
   6401.00        0.00146        0.14078
   6402.00        0.00146        0.13972
   6403.00        0.00146        0.13870
   6404.00        0.00146        0.13768
   6405.00        0.00146        0.13670
   6406.00        0.00146        0.13573
   6407.00        0.00146        0.13478
   6408.00        0.00146        0.13387
   6409.00        0.00146        0.13295
   6410.00        0.00146        0.13208
   6411.00        0.00146        0.13121
   6412.00        0.00146        0.13037
   6413.00        0.00146        0.12956
   6414.00        0.00146        0.12875
   6415.00        0.00146        0.12798
   6416.00        0.00146        0.12723
   6417.00        0.00146        0.12648
   6418.00        0.00146        0.12576
   6419.00        0.00146        0.12506
   6420.00        0.00146        0.12437
   6421.00        0.00146        0.12370
   6422.00        0.00146        0.12305
   6423.00        0.00146        0.12242
   6424.00        0.00098        0.12178
   6425.00        0.00049        0.12117
   6426.00        0.00000        0.12057
   6427.00       -0.00049        0.11998
   6428.00       -0.00098        0.11940
   6429.00       -0.00146        0.11882
   6430.00       -0.00195        0.11826
   6431.00       -0.00244        0.11769
   6432.00       -0.00293        0.11714
   6433.00       -0.00342        0.11659
   6434.00       -0.00391        0.11603
   6435.00       -0.00439        0.11548
   6436.00       -0.00488        0.11493
   6437.00       -0.00537        0.11438
   6438.00       -0.00586        0.11383
   6439.00       -0.00635        0.11328
   6440.00       -0.00684        0.11272
   6441.00       -0.00732        0.11215
   6442.00       -0.00781        0.11159
   6443.00       -0.00830        0.11101
   6444.00       -0.00879        0.11041
   6445.00       -0.00928        0.10982
   6446.00       -0.00928        0.10922
   6447.00       -0.00928        0.10860
   6448.00       -0.00928        0.10797
   6449.00       -0.00928        0.10735
   6450.00       -0.00928        0.10669
   6451.00       -0.00928        0.10603
   6452.00       -0.00928        0.10535
   6453.00       -0.00928        0.10466
   6454.00       -0.00928        0.10396
   6455.00       -0.00928        0.10324
   6456.00       -0.00928        0.10251
   6457.00       -0.00928        0.10176
   6458.00       -0.00928        0.10100
   6459.00       -0.00928        0.10022
   6460.00       -0.00928        0.09944
   6461.00       -0.00928        0.09863
   6462.00       -0.00928        0.09781
   6463.00       -0.00928        0.09697
   6464.00       -0.00928        0.09613
   6465.00       -0.00928        0.09526
   6466.00       -0.00928        0.09439
   6467.00       -0.00928        0.09351
   6468.00       -0.00928        0.09261
   6469.00       -0.00928        0.09169
   6470.00       -0.00928        0.09076
   6471.00       -0.00928        0.08983
   6472.00       -0.00928        0.08888
   6473.00       -0.00928        0.08792
   6474.00       -0.00928        0.08694
   6475.00       -0.00928        0.08597
   6476.00       -0.00928        0.08499
   6477.00       -0.00928        0.08400
   6478.00       -0.00928        0.08299
   6479.00       -0.00928        0.08199
   6480.00       -0.00928        0.08098
   6481.00       -0.00928        0.07996
   6482.00       -0.00928        0.07895
   6483.00       -0.00928        0.07791
   6484.00       -0.00928        0.07689
   6485.00       -0.00928        0.07587
   6486.00       -0.00928        0.07483
   6487.00       -0.00928        0.07381
   6488.00       -0.00928        0.07277
   6489.00       -0.00928        0.07175
   6490.00       -0.00928        0.07071
   6491.00       -0.00977        0.06969
   6492.00       -0.01025        0.06866
   6493.00       -0.01074        0.06766
   6494.00       -0.01123        0.06664
   6495.00       -0.01172        0.06563
   6496.00       -0.01221        0.06462
   6497.00       -0.01270        0.06363
   6498.00       -0.01318        0.06264
   6499.00       -0.01367        0.06165
   6500.00       -0.01416        0.06067
   6501.00       -0.01465        0.05971
   6502.00       -0.01514        0.05875
   6503.00       -0.01562        0.05779
   6504.00       -0.01611        0.05685
   6505.00       -0.01660        0.05591
   6506.00       -0.01709        0.05499
   6507.00       -0.01758        0.05408
   6508.00       -0.01807        0.05318
   6509.00       -0.01855        0.05228
   6510.00       -0.01855        0.05139
   6511.00       -0.01855        0.05052
   6512.00       -0.01855        0.04967
   6513.00       -0.01855        0.04881
   6514.00       -0.01855        0.04797
   6515.00       -0.01855        0.04715
   6516.00       -0.01855        0.04634
   6517.00       -0.01855        0.04553
   6518.00       -0.01855        0.04474
   6519.00       -0.01855        0.04396
   6520.00       -0.01855        0.04320
   6521.00       -0.01855        0.04243
   6522.00       -0.01855        0.04170
   6523.00       -0.01855        0.04097
   6524.00       -0.01855        0.04024
   6525.00       -0.01855        0.03954
   6526.00       -0.01855        0.03883
   6527.00       -0.01855        0.03815
   6528.00       -0.01855        0.03748
   6529.00       -0.01807        0.03682
   6530.00       -0.01758        0.03616
   6531.00       -0.01709        0.03552
   6532.00       -0.01660        0.03490
   6533.00       -0.01611        0.03429
   6534.00       -0.01562        0.03369
   6535.00       -0.01514        0.03310
   6536.00       -0.01465        0.03252
   6537.00       -0.01416        0.03195
   6538.00       -0.01367        0.03140
   6539.00       -0.01318        0.03085
   6540.00       -0.01270        0.03033
   6541.00       -0.01221        0.02982
   6542.00       -0.01172        0.02931
   6543.00       -0.01123        0.02882
   6544.00       -0.01025        0.02834
   6545.00       -0.00928        0.02788
   6546.00       -0.00830        0.02744
   6547.00       -0.00732        0.02699
   6548.00       -0.00635        0.02658
   6549.00       -0.00537        0.02617
   6550.00       -0.00439        0.02579
   6551.00       -0.00342        0.02541
   6552.00       -0.00244        0.02505
   6553.00       -0.00146        0.02472
   6554.00       -0.00049        0.02440
   6555.00        0.00049        0.02409
   6556.00        0.00146        0.02380
   6557.00        0.00244        0.02353
   6558.00        0.00342        0.02328
   6559.00        0.00439        0.02306
   6560.00        0.00537        0.02284
   6561.00        0.00635        0.02266
   6562.00        0.00732        0.02249
   6563.00        0.00830        0.02235
   6564.00        0.00928        0.02223
   6565.00        0.01025        0.02214
   6566.00        0.01123        0.02206
   6567.00        0.01221        0.02202
   6568.00        0.01270        0.02200
   6569.00        0.01318        0.02200
   6570.00        0.01367        0.02203
   6571.00        0.01416        0.02209
   6572.00        0.01465        0.02219
   6573.00        0.01514        0.02229
   6574.00        0.01562        0.02245
   6575.00        0.01611        0.02261
   6576.00        0.01660        0.02283
   6577.00        0.01709        0.02306
   6578.00        0.01758        0.02333
   6579.00        0.01807        0.02364
   6580.00        0.01807        0.02397
   6581.00        0.01807        0.02432
   6582.00        0.01807        0.02473
   6583.00        0.01807        0.02516
   6584.00        0.01807        0.02562
   6585.00        0.01807        0.02612
   6586.00        0.01807        0.02666
   6587.00        0.01807        0.02722
   6588.00        0.01807        0.02782
   6589.00        0.01807        0.02846
   6590.00        0.01807        0.02911
   6591.00        0.01758        0.02982
   6592.00        0.01709        0.03055
   6593.00        0.01660        0.03133
   6594.00        0.01611        0.03212
   6595.00        0.01562        0.03294
   6596.00        0.01514        0.03381
   6597.00        0.01465        0.03470
   6598.00        0.01416        0.03563
   6599.00        0.01367        0.03658
   6600.00        0.01318        0.03755
   6601.00        0.01270        0.03857
   6602.00        0.01221        0.03960
   6603.00        0.01172        0.04066
   6604.00        0.01074        0.04175
   6605.00        0.00977        0.04286
   6606.00        0.00879        0.04399
   6607.00        0.00781        0.04514
   6608.00        0.00684        0.04631
   6609.00        0.00586        0.04750
   6610.00        0.00488        0.04869
   6611.00        0.00391        0.04991
   6612.00        0.00293        0.05115
   6613.00        0.00195        0.05238
   6614.00        0.00098        0.05363
   6615.00        0.00000        0.05490
   6616.00       -0.00098        0.05617
   6617.00       -0.00195        0.05743
   6618.00       -0.00293        0.05870
   6619.00       -0.00391        0.05998
   6620.00       -0.00488        0.06125
   6621.00       -0.00537        0.06250
   6622.00       -0.00586        0.06377
   6623.00       -0.00635        0.06502
   6624.00       -0.00684        0.06625
   6625.00       -0.00732        0.06747
   6626.00       -0.00781        0.06868
   6627.00       -0.00830        0.06987
   6628.00       -0.00879        0.07104
   6629.00       -0.00928        0.07219
   6630.00       -0.00977        0.07332
   6631.00       -0.01025        0.07442
   6632.00       -0.01074        0.07550
   6633.00       -0.01123        0.07654
   6634.00       -0.01123        0.07755
   6635.00       -0.01123        0.07852
   6636.00       -0.01123        0.07945
   6637.00       -0.01123        0.08037
   6638.00       -0.01123        0.08122
   6639.00       -0.01123        0.08205
   6640.00       -0.01123        0.08282
   6641.00       -0.01123        0.08356
   6642.00       -0.01123        0.08424
   6643.00       -0.01123        0.08487
   6644.00       -0.01123        0.08546
   6645.00       -0.01074        0.08600
   6646.00       -0.01025        0.08649
   6647.00       -0.00977        0.08693
   6648.00       -0.00928        0.08731
   6649.00       -0.00879        0.08765
   6650.00       -0.00830        0.08792
   6651.00       -0.00781        0.08813
   6652.00       -0.00732        0.08830
   6653.00       -0.00684        0.08842
   6654.00       -0.00635        0.08847
   6655.00       -0.00586        0.08849
   6656.00       -0.00537        0.08842
   6657.00       -0.00488        0.08832
   6658.00       -0.00439        0.08817
   6659.00       -0.00391        0.08795
   6660.00       -0.00342        0.08769
   6661.00       -0.00293        0.08739
   6662.00       -0.00244        0.08704
   6663.00       -0.00195        0.08662
   6664.00       -0.00146        0.08618
   6665.00       -0.00098        0.08568
   6666.00       -0.00049        0.08514
   6667.00        0.00000        0.08456
   6668.00        0.00049        0.08395
   6669.00        0.00098        0.08330
   6670.00        0.00146        0.08263
   6671.00        0.00195        0.08191
   6672.00        0.00244        0.08118
   6673.00        0.00293        0.08041
   6674.00        0.00342        0.07962
   6675.00        0.00391        0.07883
   6676.00        0.00439        0.07800
   6677.00        0.00488        0.07718
   6678.00        0.00537        0.07634
   6679.00        0.00586        0.07550
   6680.00        0.00635        0.07466
   6681.00        0.00684        0.07382
   6682.00        0.00732        0.07298
   6683.00        0.00781        0.07216
   6684.00        0.00830        0.07135
   6685.00        0.00879        0.07054
   6686.00        0.00928        0.06978
   6687.00        0.00977        0.06902
   6688.00        0.01025        0.06830
   6689.00        0.01074        0.06761
   6690.00        0.01123        0.06696
   6691.00        0.01172        0.06633
   6692.00        0.01221        0.06575
   6693.00        0.01270        0.06522
   6694.00        0.01318        0.06473
   6695.00        0.01318        0.06430
   6696.00        0.01318        0.06392
   6697.00        0.01318        0.06360
   6698.00        0.01318        0.06334
   6699.00        0.01318        0.06314
   6700.00        0.01318        0.06300
   6701.00        0.01318        0.06294
   6702.00        0.01318        0.06294
   6703.00        0.01318        0.06302
   6704.00        0.01318        0.06317
   6705.00        0.01270        0.06339
   6706.00        0.01221        0.06369
   6707.00        0.01172        0.06407
   6708.00        0.01123        0.06453
   6709.00        0.01074        0.06505
   6710.00        0.01025        0.06567
   6711.00        0.00977        0.06636
   6712.00        0.00928        0.06712
   6713.00        0.00879        0.06798
   6714.00        0.00830        0.06891
   6715.00        0.00781        0.06992
   6716.00        0.00732        0.07098
   6717.00        0.00684        0.07214
   6718.00        0.00586        0.07338
   6719.00        0.00488        0.07468
   6720.00        0.00391        0.07605
   6721.00        0.00293        0.07748
   6722.00        0.00195        0.07899
   6723.00        0.00098        0.08055
   6724.00        0.00000        0.08218
   6725.00       -0.00098        0.08386
   6726.00       -0.00195        0.08559
   6727.00       -0.00293        0.08737
   6728.00       -0.00391        0.08920
   6729.00       -0.00488        0.09108
   6730.00       -0.00586        0.09299
   6731.00       -0.00684        0.09492
   6732.00       -0.00781        0.09689
   6733.00       -0.00879        0.09889
   6734.00       -0.00977        0.10091
   6735.00       -0.01074        0.10295
   6736.00       -0.01172        0.10500
   6737.00       -0.01270        0.10704
   6738.00       -0.01367        0.10910
   6739.00       -0.01465        0.11115
   6740.00       -0.01562        0.11319
   6741.00       -0.01660        0.11522
   6742.00       -0.01709        0.11723
   6743.00       -0.01758        0.11922
   6744.00       -0.01807        0.12119
   6745.00       -0.01855        0.12312
   6746.00       -0.01904        0.12503
   6747.00       -0.01953        0.12688
   6748.00       -0.02002        0.12869
   6749.00       -0.02051        0.13046
   6750.00       -0.02100        0.13219
   6751.00       -0.02148        0.13383
   6752.00       -0.02197        0.13544
   6753.00       -0.02246        0.13698
   6754.00       -0.02246        0.13844
   6755.00       -0.02246        0.13985
   6756.00       -0.02246        0.14117
   6757.00       -0.02246        0.14243
   6758.00       -0.02246        0.14360
   6759.00       -0.02246        0.14470
   6760.00       -0.02246        0.14572
   6761.00       -0.02246        0.14665
   6762.00       -0.02246        0.14749
   6763.00       -0.02246        0.14825
   6764.00       -0.02246        0.14894
   6765.00       -0.02197        0.14954
   6766.00       -0.02148        0.15004
   6767.00       -0.02100        0.15045
   6768.00       -0.02051        0.15079
   6769.00       -0.02002        0.15103
   6770.00       -0.01953        0.15118
   6771.00       -0.01904        0.15128
   6772.00       -0.01855        0.15126
   6773.00       -0.01807        0.15118
   6774.00       -0.01758        0.15103
   6775.00       -0.01709        0.15079
   6776.00       -0.01660        0.15048
   6777.00       -0.01611        0.15010
   6778.00       -0.01562        0.14966
   6779.00       -0.01514        0.14914
   6780.00       -0.01465        0.14857
   6781.00       -0.01416        0.14795
   6782.00       -0.01367        0.14726
   6783.00       -0.01318        0.14655
   6784.00       -0.01270        0.14577
   6785.00       -0.01221        0.14494
   6786.00       -0.01172        0.14410
   6787.00       -0.01123        0.14322
   6788.00       -0.01074        0.14230
   6789.00       -0.01025        0.14137
   6790.00       -0.00977        0.14041
   6791.00       -0.00928        0.13945
   6792.00       -0.00879        0.13847
   6793.00       -0.00830        0.13748
   6794.00       -0.00781        0.13651
   6795.00       -0.00732        0.13553
   6796.00       -0.00684        0.13455
   6797.00       -0.00635        0.13359
   6798.00       -0.00586        0.13266
   6799.00       -0.00537        0.13174
   6800.00       -0.00488        0.13084
   6801.00       -0.00439        0.12997
   6802.00       -0.00391        0.12915
   6803.00       -0.00342        0.12836
   6804.00       -0.00293        0.12759
   6805.00       -0.00244        0.12688
   6806.00       -0.00195        0.12621
   6807.00       -0.00146        0.12560
   6808.00       -0.00098        0.12502
   6809.00       -0.00049        0.12450
   6810.00        0.00000        0.12404
   6811.00        0.00049        0.12363
   6812.00        0.00049        0.12328
   6813.00        0.00049        0.12299
   6814.00        0.00049        0.12276
   6815.00        0.00049        0.12257
   6816.00        0.00049        0.12247
   6817.00        0.00049        0.12241
   6818.00        0.00049        0.12241
   6819.00        0.00049        0.12247
   6820.00        0.00049        0.12259
   6821.00        0.00049        0.12277
   6822.00        0.00049        0.12300
   6823.00        0.00049        0.12329
   6824.00        0.00049        0.12364
   6825.00        0.00049        0.12402
   6826.00        0.00049        0.12447
   6827.00        0.00049        0.12494
   6828.00        0.00049        0.12547
   6829.00        0.00049        0.12604
   6830.00        0.00049        0.12663
   6831.00        0.00049        0.12726
   6832.00        0.00049        0.12793
   6833.00        0.00049        0.12862
   6834.00        0.00049        0.12932
   6835.00        0.00049        0.13005
   6836.00        0.00049        0.13078
   6837.00        0.00049        0.13153
   6838.00        0.00049        0.13229
   6839.00        0.00049        0.13304
   6840.00        0.00049        0.13380
   6841.00        0.00049        0.13455
   6842.00        0.00049        0.13530
   6843.00        0.00049        0.13602
   6844.00        0.00000        0.13672
   6845.00       -0.00049        0.13741
   6846.00       -0.00098        0.13806
   6847.00       -0.00146        0.13869
   6848.00       -0.00195        0.13927
   6849.00       -0.00195        0.13982
   6850.00       -0.00195        0.14034
   6851.00       -0.00195        0.14079
   6852.00       -0.00195        0.14120
   6853.00       -0.00195        0.14157
   6854.00       -0.00195        0.14188
   6855.00       -0.00195        0.14212
   6856.00       -0.00195        0.14232
   6857.00       -0.00195        0.14244
   6858.00       -0.00195        0.14252
   6859.00       -0.00195        0.14250
   6860.00       -0.00195        0.14244
   6861.00       -0.00195        0.14230
   6862.00       -0.00195        0.14209
   6863.00       -0.00195        0.14180
   6864.00       -0.00195        0.14145
   6865.00       -0.00195        0.14102
   6866.00       -0.00195        0.14052
   6867.00       -0.00195        0.13995
   6868.00       -0.00195        0.13930
   6869.00       -0.00195        0.13858
   6870.00       -0.00195        0.13779
   6871.00       -0.00195        0.13692
   6872.00       -0.00195        0.13599
   6873.00       -0.00195        0.13498
   6874.00       -0.00195        0.13390
   6875.00       -0.00195        0.13277
   6876.00       -0.00195        0.13156
   6877.00       -0.00195        0.13028
   6878.00       -0.00195        0.12895
   6879.00       -0.00195        0.12756
   6880.00       -0.00195        0.12613
   6881.00       -0.00195        0.12463
   6882.00       -0.00195        0.12308
   6883.00       -0.00195        0.12148
   6884.00       -0.00195        0.11984
   6885.00       -0.00195        0.11815
   6886.00       -0.00195        0.11642
   6887.00       -0.00195        0.11465
   6888.00       -0.00195        0.11287
   6889.00       -0.00195        0.11104
   6890.00       -0.00195        0.10918
   6891.00       -0.00195        0.10730
   6892.00       -0.00195        0.10539
   6893.00       -0.00146        0.10347
   6894.00       -0.00098        0.10152
   6895.00       -0.00049        0.09956
   6896.00        0.00000        0.09760
   6897.00        0.00049        0.09563
   6898.00        0.00098        0.09364
   6899.00        0.00146        0.09166
   6900.00        0.00195        0.08969
   6901.00        0.00244        0.08771
   6902.00        0.00293        0.08572
   6903.00        0.00342        0.08376
   6904.00        0.00391        0.08179
   6905.00        0.00439        0.07983
   6906.00        0.00488        0.07790
   6907.00        0.00537        0.07597
   6908.00        0.00586        0.07405
   6909.00        0.00635        0.07216
   6910.00        0.00684        0.07028
   6911.00        0.00732        0.06842
   6912.00        0.00781        0.06657
   6913.00        0.00830        0.06474
   6914.00        0.00879        0.06294
   6915.00        0.00928        0.06116
   6916.00        0.00977        0.05940
   6917.00        0.01025        0.05765
   6918.00        0.01074        0.05594
   6919.00        0.01123        0.05423
   6920.00        0.01172        0.05255
   6921.00        0.01221        0.05089
   6922.00        0.01270        0.04926
   6923.00        0.01318        0.04762
   6924.00        0.01367        0.04602
   6925.00        0.01416        0.04443
   6926.00        0.01465        0.04286
   6927.00        0.01465        0.04131
   6928.00        0.01465        0.03976
   6929.00        0.01465        0.03824
   6930.00        0.01465        0.03673
   6931.00        0.01465        0.03523
   6932.00        0.01465        0.03374
   6933.00        0.01465        0.03226
   6934.00        0.01465        0.03079
   6935.00        0.01465        0.02933
   6936.00        0.01465        0.02786
   6937.00        0.01465        0.02641
   6938.00        0.01465        0.02496
   6939.00        0.01465        0.02351
   6940.00        0.01465        0.02206
   6941.00        0.01465        0.02061
   6942.00        0.01465        0.01918
   6943.00        0.01465        0.01773
   6944.00        0.01465        0.01628
   6945.00        0.01465        0.01483
   6946.00        0.01465        0.01338
   6947.00        0.01465        0.01193
   6948.00        0.01465        0.01047
   6949.00        0.01465        0.00900
   6950.00        0.01465        0.00754
   6951.00        0.01465        0.00607
   6952.00        0.01465        0.00459
   6953.00        0.01465        0.00311
   6954.00        0.01416        0.00163
   6955.00        0.01367        0.00014
   6956.00        0.01318       -0.00134
   6957.00        0.01270       -0.00284
   6958.00        0.01221       -0.00435
   6959.00        0.01172       -0.00584
   6960.00        0.01123       -0.00734
   6961.00        0.01074       -0.00885
   6962.00        0.01025       -0.01036
   6963.00        0.00977       -0.01186
   6964.00        0.00928       -0.01337
   6965.00        0.00879       -0.01486
   6966.00        0.00830       -0.01636
   6967.00        0.00781       -0.01785
   6968.00        0.00732       -0.01935
   6969.00        0.00684       -0.02083
   6970.00        0.00635       -0.02231
   6971.00        0.00586       -0.02377
   6972.00        0.00537       -0.02522
   6973.00        0.00488       -0.02667
   6974.00        0.00439       -0.02811
   6975.00        0.00391       -0.02953
   6976.00        0.00391       -0.03094
   6977.00        0.00391       -0.03233
   6978.00        0.00391       -0.03371
   6979.00        0.00391       -0.03508
   6980.00        0.00391       -0.03642
   6981.00        0.00391       -0.03773
   6982.00        0.00391       -0.03905
   6983.00        0.00391       -0.04033
   6984.00        0.00391       -0.04160
   6985.00        0.00391       -0.04283
   6986.00        0.00391       -0.04405
   6987.00        0.00391       -0.04524
   6988.00        0.00391       -0.04642
   6989.00        0.00391       -0.04756
   6990.00        0.00391       -0.04868
   6991.00        0.00391       -0.04977
   6992.00        0.00391       -0.05086
   6993.00        0.00391       -0.05191
   6994.00        0.00391       -0.05293
   6995.00        0.00391       -0.05394
   6996.00        0.00391       -0.05492
   6997.00        0.00342       -0.05586
   6998.00        0.00293       -0.05681
   6999.00        0.00244       -0.05771
   7000.00        0.00195       -0.05859
   7001.00        0.00146       -0.05946
   7002.00        0.00098       -0.06030
   7003.00        0.00049       -0.06113
   7004.00        0.00000       -0.06194
   7005.00       -0.00049       -0.06273
   7006.00       -0.00098       -0.06349
   7007.00       -0.00146       -0.06425
   7008.00       -0.00195       -0.06499
   7009.00       -0.00244       -0.06570
   7010.00       -0.00293       -0.06642
   7011.00       -0.00342       -0.06711
   7012.00       -0.00391       -0.06779
   7013.00       -0.00439       -0.06847
   7014.00       -0.00439       -0.06912
   7015.00       -0.00439       -0.06978
   7016.00       -0.00439       -0.07043
   7017.00       -0.00439       -0.07106
   7018.00       -0.00439       -0.07170
   7019.00       -0.00439       -0.07233
   7020.00       -0.00439       -0.07295
   7021.00       -0.00439       -0.07356
   7022.00       -0.00439       -0.07417
   7023.00       -0.00439       -0.07478
   7024.00       -0.00439       -0.07539
   7025.00       -0.00439       -0.07600
   7026.00       -0.00439       -0.07661
   7027.00       -0.00439       -0.07722
   7028.00       -0.00439       -0.07782
   7029.00       -0.00439       -0.07843
   7030.00       -0.00439       -0.07904
   7031.00       -0.00439       -0.07964
   7032.00       -0.00439       -0.08025
   7033.00       -0.00439       -0.08084
   7034.00       -0.00439       -0.08145
   7035.00       -0.00439       -0.08205
   7036.00       -0.00439       -0.08264
   7037.00       -0.00439       -0.08324
   7038.00       -0.00439       -0.08383
   7039.00       -0.00439       -0.08441
   7040.00       -0.00439       -0.08499
   7041.00       -0.00439       -0.08557
   7042.00       -0.00439       -0.08614
   7043.00       -0.00439       -0.08670
   7044.00       -0.00391       -0.08725
   7045.00       -0.00342       -0.08780
   7046.00       -0.00293       -0.08832
   7047.00       -0.00244       -0.08884
   7048.00       -0.00195       -0.08934
   7049.00       -0.00146       -0.08983
   7050.00       -0.00098       -0.09029
   7051.00       -0.00049       -0.09074
   7052.00        0.00000       -0.09116
   7053.00        0.00049       -0.09157
   7054.00        0.00098       -0.09195
   7055.00        0.00146       -0.09230
   7056.00        0.00195       -0.09262
   7057.00        0.00244       -0.09291
   7058.00        0.00293       -0.09317
   7059.00        0.00342       -0.09341
   7060.00        0.00391       -0.09360
   7061.00        0.00439       -0.09377
   7062.00        0.00488       -0.09387
   7063.00        0.00537       -0.09395
   7064.00        0.00586       -0.09399
   7065.00        0.00635       -0.09398
   7066.00        0.00684       -0.09393
   7067.00        0.00732       -0.09383
   7068.00        0.00781       -0.09369
   7069.00        0.00781       -0.09348
   7070.00        0.00781       -0.09323
   7071.00        0.00781       -0.09293
   7072.00        0.00781       -0.09258
   7073.00        0.00781       -0.09216
   7074.00        0.00781       -0.09169
   7075.00        0.00781       -0.09117
   7076.00        0.00781       -0.09058
   7077.00        0.00781       -0.08994
   7078.00        0.00781       -0.08923
   7079.00        0.00781       -0.08846
   7080.00        0.00781       -0.08763
   7081.00        0.00781       -0.08675
   7082.00        0.00781       -0.08578
   7083.00        0.00781       -0.08476
   7084.00        0.00781       -0.08368
   7085.00        0.00732       -0.08253
   7086.00        0.00684       -0.08133
   7087.00        0.00635       -0.08005
   7088.00        0.00586       -0.07872
   7089.00        0.00537       -0.07732
   7090.00        0.00488       -0.07585
   7091.00        0.00439       -0.07431
   7092.00        0.00391       -0.07272
   7093.00        0.00342       -0.07106
   7094.00        0.00293       -0.06935
   7095.00        0.00244       -0.06757
   7096.00        0.00195       -0.06572
   7097.00        0.00146       -0.06383
   7098.00        0.00098       -0.06186
   7099.00        0.00049       -0.05984
   7100.00        0.00000       -0.05777
   7101.00       -0.00049       -0.05565
   7102.00       -0.00146       -0.05347
   7103.00       -0.00244       -0.05122
   7104.00       -0.00342       -0.04893
   7105.00       -0.00439       -0.04659
   7106.00       -0.00537       -0.04420
   7107.00       -0.00635       -0.04176
   7108.00       -0.00732       -0.03928
   7109.00       -0.00830       -0.03676
   7110.00       -0.00928       -0.03418
   7111.00       -0.01025       -0.03157
   7112.00       -0.01123       -0.02893
   7113.00       -0.01221       -0.02625
   7114.00       -0.01318       -0.02351
   7115.00       -0.01416       -0.02077
   7116.00       -0.01514       -0.01797
   7117.00       -0.01611       -0.01517
   7118.00       -0.01709       -0.01233
   7119.00       -0.01758       -0.00946
   7120.00       -0.01807       -0.00658
   7121.00       -0.01855       -0.00366
   7122.00       -0.01904       -0.00075
   7123.00       -0.01953        0.00220
   7124.00       -0.02002        0.00516
   7125.00       -0.02051        0.00812
   7126.00       -0.02100        0.01108
   7127.00       -0.02148        0.01405
   7128.00       -0.02197        0.01703
   7129.00       -0.02246        0.02002
   7130.00       -0.02295        0.02299
   7131.00       -0.02344        0.02596
   7132.00       -0.02393        0.02892
   7133.00       -0.02441        0.03188
   7134.00       -0.02490        0.03481
   7135.00       -0.02539        0.03773
   7136.00       -0.02588        0.04063
   7137.00       -0.02637        0.04350
   7138.00       -0.02686        0.04636
   7139.00       -0.02686        0.04918
   7140.00       -0.02686        0.05197
   7141.00       -0.02686        0.05473
   7142.00       -0.02686        0.05746
   7143.00       -0.02686        0.06013
   7144.00       -0.02686        0.06277
   7145.00       -0.02686        0.06537
   7146.00       -0.02686        0.06792
   7147.00       -0.02686        0.07040
   7148.00       -0.02686        0.07285
   7149.00       -0.02686        0.07521
   7150.00       -0.02686        0.07753
   7151.00       -0.02686        0.07977
   7152.00       -0.02686        0.08195
   7153.00       -0.02686        0.08408
   7154.00       -0.02686        0.08612
   7155.00       -0.02686        0.08807
   7156.00       -0.02686        0.08997
   7157.00       -0.02686        0.09177
   7158.00       -0.02686        0.09349
   7159.00       -0.02686        0.09512
   7160.00       -0.02637        0.09666
   7161.00       -0.02588        0.09811
   7162.00       -0.02539        0.09947
   7163.00       -0.02490        0.10074
   7164.00       -0.02441        0.10190
   7165.00       -0.02393        0.10297
   7166.00       -0.02344        0.10393
   7167.00       -0.02295        0.10478
   7168.00       -0.02246        0.10555
   7169.00       -0.02197        0.10619
   7170.00       -0.02148        0.10672
   7171.00       -0.02100        0.10716
   7172.00       -0.02051        0.10748
   7173.00       -0.02002        0.10768
   7174.00       -0.01953        0.10777
   7175.00       -0.01904        0.10776
   7176.00       -0.01855        0.10764
   7177.00       -0.01807        0.10739
   7178.00       -0.01758        0.10704
   7179.00       -0.01709        0.10657
   7180.00       -0.01660        0.10599
   7181.00       -0.01611        0.10529
   7182.00       -0.01562        0.10449
   7183.00       -0.01514        0.10358
   7184.00       -0.01465        0.10255
   7185.00       -0.01416        0.10141
   7186.00       -0.01367        0.10017
   7187.00       -0.01318        0.09883
   7188.00       -0.01270        0.09738
   7189.00       -0.01221        0.09583
   7190.00       -0.01172        0.09418
   7191.00       -0.01123        0.09244
   7192.00       -0.01123        0.09061
   7193.00       -0.01123        0.08867
   7194.00       -0.01123        0.08665
   7195.00       -0.01123        0.08455
   7196.00       -0.01123        0.08237
   7197.00       -0.01123        0.08011
   7198.00       -0.01123        0.07776
   7199.00       -0.01123        0.07535
   7200.00       -0.01123        0.07288
   7201.00       -0.01074        0.07033
   7202.00       -0.01025        0.06773
   7203.00       -0.00977        0.06508
   7204.00       -0.00928        0.06236
   7205.00       -0.00879        0.05962
   7206.00       -0.00830        0.05681
   7207.00       -0.00781        0.05397
   7208.00       -0.00732        0.05110
   7209.00       -0.00684        0.04820
   7210.00       -0.00635        0.04527
   7211.00       -0.00586        0.04233
   7212.00       -0.00537        0.03937
   7213.00       -0.00488        0.03639
   7214.00       -0.00439        0.03342
   7215.00       -0.00391        0.03043
   7216.00       -0.00342        0.02745
   7217.00       -0.00293        0.02448
   7218.00       -0.00244        0.02150
   7219.00       -0.00195        0.01855
   7220.00       -0.00146        0.01562
   7221.00       -0.00098        0.01271
   7222.00       -0.00049        0.00983
   7223.00        0.00000        0.00697
   7224.00        0.00049        0.00415
   7225.00        0.00098        0.00137
   7226.00        0.00146       -0.00137
   7227.00        0.00195       -0.00406
   7228.00        0.00244       -0.00671
   7229.00        0.00293       -0.00931
   7230.00        0.00342       -0.01186
   7231.00        0.00391       -0.01434
   7232.00        0.00439       -0.01677
   7233.00        0.00488       -0.01913
   7234.00        0.00537       -0.02144
   7235.00        0.00586       -0.02368
   7236.00        0.00635       -0.02586
   7237.00        0.00684       -0.02797
   7238.00        0.00732       -0.03000
   7239.00        0.00781       -0.03197
   7240.00        0.00830       -0.03386
   7241.00        0.00830       -0.03568
   7242.00        0.00830       -0.03743
   7243.00        0.00830       -0.03909
   7244.00        0.00830       -0.04070
   7245.00        0.00830       -0.04222
   7246.00        0.00830       -0.04367
   7247.00        0.00830       -0.04504
   7248.00        0.00830       -0.04636
   7249.00        0.00830       -0.04758
   7250.00        0.00830       -0.04874
   7251.00        0.00830       -0.04980
   7252.00        0.00830       -0.05083
   7253.00        0.00830       -0.05176
   7254.00        0.00830       -0.05263
   7255.00        0.00830       -0.05344
   7256.00        0.00830       -0.05417
   7257.00        0.00830       -0.05482
   7258.00        0.00830       -0.05544
   7259.00        0.00830       -0.05597
   7260.00        0.00830       -0.05644
   7261.00        0.00830       -0.05685
   7262.00        0.00830       -0.05721
   7263.00        0.00830       -0.05751
   7264.00        0.00830       -0.05774
   7265.00        0.00830       -0.05794
   7266.00        0.00830       -0.05806
   7267.00        0.00830       -0.05815
   7268.00        0.00781       -0.05818
   7269.00        0.00732       -0.05815
   7270.00        0.00684       -0.05809
   7271.00        0.00635       -0.05798
   7272.00        0.00586       -0.05783
   7273.00        0.00537       -0.05763
   7274.00        0.00488       -0.05739
   7275.00        0.00439       -0.05711
   7276.00        0.00391       -0.05679
   7277.00        0.00342       -0.05644
   7278.00        0.00293       -0.05605
   7279.00        0.00244       -0.05562
   7280.00        0.00195       -0.05515
   7281.00        0.00146       -0.05464
   7282.00        0.00098       -0.05411
   7283.00        0.00049       -0.05354
   7284.00        0.00000       -0.05295
   7285.00       -0.00049       -0.05231
   7286.00       -0.00098       -0.05165
   7287.00       -0.00146       -0.05095
   7288.00       -0.00195       -0.05022
   7289.00       -0.00244       -0.04945
   7290.00       -0.00293       -0.04868
   7291.00       -0.00342       -0.04785
   7292.00       -0.00391       -0.04700
   7293.00       -0.00439       -0.04611
   7294.00       -0.00488       -0.04518
   7295.00       -0.00537       -0.04424
   7296.00       -0.00586       -0.04326
   7297.00       -0.00586       -0.04224
   7298.00       -0.00586       -0.04120
   7299.00       -0.00586       -0.04012
   7300.00       -0.00586       -0.03900
   7301.00       -0.00586       -0.03786
   7302.00       -0.00586       -0.03667
   7303.00       -0.00586       -0.03545
   7304.00       -0.00586       -0.03419
   7305.00       -0.00586       -0.03290
   7306.00       -0.00586       -0.03157
   7307.00       -0.00586       -0.03021
   7308.00       -0.00586       -0.02881
   7309.00       -0.00586       -0.02736
   7310.00       -0.00586       -0.02588
   7311.00       -0.00586       -0.02437
   7312.00       -0.00586       -0.02281
   7313.00       -0.00586       -0.02121
   7314.00       -0.00586       -0.01958
   7315.00       -0.00586       -0.01790
   7316.00       -0.00586       -0.01619
   7317.00       -0.00586       -0.01443
   7318.00       -0.00537       -0.01265
   7319.00       -0.00488       -0.01082
   7320.00       -0.00439       -0.00894
   7321.00       -0.00391       -0.00703
   7322.00       -0.00342       -0.00510
   7323.00       -0.00293       -0.00311
   7324.00       -0.00244       -0.00110
   7325.00       -0.00195        0.00096
   7326.00       -0.00146        0.00305
   7327.00       -0.00098        0.00517
   7328.00       -0.00049        0.00732
   7329.00        0.00000        0.00951
   7330.00        0.00049        0.01173
   7331.00        0.00098        0.01398
   7332.00        0.00146        0.01625
   7333.00        0.00195        0.01855
   7334.00        0.00244        0.02087
   7335.00        0.00293        0.02322
   7336.00        0.00342        0.02559
   7337.00        0.00391        0.02798
   7338.00        0.00439        0.03040
   7339.00        0.00488        0.03282
   7340.00        0.00537        0.03525
   7341.00        0.00586        0.03770
   7342.00        0.00635        0.04016
   7343.00        0.00684        0.04263
   7344.00        0.00732        0.04510
   7345.00        0.00781        0.04759
   7346.00        0.00830        0.05006
   7347.00        0.00879        0.05255
   7348.00        0.00928        0.05502
   7349.00        0.00977        0.05750
   7350.00        0.01025        0.05995
   7351.00        0.01074        0.06241
   7352.00        0.01123        0.06485
   7353.00        0.01172        0.06728
   7354.00        0.01221        0.06969
   7355.00        0.01270        0.07208
   7356.00        0.01318        0.07445
   7357.00        0.01367        0.07678
   7358.00        0.01416        0.07910
   7359.00        0.01416        0.08139
   7360.00        0.01416        0.08365
   7361.00        0.01416        0.08588
   7362.00        0.01416        0.08807
   7363.00        0.01416        0.09023
   7364.00        0.01416        0.09233
   7365.00        0.01416        0.09441
   7366.00        0.01416        0.09644
   7367.00        0.01416        0.09842
   7368.00        0.01416        0.10036
   7369.00        0.01416        0.10225
   7370.00        0.01416        0.10408
   7371.00        0.01416        0.10587
   7372.00        0.01416        0.10759
   7373.00        0.01416        0.10925
   7374.00        0.01416        0.11087
   7375.00        0.01416        0.11243
   7376.00        0.01416        0.11392
   7377.00        0.01416        0.11534
   7378.00        0.01416        0.11671
   7379.00        0.01416        0.11801
   7380.00        0.01416        0.11925
   7381.00        0.01416        0.12041
   7382.00        0.01416        0.12151
   7383.00        0.01416        0.12253
   7384.00        0.01416        0.12349
   7385.00        0.01416        0.12437
   7386.00        0.01416        0.12518
   7387.00        0.01416        0.12592
   7388.00        0.01416        0.12657
   7389.00        0.01416        0.12717
   7390.00        0.01416        0.12767
   7391.00        0.01416        0.12810
   7392.00        0.01416        0.12846
   7393.00        0.01416        0.12874
   7394.00        0.01416        0.12894
   7395.00        0.01416        0.12906
   7396.00        0.01416        0.12910
   7397.00        0.01416        0.12906
   7398.00        0.01416        0.12895
   7399.00        0.01416        0.12875
   7400.00        0.01416        0.12849
   7401.00        0.01416        0.12814
   7402.00        0.01367        0.12772
   7403.00        0.01318        0.12721
   7404.00        0.01270        0.12663
   7405.00        0.01221        0.12598
   7406.00        0.01172        0.12524
   7407.00        0.01123        0.12444
   7408.00        0.01074        0.12355
   7409.00        0.01025        0.12259
   7410.00        0.00977        0.12157
   7411.00        0.00928        0.12047
   7412.00        0.00879        0.11931
   7413.00        0.00830        0.11806
   7414.00        0.00781        0.11676
   7415.00        0.00732        0.11539
   7416.00        0.00684        0.11395
   7417.00        0.00635        0.11246
   7418.00        0.00586        0.11090
   7419.00        0.00537        0.10928
   7420.00        0.00439        0.10760
   7421.00        0.00342        0.10588
   7422.00        0.00244        0.10410
   7423.00        0.00146        0.10226
   7424.00        0.00049        0.10039
   7425.00       -0.00049        0.09845
   7426.00       -0.00146        0.09648
   7427.00       -0.00244        0.09448
   7428.00       -0.00342        0.09242
   7429.00       -0.00439        0.09035
   7430.00       -0.00537        0.08823
   7431.00       -0.00635        0.08607
   7432.00       -0.00732        0.08391
   7433.00       -0.00830        0.08171
   7434.00       -0.00928        0.07950
   7435.00       -0.01025        0.07727
   7436.00       -0.01123        0.07503
   7437.00       -0.01221        0.07277
   7438.00       -0.01318        0.07051
   7439.00       -0.01416        0.06825
   7440.00       -0.01514        0.06598
   7441.00       -0.01611        0.06372
   7442.00       -0.01709        0.06146
   7443.00       -0.01807        0.05922
   7444.00       -0.01904        0.05699
   7445.00       -0.02002        0.05478
   7446.00       -0.02100        0.05260
   7447.00       -0.02197        0.05043
   7448.00       -0.02295        0.04829
   7449.00       -0.02393        0.04619
   7450.00       -0.02490        0.04411
   7451.00       -0.02588        0.04207
   7452.00       -0.02686        0.04008
   7453.00       -0.02734        0.03813
   7454.00       -0.02783        0.03622
   7455.00       -0.02832        0.03436
   7456.00       -0.02881        0.03256
   7457.00       -0.02930        0.03082
   7458.00       -0.02979        0.02913
   7459.00       -0.03027        0.02750
   7460.00       -0.03076        0.02594
   7461.00       -0.03125        0.02443
   7462.00       -0.03174        0.02299
   7463.00       -0.03223        0.02162
   7464.00       -0.03223        0.02032
   7465.00       -0.03223        0.01910
   7466.00       -0.03223        0.01794
   7467.00       -0.03223        0.01686
   7468.00       -0.03223        0.01585
   7469.00       -0.03223        0.01492
   7470.00       -0.03223        0.01407
   7471.00       -0.03223        0.01328
   7472.00       -0.03223        0.01257
   7473.00       -0.03174        0.01195
   7474.00       -0.03125        0.01138
   7475.00       -0.03076        0.01091
   7476.00       -0.03027        0.01050
   7477.00       -0.02979        0.01016
   7478.00       -0.02930        0.00990
   7479.00       -0.02881        0.00970
   7480.00       -0.02832        0.00958
   7481.00       -0.02783        0.00954
   7482.00       -0.02734        0.00954
   7483.00       -0.02686        0.00961
   7484.00       -0.02588        0.00974
   7485.00       -0.02490        0.00993
   7486.00       -0.02393        0.01018
   7487.00       -0.02295        0.01047
   7488.00       -0.02197        0.01082
   7489.00       -0.02100        0.01122
   7490.00       -0.02002        0.01164
   7491.00       -0.01904        0.01212
   7492.00       -0.01807        0.01263
   7493.00       -0.01709        0.01317
   7494.00       -0.01611        0.01375
   7495.00       -0.01514        0.01434
   7496.00       -0.01416        0.01497
   7497.00       -0.01318        0.01559
   7498.00       -0.01221        0.01625
   7499.00       -0.01123        0.01691
   7500.00       -0.01025        0.01758
   7501.00       -0.00928        0.01825
   7502.00       -0.00830        0.01891
   7503.00       -0.00732        0.01958
   7504.00       -0.00635        0.02022
   7505.00       -0.00537        0.02086
   7506.00       -0.00439        0.02148
   7507.00       -0.00342        0.02208
   7508.00       -0.00244        0.02266
   7509.00       -0.00195        0.02319
   7510.00       -0.00146        0.02371
   7511.00       -0.00098        0.02419
   7512.00       -0.00049        0.02463
   7513.00        0.00000        0.02502
   7514.00        0.00049        0.02539
   7515.00        0.00098        0.02570
   7516.00        0.00146        0.02596
   7517.00        0.00195        0.02615
   7518.00        0.00244        0.02631
   7519.00        0.00293        0.02640
   7520.00        0.00342        0.02644
   7521.00        0.00391        0.02641
   7522.00        0.00391        0.02634
   7523.00        0.00391        0.02618
   7524.00        0.00391        0.02597
   7525.00        0.00391        0.02568
   7526.00        0.00391        0.02533
   7527.00        0.00391        0.02492
   7528.00        0.00391        0.02444
   7529.00        0.00391        0.02388
   7530.00        0.00391        0.02327
   7531.00        0.00391        0.02258
   7532.00        0.00391        0.02182
   7533.00        0.00391        0.02100
   7534.00        0.00391        0.02011
   7535.00        0.00391        0.01915
   7536.00        0.00391        0.01813
   7537.00        0.00391        0.01704
   7538.00        0.00391        0.01590
   7539.00        0.00391        0.01469
   7540.00        0.00391        0.01341
   7541.00        0.00391        0.01208
   7542.00        0.00391        0.01071
   7543.00        0.00342        0.00928
   7544.00        0.00293        0.00778
   7545.00        0.00244        0.00624
   7546.00        0.00195        0.00465
   7547.00        0.00195        0.00302
   7548.00        0.00195        0.00134
   7549.00        0.00195       -0.00038
   7550.00        0.00195       -0.00214
   7551.00        0.00195       -0.00394
   7552.00        0.00195       -0.00577
   7553.00        0.00195       -0.00761
   7554.00        0.00195       -0.00951
   7555.00        0.00195       -0.01141
   7556.00        0.00195       -0.01335
   7557.00        0.00195       -0.01530
   7558.00        0.00195       -0.01727
   7559.00        0.00195       -0.01926
   7560.00        0.00195       -0.02126
   7561.00        0.00195       -0.02327
   7562.00        0.00195       -0.02528
   7563.00        0.00195       -0.02730
   7564.00        0.00195       -0.02931
   7565.00        0.00195       -0.03133
   7566.00        0.00195       -0.03334
   7567.00        0.00195       -0.03535
   7568.00        0.00195       -0.03735
   7569.00        0.00244       -0.03934
   7570.00        0.00293       -0.04132
   7571.00        0.00342       -0.04327
   7572.00        0.00391       -0.04521
   7573.00        0.00439       -0.04713
   7574.00        0.00488       -0.04904
   7575.00        0.00537       -0.05092
   7576.00        0.00586       -0.05276
   7577.00        0.00635       -0.05458
   7578.00        0.00684       -0.05638
   7579.00        0.00732       -0.05814
   7580.00        0.00781       -0.05986
   7581.00        0.00830       -0.06155
   7582.00        0.00879       -0.06320
   7583.00        0.00928       -0.06482
   7584.00        0.00977       -0.06639
   7585.00        0.01025       -0.06792
   7586.00        0.01123       -0.06940
   7587.00        0.01221       -0.07083
   7588.00        0.01318       -0.07222
   7589.00        0.01416       -0.07356
   7590.00        0.01514       -0.07484
   7591.00        0.01611       -0.07608
   7592.00        0.01709       -0.07726
   7593.00        0.01807       -0.07837
   7594.00        0.01904       -0.07944
   7595.00        0.01953       -0.08044
   7596.00        0.02002       -0.08138
   7597.00        0.02051       -0.08226
   7598.00        0.02100       -0.08307
   7599.00        0.02148       -0.08382
   7600.00        0.02197       -0.08449
   7601.00        0.02246       -0.08508
   7602.00        0.02295       -0.08562
   7603.00        0.02344       -0.08607
   7604.00        0.02393       -0.08646
   7605.00        0.02441       -0.08676
   7606.00        0.02490       -0.08699
   7607.00        0.02539       -0.08713
   7608.00        0.02588       -0.08719
   7609.00        0.02588       -0.08716
   7610.00        0.02588       -0.08704
   7611.00        0.02588       -0.08684
   7612.00        0.02588       -0.08655
   7613.00        0.02588       -0.08615
   7614.00        0.02588       -0.08568
   7615.00        0.02588       -0.08510
   7616.00        0.02588       -0.08441
   7617.00        0.02588       -0.08363
   7618.00        0.02539       -0.08276
   7619.00        0.02490       -0.08177
   7620.00        0.02441       -0.08069
   7621.00        0.02393       -0.07950
   7622.00        0.02344       -0.07820
   7623.00        0.02295       -0.07678
   7624.00        0.02246       -0.07527
   7625.00        0.02197       -0.07364
   7626.00        0.02148       -0.07190
   7627.00        0.02051       -0.07004
   7628.00        0.01953       -0.06807
   7629.00        0.01855       -0.06599
   7630.00        0.01758       -0.06380
   7631.00        0.01660       -0.06149
   7632.00        0.01562       -0.05907
   7633.00        0.01465       -0.05653
   7634.00        0.01367       -0.05388
   7635.00        0.01270       -0.05112
   7636.00        0.01172       -0.04825
   7637.00        0.01074       -0.04526
   7638.00        0.00977       -0.04216
   7639.00        0.00830       -0.03896
   7640.00        0.00684       -0.03566
   7641.00        0.00537       -0.03224
   7642.00        0.00391       -0.02873
   7643.00        0.00244       -0.02512
   7644.00        0.00098       -0.02141
   7645.00       -0.00049       -0.01761
   7646.00       -0.00195       -0.01372
   7647.00       -0.00342       -0.00975
   7648.00       -0.00488       -0.00569
   7649.00       -0.00586       -0.00154
   7650.00       -0.00684        0.00267
   7651.00       -0.00781        0.00694
   7652.00       -0.00879        0.01129
   7653.00       -0.00977        0.01570
   7654.00       -0.01074        0.02017
   7655.00       -0.01172        0.02467
   7656.00       -0.01270        0.02924
   7657.00       -0.01367        0.03383
   7658.00       -0.01465        0.03845
   7659.00       -0.01562        0.04311
   7660.00       -0.01660        0.04779
   7661.00       -0.01758        0.05247
   7662.00       -0.01807        0.05717
   7663.00       -0.01855        0.06187
   7664.00       -0.01904        0.06656
   7665.00       -0.01953        0.07124
   7666.00       -0.02002        0.07591
   7667.00       -0.02051        0.08054
   7668.00       -0.02100        0.08514
   7669.00       -0.02148        0.08971
   7670.00       -0.02197        0.09422
   7671.00       -0.02197        0.09869
   7672.00       -0.02197        0.10310
   7673.00       -0.02197        0.10744
   7674.00       -0.02197        0.11171
   7675.00       -0.02197        0.11589
   7676.00       -0.02197        0.12000
   7677.00       -0.02197        0.12401
   7678.00       -0.02197        0.12791
   7679.00       -0.02197        0.13173
   7680.00       -0.02148        0.13542
   7681.00       -0.02100        0.13902
   7682.00       -0.02051        0.14249
   7683.00       -0.02002        0.14583
   7684.00       -0.01953        0.14903
   7685.00       -0.01904        0.15211
   7686.00       -0.01855        0.15506
   7687.00       -0.01807        0.15785
   7688.00       -0.01758        0.16051
   7689.00       -0.01709        0.16302
   7690.00       -0.01660        0.16537
   7691.00       -0.01611        0.16757
   7692.00       -0.01562        0.16963
   7693.00       -0.01514        0.17151
   7694.00       -0.01465        0.17325
   7695.00       -0.01416        0.17482
   7696.00       -0.01367        0.17622
   7697.00       -0.01318        0.17747
   7698.00       -0.01270        0.17856
   7699.00       -0.01221        0.17949
   7700.00       -0.01172        0.18025
   7701.00       -0.01123        0.18085
   7702.00       -0.01074        0.18130
   7703.00       -0.01025        0.18159
   7704.00       -0.00977        0.18173
   7705.00       -0.00928        0.18172
   7706.00       -0.00879        0.18155
   7707.00       -0.00830        0.18124
   7708.00       -0.00781        0.18079
   7709.00       -0.00732        0.18019
   7710.00       -0.00684        0.17947
   7711.00       -0.00635        0.17862
   7712.00       -0.00586        0.17764
   7713.00       -0.00537        0.17654
   7714.00       -0.00488        0.17534
   7715.00       -0.00439        0.17401
   7716.00       -0.00391        0.17259
   7717.00       -0.00342        0.17107
   7718.00       -0.00342        0.16945
   7719.00       -0.00342        0.16774
   7720.00       -0.00342        0.16595
   7721.00       -0.00342        0.16409
   7722.00       -0.00342        0.16217
   7723.00       -0.00342        0.16019
   7724.00       -0.00342        0.15814
   7725.00       -0.00342        0.15605
   7726.00       -0.00342        0.15392
   7727.00       -0.00342        0.15173
   7728.00       -0.00342        0.14954
   7729.00       -0.00342        0.14731
   7730.00       -0.00391        0.14508
   7731.00       -0.00439        0.14282
   7732.00       -0.00488        0.14056
   7733.00       -0.00537        0.13832
   7734.00       -0.00586        0.13606
   7735.00       -0.00635        0.13383
   7736.00       -0.00684        0.13162
   7737.00       -0.00732        0.12943
   7738.00       -0.00781        0.12726
   7739.00       -0.00830        0.12514
   7740.00       -0.00879        0.12305
   7741.00       -0.00928        0.12099
   7742.00       -0.00977        0.11899
   7743.00       -0.01025        0.11703
   7744.00       -0.01074        0.11514
   7745.00       -0.01123        0.11330
   7746.00       -0.01172        0.11151
   7747.00       -0.01221        0.10979
   7748.00       -0.01270        0.10814
   7749.00       -0.01318        0.10655
   7750.00       -0.01367        0.10504
   7751.00       -0.01416        0.10359
   7752.00       -0.01465        0.10222
   7753.00       -0.01514        0.10092
   7754.00       -0.01562        0.09969
   7755.00       -0.01611        0.09853
   7756.00       -0.01660        0.09746
   7757.00       -0.01709        0.09645
   7758.00       -0.01758        0.09552
   7759.00       -0.01807        0.09465
   7760.00       -0.01855        0.09386
   7761.00       -0.01904        0.09314
   7762.00       -0.01904        0.09248
   7763.00       -0.01904        0.09190
   7764.00       -0.01904        0.09138
   7765.00       -0.01904        0.09093
   7766.00       -0.01904        0.09053
   7767.00       -0.01904        0.09019
   7768.00       -0.01904        0.08990
   7769.00       -0.01904        0.08968
   7770.00       -0.01904        0.08948
   7771.00       -0.01904        0.08934
   7772.00       -0.01904        0.08925
   7773.00       -0.01904        0.08919
   7774.00       -0.01904        0.08916
   7775.00       -0.01904        0.08916
   7776.00       -0.01855        0.08919
   7777.00       -0.01807        0.08925
   7778.00       -0.01758        0.08932
   7779.00       -0.01709        0.08942
   7780.00       -0.01660        0.08952
   7781.00       -0.01611        0.08965
   7782.00       -0.01562        0.08975
   7783.00       -0.01514        0.08987
   7784.00       -0.01465        0.09000
   7785.00       -0.01416        0.09010
   7786.00       -0.01367        0.09019
   7787.00       -0.01318        0.09029
   7788.00       -0.01270        0.09036
   7789.00       -0.01221        0.09041
   7790.00       -0.01172        0.09042
   7791.00       -0.01123        0.09042
   7792.00       -0.01074        0.09039
   7793.00       -0.01025        0.09033
   7794.00       -0.00977        0.09023
   7795.00       -0.00928        0.09009
   7796.00       -0.00879        0.08990
   7797.00       -0.00830        0.08969
   7798.00       -0.00781        0.08942
   7799.00       -0.00732        0.08911
   7800.00       -0.00684        0.08875
   7801.00       -0.00635        0.08833
   7802.00       -0.00586        0.08788
   7803.00       -0.00537        0.08736
   7804.00       -0.00488        0.08678
   7805.00       -0.00439        0.08615
   7806.00       -0.00391        0.08546
   7807.00       -0.00342        0.08473
   7808.00       -0.00342        0.08392
   7809.00       -0.00342        0.08307
   7810.00       -0.00342        0.08217
   7811.00       -0.00342        0.08119
   7812.00       -0.00342        0.08017
   7813.00       -0.00342        0.07909
   7814.00       -0.00342        0.07794
   7815.00       -0.00342        0.07674
   7816.00       -0.00342        0.07549
   7817.00       -0.00342        0.07417
   7818.00       -0.00342        0.07281
   7819.00       -0.00342        0.07140
   7820.00       -0.00342        0.06993
   7821.00       -0.00342        0.06842
   7822.00       -0.00342        0.06685
   7823.00       -0.00342        0.06523
   7824.00       -0.00342        0.06358
   7825.00       -0.00342        0.06187
   7826.00       -0.00342        0.06012
   7827.00       -0.00342        0.05833
   7828.00       -0.00342        0.05650
   7829.00       -0.00342        0.05464
   7830.00       -0.00342        0.05273
   7831.00       -0.00342        0.05080
   7832.00       -0.00342        0.04883
   7833.00       -0.00342        0.04683
   7834.00       -0.00342        0.04480
   7835.00       -0.00342        0.04274
   7836.00       -0.00342        0.04066
   7837.00       -0.00342        0.03856
   7838.00       -0.00342        0.03644
   7839.00       -0.00342        0.03429
   7840.00       -0.00342        0.03212
   7841.00       -0.00342        0.02995
   7842.00       -0.00342        0.02776
   7843.00       -0.00342        0.02554
   7844.00       -0.00342        0.02333
   7845.00       -0.00342        0.02110
   7846.00       -0.00342        0.01888
   7847.00       -0.00342        0.01663
   7848.00       -0.00342        0.01439
   7849.00       -0.00293        0.01215
   7850.00       -0.00244        0.00989
   7851.00       -0.00195        0.00764
   7852.00       -0.00146        0.00540
   7853.00       -0.00098        0.00316
   7854.00       -0.00049        0.00092
   7855.00        0.00000       -0.00131
   7856.00        0.00049       -0.00354
   7857.00        0.00098       -0.00575
   7858.00        0.00146       -0.00797
   7859.00        0.00195       -0.01016
   7860.00        0.00244       -0.01234
   7861.00        0.00293       -0.01451
   7862.00        0.00342       -0.01666
   7863.00        0.00391       -0.01881
   7864.00        0.00439       -0.02094
   7865.00        0.00488       -0.02304
   7866.00        0.00537       -0.02512
   7867.00        0.00586       -0.02718
   7868.00        0.00635       -0.02922
   7869.00        0.00684       -0.03125
   7870.00        0.00732       -0.03323
   7871.00        0.00781       -0.03520
   7872.00        0.00830       -0.03716
   7873.00        0.00879       -0.03906
   7874.00        0.00928       -0.04095
   7875.00        0.00977       -0.04280
   7876.00        0.01025       -0.04463
   7877.00        0.01074       -0.04642
   7878.00        0.01123       -0.04817
   7879.00        0.01172       -0.04990
   7880.00        0.01172       -0.05157
   7881.00        0.01172       -0.05322
   7882.00        0.01172       -0.05482
   7883.00        0.01172       -0.05640
   7884.00        0.01172       -0.05792
   7885.00        0.01172       -0.05939
   7886.00        0.01172       -0.06082
   7887.00        0.01172       -0.06221
   7888.00        0.01172       -0.06355
   7889.00        0.01172       -0.06483
   7890.00        0.01172       -0.06607
   7891.00        0.01123       -0.06725
   7892.00        0.01074       -0.06837
   7893.00        0.01025       -0.06944
   7894.00        0.00977       -0.07047
   7895.00        0.00928       -0.07143
   7896.00        0.00879       -0.07231
   7897.00        0.00830       -0.07315
   7898.00        0.00781       -0.07391
   7899.00        0.00732       -0.07463
   7900.00        0.00684       -0.07527
   7901.00        0.00635       -0.07584
   7902.00        0.00586       -0.07634
   7903.00        0.00488       -0.07678
   7904.00        0.00391       -0.07715
   7905.00        0.00293       -0.07744
   7906.00        0.00195       -0.07765
   7907.00        0.00098       -0.07780
   7908.00        0.00000       -0.07788
   7909.00       -0.00098       -0.07788
   7910.00       -0.00195       -0.07780
   7911.00       -0.00293       -0.07765
   7912.00       -0.00391       -0.07742
   7913.00       -0.00488       -0.07712
   7914.00       -0.00586       -0.07674
   7915.00       -0.00684       -0.07629
   7916.00       -0.00781       -0.07576
   7917.00       -0.00879       -0.07515
   7918.00       -0.00977       -0.07446
   7919.00       -0.01074       -0.07370
   7920.00       -0.01172       -0.07288
   7921.00       -0.01270       -0.07196
   7922.00       -0.01367       -0.07098
   7923.00       -0.01465       -0.06993
   7924.00       -0.01562       -0.06882
   7925.00       -0.01660       -0.06763
   7926.00       -0.01758       -0.06636
   7927.00       -0.01855       -0.06505
   7928.00       -0.01953       -0.06366
   7929.00       -0.02051       -0.06219
   7930.00       -0.02148       -0.06068
   7931.00       -0.02246       -0.05911
   7932.00       -0.02295       -0.05748
   7933.00       -0.02344       -0.05580
   7934.00       -0.02393       -0.05408
   7935.00       -0.02441       -0.05229
   7936.00       -0.02490       -0.05046
   7937.00       -0.02539       -0.04858
   7938.00       -0.02588       -0.04668
   7939.00       -0.02637       -0.04472
   7940.00       -0.02686       -0.04274
   7941.00       -0.02734       -0.04071
   7942.00       -0.02734       -0.03867
   7943.00       -0.02734       -0.03659
   7944.00       -0.02734       -0.03450
   7945.00       -0.02734       -0.03238
   7946.00       -0.02734       -0.03024
   7947.00       -0.02734       -0.02811
   7948.00       -0.02734       -0.02596
   7949.00       -0.02734       -0.02379
   7950.00       -0.02686       -0.02164
   7951.00       -0.02637       -0.01947
   7952.00       -0.02588       -0.01732
   7953.00       -0.02539       -0.01517
   7954.00       -0.02490       -0.01302
   7955.00       -0.02441       -0.01089
   7956.00       -0.02393       -0.00879
   7957.00       -0.02344       -0.00670
   7958.00       -0.02295       -0.00462
   7959.00       -0.02246       -0.00258
   7960.00       -0.02197       -0.00056
   7961.00       -0.02100        0.00142
   7962.00       -0.02002        0.00337
   7963.00       -0.01904        0.00528
   7964.00       -0.01807        0.00716
   7965.00       -0.01709        0.00900
   7966.00       -0.01611        0.01079
   7967.00       -0.01514        0.01254
   7968.00       -0.01416        0.01425
   7969.00       -0.01318        0.01591
   7970.00       -0.01221        0.01752
   7971.00       -0.01123        0.01909
   7972.00       -0.01025        0.02060
   7973.00       -0.00928        0.02205
   7974.00       -0.00830        0.02345
   7975.00       -0.00732        0.02481
   7976.00       -0.00635        0.02611
   7977.00       -0.00537        0.02734
   7978.00       -0.00439        0.02853
   7979.00       -0.00342        0.02966
   7980.00       -0.00244        0.03075
   7981.00       -0.00146        0.03177
   7982.00       -0.00049        0.03273
   7983.00        0.00000        0.03365
   7984.00        0.00049        0.03452
   7985.00        0.00098        0.03532
   7986.00        0.00146        0.03609
   7987.00        0.00195        0.03679
   7988.00        0.00244        0.03746
   7989.00        0.00293        0.03807
   7990.00        0.00342        0.03864
   7991.00        0.00391        0.03915
   7992.00        0.00439        0.03964
   7993.00        0.00488        0.04008
   7994.00        0.00537        0.04048
   7995.00        0.00586        0.04083
   7996.00        0.00635        0.04117
   7997.00        0.00635        0.04146
   7998.00        0.00635        0.04172
   7999.00        0.00635        0.04195
   8000.00        0.00635        0.04214
   8001.00        0.00635        0.04231
   8002.00        0.00635        0.04247
   8003.00        0.00635        0.04259
   8004.00        0.00635        0.04269
   8005.00        0.00635        0.04279
   8006.00        0.00635        0.04286
   8007.00        0.00635        0.04292
   8008.00        0.00635        0.04297
   8009.00        0.00635        0.04300
   8010.00        0.00635        0.04301
   8011.00        0.00635        0.04305
   8012.00        0.00635        0.04305
   8013.00        0.00635        0.04306
   8014.00        0.00635        0.04306
   8015.00        0.00586        0.04308
   8016.00        0.00537        0.04308
   8017.00        0.00488        0.04308
   8018.00        0.00439        0.04309
   8019.00        0.00391        0.04309
   8020.00        0.00342        0.04311
   8021.00        0.00293        0.04314
   8022.00        0.00244        0.04317
   8023.00        0.00195        0.04320
   8024.00        0.00146        0.04323
   8025.00        0.00098        0.04327
   8026.00        0.00049        0.04333
   8027.00        0.00000        0.04340
   8028.00        0.00000        0.04347
   8029.00        0.00000        0.04355
   8030.00        0.00000        0.04362
   8031.00        0.00000        0.04373
   8032.00        0.00000        0.04382
   8033.00        0.00000        0.04393
   8034.00        0.00000        0.04405
   8035.00        0.00000        0.04416
   8036.00        0.00000        0.04430
   8037.00        0.00000        0.04442
   8038.00        0.00000        0.04456
   8039.00        0.00000        0.04469
   8040.00        0.00000        0.04483
   8041.00        0.00000        0.04497
   8042.00        0.00000        0.04510
   8043.00        0.00000        0.04524
   8044.00        0.00000        0.04536
   8045.00        0.00000        0.04550
   8046.00        0.00000        0.04562
   8047.00        0.00000        0.04575
   8048.00        0.00000        0.04585
   8049.00        0.00000        0.04594
   8050.00        0.00000        0.04604
   8051.00        0.00000        0.04611
   8052.00        0.00000        0.04619
   8053.00        0.00000        0.04623
   8054.00        0.00000        0.04626
   8055.00        0.00000        0.04628
   8056.00        0.00000        0.04628
   8057.00        0.00000        0.04625
   8058.00        0.00000        0.04622
   8059.00        0.00000        0.04614
   8060.00        0.00000        0.04605
   8061.00        0.00000        0.04593
   8062.00        0.00000        0.04579
   8063.00        0.00000        0.04562
   8064.00        0.00000        0.04541
   8065.00        0.00000        0.04518
   8066.00        0.00000        0.04492
   8067.00        0.00000        0.04462
   8068.00        0.00000        0.04430
   8069.00        0.00000        0.04391
   8070.00        0.00000        0.04352
   8071.00        0.00000        0.04308
   8072.00        0.00000        0.04260
   8073.00        0.00000        0.04208
   8074.00        0.00000        0.04153
   8075.00        0.00000        0.04092
   8076.00        0.00000        0.04030
   8077.00        0.00000        0.03961
   8078.00        0.00000        0.03889
   8079.00        0.00000        0.03812
   8080.00       -0.00049        0.03731
   8081.00       -0.00098        0.03647
   8082.00       -0.00146        0.03557
   8083.00       -0.00195        0.03462
   8084.00       -0.00244        0.03363
   8085.00       -0.00293        0.03259
   8086.00       -0.00342        0.03151
   8087.00       -0.00391        0.03040
   8088.00       -0.00439        0.02922
   8089.00       -0.00488        0.02800
   8090.00       -0.00537        0.02673
   8091.00       -0.00537        0.02542
   8092.00       -0.00537        0.02406
   8093.00       -0.00537        0.02264
   8094.00       -0.00537        0.02119
   8095.00       -0.00537        0.01970
   8096.00       -0.00537        0.01816
   8097.00       -0.00537        0.01656
   8098.00       -0.00537        0.01492
   8099.00       -0.00537        0.01324
   8100.00       -0.00537        0.01152
   8101.00       -0.00537        0.00975
   8102.00       -0.00537        0.00793
   8103.00       -0.00537        0.00609
   8104.00       -0.00537        0.00418
   8105.00       -0.00537        0.00224
   8106.00       -0.00537        0.00027
   8107.00       -0.00537       -0.00174
   8108.00       -0.00537       -0.00380
   8109.00       -0.00537       -0.00589
   8110.00       -0.00537       -0.00801
   8111.00       -0.00537       -0.01018
   8112.00       -0.00537       -0.01236
   8113.00       -0.00537       -0.01459
   8114.00       -0.00488       -0.01685
   8115.00       -0.00439       -0.01912
   8116.00       -0.00391       -0.02142
   8117.00       -0.00342       -0.02376
   8118.00       -0.00293       -0.02611
   8119.00       -0.00244       -0.02849
   8120.00       -0.00195       -0.03088
   8121.00       -0.00146       -0.03329
   8122.00       -0.00098       -0.03571
   8123.00       -0.00049       -0.03815
   8124.00        0.00000       -0.04059
   8125.00        0.00049       -0.04305
   8126.00        0.00098       -0.04550
   8127.00        0.00146       -0.04796
   8128.00        0.00195       -0.05042
   8129.00        0.00244       -0.05287
   8130.00        0.00293       -0.05531
   8131.00        0.00342       -0.05774
   8132.00        0.00391       -0.06017
   8133.00        0.00439       -0.06258
   8134.00        0.00488       -0.06497
   8135.00        0.00537       -0.06734
   8136.00        0.00586       -0.06967
   8137.00        0.00635       -0.07199
   8138.00        0.00684       -0.07426
   8139.00        0.00732       -0.07652
   8140.00        0.00781       -0.07874
   8141.00        0.00830       -0.08090
   8142.00        0.00879       -0.08302
   8143.00        0.00928       -0.08510
   8144.00        0.00977       -0.08713
   8145.00        0.01025       -0.08910
   8146.00        0.01074       -0.09102
   8147.00        0.01123       -0.09288
   8148.00        0.01172       -0.09467
   8149.00        0.01221       -0.09641
   8150.00        0.01270       -0.09805
   8151.00        0.01318       -0.09964
   8152.00        0.01367       -0.10117
   8153.00        0.01416       -0.10260
   8154.00        0.01465       -0.10396
   8155.00        0.01514       -0.10524
   8156.00        0.01562       -0.10643
   8157.00        0.01611       -0.10754
   8158.00        0.01611       -0.10857
   8159.00        0.01611       -0.10950
   8160.00        0.01611       -0.11034
   8161.00        0.01611       -0.11108
   8162.00        0.01611       -0.11174
   8163.00        0.01611       -0.11230
   8164.00        0.01611       -0.11278
   8165.00        0.01611       -0.11314
   8166.00        0.01611       -0.11342
   8167.00        0.01611       -0.11360
   8168.00        0.01611       -0.11369
   8169.00        0.01562       -0.11368
   8170.00        0.01514       -0.11357
   8171.00        0.01465       -0.11337
   8172.00        0.01416       -0.11307
   8173.00        0.01367       -0.11269
   8174.00        0.01318       -0.11220
   8175.00        0.01270       -0.11163
   8176.00        0.01221       -0.11098
   8177.00        0.01172       -0.11023
   8178.00        0.01123       -0.10941
   8179.00        0.01074       -0.10851
   8180.00        0.01025       -0.10751
   8181.00        0.00928       -0.10645
   8182.00        0.00830       -0.10532
   8183.00        0.00732       -0.10411
   8184.00        0.00635       -0.10284
   8185.00        0.00537       -0.10152
   8186.00        0.00439       -0.10013
   8187.00        0.00342       -0.09869
   8188.00        0.00244       -0.09721
   8189.00        0.00146       -0.09567
   8190.00        0.00049       -0.09410
   8191.00       -0.00049       -0.09250
   8192.00       -0.00146       -0.09087
   8193.00       -0.00244       -0.08920
   8194.00       -0.00342       -0.08752
   8195.00       -0.00439       -0.08583
   8196.00       -0.00537       -0.08414
   8197.00       -0.00635       -0.08243
   8198.00       -0.00732       -0.08072
   8199.00       -0.00830       -0.07903
   8200.00       -0.00928       -0.07733
   8201.00       -0.01025       -0.07567
   8202.00       -0.01123       -0.07402
   8203.00       -0.01221       -0.07240
   8204.00       -0.01318       -0.07082
   8205.00       -0.01416       -0.06927
   8206.00       -0.01465       -0.06776
   8207.00       -0.01514       -0.06631
   8208.00       -0.01562       -0.06491
   8209.00       -0.01611       -0.06355
   8210.00       -0.01660       -0.06227
   8211.00       -0.01709       -0.06105
   8212.00       -0.01758       -0.05989
   8213.00       -0.01807       -0.05882
   8214.00       -0.01855       -0.05782
   8215.00       -0.01904       -0.05688
   8216.00       -0.01953       -0.05605
   8217.00       -0.02002       -0.05530
   8218.00       -0.02051       -0.05463
   8219.00       -0.02100       -0.05405
   8220.00       -0.02100       -0.05356
   8221.00       -0.02100       -0.05316
   8222.00       -0.02100       -0.05286
   8223.00       -0.02100       -0.05266
   8224.00       -0.02100       -0.05255
   8225.00       -0.02100       -0.05254
   8226.00       -0.02100       -0.05261
   8227.00       -0.02100       -0.05280
   8228.00       -0.02100       -0.05305
   8229.00       -0.02100       -0.05342
   8230.00       -0.02100       -0.05388
   8231.00       -0.02100       -0.05443
   8232.00       -0.02100       -0.05505
   8233.00       -0.02100       -0.05577
   8234.00       -0.02100       -0.05656
   8235.00       -0.02100       -0.05745
   8236.00       -0.02100       -0.05840
   8237.00       -0.02051       -0.05942
   8238.00       -0.02002       -0.06052
   8239.00       -0.01953       -0.06168
   8240.00       -0.01904       -0.06288
   8241.00       -0.01855       -0.06416
   8242.00       -0.01807       -0.06548
   8243.00       -0.01758       -0.06685
   8244.00       -0.01709       -0.06825
   8245.00       -0.01660       -0.06969
   8246.00       -0.01611       -0.07115
   8247.00       -0.01562       -0.07265
   8248.00       -0.01514       -0.07416
   8249.00       -0.01465       -0.07567
   8250.00       -0.01416       -0.07719
   8251.00       -0.01367       -0.07870
   8252.00       -0.01367       -0.08023
   8253.00       -0.01367       -0.08173
   8254.00       -0.01367       -0.08321
   8255.00       -0.01367       -0.08466
   8256.00       -0.01367       -0.08607
   8257.00       -0.01367       -0.08746
   8258.00       -0.01367       -0.08879
   8259.00       -0.01367       -0.09009
   8260.00       -0.01367       -0.09131
   8261.00       -0.01367       -0.09248
   8262.00       -0.01367       -0.09358
   8263.00       -0.01367       -0.09462
   8264.00       -0.01367       -0.09557
   8265.00       -0.01367       -0.09644
   8266.00       -0.01367       -0.09723
   8267.00       -0.01367       -0.09792
   8268.00       -0.01367       -0.09851
   8269.00       -0.01367       -0.09901
   8270.00       -0.01367       -0.09940
   8271.00       -0.01367       -0.09969
   8272.00       -0.01367       -0.09985
   8273.00       -0.01367       -0.09993
   8274.00       -0.01367       -0.09987
   8275.00       -0.01367       -0.09970
   8276.00       -0.01367       -0.09941
   8277.00       -0.01367       -0.09900
   8278.00       -0.01367       -0.09846
   8279.00       -0.01367       -0.09781
   8280.00       -0.01367       -0.09703
   8281.00       -0.01367       -0.09613
   8282.00       -0.01367       -0.09509
   8283.00       -0.01367       -0.09395
   8284.00       -0.01367       -0.09268
   8285.00       -0.01367       -0.09129
   8286.00       -0.01367       -0.08978
   8287.00       -0.01367       -0.08815
   8288.00       -0.01367       -0.08640
   8289.00       -0.01367       -0.08455
   8290.00       -0.01367       -0.08258
   8291.00       -0.01367       -0.08051
   8292.00       -0.01367       -0.07832
   8293.00       -0.01367       -0.07603
   8294.00       -0.01367       -0.07365
   8295.00       -0.01367       -0.07118
   8296.00       -0.01367       -0.06863
   8297.00       -0.01367       -0.06598
   8298.00       -0.01367       -0.06326
   8299.00       -0.01367       -0.06046
   8300.00       -0.01367       -0.05759
   8301.00       -0.01318       -0.05464
   8302.00       -0.01270       -0.05164
   8303.00       -0.01221       -0.04858
   8304.00       -0.01172       -0.04547
   8305.00       -0.01123       -0.04231
   8306.00       -0.01074       -0.03912
   8307.00       -0.01025       -0.03589
   8308.00       -0.00977       -0.03264
   8309.00       -0.00928       -0.02936
   8310.00       -0.00879       -0.02605
   8311.00       -0.00830       -0.02274
   8312.00       -0.00781       -0.01941
   8313.00       -0.00732       -0.01607
   8314.00       -0.00684       -0.01274
   8315.00       -0.00635       -0.00941
   8316.00       -0.00586       -0.00610
   8317.00       -0.00537       -0.00281
   8318.00       -0.00488        0.00047
   8319.00       -0.00439        0.00372
   8320.00       -0.00391        0.00694
   8321.00       -0.00342        0.01013
   8322.00       -0.00293        0.01329
   8323.00       -0.00244        0.01642
   8324.00       -0.00195        0.01949
   8325.00       -0.00146        0.02252
   8326.00       -0.00098        0.02550
   8327.00       -0.00049        0.02843
   8328.00        0.00000        0.03130
   8329.00        0.00049        0.03410
   8330.00        0.00098        0.03687
   8331.00        0.00146        0.03955
   8332.00        0.00195        0.04218
   8333.00        0.00244        0.04475
   8334.00        0.00293        0.04724
   8335.00        0.00342        0.04968
   8336.00        0.00391        0.05203
   8337.00        0.00439        0.05434
   8338.00        0.00488        0.05655
   8339.00        0.00537        0.05870
   8340.00        0.00586        0.06079
   8341.00        0.00635        0.06281
   8342.00        0.00684        0.06474
   8343.00        0.00732        0.06660
   8344.00        0.00781        0.06841
   8345.00        0.00830        0.07013
   8346.00        0.00879        0.07179
   8347.00        0.00928        0.07338
   8348.00        0.00977        0.07491
   8349.00        0.01025        0.07637
   8350.00        0.01074        0.07776
   8351.00        0.01074        0.07907
   8352.00        0.01074        0.08034
   8353.00        0.01074        0.08153
   8354.00        0.01074        0.08266
   8355.00        0.01074        0.08374
   8356.00        0.01074        0.08475
   8357.00        0.01074        0.08569
   8358.00        0.01074        0.08659
   8359.00        0.01074        0.08742
   8360.00        0.01074        0.08821
   8361.00        0.01074        0.08893
   8362.00        0.01074        0.08960
   8363.00        0.01074        0.09023
   8364.00        0.01074        0.09079
   8365.00        0.01074        0.09131
   8366.00        0.01074        0.09177
   8367.00        0.01074        0.09218
   8368.00        0.01074        0.09254
   8369.00        0.01074        0.09286
   8370.00        0.01025        0.09314
   8371.00        0.00977        0.09335
   8372.00        0.00928        0.09354
   8373.00        0.00879        0.09366
   8374.00        0.00830        0.09375
   8375.00        0.00781        0.09378
   8376.00        0.00732        0.09377
   8377.00        0.00684        0.09370
   8378.00        0.00635        0.09360
   8379.00        0.00586        0.09344
   8380.00        0.00537        0.09325
   8381.00        0.00488        0.09300
   8382.00        0.00439        0.09271
   8383.00        0.00391        0.09238
   8384.00        0.00342        0.09198
   8385.00        0.00293        0.09154
   8386.00        0.00244        0.09105
   8387.00        0.00195        0.09052
   8388.00        0.00195        0.08992
   8389.00        0.00195        0.08928
   8390.00        0.00195        0.08859
   8391.00        0.00195        0.08784
   8392.00        0.00195        0.08705
   8393.00        0.00195        0.08621
   8394.00        0.00195        0.08531
   8395.00        0.00195        0.08435
   8396.00        0.00195        0.08334
   8397.00        0.00195        0.08229
   8398.00        0.00195        0.08116
   8399.00        0.00195        0.08000
   8400.00        0.00195        0.07878
   8401.00        0.00195        0.07750
   8402.00        0.00195        0.07617
   8403.00        0.00195        0.07478
   8404.00        0.00195        0.07333
   8405.00        0.00195        0.07185
   8406.00        0.00195        0.07031
   8407.00        0.00195        0.06871
   8408.00        0.00195        0.06708
   8409.00        0.00195        0.06538
   8410.00        0.00195        0.06364
   8411.00        0.00195        0.06186
   8412.00        0.00195        0.06003
   8413.00        0.00195        0.05815
   8414.00        0.00195        0.05624
   8415.00        0.00195        0.05429
   8416.00        0.00195        0.05229
   8417.00        0.00195        0.05028
   8418.00        0.00195        0.04822
   8419.00        0.00195        0.04613
   8420.00        0.00195        0.04402
   8421.00        0.00195        0.04189
   8422.00        0.00195        0.03973
   8423.00        0.00195        0.03755
   8424.00        0.00195        0.03537
   8425.00        0.00195        0.03316
   8426.00        0.00195        0.03096
   8427.00        0.00195        0.02875
   8428.00        0.00195        0.02652
   8429.00        0.00195        0.02431
   8430.00        0.00195        0.02211
   8431.00        0.00195        0.01991
   8432.00        0.00195        0.01773
   8433.00        0.00195        0.01556
   8434.00        0.00195        0.01341
   8435.00        0.00195        0.01129
   8436.00        0.00195        0.00920
   8437.00        0.00195        0.00714
   8438.00        0.00195        0.00511
   8439.00        0.00195        0.00311
   8440.00        0.00195        0.00117
   8441.00        0.00195       -0.00072
   8442.00        0.00195       -0.00258
   8443.00        0.00195       -0.00436
   8444.00        0.00195       -0.00612
   8445.00        0.00195       -0.00780
   8446.00        0.00195       -0.00941
   8447.00        0.00195       -0.01099
   8448.00        0.00195       -0.01247
   8449.00        0.00195       -0.01390
   8450.00        0.00195       -0.01524
   8451.00        0.00195       -0.01653
   8452.00        0.00195       -0.01773
   8453.00        0.00195       -0.01886
   8454.00        0.00146       -0.01991
   8455.00        0.00098       -0.02089
   8456.00        0.00049       -0.02179
   8457.00        0.00000       -0.02261
   8458.00       -0.00049       -0.02335
   8459.00       -0.00098       -0.02400
   8460.00       -0.00146       -0.02457
   8461.00       -0.00195       -0.02507
   8462.00       -0.00244       -0.02548
   8463.00       -0.00293       -0.02582
   8464.00       -0.00342       -0.02608
   8465.00       -0.00391       -0.02626
   8466.00       -0.00439       -0.02637
   8467.00       -0.00488       -0.02641
   8468.00       -0.00537       -0.02638
   8469.00       -0.00586       -0.02628
   8470.00       -0.00635       -0.02611
   8471.00       -0.00684       -0.02588
   8472.00       -0.00732       -0.02559
   8473.00       -0.00781       -0.02524
   8474.00       -0.00830       -0.02483
   8475.00       -0.00879       -0.02437
   8476.00       -0.00928       -0.02388
   8477.00       -0.00977       -0.02333
   8478.00       -0.01025       -0.02274
   8479.00       -0.01074       -0.02213
   8480.00       -0.01123       -0.02147
   8481.00       -0.01172       -0.02078
   8482.00       -0.01221       -0.02008
   8483.00       -0.01270       -0.01936
   8484.00       -0.01318       -0.01863
   8485.00       -0.01367       -0.01788
   8486.00       -0.01416       -0.01714
   8487.00       -0.01465       -0.01637
   8488.00       -0.01514       -0.01562
   8489.00       -0.01562       -0.01489
   8490.00       -0.01611       -0.01416
   8491.00       -0.01660       -0.01344
   8492.00       -0.01709       -0.01276
   8493.00       -0.01758       -0.01208
   8494.00       -0.01807       -0.01146
   8495.00       -0.01855       -0.01085
   8496.00       -0.01904       -0.01028
   8497.00       -0.01953       -0.00975
   8498.00       -0.02002       -0.00928
   8499.00       -0.02051       -0.00883
   8500.00       -0.02100       -0.00845
   8501.00       -0.02148       -0.00812
   8502.00       -0.02197       -0.00784
   8503.00       -0.02246       -0.00761
   8504.00       -0.02246       -0.00746
   8505.00       -0.02246       -0.00737
   8506.00       -0.02246       -0.00734
   8507.00       -0.02246       -0.00737
   8508.00       -0.02246       -0.00746
   8509.00       -0.02246       -0.00763
   8510.00       -0.02246       -0.00787
   8511.00       -0.02246       -0.00818
   8512.00       -0.02246       -0.00856
   8513.00       -0.02246       -0.00900
   8514.00       -0.02246       -0.00952
   8515.00       -0.02246       -0.01010
   8516.00       -0.02246       -0.01074
   8517.00       -0.02246       -0.01146
   8518.00       -0.02246       -0.01225
   8519.00       -0.02246       -0.01309
   8520.00       -0.02246       -0.01401
   8521.00       -0.02246       -0.01497
   8522.00       -0.02246       -0.01599
   8523.00       -0.02197       -0.01707
   8524.00       -0.02148       -0.01820
   8525.00       -0.02100       -0.01938
   8526.00       -0.02051       -0.02060
   8527.00       -0.02002       -0.02188
   8528.00       -0.01953       -0.02318
   8529.00       -0.01904       -0.02452
   8530.00       -0.01855       -0.02589
   8531.00       -0.01807       -0.02728
   8532.00       -0.01758       -0.02870
   8533.00       -0.01709       -0.03015
   8534.00       -0.01660       -0.03160
   8535.00       -0.01611       -0.03305
   8536.00       -0.01562       -0.03452
   8537.00       -0.01514       -0.03598
   8538.00       -0.01465       -0.03745
   8539.00       -0.01416       -0.03889
   8540.00       -0.01367       -0.04033
   8541.00       -0.01318       -0.04175
   8542.00       -0.01270       -0.04315
   8543.00       -0.01221       -0.04451
   8544.00       -0.01172       -0.04585
   8545.00       -0.01123       -0.04715
   8546.00       -0.01074       -0.04840
   8547.00       -0.01025       -0.04961
   8548.00       -0.00977       -0.05077
   8549.00       -0.00928       -0.05188
   8550.00       -0.00879       -0.05292
   8551.00       -0.00879       -0.05391
   8552.00       -0.00879       -0.05482
   8553.00       -0.00879       -0.05568
   8554.00       -0.00879       -0.05646
   8555.00       -0.00879       -0.05716
   8556.00       -0.00879       -0.05777
   8557.00       -0.00879       -0.05832
   8558.00       -0.00879       -0.05878
   8559.00       -0.00879       -0.05914
   8560.00       -0.00879       -0.05942
   8561.00       -0.00879       -0.05962
   8562.00       -0.00879       -0.05971
   8563.00       -0.00879       -0.05971
   8564.00       -0.00879       -0.05962
   8565.00       -0.00879       -0.05943
   8566.00       -0.00879       -0.05916
   8567.00       -0.00879       -0.05878
   8568.00       -0.00879       -0.05829
   8569.00       -0.00879       -0.05772
   8570.00       -0.00879       -0.05705
   8571.00       -0.00879       -0.05629
   8572.00       -0.00879       -0.05542
   8573.00       -0.00830       -0.05446
   8574.00       -0.00781       -0.05341
   8575.00       -0.00732       -0.05228
   8576.00       -0.00684       -0.05104
   8577.00       -0.00635       -0.04971
   8578.00       -0.00586       -0.04831
   8579.00       -0.00537       -0.04681
   8580.00       -0.00488       -0.04524
   8581.00       -0.00439       -0.04359
   8582.00       -0.00391       -0.04187
   8583.00       -0.00342       -0.04005
   8584.00       -0.00293       -0.03819
   8585.00       -0.00244       -0.03625
   8586.00       -0.00195       -0.03424
   8587.00       -0.00146       -0.03218
   8588.00       -0.00098       -0.03006
   8589.00       -0.00049       -0.02789
   8590.00        0.00000       -0.02567
   8591.00        0.00049       -0.02339
   8592.00        0.00098       -0.02107
   8593.00        0.00146       -0.01872
   8594.00        0.00195       -0.01634
   8595.00        0.00244       -0.01392
   8596.00        0.00293       -0.01147
   8597.00        0.00342       -0.00900
   8598.00        0.00391       -0.00652
   8599.00        0.00439       -0.00401
   8600.00        0.00488       -0.00150
   8601.00        0.00537        0.00104
   8602.00        0.00586        0.00357
   8603.00        0.00635        0.00610
   8604.00        0.00732        0.00864
   8605.00        0.00830        0.01117
   8606.00        0.00928        0.01369
   8607.00        0.01025        0.01620
   8608.00        0.01123        0.01871
   8609.00        0.01221        0.02119
   8610.00        0.01318        0.02367
   8611.00        0.01416        0.02611
   8612.00        0.01514        0.02853
   8613.00        0.01611        0.03093
   8614.00        0.01660        0.03331
   8615.00        0.01709        0.03564
   8616.00        0.01758        0.03796
   8617.00        0.01807        0.04024
   8618.00        0.01855        0.04248
   8619.00        0.01904        0.04469
   8620.00        0.01953        0.04688
   8621.00        0.02002        0.04901
   8622.00        0.02051        0.05112
   8623.00        0.02100        0.05318
   8624.00        0.02148        0.05519
   8625.00        0.02197        0.05717
   8626.00        0.02246        0.05913
   8627.00        0.02295        0.06102
   8628.00        0.02344        0.06290
   8629.00        0.02393        0.06471
   8630.00        0.02441        0.06650
   8631.00        0.02490        0.06825
   8632.00        0.02539        0.06996
   8633.00        0.02588        0.07162
   8634.00        0.02637        0.07326
   8635.00        0.02686        0.07486
   8636.00        0.02734        0.07642
   8637.00        0.02734        0.07794
   8638.00        0.02734        0.07942
   8639.00        0.02734        0.08089
   8640.00        0.02734        0.08231
   8641.00        0.02734        0.08369
   8642.00        0.02734        0.08505
   8643.00        0.02734        0.08638
   8644.00        0.02734        0.08768
   8645.00        0.02734        0.08896
   8646.00        0.02734        0.09019
   8647.00        0.02734        0.09142
   8648.00        0.02734        0.09261
   8649.00        0.02734        0.09377
   8650.00        0.02734        0.09491
   8651.00        0.02734        0.09604
   8652.00        0.02734        0.09712
   8653.00        0.02734        0.09821
   8654.00        0.02734        0.09926
   8655.00        0.02686        0.10028
   8656.00        0.02637        0.10129
   8657.00        0.02588        0.10228
   8658.00        0.02539        0.10326
   8659.00        0.02490        0.10420
   8660.00        0.02441        0.10513
   8661.00        0.02393        0.10605
   8662.00        0.02344        0.10693
   8663.00        0.02295        0.10782
   8664.00        0.02246        0.10866
   8665.00        0.02197        0.10950
   8666.00        0.02148        0.11031
   8667.00        0.02100        0.11110
   8668.00        0.02051        0.11188
   8669.00        0.02002        0.11263
   8670.00        0.01953        0.11334
   8671.00        0.01904        0.11406
   8672.00        0.01855        0.11473
   8673.00        0.01807        0.11539
   8674.00        0.01758        0.11603
   8675.00        0.01709        0.11664
   8676.00        0.01660        0.11722
   8677.00        0.01611        0.11777
   8678.00        0.01562        0.11829
   8679.00        0.01514        0.11879
   8680.00        0.01465        0.11926
   8681.00        0.01416        0.11969
   8682.00        0.01367        0.12010
   8683.00        0.01318        0.12047
   8684.00        0.01270        0.12080
   8685.00        0.01221        0.12111
   8686.00        0.01172        0.12138
   8687.00        0.01123        0.12161
   8688.00        0.01074        0.12181
   8689.00        0.01025        0.12196
   8690.00        0.00977        0.12209
   8691.00        0.00928        0.12216
   8692.00        0.00879        0.12221
   8693.00        0.00830        0.12221
   8694.00        0.00781        0.12218
   8695.00        0.00732        0.12209
   8696.00        0.00684        0.12198
   8697.00        0.00586        0.12181
   8698.00        0.00488        0.12161
   8699.00        0.00391        0.12135
   8700.00        0.00293        0.12108
   8701.00        0.00195        0.12074
   8702.00        0.00098        0.12038
   8703.00        0.00000        0.11996
   8704.00       -0.00098        0.11951
   8705.00       -0.00195        0.11902
   8706.00       -0.00293        0.11848
   8707.00       -0.00391        0.11790
   8708.00       -0.00488        0.11729
   8709.00       -0.00586        0.11664
   8710.00       -0.00684        0.11595
   8711.00       -0.00781        0.11522
   8712.00       -0.00879        0.11446
   8713.00       -0.00977        0.11365
   8714.00       -0.01074        0.11281
   8715.00       -0.01172        0.11195
   8716.00       -0.01270        0.11105
   8717.00       -0.01318        0.11011
   8718.00       -0.01367        0.10915
   8719.00       -0.01416        0.10815
   8720.00       -0.01465        0.10713
   8721.00       -0.01514        0.10609
   8722.00       -0.01562        0.10501
   8723.00       -0.01611        0.10391
   8724.00       -0.01660        0.10280
   8725.00       -0.01709        0.10165
   8726.00       -0.01758        0.10049
   8727.00       -0.01807        0.09930
   8728.00       -0.01855        0.09811
   8729.00       -0.01904        0.09689
   8730.00       -0.01953        0.09566
   8731.00       -0.02002        0.09441
   8732.00       -0.02051        0.09314
   8733.00       -0.02100        0.09187
   8734.00       -0.02148        0.09059
   8735.00       -0.02197        0.08929
   8736.00       -0.02246        0.08798
   8737.00       -0.02295        0.08667
   8738.00       -0.02295        0.08534
   8739.00       -0.02295        0.08401
   8740.00       -0.02295        0.08267
   8741.00       -0.02295        0.08133
   8742.00       -0.02295        0.07997
   8743.00       -0.02295        0.07863
   8744.00       -0.02295        0.07727
   8745.00       -0.02295        0.07590
   8746.00       -0.02295        0.07454
   8747.00       -0.02295        0.07317
   8748.00       -0.02295        0.07179
   8749.00       -0.02295        0.07042
   8750.00       -0.02295        0.06905
   8751.00       -0.02295        0.06767
   8752.00       -0.02246        0.06628
   8753.00       -0.02197        0.06490
   8754.00       -0.02148        0.06351
   8755.00       -0.02100        0.06212
   8756.00       -0.02051        0.06073
   8757.00       -0.02002        0.05933
   8758.00       -0.01953        0.05794
   8759.00       -0.01904        0.05653
   8760.00       -0.01855        0.05511
   8761.00       -0.01807        0.05371
   8762.00       -0.01758        0.05229
   8763.00       -0.01709        0.05087
   8764.00       -0.01660        0.04945
   8765.00       -0.01611        0.04802
   8766.00       -0.01562        0.04659
   8767.00       -0.01514        0.04515
   8768.00       -0.01465        0.04370
   8769.00       -0.01416        0.04225
   8770.00       -0.01367        0.04080
   8771.00       -0.01318        0.03934
   8772.00       -0.01221        0.03787
   8773.00       -0.01123        0.03639
   8774.00       -0.01025        0.03493
   8775.00       -0.00928        0.03343
   8776.00       -0.00830        0.03195
   8777.00       -0.00781        0.03046
   8778.00       -0.00732        0.02896
   8779.00       -0.00684        0.02745
   8780.00       -0.00635        0.02594
   8781.00       -0.00586        0.02443
   8782.00       -0.00537        0.02292
   8783.00       -0.00488        0.02141
   8784.00       -0.00439        0.01990
   8785.00       -0.00391        0.01837
   8786.00       -0.00342        0.01686
   8787.00       -0.00293        0.01535
   8788.00       -0.00244        0.01384
   8789.00       -0.00195        0.01233
   8790.00       -0.00146        0.01082
   8791.00       -0.00098        0.00932
   8792.00       -0.00049        0.00784
   8793.00        0.00000        0.00636
   8794.00        0.00049        0.00490
   8795.00        0.00098        0.00343
   8796.00        0.00098        0.00200
   8797.00        0.00098        0.00056
   8798.00        0.00098       -0.00084
   8799.00        0.00098       -0.00223
   8800.00        0.00098       -0.00360
   8801.00        0.00098       -0.00496
   8802.00        0.00098       -0.00627
   8803.00        0.00098       -0.00758
   8804.00        0.00098       -0.00885
   8805.00        0.00098       -0.01010
   8806.00        0.00049       -0.01131
   8807.00        0.00000       -0.01250
   8808.00       -0.00049       -0.01364
   8809.00       -0.00098       -0.01474
   8810.00       -0.00146       -0.01582
   8811.00       -0.00195       -0.01685
   8812.00       -0.00244       -0.01785
   8813.00       -0.00293       -0.01880
   8814.00       -0.00342       -0.01970
   8815.00       -0.00391       -0.02057
   8816.00       -0.00439       -0.02138
   8817.00       -0.00537       -0.02216
   8818.00       -0.00635       -0.02287
   8819.00       -0.00732       -0.02354
   8820.00       -0.00830       -0.02415
   8821.00       -0.00928       -0.02473
   8822.00       -0.01025       -0.02524
   8823.00       -0.01123       -0.02570
   8824.00       -0.01221       -0.02611
   8825.00       -0.01318       -0.02646
   8826.00       -0.01416       -0.02675
   8827.00       -0.01514       -0.02699
   8828.00       -0.01611       -0.02718
   8829.00       -0.01709       -0.02730
   8830.00       -0.01807       -0.02737
   8831.00       -0.01904       -0.02739
   8832.00       -0.02002       -0.02734
   8833.00       -0.02100       -0.02725
   8834.00       -0.02197       -0.02710
   8835.00       -0.02295       -0.02689
   8836.00       -0.02393       -0.02663
   8837.00       -0.02490       -0.02631
   8838.00       -0.02539       -0.02594
   8839.00       -0.02588       -0.02551
   8840.00       -0.02637       -0.02504
   8841.00       -0.02686       -0.02451
   8842.00       -0.02734       -0.02393
   8843.00       -0.02783       -0.02330
   8844.00       -0.02832       -0.02263
   8845.00       -0.02881       -0.02191
   8846.00       -0.02930       -0.02113
   8847.00       -0.02979       -0.02032
   8848.00       -0.02979       -0.01947
   8849.00       -0.02979       -0.01857
   8850.00       -0.02979       -0.01764
   8851.00       -0.02979       -0.01666
   8852.00       -0.02979       -0.01566
   8853.00       -0.02979       -0.01462
   8854.00       -0.02979       -0.01353
   8855.00       -0.02979       -0.01242
   8856.00       -0.02930       -0.01128
   8857.00       -0.02881       -0.01010
   8858.00       -0.02832       -0.00890
   8859.00       -0.02783       -0.00768
   8860.00       -0.02734       -0.00642
   8861.00       -0.02686       -0.00516
   8862.00       -0.02637       -0.00386
   8863.00       -0.02588       -0.00253
   8864.00       -0.02539       -0.00121
   8865.00       -0.02441        0.00015
   8866.00       -0.02344        0.00153
   8867.00       -0.02246        0.00290
   8868.00       -0.02148        0.00430
   8869.00       -0.02051        0.00571
   8870.00       -0.01953        0.00713
   8871.00       -0.01855        0.00856
   8872.00       -0.01758        0.01001
   8873.00       -0.01660        0.01146
   8874.00       -0.01562        0.01291
   8875.00       -0.01465        0.01437
   8876.00       -0.01367        0.01585
   8877.00       -0.01270        0.01732
   8878.00       -0.01172        0.01880
   8879.00       -0.01074        0.02028
   8880.00       -0.00977        0.02177
   8881.00       -0.00879        0.02325
   8882.00       -0.00781        0.02475
   8883.00       -0.00684        0.02625
   8884.00       -0.00586        0.02774
   8885.00       -0.00488        0.02924
   8886.00       -0.00391        0.03073
   8887.00       -0.00293        0.03223
   8888.00       -0.00195        0.03372
   8889.00       -0.00098        0.03522
   8890.00        0.00000        0.03671
   8891.00        0.00098        0.03821
   8892.00        0.00195        0.03970
   8893.00        0.00293        0.04120
   8894.00        0.00391        0.04269
   8895.00        0.00488        0.04419
   8896.00        0.00586        0.04568
   8897.00        0.00684        0.04718
   8898.00        0.00781        0.04868
   8899.00        0.00830        0.05017
   8900.00        0.00879        0.05167
   8901.00        0.00928        0.05316
   8902.00        0.00977        0.05466
   8903.00        0.01025        0.05615
   8904.00        0.01074        0.05765
   8905.00        0.01123        0.05914
   8906.00        0.01172        0.06064
   8907.00        0.01221        0.06213
   8908.00        0.01270        0.06364
   8909.00        0.01270        0.06514
   8910.00        0.01270        0.06664
   8911.00        0.01270        0.06815
   8912.00        0.01270        0.06964
   8913.00        0.01270        0.07114
   8914.00        0.01270        0.07265
   8915.00        0.01270        0.07414
   8916.00        0.01270        0.07565
   8917.00        0.01270        0.07715
   8918.00        0.01221        0.07866
   8919.00        0.01172        0.08015
   8920.00        0.01123        0.08165
   8921.00        0.01074        0.08316
   8922.00        0.01025        0.08466
   8923.00        0.00977        0.08615
   8924.00        0.00928        0.08765
   8925.00        0.00879        0.08914
   8926.00        0.00830        0.09062
   8927.00        0.00781        0.09212
   8928.00        0.00732        0.09360
   8929.00        0.00684        0.09509
   8930.00        0.00635        0.09657
   8931.00        0.00586        0.09805
   8932.00        0.00537        0.09952
   8933.00        0.00488        0.10100
   8934.00        0.00439        0.10246
   8935.00        0.00391        0.10393
   8936.00        0.00342        0.10539
   8937.00        0.00293        0.10686
   8938.00        0.00244        0.10831
   8939.00        0.00195        0.10976
   8940.00        0.00146        0.11121
   8941.00        0.00098        0.11266
   8942.00        0.00049        0.11409
   8943.00        0.00000        0.11552
   8944.00       -0.00049        0.11696
   8945.00       -0.00098        0.11839
   8946.00       -0.00146        0.11983
   8947.00       -0.00195        0.12126
   8948.00       -0.00244        0.12268
   8949.00       -0.00293        0.12410
   8950.00       -0.00342        0.12552
   8951.00       -0.00391        0.12694
   8952.00       -0.00391        0.12836
   8953.00       -0.00391        0.12978
   8954.00       -0.00391        0.13118
   8955.00       -0.00391        0.13260
   8956.00       -0.00391        0.13402
   8957.00       -0.00391        0.13544
   8958.00       -0.00391        0.13686
   8959.00       -0.00391        0.13828
   8960.00       -0.00391        0.13969
   8961.00       -0.00391        0.14113
   8962.00       -0.00391        0.14256
   8963.00       -0.00391        0.14400
   8964.00       -0.00391        0.14543
   8965.00       -0.00342        0.14688
   8966.00       -0.00293        0.14833
   8967.00       -0.00244        0.14978
   8968.00       -0.00195        0.15125
   8969.00       -0.00146        0.15271
   8970.00       -0.00098        0.15417
   8971.00       -0.00049        0.15565
   8972.00        0.00000        0.15714
   8973.00        0.00049        0.15863
   8974.00        0.00098        0.16013
   8975.00        0.00146        0.16164
   8976.00        0.00195        0.16315
   8977.00        0.00244        0.16466
   8978.00        0.00293        0.16618
   8979.00        0.00342        0.16769
   8980.00        0.00391        0.16924
   8981.00        0.00439        0.17076
   8982.00        0.00488        0.17229
   8983.00        0.00537        0.17383
   8984.00        0.00586        0.17537
   8985.00        0.00635        0.17690
   8986.00        0.00684        0.17844
   8987.00        0.00732        0.17996
   8988.00        0.00732        0.18149
   8989.00        0.00732        0.18301
   8990.00        0.00732        0.18452
   8991.00        0.00732        0.18604
   8992.00        0.00732        0.18753
   8993.00        0.00732        0.18901
   8994.00        0.00732        0.19048
   8995.00        0.00732        0.19191
   8996.00        0.00732        0.19334
   8997.00        0.00732        0.19475
   8998.00        0.00684        0.19614
   8999.00        0.00635        0.19749
   9000.00        0.00586        0.19882
   9001.00        0.00537        0.20013
   9002.00        0.00488        0.20140
   9003.00        0.00439        0.20264
   9004.00        0.00391        0.20383
   9005.00        0.00342        0.20497
   9006.00        0.00293        0.20609
   9007.00        0.00244        0.20715
   9008.00        0.00146        0.20818
   9009.00        0.00049        0.20914
   9010.00       -0.00049        0.21005
   9011.00       -0.00146        0.21091
   9012.00       -0.00244        0.21172
   9013.00       -0.00342        0.21245
   9014.00       -0.00439        0.21313
   9015.00       -0.00537        0.21375
   9016.00       -0.00635        0.21429
   9017.00       -0.00732        0.21478
   9018.00       -0.00830        0.21519
   9019.00       -0.00928        0.21553
   9020.00       -0.01025        0.21579
   9021.00       -0.01123        0.21597
   9022.00       -0.01221        0.21609
   9023.00       -0.01318        0.21613
   9024.00       -0.01416        0.21608
   9025.00       -0.01514        0.21596
   9026.00       -0.01611        0.21576
   9027.00       -0.01709        0.21547
   9028.00       -0.01807        0.21510
   9029.00       -0.01904        0.21465
   9030.00       -0.02002        0.21413
   9031.00       -0.02100        0.21350
   9032.00       -0.02197        0.21281
   9033.00       -0.02295        0.21204
   9034.00       -0.02393        0.21118
   9035.00       -0.02490        0.21024
   9036.00       -0.02588        0.20923
   9037.00       -0.02686        0.20813
   9038.00       -0.02783        0.20695
   9039.00       -0.02881        0.20572
   9040.00       -0.02930        0.20439
   9041.00       -0.02979        0.20300
   9042.00       -0.03027        0.20155
   9043.00       -0.03076        0.20003
   9044.00       -0.03125        0.19843
   9045.00       -0.03174        0.19678
   9046.00       -0.03223        0.19505
   9047.00       -0.03271        0.19328
   9048.00       -0.03320        0.19145
   9049.00       -0.03320        0.18958
   9050.00       -0.03320        0.18765
   9051.00       -0.03320        0.18567
   9052.00       -0.03320        0.18365
   9053.00       -0.03320        0.18159
   9054.00       -0.03320        0.17950
   9055.00       -0.03320        0.17737
   9056.00       -0.03320        0.17522
   9057.00       -0.03271        0.17303
   9058.00       -0.03223        0.17082
   9059.00       -0.03174        0.16859
   9060.00       -0.03125        0.16635
   9061.00       -0.03076        0.16409
   9062.00       -0.03027        0.16182
   9063.00       -0.02979        0.15955
   9064.00       -0.02930        0.15727
   9065.00       -0.02881        0.15500
   9066.00       -0.02783        0.15271
   9067.00       -0.02686        0.15045
   9068.00       -0.02588        0.14818
   9069.00       -0.02490        0.14594
   9070.00       -0.02393        0.14369
   9071.00       -0.02295        0.14148
   9072.00       -0.02197        0.13927
   9073.00       -0.02100        0.13710
   9074.00       -0.02002        0.13493
   9075.00       -0.01904        0.13280
   9076.00       -0.01807        0.13069
   9077.00       -0.01709        0.12862
   9078.00       -0.01611        0.12657
   9079.00       -0.01514        0.12456
   9080.00       -0.01416        0.12257
   9081.00       -0.01318        0.12062
   9082.00       -0.01221        0.11871
   9083.00       -0.01123        0.11682
   9084.00       -0.01025        0.11499
   9085.00       -0.00928        0.11317
   9086.00       -0.00830        0.11140
   9087.00       -0.00732        0.10966
   9088.00       -0.00635        0.10797
   9089.00       -0.00537        0.10631
   9090.00       -0.00439        0.10468
   9091.00       -0.00342        0.10309
   9092.00       -0.00244        0.10153
   9093.00       -0.00146        0.10001
   9094.00       -0.00049        0.09853
   9095.00        0.00049        0.09706
   9096.00        0.00146        0.09564
   9097.00        0.00244        0.09424
   9098.00        0.00342        0.09288
   9099.00        0.00439        0.09154
   9100.00        0.00537        0.09023
   9101.00        0.00635        0.08893
   9102.00        0.00732        0.08766
   9103.00        0.00830        0.08643
   9104.00        0.00928        0.08519
   9105.00        0.01025        0.08398
   9106.00        0.01123        0.08279
   9107.00        0.01172        0.08162
   9108.00        0.01221        0.08046
   9109.00        0.01270        0.07932
   9110.00        0.01318        0.07817
   9111.00        0.01367        0.07704
   9112.00        0.01416        0.07593
   9113.00        0.01465        0.07481
   9114.00        0.01514        0.07370
   9115.00        0.01562        0.07260
   9116.00        0.01611        0.07150
   9117.00        0.01660        0.07039
   9118.00        0.01709        0.06931
   9119.00        0.01758        0.06821
   9120.00        0.01807        0.06711
   9121.00        0.01855        0.06601
   9122.00        0.01904        0.06491
   9123.00        0.01953        0.06380
   9124.00        0.02002        0.06270
   9125.00        0.02051        0.06160
   9126.00        0.02100        0.06050
   9127.00        0.02148        0.05939
   9128.00        0.02148        0.05829
   9129.00        0.02148        0.05717
   9130.00        0.02148        0.05608
   9131.00        0.02148        0.05498
   9132.00        0.02148        0.05388
   9133.00        0.02148        0.05278
   9134.00        0.02148        0.05170
   9135.00        0.02148        0.05061
   9136.00        0.02148        0.04955
   9137.00        0.02148        0.04848
   9138.00        0.02148        0.04742
   9139.00        0.02148        0.04639
   9140.00        0.02148        0.04536
   9141.00        0.02148        0.04437
   9142.00        0.02148        0.04338
   9143.00        0.02148        0.04243
   9144.00        0.02148        0.04149
   9145.00        0.02148        0.04059
   9146.00        0.02148        0.03972
   9147.00        0.02148        0.03886
   9148.00        0.02148        0.03806
   9149.00        0.02148        0.03729
   9150.00        0.02148        0.03656
   9151.00        0.02148        0.03587
   9152.00        0.02148        0.03523
   9153.00        0.02148        0.03464
   9154.00        0.02148        0.03409
   9155.00        0.02148        0.03360
   9156.00        0.02148        0.03317
   9157.00        0.02197        0.03279
   9158.00        0.02246        0.03247
   9159.00        0.02295        0.03223
   9160.00        0.02295        0.03203
   9161.00        0.02295        0.03191
   9162.00        0.02295        0.03185
   9163.00        0.02295        0.03186
   9164.00        0.02295        0.03195
   9165.00        0.02295        0.03210
   9166.00        0.02295        0.03235
   9167.00        0.02295        0.03265
   9168.00        0.02295        0.03305
   9169.00        0.02295        0.03351
   9170.00        0.02295        0.03406
   9171.00        0.02295        0.03468
   9172.00        0.02295        0.03539
   9173.00        0.02295        0.03618
   9174.00        0.02295        0.03705
   9175.00        0.02295        0.03799
   9176.00        0.02295        0.03902
   9177.00        0.02295        0.04013
   9178.00        0.02295        0.04131
   9179.00        0.02295        0.04257
   9180.00        0.02295        0.04393
   9181.00        0.02295        0.04535
   9182.00        0.02295        0.04684
   9183.00        0.02295        0.04842
   9184.00        0.02246        0.05005
   9185.00        0.02197        0.05177
   9186.00        0.02148        0.05356
   9187.00        0.02100        0.05540
   9188.00        0.02051        0.05731
   9189.00        0.02002        0.05930
   9190.00        0.01953        0.06134
   9191.00        0.01904        0.06343
   9192.00        0.01855        0.06558
   9193.00        0.01807        0.06778
   9194.00        0.01758        0.07004
   9195.00        0.01709        0.07234
   9196.00        0.01611        0.07469
   9197.00        0.01514        0.07707
   9198.00        0.01416        0.07950
   9199.00        0.01318        0.08195
   9200.00        0.01221        0.08444
   9201.00        0.01123        0.08696
   9202.00        0.01025        0.08951
   9203.00        0.00928        0.09207
   9204.00        0.00830        0.09467
   9205.00        0.00732        0.09726
   9206.00        0.00635        0.09988
   9207.00        0.00537        0.10251
   9208.00        0.00439        0.10513
   9209.00        0.00342        0.10777
   9210.00        0.00244        0.11041
   9211.00        0.00146        0.11307
   9212.00        0.00049        0.11569
   9213.00       -0.00049        0.11833
   9214.00       -0.00146        0.12096
   9215.00       -0.00244        0.12357
   9216.00       -0.00342        0.12616
   9217.00       -0.00439        0.12874
   9218.00       -0.00537        0.13130
   9219.00       -0.00635        0.13385
   9220.00       -0.00732        0.13638
   9221.00       -0.00830        0.13889
   9222.00       -0.00928        0.14136
   9223.00       -0.01025        0.14381
   9224.00       -0.01123        0.14624
   9225.00       -0.01221        0.14864
   9226.00       -0.01318        0.15100
   9227.00       -0.01416        0.15335
   9228.00       -0.01465        0.15565
   9229.00       -0.01514        0.15793
   9230.00       -0.01562        0.16019
   9231.00       -0.01611        0.16240
   9232.00       -0.01660        0.16457
   9233.00       -0.01709        0.16672
   9234.00       -0.01758        0.16884
   9235.00       -0.01807        0.17091
   9236.00       -0.01855        0.17297
   9237.00       -0.01904        0.17499
   9238.00       -0.01953        0.17697
   9239.00       -0.02002        0.17892
   9240.00       -0.02051        0.18085
   9241.00       -0.02100        0.18274
   9242.00       -0.02100        0.18462
   9243.00       -0.02100        0.18645
   9244.00       -0.02100        0.18826
   9245.00       -0.02100        0.19005
   9246.00       -0.02100        0.19180
   9247.00       -0.02100        0.19353
   9248.00       -0.02100        0.19525
   9249.00       -0.02100        0.19693
   9250.00       -0.02100        0.19859
   9251.00       -0.02100        0.20024
   9252.00       -0.02100        0.20187
   9253.00       -0.02100        0.20349
   9254.00       -0.02100        0.20508
   9255.00       -0.02100        0.20667
   9256.00       -0.02100        0.20822
   9257.00       -0.02100        0.20976
   9258.00       -0.02100        0.21130
   9259.00       -0.02100        0.21283
   9260.00       -0.02100        0.21434
   9261.00       -0.02100        0.21585
   9262.00       -0.02100        0.21733
   9263.00       -0.02100        0.21883
   9264.00       -0.02100        0.22029
   9265.00       -0.02100        0.22176
   9266.00       -0.02100        0.22322
   9267.00       -0.02100        0.22467
   9268.00       -0.02100        0.22612
   9269.00       -0.02100        0.22755
   9270.00       -0.02100        0.22899
   9271.00       -0.02100        0.23042
   9272.00       -0.02100        0.23184
   9273.00       -0.02100        0.23326
   9274.00       -0.02100        0.23466
   9275.00       -0.02100        0.23607
   9276.00       -0.02100        0.23746
   9277.00       -0.02100        0.23885
   9278.00       -0.02100        0.24022
   9279.00       -0.02100        0.24159
   9280.00       -0.02100        0.24297
   9281.00       -0.02148        0.24432
   9282.00       -0.02197        0.24567
   9283.00       -0.02246        0.24699
   9284.00       -0.02295        0.24832
   9285.00       -0.02344        0.24963
   9286.00       -0.02393        0.25093
   9287.00       -0.02441        0.25221
   9288.00       -0.02490        0.25349
   9289.00       -0.02539        0.25475
   9290.00       -0.02588        0.25598
   9291.00       -0.02637        0.25720
   9292.00       -0.02686        0.25841
   9293.00       -0.02734        0.25960
   9294.00       -0.02783        0.26076
   9295.00       -0.02832        0.26190
   9296.00       -0.02881        0.26303
   9297.00       -0.02930        0.26413
   9298.00       -0.02979        0.26521
   9299.00       -0.02979        0.26627
   9300.00       -0.02979        0.26729
   9301.00       -0.02979        0.26830
   9302.00       -0.02979        0.26927
   9303.00       -0.02979        0.27022
   9304.00       -0.02979        0.27115
   9305.00       -0.02979        0.27203
   9306.00       -0.02979        0.27289
   9307.00       -0.02979        0.27373
   9308.00       -0.02979        0.27452
   9309.00       -0.02979        0.27530
   9310.00       -0.02979        0.27603
   9311.00       -0.02979        0.27673
   9312.00       -0.02979        0.27740
   9313.00       -0.02930        0.27805
   9314.00       -0.02881        0.27864
   9315.00       -0.02832        0.27921
   9316.00       -0.02783        0.27975
   9317.00       -0.02734        0.28024
   9318.00       -0.02686        0.28072
   9319.00       -0.02637        0.28114
   9320.00       -0.02588        0.28154
   9321.00       -0.02539        0.28191
   9322.00       -0.02490        0.28223
   9323.00       -0.02441        0.28252
   9324.00       -0.02344        0.28276
   9325.00       -0.02246        0.28299
   9326.00       -0.02148        0.28317
   9327.00       -0.02051        0.28331
   9328.00       -0.01953        0.28342
   9329.00       -0.01855        0.28349
   9330.00       -0.01758        0.28354
   9331.00       -0.01660        0.28354
   9332.00       -0.01562        0.28351
   9333.00       -0.01465        0.28345
   9334.00       -0.01367        0.28334
   9335.00       -0.01270        0.28319
   9336.00       -0.01172        0.28302
   9337.00       -0.01074        0.28281
   9338.00       -0.00977        0.28256
   9339.00       -0.00879        0.28227
   9340.00       -0.00781        0.28195
   9341.00       -0.00684        0.28159
   9342.00       -0.00586        0.28119
   9343.00       -0.00488        0.28075
   9344.00       -0.00391        0.28027
   9345.00       -0.00293        0.27977
   9346.00       -0.00195        0.27922
   9347.00       -0.00098        0.27863
   9348.00        0.00000        0.27800
   9349.00        0.00098        0.27733
   9350.00        0.00195        0.27661
   9351.00        0.00293        0.27586
   9352.00        0.00391        0.27507
   9353.00        0.00488        0.27423
   9354.00        0.00537        0.27335
   9355.00        0.00586        0.27242
   9356.00        0.00635        0.27145
   9357.00        0.00684        0.27043
   9358.00        0.00732        0.26936
   9359.00        0.00781        0.26825
   9360.00        0.00830        0.26709
   9361.00        0.00879        0.26588
   9362.00        0.00928        0.26462
   9363.00        0.00977        0.26331
   9364.00        0.00977        0.26195
   9365.00        0.00977        0.26053
   9366.00        0.00977        0.25905
   9367.00        0.00977        0.25752
   9368.00        0.00977        0.25595
   9369.00        0.00977        0.25432
   9370.00        0.00977        0.25262
   9371.00        0.00977        0.25087
   9372.00        0.00977        0.24907
   9373.00        0.00977        0.24721
   9374.00        0.00928        0.24529
   9375.00        0.00879        0.24330
   9376.00        0.00830        0.24126
   9377.00        0.00781        0.23917
   9378.00        0.00732        0.23701
   9379.00        0.00684        0.23480
   9380.00        0.00635        0.23253
   9381.00        0.00586        0.23019
   9382.00        0.00537        0.22780
   9383.00        0.00488        0.22536
   9384.00        0.00439        0.22285
   9385.00        0.00391        0.22029
   9386.00        0.00342        0.21768
   9387.00        0.00293        0.21503
   9388.00        0.00244        0.21230
   9389.00        0.00195        0.20953
   9390.00        0.00146        0.20671
   9391.00        0.00098        0.20384
   9392.00        0.00049        0.20093
   9393.00        0.00000        0.19797
   9394.00       -0.00049        0.19498
   9395.00       -0.00098        0.19194
   9396.00       -0.00146        0.18886
   9397.00       -0.00195        0.18575
   9398.00       -0.00244        0.18259
   9399.00       -0.00293        0.17941
   9400.00       -0.00342        0.17621
   9401.00       -0.00391        0.17297
   9402.00       -0.00391        0.16972
   9403.00       -0.00391        0.16646
   9404.00       -0.00391        0.16316
   9405.00       -0.00391        0.15987
   9406.00       -0.00391        0.15656
   9407.00       -0.00391        0.15323
   9408.00       -0.00391        0.14992
   9409.00       -0.00391        0.14659
   9410.00       -0.00391        0.14328
   9411.00       -0.00391        0.13997
   9412.00       -0.00342        0.13667
   9413.00       -0.00293        0.13339
   9414.00       -0.00244        0.13013
   9415.00       -0.00195        0.12689
   9416.00       -0.00146        0.12367
   9417.00       -0.00098        0.12048
   9418.00       -0.00049        0.11732
   9419.00        0.00000        0.11420
   9420.00        0.00049        0.11111
   9421.00        0.00098        0.10808
   9422.00        0.00146        0.10509
   9423.00        0.00195        0.10214
   9424.00        0.00293        0.09924
   9425.00        0.00391        0.09641
   9426.00        0.00488        0.09361
   9427.00        0.00586        0.09090
   9428.00        0.00684        0.08823
   9429.00        0.00781        0.08563
   9430.00        0.00879        0.08310
   9431.00        0.00977        0.08063
   9432.00        0.01074        0.07825
   9433.00        0.01172        0.07593
   9434.00        0.01270        0.07368
   9435.00        0.01367        0.07150
   9436.00        0.01465        0.06941
   9437.00        0.01562        0.06740
   9438.00        0.01660        0.06546
   9439.00        0.01758        0.06361
   9440.00        0.01855        0.06184
   9441.00        0.01953        0.06015
   9442.00        0.02051        0.05853
   9443.00        0.02148        0.05701
   9444.00        0.02197        0.05556
   9445.00        0.02246        0.05418
   9446.00        0.02295        0.05290
   9447.00        0.02344        0.05170
   9448.00        0.02393        0.05057
   9449.00        0.02441        0.04951
   9450.00        0.02490        0.04855
   9451.00        0.02539        0.04765
   9452.00        0.02588        0.04683
   9453.00        0.02637        0.04610
   9454.00        0.02637        0.04543
   9455.00        0.02637        0.04482
   9456.00        0.02637        0.04428
   9457.00        0.02637        0.04382
   9458.00        0.02637        0.04343
   9459.00        0.02637        0.04309
   9460.00        0.02637        0.04282
   9461.00        0.02637        0.04259
   9462.00        0.02637        0.04243
   9463.00        0.02588        0.04233
   9464.00        0.02539        0.04228
   9465.00        0.02490        0.04228
   9466.00        0.02441        0.04233
   9467.00        0.02393        0.04242
   9468.00        0.02344        0.04256
   9469.00        0.02295        0.04274
   9470.00        0.02246        0.04295
   9471.00        0.02197        0.04320
   9472.00        0.02100        0.04349
   9473.00        0.02002        0.04381
   9474.00        0.01904        0.04416
   9475.00        0.01807        0.04454
   9476.00        0.01709        0.04495
   9477.00        0.01611        0.04538
   9478.00        0.01514        0.04584
   9479.00        0.01416        0.04631
   9480.00        0.01318        0.04680
   9481.00        0.01221        0.04732
   9482.00        0.01123        0.04784
   9483.00        0.01025        0.04839
   9484.00        0.00928        0.04895
   9485.00        0.00830        0.04951
   9486.00        0.00732        0.05009
   9487.00        0.00635        0.05069
   9488.00        0.00537        0.05128
   9489.00        0.00439        0.05190
   9490.00        0.00342        0.05251
   9491.00        0.00244        0.05313
   9492.00        0.00146        0.05376
   9493.00        0.00049        0.05440
   9494.00        0.00000        0.05504
   9495.00       -0.00049        0.05569
   9496.00       -0.00098        0.05635
   9497.00       -0.00146        0.05701
   9498.00       -0.00195        0.05768
   9499.00       -0.00244        0.05835
   9500.00       -0.00293        0.05902
   9501.00       -0.00342        0.05971
   9502.00       -0.00391        0.06039
   9503.00       -0.00439        0.06110
   9504.00       -0.00488        0.06180
   9505.00       -0.00537        0.06250
   9506.00       -0.00586        0.06322
   9507.00       -0.00586        0.06395
   9508.00       -0.00586        0.06468
   9509.00       -0.00586        0.06541
   9510.00       -0.00586        0.06616
   9511.00       -0.00586        0.06693
   9512.00       -0.00586        0.06770
   9513.00       -0.00586        0.06848
   9514.00       -0.00586        0.06927
   9515.00       -0.00586        0.07008
   9516.00       -0.00586        0.07091
   9517.00       -0.00586        0.07173
   9518.00       -0.00586        0.07257
   9519.00       -0.00586        0.07343
   9520.00       -0.00586        0.07430
   9521.00       -0.00586        0.07518
   9522.00       -0.00586        0.07608
   9523.00       -0.00586        0.07698
   9524.00       -0.00586        0.07791
   9525.00       -0.00586        0.07884
   9526.00       -0.00586        0.07980
   9527.00       -0.00586        0.08076
   9528.00       -0.00586        0.08174
   9529.00       -0.00586        0.08273
   9530.00       -0.00586        0.08374
   9531.00       -0.00586        0.08476
   9532.00       -0.00586        0.08580
   9533.00       -0.00586        0.08685
   9534.00       -0.00586        0.08791
   9535.00       -0.00586        0.08897
   9536.00       -0.00586        0.09006
   9537.00       -0.00586        0.09114
   9538.00       -0.00586        0.09224
   9539.00       -0.00586        0.09335
   9540.00       -0.00586        0.09447
   9541.00       -0.00586        0.09560
   9542.00       -0.00586        0.09673
   9543.00       -0.00586        0.09785
   9544.00       -0.00586        0.09900
   9545.00       -0.00586        0.10014
   9546.00       -0.00586        0.10129
   9547.00       -0.00586        0.10245
   9548.00       -0.00586        0.10359
   9549.00       -0.00586        0.10475
   9550.00       -0.00586        0.10590
   9551.00       -0.00635        0.10706
   9552.00       -0.00684        0.10820
   9553.00       -0.00732        0.10936
   9554.00       -0.00781        0.11050
   9555.00       -0.00830        0.11165
   9556.00       -0.00879        0.11278
   9557.00       -0.00928        0.11391
   9558.00       -0.00977        0.11504
   9559.00       -0.01025        0.11617
   9560.00       -0.01074        0.11728
   9561.00       -0.01123        0.11838
   9562.00       -0.01172        0.11948
   9563.00       -0.01221        0.12056
   9564.00       -0.01270        0.12164
   9565.00       -0.01367        0.12271
   9566.00       -0.01465        0.12376
   9567.00       -0.01562        0.12482
   9568.00       -0.01660        0.12584
   9569.00       -0.01758        0.12688
   9570.00       -0.01855        0.12788
   9571.00       -0.01953        0.12889
   9572.00       -0.02051        0.12987
   9573.00       -0.02148        0.13086
   9574.00       -0.02246        0.13182
   9575.00       -0.02344        0.13278
   9576.00       -0.02441        0.13373
   9577.00       -0.02539        0.13466
   9578.00       -0.02637        0.13559
   9579.00       -0.02686        0.13651
   9580.00       -0.02734        0.13742
   9581.00       -0.02783        0.13832
   9582.00       -0.02832        0.13922
   9583.00       -0.02881        0.14011
   9584.00       -0.02930        0.14099
   9585.00       -0.02979        0.14188
   9586.00       -0.03027        0.14275
   9587.00       -0.03076        0.14362
   9588.00       -0.03125        0.14449
   9589.00       -0.03174        0.14534
   9590.00       -0.03174        0.14621
   9591.00       -0.03174        0.14706
   9592.00       -0.03174        0.14792
   9593.00       -0.03174        0.14879
   9594.00       -0.03174        0.14966
   9595.00       -0.03174        0.15051
   9596.00       -0.03174        0.15138
   9597.00       -0.03174        0.15227
   9598.00       -0.03174        0.15314
   9599.00       -0.03125        0.15402
   9600.00       -0.03076        0.15491
   9601.00       -0.03027        0.15581
   9602.00       -0.02979        0.15671
   9603.00       -0.02930        0.15762
   9604.00       -0.02881        0.15854
   9605.00       -0.02832        0.15947
   9606.00       -0.02783        0.16042
   9607.00       -0.02686        0.16136
   9608.00       -0.02588        0.16232
   9609.00       -0.02490        0.16328
   9610.00       -0.02393        0.16426
   9611.00       -0.02295        0.16525
   9612.00       -0.02197        0.16626
   9613.00       -0.02100        0.16727
   9614.00       -0.02002        0.16829
   9615.00       -0.01904        0.16933
   9616.00       -0.01807        0.17036
   9617.00       -0.01709        0.17142
   9618.00       -0.01611        0.17249
   9619.00       -0.01514        0.17357
   9620.00       -0.01416        0.17465
   9621.00       -0.01270        0.17574
   9622.00       -0.01123        0.17683
   9623.00       -0.00977        0.17795
   9624.00       -0.00830        0.17906
   9625.00       -0.00684        0.18019
   9626.00       -0.00586        0.18132
   9627.00       -0.00488        0.18245
   9628.00       -0.00391        0.18359
   9629.00       -0.00293        0.18474
   9630.00       -0.00195        0.18588
   9631.00       -0.00098        0.18703
   9632.00        0.00000        0.18817
   9633.00        0.00098        0.18932
   9634.00        0.00195        0.19046
   9635.00        0.00293        0.19160
   9636.00        0.00391        0.19275
   9637.00        0.00488        0.19388
   9638.00        0.00586        0.19501
   9639.00        0.00635        0.19614
   9640.00        0.00684        0.19725
   9641.00        0.00732        0.19835
   9642.00        0.00781        0.19945
   9643.00        0.00830        0.20053
   9644.00        0.00879        0.20160
   9645.00        0.00928        0.20267
   9646.00        0.00977        0.20370
   9647.00        0.00977        0.20473
   9648.00        0.00977        0.20573
   9649.00        0.00977        0.20671
   9650.00        0.00977        0.20769
   9651.00        0.00977        0.20863
   9652.00        0.00977        0.20955
   9653.00        0.00977        0.21045
   9654.00        0.00928        0.21132
   9655.00        0.00879        0.21216
   9656.00        0.00830        0.21297
   9657.00        0.00781        0.21376
   9658.00        0.00732        0.21451
   9659.00        0.00684        0.21524
   9660.00        0.00635        0.21593
   9661.00        0.00586        0.21658
   9662.00        0.00537        0.21721
   9663.00        0.00488        0.21779
   9664.00        0.00439        0.21832
   9665.00        0.00342        0.21883
   9666.00        0.00244        0.21930
   9667.00        0.00146        0.21971
   9668.00        0.00049        0.22009
   9669.00       -0.00049        0.22043
   9670.00       -0.00146        0.22072
   9671.00       -0.00244        0.22096
   9672.00       -0.00342        0.22115
   9673.00       -0.00439        0.22130
   9674.00       -0.00537        0.22139
   9675.00       -0.00635        0.22142
   9676.00       -0.00732        0.22141
   9677.00       -0.00781        0.22134
   9678.00       -0.00830        0.22122
   9679.00       -0.00879        0.22104
   9680.00       -0.00928        0.22081
   9681.00       -0.00977        0.22052
   9682.00       -0.01025        0.22017
   9683.00       -0.01074        0.21974
   9684.00       -0.01123        0.21927
   9685.00       -0.01172        0.21873
   9686.00       -0.01221        0.21812
   9687.00       -0.01221        0.21747
   9688.00       -0.01221        0.21674
   9689.00       -0.01221        0.21593
   9690.00       -0.01221        0.21507
   9691.00       -0.01221        0.21414
   9692.00       -0.01221        0.21313
   9693.00       -0.01221        0.21207
   9694.00       -0.01221        0.21092
   9695.00       -0.01172        0.20972
   9696.00       -0.01123        0.20844
   9697.00       -0.01074        0.20709
   9698.00       -0.01025        0.20566
   9699.00       -0.00977        0.20418
   9700.00       -0.00928        0.20261
   9701.00       -0.00879        0.20097
   9702.00       -0.00830        0.19926
   9703.00       -0.00732        0.19749
   9704.00       -0.00635        0.19565
   9705.00       -0.00537        0.19373
   9706.00       -0.00439        0.19174
   9707.00       -0.00342        0.18968
   9708.00       -0.00244        0.18756
   9709.00       -0.00146        0.18536
   9710.00       -0.00049        0.18311
   9711.00        0.00049        0.18079
   9712.00        0.00146        0.17841
   9713.00        0.00244        0.17595
   9714.00        0.00342        0.17345
   9715.00        0.00439        0.17087
   9716.00        0.00537        0.16824
   9717.00        0.00635        0.16556
   9718.00        0.00732        0.16283
   9719.00        0.00830        0.16005
   9720.00        0.00928        0.15721
   9721.00        0.01025        0.15433
   9722.00        0.01123        0.15140
   9723.00        0.01221        0.14842
   9724.00        0.01318        0.14542
   9725.00        0.01416        0.14236
   9726.00        0.01514        0.13928
   9727.00        0.01611        0.13618
   9728.00        0.01709        0.13304
   9729.00        0.01807        0.12988
   9730.00        0.01904        0.12669
   9731.00        0.02002        0.12349
   9732.00        0.02100        0.12029
   9733.00        0.02197        0.11705
   9734.00        0.02246        0.11382
   9735.00        0.02295        0.11058
   9736.00        0.02344        0.10735
   9737.00        0.02393        0.10411
   9738.00        0.02441        0.10088
   9739.00        0.02490        0.09766
   9740.00        0.02539        0.09445
   9741.00        0.02539        0.09126
   9742.00        0.02539        0.08809
   9743.00        0.02539        0.08495
   9744.00        0.02539        0.08182
   9745.00        0.02539        0.07874
   9746.00        0.02539        0.07568
   9747.00        0.02539        0.07266
   9748.00        0.02490        0.06969
   9749.00        0.02441        0.06676
   9750.00        0.02393        0.06387
   9751.00        0.02344        0.06104
   9752.00        0.02295        0.05824
   9753.00        0.02246        0.05551
   9754.00        0.02197        0.05284
   9755.00        0.02148        0.05023
[truncated: 42,846 more chars]
