# Supplementary material for: The near-field tsunami generated by the 15 January 2022 eruption of the Hunga Tonga-Hunga Ha’apai volcano and its impact on Tongatapu, Tonga
Source: Sci Rep. 2022 Sep 7;12:15187. doi: 10.1038/s41598-022-19486-w (PMC9452557; doi:10.1038/s41598-022-19486-w)
Supplement: Supplementary file 4 — Supplementary Information 4. [file 41598_2022_19486_MOESM4_ESM.zip › Output-Point_R0_150TNT.txt]

      0.00        0.00000        0.00000
      1.00        0.00000        0.00000
      2.00        0.00000        0.00000
      3.00        0.00000        0.00000
      4.00        0.00000        0.00000
      5.00        0.00000        0.00000
      6.00        0.00000        0.00000
      7.00        0.00000        0.00000
      8.00        0.00000        0.00000
      9.00        0.00000        0.00000
     10.00        0.00000        0.00000
     11.00        0.00000        0.00000
     12.00        0.00000        0.00000
     13.00        0.00000        0.00000
     14.00        0.00000        0.00000
     15.00        0.00000        0.00000
     16.00        0.00000        0.00000
     17.00        0.00000        0.00000
     18.00        0.00000        0.00000
     19.00        0.00000        0.00000
     20.00        0.00000        0.00000
     21.00        0.00000        0.00000
     22.00        0.00000        0.00000
     23.00        0.00000        0.00000
     24.00        0.00000        0.00000
     25.00        0.00000        0.00000
     26.00        0.00000        0.00000
     27.00        0.00000        0.00000
     28.00        0.00000        0.00000
     29.00        0.00000        0.00000
     30.00        0.00000        0.00000
     31.00        0.00000        0.00000
     32.00        0.00000        0.00000
     33.00        0.00000        0.00000
     34.00        0.00000        0.00000
     35.00        0.00000        0.00000
     36.00        0.00000        0.00000
     37.00        0.00000        0.00000
     38.00        0.00000        0.00000
     39.00        0.00000        0.00000
     40.00        0.00000        0.00000
     41.00        0.00000        0.00000
     42.00        0.00000        0.00000
     43.00        0.00000        0.00000
     44.00        0.00000        0.00000
     45.00        0.00000        0.00000
     46.00        0.00000        0.00000
     47.00        0.00000        0.00000
     48.00        0.00000        0.00000
     49.00        0.00000        0.00000
     50.00        0.00000        0.00000
     51.00        0.00000        0.00000
     52.00        0.00000        0.00000
     53.00        0.00000        0.00000
     54.00        0.00000        0.00000
     55.00        0.00000        0.00000
     56.00        0.00000        0.00000
     57.00        0.00000        0.00000
     58.00        0.00000        0.00000
     59.00        0.00000        0.00000
     60.00        0.00000        0.00000
     61.00        0.00000        0.00000
     62.00        0.00000        0.00000
     63.00        0.00000        0.00000
     64.00        0.00000        0.00000
     65.00        0.00000        0.00000
     66.00        0.00000        0.00000
     67.00        0.00000        0.00000
     68.00        0.00000        0.00000
     69.00        0.00000        0.00000
     70.00        0.00000        0.00000
     71.00        0.00000        0.00000
     72.00        0.00000        0.00000
     73.00        0.00000        0.00000
     74.00        0.00000        0.00000
     75.00        0.00000        0.00000
     76.00        0.00000        0.00000
     77.00        0.00000        0.00000
     78.00        0.00000        0.00000
     79.00        0.00000        0.00000
     80.00        0.00000        0.00000
     81.00        0.00000        0.00000
     82.00        0.00000        0.00000
     83.00        0.00000        0.00000
     84.00        0.00000        0.00000
     85.00        0.00000        0.00000
     86.00        0.00000        0.00000
     87.00        0.00000        0.00000
     88.00        0.00000        0.00000
     89.00        0.00000        0.00000
     90.00        0.00000        0.00000
     91.00        0.00000        0.00000
     92.00        0.00000        0.00000
     93.00        0.00000        0.00000
     94.00        0.00000        0.00000
     95.00        0.00000        0.00000
     96.00        0.00000        0.00000
     97.00        0.00000        0.00000
     98.00        0.00000        0.00000
     99.00        0.00000        0.00000
    100.00        0.00000        0.00000
    101.00        0.00000        0.00000
    102.00        0.00000        0.00000
    103.00        0.00000        0.00000
    104.00        0.00000        0.00000
    105.00        0.00000        0.00000
    106.00        0.00000        0.00000
    107.00        0.00000        0.00000
    108.00        0.00000        0.00000
    109.00        0.00000        0.00000
    110.00        0.00000        0.00000
    111.00        0.00000        0.00000
    112.00        0.00000        0.00000
    113.00        0.00000        0.00000
    114.00        0.00000        0.00000
    115.00        0.00000        0.00000
    116.00        0.00000        0.00000
    117.00        0.00000        0.00000
    118.00        0.00000        0.00000
    119.00        0.00000        0.00000
    120.00        0.00000        0.00000
    121.00        0.00000        0.00000
    122.00        0.00000        0.00000
    123.00        0.00000        0.00000
    124.00        0.00000        0.00000
    125.00        0.00000        0.00000
    126.00        0.00000        0.00000
    127.00        0.00000        0.00000
    128.00        0.00000        0.00000
    129.00        0.00000        0.00000
    130.00        0.00000        0.00000
    131.00        0.00000        0.00000
    132.00        0.00000        0.00000
    133.00        0.00000        0.00000
    134.00        0.00000        0.00000
    135.00        0.00000        0.00000
    136.00        0.00000        0.00000
    137.00        0.00000        0.00000
    138.00        0.00000        0.00000
    139.00        0.00000        0.00000
    140.00        0.00000        0.00000
    141.00        0.00000        0.00000
    142.00        0.00000        0.00000
    143.00        0.00000        0.00000
    144.00        0.00000        0.00000
    145.00        0.00000        0.00000
    146.00        0.00000        0.00000
    147.00        0.00000        0.00000
    148.00        0.00000        0.00000
    149.00        0.00000        0.00000
    150.00        0.00000        0.00000
    151.00        0.00000        0.00000
    152.00        0.00000        0.00000
    153.00        0.00000        0.00000
    154.00        0.00000        0.00000
    155.00        0.00000        0.00000
    156.00        0.00000        0.00000
    157.00        0.00000        0.00000
    158.00        0.00000        0.00000
    159.00        0.00000        0.00000
    160.00        0.00000        0.00000
    161.00        0.00000        0.00000
    162.00        0.00000        0.00000
    163.00        0.00000        0.00000
    164.00        0.00000        0.00000
    165.00        0.00000        0.00000
    166.00        0.00000        0.00000
    167.00        0.00000        0.00000
    168.00        0.00000        0.00000
    169.00        0.00000        0.00000
    170.00        0.00000        0.00000
    171.00        0.00000        0.00000
    172.00        0.00000        0.00000
    173.00        0.00000        0.00000
    174.00        0.00000        0.00000
    175.00        0.00000        0.00000
    176.00        0.00000        0.00000
    177.00        0.00000        0.00000
    178.00        0.00000        0.00000
    179.00        0.00000        0.00000
    180.00        0.00000        0.00000
    181.00        0.00000        0.00000
    182.00        0.00000        0.00000
    183.00        0.00000        0.00000
    184.00        0.00000        0.00000
    185.00        0.00000        0.00000
    186.00        0.00000        0.00000
    187.00        0.00000        0.00000
    188.00        0.00000        0.00000
    189.00        0.00000        0.00000
    190.00        0.00000        0.00000
    191.00        0.00000        0.00000
    192.00        0.00000        0.00000
    193.00        0.00000        0.00000
    194.00        0.00000        0.00000
    195.00        0.00000        0.00000
    196.00        0.00000        0.00000
    197.00        0.00000        0.00000
    198.00        0.00000        0.00000
    199.00        0.00000        0.00000
    200.00        0.00000        0.00000
    201.00        0.00000        0.00000
    202.00        0.00000        0.00000
    203.00        0.00000        0.00000
    204.00        0.00000        0.00000
    205.00        0.00000        0.00000
    206.00        0.00000        0.00000
    207.00        0.00000        0.00000
    208.00        0.00000        0.00000
    209.00        0.00000        0.00000
    210.00        0.00000        0.00000
    211.00        0.00000        0.00000
    212.00        0.00000        0.00000
    213.00        0.00000        0.00000
    214.00        0.00000        0.00000
    215.00        0.00000        0.00000
    216.00        0.00000        0.00000
    217.00        0.00000        0.00000
    218.00        0.00000        0.00000
    219.00        0.00000        0.00000
    220.00        0.00000        0.00000
    221.00        0.00000        0.00000
    222.00        0.00000        0.00000
    223.00        0.00000        0.00000
    224.00        0.00000        0.00000
    225.00        0.00000        0.00000
    226.00        0.00000        0.00000
    227.00        0.00000        0.00000
    228.00        0.00000        0.00000
    229.00        0.00000        0.00000
    230.00        0.00000        0.00000
    231.00        0.00000        0.00000
    232.00        0.00000        0.00000
    233.00        0.00000        0.00000
    234.00        0.00000        0.00000
    235.00        0.00000        0.00000
    236.00        0.00000        0.00000
    237.00        0.00000        0.00000
    238.00        0.00000        0.00000
    239.00        0.00000        0.00000
    240.00        0.00000        0.00000
    241.00        0.00000        0.00000
    242.00        0.00000        0.00000
    243.00        0.00000        0.00000
    244.00        0.00000        0.00000
    245.00        0.00000        0.00000
    246.00        0.00000        0.00000
    247.00        0.00000        0.00000
    248.00        0.00000        0.00000
    249.00        0.00000        0.00000
    250.00        0.00000        0.00000
    251.00        0.00000        0.00000
    252.00        0.00000        0.00000
    253.00        0.00000        0.00000
    254.00        0.00000        0.00000
    255.00        0.00000        0.00000
    256.00        0.00000        0.00000
    257.00        0.00000        0.00000
    258.00        0.00000        0.00000
    259.00        0.00000        0.00000
    260.00        0.00000        0.00000
    261.00        0.00000        0.00000
    262.00        0.00000        0.00000
    263.00        0.00000        0.00000
    264.00        0.00000        0.00000
    265.00        0.00000        0.00000
    266.00        0.00000        0.00000
    267.00        0.00000        0.00000
    268.00        0.00000        0.00000
    269.00        0.00000        0.00000
    270.00        0.00000        0.00000
    271.00        0.00000        0.00000
    272.00        0.00000        0.00000
    273.00        0.00000        0.00000
    274.00        0.00000        0.00000
    275.00        0.00000        0.00000
    276.00        0.00000        0.00000
    277.00        0.00000        0.00000
    278.00        0.00000        0.00000
    279.00        0.00000        0.00000
    280.00        0.00000        0.00000
    281.00        0.00000        0.00000
    282.00        0.00000        0.00000
    283.00        0.00000        0.00000
    284.00        0.00000        0.00000
    285.00        0.00000        0.00000
    286.00        0.00000        0.00000
    287.00        0.00000        0.00000
    288.00        0.00000        0.00000
    289.00        0.00000        0.00000
    290.00        0.00000        0.00000
    291.00        0.00000        0.00000
    292.00        0.00000        0.00000
    293.00        0.00000        0.00000
    294.00        0.00000        0.00000
    295.00        0.00000        0.00000
    296.00        0.00000        0.00000
    297.00        0.00000        0.00000
    298.00        0.00000        0.00000
    299.00        0.00000        0.00000
    300.00        0.00000        0.00000
    301.00        0.00000        0.00000
    302.00        0.00000        0.00000
    303.00        0.00000        0.00000
    304.00        0.00000        0.00000
    305.00        0.00000        0.00000
    306.00        0.00000        0.00000
    307.00        0.00000        0.00000
    308.00        0.00000        0.00000
    309.00        0.00000        0.00000
    310.00        0.00000        0.00000
    311.00        0.00000        0.00000
    312.00        0.00000        0.00000
    313.00        0.00000        0.00000
    314.00        0.00000        0.00000
    315.00        0.00000        0.00000
    316.00        0.00000        0.00000
    317.00        0.00000        0.00000
    318.00        0.00000        0.00000
    319.00        0.00000        0.00000
    320.00        0.00000        0.00000
    321.00        0.00000        0.00000
    322.00        0.00000        0.00000
    323.00        0.00000        0.00000
    324.00        0.00000        0.00000
    325.00        0.00000        0.00000
    326.00        0.00000        0.00000
    327.00        0.00000        0.00000
    328.00        0.00000        0.00000
    329.00        0.00000        0.00000
    330.00        0.00000        0.00000
    331.00        0.00000        0.00000
    332.00        0.00000        0.00000
    333.00        0.00000        0.00000
    334.00        0.00000        0.00000
    335.00        0.00000        0.00000
    336.00        0.00000        0.00000
    337.00        0.00000        0.00000
    338.00        0.00000        0.00000
    339.00        0.00000        0.00000
    340.00        0.00000        0.00000
    341.00        0.00000        0.00000
    342.00        0.00000        0.00000
    343.00        0.00000        0.00000
    344.00        0.00000        0.00000
    345.00        0.00000        0.00000
    346.00        0.00000        0.00000
    347.00        0.00000        0.00000
    348.00        0.00000        0.00000
    349.00        0.00000        0.00000
    350.00        0.00000        0.00000
    351.00        0.00000        0.00000
    352.00        0.00000        0.00000
    353.00        0.00000        0.00000
    354.00        0.00000        0.00000
    355.00        0.00000        0.00000
    356.00        0.00000        0.00000
    357.00        0.00000        0.00000
    358.00        0.00000        0.00000
    359.00        0.00000        0.00000
    360.00        0.00000        0.00000
    361.00        0.00000        0.00000
    362.00        0.00000        0.00000
    363.00        0.00000        0.00000
    364.00        0.00000        0.00000
    365.00        0.00000        0.00000
    366.00        0.00000        0.00000
    367.00        0.00000        0.00000
    368.00        0.00000        0.00000
    369.00        0.00000        0.00000
    370.00        0.00000        0.00000
    371.00        0.00000        0.00000
    372.00        0.00000        0.00000
    373.00        0.00000        0.00000
    374.00        0.00000        0.00000
    375.00        0.00000        0.00000
    376.00        0.00000        0.00000
    377.00        0.00000        0.00000
    378.00        0.00000        0.00000
    379.00        0.00000        0.00000
    380.00        0.00000        0.00000
    381.00        0.00000        0.00000
    382.00        0.00000        0.00000
    383.00        0.00000        0.00000
    384.00        0.00000        0.00000
    385.00        0.00000        0.00000
    386.00        0.00000        0.00000
    387.00        0.00000        0.00000
    388.00        0.00000        0.00000
    389.00        0.00000        0.00000
    390.00        0.00000        0.00000
    391.00        0.00000        0.00000
    392.00        0.00000        0.00000
    393.00        0.00000        0.00000
    394.00        0.00000        0.00000
    395.00        0.00000        0.00000
    396.00        0.00000        0.00000
    397.00        0.00000        0.00000
    398.00        0.00000        0.00000
    399.00        0.00000        0.00000
    400.00        0.00000        0.00000
    401.00        0.00000        0.00000
    402.00        0.00000        0.00000
    403.00        0.00000        0.00000
    404.00        0.00000        0.00000
    405.00        0.00000        0.00000
    406.00        0.00000        0.00000
    407.00        0.00000        0.00000
    408.00        0.00000        0.00000
    409.00        0.00000        0.00000
    410.00        0.00000        0.00000
    411.00        0.00000        0.00000
    412.00        0.00000        0.00000
    413.00        0.00000        0.00000
    414.00        0.00000        0.00000
    415.00        0.00000        0.00000
    416.00        0.00000        0.00000
    417.00        0.00000        0.00000
    418.00        0.00000        0.00000
    419.00        0.00000        0.00000
    420.00        0.00000        0.00000
    421.00        0.00000        0.00000
    422.00        0.00000        0.00000
    423.00        0.00000        0.00000
    424.00        0.00000        0.00000
    425.00        0.00000        0.00000
    426.00        0.00000        0.00000
    427.00        0.00000        0.00000
    428.00        0.00000        0.00000
    429.00        0.00000        0.00000
    430.00        0.00000        0.00000
    431.00        0.00000        0.00000
    432.00        0.00000        0.00000
    433.00        0.00000        0.00000
    434.00        0.00000        0.00000
    435.00        0.00000        0.00000
    436.00        0.00000        0.00000
    437.00        0.00000        0.00000
    438.00        0.00000        0.00000
    439.00        0.00000        0.00000
    440.00        0.00000        0.00000
    441.00        0.00000        0.00000
    442.00        0.00000        0.00000
    443.00        0.00000        0.00000
    444.00        0.00000        0.00000
    445.00        0.00000        0.00000
    446.00        0.00000        0.00000
    447.00        0.00000        0.00000
    448.00        0.00000        0.00000
    449.00        0.00000        0.00000
    450.00        0.00000        0.00000
    451.00        0.00000        0.00000
    452.00        0.00000        0.00000
    453.00        0.00000        0.00000
    454.00        0.00000        0.00000
    455.00        0.00000        0.00000
    456.00        0.00000        0.00000
    457.00        0.00000        0.00000
    458.00        0.00000        0.00000
    459.00        0.00000        0.00000
    460.00        0.00000        0.00000
    461.00        0.00000        0.00000
    462.00        0.00000        0.00000
    463.00        0.00000        0.00000
    464.00        0.00000        0.00000
    465.00        0.00000        0.00000
    466.00        0.00000        0.00000
    467.00        0.00000        0.00000
    468.00        0.00000        0.00000
    469.00        0.00000        0.00000
    470.00        0.00000        0.00000
    471.00        0.00000        0.00000
    472.00        0.00000        0.00000
    473.00        0.00000        0.00000
    474.00        0.00000        0.00000
    475.00        0.00000        0.00000
    476.00        0.00000        0.00000
    477.00        0.00000        0.00000
    478.00        0.00000        0.00000
    479.00        0.00000        0.00000
    480.00        0.00000        0.00000
    481.00        0.00000        0.00000
    482.00        0.00000        0.00000
    483.00        0.00000        0.00000
    484.00        0.00000        0.00000
    485.00        0.00000        0.00000
    486.00        0.00000        0.00000
    487.00        0.00000        0.00000
    488.00        0.00000        0.00000
    489.00        0.00000        0.00000
    490.00        0.00000        0.00000
    491.00        0.00000        0.00000
    492.00        0.00000        0.00000
    493.00        0.00000        0.00000
    494.00        0.00000        0.00000
    495.00        0.00000        0.00000
    496.00        0.00000        0.00000
    497.00        0.00000        0.00000
    498.00        0.00000        0.00000
    499.00        0.00000        0.00000
    500.00        0.00000        0.00000
    501.00        0.00000        0.00000
    502.00        0.00000        0.00000
    503.00        0.00000        0.00000
    504.00        0.00000        0.00000
    505.00        0.00000        0.00000
    506.00        0.00000        0.00000
    507.00        0.00000        0.00000
    508.00        0.00000        0.00000
    509.00        0.00000        0.00000
    510.00        0.00000        0.00000
    511.00        0.00000        0.00000
    512.00        0.00000        0.00000
    513.00        0.00000        0.00000
    514.00        0.00000        0.00000
    515.00        0.00000        0.00000
    516.00        0.00000        0.00000
    517.00        0.00000        0.00000
    518.00        0.00000        0.00000
    519.00        0.00000        0.00000
    520.00        0.00000        0.00000
    521.00        0.00000        0.00000
    522.00        0.00000        0.00000
    523.00        0.00000        0.00000
    524.00        0.00000        0.00000
    525.00        0.00000        0.00000
    526.00        0.00000        0.00000
    527.00        0.00000        0.00000
    528.00        0.00000        0.00000
    529.00        0.00000        0.00000
    530.00        0.00000        0.00000
    531.00        0.00000        0.00000
    532.00        0.00000        0.00000
    533.00        0.00000        0.00000
    534.00        0.00000        0.00000
    535.00        0.00000        0.00000
    536.00        0.00000        0.00000
    537.00        0.00000        0.00000
    538.00        0.00000        0.00000
    539.00        0.00000        0.00000
    540.00        0.00000        0.00000
    541.00        0.00000        0.00000
    542.00        0.00000        0.00000
    543.00        0.00000        0.00000
    544.00        0.00000        0.00000
    545.00        0.00000        0.00000
    546.00        0.00000        0.00000
    547.00        0.00000        0.00000
    548.00        0.00000        0.00000
    549.00        0.00000        0.00000
    550.00        0.00000        0.00000
    551.00        0.00000        0.00000
    552.00        0.00000        0.00000
    553.00        0.00000        0.00000
    554.00        0.00000        0.00000
    555.00        0.00000        0.00000
    556.00        0.00000        0.00000
    557.00        0.00000        0.00000
    558.00        0.00000        0.00000
    559.00        0.00000        0.00000
    560.00        0.00000        0.00000
    561.00        0.00000        0.00000
    562.00        0.00000        0.00000
    563.00        0.00000        0.00000
    564.00        0.00000        0.00000
    565.00        0.00000        0.00000
    566.00        0.00000        0.00000
    567.00        0.00000        0.00000
    568.00        0.00000        0.00000
    569.00        0.00000        0.00000
    570.00        0.00000        0.00000
    571.00        0.00000        0.00000
    572.00        0.00000        0.00000
    573.00        0.00000        0.00000
    574.00        0.00000        0.00000
    575.00        0.00000        0.00000
    576.00        0.00000        0.00000
    577.00        0.00000        0.00000
    578.00        0.00000        0.00000
    579.00        0.00000        0.00000
    580.00        0.00000        0.00000
    581.00        0.00000        0.00000
    582.00        0.00000        0.00000
    583.00        0.00000        0.00000
    584.00        0.00000        0.00000
    585.00        0.00000        0.00000
    586.00        0.00000        0.00000
    587.00        0.00000        0.00000
    588.00        0.00000        0.00000
    589.00        0.00000        0.00000
    590.00        0.00000        0.00000
    591.00        0.00000        0.00000
    592.00        0.00000        0.00000
    593.00        0.00000        0.00000
    594.00        0.00000        0.00000
    595.00        0.00000        0.00000
    596.00        0.00000        0.00000
    597.00        0.00000        0.00000
    598.00        0.00000        0.00000
    599.00        0.00000        0.00000
    600.00        0.00000        0.00000
    601.00        0.00000        0.00000
    602.00        0.00000        0.00000
    603.00        0.00000        0.00000
    604.00        0.00000        0.00000
    605.00        0.00000        0.00000
    606.00        0.00000        0.00000
    607.00        0.00000        0.00000
    608.00        0.00000        0.00000
    609.00        0.00000        0.00000
    610.00        0.00000        0.00000
    611.00        0.00000        0.00000
    612.00        0.00000        0.00000
    613.00        0.00000        0.00000
    614.00        0.00000        0.00000
    615.00        0.00000        0.00000
    616.00        0.00000        0.00000
    617.00        0.00000        0.00000
    618.00        0.00000        0.00000
    619.00        0.00000        0.00000
    620.00        0.00000        0.00000
    621.00        0.00000        0.00000
    622.00        0.00000        0.00000
    623.00        0.00000        0.00000
    624.00        0.00000        0.00000
    625.00        0.00000        0.00000
    626.00        0.00000        0.00000
    627.00        0.00000        0.00000
    628.00        0.00000        0.00000
    629.00        0.00000        0.00000
    630.00        0.00000        0.00000
    631.00        0.00000        0.00000
    632.00        0.00000        0.00000
    633.00        0.00000        0.00000
    634.00        0.00000        0.00000
    635.00        0.00000        0.00000
    636.00        0.00000        0.00000
    637.00        0.00000        0.00000
    638.00        0.00000        0.00000
    639.00        0.00000        0.00000
    640.00        0.00000        0.00000
    641.00        0.00000        0.00000
    642.00        0.00000        0.00000
    643.00        0.00000        0.00000
    644.00        0.00000        0.00000
    645.00        0.00000        0.00000
    646.00        0.00000        0.00000
    647.00        0.00000        0.00000
    648.00        0.00000        0.00000
    649.00        0.00000        0.00000
    650.00        0.00000        0.00000
    651.00        0.00000        0.00000
    652.00        0.00000        0.00000
    653.00        0.00000        0.00000
    654.00        0.00000        0.00000
    655.00        0.00000        0.00000
    656.00        0.00000        0.00000
    657.00        0.00000        0.00000
    658.00        0.00000        0.00000
    659.00        0.00000        0.00000
    660.00        0.00000        0.00000
    661.00        0.00000        0.00000
    662.00        0.00000        0.00000
    663.00        0.00000        0.00000
    664.00        0.00000        0.00000
    665.00        0.00000        0.00000
    666.00        0.00000        0.00000
    667.00        0.00000        0.00000
    668.00        0.00000        0.00000
    669.00        0.00000        0.00000
    670.00        0.00000        0.00000
    671.00        0.00000        0.00000
    672.00        0.00000        0.00000
    673.00        0.00000        0.00000
    674.00        0.00000        0.00000
    675.00        0.00000        0.00000
    676.00        0.00000        0.00000
    677.00        0.00000        0.00000
    678.00        0.00000        0.00000
    679.00        0.00000        0.00000
    680.00        0.00000        0.00000
    681.00        0.00000        0.00000
    682.00        0.00000        0.00000
    683.00        0.00000        0.00000
    684.00        0.00000        0.00000
    685.00        0.00000        0.00000
    686.00        0.00000        0.00000
    687.00        0.00000        0.00000
    688.00        0.00000        0.00000
    689.00        0.00000        0.00000
    690.00        0.00000        0.00000
    691.00        0.00000        0.00000
    692.00        0.00000        0.00000
    693.00        0.00000        0.00000
    694.00        0.00000        0.00000
    695.00        0.00000        0.00000
    696.00        0.00000        0.00000
    697.00        0.00000        0.00000
    698.00        0.00000        0.00000
    699.00        0.00000        0.00000
    700.00        0.00000        0.00000
    701.00        0.00000        0.00000
    702.00        0.00000        0.00000
    703.00        0.00000        0.00000
    704.00        0.00000        0.00000
    705.00        0.00000        0.00000
    706.00        0.00000        0.00000
    707.00        0.00000        0.00000
    708.00        0.00000        0.00000
    709.00        0.00000        0.00000
    710.00        0.00000        0.00000
    711.00        0.00000        0.00000
    712.00        0.00000        0.00000
    713.00        0.00000        0.00000
    714.00        0.00000        0.00000
    715.00        0.00000        0.00000
    716.00        0.00000        0.00000
    717.00        0.00000        0.00000
    718.00        0.00000        0.00000
    719.00        0.00000        0.00000
    720.00        0.00000        0.00000
    721.00        0.00000        0.00000
    722.00        0.00000        0.00000
    723.00        0.00000        0.00000
    724.00        0.00000        0.00000
    725.00        0.00000        0.00000
    726.00        0.00000        0.00000
    727.00        0.00000        0.00000
    728.00        0.00000        0.00000
    729.00        0.00000        0.00000
    730.00        0.00000        0.00000
    731.00        0.00000        0.00000
    732.00        0.00000        0.00000
    733.00        0.00000        0.00000
    734.00        0.00000        0.00000
    735.00        0.00000        0.00000
    736.00        0.00000        0.00000
    737.00        0.00000        0.00000
    738.00        0.00000        0.00000
    739.00        0.00000        0.00000
    740.00        0.00000        0.00000
    741.00        0.00000        0.00000
    742.00        0.00000        0.00000
    743.00        0.00000        0.00000
    744.00        0.00000        0.00000
    745.00        0.00000        0.00000
    746.00        0.00000        0.00000
    747.00        0.00000        0.00000
    748.00        0.00000        0.00000
    749.00        0.00000        0.00000
    750.00        0.00000        0.00000
    751.00        0.00000        0.00000
    752.00        0.00000        0.00000
    753.00        0.00000        0.00000
    754.00        0.00000        0.00000
    755.00        0.00000        0.00000
    756.00        0.00000        0.00000
    757.00        0.00000        0.00000
    758.00        0.00000        0.00000
    759.00        0.00000        0.00000
    760.00        0.00000        0.00000
    761.00        0.00000        0.00000
    762.00        0.00000        0.00000
    763.00        0.00000        0.00000
    764.00        0.00000        0.00000
    765.00        0.00000        0.00000
    766.00        0.00000        0.00000
    767.00        0.00000        0.00000
    768.00        0.00000        0.00000
    769.00        0.00000        0.00000
    770.00        0.00000        0.00000
    771.00        0.00000        0.00000
    772.00        0.00000        0.00000
    773.00        0.00000        0.00000
    774.00        0.00000        0.00000
    775.00        0.00000        0.00000
    776.00        0.00000        0.00000
    777.00        0.00000        0.00000
    778.00        0.00000        0.00000
    779.00        0.00000        0.00000
    780.00        0.00000        0.00000
    781.00        0.00000        0.00000
    782.00        0.00000        0.00000
    783.00        0.00000        0.00000
    784.00        0.00000        0.00000
    785.00        0.00000        0.00000
    786.00        0.00000        0.00000
    787.00        0.00000        0.00000
    788.00        0.00000        0.00000
    789.00        0.00000        0.00000
    790.00        0.00000        0.00000
    791.00        0.00000        0.00000
    792.00        0.00000        0.00000
    793.00        0.00000        0.00000
    794.00        0.00000        0.00000
    795.00        0.00000        0.00000
    796.00        0.00000        0.00000
    797.00        0.00000        0.00000
    798.00        0.00000        0.00000
    799.00        0.00000        0.00000
    800.00        0.00000        0.00000
    801.00        0.00000        0.00000
    802.00        0.00000        0.00000
    803.00        0.00000        0.00000
    804.00        0.00000        0.00000
    805.00        0.00000        0.00000
    806.00        0.00000        0.00000
    807.00        0.00000        0.00000
    808.00        0.00000        0.00000
    809.00        0.00000        0.00000
    810.00        0.00000        0.00000
    811.00        0.00000        0.00000
    812.00        0.00000        0.00000
    813.00        0.00000        0.00000
    814.00        0.00000        0.00000
    815.00        0.00000        0.00000
    816.00        0.00000        0.00000
    817.00        0.00000        0.00000
    818.00        0.00000        0.00000
    819.00        0.00000        0.00000
    820.00        0.00000        0.00000
    821.00        0.00000        0.00000
    822.00        0.00000        0.00000
    823.00        0.00000        0.00000
    824.00        0.00000        0.00000
    825.00        0.00000        0.00000
    826.00        0.00000        0.00000
    827.00        0.00000        0.00000
    828.00        0.00000        0.00000
    829.00        0.00000        0.00000
    830.00        0.00000        0.00000
    831.00        0.00000        0.00000
    832.00        0.00000        0.00000
    833.00        0.00000        0.00000
    834.00        0.00000        0.00000
    835.00        0.00000        0.00000
    836.00        0.00000        0.00000
    837.00        0.00000        0.00000
    838.00        0.00000        0.00000
    839.00        0.00000        0.00000
    840.00        0.00000        0.00000
    841.00        0.00000        0.00000
    842.00        0.00000        0.00000
    843.00        0.00000        0.00000
    844.00        0.00000        0.00000
    845.00        0.00000        0.00000
    846.00        0.00000        0.00000
    847.00        0.00000        0.00000
    848.00        0.00000        0.00000
    849.00        0.00000        0.00000
    850.00        0.00000        0.00000
    851.00        0.00000        0.00000
    852.00        0.00000        0.00000
    853.00        0.00000        0.00000
    854.00        0.00000        0.00000
    855.00        0.00000        0.00000
    856.00        0.00000        0.00000
    857.00        0.00000        0.00000
    858.00        0.00000        0.00000
    859.00        0.00000        0.00000
    860.00        0.00000        0.00000
    861.00        0.00000        0.00000
    862.00        0.00000        0.00000
    863.00        0.00000        0.00000
    864.00        0.00000        0.00000
    865.00        0.00000        0.00000
    866.00        0.00000        0.00000
    867.00        0.00000        0.00000
    868.00        0.00000        0.00000
    869.00        0.00000        0.00000
    870.00        0.00000        0.00000
    871.00        0.00000        0.00000
    872.00        0.00000        0.00000
    873.00        0.00000        0.00000
    874.00        0.00000        0.00000
    875.00        0.00000        0.00000
    876.00        0.00000        0.00000
    877.00        0.00000        0.00000
    878.00        0.00000        0.00000
    879.00        0.00000        0.00000
    880.00        0.00000        0.00000
    881.00        0.00000        0.00000
    882.00        0.00000        0.00000
    883.00        0.00000        0.00000
    884.00        0.00000        0.00000
    885.00        0.00000        0.00000
    886.00        0.00000        0.00000
    887.00        0.00000        0.00000
    888.00        0.00000        0.00000
    889.00        0.00000        0.00000
    890.00        0.00000        0.00000
    891.00        0.00000        0.00000
    892.00        0.00000        0.00000
    893.00        0.00000        0.00000
    894.00        0.00000        0.00000
    895.00        0.00000        0.00000
    896.00        0.00000        0.00000
    897.00        0.00000        0.00000
    898.00        0.00000        0.00000
    899.00        0.00000        0.00000
    900.00        0.00000        0.00000
    901.00        0.00000        0.00000
    902.00        0.00000        0.00000
    903.00        0.00000        0.00000
    904.00        0.00000        0.00000
    905.00        0.00000        0.00000
    906.00        0.00000        0.00000
    907.00        0.00000        0.00000
    908.00        0.00000        0.00000
    909.00        0.00000        0.00000
    910.00        0.00000        0.00000
    911.00        0.00000        0.00000
    912.00        0.00000        0.00000
    913.00        0.00000        0.00000
    914.00        0.00000        0.00000
    915.00        0.00000        0.00000
    916.00        0.00000        0.00000
    917.00        0.00000        0.00000
    918.00        0.00000        0.00000
    919.00        0.00000        0.00000
    920.00        0.00000        0.00000
    921.00        0.00000        0.00000
    922.00        0.00000        0.00000
    923.00        0.00000        0.00000
    924.00        0.00000        0.00000
    925.00        0.00000        0.00000
    926.00        0.00000        0.00000
    927.00        0.00000        0.00000
    928.00        0.00000        0.00000
    929.00        0.00000        0.00000
    930.00        0.00000        0.00000
    931.00        0.00000        0.00000
    932.00        0.00000        0.00000
    933.00        0.00000        0.00000
    934.00        0.00000        0.00000
    935.00        0.00000        0.00000
    936.00        0.00000        0.00000
    937.00        0.00000        0.00000
    938.00        0.00000        0.00000
    939.00        0.00000        0.00000
    940.00        0.00000        0.00000
    941.00        0.00000        0.00000
    942.00        0.00000        0.00000
    943.00        0.00000        0.00000
    944.00        0.00000        0.00000
    945.00        0.00000        0.00000
    946.00        0.00000        0.00000
    947.00        0.00000        0.00000
    948.00        0.00000        0.00000
    949.00        0.00000        0.00000
    950.00        0.00000        0.00000
    951.00        0.00000        0.00000
    952.00        0.00000        0.00000
    953.00        0.00000        0.00000
    954.00        0.00000        0.00000
    955.00        0.00000        0.00000
    956.00        0.00000        0.00000
    957.00        0.00000        0.00000
    958.00        0.00000        0.00000
    959.00        0.00000        0.00000
    960.00        0.00000        0.00000
    961.00        0.00000        0.00000
    962.00        0.00000        0.00000
    963.00        0.00000        0.00000
    964.00        0.00000        0.00000
    965.00        0.00000        0.00000
    966.00        0.00000        0.00000
    967.00        0.00000        0.00000
    968.00        0.00000        0.00000
    969.00        0.00000        0.00000
    970.00        0.00000        0.00000
    971.00        0.00000        0.00000
    972.00        0.00000        0.00000
    973.00        0.00000        0.00000
    974.00        0.00000        0.00000
    975.00        0.00000        0.00000
    976.00        0.00000        0.00000
    977.00        0.00000        0.00000
    978.00        0.00000        0.00000
    979.00        0.00000        0.00000
    980.00        0.00000        0.00000
    981.00        0.00000        0.00000
    982.00        0.00000        0.00000
    983.00        0.00000        0.00000
    984.00        0.00000        0.00000
    985.00        0.00000        0.00000
    986.00        0.00000        0.00000
    987.00        0.00000        0.00000
    988.00        0.00000        0.00000
    989.00        0.00000        0.00000
    990.00        0.00000        0.00000
    991.00        0.00000        0.00000
    992.00        0.00000        0.00000
    993.00        0.00000        0.00000
    994.00        0.00000        0.00000
    995.00        0.00000        0.00000
    996.00        0.00000        0.00000
    997.00        0.00000        0.00000
    998.00        0.00000        0.00000
    999.00        0.00000        0.00000
   1000.00        0.00000        0.00000
   1001.00        0.00000        0.00000
   1002.00        0.00000        0.00000
   1003.00        0.00000        0.00000
   1004.00        0.00000        0.00000
   1005.00        0.00000        0.00000
   1006.00        0.00000        0.00000
   1007.00        0.00000        0.00000
   1008.00        0.00000        0.00000
   1009.00        0.00000        0.00000
   1010.00        0.00000        0.00000
   1011.00        0.00000        0.00000
   1012.00        0.00000        0.00000
   1013.00        0.00000        0.00000
   1014.00        0.00000        0.00000
   1015.00        0.00000        0.00000
   1016.00        0.00000        0.00000
   1017.00        0.00000        0.00000
   1018.00        0.00000        0.00000
   1019.00        0.00000        0.00000
   1020.00        0.00000        0.00000
   1021.00        0.00000        0.00000
   1022.00        0.00000        0.00000
   1023.00        0.00000        0.00000
   1024.00        0.00000        0.00000
   1025.00        0.00000        0.00000
   1026.00        0.00000        0.00000
   1027.00        0.00000        0.00000
   1028.00        0.00000        0.00000
   1029.00        0.00000        0.00000
   1030.00        0.00000        0.00000
   1031.00        0.00000        0.00000
   1032.00        0.00000        0.00000
   1033.00        0.00000        0.00000
   1034.00        0.00000        0.00000
   1035.00        0.00000        0.00000
   1036.00        0.00000        0.00000
   1037.00        0.00000        0.00000
   1038.00        0.00000        0.00000
   1039.00        0.00000        0.00000
   1040.00        0.00000        0.00000
   1041.00        0.00000        0.00000
   1042.00        0.00000        0.00000
   1043.00        0.00000        0.00000
   1044.00        0.00000        0.00000
   1045.00        0.00000        0.00000
   1046.00        0.00000        0.00000
   1047.00        0.00000        0.00000
   1048.00        0.00000        0.00000
   1049.00        0.00000        0.00000
   1050.00        0.00000        0.00000
   1051.00        0.00000        0.00000
   1052.00        0.00000        0.00000
   1053.00        0.00000        0.00000
   1054.00        0.00000        0.00000
   1055.00        0.00000        0.00000
   1056.00        0.00000        0.00000
   1057.00        0.00000        0.00000
   1058.00        0.00000        0.00000
   1059.00        0.00000        0.00000
   1060.00        0.00000        0.00000
   1061.00        0.00000        0.00000
   1062.00        0.00000        0.00000
   1063.00        0.00000        0.00000
   1064.00        0.00000        0.00000
   1065.00        0.00000        0.00000
   1066.00        0.00000        0.00000
   1067.00        0.00000        0.00000
   1068.00        0.00000        0.00000
   1069.00        0.00000        0.00000
   1070.00        0.00000        0.00000
   1071.00        0.00000        0.00000
   1072.00        0.00000        0.00000
   1073.00        0.00000        0.00000
   1074.00        0.00000        0.00000
   1075.00        0.00000        0.00000
   1076.00        0.00000        0.00000
   1077.00        0.00000        0.00000
   1078.00        0.00000        0.00000
   1079.00        0.00000        0.00000
   1080.00        0.00000        0.00000
   1081.00        0.00000        0.00000
   1082.00        0.00000        0.00000
   1083.00        0.00000        0.00000
   1084.00        0.00000        0.00000
   1085.00        0.00000        0.00000
   1086.00        0.00000        0.00000
   1087.00        0.00000        0.00000
   1088.00        0.00000        0.00000
   1089.00        0.00000        0.00000
   1090.00        0.00000        0.00000
   1091.00        0.00000        0.00000
   1092.00        0.00000        0.00000
   1093.00        0.00000        0.00000
   1094.00        0.00000        0.00000
   1095.00        0.00000        0.00000
   1096.00        0.00000        0.00000
   1097.00        0.00000        0.00000
   1098.00        0.00000        0.00000
   1099.00        0.00000        0.00000
   1100.00        0.00000        0.00000
   1101.00        0.00000        0.00000
   1102.00        0.00000        0.00000
   1103.00        0.00000        0.00000
   1104.00        0.00000        0.00000
   1105.00        0.00000        0.00000
   1106.00        0.00000        0.00000
   1107.00        0.00000        0.00000
   1108.00        0.00000        0.00000
   1109.00        0.00000        0.00000
   1110.00        0.00000        0.00000
   1111.00        0.00000        0.00000
   1112.00        0.00000        0.00000
   1113.00        0.00000        0.00000
   1114.00        0.00000        0.00000
   1115.00        0.00000        0.00000
   1116.00        0.00000        0.00000
   1117.00        0.00000        0.00000
   1118.00        0.00000        0.00000
   1119.00        0.00000        0.00000
   1120.00        0.00000        0.00000
   1121.00        0.00000        0.00000
   1122.00        0.00000        0.00000
   1123.00        0.00000        0.00000
   1124.00        0.00000        0.00000
   1125.00        0.00000        0.00000
   1126.00        0.00000        0.00000
   1127.00        0.00000        0.00000
   1128.00        0.00000        0.00000
   1129.00        0.00000        0.00000
   1130.00        0.00000        0.00000
   1131.00        0.00000        0.00000
   1132.00        0.00000        0.00000
   1133.00        0.00000        0.00000
   1134.00        0.00000        0.00000
   1135.00        0.00000        0.00000
   1136.00        0.00000        0.00000
   1137.00        0.00000        0.00000
   1138.00        0.00000        0.00000
   1139.00        0.00000        0.00000
   1140.00        0.00000        0.00000
   1141.00        0.00000        0.00000
   1142.00        0.00000        0.00000
   1143.00        0.00000        0.00000
   1144.00        0.00000        0.00000
   1145.00        0.00000        0.00000
   1146.00        0.00000        0.00000
   1147.00        0.00000        0.00000
   1148.00        0.00000        0.00000
   1149.00        0.00000        0.00000
   1150.00        0.00000        0.00000
   1151.00        0.00000        0.00000
   1152.00        0.00000        0.00000
   1153.00        0.00000        0.00000
   1154.00        0.00000        0.00000
   1155.00        0.00000        0.00000
   1156.00        0.00000        0.00000
   1157.00        0.00000        0.00000
   1158.00        0.00000        0.00000
   1159.00        0.00000        0.00000
   1160.00        0.00000        0.00000
   1161.00        0.00000        0.00000
   1162.00        0.00000        0.00000
   1163.00        0.00000        0.00000
   1164.00        0.00000        0.00000
   1165.00        0.00000        0.00000
   1166.00        0.00000        0.00000
   1167.00        0.00000        0.00000
   1168.00        0.00000        0.00000
   1169.00        0.00000        0.00000
   1170.00        0.00000        0.00000
   1171.00        0.00000        0.00000
   1172.00        0.00000        0.00000
   1173.00        0.00000        0.00000
   1174.00        0.00000        0.00000
   1175.00        0.00000        0.00000
   1176.00        0.00000        0.00000
   1177.00        0.00000        0.00000
   1178.00        0.00000        0.00000
   1179.00        0.00000        0.00000
   1180.00        0.00000        0.00000
   1181.00        0.00000        0.00000
   1182.00        0.00000        0.00000
   1183.00        0.00000        0.00000
   1184.00        0.00000        0.00000
   1185.00        0.00000        0.00000
   1186.00        0.00000        0.00000
   1187.00        0.00000        0.00000
   1188.00        0.00000        0.00000
   1189.00        0.00000        0.00000
   1190.00        0.00000        0.00000
   1191.00        0.00000        0.00000
   1192.00        0.00000        0.00000
   1193.00        0.00000        0.00000
   1194.00        0.00000        0.00000
   1195.00        0.00000        0.00000
   1196.00        0.00000        0.00000
   1197.00        0.00000        0.00000
   1198.00        0.00000        0.00000
   1199.00        0.00000        0.00000
   1200.00        0.00000        0.00000
   1201.00        0.00000        0.00000
   1202.00        0.00000        0.00000
   1203.00        0.00000        0.00000
   1204.00        0.00000        0.00000
   1205.00        0.00000        0.00000
   1206.00        0.00000        0.00000
   1207.00        0.00000        0.00000
   1208.00        0.00000        0.00000
   1209.00        0.00000        0.00000
   1210.00        0.00000        0.00000
   1211.00        0.00000        0.00000
   1212.00        0.00000        0.00000
   1213.00        0.00000        0.00000
   1214.00        0.00000        0.00000
   1215.00        0.00000        0.00000
   1216.00        0.00000        0.00000
   1217.00        0.00000        0.00000
   1218.00        0.00000        0.00000
   1219.00        0.00000        0.00000
   1220.00        0.00000        0.00000
   1221.00        0.00000        0.00000
   1222.00        0.00000        0.00000
   1223.00        0.00000        0.00000
   1224.00        0.00000        0.00000
   1225.00        0.00000        0.00000
   1226.00        0.00000        0.00000
   1227.00        0.00000        0.00000
   1228.00        0.00000        0.00000
   1229.00        0.00000        0.00000
   1230.00        0.00000        0.00000
   1231.00        0.00000        0.00000
   1232.00        0.00000        0.00000
   1233.00        0.00000        0.00000
   1234.00        0.00000        0.00000
   1235.00        0.00000        0.00000
   1236.00        0.00000        0.00000
   1237.00        0.00000        0.00000
   1238.00        0.00000        0.00000
   1239.00        0.00000        0.00000
   1240.00        0.00000        0.00000
   1241.00        0.00000        0.00000
   1242.00        0.00000        0.00000
   1243.00        0.00000        0.00000
   1244.00        0.00000        0.00000
   1245.00        0.00000        0.00000
   1246.00        0.00000        0.00000
   1247.00        0.00000        0.00000
   1248.00        0.00000        0.00000
   1249.00        0.00000        0.00000
   1250.00        0.00000        0.00000
   1251.00        0.00000        0.00000
   1252.00        0.00000        0.00000
   1253.00        0.00000        0.00000
   1254.00        0.00000        0.00000
   1255.00        0.00000        0.00000
   1256.00        0.00000        0.00000
   1257.00        0.00000        0.00000
   1258.00        0.00000        0.00000
   1259.00        0.00000        0.00000
   1260.00        0.00000        0.00000
   1261.00        0.00000        0.00000
   1262.00        0.00000        0.00000
   1263.00        0.00000        0.00000
   1264.00        0.00000        0.00000
   1265.00        0.00000        0.00000
   1266.00        0.00000        0.00000
   1267.00        0.00000        0.00000
   1268.00        0.00000        0.00000
   1269.00        0.00000        0.00000
   1270.00        0.00000        0.00000
   1271.00        0.00000        0.00000
   1272.00        0.00000        0.00000
   1273.00        0.00000        0.00000
   1274.00        0.00000        0.00000
   1275.00        0.00000        0.00000
   1276.00        0.00000        0.00000
   1277.00        0.00000        0.00000
   1278.00        0.00000        0.00000
   1279.00        0.00000        0.00000
   1280.00        0.00000        0.00000
   1281.00        0.00000        0.00000
   1282.00        0.00000        0.00000
   1283.00        0.00000        0.00000
   1284.00        0.00000        0.00000
   1285.00        0.00000        0.00000
   1286.00        0.00000        0.00000
   1287.00        0.00000        0.00000
   1288.00        0.00000        0.00000
   1289.00        0.00000        0.00000
   1290.00        0.00000        0.00000
   1291.00        0.00000        0.00000
   1292.00        0.00000        0.00000
   1293.00        0.00000        0.00000
   1294.00        0.00000        0.00000
   1295.00        0.00000        0.00000
   1296.00        0.00000        0.00000
   1297.00        0.00000        0.00000
   1298.00        0.00000        0.00000
   1299.00        0.00000        0.00000
   1300.00        0.00000        0.00000
   1301.00        0.00000        0.00000
   1302.00        0.00000        0.00000
   1303.00        0.00000        0.00000
   1304.00        0.00000        0.00000
   1305.00        0.00000        0.00000
   1306.00        0.00000        0.00000
   1307.00        0.00000        0.00000
   1308.00        0.00000        0.00000
   1309.00        0.00000        0.00000
   1310.00        0.00000        0.00000
   1311.00        0.00000        0.00000
   1312.00        0.00000        0.00000
   1313.00        0.00000        0.00000
   1314.00        0.00000        0.00000
   1315.00        0.00000        0.00000
   1316.00        0.00000        0.00000
   1317.00        0.00000        0.00000
   1318.00        0.00000        0.00000
   1319.00        0.00000        0.00000
   1320.00        0.00000        0.00000
   1321.00        0.00000        0.00000
   1322.00        0.00000        0.00000
   1323.00        0.00000        0.00000
   1324.00        0.00000        0.00000
   1325.00        0.00000        0.00000
   1326.00        0.00000        0.00000
   1327.00        0.00000        0.00000
   1328.00        0.00000        0.00000
   1329.00        0.00000        0.00000
   1330.00        0.00000        0.00000
   1331.00        0.00000        0.00000
   1332.00        0.00000        0.00000
   1333.00        0.00000        0.00000
   1334.00        0.00000        0.00000
   1335.00        0.00000        0.00000
   1336.00        0.00000        0.00000
   1337.00        0.00000        0.00000
   1338.00        0.00000        0.00000
   1339.00        0.00000        0.00000
   1340.00        0.00000        0.00000
   1341.00        0.00000        0.00000
   1342.00        0.00000        0.00000
   1343.00        0.00000        0.00000
   1344.00        0.00000        0.00000
   1345.00        0.00000        0.00000
   1346.00        0.00000        0.00000
   1347.00        0.00000        0.00000
   1348.00        0.00000        0.00000
   1349.00        0.00000        0.00000
   1350.00        0.00000        0.00000
   1351.00        0.00000        0.00000
   1352.00        0.00000        0.00000
   1353.00        0.00000        0.00000
   1354.00        0.00000        0.00000
   1355.00        0.00000        0.00000
   1356.00        0.00000        0.00000
   1357.00        0.00000        0.00000
   1358.00        0.00000        0.00000
   1359.00        0.00000        0.00000
   1360.00        0.00000        0.00002
   1361.00        0.00000        0.00002
   1362.00        0.00000        0.00002
   1363.00        0.00000        0.00002
   1364.00        0.00000        0.00002
   1365.00        0.00000        0.00002
   1366.00        0.00000        0.00002
   1367.00        0.00000        0.00002
   1368.00        0.00000        0.00002
   1369.00        0.00000        0.00002
   1370.00        0.00000        0.00002
   1371.00        0.00000        0.00003
   1372.00        0.00000        0.00003
   1373.00        0.00000        0.00003
   1374.00        0.00000        0.00003
   1375.00        0.00000        0.00003
   1376.00        0.00000        0.00003
   1377.00        0.00000        0.00005
   1378.00        0.00000        0.00005
   1379.00        0.00000        0.00005
   1380.00        0.00000        0.00005
   1381.00        0.00000        0.00006
   1382.00        0.00000        0.00006
   1383.00        0.00000        0.00006
   1384.00        0.00000        0.00006
   1385.00        0.00000        0.00008
   1386.00        0.00000        0.00008
   1387.00        0.00000        0.00009
   1388.00        0.00000        0.00009
   1389.00        0.00000        0.00009
   1390.00        0.00000        0.00011
   1391.00        0.00000        0.00011
   1392.00        0.00000        0.00012
   1393.00        0.00000        0.00012
   1394.00        0.00000        0.00014
   1395.00        0.00000        0.00014
   1396.00        0.00000        0.00015
   1397.00        0.00000        0.00017
   1398.00        0.00000        0.00017
   1399.00        0.00000        0.00018
   1400.00        0.00000        0.00020
   1401.00        0.00000        0.00021
   1402.00        0.00000        0.00023
   1403.00        0.00000        0.00024
   1404.00        0.00000        0.00026
   1405.00        0.00000        0.00027
   1406.00        0.00000        0.00029
   1407.00        0.00000        0.00031
   1408.00        0.00000        0.00032
   1409.00        0.00000        0.00034
   1410.00        0.00000        0.00037
   1411.00        0.00000        0.00038
   1412.00        0.00000        0.00040
   1413.00        0.00000        0.00043
   1414.00        0.00000        0.00046
   1415.00        0.00000        0.00047
   1416.00        0.00000        0.00050
   1417.00        0.00000        0.00053
   1418.00        0.00000        0.00056
   1419.00        0.00000        0.00060
   1420.00        0.00000        0.00063
   1421.00        0.00000        0.00066
   1422.00        0.00000        0.00070
   1423.00        0.00000        0.00073
   1424.00        0.00000        0.00078
   1425.00        0.00000        0.00081
   1426.00        0.00000        0.00085
   1427.00        0.00000        0.00090
   1428.00        0.00000        0.00095
   1429.00        0.00000        0.00101
   1430.00        0.00000        0.00105
   1431.00        0.00000        0.00111
   1432.00        0.00000        0.00117
   1433.00        0.00000        0.00124
   1434.00        0.00000        0.00130
   1435.00        0.00000        0.00136
   1436.00        0.00000        0.00143
   1437.00        0.00000        0.00150
   1438.00        0.00000        0.00157
   1439.00        0.00000        0.00166
   1440.00        0.00000        0.00174
   1441.00        0.00000        0.00183
   1442.00        0.00000        0.00192
   1443.00        0.00000        0.00201
   1444.00        0.00000        0.00212
   1445.00        0.00000        0.00221
   1446.00        0.00000        0.00233
   1447.00        0.00000        0.00244
   1448.00        0.00000        0.00256
   1449.00        0.00000        0.00269
   1450.00        0.00000        0.00282
   1451.00        0.00000        0.00294
   1452.00        0.00000        0.00310
   1453.00        0.00000        0.00325
   1454.00        0.00000        0.00340
   1455.00        0.00000        0.00356
   1456.00        0.00000        0.00372
   1457.00        0.00000        0.00391
   1458.00        0.00000        0.00409
   1459.00        0.00000        0.00429
   1460.00        0.00000        0.00449
   1461.00        0.00000        0.00468
   1462.00        0.00000        0.00491
   1463.00        0.00000        0.00514
   1464.00        0.00000        0.00537
   1465.00        0.00000        0.00562
   1466.00        0.00000        0.00587
   1467.00        0.00000        0.00615
   1468.00        0.00000        0.00642
   1469.00        0.00000        0.00671
   1470.00        0.00000        0.00702
   1471.00        0.00000        0.00734
   1472.00        0.00000        0.00768
   1473.00        0.00000        0.00801
   1474.00        0.00000        0.00838
   1475.00        0.00000        0.00874
   1476.00        0.00000        0.00914
   1477.00        0.00000        0.00954
   1478.00        0.00000        0.00996
   1479.00        0.00000        0.01039
   1480.00        0.00000        0.01085
   1481.00        0.00000        0.01132
   1482.00        0.00000        0.01183
   1483.00        0.00000        0.01233
   1484.00        0.00000        0.01286
   1485.00        0.00000        0.01341
   1486.00        0.00000        0.01399
   1487.00        0.00000        0.01459
   1488.00        0.00000        0.01521
   1489.00        0.00000        0.01585
   1490.00        0.00000        0.01653
   1491.00        0.00000        0.01723
   1492.00        0.00000        0.01794
   1493.00        0.00000        0.01869
   1494.00        0.00000        0.01947
   1495.00        0.00000        0.02028
   1496.00        0.00000        0.02112
   1497.00        0.00000        0.02199
   1498.00        0.00000        0.02289
   1499.00        0.00000        0.02382
   1500.00        0.00000        0.02480
   1501.00        0.00000        0.02579
   1502.00        0.00000        0.02684
   1503.00        0.00000        0.02791
   1504.00        0.00000        0.02902
   1505.00        0.00000        0.03018
   1506.00        0.00000        0.03139
   1507.00        0.00000        0.03262
   1508.00        0.00000        0.03391
   1509.00        0.00000        0.03523
   1510.00        0.00000        0.03661
   1511.00        0.00000        0.03802
   1512.00        0.00000        0.03951
   1513.00        0.00000        0.04102
   1514.00        0.00000        0.04259
   1515.00        0.00000        0.04422
   1516.00        0.00000        0.04590
   1517.00        0.00000        0.04764
   1518.00        0.00000        0.04942
   1519.00        0.00000        0.05127
   1520.00        0.00000        0.05318
   1521.00        0.00000        0.05516
   1522.00        0.00000        0.05719
   1523.00        0.00000        0.05930
   1524.00        0.00000        0.06146
   1525.00        0.00000        0.06369
   1526.00        0.00000        0.06599
   1527.00        0.00000        0.06836
   1528.00        0.00000        0.07082
   1529.00        0.00000        0.07333
   1530.00        0.00000        0.07593
   1531.00        0.00000        0.07860
   1532.00        0.00000        0.08134
   1533.00        0.00000        0.08418
   1534.00        0.00000        0.08710
   1535.00        0.00000        0.09009
   1536.00        0.00000        0.09317
   1537.00        0.00000        0.09634
   1538.00        0.00000        0.09959
   1539.00        0.00000        0.10295
   1540.00        0.00000        0.10638
   1541.00        0.00000        0.10992
   1542.00        0.00000        0.11354
   1543.00        0.00000        0.11726
   1544.00        0.00000        0.12109
   1545.00        0.00000        0.12502
   1546.00        0.00000        0.12903
   1547.00        0.00000        0.13315
   1548.00        0.00000        0.13737
   1549.00        0.00000        0.14171
   1550.00        0.00000        0.14613
   1551.00        0.00000        0.15068
   1552.00        0.00000        0.15533
   1553.00        0.00000        0.16010
   1554.00        0.00000        0.16496
   1555.00        0.00000        0.16994
   1556.00        0.00000        0.17503
   1557.00        0.00000        0.18024
   1558.00        0.00000        0.18556
   1559.00        0.00000        0.19099
   1560.00        0.00000        0.19655
   1561.00        0.00000        0.20221
   1562.00        0.00000        0.20799
   1563.00        0.00000        0.21390
   1564.00        0.00000        0.21991
   1565.00        0.00000        0.22606
   1566.00        0.00000        0.23230
   1567.00        0.00000        0.23868
   1568.00        0.00000        0.24516
   1569.00        0.00000        0.25177
   1570.00        0.00000        0.25850
   1571.00        0.00000        0.26534
   1572.00        0.00000        0.27229
   1573.00        0.00000        0.27937
   1574.00        0.00000        0.28656
   1575.00        0.00000        0.29387
   1576.00        0.00000        0.30128
   1577.00        0.00000        0.30882
   1578.00        0.00000        0.31645
   1579.00        0.00000        0.32420
   1580.00        0.00000        0.33208
   1581.00        0.00000        0.34004
   1582.00        0.00000        0.34811
   1583.00        0.00000        0.35629
   1584.00        0.00000        0.36458
   1585.00        0.00000        0.37296
   1586.00        0.00000        0.38144
   1587.00        0.00000        0.39001
   1588.00        0.00000        0.39868
   1589.00        0.00000        0.40744
   1590.00        0.00000        0.41628
   1591.00        0.00000        0.42520
   1592.00        0.00000        0.43422
   1593.00        0.00000        0.44331
   1594.00        0.00000        0.45247
   1595.00        0.00000        0.46172
   1596.00        0.00000        0.47102
   1597.00        0.00000        0.48039
   1598.00        0.00000        0.48982
   1599.00        0.00000        0.49933
   1600.00        0.00000        0.50887
   1601.00        0.00000        0.51846
   1602.00        0.00000        0.52811
   1603.00        0.00000        0.53780
   1604.00        0.00000        0.54752
   1605.00        0.00000        0.55727
   1606.00        0.00000        0.56705
   1607.00        0.00000        0.57686
   1608.00        0.00000        0.58669
   1609.00        0.00000        0.59653
   1610.00        0.00000        0.60637
   1611.00        0.00000        0.61623
   1612.00        0.00000        0.62608
   1613.00        0.00000        0.63594
   1614.00        0.00000        0.64578
   1615.00        0.00000        0.65561
   1616.00        0.00000        0.66542
   1617.00        0.00000        0.67522
   1618.00        0.00000        0.68497
   1619.00        0.00000        0.69469
   1620.00        0.00000        0.70438
   1621.00        0.00000        0.71402
   1622.00        0.00000        0.72362
   1623.00        0.00000        0.73315
   1624.00        0.00000        0.74263
   1625.00        0.00000        0.75206
   1626.00        0.00000        0.76140
   1627.00        0.00000        0.77068
   1628.00        0.00000        0.77988
   1629.00        0.00000        0.78900
   1630.00        0.00000        0.79803
   1631.00        0.00000        0.80698
   1632.00        0.00000        0.81581
   1633.00        0.00000        0.82457
   1634.00        0.00000        0.83321
   1635.00        0.00000        0.84174
   1636.00        0.00000        0.85016
   1637.00        0.00000        0.85847
   1638.00        0.00000        0.86665
   1639.00        0.00000        0.87473
   1640.00        0.00000        0.88266
   1641.00        0.00000        0.89047
   1642.00        0.00000        0.89815
   1643.00        0.00000        0.90570
   1644.00        0.00000        0.91310
   1645.00        0.00000        0.92036
   1646.00        0.00000        0.92747
   1647.00        0.00000        0.93445
   1648.00        0.00000        0.94127
   1649.00        0.00000        0.94795
   1650.00        0.00000        0.95447
   1651.00        0.00000        0.96083
   1652.00        0.00000        0.96704
   1653.00        0.00000        0.97308
   1654.00        0.00000        0.97897
   1655.00        0.00000        0.98471
   1656.00        0.00000        0.99028
   1657.00        0.00000        0.99568
   1658.00        0.00000        1.00093
   1659.00        0.00000        1.00601
   1660.00        0.00000        1.01093
   1661.00        0.00000        1.01569
   1662.00        0.00000        1.02028
   1663.00        0.00000        1.02470
   1664.00        0.00000        1.02896
   1665.00        0.00000        1.03305
   1666.00        0.00000        1.03699
   1667.00        0.00000        1.04076
   1668.00        0.00000        1.04437
   1669.00        0.00000        1.04782
   1670.00        0.00000        1.05110
   1671.00        0.00000        1.05424
   1672.00        0.00000        1.05721
   1673.00        0.00000        1.06003
   1674.00        0.00000        1.06268
   1675.00        0.00000        1.06520
   1676.00        0.00000        1.06755
   1677.00        0.00000        1.06976
   1678.00        0.00000        1.07182
   1679.00        0.00000        1.07373
   1680.00        0.00000        1.07550
   1681.00        0.00000        1.07713
   1682.00        0.00000        1.07861
   1683.00        0.00000        1.07996
   1684.00        0.00000        1.08118
   1685.00        0.00000        1.08224
   1686.00        0.00000        1.08319
   1687.00        0.00000        1.08400
   1688.00        0.00000        1.08470
   1689.00        0.00000        1.08525
   1690.00        0.00000        1.08569
   1691.00        0.00000        1.08601
   1692.00        0.00000        1.08621
   1693.00        0.00000        1.08630
   1694.00        0.00000        1.08627
   1695.00        0.00000        1.08614
   1696.00        0.00000        1.08588
   1697.00        0.00000        1.08553
   1698.00        0.00000        1.08507
   1699.00        0.00000        1.08450
   1700.00        0.00000        1.08383
   1701.00        0.00000        1.08307
   1702.00        0.00000        1.08220
   1703.00        0.00000        1.08124
   1704.00        0.00000        1.08018
   1705.00        0.00000        1.07904
   1706.00        0.00000        1.07780
   1707.00        0.00000        1.07648
   1708.00        0.00000        1.07507
   1709.00        0.00000        1.07356
   1710.00        0.00000        1.07199
   1711.00        0.00000        1.07033
   1712.00        0.00000        1.06857
   1713.00        0.00000        1.06674
   1714.00        0.00000        1.06483
   1715.00        0.00000        1.06284
   1716.00        0.00000        1.06078
   1717.00        0.00000        1.05862
   1718.00        0.00000        1.05641
   1719.00        0.00000        1.05411
   1720.00        0.00000        1.05173
   1721.00        0.00000        1.04927
   1722.00        0.00000        1.04674
   1723.00        0.00000        1.04414
   1724.00        0.00000        1.04146
   1725.00        0.00000        1.03870
   1726.00        0.00000        1.03586
   1727.00        0.00000        1.03296
   1728.00        0.00000        1.02997
   1729.00        0.00000        1.02690
   1730.00        0.00000        1.02376
   1731.00        0.00000        1.02054
   1732.00        0.00000        1.01724
   1733.00        0.00000        1.01387
   1734.00        0.00000        1.01041
   1735.00        0.00000        1.00687
   1736.00        0.00000        1.00325
   1737.00        0.00000        0.99954
   1738.00        0.00000        0.99576
   1739.00        0.00000        0.99188
   1740.00        0.00000        0.98793
   1741.00        0.00000        0.98389
   1742.00        0.00000        0.97975
   1743.00        0.00000        0.97552
   1744.00        0.00000        0.97122
   1745.00        0.00000        0.96681
   1746.00        0.00000        0.96231
   1747.00        0.00000        0.95773
   1748.00        0.00000        0.95305
   1749.00        0.00000        0.94826
   1750.00        0.00000        0.94337
   1751.00        0.00000        0.93840
   1752.00        0.00000        0.93333
   1753.00        0.00000        0.92815
   1754.00        0.00000        0.92287
   1755.00        0.00000        0.91748
   1756.00        0.00000        0.91200
   1757.00        0.00000        0.90640
   1758.00        0.00000        0.90071
   1759.00        0.00000        0.89491
   1760.00        0.00000        0.88899
   1761.00        0.00000        0.88298
   1762.00        0.00000        0.87685
   1763.00        0.00000        0.87061
   1764.00        0.00000        0.86426
   1765.00        0.00000        0.85780
   1766.00        0.00000        0.85124
   1767.00        0.00000        0.84456
   1768.00        0.00000        0.83778
   1769.00        0.00000        0.83089
   1770.00        0.00000        0.82388
   1771.00        0.00000        0.81677
   1772.00        0.00000        0.80954
   1773.00        0.00000        0.80222
   1774.00        0.00000        0.79477
   1775.00        0.00000        0.78723
   1776.00        0.00000        0.77957
   1777.00        0.00000        0.77182
   1778.00        0.00000        0.76396
   1779.00        0.00000        0.75601
   1780.00        0.00000        0.74796
   1781.00        0.00000        0.73979
   1782.00        0.00000        0.73154
   1783.00        0.00000        0.72319
   1784.00        0.00000        0.71475
   1785.00        0.00000        0.70622
   1786.00        0.00000        0.69760
   1787.00        0.00000        0.68889
   1788.00        0.00000        0.68010
   1789.00        0.00000        0.67123
   1790.00        0.00000        0.66229
   1791.00        0.00000        0.65327
   1792.00        0.00000        0.64420
   1793.00        0.00000        0.63504
   1794.00        0.00000        0.62582
   1795.00        0.00000        0.61655
   1796.00        0.00000        0.60721
   1797.00        0.00000        0.59782
   1798.00        0.00000        0.58839
   1799.00        0.00000        0.57892
   1800.00        0.00000        0.56941
   1801.00        0.00000        0.55986
   1802.00        0.00000        0.55028
   1803.00        0.00000        0.54066
   1804.00        0.00000        0.53104
   1805.00        0.00000        0.52139
   1806.00        0.00000        0.51175
   1807.00        0.00000        0.50208
   1808.00        0.00000        0.49242
   1809.00        0.00000        0.48276
   1810.00        0.00000        0.47311
   1811.00        0.00000        0.46347
   1812.00        0.00000        0.45386
   1813.00        0.00000        0.44427
   1814.00        0.00000        0.43472
   1815.00        0.00000        0.42520
   1816.00        0.00000        0.41571
   1817.00        0.00000        0.40628
   1818.00        0.00000        0.39691
   1819.00        0.00000        0.38760
   1820.00        0.00000        0.37834
   1821.00        0.00000        0.36917
   1822.00        0.00000        0.36008
   1823.00        0.00000        0.35106
   1824.00        0.00000        0.34213
   1825.00        0.00000        0.33330
   1826.00        0.00000        0.32457
   1827.00        0.00000        0.31596
   1828.00        0.00000        0.30745
   1829.00        0.00000        0.29907
   1830.00        0.00000        0.29082
   1831.00        0.00000        0.28268
   1832.00        0.00000        0.27470
   1833.00        0.00000        0.26686
   1834.00        0.00000        0.25917
   1835.00        0.00000        0.25163
   1836.00        0.00000        0.24425
   1837.00        0.00000        0.23705
   1838.00        0.00000        0.23003
   1839.00        0.00000        0.22318
   1840.00        0.00000        0.21651
   1841.00        0.00000        0.21004
   1842.00        0.00000        0.20375
   1843.00        0.00000        0.19768
   1844.00        0.00000        0.19182
   1845.00        0.00000        0.18617
   1846.00        0.00000        0.18074
   1847.00        0.00000        0.17554
   1848.00        0.00000        0.17055
   1849.00        0.00000        0.16582
   1850.00        0.00000        0.16132
   1851.00        0.00000        0.15706
   1852.00        0.00000        0.15305
   1853.00        0.00000        0.14929
   1854.00        0.00000        0.14580
   1855.00        0.00000        0.14256
   1856.00        0.00000        0.13960
   1857.00        0.00000        0.13692
   1858.00        0.00000        0.13449
   1859.00        0.00000        0.13235
   1860.00        0.00000        0.13049
   1861.00        0.00000        0.12892
   1862.00        0.00000        0.12764
   1863.00        0.00000        0.12665
   1864.00        0.00000        0.12596
   1865.00        0.00000        0.12556
   1866.00        0.00000        0.12546
   1867.00        0.00000        0.12566
   1868.00        0.00000        0.12616
   1869.00        0.00000        0.12698
   1870.00        0.00000        0.12810
   1871.00        0.00000        0.12952
   1872.00        0.00000        0.13126
   1873.00        0.00000        0.13330
   1874.00        0.00000        0.13565
   1875.00        0.00000        0.13832
   1876.00        0.00000        0.14130
   1877.00        0.00000        0.14458
   1878.00        0.00000        0.14818
   1879.00        0.00000        0.15208
   1880.00        0.00000        0.15630
   1881.00        0.00000        0.16080
   1882.00        0.00000        0.16562
   1883.00        0.00000        0.17073
   1884.00        0.00000        0.17615
   1885.00        0.00000        0.18185
   1886.00        0.00000        0.18785
   1887.00        0.00000        0.19414
   1888.00        0.00000        0.20071
   1889.00        0.00000        0.20757
   1890.00        0.00000        0.21469
   1891.00        0.00000        0.22208
   1892.00        0.00000        0.22974
   1893.00        0.00000        0.23764
   1894.00        0.00000        0.24580
   1895.00        0.00000        0.25421
   1896.00        0.00000        0.26286
   1897.00        0.00000        0.27173
   1898.00        0.00000        0.28084
   1899.00        0.00000        0.29015
   1900.00        0.00000        0.29967
   1901.00        0.00000        0.30937
   1902.00        0.00000        0.31927
   1903.00        0.00000        0.32936
   1904.00        0.00000        0.33961
   1905.00        0.00000        0.35004
   1906.00        0.00000        0.36060
   1907.00        0.00000        0.37131
   1908.00        0.00000        0.38214
   1909.00        0.00000        0.39310
   1910.00        0.00000        0.40416
   1911.00        0.00000        0.41533
   1912.00        0.00000        0.42657
   1913.00        0.00000        0.43791
   1914.00        0.00000        0.44930
   1915.00        0.00000        0.46074
   1916.00        0.00000        0.47223
   1917.00        0.00000        0.48375
   1918.00        0.00000        0.49529
   1919.00        0.00000        0.50684
   1920.00        0.00000        0.51837
   1921.00        0.00000        0.52991
   1922.00        0.00000        0.54140
   1923.00        0.00000        0.55286
   1924.00        0.00000        0.56429
   1925.00        0.00000        0.57564
   1926.00        0.00000        0.58691
   1927.00        0.00000        0.59811
   1928.00        0.00000        0.60924
   1929.00        0.00000        0.62024
   1930.00        0.00000        0.63113
   1931.00        0.00000        0.64191
   1932.00        0.00000        0.65256
   1933.00        0.00000        0.66306
   1934.00        0.00000        0.67340
   1935.00        0.00000        0.68359
   1936.00        0.00000        0.69362
   1937.00        0.00000        0.70346
   1938.00        0.00000        0.71312
   1939.00        0.00000        0.72260
   1940.00        0.00000        0.73186
   1941.00        0.00000        0.74092
   1942.00        0.00000        0.74977
   1943.00        0.00000        0.75841
   1944.00        0.00000        0.76683
   1945.00        0.00000        0.77501
   1946.00        0.00000        0.78296
   1947.00        0.00000        0.79066
   1948.00        0.00000        0.79813
   1949.00        0.00000        0.80536
   1950.00        0.00000        0.81233
   1951.00        0.00000        0.81905
   1952.00        0.00000        0.82552
   1953.00        0.00000        0.83173
   1954.00        0.00000        0.83768
   1955.00        0.00000        0.84338
   1956.00        0.00000        0.84882
   1957.00        0.00000        0.85400
   1958.00        0.00000        0.85892
   1959.00        0.00000        0.86359
   1960.00        0.00000        0.86798
   1961.00        0.00000        0.87213
   1962.00        0.00000        0.87604
   1963.00        0.00000        0.87968
   1964.00        0.00000        0.88307
   1965.00        0.00000        0.88623
   1966.00        0.00000        0.88913
   1967.00        0.00000        0.89180
   1968.00        0.00000        0.89423
   1969.00        0.00000        0.89642
   1970.00        0.00000        0.89839
   1971.00        0.00000        0.90015
   1972.00        0.00000        0.90167
   1973.00        0.00000        0.90300
   1974.00        0.00000        0.90410
   1975.00        0.00000        0.90501
   1976.00        0.00000        0.90573
   1977.00        0.00000        0.90625
   1978.00        0.00000        0.90660
   1979.00        0.00000        0.90675
   1980.00        0.00000        0.90675
   1981.00        0.00000        0.90657
   1982.00        0.00000        0.90625
   1983.00        0.00000        0.90576
   1984.00        0.00000        0.90514
   1985.00        0.00000        0.90437
   1986.00        0.00000        0.90347
   1987.00        0.00000        0.90245
   1988.00        0.00000        0.90132
   1989.00        0.00000        0.90007
   1990.00        0.00000        0.89871
   1991.00        0.00000        0.89725
   1992.00        0.00000        0.89569
   1993.00        0.00000        0.89404
   1994.00        0.00000        0.89233
   1995.00        0.00000        0.89053
   1996.00        0.00000        0.88867
   1997.00        0.00000        0.88675
   1998.00        0.00000        0.88477
   1999.00        0.00000        0.88274
   2000.00        0.00000        0.88068
   2001.00        0.00000        0.87857
   2002.00        0.00000        0.87643
   2003.00        0.00000        0.87427
   2004.00        0.00000        0.87209
   2005.00        0.00000        0.86989
   2006.00        0.00000        0.86768
   2007.00        0.00000        0.86548
   2008.00        0.00000        0.86327
   2009.00        0.00000        0.86105
   2010.00        0.00000        0.85884
   2011.00        0.00000        0.85664
   2012.00        0.00000        0.85446
   2013.00        0.00000        0.85228
   2014.00        0.00000        0.85013
   2015.00        0.00000        0.84799
   2016.00        0.00000        0.84587
   2017.00        0.00000        0.84378
   2018.00        0.00000        0.84172
   2019.00        0.00000        0.83968
   2020.00        0.00000        0.83766
   2021.00        0.00000        0.83568
   2022.00        0.00000        0.83372
   2023.00        0.00000        0.83180
   2024.00        0.00000        0.82991
   2025.00        0.00000        0.82803
   2026.00        0.00000        0.82620
   2027.00        0.00000        0.82439
   2028.00        0.00000        0.82260
   2029.00        0.00000        0.82085
   2030.00        0.00000        0.81911
   2031.00        0.00000        0.81738
   2032.00        0.00000        0.81567
   2033.00        0.00000        0.81400
   2034.00        0.00000        0.81232
   2035.00        0.00000        0.81065
   2036.00        0.00000        0.80899
   2037.00        0.00000        0.80734
   2038.00        0.00000        0.80568
   2039.00        0.00000        0.80402
   2040.00        0.00000        0.80235
   2041.00        0.00000        0.80066
   2042.00        0.00000        0.79897
   2043.00        0.00000        0.79724
   2044.00        0.00000        0.79549
   2045.00        0.00000        0.79372
   2046.00        0.00000        0.79190
   2047.00        0.00000        0.79004
   2048.00        0.00000        0.78813
   2049.00        0.00000        0.78618
   2050.00        0.00000        0.78418
   2051.00        0.00000        0.78210
   2052.00        0.00000        0.77997
   2053.00        0.00000        0.77776
   2054.00        0.00000        0.77548
   2055.00        0.00000        0.77312
   2056.00        0.00000        0.77068
   2057.00        0.00000        0.76813
   2058.00        0.00000        0.76550
   2059.00        0.00000        0.76277
   2060.00        0.00000        0.75993
   2061.00        0.00000        0.75699
   2062.00        0.00000        0.75394
   2063.00        0.00000        0.75076
   2064.00        0.00000        0.74747
   2065.00        0.00000        0.74405
   2066.00        0.00000        0.74049
   2067.00        0.00000        0.73683
   2068.00        0.00000        0.73302
   2069.00        0.00000        0.72906
   2070.00        0.00000        0.72499
   2071.00        0.00000        0.72076
   2072.00        0.00000        0.71640
   2073.00        0.00000        0.71188
   2074.00        0.00000        0.70723
   2075.00        0.00000        0.70244
   2076.00        0.00000        0.69748
   2077.00        0.00000        0.69238
   2078.00        0.00000        0.68713
   2079.00        0.00000        0.68175
   2080.00        0.00000        0.67621
   2081.00        0.00000        0.67052
   2082.00        0.00000        0.66469
   2083.00        0.00000        0.65872
   2084.00        0.00000        0.65260
   2085.00        0.00000        0.64635
   2086.00        0.00000        0.63995
   2087.00        0.00000        0.63342
   2088.00        0.00000        0.62677
   2089.00        0.00000        0.61998
   2090.00        0.00000        0.61307
   2091.00        0.00000        0.60605
   2092.00        0.00000        0.59889
   2093.00        0.00000        0.59164
   2094.00        0.00000        0.58429
   2095.00        0.00000        0.57683
   2096.00        0.00000        0.56927
   2097.00        0.00000        0.56163
   2098.00        0.00000        0.55389
   2099.00        0.00000        0.54610
   2100.00        0.00000        0.53822
   2101.00        0.00000        0.53027
   2102.00        0.00000        0.52228
   2103.00        0.00000        0.51424
   2104.00        0.00000        0.50615
   2105.00        0.00000        0.49802
   2106.00        0.00000        0.48987
   2107.00        0.00000        0.48169
   2108.00        0.00000        0.47350
   2109.00        0.00000        0.46530
   2110.00        0.00000        0.45711
   2111.00        0.00000        0.44893
   2112.00        0.00000        0.44077
   2113.00        0.00000        0.43263
   2114.00        0.00000        0.42453
   2115.00        0.00000        0.41647
   2116.00        0.00000        0.40846
   2117.00        0.00000        0.40051
   2118.00        0.00000        0.39262
   2119.00        0.00000        0.38481
   2120.00        0.00000        0.37708
   2121.00        0.00000        0.36943
   2122.00        0.00000        0.36188
   2123.00        0.00000        0.35443
   2124.00        0.00000        0.34709
   2125.00        0.00000        0.33986
   2126.00        0.00000        0.33276
   2127.00        0.00000        0.32579
   2128.00        0.00000        0.31895
   2129.00        0.00000        0.31227
   2130.00        0.00000        0.30573
   2131.00        0.00000        0.29933
   2132.00        0.00000        0.29309
   2133.00        0.00000        0.28703
   2134.00        0.00000        0.28113
   2135.00        0.00000        0.27539
   2136.00        0.00000        0.26984
   2137.00        0.00000        0.26447
   2138.00        0.00000        0.25928
   2139.00        0.00000        0.25429
   2140.00        0.00000        0.24947
   2141.00        0.00000        0.24486
   2142.00        0.00000        0.24043
   2143.00        0.00000        0.23621
   2144.00        0.00000        0.23218
   2145.00        0.00000        0.22835
   2146.00        0.00000        0.22472
   2147.00        0.00000        0.22130
   2148.00        0.00000        0.21806
   2149.00        0.00000        0.21504
   2150.00        0.00000        0.21222
   2151.00        0.00000        0.20959
   2152.00        0.00000        0.20717
   2153.00        0.00000        0.20494
   2154.00        0.00000        0.20291
   2155.00        0.00000        0.20108
   2156.00        0.00000        0.19943
   2157.00        0.00000        0.19797
   2158.00        0.00000        0.19670
   2159.00        0.00000        0.19562
   2160.00        0.00000        0.19472
   2161.00        0.00000        0.19398
   2162.00        0.00000        0.19342
   2163.00        0.00000        0.19304
   2164.00        0.00000        0.19281
   2165.00        0.00000        0.19275
   2166.00        0.00000        0.19284
   2167.00        0.00000        0.19308
   2168.00        0.00000        0.19347
   2169.00        0.00000        0.19400
   2170.00        0.00000        0.19467
   2171.00        0.00000        0.19547
   2172.00        0.00000        0.19638
   2173.00        0.00000        0.19742
   2174.00        0.00000        0.19858
   2175.00        0.00000        0.19983
   2176.00        0.00000        0.20120
   2177.00        0.00000        0.20267
   2178.00        0.00000        0.20422
   2179.00        0.00000        0.20586
   2180.00        0.00000        0.20758
   2181.00        0.00000        0.20937
   2182.00        0.00000        0.21123
   2183.00        0.00000        0.21315
   2184.00        0.00000        0.21513
   2185.00        0.00000        0.21716
   2186.00        0.00000        0.21925
   2187.00        0.00000        0.22137
   2188.00        0.00000        0.22353
   2189.00        0.00000        0.22571
   2190.00        0.00000        0.22794
   2191.00        0.00000        0.23016
   2192.00        0.00000        0.23242
   2193.00        0.00000        0.23468
   2194.00        0.00000        0.23695
   2195.00        0.00000        0.23923
   2196.00        0.00000        0.24150
   2197.00        0.00000        0.24376
   2198.00        0.00000        0.24603
   2199.00        0.00000        0.24828
   2200.00        0.00000        0.25050
   2201.00        0.00000        0.25272
   2202.00        0.00000        0.25491
   2203.00        0.00000        0.25708
   2204.00        0.00000        0.25922
   2205.00        0.00000        0.26132
   2206.00        0.00000        0.26340
   2207.00        0.00000        0.26544
   2208.00        0.00000        0.26746
   2209.00        0.00000        0.26942
   2210.00        0.00000        0.27136
   2211.00        0.00000        0.27325
   2212.00        0.00000        0.27510
   2213.00        0.00000        0.27690
   2214.00        0.00000        0.27867
   2215.00        0.00000        0.28038
   2216.00        0.00000        0.28206
   2217.00        0.00000        0.28368
   2218.00        0.00000        0.28526
   2219.00        0.00000        0.28679
   2220.00        0.00000        0.28828
   2221.00        0.00000        0.28972
   2222.00        0.00000        0.29112
   2223.00        0.00000        0.29247
   2224.00        0.00000        0.29376
   2225.00        0.00000        0.29503
   2226.00        0.00000        0.29623
   2227.00        0.00000        0.29739
   2228.00        0.00000        0.29852
   2229.00        0.00000        0.29961
   2230.00        0.00000        0.30064
   2231.00        0.00000        0.30164
   2232.00        0.00000        0.30258
   2233.00        0.00000        0.30348
   2234.00        0.00000        0.30435
   2235.00        0.00000        0.30519
   2236.00        0.00000        0.30597
   2237.00        0.00000        0.30672
   2238.00        0.00000        0.30743
   2239.00        0.00000        0.30811
   2240.00        0.00000        0.30873
   2241.00        0.00000        0.30933
   2242.00        0.00000        0.30989
   2243.00        0.00000        0.31041
   2244.00        0.00000        0.31090
   2245.00        0.00000        0.31134
   2246.00        0.00000        0.31177
   2247.00        0.00000        0.31213
   2248.00        0.00000        0.31247
   2249.00        0.00000        0.31277
   2250.00        0.00000        0.31305
   2251.00        0.00000        0.31328
   2252.00        0.00000        0.31348
   2253.00        0.00000        0.31363
   2254.00        0.00000        0.31375
   2255.00        0.00000        0.31383
   2256.00        0.00000        0.31386
   2257.00        0.00000        0.31386
   2258.00        0.00000        0.31381
   2259.00        0.00000        0.31374
   2260.00        0.00000        0.31361
   2261.00        0.00000        0.31345
   2262.00        0.00000        0.31323
   2263.00        0.00000        0.31297
   2264.00        0.00000        0.31267
   2265.00        0.00000        0.31232
   2266.00        0.00000        0.31192
   2267.00        0.00000        0.31148
   2268.00        0.00000        0.31099
   2269.00        0.00000        0.31044
   2270.00        0.00000        0.30984
   2271.00        0.00000        0.30919
   2272.00        0.00000        0.30849
   2273.00        0.00000        0.30772
   2274.00        0.00000        0.30692
   2275.00        0.00000        0.30605
   2276.00        0.00000        0.30511
   2277.00        0.00000        0.30412
   2278.00        0.00000        0.30307
   2279.00        0.00000        0.30196
   2280.00        0.00000        0.30077
   2281.00        0.00000        0.29953
   2282.00        0.00000        0.29823
   2283.00        0.00000        0.29686
   2284.00        0.00000        0.29543
   2285.00        0.00000        0.29391
   2286.00        0.00000        0.29234
   2287.00        0.00000        0.29071
   2288.00        0.00000        0.28900
   2289.00        0.00000        0.28722
   2290.00        0.00000        0.28537
   2291.00        0.00000        0.28345
   2292.00        0.00000        0.28146
   2293.00        0.00000        0.27940
   2294.00        0.00000        0.27727
   2295.00        0.00000        0.27505
   2296.00        0.00000        0.27278
   2297.00        0.00000        0.27043
   2298.00        0.00000        0.26802
   2299.00        0.00000        0.26552
   2300.00        0.00000        0.26295
   2301.00        0.00000        0.26031
   2302.00        0.00000        0.25761
   2303.00        0.00000        0.25482
   2304.00        0.00000        0.25198
   2305.00        0.00000        0.24905
   2306.00        0.00000        0.24606
   2307.00        0.00000        0.24300
   2308.00        0.00000        0.23987
   2309.00        0.00000        0.23666
   2310.00        0.00000        0.23338
   2311.00        0.00000        0.23004
   2312.00        0.00000        0.22664
   2313.00        0.00000        0.22316
   2314.00        0.00000        0.21962
   2315.00        0.00000        0.21600
   2316.00        0.00000        0.21233
   2317.00        0.00000        0.20859
   2318.00        0.00000        0.20479
   2319.00        0.00000        0.20091
   2320.00        0.00000        0.19699
   2321.00        0.00000        0.19299
   2322.00        0.00000        0.18893
   2323.00        0.00000        0.18481
   2324.00        0.00000        0.18065
   2325.00        0.00000        0.17641
   2326.00        0.00000        0.17212
   2327.00        0.00000        0.16776
   2328.00        0.00000        0.16335
   2329.00        0.00000        0.15887
   2330.00        0.00000        0.15436
   2331.00        0.00000        0.14978
   2332.00        0.00000        0.14514
   2333.00        0.00000        0.14044
   2334.00        0.00000        0.13571
   2335.00        0.00000        0.13091
   2336.00        0.00000        0.12605
   2337.00        0.00000        0.12115
   2338.00        0.00000        0.11621
   2339.00        0.00000        0.11121
   2340.00        0.00000        0.10614
   2341.00        0.00000        0.10104
   2342.00        0.00000        0.09589
   2343.00        0.00000        0.09068
   2344.00        0.00000        0.08543
   2345.00        0.00000        0.08014
   2346.00        0.00000        0.07480
   2347.00        0.00000        0.06941
   2348.00        0.00000        0.06398
   2349.00        0.00000        0.05850
   2350.00        0.00000        0.05298
   2351.00        0.00000        0.04741
   2352.00        0.00000        0.04179
   2353.00        0.00000        0.03615
   2354.00        0.00000        0.03046
   2355.00        0.00000        0.02472
   2356.00        0.00000        0.01895
   2357.00        0.00000        0.01314
   2358.00        0.00000        0.00728
   2359.00        0.00000        0.00139
   2360.00        0.00000       -0.00453
   2361.00        0.00000       -0.01050
   2362.00        0.00000       -0.01649
   2363.00        0.00000       -0.02252
   2364.00        0.00000       -0.02858
   2365.00        0.00000       -0.03468
   2366.00        0.00000       -0.04080
   2367.00        0.00000       -0.04695
   2368.00        0.00000       -0.05315
   2369.00        0.00000       -0.05934
   2370.00        0.00000       -0.06558
   2371.00        0.00000       -0.07184
   2372.00        0.00000       -0.07812
   2373.00        0.00000       -0.08443
   2374.00        0.00000       -0.09074
   2375.00        0.00000       -0.09709
   2376.00        0.00000       -0.10344
   2377.00        0.00000       -0.10982
   2378.00        0.00000       -0.11620
   2379.00        0.00000       -0.12260
   2380.00        0.00000       -0.12900
   2381.00        0.00000       -0.13541
   2382.00        0.00000       -0.14183
   2383.00        0.00000       -0.14825
   2384.00        0.00000       -0.15466
   2385.00        0.00000       -0.16109
   2386.00        0.00000       -0.16750
   2387.00        0.00000       -0.17390
   2388.00        0.00000       -0.18031
   2389.00        0.00000       -0.18671
   2390.00        0.00000       -0.19307
   2391.00        0.00000       -0.19943
   2392.00        0.00000       -0.20578
   2393.00        0.00000       -0.21210
   2394.00        0.00000       -0.21838
   2395.00        0.00000       -0.22466
   2396.00        0.00000       -0.23090
   2397.00        0.00000       -0.23711
   2398.00        0.00000       -0.24327
   2399.00        0.00000       -0.24940
   2400.00        0.00000       -0.25549
   2401.00        0.00000       -0.26154
   2402.00        0.00000       -0.26752
   2403.00        0.00000       -0.27347
   2404.00        0.00000       -0.27934
   2405.00        0.00000       -0.28517
   2406.00        0.00000       -0.29094
   2407.00        0.00000       -0.29665
   2408.00        0.00000       -0.30228
   2409.00        0.00000       -0.30783
   2410.00        0.00000       -0.31331
   2411.00        0.00000       -0.31871
   2412.00        0.00000       -0.32404
   2413.00        0.00000       -0.32927
   2414.00        0.00000       -0.33441
   2415.00        0.00000       -0.33946
   2416.00        0.00000       -0.34441
   2417.00        0.00000       -0.34926
   2418.00        0.00000       -0.35400
   2419.00        0.00000       -0.35863
   2420.00        0.00000       -0.36314
   2421.00        0.00000       -0.36755
   2422.00        0.00000       -0.37184
   2423.00        0.00000       -0.37599
   2424.00        0.00000       -0.38002
   2425.00        0.00000       -0.38393
   2426.00        0.00000       -0.38768
   2427.00        0.00000       -0.39131
   2428.00        0.00000       -0.39479
   2429.00        0.00000       -0.39812
   2430.00        0.00000       -0.40131
   2431.00        0.00000       -0.40434
   2432.00        0.00000       -0.40721
   2433.00        0.00000       -0.40993
   2434.00        0.00000       -0.41248
   2435.00        0.00000       -0.41486
   2436.00        0.00000       -0.41707
   2437.00        0.00000       -0.41910
   2438.00        0.00000       -0.42096
   2439.00        0.00000       -0.42265
   2440.00        0.00000       -0.42415
   2441.00        0.00000       -0.42546
   2442.00        0.00000       -0.42659
   2443.00        0.00000       -0.42754
   2444.00        0.00000       -0.42828
   2445.00        0.00000       -0.42883
   2446.00        0.00000       -0.42920
   2447.00        0.00000       -0.42935
   2448.00        0.00000       -0.42931
   2449.00        0.00000       -0.42906
   2450.00        0.00000       -0.42862
   2451.00        0.00000       -0.42798
   2452.00        0.00000       -0.42712
   2453.00        0.00000       -0.42606
   2454.00        0.00000       -0.42479
   2455.00        0.00000       -0.42332
   2456.00        0.00000       -0.42163
   2457.00        0.00000       -0.41975
   2458.00        0.00000       -0.41765
   2459.00        0.00000       -0.41534
   2460.00        0.00000       -0.41284
   2461.00        0.00000       -0.41013
   2462.00        0.00000       -0.40720
   2463.00        0.00000       -0.40408
   2464.00        0.00000       -0.40076
   2465.00        0.00000       -0.39723
   2466.00        0.00000       -0.39351
   2467.00        0.00000       -0.38959
   2468.00        0.00000       -0.38547
   2469.00        0.00000       -0.38116
   2470.00        0.00000       -0.37668
   2471.00        0.00000       -0.37199
   2472.00        0.00000       -0.36714
   2473.00        0.00000       -0.36211
   2474.00        0.00000       -0.35690
   2475.00        0.00000       -0.35153
   2476.00        0.00000       -0.34599
   2477.00        0.00000       -0.34029
   2478.00        0.00000       -0.33443
   2479.00        0.00000       -0.32843
   2480.00        0.00000       -0.32228
   2481.00        0.00000       -0.31599
   2482.00        0.00000       -0.30957
   2483.00        0.00000       -0.30301
   2484.00        0.00000       -0.29634
   2485.00        0.00000       -0.28957
   2486.00        0.00000       -0.28267
   2487.00        0.00000       -0.27567
   2488.00        0.00000       -0.26859
   2489.00        0.00000       -0.26140
   2490.00        0.00000       -0.25414
   2491.00        0.00000       -0.24681
   2492.00        0.00000       -0.23941
   2493.00        0.00000       -0.23195
   2494.00        0.00000       -0.22444
   2495.00        0.00000       -0.21689
   2496.00        0.00000       -0.20929
   2497.00        0.00000       -0.20168
   2498.00        0.00000       -0.19403
   2499.00        0.00000       -0.18639
   2500.00        0.00000       -0.17873
   2501.00        0.00000       -0.17108
   2502.00        0.00000       -0.16344
   2503.00        0.00000       -0.15581
   2504.00        0.00000       -0.14821
   2505.00        0.00000       -0.14064
   2506.00        0.00000       -0.13312
   2507.00        0.00000       -0.12564
   2508.00        0.00000       -0.11823
   2509.00        0.00000       -0.11087
   2510.00        0.00000       -0.10359
   2511.00        0.00000       -0.09639
   2512.00        0.00000       -0.08926
   2513.00        0.00000       -0.08224
   2514.00        0.00000       -0.07532
   2515.00        0.00000       -0.06850
   2516.00        0.00000       -0.06178
   2517.00        0.00000       -0.05519
   2518.00        0.00000       -0.04872
   2519.00        0.00000       -0.04237
   2520.00        0.00000       -0.03618
   2521.00        0.00000       -0.03012
   2522.00        0.00000       -0.02420
   2523.00        0.00000       -0.01843
   2524.00        0.00000       -0.01282
   2525.00        0.00000       -0.00737
   2526.00        0.00000       -0.00208
   2527.00        0.00000        0.00304
   2528.00        0.00000        0.00798
   2529.00        0.00000        0.01276
   2530.00        0.00000        0.01735
   2531.00        0.00000        0.02177
   2532.00        0.00000        0.02600
   2533.00        0.00000        0.03006
   2534.00        0.00000        0.03392
   2535.00        0.00000        0.03758
   2536.00        0.00000        0.04106
   2537.00        0.00000        0.04436
   2538.00        0.00000        0.04745
   2539.00        0.00000        0.05037
   2540.00        0.00000        0.05309
   2541.00        0.00000        0.05560
   2542.00        0.00000        0.05794
   2543.00        0.00000        0.06007
   2544.00        0.00000        0.06201
   2545.00        0.00000        0.06377
   2546.00        0.00000        0.06534
   2547.00        0.00000        0.06673
   2548.00        0.00000        0.06792
   2549.00        0.00000        0.06892
   2550.00        0.00000        0.06976
   2551.00        0.00000        0.07042
   2552.00        0.00000        0.07091
   2553.00        0.00000        0.07121
   2554.00        0.00000        0.07135
   2555.00        0.00000        0.07133
   2556.00        0.00000        0.07115
   2557.00        0.00000        0.07082
   2558.00        0.00000        0.07031
   2559.00        0.00000        0.06967
   2560.00        0.00000        0.06889
   2561.00        0.00000        0.06796
   2562.00        0.00000        0.06691
   2563.00        0.00000        0.06573
   2564.00        0.00000        0.06442
   2565.00        0.00000        0.06299
   2566.00        0.00000        0.06145
   2567.00        0.00000        0.05980
   2568.00        0.00000        0.05806
   2569.00        0.00000        0.05621
   2570.00        0.00000        0.05428
   2571.00        0.00000        0.05226
   2572.00        0.00000        0.05016
   2573.00        0.00000        0.04799
   2574.00        0.00000        0.04576
   2575.00        0.00000        0.04346
   2576.00        0.00000        0.04111
   2577.00        0.00000        0.03871
   2578.00        0.00000        0.03629
   2579.00        0.00000        0.03381
   2580.00        0.00000        0.03131
   2581.00        0.00000        0.02878
   2582.00        0.00000        0.02625
   2583.00        0.00000        0.02370
   2584.00        0.00000        0.02113
   2585.00        0.00000        0.01859
   2586.00        0.00000        0.01604
   2587.00        0.00000        0.01350
   2588.00        0.00000        0.01099
   2589.00        0.00000        0.00850
   2590.00        0.00000        0.00604
   2591.00        0.00000        0.00362
   2592.00        0.00000        0.00122
   2593.00        0.00000       -0.00111
   2594.00        0.00000       -0.00340
   2595.00        0.00000       -0.00563
   2596.00        0.00000       -0.00780
   2597.00        0.00000       -0.00989
   2598.00        0.00000       -0.01193
   2599.00        0.00000       -0.01389
   2600.00        0.00000       -0.01576
   2601.00        0.00000       -0.01755
   2602.00        0.00000       -0.01926
   2603.00        0.00000       -0.02086
   2604.00        0.00000       -0.02237
   2605.00        0.00000       -0.02379
   2606.00        0.00000       -0.02510
   2607.00        0.00000       -0.02631
   2608.00        0.00000       -0.02740
   2609.00        0.00000       -0.02840
   2610.00        0.00000       -0.02927
   2611.00        0.00000       -0.03001
   2612.00        0.00000       -0.03065
   2613.00        0.00000       -0.03116
   2614.00        0.00000       -0.03156
   2615.00        0.00000       -0.03181
   2616.00        0.00000       -0.03195
   2617.00        0.00000       -0.03197
   2618.00        0.00000       -0.03185
   2619.00        0.00000       -0.03160
   2620.00        0.00000       -0.03122
   2621.00        0.00000       -0.03070
   2622.00        0.00000       -0.03004
   2623.00        0.00000       -0.02927
   2624.00        0.00000       -0.02835
   2625.00        0.00000       -0.02731
   2626.00        0.00000       -0.02612
   2627.00        0.00000       -0.02481
   2628.00        0.00000       -0.02338
   2629.00        0.00000       -0.02180
   2630.00        0.00000       -0.02010
   2631.00        0.00000       -0.01826
   2632.00        0.00000       -0.01631
   2633.00        0.00000       -0.01422
   2634.00        0.00000       -0.01202
   2635.00        0.00000       -0.00969
   2636.00        0.00000       -0.00725
   2637.00        0.00000       -0.00468
   2638.00        0.00000       -0.00201
   2639.00        0.00000        0.00078
   2640.00        0.00000        0.00368
   2641.00        0.00000        0.00668
   2642.00        0.00000        0.00978
   2643.00        0.00000        0.01299
   2644.00        0.00000        0.01630
   2645.00        0.00000        0.01968
   2646.00        0.00000        0.02318
   2647.00        0.00000        0.02675
   2648.00        0.00000        0.03040
   2649.00        0.00000        0.03412
   2650.00        0.00000        0.03793
   2651.00        0.00000        0.04179
   2652.00        0.00000        0.04573
   2653.00        0.00000        0.04974
   2654.00        0.00000        0.05379
   2655.00        0.00000        0.05791
   2656.00        0.00000        0.06206
   2657.00        0.00000        0.06625
   2658.00        0.00000        0.07050
   2659.00        0.00000        0.07477
   2660.00        0.00000        0.07907
   2661.00        0.00000        0.08339
   2662.00        0.00000        0.08774
   2663.00        0.00000        0.09209
   2664.00        0.00000        0.09645
   2665.00        0.00000        0.10083
   2666.00        0.00000        0.10519
   2667.00        0.00000        0.10956
   2668.00        0.00000        0.11391
   2669.00        0.00000        0.11824
   2670.00        0.00000        0.12256
   2671.00        0.00000        0.12685
   2672.00        0.00000        0.13110
   2673.00        0.00000        0.13533
   2674.00        0.00000        0.13950
   2675.00        0.00000        0.14363
   2676.00        0.00000        0.14772
   2677.00        0.00000        0.15173
   2678.00        0.00000        0.15570
   2679.00        0.00000        0.15959
   2680.00        0.00000        0.16341
   2681.00        0.00000        0.16716
   2682.00        0.00000        0.17082
   2683.00        0.00000        0.17441
   2684.00        0.00000        0.17789
   2685.00        0.00000        0.18129
   2686.00        0.00000        0.18459
   2687.00        0.00000        0.18777
   2688.00        0.00000        0.19086
   2689.00        0.00000        0.19383
   2690.00        0.00000        0.19669
   2691.00        0.00000        0.19943
   2692.00        0.00000        0.20204
   2693.00        0.00000        0.20453
   2694.00        0.00000        0.20688
   2695.00        0.00000        0.20911
   2696.00        0.00000        0.21120
   2697.00        0.00000        0.21313
   2698.00        0.00000        0.21495
   2699.00        0.00000        0.21660
   2700.00        0.00000        0.21811
   2701.00        0.00000        0.21947
   2702.00        0.00000        0.22067
   2703.00        0.00000        0.22173
   2704.00        0.00000        0.22261
   2705.00        0.00000        0.22334
   2706.00        0.00000        0.22392
   2707.00        0.00000        0.22433
   2708.00        0.00000        0.22458
   2709.00        0.00000        0.22467
   2710.00        0.00000        0.22459
   2711.00        0.00000        0.22435
   2712.00        0.00000        0.22394
   2713.00        0.00000        0.22337
   2714.00        0.00000        0.22263
   2715.00        0.00000        0.22173
   2716.00        0.00000        0.22066
   2717.00        0.00000        0.21942
   2718.00        0.00000        0.21803
   2719.00        0.00000        0.21648
   2720.00        0.00000        0.21477
   2721.00        0.00000        0.21289
   2722.00        0.00000        0.21086
   2723.00        0.00000        0.20866
   2724.00        0.00000        0.20633
   2725.00        0.00000        0.20384
   2726.00        0.00000        0.20120
   2727.00        0.00000        0.19841
   2728.00        0.00000        0.19548
   2729.00        0.00000        0.19241
   2730.00        0.00000        0.18921
   2731.00        0.00000        0.18588
   2732.00        0.00000        0.18240
   2733.00        0.00000        0.17882
   2734.00        0.00000        0.17509
   2735.00        0.00000        0.17126
   2736.00        0.00000        0.16731
   2737.00        0.00000        0.16325
   2738.00        0.00000        0.15910
   2739.00        0.00000        0.15483
   2740.00        0.00000        0.15047
   2741.00        0.00000        0.14601
   2742.00        0.00000        0.14148
   2743.00        0.00000        0.13686
   2744.00        0.00000        0.13216
   2745.00        0.00000        0.12738
   2746.00        0.00000        0.12254
   2747.00        0.00000        0.11765
   2748.00        0.00000        0.11269
   2749.00        0.00000        0.10767
   2750.00        0.00000        0.10262
   2751.00        0.00000        0.09750
   2752.00        0.00000        0.09238
   2753.00        0.00000        0.08720
   2754.00        0.00000        0.08202
   2755.00        0.00000        0.07680
   2756.00        0.00000        0.07158
   2757.00        0.00000        0.06633
   2758.00        0.00000        0.06110
   2759.00        0.00000        0.05585
   2760.00        0.00000        0.05061
   2761.00        0.00000        0.04538
   2762.00        0.00000        0.04018
   2763.00        0.00000        0.03497
   2764.00        0.00000        0.02982
   2765.00        0.00000        0.02467
   2766.00        0.00000        0.01956
   2767.00        0.00000        0.01450
   2768.00        0.00000        0.00948
   2769.00        0.00000        0.00450
   2770.00        0.00000       -0.00043
   2771.00        0.00000       -0.00531
   2772.00        0.00000       -0.01012
   2773.00        0.00000       -0.01488
   2774.00        0.00000       -0.01956
   2775.00        0.00000       -0.02417
   2776.00        0.00000       -0.02872
   2777.00        0.00000       -0.03319
   2778.00        0.00000       -0.03758
   2779.00        0.00000       -0.04190
   2780.00        0.00000       -0.04613
   2781.00        0.00000       -0.05026
   2782.00        0.00000       -0.05432
   2783.00        0.00000       -0.05829
   2784.00        0.00000       -0.06216
   2785.00        0.00000       -0.06595
   2786.00        0.00000       -0.06963
   2787.00        0.00000       -0.07321
   2788.00        0.00000       -0.07671
   2789.00        0.00000       -0.08011
   2790.00        0.00000       -0.08340
   2791.00        0.00000       -0.08659
   2792.00        0.00000       -0.08969
   2793.00        0.00000       -0.09268
   2794.00        0.00000       -0.09558
   2795.00        0.00000       -0.09837
   2796.00        0.00000       -0.10107
   2797.00        0.00000       -0.10367
   2798.00        0.00000       -0.10616
   2799.00        0.00000       -0.10855
   2800.00        0.00000       -0.11086
   2801.00        0.00000       -0.11305
   2802.00        0.00000       -0.11517
   2803.00        0.00000       -0.11719
   2804.00        0.00000       -0.11909
   2805.00        0.00000       -0.12093
   2806.00        0.00000       -0.12267
   2807.00        0.00000       -0.12433
   2808.00        0.00000       -0.12589
   2809.00        0.00000       -0.12737
   2810.00        0.00000       -0.12877
   2811.00        0.00000       -0.13010
   2812.00        0.00000       -0.13133
   2813.00        0.00000       -0.13251
   2814.00        0.00000       -0.13359
   2815.00        0.00049       -0.13461
   2816.00        0.00098       -0.13557
   2817.00        0.00146       -0.13646
   2818.00        0.00195       -0.13727
   2819.00        0.00244       -0.13803
   2820.00        0.00293       -0.13873
   2821.00        0.00342       -0.13939
   2822.00        0.00391       -0.13997
   2823.00        0.00439       -0.14052
   2824.00        0.00488       -0.14101
   2825.00        0.00537       -0.14145
   2826.00        0.00586       -0.14185
   2827.00        0.00635       -0.14220
   2828.00        0.00684       -0.14252
   2829.00        0.00732       -0.14279
   2830.00        0.00781       -0.14304
   2831.00        0.00830       -0.14323
   2832.00        0.00879       -0.14342
   2833.00        0.00879       -0.14357
   2834.00        0.00879       -0.14369
   2835.00        0.00879       -0.14378
   2836.00        0.00879       -0.14386
   2837.00        0.00879       -0.14391
   2838.00        0.00879       -0.14394
   2839.00        0.00879       -0.14395
   2840.00        0.00879       -0.14395
   2841.00        0.00879       -0.14392
   2842.00        0.00879       -0.14389
   2843.00        0.00879       -0.14384
   2844.00        0.00879       -0.14378
   2845.00        0.00879       -0.14371
   2846.00        0.00879       -0.14362
   2847.00        0.00879       -0.14352
   2848.00        0.00879       -0.14342
   2849.00        0.00879       -0.14331
   2850.00        0.00879       -0.14319
   2851.00        0.00879       -0.14305
   2852.00        0.00879       -0.14291
   2853.00        0.00879       -0.14276
   2854.00        0.00879       -0.14261
   2855.00        0.00879       -0.14246
   2856.00        0.00879       -0.14229
   2857.00        0.00879       -0.14211
   2858.00        0.00879       -0.14191
   2859.00        0.00879       -0.14172
   2860.00        0.00879       -0.14151
   2861.00        0.00879       -0.14130
   2862.00        0.00879       -0.14107
   2863.00        0.00879       -0.14082
   2864.00        0.00879       -0.14058
   2865.00        0.00879       -0.14032
   2866.00        0.00879       -0.14003
   2867.00        0.00879       -0.13974
   2868.00        0.00879       -0.13943
   2869.00        0.00879       -0.13910
   2870.00        0.00879       -0.13876
   2871.00        0.00879       -0.13840
   2872.00        0.00879       -0.13802
   2873.00        0.00879       -0.13760
   2874.00        0.00879       -0.13718
   2875.00        0.00879       -0.13672
   2876.00        0.00879       -0.13625
   2877.00        0.00879       -0.13574
   2878.00        0.00879       -0.13521
   2879.00        0.00879       -0.13464
   2880.00        0.00879       -0.13406
   2881.00        0.00879       -0.13344
   2882.00        0.00879       -0.13278
   2883.00        0.00879       -0.13210
   2884.00        0.00879       -0.13136
   2885.00        0.00879       -0.13060
   2886.00        0.00879       -0.12979
   2887.00        0.00879       -0.12895
   2888.00        0.00879       -0.12808
   2889.00        0.00879       -0.12715
   2890.00        0.00879       -0.12619
   2891.00        0.00879       -0.12518
   2892.00        0.00879       -0.12413
   2893.00        0.00879       -0.12303
   2894.00        0.00879       -0.12189
   2895.00        0.00879       -0.12068
   2896.00        0.00879       -0.11945
   2897.00        0.00879       -0.11815
   2898.00        0.00879       -0.11679
   2899.00        0.00879       -0.11540
   2900.00        0.00879       -0.11395
   2901.00        0.00879       -0.11244
   2902.00        0.00879       -0.11089
   2903.00        0.00879       -0.10927
   2904.00        0.00879       -0.10759
   2905.00        0.00879       -0.10587
   2906.00        0.00879       -0.10408
   2907.00        0.00879       -0.10223
   2908.00        0.00879       -0.10034
   2909.00        0.00879       -0.09839
   2910.00        0.00879       -0.09636
   2911.00        0.00879       -0.09428
   2912.00        0.00879       -0.09216
   2913.00        0.00879       -0.08997
   2914.00        0.00879       -0.08771
   2915.00        0.00879       -0.08540
   2916.00        0.00879       -0.08302
   2917.00        0.00879       -0.08060
   2918.00        0.00879       -0.07811
   2919.00        0.00879       -0.07558
   2920.00        0.00879       -0.07297
   2921.00        0.00879       -0.07031
   2922.00        0.00879       -0.06760
   2923.00        0.00879       -0.06482
   2924.00        0.00879       -0.06200
   2925.00        0.00879       -0.05911
   2926.00        0.00879       -0.05618
   2927.00        0.00879       -0.05319
   2928.00        0.00879       -0.05016
   2929.00        0.00879       -0.04707
   2930.00        0.00879       -0.04393
   2931.00        0.00879       -0.04076
   2932.00        0.00879       -0.03752
   2933.00        0.00879       -0.03426
   2934.00        0.00879       -0.03094
   2935.00        0.00879       -0.02759
   2936.00        0.00879       -0.02420
   2937.00        0.00879       -0.02077
   2938.00        0.00879       -0.01730
   2939.00        0.00879       -0.01382
   2940.00        0.00879       -0.01030
   2941.00        0.00879       -0.00674
   2942.00        0.00879       -0.00317
   2943.00        0.00879        0.00043
   2944.00        0.00879        0.00404
   2945.00        0.00879        0.00768
   2946.00        0.00879        0.01132
   2947.00        0.00879        0.01498
   2948.00        0.00879        0.01866
   2949.00        0.00879        0.02232
   2950.00        0.00879        0.02600
   2951.00        0.00879        0.02968
   2952.00        0.00879        0.03336
   2953.00        0.00879        0.03702
   2954.00        0.00879        0.04068
   2955.00        0.00879        0.04431
   2956.00        0.00879        0.04794
   2957.00        0.00879        0.05154
   2958.00        0.00879        0.05513
   2959.00        0.00879        0.05869
   2960.00        0.00879        0.06221
   2961.00        0.00879        0.06570
   2962.00        0.00879        0.06917
   2963.00        0.00879        0.07257
   2964.00        0.00879        0.07596
   2965.00        0.00879        0.07928
   2966.00        0.00879        0.08255
   2967.00        0.00879        0.08577
   2968.00        0.00879        0.08894
   2969.00        0.00879        0.09206
   2970.00        0.00879        0.09509
   2971.00        0.00879        0.09808
   2972.00        0.00879        0.10098
   2973.00        0.00879        0.10384
   2974.00        0.00879        0.10660
   2975.00        0.00879        0.10928
   2976.00        0.00879        0.11191
   2977.00        0.00879        0.11444
   2978.00        0.00879        0.11688
   2979.00        0.00830        0.11925
   2980.00        0.00781        0.12152
   2981.00        0.00732        0.12370
   2982.00        0.00684        0.12579
   2983.00        0.00635        0.12779
   2984.00        0.00635        0.12970
   2985.00        0.00635        0.13152
   2986.00        0.00635        0.13322
   2987.00        0.00635        0.13484
   2988.00        0.00635        0.13635
   2989.00        0.00635        0.13777
   2990.00        0.00635        0.13908
   2991.00        0.00635        0.14030
   2992.00        0.00635        0.14142
   2993.00        0.00635        0.14244
   2994.00        0.00635        0.14334
   2995.00        0.00635        0.14415
   2996.00        0.00635        0.14487
   2997.00        0.00635        0.14548
   2998.00        0.00635        0.14600
   2999.00        0.00635        0.14641
   3000.00        0.00635        0.14671
   3001.00        0.00635        0.14693
   3002.00        0.00635        0.14705
   3003.00        0.00586        0.14708
   3004.00        0.00537        0.14702
   3005.00        0.00488        0.14687
   3006.00        0.00439        0.14662
   3007.00        0.00391        0.14629
   3008.00        0.00391        0.14587
   3009.00        0.00391        0.14537
   3010.00        0.00391        0.14479
   3011.00        0.00391        0.14412
   3012.00        0.00391        0.14339
   3013.00        0.00391        0.14258
   3014.00        0.00391        0.14169
   3015.00        0.00391        0.14073
   3016.00        0.00391        0.13971
   3017.00        0.00391        0.13863
   3018.00        0.00391        0.13748
   3019.00        0.00391        0.13626
   3020.00        0.00342        0.13499
   3021.00        0.00293        0.13367
   3022.00        0.00244        0.13229
   3023.00        0.00195        0.13087
   3024.00        0.00146        0.12939
   3025.00        0.00098        0.12787
   3026.00        0.00049        0.12631
   3027.00        0.00000        0.12469
   3028.00        0.00000        0.12305
   3029.00        0.00000        0.12135
   3030.00        0.00000        0.11963
   3031.00        0.00000        0.11787
   3032.00        0.00000        0.11609
   3033.00        0.00000        0.11426
   3034.00        0.00000        0.11240
   3035.00        0.00000        0.11052
   3036.00        0.00000        0.10860
   3037.00        0.00000        0.10666
   3038.00        0.00000        0.10469
   3039.00        0.00000        0.10271
   3040.00        0.00000        0.10069
   3041.00        0.00000        0.09865
   3042.00        0.00000        0.09657
   3043.00        0.00000        0.09448
   3044.00        0.00000        0.09238
   3045.00        0.00000        0.09023
   3046.00       -0.00049        0.08807
   3047.00       -0.00098        0.08588
   3048.00       -0.00146        0.08366
   3049.00       -0.00195        0.08144
   3050.00       -0.00244        0.07916
   3051.00       -0.00293        0.07687
   3052.00       -0.00342        0.07457
   3053.00       -0.00391        0.07222
   3054.00       -0.00391        0.06985
   3055.00       -0.00391        0.06744
   3056.00       -0.00391        0.06502
   3057.00       -0.00391        0.06255
   3058.00       -0.00391        0.06006
   3059.00       -0.00391        0.05753
   3060.00       -0.00391        0.05495
   3061.00       -0.00391        0.05235
   3062.00       -0.00391        0.04971
   3063.00       -0.00391        0.04703
   3064.00       -0.00391        0.04431
   3065.00       -0.00391        0.04155
   3066.00       -0.00391        0.03876
   3067.00       -0.00391        0.03592
   3068.00       -0.00391        0.03302
   3069.00       -0.00391        0.03009
   3070.00       -0.00391        0.02711
   3071.00       -0.00391        0.02409
   3072.00       -0.00391        0.02103
   3073.00       -0.00391        0.01790
   3074.00       -0.00391        0.01474
   3075.00       -0.00391        0.01152
   3076.00       -0.00391        0.00826
   3077.00       -0.00391        0.00494
   3078.00       -0.00391        0.00159
   3079.00       -0.00391       -0.00182
   3080.00       -0.00391       -0.00528
   3081.00       -0.00391       -0.00877
   3082.00       -0.00391       -0.01233
   3083.00       -0.00391       -0.01593
   3084.00       -0.00391       -0.01956
   3085.00       -0.00391       -0.02325
   3086.00       -0.00391       -0.02698
   3087.00       -0.00391       -0.03075
   3088.00       -0.00391       -0.03455
   3089.00       -0.00391       -0.03839
   3090.00       -0.00391       -0.04227
   3091.00       -0.00391       -0.04619
   3092.00       -0.00391       -0.05013
   3093.00       -0.00391       -0.05409
   3094.00       -0.00391       -0.05809
   3095.00       -0.00391       -0.06210
   3096.00       -0.00391       -0.06615
   3097.00       -0.00391       -0.07019
   3098.00       -0.00391       -0.07426
   3099.00       -0.00391       -0.07834
   3100.00       -0.00391       -0.08243
   3101.00       -0.00391       -0.08650
   3102.00       -0.00391       -0.09059
   3103.00       -0.00391       -0.09467
   3104.00       -0.00391       -0.09874
   3105.00       -0.00391       -0.10278
   3106.00       -0.00391       -0.10683
   3107.00       -0.00391       -0.11084
   3108.00       -0.00391       -0.11482
   3109.00       -0.00391       -0.11879
   3110.00       -0.00391       -0.12271
   3111.00       -0.00391       -0.12659
   3112.00       -0.00391       -0.13043
   3113.00       -0.00391       -0.13422
   3114.00       -0.00391       -0.13795
   3115.00       -0.00391       -0.14163
   3116.00       -0.00391       -0.14525
   3117.00       -0.00391       -0.14880
   3118.00       -0.00391       -0.15228
   3119.00       -0.00391       -0.15569
   3120.00       -0.00391       -0.15901
   3121.00       -0.00391       -0.16226
   3122.00       -0.00342       -0.16542
   3123.00       -0.00293       -0.16849
   3124.00       -0.00244       -0.17145
   3125.00       -0.00195       -0.17432
   3126.00       -0.00146       -0.17709
   3127.00       -0.00098       -0.17975
   3128.00       -0.00049       -0.18231
   3129.00        0.00000       -0.18475
   3130.00        0.00049       -0.18707
   3131.00        0.00098       -0.18929
   3132.00        0.00146       -0.19138
   3133.00        0.00146       -0.19334
   3134.00        0.00146       -0.19518
   3135.00        0.00146       -0.19688
   3136.00        0.00146       -0.19847
   3137.00        0.00146       -0.19992
   3138.00        0.00146       -0.20123
   3139.00        0.00146       -0.20241
   3140.00        0.00146       -0.20346
   3141.00        0.00146       -0.20436
   3142.00        0.00146       -0.20514
   3143.00        0.00146       -0.20576
   3144.00        0.00146       -0.20627
   3145.00        0.00146       -0.20662
   3146.00        0.00146       -0.20683
   3147.00        0.00146       -0.20691
   3148.00        0.00146       -0.20685
   3149.00        0.00146       -0.20665
   3150.00        0.00146       -0.20631
   3151.00        0.00146       -0.20584
   3152.00        0.00146       -0.20525
   3153.00        0.00146       -0.20450
   3154.00        0.00146       -0.20363
   3155.00        0.00146       -0.20262
   3156.00        0.00146       -0.20149
   3157.00        0.00146       -0.20023
   3158.00        0.00146       -0.19884
   3159.00        0.00146       -0.19733
   3160.00        0.00146       -0.19569
   3161.00        0.00146       -0.19394
   3162.00        0.00146       -0.19206
   3163.00        0.00146       -0.19008
   3164.00        0.00146       -0.18797
   3165.00        0.00146       -0.18578
   3166.00        0.00146       -0.18346
   3167.00        0.00146       -0.18103
   3168.00        0.00146       -0.17850
   3169.00        0.00146       -0.17587
   3170.00        0.00146       -0.17314
   3171.00        0.00146       -0.17032
   3172.00        0.00146       -0.16740
   3173.00        0.00146       -0.16441
   3174.00        0.00146       -0.16132
   3175.00        0.00146       -0.15814
   3176.00        0.00146       -0.15489
   3177.00        0.00146       -0.15155
   3178.00        0.00146       -0.14813
   3179.00        0.00146       -0.14465
   3180.00        0.00146       -0.14108
   3181.00        0.00146       -0.13745
   3182.00        0.00146       -0.13376
   3183.00        0.00146       -0.12999
   3184.00        0.00146       -0.12616
   3185.00        0.00146       -0.12228
   3186.00        0.00146       -0.11833
   3187.00        0.00146       -0.11433
   3188.00        0.00146       -0.11028
   3189.00        0.00146       -0.10616
   3190.00        0.00146       -0.10201
   3191.00        0.00146       -0.09779
   3192.00        0.00146       -0.09354
   3193.00        0.00146       -0.08923
   3194.00        0.00146       -0.08488
   3195.00        0.00146       -0.08049
   3196.00        0.00146       -0.07607
   3197.00        0.00146       -0.07159
   3198.00        0.00146       -0.06708
   3199.00        0.00146       -0.06253
   3200.00        0.00146       -0.05795
   3201.00        0.00146       -0.05334
   3202.00        0.00146       -0.04869
   3203.00        0.00146       -0.04401
   3204.00        0.00146       -0.03931
   3205.00        0.00146       -0.03456
   3206.00        0.00146       -0.02980
   3207.00        0.00146       -0.02501
   3208.00        0.00146       -0.02020
   3209.00        0.00146       -0.01537
   3210.00        0.00146       -0.01050
   3211.00        0.00146       -0.00562
   3212.00        0.00146       -0.00072
   3213.00        0.00146        0.00420
   3214.00        0.00146        0.00912
   3215.00        0.00146        0.01408
   3216.00        0.00146        0.01904
   3217.00        0.00146        0.02400
   3218.00        0.00146        0.02899
   3219.00        0.00146        0.03398
   3220.00        0.00146        0.03897
   3221.00        0.00146        0.04396
   3222.00        0.00146        0.04895
   3223.00        0.00146        0.05396
   3224.00        0.00146        0.05894
   3225.00        0.00146        0.06392
   3226.00        0.00146        0.06889
   3227.00        0.00146        0.07387
   3228.00        0.00146        0.07881
   3229.00        0.00146        0.08374
   3230.00        0.00146        0.08865
   3231.00        0.00195        0.09355
   3232.00        0.00244        0.09842
   3233.00        0.00293        0.10326
   3234.00        0.00342        0.10805
   3235.00        0.00391        0.11282
   3236.00        0.00439        0.11755
   3237.00        0.00488        0.12224
   3238.00        0.00488        0.12688
   3239.00        0.00488        0.13147
   3240.00        0.00488        0.13600
   3241.00        0.00488        0.14047
   3242.00        0.00488        0.14490
   3243.00        0.00488        0.14926
   3244.00        0.00488        0.15353
   3245.00        0.00488        0.15776
   3246.00        0.00488        0.16190
   3247.00        0.00488        0.16595
   3248.00        0.00488        0.16994
   3249.00        0.00488        0.17383
   3250.00        0.00488        0.17763
   3251.00        0.00488        0.18134
   3252.00        0.00488        0.18494
   3253.00        0.00488        0.18845
   3254.00        0.00488        0.19185
   3255.00        0.00488        0.19516
   3256.00        0.00488        0.19833
   3257.00        0.00488        0.20142
   3258.00        0.00488        0.20438
   3259.00        0.00488        0.20721
   3260.00        0.00488        0.20993
   3261.00        0.00488        0.21252
   3262.00        0.00488        0.21498
   3263.00        0.00488        0.21733
   3264.00        0.00488        0.21953
   3265.00        0.00488        0.22162
   3266.00        0.00488        0.22356
   3267.00        0.00488        0.22537
   3268.00        0.00488        0.22704
   3269.00        0.00488        0.22858
   3270.00        0.00488        0.22998
   3271.00        0.00488        0.23125
   3272.00        0.00488        0.23236
   3273.00        0.00488        0.23335
   3274.00        0.00488        0.23421
   3275.00        0.00488        0.23492
   3276.00        0.00488        0.23550
   3277.00        0.00488        0.23595
   3278.00        0.00488        0.23627
   3279.00        0.00488        0.23645
   3280.00        0.00488        0.23650
   3281.00        0.00488        0.23642
   3282.00        0.00488        0.23622
   3283.00        0.00488        0.23590
   3284.00        0.00488        0.23546
   3285.00        0.00488        0.23489
   3286.00        0.00488        0.23421
   3287.00        0.00488        0.23341
   3288.00        0.00488        0.23251
   3289.00        0.00439        0.23152
   3290.00        0.00391        0.23041
   3291.00        0.00342        0.22920
   3292.00        0.00293        0.22791
   3293.00        0.00244        0.22652
   3294.00        0.00195        0.22505
   3295.00        0.00146        0.22350
   3296.00        0.00098        0.22186
   3297.00        0.00049        0.22015
   3298.00        0.00000        0.21838
   3299.00       -0.00049        0.21655
   3300.00       -0.00098        0.21466
   3301.00       -0.00146        0.21271
   3302.00       -0.00146        0.21071
   3303.00       -0.00146        0.20868
   3304.00       -0.00146        0.20659
   3305.00       -0.00146        0.20447
   3306.00       -0.00146        0.20232
   3307.00       -0.00146        0.20012
   3308.00       -0.00146        0.19792
   3309.00       -0.00146        0.19568
   3310.00       -0.00146        0.19344
   3311.00       -0.00146        0.19116
   3312.00       -0.00146        0.18889
   3313.00       -0.00146        0.18660
   3314.00       -0.00146        0.18431
   3315.00       -0.00146        0.18202
   3316.00       -0.00146        0.17972
   3317.00       -0.00146        0.17741
   3318.00       -0.00146        0.17513
   3319.00       -0.00146        0.17284
   3320.00       -0.00146        0.17055
   3321.00       -0.00146        0.16826
   3322.00       -0.00146        0.16599
   3323.00       -0.00146        0.16371
   3324.00       -0.00146        0.16144
   3325.00       -0.00146        0.15918
   3326.00       -0.00146        0.15692
   3327.00       -0.00146        0.15468
   3328.00       -0.00146        0.15242
   3329.00       -0.00146        0.15018
   3330.00       -0.00146        0.14793
   3331.00       -0.00146        0.14568
   3332.00       -0.00146        0.14342
   3333.00       -0.00146        0.14114
   3334.00       -0.00146        0.13887
   3335.00       -0.00146        0.13658
   3336.00       -0.00146        0.13426
   3337.00       -0.00146        0.13194
   3338.00       -0.00146        0.12958
   3339.00       -0.00146        0.12718
   3340.00       -0.00146        0.12477
   3341.00       -0.00146        0.12230
   3342.00       -0.00146        0.11980
   3343.00       -0.00146        0.11725
   3344.00       -0.00146        0.11464
   3345.00       -0.00146        0.11197
   3346.00       -0.00098        0.10925
   3347.00       -0.00049        0.10645
   3348.00        0.00000        0.10358
   3349.00        0.00049        0.10063
   3350.00        0.00098        0.09761
   3351.00        0.00146        0.09448
   3352.00        0.00195        0.09126
   3353.00        0.00244        0.08795
   3354.00        0.00293        0.08453
   3355.00        0.00342        0.08101
   3356.00        0.00391        0.07738
   3357.00        0.00439        0.07362
   3358.00        0.00488        0.06973
   3359.00        0.00537        0.06573
   3360.00        0.00586        0.06160
   3361.00        0.00635        0.05733
   3362.00        0.00684        0.05293
   3363.00        0.00684        0.04839
   3364.00        0.00684        0.04370
   3365.00        0.00684        0.03886
   3366.00        0.00684        0.03387
   3367.00        0.00684        0.02875
   3368.00        0.00684        0.02347
   3369.00        0.00684        0.01804
   3370.00        0.00684        0.01245
   3371.00        0.00684        0.00671
   3372.00        0.00684        0.00082
   3373.00        0.00684       -0.00520
   3374.00        0.00684       -0.01140
   3375.00        0.00684       -0.01775
   3376.00        0.00684       -0.02423
   3377.00        0.00684       -0.03087
   3378.00        0.00684       -0.03764
   3379.00        0.00684       -0.04457
   3380.00        0.00684       -0.05162
   3381.00        0.00684       -0.05881
   3382.00        0.00684       -0.06613
   3383.00        0.00684       -0.07356
   3384.00        0.00684       -0.08113
   3385.00        0.00684       -0.08881
   3386.00        0.00684       -0.09657
   3387.00        0.00684       -0.10446
   3388.00        0.00684       -0.11244
   3389.00        0.00684       -0.12050
   3390.00        0.00684       -0.12865
   3391.00        0.00684       -0.13686
   3392.00        0.00684       -0.14514
   3393.00        0.00684       -0.15349
   3394.00        0.00684       -0.16188
   3395.00        0.00684       -0.17030
   3396.00        0.00684       -0.17876
   3397.00        0.00684       -0.18724
   3398.00        0.00684       -0.19574
   3399.00        0.00684       -0.20424
   3400.00        0.00684       -0.21272
   3401.00        0.00732       -0.22121
   3402.00        0.00781       -0.22966
   3403.00        0.00830       -0.23808
   3404.00        0.00879       -0.24644
   3405.00        0.00928       -0.25476
   3406.00        0.00977       -0.26302
   3407.00        0.01025       -0.27119
   3408.00        0.01074       -0.27930
   3409.00        0.01123       -0.28729
   3410.00        0.01172       -0.29520
   3411.00        0.01172       -0.30299
   3412.00        0.01172       -0.31065
   3413.00        0.01172       -0.31819
   3414.00        0.01172       -0.32559
   3415.00        0.01172       -0.33284
   3416.00        0.01172       -0.33994
   3417.00        0.01172       -0.34686
   3418.00        0.01172       -0.35362
   3419.00        0.01172       -0.36021
   3420.00        0.01172       -0.36661
   3421.00        0.01172       -0.37280
   3422.00        0.01172       -0.37880
   3423.00        0.01172       -0.38460
   3424.00        0.01172       -0.39018
   3425.00        0.01172       -0.39555
   3426.00        0.01172       -0.40070
   3427.00        0.01172       -0.40561
   3428.00        0.01172       -0.41029
   3429.00        0.01172       -0.41475
   3430.00        0.01172       -0.41896
   3431.00        0.01172       -0.42293
   3432.00        0.01172       -0.42667
   3433.00        0.01172       -0.43015
   3434.00        0.01172       -0.43340
   3435.00        0.01123       -0.43639
   3436.00        0.01074       -0.43912
   3437.00        0.01025       -0.44162
   3438.00        0.00977       -0.44386
   3439.00        0.00928       -0.44586
   3440.00        0.00879       -0.44760
   3441.00        0.00830       -0.44911
   3442.00        0.00781       -0.45038
   3443.00        0.00732       -0.45140
   3444.00        0.00684       -0.45218
   3445.00        0.00635       -0.45273
   3446.00        0.00586       -0.45303
   3447.00        0.00537       -0.45312
   3448.00        0.00488       -0.45299
   3449.00        0.00439       -0.45262
   3450.00        0.00391       -0.45204
   3451.00        0.00293       -0.45126
   3452.00        0.00195       -0.45026
   3453.00        0.00098       -0.44907
   3454.00        0.00000       -0.44768
   3455.00       -0.00098       -0.44609
   3456.00       -0.00195       -0.44432
   3457.00       -0.00293       -0.44238
   3458.00       -0.00391       -0.44026
   3459.00       -0.00488       -0.43799
   3460.00       -0.00586       -0.43555
   3461.00       -0.00684       -0.43295
   3462.00       -0.00781       -0.43021
   3463.00       -0.00879       -0.42732
   3464.00       -0.00977       -0.42430
   3465.00       -0.01074       -0.42116
   3466.00       -0.01172       -0.41789
   3467.00       -0.01270       -0.41451
   3468.00       -0.01367       -0.41101
   3469.00       -0.01465       -0.40741
   3470.00       -0.01562       -0.40372
   3471.00       -0.01660       -0.39993
   3472.00       -0.01758       -0.39606
   3473.00       -0.01855       -0.39211
   3474.00       -0.01953       -0.38809
   3475.00       -0.02051       -0.38400
   3476.00       -0.02148       -0.37984
   3477.00       -0.02246       -0.37563
   3478.00       -0.02344       -0.37137
   3479.00       -0.02441       -0.36705
   3480.00       -0.02539       -0.36269
   3481.00       -0.02637       -0.35829
   3482.00       -0.02734       -0.35385
   3483.00       -0.02832       -0.34938
   3484.00       -0.02930       -0.34488
   3485.00       -0.03027       -0.34035
   3486.00       -0.03125       -0.33580
   3487.00       -0.03223       -0.33122
   3488.00       -0.03320       -0.32663
   3489.00       -0.03418       -0.32202
   3490.00       -0.03516       -0.31738
   3491.00       -0.03613       -0.31274
   3492.00       -0.03711       -0.30809
   3493.00       -0.03809       -0.30341
   3494.00       -0.03906       -0.29872
   3495.00       -0.04004       -0.29404
   3496.00       -0.04102       -0.28932
   3497.00       -0.04199       -0.28461
   3498.00       -0.04297       -0.27988
   3499.00       -0.04395       -0.27513
   3500.00       -0.04492       -0.27037
   3501.00       -0.04590       -0.26559
   3502.00       -0.04688       -0.26082
   3503.00       -0.04736       -0.25601
   3504.00       -0.04785       -0.25121
   3505.00       -0.04834       -0.24637
   3506.00       -0.04883       -0.24152
   3507.00       -0.04932       -0.23665
   3508.00       -0.04980       -0.23175
   3509.00       -0.05029       -0.22684
   3510.00       -0.05078       -0.22191
   3511.00       -0.05127       -0.21693
   3512.00       -0.05176       -0.21194
   3513.00       -0.05225       -0.20694
   3514.00       -0.05273       -0.20189
   3515.00       -0.05322       -0.19682
   3516.00       -0.05371       -0.19171
   3517.00       -0.05420       -0.18657
   3518.00       -0.05469       -0.18141
   3519.00       -0.05518       -0.17621
   3520.00       -0.05566       -0.17097
   3521.00       -0.05615       -0.16570
   3522.00       -0.05664       -0.16040
   3523.00       -0.05713       -0.15506
   3524.00       -0.05762       -0.14969
   3525.00       -0.05811       -0.14429
   3526.00       -0.05859       -0.13885
   3527.00       -0.05908       -0.13339
   3528.00       -0.05957       -0.12788
   3529.00       -0.06006       -0.12236
   3530.00       -0.06055       -0.11681
   3531.00       -0.06104       -0.11124
   3532.00       -0.06152       -0.10562
   3533.00       -0.06201       -0.10001
   3534.00       -0.06250       -0.09436
   3535.00       -0.06299       -0.08870
   3536.00       -0.06348       -0.08304
   3537.00       -0.06396       -0.07735
   3538.00       -0.06445       -0.07167
   3539.00       -0.06494       -0.06598
   3540.00       -0.06543       -0.06029
   3541.00       -0.06592       -0.05461
   3542.00       -0.06641       -0.04895
   3543.00       -0.06689       -0.04329
   3544.00       -0.06738       -0.03766
   3545.00       -0.06738       -0.03204
   3546.00       -0.06738       -0.02647
   3547.00       -0.06738       -0.02094
   3548.00       -0.06738       -0.01543
   3549.00       -0.06738       -0.00998
   3550.00       -0.06738       -0.00458
   3551.00       -0.06738        0.00078
   3552.00       -0.06738        0.00606
   3553.00       -0.06738        0.01126
   3554.00       -0.06738        0.01640
   3555.00       -0.06738        0.02145
   3556.00       -0.06738        0.02643
   3557.00       -0.06738        0.03130
   3558.00       -0.06689        0.03609
   3559.00       -0.06641        0.04076
   3560.00       -0.06592        0.04532
   3561.00       -0.06543        0.04976
   3562.00       -0.06494        0.05409
   3563.00       -0.06445        0.05829
   3564.00       -0.06396        0.06235
   3565.00       -0.06348        0.06628
   3566.00       -0.06299        0.07007
   3567.00       -0.06201        0.07372
   3568.00       -0.06104        0.07721
   3569.00       -0.06006        0.08054
   3570.00       -0.05908        0.08371
   3571.00       -0.05811        0.08673
   3572.00       -0.05713        0.08958
   3573.00       -0.05615        0.09225
   3574.00       -0.05518        0.09476
   3575.00       -0.05420        0.09709
   3576.00       -0.05273        0.09924
   3577.00       -0.05127        0.10123
   3578.00       -0.04980        0.10301
   3579.00       -0.04834        0.10463
   3580.00       -0.04688        0.10605
   3581.00       -0.04541        0.10730
   3582.00       -0.04395        0.10837
   3583.00       -0.04248        0.10924
   3584.00       -0.04102        0.10994
   3585.00       -0.03906        0.11044
   3586.00       -0.03711        0.11078
   3587.00       -0.03516        0.11092
   3588.00       -0.03320        0.11089
   3589.00       -0.03125        0.11069
   3590.00       -0.02930        0.11031
   3591.00       -0.02734        0.10976
   3592.00       -0.02539        0.10902
   3593.00       -0.02344        0.10814
   3594.00       -0.02148        0.10709
   3595.00       -0.01953        0.10588
   3596.00       -0.01758        0.10452
   3597.00       -0.01514        0.10300
   3598.00       -0.01270        0.10133
   3599.00       -0.01025        0.09952
   3600.00       -0.00781        0.09758
   3601.00       -0.00537        0.09549
   3602.00       -0.00293        0.09328
   3603.00       -0.00049        0.09094
   3604.00        0.00195        0.08849
   3605.00        0.00439        0.08591
   3606.00        0.00684        0.08324
   3607.00        0.00928        0.08046
   3608.00        0.01172        0.07759
   3609.00        0.01416        0.07463
   3610.00        0.01660        0.07159
   3611.00        0.01904        0.06848
   3612.00        0.02148        0.06529
   3613.00        0.02393        0.06204
   3614.00        0.02637        0.05873
   3615.00        0.02881        0.05537
   3616.00        0.03076        0.05196
   3617.00        0.03271        0.04851
   3618.00        0.03467        0.04501
   3619.00        0.03662        0.04149
   3620.00        0.03857        0.03793
   3621.00        0.04053        0.03436
   3622.00        0.04248        0.03078
   3623.00        0.04443        0.02716
   3624.00        0.04639        0.02356
   3625.00        0.04834        0.01993
   3626.00        0.05029        0.01631
   3627.00        0.05225        0.01270
   3628.00        0.05420        0.00908
   3629.00        0.05615        0.00548
   3630.00        0.05811        0.00188
   3631.00        0.05957       -0.00171
   3632.00        0.06104       -0.00528
   3633.00        0.06250       -0.00883
   3634.00        0.06396       -0.01236
   3635.00        0.06543       -0.01588
   3636.00        0.06689       -0.01938
   3637.00        0.06836       -0.02286
   3638.00        0.06982       -0.02631
   3639.00        0.07129       -0.02975
   3640.00        0.07275       -0.03317
   3641.00        0.07422       -0.03656
   3642.00        0.07568       -0.03995
   3643.00        0.07715       -0.04330
   3644.00        0.07861       -0.04666
   3645.00        0.07959       -0.04999
   3646.00        0.08057       -0.05331
   3647.00        0.08154       -0.05663
   3648.00        0.08252       -0.05992
   3649.00        0.08350       -0.06322
   3650.00        0.08447       -0.06651
   3651.00        0.08545       -0.06981
   3652.00        0.08643       -0.07310
   3653.00        0.08740       -0.07640
   3654.00        0.08838       -0.07971
   3655.00        0.08936       -0.08304
   3656.00        0.09033       -0.08636
   3657.00        0.09131       -0.08972
   3658.00        0.09229       -0.09309
   3659.00        0.09326       -0.09650
   3660.00        0.09375       -0.09991
   3661.00        0.09424       -0.10338
   3662.00        0.09473       -0.10687
   3663.00        0.09521       -0.11040
   3664.00        0.09570       -0.11395
   3665.00        0.09619       -0.11757
   3666.00        0.09668       -0.12123
   3667.00        0.09717       -0.12492
   3668.00        0.09766       -0.12868
   3669.00        0.09814       -0.13249
   3670.00        0.09863       -0.13635
   3671.00        0.09863       -0.14026
   3672.00        0.09863       -0.14424
   3673.00        0.09863       -0.14827
   3674.00        0.09863       -0.15237
   3675.00        0.09863       -0.15652
   3676.00        0.09863       -0.16075
   3677.00        0.09863       -0.16504
   3678.00        0.09863       -0.16937
   3679.00        0.09863       -0.17378
   3680.00        0.09863       -0.17825
   3681.00        0.09814       -0.18280
   3682.00        0.09766       -0.18739
   3683.00        0.09717       -0.19205
   3684.00        0.09668       -0.19675
   3685.00        0.09619       -0.20152
   3686.00        0.09570       -0.20634
   3687.00        0.09521       -0.21121
   3688.00        0.09473       -0.21613
   3689.00        0.09375       -0.22110
   3690.00        0.09277       -0.22610
   3691.00        0.09180       -0.23114
   3692.00        0.09082       -0.23622
   3693.00        0.08984       -0.24133
   3694.00        0.08887       -0.24646
   3695.00        0.08740       -0.25162
   3696.00        0.08594       -0.25679
   3697.00        0.08447       -0.26198
   3698.00        0.08301       -0.26717
   3699.00        0.08154       -0.27235
   3700.00        0.08008       -0.27754
   3701.00        0.07861       -0.28271
   3702.00        0.07666       -0.28786
   3703.00        0.07471       -0.29300
   3704.00        0.07275       -0.29810
   3705.00        0.07080       -0.30316
   3706.00        0.06885       -0.30820
   3707.00        0.06689       -0.31317
   3708.00        0.06494       -0.31808
   3709.00        0.06299       -0.32295
   3710.00        0.06055       -0.32774
   3711.00        0.05811       -0.33247
   3712.00        0.05566       -0.33711
   3713.00        0.05322       -0.34167
   3714.00        0.05078       -0.34615
   3715.00        0.04834       -0.35051
   3716.00        0.04590       -0.35478
   3717.00        0.04346       -0.35893
   3718.00        0.04102       -0.36298
   3719.00        0.03857       -0.36690
   3720.00        0.03613       -0.37070
   3721.00        0.03369       -0.37437
   3722.00        0.03076       -0.37791
   3723.00        0.02783       -0.38130
   3724.00        0.02490       -0.38457
   3725.00        0.02197       -0.38768
   3726.00        0.01904       -0.39064
   3727.00        0.01611       -0.39345
   3728.00        0.01318       -0.39609
   3729.00        0.01025       -0.39859
   3730.00        0.00732       -0.40091
   3731.00        0.00439       -0.40309
   3732.00        0.00146       -0.40509
   3733.00       -0.00146       -0.40692
   3734.00       -0.00439       -0.40860
   3735.00       -0.00684       -0.41010
   3736.00       -0.00928       -0.41142
   3737.00       -0.01172       -0.41258
   3738.00       -0.01416       -0.41359
   3739.00       -0.01660       -0.41441
   3740.00       -0.01904       -0.41507
   3741.00       -0.02148       -0.41557
   3742.00       -0.02393       -0.41589
   3743.00       -0.02637       -0.41606
   3744.00       -0.02881       -0.41608
   3745.00       -0.03125       -0.41592
   3746.00       -0.03320       -0.41562
   3747.00       -0.03516       -0.41516
   3748.00       -0.03711       -0.41455
   3749.00       -0.03906       -0.41380
   3750.00       -0.04102       -0.41290
   3751.00       -0.04297       -0.41188
   3752.00       -0.04492       -0.41071
   3753.00       -0.04688       -0.40941
   3754.00       -0.04834       -0.40799
   3755.00       -0.04980       -0.40645
   3756.00       -0.05127       -0.40479
   3757.00       -0.05273       -0.40302
   3758.00       -0.05420       -0.40115
   3759.00       -0.05566       -0.39917
   3760.00       -0.05664       -0.39709
   3761.00       -0.05762       -0.39494
   3762.00       -0.05859       -0.39270
   3763.00       -0.05957       -0.39037
   3764.00       -0.06055       -0.38797
   3765.00       -0.06152       -0.38550
   3766.00       -0.06250       -0.38297
   3767.00       -0.06299       -0.38037
   3768.00       -0.06348       -0.37773
   3769.00       -0.06396       -0.37503
   3770.00       -0.06445       -0.37230
   3771.00       -0.06494       -0.36952
   3772.00       -0.06543       -0.36670
   3773.00       -0.06592       -0.36386
   3774.00       -0.06641       -0.36099
   3775.00       -0.06641       -0.35811
   3776.00       -0.06641       -0.35521
   3777.00       -0.06641       -0.35229
   3778.00       -0.06641       -0.34937
   3779.00       -0.06641       -0.34644
   3780.00       -0.06641       -0.34351
   3781.00       -0.06641       -0.34056
   3782.00       -0.06641       -0.33763
   3783.00       -0.06641       -0.33470
   3784.00       -0.06641       -0.33179
   3785.00       -0.06592       -0.32887
   3786.00       -0.06543       -0.32597
   3787.00       -0.06494       -0.32309
   3788.00       -0.06445       -0.32022
   3789.00       -0.06396       -0.31737
   3790.00       -0.06348       -0.31451
   3791.00       -0.06299       -0.31169
   3792.00       -0.06250       -0.30888
   3793.00       -0.06201       -0.30608
   3794.00       -0.06152       -0.30330
   3795.00       -0.06104       -0.30054
   3796.00       -0.06055       -0.29778
   3797.00       -0.06006       -0.29503
   3798.00       -0.05957       -0.29230
   3799.00       -0.05908       -0.28958
   3800.00       -0.05859       -0.28687
   3801.00       -0.05811       -0.28416
   3802.00       -0.05713       -0.28146
   3803.00       -0.05615       -0.27876
   3804.00       -0.05518       -0.27608
   3805.00       -0.05420       -0.27338
   3806.00       -0.05322       -0.27066
   3807.00       -0.05225       -0.26794
   3808.00       -0.05127       -0.26523
   3809.00       -0.05029       -0.26248
   3810.00       -0.04932       -0.25974
   3811.00       -0.04834       -0.25696
   3812.00       -0.04736       -0.25417
   3813.00       -0.04639       -0.25134
   3814.00       -0.04541       -0.24849
   3815.00       -0.04443       -0.24562
   3816.00       -0.04346       -0.24269
   3817.00       -0.04248       -0.23975
   3818.00       -0.04150       -0.23676
   3819.00       -0.04053       -0.23372
   3820.00       -0.03955       -0.23064
   3821.00       -0.03857       -0.22749
   3822.00       -0.03760       -0.22432
   3823.00       -0.03662       -0.22107
   3824.00       -0.03564       -0.21777
   3825.00       -0.03467       -0.21443
   3826.00       -0.03369       -0.21101
   3827.00       -0.03271       -0.20753
   3828.00       -0.03174       -0.20399
   3829.00       -0.03076       -0.20038
   3830.00       -0.02979       -0.19670
   3831.00       -0.02832       -0.19296
   3832.00       -0.02686       -0.18913
   3833.00       -0.02539       -0.18526
   3834.00       -0.02393       -0.18129
   3835.00       -0.02246       -0.17726
   3836.00       -0.02100       -0.17316
   3837.00       -0.01953       -0.16898
   3838.00       -0.01807       -0.16473
   3839.00       -0.01660       -0.16042
   3840.00       -0.01514       -0.15602
   3841.00       -0.01367       -0.15155
   3842.00       -0.01221       -0.14702
   3843.00       -0.01074       -0.14243
   3844.00       -0.00928       -0.13776
   3845.00       -0.00781       -0.13303
   3846.00       -0.00635       -0.12823
   3847.00       -0.00488       -0.12338
   3848.00       -0.00342       -0.11847
   3849.00       -0.00195       -0.11351
   3850.00       -0.00049       -0.10849
   3851.00        0.00098       -0.10341
   3852.00        0.00244       -0.09830
   3853.00        0.00391       -0.09314
   3854.00        0.00537       -0.08794
   3855.00        0.00684       -0.08270
   3856.00        0.00830       -0.07744
   3857.00        0.00977       -0.07214
   3858.00        0.01123       -0.06683
   3859.00        0.01270       -0.06149
   3860.00        0.01416       -0.05614
   3861.00        0.01562       -0.05077
   3862.00        0.01660       -0.04539
   3863.00        0.01758       -0.04002
   3864.00        0.01855       -0.03465
   3865.00        0.01953       -0.02930
   3866.00        0.02051       -0.02394
   3867.00        0.02148       -0.01860
   3868.00        0.02246       -0.01329
   3869.00        0.02344       -0.00801
   3870.00        0.02441       -0.00275
   3871.00        0.02539        0.00247
   3872.00        0.02637        0.00764
   3873.00        0.02734        0.01279
   3874.00        0.02832        0.01787
   3875.00        0.02930        0.02290
   3876.00        0.03027        0.02786
   3877.00        0.03076        0.03278
   3878.00        0.03125        0.03761
   3879.00        0.03174        0.04237
   3880.00        0.03223        0.04707
   3881.00        0.03271        0.05168
   3882.00        0.03320        0.05620
   3883.00        0.03369        0.06064
   3884.00        0.03418        0.06497
   3885.00        0.03467        0.06923
   3886.00        0.03516        0.07338
   3887.00        0.03564        0.07742
   3888.00        0.03564        0.08136
   3889.00        0.03564        0.08519
   3890.00        0.03564        0.08891
   3891.00        0.03564        0.09251
   3892.00        0.03564        0.09601
   3893.00        0.03564        0.09938
   3894.00        0.03564        0.10263
   3895.00        0.03564        0.10576
   3896.00        0.03564        0.10876
   3897.00        0.03564        0.11165
   3898.00        0.03564        0.11440
   3899.00        0.03516        0.11702
   3900.00        0.03467        0.11952
   3901.00        0.03418        0.12189
   3902.00        0.03369        0.12411
   3903.00        0.03320        0.12622
   3904.00        0.03271        0.12819
   3905.00        0.03223        0.13004
   3906.00        0.03174        0.13174
   3907.00        0.03125        0.13332
   3908.00        0.03076        0.13475
   3909.00        0.03027        0.13606
   3910.00        0.02979        0.13724
   3911.00        0.02930        0.13829
   3912.00        0.02881        0.13922
   3913.00        0.02832        0.14000
   3914.00        0.02783        0.14067
   3915.00        0.02734        0.14120
   3916.00        0.02686        0.14162
   3917.00        0.02637        0.14189
   3918.00        0.02588        0.14206
   3919.00        0.02539        0.14211
   3920.00        0.02490        0.14201
   3921.00        0.02441        0.14182
   3922.00        0.02393        0.14149
   3923.00        0.02344        0.14105
   3924.00        0.02295        0.14050
   3925.00        0.02246        0.13983
   3926.00        0.02197        0.13905
   3927.00        0.02148        0.13817
   3928.00        0.02100        0.13716
   3929.00        0.02051        0.13606
   3930.00        0.02002        0.13484
   3931.00        0.01953        0.13353
   3932.00        0.01904        0.13210
   3933.00        0.01855        0.13057
   3934.00        0.01807        0.12894
   3935.00        0.01758        0.12721
   3936.00        0.01709        0.12538
   3937.00        0.01660        0.12344
   3938.00        0.01611        0.12143
   3939.00        0.01562        0.11929
   3940.00        0.01514        0.11708
   3941.00        0.01465        0.11476
   3942.00        0.01416        0.11235
   3943.00        0.01367        0.10985
   3944.00        0.01318        0.10725
   3945.00        0.01270        0.10457
   3946.00        0.01221        0.10178
   3947.00        0.01172        0.09891
   3948.00        0.01123        0.09593
   3949.00        0.01074        0.09288
   3950.00        0.01025        0.08972
   3951.00        0.00977        0.08649
   3952.00        0.00928        0.08315
   3953.00        0.00879        0.07971
   3954.00        0.00830        0.07620
   3955.00        0.00781        0.07259
   3956.00        0.00732        0.06888
   3957.00        0.00684        0.06508
   3958.00        0.00635        0.06119
   3959.00        0.00586        0.05721
   3960.00        0.00537        0.05313
   3961.00        0.00488        0.04895
   3962.00        0.00488        0.04469
   3963.00        0.00488        0.04033
   3964.00        0.00488        0.03587
   3965.00        0.00488        0.03133
   3966.00        0.00488        0.02669
   3967.00        0.00488        0.02194
   3968.00        0.00488        0.01711
   3969.00        0.00488        0.01218
   3970.00        0.00488        0.00716
   3971.00        0.00488        0.00204
   3972.00        0.00488       -0.00317
   3973.00        0.00488       -0.00847
   3974.00        0.00488       -0.01387
   3975.00        0.00488       -0.01936
   3976.00        0.00488       -0.02495
   3977.00        0.00488       -0.03061
   3978.00        0.00488       -0.03638
   3979.00        0.00537       -0.04222
   3980.00        0.00586       -0.04816
   3981.00        0.00635       -0.05417
   3982.00        0.00684       -0.06027
   3983.00        0.00732       -0.06647
   3984.00        0.00781       -0.07272
   3985.00        0.00830       -0.07906
   3986.00        0.00879       -0.08548
   3987.00        0.00928       -0.09196
   3988.00        0.00977       -0.09851
   3989.00        0.01025       -0.10513
   3990.00        0.01074       -0.11180
   3991.00        0.01123       -0.11855
   3992.00        0.01172       -0.12534
   3993.00        0.01221       -0.13217
   3994.00        0.01270       -0.13907
   3995.00        0.01318       -0.14600
   3996.00        0.01367       -0.15297
   3997.00        0.01416       -0.15997
   3998.00        0.01465       -0.16701
   3999.00        0.01514       -0.17406
   4000.00        0.01562       -0.18114
   4001.00        0.01611       -0.18822
   4002.00        0.01660       -0.19531
   4003.00        0.01709       -0.20241
   4004.00        0.01758       -0.20950
   4005.00        0.01807       -0.21658
   4006.00        0.01855       -0.22366
   4007.00        0.01904       -0.23071
   4008.00        0.01953       -0.23773
   4009.00        0.02002       -0.24472
   4010.00        0.02051       -0.25168
   4011.00        0.02100       -0.25858
   4012.00        0.02148       -0.26543
   4013.00        0.02197       -0.27223
   4014.00        0.02246       -0.27896
   4015.00        0.02295       -0.28563
   4016.00        0.02344       -0.29221
   4017.00        0.02393       -0.29872
   4018.00        0.02441       -0.30513
   4019.00        0.02490       -0.31145
   4020.00        0.02539       -0.31767
   4021.00        0.02588       -0.32379
   4022.00        0.02637       -0.32979
   4023.00        0.02686       -0.33568
   4024.00        0.02734       -0.34143
   4025.00        0.02783       -0.34708
   4026.00        0.02832       -0.35257
   4027.00        0.02881       -0.35794
   4028.00        0.02930       -0.36316
   4029.00        0.02979       -0.36823
   4030.00        0.03027       -0.37315
   4031.00        0.03076       -0.37791
   4032.00        0.03125       -0.38252
   4033.00        0.03174       -0.38696
   4034.00        0.03223       -0.39124
   4035.00        0.03271       -0.39534
   4036.00        0.03320       -0.39926
   4037.00        0.03369       -0.40302
   4038.00        0.03418       -0.40660
   4039.00        0.03467       -0.40999
   4040.00        0.03516       -0.41321
   4041.00        0.03516       -0.41624
   4042.00        0.03516       -0.41908
   4043.00        0.03516       -0.42175
   4044.00        0.03516       -0.42422
   4045.00        0.03516       -0.42651
   4046.00        0.03516       -0.42860
   4047.00        0.03516       -0.43053
   4048.00        0.03516       -0.43225
   4049.00        0.03516       -0.43379
   4050.00        0.03516       -0.43515
   4051.00        0.03516       -0.43634
   4052.00        0.03516       -0.43733
   4053.00        0.03467       -0.43814
   4054.00        0.03418       -0.43878
   4055.00        0.03369       -0.43925
   4056.00        0.03320       -0.43954
   4057.00        0.03271       -0.43968
   4058.00        0.03223       -0.43964
   4059.00        0.03174       -0.43944
   4060.00        0.03125       -0.43909
   4061.00        0.03076       -0.43857
   4062.00        0.03027       -0.43791
   4063.00        0.02979       -0.43710
   4064.00        0.02881       -0.43616
   4065.00        0.02783       -0.43507
   4066.00        0.02686       -0.43385
   4067.00        0.02588       -0.43253
   4068.00        0.02490       -0.43106
   4069.00        0.02393       -0.42949
   4070.00        0.02295       -0.42780
   4071.00        0.02197       -0.42601
   4072.00        0.02100       -0.42412
   4073.00        0.02002       -0.42213
   4074.00        0.01904       -0.42007
   4075.00        0.01807       -0.41792
   4076.00        0.01709       -0.41570
   4077.00        0.01611       -0.41339
   4078.00        0.01514       -0.41103
   4079.00        0.01416       -0.40860
   4080.00        0.01318       -0.40613
   4081.00        0.01221       -0.40359
   4082.00        0.01123       -0.40103
   4083.00        0.00977       -0.39844
   4084.00        0.00830       -0.39580
   4085.00        0.00684       -0.39313
   4086.00        0.00537       -0.39046
   4087.00        0.00391       -0.38776
   4088.00        0.00244       -0.38504
   4089.00        0.00098       -0.38232
   4090.00       -0.00049       -0.37959
   4091.00       -0.00195       -0.37688
   4092.00       -0.00342       -0.37416
   4093.00       -0.00488       -0.37146
   4094.00       -0.00635       -0.36876
   4095.00       -0.00732       -0.36609
   4096.00       -0.00830       -0.36343
   4097.00       -0.00928       -0.36079
   4098.00       -0.01025       -0.35818
   4099.00       -0.01123       -0.35561
   4100.00       -0.01221       -0.35306
   4101.00       -0.01318       -0.35054
   4102.00       -0.01416       -0.34805
   4103.00       -0.01514       -0.34561
   4104.00       -0.01611       -0.34320
   4105.00       -0.01709       -0.34084
   4106.00       -0.01807       -0.33850
   4107.00       -0.01904       -0.33621
   4108.00       -0.02002       -0.33395
   4109.00       -0.02100       -0.33174
   4110.00       -0.02197       -0.32957
   4111.00       -0.02295       -0.32745
   4112.00       -0.02393       -0.32536
   4113.00       -0.02490       -0.32332
   4114.00       -0.02588       -0.32130
   4115.00       -0.02637       -0.31934
   4116.00       -0.02686       -0.31740
   4117.00       -0.02734       -0.31551
   4118.00       -0.02783       -0.31364
   4119.00       -0.02832       -0.31181
   4120.00       -0.02881       -0.31001
   4121.00       -0.02930       -0.30823
   4122.00       -0.02979       -0.30649
   4123.00       -0.03027       -0.30476
   4124.00       -0.03076       -0.30307
   4125.00       -0.03125       -0.30141
   4126.00       -0.03174       -0.29974
   4127.00       -0.03223       -0.29811
   4128.00       -0.03271       -0.29648
   4129.00       -0.03320       -0.29488
   4130.00       -0.03369       -0.29327
   4131.00       -0.03369       -0.29167
   4132.00       -0.03369       -0.29008
   4133.00       -0.03369       -0.28850
   4134.00       -0.03369       -0.28691
   4135.00       -0.03369       -0.28532
   4136.00       -0.03369       -0.28374
   4137.00       -0.03369       -0.28215
   4138.00       -0.03369       -0.28055
   4139.00       -0.03369       -0.27893
   4140.00       -0.03369       -0.27731
   4141.00       -0.03369       -0.27568
   4142.00       -0.03369       -0.27403
   4143.00       -0.03369       -0.27238
   4144.00       -0.03369       -0.27071
   4145.00       -0.03369       -0.26901
   4146.00       -0.03369       -0.26730
   4147.00       -0.03369       -0.26556
   4148.00       -0.03369       -0.26382
   4149.00       -0.03369       -0.26205
   4150.00       -0.03369       -0.26027
   4151.00       -0.03369       -0.25847
   4152.00       -0.03320       -0.25664
   4153.00       -0.03271       -0.25479
   4154.00       -0.03223       -0.25293
   4155.00       -0.03174       -0.25105
   4156.00       -0.03125       -0.24915
   4157.00       -0.03076       -0.24724
   4158.00       -0.03027       -0.24530
   4159.00       -0.02979       -0.24335
   4160.00       -0.02930       -0.24139
   4161.00       -0.02881       -0.23943
   4162.00       -0.02832       -0.23746
   4163.00       -0.02783       -0.23547
   4164.00       -0.02734       -0.23347
   4165.00       -0.02686       -0.23149
   4166.00       -0.02637       -0.22949
   4167.00       -0.02588       -0.22751
   4168.00       -0.02539       -0.22551
   4169.00       -0.02490       -0.22354
   4170.00       -0.02441       -0.22156
   4171.00       -0.02393       -0.21960
   4172.00       -0.02344       -0.21767
   4173.00       -0.02295       -0.21573
   4174.00       -0.02246       -0.21382
   4175.00       -0.02197       -0.21193
   4176.00       -0.02148       -0.21007
   4177.00       -0.02100       -0.20824
   4178.00       -0.02051       -0.20644
   4179.00       -0.02002       -0.20467
   4180.00       -0.01953       -0.20293
   4181.00       -0.01904       -0.20123
   4182.00       -0.01855       -0.19957
   4183.00       -0.01807       -0.19795
   4184.00       -0.01758       -0.19640
   4185.00       -0.01709       -0.19487
   4186.00       -0.01660       -0.19339
   4187.00       -0.01611       -0.19197
   4188.00       -0.01562       -0.19060
   4189.00       -0.01514       -0.18927
   4190.00       -0.01465       -0.18800
   4191.00       -0.01416       -0.18680
   4192.00       -0.01367       -0.18565
   4193.00       -0.01318       -0.18456
   4194.00       -0.01270       -0.18353
   4195.00       -0.01221       -0.18256
   4196.00       -0.01172       -0.18163
   4197.00       -0.01123       -0.18077
   4198.00       -0.01074       -0.17998
   4199.00       -0.01025       -0.17923
   4200.00       -0.00977       -0.17854
   4201.00       -0.00928       -0.17792
   4202.00       -0.00879       -0.17735
   4203.00       -0.00830       -0.17683
   4204.00       -0.00781       -0.17636
   4205.00       -0.00732       -0.17595
   4206.00       -0.00684       -0.17557
   4207.00       -0.00635       -0.17525
   4208.00       -0.00586       -0.17497
   4209.00       -0.00537       -0.17473
   4210.00       -0.00488       -0.17453
   4211.00       -0.00439       -0.17436
   4212.00       -0.00391       -0.17421
   4213.00       -0.00342       -0.17410
   4214.00       -0.00293       -0.17401
   4215.00       -0.00244       -0.17395
   4216.00       -0.00195       -0.17389
   4217.00       -0.00146       -0.17384
   4218.00       -0.00049       -0.17381
   4219.00        0.00049       -0.17378
   4220.00        0.00146       -0.17375
   4221.00        0.00244       -0.17371
   4222.00        0.00342       -0.17365
   4223.00        0.00439       -0.17358
   4224.00        0.00537       -0.17349
   4225.00        0.00635       -0.17339
   4226.00        0.00732       -0.17323
   4227.00        0.00781       -0.17305
   4228.00        0.00830       -0.17284
   4229.00        0.00879       -0.17258
   4230.00        0.00928       -0.17226
   4231.00        0.00977       -0.17189
   4232.00        0.01025       -0.17148
   4233.00        0.01074       -0.17099
   4234.00        0.01123       -0.17044
   4235.00        0.01172       -0.16982
   4236.00        0.01221       -0.16911
   4237.00        0.01270       -0.16833
   4238.00        0.01318       -0.16748
   4239.00        0.01367       -0.16653
   4240.00        0.01416       -0.16550
   4241.00        0.01465       -0.16438
   4242.00        0.01514       -0.16316
   4243.00        0.01562       -0.16185
   4244.00        0.01611       -0.16043
   4245.00        0.01660       -0.15892
   4246.00        0.01709       -0.15732
   4247.00        0.01709       -0.15559
   4248.00        0.01709       -0.15378
   4249.00        0.01709       -0.15186
   4250.00        0.01709       -0.14983
   4251.00        0.01709       -0.14769
   4252.00        0.01709       -0.14545
   4253.00        0.01709       -0.14310
   4254.00        0.01709       -0.14066
   4255.00        0.01709       -0.13809
   4256.00        0.01709       -0.13545
   4257.00        0.01709       -0.13269
   4258.00        0.01709       -0.12985
   4259.00        0.01709       -0.12691
   4260.00        0.01709       -0.12387
   4261.00        0.01660       -0.12076
   4262.00        0.01611       -0.11755
   4263.00        0.01562       -0.11427
   4264.00        0.01514       -0.11090
   4265.00        0.01465       -0.10747
   4266.00        0.01416       -0.10397
   4267.00        0.01367       -0.10040
   4268.00        0.01318       -0.09677
   4269.00        0.01270       -0.09309
   4270.00        0.01221       -0.08937
   4271.00        0.01172       -0.08562
   4272.00        0.01123       -0.08182
   4273.00        0.01074       -0.07799
   4274.00        0.01025       -0.07413
   4275.00        0.00977       -0.07027
   4276.00        0.00928       -0.06639
   4277.00        0.00879       -0.06250
   4278.00        0.00830       -0.05862
   4279.00        0.00781       -0.05476
   4280.00        0.00732       -0.05092
   4281.00        0.00684       -0.04710
   4282.00        0.00635       -0.04332
   4283.00        0.00586       -0.03957
   4284.00        0.00537       -0.03586
   4285.00        0.00488       -0.03221
   4286.00        0.00439       -0.02864
   4287.00        0.00391       -0.02512
   4288.00        0.00342       -0.02168
   4289.00        0.00293       -0.01833
   4290.00        0.00244       -0.01506
   4291.00        0.00244       -0.01189
   4292.00        0.00244       -0.00882
   4293.00        0.00244       -0.00586
   4294.00        0.00244       -0.00302
   4295.00        0.00244       -0.00029
   4296.00        0.00244        0.00229
   4297.00        0.00244        0.00476
   4298.00        0.00244        0.00706
   4299.00        0.00244        0.00925
   4300.00        0.00244        0.01126
   4301.00        0.00244        0.01314
   4302.00        0.00244        0.01485
   4303.00        0.00244        0.01639
   4304.00        0.00293        0.01778
   4305.00        0.00342        0.01898
   4306.00        0.00391        0.02002
   4307.00        0.00439        0.02087
   4308.00        0.00488        0.02156
   4309.00        0.00537        0.02205
   4310.00        0.00586        0.02237
   4311.00        0.00635        0.02249
   4312.00        0.00684        0.02245
   4313.00        0.00732        0.02220
   4314.00        0.00781        0.02177
   4315.00        0.00830        0.02115
   4316.00        0.00879        0.02034
   4317.00        0.00928        0.01935
   4318.00        0.00977        0.01817
   4319.00        0.01025        0.01680
   4320.00        0.01074        0.01526
   4321.00        0.01123        0.01352
   4322.00        0.01172        0.01161
   4323.00        0.01221        0.00952
   4324.00        0.01270        0.00726
   4325.00        0.01318        0.00484
   4326.00        0.01367        0.00223
   4327.00        0.01416       -0.00053
   4328.00        0.01465       -0.00345
   4329.00        0.01514       -0.00653
   4330.00        0.01562       -0.00977
   4331.00        0.01611       -0.01314
   4332.00        0.01660       -0.01666
   4333.00        0.01709       -0.02031
   4334.00        0.01758       -0.02409
   4335.00        0.01807       -0.02800
   4336.00        0.01855       -0.03203
   4337.00        0.01904       -0.03616
   4338.00        0.01953       -0.04042
   4339.00        0.02002       -0.04477
   4340.00        0.02051       -0.04921
   4341.00        0.02100       -0.05374
   4342.00        0.02148       -0.05836
   4343.00        0.02197       -0.06305
   4344.00        0.02246       -0.06781
   4345.00        0.02295       -0.07263
   4346.00        0.02344       -0.07750
   4347.00        0.02393       -0.08243
   4348.00        0.02441       -0.08739
   4349.00        0.02490       -0.09239
   4350.00        0.02539       -0.09741
   4351.00        0.02588       -0.10246
   4352.00        0.02588       -0.10753
   4353.00        0.02588       -0.11259
   4354.00        0.02588       -0.11768
   4355.00        0.02588       -0.12274
   4356.00        0.02588       -0.12779
   4357.00        0.02588       -0.13284
   4358.00        0.02588       -0.13786
   4359.00        0.02588       -0.14284
   4360.00        0.02588       -0.14780
   4361.00        0.02588       -0.15271
   4362.00        0.02588       -0.15758
   4363.00        0.02588       -0.16238
   4364.00        0.02588       -0.16714
   4365.00        0.02588       -0.17184
   4366.00        0.02588       -0.17647
   4367.00        0.02588       -0.18102
   4368.00        0.02588       -0.18550
   4369.00        0.02588       -0.18990
   4370.00        0.02588       -0.19421
   4371.00        0.02588       -0.19844
   4372.00        0.02588       -0.20256
   4373.00        0.02539       -0.20660
   4374.00        0.02490       -0.21054
   4375.00        0.02441       -0.21437
   4376.00        0.02393       -0.21809
   4377.00        0.02344       -0.22171
   4378.00        0.02295       -0.22522
   4379.00        0.02246       -0.22862
   4380.00        0.02197       -0.23190
   4381.00        0.02148       -0.23506
   4382.00        0.02100       -0.23810
   4383.00        0.02051       -0.24103
   4384.00        0.02002       -0.24384
   4385.00        0.01953       -0.24651
   4386.00        0.01904       -0.24905
   4387.00        0.01855       -0.25150
   4388.00        0.01807       -0.25380
   4389.00        0.01758       -0.25597
   4390.00        0.01709       -0.25803
   4391.00        0.01660       -0.25995
   4392.00        0.01611       -0.26176
   4393.00        0.01611       -0.26343
   4394.00        0.01611       -0.26498
   4395.00        0.01611       -0.26642
   4396.00        0.01611       -0.26773
   4397.00        0.01611       -0.26891
   4398.00        0.01611       -0.26997
   4399.00        0.01611       -0.27092
   4400.00        0.01611       -0.27176
   4401.00        0.01611       -0.27246
   4402.00        0.01611       -0.27307
   4403.00        0.01611       -0.27356
   4404.00        0.01611       -0.27393
   4405.00        0.01611       -0.27420
   4406.00        0.01611       -0.27437
   4407.00        0.01611       -0.27443
   4408.00        0.01611       -0.27438
   4409.00        0.01611       -0.27425
   4410.00        0.01562       -0.27402
   4411.00        0.01514       -0.27370
   4412.00        0.01465       -0.27328
   4413.00        0.01416       -0.27278
   4414.00        0.01367       -0.27220
   4415.00        0.01318       -0.27153
   4416.00        0.01270       -0.27080
   4417.00        0.01221       -0.26999
   4418.00        0.01172       -0.26910
   4419.00        0.01123       -0.26816
   4420.00        0.01074       -0.26714
   4421.00        0.01025       -0.26607
   4422.00        0.00977       -0.26494
   4423.00        0.00928       -0.26375
   4424.00        0.00879       -0.26251
   4425.00        0.00830       -0.26125
   4426.00        0.00781       -0.25992
   4427.00        0.00732       -0.25856
   4428.00        0.00635       -0.25716
   4429.00        0.00537       -0.25574
   4430.00        0.00439       -0.25427
   4431.00        0.00342       -0.25279
   4432.00        0.00244       -0.25128
   4433.00        0.00146       -0.24976
   4434.00        0.00049       -0.24823
   4435.00       -0.00049       -0.24667
   4436.00       -0.00146       -0.24512
   4437.00       -0.00244       -0.24355
   4438.00       -0.00342       -0.24197
   4439.00       -0.00439       -0.24042
   4440.00       -0.00537       -0.23885
   4441.00       -0.00635       -0.23729
   4442.00       -0.00732       -0.23573
   4443.00       -0.00830       -0.23421
   4444.00       -0.00928       -0.23268
   4445.00       -0.01025       -0.23117
   4446.00       -0.01123       -0.22968
   4447.00       -0.01221       -0.22821
   4448.00       -0.01318       -0.22676
   4449.00       -0.01416       -0.22534
   4450.00       -0.01514       -0.22395
   4451.00       -0.01611       -0.22258
   4452.00       -0.01709       -0.22125
   4453.00       -0.01807       -0.21996
   4454.00       -0.01904       -0.21869
   4455.00       -0.02002       -0.21745
   4456.00       -0.02100       -0.21626
   4457.00       -0.02197       -0.21510
   4458.00       -0.02295       -0.21399
   4459.00       -0.02393       -0.21292
   4460.00       -0.02490       -0.21188
   4461.00       -0.02588       -0.21089
   4462.00       -0.02686       -0.20995
   4463.00       -0.02783       -0.20905
   4464.00       -0.02881       -0.20818
   4465.00       -0.02979       -0.20735
   4466.00       -0.03076       -0.20659
   4467.00       -0.03174       -0.20586
   4468.00       -0.03271       -0.20517
   4469.00       -0.03320       -0.20453
   4470.00       -0.03369       -0.20392
   4471.00       -0.03418       -0.20337
   4472.00       -0.03467       -0.20285
   4473.00       -0.03516       -0.20238
   4474.00       -0.03564       -0.20195
   4475.00       -0.03613       -0.20157
   4476.00       -0.03613       -0.20122
   4477.00       -0.03613       -0.20091
   4478.00       -0.03613       -0.20064
   4479.00       -0.03613       -0.20039
   4480.00       -0.03613       -0.20020
   4481.00       -0.03613       -0.20004
   4482.00       -0.03564       -0.19991
   4483.00       -0.03516       -0.19981
   4484.00       -0.03467       -0.19975
   4485.00       -0.03418       -0.19971
   4486.00       -0.03369       -0.19971
   4487.00       -0.03320       -0.19972
   4488.00       -0.03223       -0.19977
   4489.00       -0.03125       -0.19983
   4490.00       -0.03027       -0.19992
   4491.00       -0.02930       -0.20003
   4492.00       -0.02832       -0.20015
   4493.00       -0.02734       -0.20029
   4494.00       -0.02637       -0.20045
   4495.00       -0.02490       -0.20062
   4496.00       -0.02344       -0.20081
   4497.00       -0.02197       -0.20099
   4498.00       -0.02051       -0.20119
   4499.00       -0.01904       -0.20139
   4500.00       -0.01758       -0.20160
   4501.00       -0.01611       -0.20180
   4502.00       -0.01465       -0.20201
   4503.00       -0.01318       -0.20221
   4504.00       -0.01123       -0.20241
   4505.00       -0.00928       -0.20261
   4506.00       -0.00732       -0.20279
   4507.00       -0.00537       -0.20297
   4508.00       -0.00342       -0.20312
   4509.00       -0.00146       -0.20328
   4510.00        0.00049       -0.20340
   4511.00        0.00244       -0.20352
   4512.00        0.00439       -0.20361
   4513.00        0.00635       -0.20367
   4514.00        0.00830       -0.20372
   4515.00        0.00977       -0.20374
   4516.00        0.01123       -0.20374
   4517.00        0.01270       -0.20369
   4518.00        0.01416       -0.20361
   4519.00        0.01562       -0.20351
   4520.00        0.01709       -0.20335
   4521.00        0.01855       -0.20317
   4522.00        0.02002       -0.20296
   4523.00        0.02148       -0.20268
   4524.00        0.02295       -0.20236
   4525.00        0.02393       -0.20201
   4526.00        0.02490       -0.20160
   4527.00        0.02588       -0.20114
   4528.00        0.02686       -0.20062
   4529.00        0.02783       -0.20004
   4530.00        0.02881       -0.19942
   4531.00        0.02979       -0.19873
   4532.00        0.03027       -0.19798
   4533.00        0.03076       -0.19716
   4534.00        0.03125       -0.19627
   4535.00        0.03174       -0.19531
   4536.00        0.03223       -0.19429
   4537.00        0.03271       -0.19319
   4538.00        0.03271       -0.19202
   4539.00        0.03271       -0.19077
   4540.00        0.03271       -0.18942
   4541.00        0.03271       -0.18800
   4542.00        0.03271       -0.18651
   4543.00        0.03271       -0.18491
   4544.00        0.03271       -0.18323
   4545.00        0.03223       -0.18146
   4546.00        0.03174       -0.17960
   4547.00        0.03125       -0.17763
   4548.00        0.03076       -0.17557
   4549.00        0.03027       -0.17342
   4550.00        0.02979       -0.17114
   4551.00        0.02930       -0.16879
   4552.00        0.02881       -0.16632
   4553.00        0.02832       -0.16374
   4554.00        0.02734       -0.16107
   4555.00        0.02637       -0.15828
   4556.00        0.02539       -0.15540
   4557.00        0.02441       -0.15239
   4558.00        0.02344       -0.14926
   4559.00        0.02246       -0.14604
   4560.00        0.02148       -0.14268
   4561.00        0.02051       -0.13924
   4562.00        0.01953       -0.13567
   4563.00        0.01855       -0.13197
   4564.00        0.01758       -0.12817
   4565.00        0.01660       -0.12425
   4566.00        0.01562       -0.12022
   4567.00        0.01465       -0.11609
   4568.00        0.01367       -0.11182
   4569.00        0.01270       -0.10745
   4570.00        0.01172       -0.10297
   4571.00        0.01123       -0.09836
   4572.00        0.01074       -0.09366
   4573.00        0.01025       -0.08884
   4574.00        0.00977       -0.08391
   4575.00        0.00928       -0.07889
   4576.00        0.00879       -0.07375
   4577.00        0.00830       -0.06851
   4578.00        0.00781       -0.06317
   4579.00        0.00732       -0.05774
   4580.00        0.00684       -0.05222
   4581.00        0.00635       -0.04660
   4582.00        0.00586       -0.04089
   4583.00        0.00537       -0.03510
   4584.00        0.00488       -0.02924
   4585.00        0.00439       -0.02328
   4586.00        0.00391       -0.01727
   4587.00        0.00391       -0.01118
   4588.00        0.00391       -0.00505
   4589.00        0.00391        0.00116
   4590.00        0.00391        0.00742
   4591.00        0.00391        0.01372
   4592.00        0.00391        0.02007
   4593.00        0.00391        0.02644
   4594.00        0.00391        0.03285
   4595.00        0.00391        0.03929
   4596.00        0.00391        0.04575
   4597.00        0.00391        0.05220
   4598.00        0.00391        0.05867
   4599.00        0.00391        0.06514
   4600.00        0.00391        0.07159
   4601.00        0.00391        0.07803
   4602.00        0.00391        0.08444
   4603.00        0.00391        0.09084
   4604.00        0.00391        0.09717
   4605.00        0.00391        0.10347
   4606.00        0.00342        0.10973
   4607.00        0.00293        0.11591
   4608.00        0.00244        0.12201
   4609.00        0.00195        0.12805
   4610.00        0.00146        0.13400
   4611.00        0.00098        0.13986
   4612.00        0.00049        0.14561
   4613.00        0.00000        0.15128
   4614.00       -0.00049        0.15680
   4615.00       -0.00098        0.16222
   4616.00       -0.00146        0.16750
   4617.00       -0.00195        0.17262
   4618.00       -0.00244        0.17761
   4619.00       -0.00293        0.18245
   4620.00       -0.00342        0.18712
   4621.00       -0.00391        0.19164
   4622.00       -0.00488        0.19595
   4623.00       -0.00586        0.20010
   4624.00       -0.00684        0.20406
   4625.00       -0.00781        0.20782
   4626.00       -0.00879        0.21138
   4627.00       -0.00977        0.21474
   4628.00       -0.01074        0.21788
   4629.00       -0.01172        0.22079
   4630.00       -0.01270        0.22350
   4631.00       -0.01367        0.22595
   4632.00       -0.01465        0.22820
   4633.00       -0.01562        0.23019
   4634.00       -0.01660        0.23195
   4635.00       -0.01758        0.23344
   4636.00       -0.01855        0.23471
   4637.00       -0.01953        0.23572
   4638.00       -0.02051        0.23648
   4639.00       -0.02148        0.23698
   4640.00       -0.02246        0.23723
   4641.00       -0.02344        0.23721
   4642.00       -0.02393        0.23692
   4643.00       -0.02441        0.23639
   4644.00       -0.02490        0.23560
   4645.00       -0.02539        0.23453
   4646.00       -0.02588        0.23322
   4647.00       -0.02637        0.23163
   4648.00       -0.02686        0.22980
   4649.00       -0.02734        0.22769
   4650.00       -0.02783        0.22534
   4651.00       -0.02832        0.22275
   4652.00       -0.02832        0.21989
   4653.00       -0.02832        0.21680
   4654.00       -0.02832        0.21347
   4655.00       -0.02832        0.20988
   4656.00       -0.02832        0.20607
   4657.00       -0.02832        0.20204
   4658.00       -0.02832        0.19777
   4659.00       -0.02783        0.19330
   4660.00       -0.02734        0.18860
   4661.00       -0.02686        0.18370
   4662.00       -0.02637        0.17859
   4663.00       -0.02588        0.17329
   4664.00       -0.02539        0.16782
   4665.00       -0.02441        0.16214
   4666.00       -0.02344        0.15631
   4667.00       -0.02246        0.15030
   4668.00       -0.02148        0.14415
   4669.00       -0.02051        0.13783
   4670.00       -0.01953        0.13138
   4671.00       -0.01855        0.12480
   4672.00       -0.01758        0.11809
   4673.00       -0.01611        0.11125
   4674.00       -0.01465        0.10432
   4675.00       -0.01318        0.09729
   4676.00       -0.01172        0.09016
   4677.00       -0.01025        0.08296
   4678.00       -0.00879        0.07568
   4679.00       -0.00732        0.06833
   4680.00       -0.00586        0.06094
   4681.00       -0.00439        0.05350
   4682.00       -0.00293        0.04602
   4683.00       -0.00146        0.03850
   4684.00        0.00000        0.03098
   4685.00        0.00146        0.02344
   4686.00        0.00293        0.01590
   4687.00        0.00439        0.00836
   4688.00        0.00586        0.00084
   4689.00        0.00732       -0.00665
   4690.00        0.00879       -0.01411
   4691.00        0.01025       -0.02155
   4692.00        0.01172       -0.02892
   4693.00        0.01318       -0.03624
   4694.00        0.01465       -0.04350
   4695.00        0.01611       -0.05070
   4696.00        0.01758       -0.05782
   4697.00        0.01904       -0.06485
   4698.00        0.02051       -0.07179
   4699.00        0.02197       -0.07864
   4700.00        0.02295       -0.08539
   4701.00        0.02393       -0.09203
   4702.00        0.02490       -0.09854
   4703.00        0.02588       -0.10495
   4704.00        0.02686       -0.11124
   4705.00        0.02783       -0.11739
   4706.00        0.02881       -0.12341
   4707.00        0.02930       -0.12929
   4708.00        0.02979       -0.13504
   4709.00        0.03027       -0.14064
   4710.00        0.03076       -0.14609
   4711.00        0.03125       -0.15138
   4712.00        0.03174       -0.15654
   4713.00        0.03223       -0.16153
   4714.00        0.03223       -0.16637
   4715.00        0.03223       -0.17105
   4716.00        0.03223       -0.17557
   4717.00        0.03223       -0.17993
   4718.00        0.03223       -0.18413
   4719.00        0.03223       -0.18816
   4720.00        0.03174       -0.19203
   4721.00        0.03125       -0.19574
   4722.00        0.03076       -0.19930
   4723.00        0.03027       -0.20268
   4724.00        0.02979       -0.20592
   4725.00        0.02930       -0.20898
   4726.00        0.02881       -0.21190
   4727.00        0.02832       -0.21466
   4728.00        0.02783       -0.21725
   4729.00        0.02686       -0.21971
   4730.00        0.02588       -0.22202
   4731.00        0.02490       -0.22418
   4732.00        0.02393       -0.22620
   4733.00        0.02295       -0.22807
   4734.00        0.02197       -0.22983
   4735.00        0.02100       -0.23143
   4736.00        0.02002       -0.23291
   4737.00        0.01904       -0.23427
   4738.00        0.01807       -0.23550
   4739.00        0.01709       -0.23662
   4740.00        0.01611       -0.23763
   4741.00        0.01514       -0.23853
   4742.00        0.01416       -0.23932
   4743.00        0.01318       -0.24002
   4744.00        0.01221       -0.24062
   4745.00        0.01123       -0.24112
   4746.00        0.01025       -0.24155
   4747.00        0.00928       -0.24190
   4748.00        0.00879       -0.24217
   4749.00        0.00830       -0.24237
   4750.00        0.00781       -0.24249
   4751.00        0.00732       -0.24257
   4752.00        0.00684       -0.24258
   4753.00        0.00635       -0.24255
   4754.00        0.00586       -0.24246
   4755.00        0.00537       -0.24234
   4756.00        0.00488       -0.24217
   4757.00        0.00488       -0.24199
   4758.00        0.00488       -0.24176
   4759.00        0.00488       -0.24150
   4760.00        0.00488       -0.24123
   4761.00        0.00488       -0.24094
   4762.00        0.00488       -0.24063
   4763.00        0.00488       -0.24031
   4764.00        0.00488       -0.23997
   4765.00        0.00488       -0.23965
   4766.00        0.00537       -0.23932
   4767.00        0.00586       -0.23898
   4768.00        0.00635       -0.23865
   4769.00        0.00684       -0.23831
   4770.00        0.00732       -0.23799
   4771.00        0.00781       -0.23767
   4772.00        0.00830       -0.23737
   4773.00        0.00879       -0.23706
   4774.00        0.00928       -0.23679
   4775.00        0.00977       -0.23650
   4776.00        0.01025       -0.23624
   4777.00        0.01074       -0.23598
   4778.00        0.01123       -0.23573
   4779.00        0.01172       -0.23549
   4780.00        0.01270       -0.23528
   4781.00        0.01367       -0.23505
   4782.00        0.01465       -0.23483
   4783.00        0.01562       -0.23462
   4784.00        0.01660       -0.23442
   4785.00        0.01758       -0.23422
   4786.00        0.01855       -0.23401
   4787.00        0.01904       -0.23380
   4788.00        0.01953       -0.23358
   4789.00        0.02002       -0.23335
   4790.00        0.02051       -0.23311
   4791.00        0.02100       -0.23283
   4792.00        0.02148       -0.23256
   4793.00        0.02197       -0.23225
   4794.00        0.02246       -0.23190
   4795.00        0.02295       -0.23154
   4796.00        0.02344       -0.23112
   4797.00        0.02393       -0.23068
   4798.00        0.02441       -0.23018
   4799.00        0.02490       -0.22963
   4800.00        0.02539       -0.22903
   4801.00        0.02539       -0.22836
   4802.00        0.02539       -0.22763
   4803.00        0.02539       -0.22682
   4804.00        0.02539       -0.22594
   4805.00        0.02539       -0.22498
   4806.00        0.02539       -0.22392
   4807.00        0.02539       -0.22278
   4808.00        0.02539       -0.22154
   4809.00        0.02539       -0.22020
   4810.00        0.02539       -0.21875
   4811.00        0.02490       -0.21719
   4812.00        0.02441       -0.21552
   4813.00        0.02393       -0.21371
   4814.00        0.02344       -0.21178
   4815.00        0.02295       -0.20972
   4816.00        0.02246       -0.20753
   4817.00        0.02197       -0.20520
   4818.00        0.02148       -0.20273
   4819.00        0.02100       -0.20010
   4820.00        0.02051       -0.19734
   4821.00        0.02002       -0.19441
   4822.00        0.01953       -0.19135
   4823.00        0.01904       -0.18811
   4824.00        0.01855       -0.18471
   4825.00        0.01807       -0.18115
   4826.00        0.01758       -0.17744
   4827.00        0.01709       -0.17355
   4828.00        0.01660       -0.16951
   4829.00        0.01611       -0.16530
   4830.00        0.01562       -0.16090
   4831.00        0.01514       -0.15636
   4832.00        0.01416       -0.15163
   4833.00        0.01367       -0.14674
   4834.00        0.01318       -0.14169
   4835.00        0.01270       -0.13646
   4836.00        0.01221       -0.13107
   4837.00        0.01172       -0.12552
   4838.00        0.01123       -0.11981
   4839.00        0.01074       -0.11394
   4840.00        0.01025       -0.10791
   4841.00        0.00977       -0.10173
   4842.00        0.00928       -0.09540
   4843.00        0.00879       -0.08891
   4844.00        0.00830       -0.08229
   4845.00        0.00781       -0.07552
   4846.00        0.00732       -0.06862
   4847.00        0.00684       -0.06160
   4848.00        0.00635       -0.05444
   4849.00        0.00586       -0.04716
   4850.00        0.00537       -0.03978
   4851.00        0.00488       -0.03227
   4852.00        0.00439       -0.02467
   4853.00        0.00391       -0.01697
   4854.00        0.00342       -0.00917
   4855.00        0.00293       -0.00130
   4856.00        0.00293        0.00667
   4857.00        0.00293        0.01469
   4858.00        0.00293        0.02280
   4859.00        0.00293        0.03096
   4860.00        0.00293        0.03917
   4861.00        0.00293        0.04742
   4862.00        0.00293        0.05571
   4863.00        0.00293        0.06404
   4864.00        0.00293        0.07239
   4865.00        0.00293        0.08075
   4866.00        0.00293        0.08913
   4867.00        0.00293        0.09750
   4868.00        0.00293        0.10588
   4869.00        0.00293        0.11424
   4870.00        0.00293        0.12259
   4871.00        0.00293        0.13092
   4872.00        0.00293        0.13921
   4873.00        0.00293        0.14745
   4874.00        0.00293        0.15565
   4875.00        0.00293        0.16380
   4876.00        0.00293        0.17189
   4877.00        0.00293        0.17992
   4878.00        0.00293        0.18787
   4879.00        0.00293        0.19574
   4880.00        0.00293        0.20352
   4881.00        0.00293        0.21123
   4882.00        0.00293        0.21883
   4883.00        0.00293        0.22632
   4884.00        0.00293        0.23372
   4885.00        0.00293        0.24100
   4886.00        0.00293        0.24817
   4887.00        0.00293        0.25520
   4888.00        0.00293        0.26213
   4889.00        0.00293        0.26891
   4890.00        0.00293        0.27556
   4891.00        0.00293        0.28207
   4892.00        0.00244        0.28844
   4893.00        0.00195        0.29466
   4894.00        0.00146        0.30074
   4895.00        0.00098        0.30666
   4896.00        0.00049        0.31242
   4897.00        0.00000        0.31804
   4898.00       -0.00049        0.32349
   4899.00       -0.00098        0.32877
   4900.00       -0.00146        0.33389
   4901.00       -0.00195        0.33884
   4902.00       -0.00244        0.34363
   4903.00       -0.00342        0.34825
   4904.00       -0.00439        0.35269
   4905.00       -0.00537        0.35696
   4906.00       -0.00635        0.36107
   4907.00       -0.00732        0.36501
   4908.00       -0.00830        0.36876
   4909.00       -0.00928        0.37234
   4910.00       -0.01025        0.37575
   4911.00       -0.01123        0.37898
   4912.00       -0.01221        0.38205
   4913.00       -0.01318        0.38495
   4914.00       -0.01416        0.38768
   4915.00       -0.01514        0.39023
   4916.00       -0.01611        0.39261
   4917.00       -0.01709        0.39484
   4918.00       -0.01807        0.39688
   4919.00       -0.01904        0.39877
   4920.00       -0.02002        0.40050
   4921.00       -0.02100        0.40207
   4922.00       -0.02197        0.40347
   4923.00       -0.02295        0.40472
   4924.00       -0.02393        0.40582
   4925.00       -0.02490        0.40678
   4926.00       -0.02588        0.40758
   4927.00       -0.02686        0.40823
   4928.00       -0.02783        0.40875
   4929.00       -0.02881        0.40912
   4930.00       -0.02979        0.40935
   4931.00       -0.03027        0.40944
   4932.00       -0.03076        0.40939
   4933.00       -0.03125        0.40923
   4934.00       -0.03174        0.40892
   4935.00       -0.03223        0.40851
   4936.00       -0.03271        0.40797
   4937.00       -0.03320        0.40732
   4938.00       -0.03369        0.40657
   4939.00       -0.03369        0.40570
   4940.00       -0.03369        0.40474
   4941.00       -0.03369        0.40367
   4942.00       -0.03369        0.40251
   4943.00       -0.03369        0.40128
   4944.00       -0.03369        0.39995
   4945.00       -0.03369        0.39854
   4946.00       -0.03320        0.39706
   4947.00       -0.03271        0.39551
   4948.00       -0.03223        0.39389
   4949.00       -0.03174        0.39221
   4950.00       -0.03125        0.39047
   4951.00       -0.03076        0.38867
   4952.00       -0.03027        0.38684
   4953.00       -0.02930        0.38495
   4954.00       -0.02832        0.38304
   4955.00       -0.02734        0.38107
   4956.00       -0.02637        0.37909
   4957.00       -0.02539        0.37709
   4958.00       -0.02441        0.37505
   4959.00       -0.02344        0.37300
   4960.00       -0.02246        0.37094
   4961.00       -0.02148        0.36888
   4962.00       -0.02051        0.36681
   4963.00       -0.01953        0.36473
   4964.00       -0.01807        0.36266
   4965.00       -0.01660        0.36060
   4966.00       -0.01514        0.35855
   4967.00       -0.01367        0.35652
   4968.00       -0.01221        0.35451
   4969.00       -0.01074        0.35251
   4970.00       -0.00928        0.35054
   4971.00       -0.00781        0.34860
   4972.00       -0.00635        0.34671
   4973.00       -0.00488        0.34483
   4974.00       -0.00342        0.34300
   4975.00       -0.00244        0.34120
   4976.00       -0.00146        0.33945
   4977.00       -0.00049        0.33775
   4978.00        0.00049        0.33609
   4979.00        0.00146        0.33447
   4980.00        0.00244        0.33292
   4981.00        0.00342        0.33141
   4982.00        0.00439        0.32996
   4983.00        0.00537        0.32855
   4984.00        0.00635        0.32721
   4985.00        0.00732        0.32591
   4986.00        0.00781        0.32468
   4987.00        0.00830        0.32350
   4988.00        0.00879        0.32237
   4989.00        0.00928        0.32130
   4990.00        0.00977        0.32030
   4991.00        0.01025        0.31935
   4992.00        0.01074        0.31844
   4993.00        0.01123        0.31760
   4994.00        0.01123        0.31680
   4995.00        0.01123        0.31606
   4996.00        0.01123        0.31537
   4997.00        0.01123        0.31471
   4998.00        0.01123        0.31412
   4999.00        0.01123        0.31355
   5000.00        0.01123        0.31303
   5001.00        0.01123        0.31255
   5002.00        0.01074        0.31210
   5003.00        0.01025        0.31169
   5004.00        0.00977        0.31129
   5005.00        0.00928        0.31094
   5006.00        0.00879        0.31061
   5007.00        0.00830        0.31029
   5008.00        0.00781        0.30997
   5009.00        0.00732        0.30968
   5010.00        0.00684        0.30939
   5011.00        0.00635        0.30910
   5012.00        0.00586        0.30881
   5013.00        0.00488        0.30850
   5014.00        0.00391        0.30820
   5015.00        0.00293        0.30788
   5016.00        0.00195        0.30753
   5017.00        0.00098        0.30716
   5018.00        0.00000        0.30676
   5019.00       -0.00098        0.30632
   5020.00       -0.00195        0.30585
   5021.00       -0.00293        0.30533
   5022.00       -0.00391        0.30476
   5023.00       -0.00488        0.30414
   5024.00       -0.00586        0.30347
   5025.00       -0.00635        0.30272
   5026.00       -0.00684        0.30191
   5027.00       -0.00732        0.30104
   5028.00       -0.00781        0.30008
   5029.00       -0.00830        0.29904
   5030.00       -0.00879        0.29791
   5031.00       -0.00928        0.29671
   5032.00       -0.00977        0.29541
   5033.00       -0.01025        0.29401
   5034.00       -0.01074        0.29250
   5035.00       -0.01123        0.29089
   5036.00       -0.01172        0.28920
   5037.00       -0.01221        0.28738
   5038.00       -0.01221        0.28545
   5039.00       -0.01221        0.28342
   5040.00       -0.01221        0.28125
   5041.00       -0.01221        0.27898
   5042.00       -0.01221        0.27660
   5043.00       -0.01221        0.27408
   5044.00       -0.01221        0.27145
   5045.00       -0.01221        0.26869
   5046.00       -0.01221        0.26582
   5047.00       -0.01172        0.26282
   5048.00       -0.01123        0.25970
   5049.00       -0.01074        0.25647
   5050.00       -0.01025        0.25311
   5051.00       -0.00977        0.24963
   5052.00       -0.00928        0.24603
   5053.00       -0.00879        0.24232
   5054.00       -0.00830        0.23849
   5055.00       -0.00781        0.23456
   5056.00       -0.00732        0.23051
   5057.00       -0.00684        0.22636
   5058.00       -0.00635        0.22211
   5059.00       -0.00586        0.21776
   5060.00       -0.00488        0.21332
   5061.00       -0.00391        0.20879
   5062.00       -0.00293        0.20416
   5063.00       -0.00195        0.19945
   5064.00       -0.00098        0.19467
   5065.00        0.00000        0.18982
   5066.00        0.00098        0.18491
   5067.00        0.00195        0.17993
   5068.00        0.00293        0.17490
   5069.00        0.00391        0.16982
   5070.00        0.00488        0.16470
   5071.00        0.00537        0.15955
   5072.00        0.00586        0.15436
   5073.00        0.00635        0.14915
   5074.00        0.00684        0.14392
   5075.00        0.00732        0.13870
   5076.00        0.00781        0.13347
   5077.00        0.00830        0.12823
   5078.00        0.00879        0.12302
   5079.00        0.00928        0.11783
   5080.00        0.00977        0.11267
   5081.00        0.01025        0.10753
   5082.00        0.01074        0.10245
   5083.00        0.01123        0.09740
   5084.00        0.01172        0.09242
   5085.00        0.01221        0.08749
   5086.00        0.01221        0.08264
   5087.00        0.01221        0.07787
   5088.00        0.01221        0.07318
   5089.00        0.01221        0.06859
   5090.00        0.01221        0.06409
   5091.00        0.01221        0.05968
   5092.00        0.01221        0.05539
   5093.00        0.01221        0.05122
   5094.00        0.01221        0.04716
   5095.00        0.01221        0.04324
   5096.00        0.01221        0.03946
   5097.00        0.01221        0.03581
   5098.00        0.01172        0.03230
   5099.00        0.01123        0.02895
   5100.00        0.01074        0.02573
   5101.00        0.01025        0.02267
   5102.00        0.00977        0.01978
   5103.00        0.00928        0.01706
   5104.00        0.00879        0.01450
   5105.00        0.00830        0.01210
   5106.00        0.00781        0.00987
   5107.00        0.00732        0.00783
   5108.00        0.00684        0.00595
   5109.00        0.00635        0.00426
   5110.00        0.00586        0.00275
   5111.00        0.00537        0.00140
   5112.00        0.00488        0.00024
   5113.00        0.00439       -0.00072
   5114.00        0.00391       -0.00151
   5115.00        0.00342       -0.00214
   5116.00        0.00293       -0.00256
   5117.00        0.00244       -0.00282
   5118.00        0.00195       -0.00290
   5119.00        0.00146       -0.00281
   5120.00        0.00098       -0.00253
   5121.00        0.00049       -0.00211
   5122.00        0.00049       -0.00150
   5123.00        0.00049       -0.00072
   5124.00        0.00049        0.00021
   5125.00        0.00049        0.00131
   5126.00        0.00049        0.00256
   5127.00        0.00049        0.00397
   5128.00        0.00049        0.00551
   5129.00        0.00049        0.00720
   5130.00        0.00049        0.00903
   5131.00        0.00049        0.01100
   5132.00        0.00049        0.01311
   5133.00        0.00049        0.01532
   5134.00        0.00049        0.01767
   5135.00        0.00049        0.02013
   5136.00        0.00049        0.02271
   5137.00        0.00049        0.02538
   5138.00        0.00098        0.02814
   5139.00        0.00146        0.03101
   5140.00        0.00195        0.03397
   5141.00        0.00244        0.03699
   5142.00        0.00293        0.04010
   5143.00        0.00342        0.04327
   5144.00        0.00391        0.04651
   5145.00        0.00439        0.04980
   5146.00        0.00488        0.05316
   5147.00        0.00537        0.05655
   5148.00        0.00586        0.05998
   5149.00        0.00635        0.06346
   5150.00        0.00684        0.06696
   5151.00        0.00732        0.07048
   5152.00        0.00781        0.07402
   5153.00        0.00830        0.07758
   5154.00        0.00879        0.08113
   5155.00        0.00928        0.08470
   5156.00        0.00928        0.08827
   5157.00        0.00928        0.09183
   5158.00        0.00928        0.09537
   5159.00        0.00928        0.09891
   5160.00        0.00928        0.10242
   5161.00        0.00928        0.10591
   5162.00        0.00928        0.10938
   5163.00        0.00928        0.11282
   5164.00        0.00928        0.11623
   5165.00        0.00928        0.11960
   5166.00        0.00928        0.12294
   5167.00        0.00928        0.12624
   5168.00        0.00928        0.12950
   5169.00        0.00928        0.13271
   5170.00        0.00879        0.13588
   5171.00        0.00830        0.13901
   5172.00        0.00781        0.14207
   5173.00        0.00732        0.14511
   5174.00        0.00684        0.14809
   5175.00        0.00635        0.15102
   5176.00        0.00586        0.15390
   5177.00        0.00537        0.15674
   5178.00        0.00488        0.15952
   5179.00        0.00439        0.16226
   5180.00        0.00391        0.16495
   5181.00        0.00342        0.16759
   5182.00        0.00293        0.17020
   5183.00        0.00195        0.17274
   5184.00        0.00098        0.17526
   5185.00        0.00000        0.17773
   5186.00       -0.00098        0.18018
   5187.00       -0.00195        0.18257
   5188.00       -0.00293        0.18494
   5189.00       -0.00391        0.18727
   5190.00       -0.00488        0.18958
   5191.00       -0.00586        0.19186
   5192.00       -0.00684        0.19411
   5193.00       -0.00781        0.19633
   5194.00       -0.00879        0.19855
   5195.00       -0.00977        0.20074
   5196.00       -0.01074        0.20293
   5197.00       -0.01172        0.20509
   5198.00       -0.01270        0.20726
   5199.00       -0.01367        0.20941
   5200.00       -0.01465        0.21158
   5201.00       -0.01562        0.21371
   5202.00       -0.01660        0.21587
   5203.00       -0.01709        0.21803
   5204.00       -0.01758        0.22018
   5205.00       -0.01807        0.22237
   5206.00       -0.01855        0.22455
   5207.00       -0.01904        0.22675
   5208.00       -0.01953        0.22896
   5209.00       -0.02002        0.23120
   5210.00       -0.02051        0.23346
   5211.00       -0.02100        0.23573
   5212.00       -0.02148        0.23804
   5213.00       -0.02197        0.24037
   5214.00       -0.02197        0.24274
   5215.00       -0.02197        0.24513
   5216.00       -0.02197        0.24756
   5217.00       -0.02197        0.25002
   5218.00       -0.02197        0.25250
   5219.00       -0.02197        0.25502
   5220.00       -0.02197        0.25758
   5221.00       -0.02197        0.26018
   5222.00       -0.02197        0.26280
   5223.00       -0.02197        0.26546
   5224.00       -0.02148        0.26816
   5225.00       -0.02100        0.27087
   5226.00       -0.02051        0.27364
   5227.00       -0.02002        0.27643
   5228.00       -0.01953        0.27925
   5229.00       -0.01904        0.28210
   5230.00       -0.01855        0.28499
   5231.00       -0.01807        0.28789
   5232.00       -0.01758        0.29082
   5233.00       -0.01709        0.29376
   5234.00       -0.01660        0.29674
   5235.00       -0.01611        0.29971
   5236.00       -0.01562        0.30270
   5237.00       -0.01465        0.30571
   5238.00       -0.01367        0.30873
   5239.00       -0.01270        0.31174
   5240.00       -0.01172        0.31476
   5241.00       -0.01074        0.31776
   5242.00       -0.00977        0.32077
   5243.00       -0.00879        0.32376
   5244.00       -0.00781        0.32674
   5245.00       -0.00684        0.32970
   5246.00       -0.00586        0.33263
   5247.00       -0.00488        0.33553
   5248.00       -0.00391        0.33839
   5249.00       -0.00293        0.34123
   5250.00       -0.00195        0.34402
   5251.00       -0.00146        0.34677
   5252.00       -0.00098        0.34946
   5253.00       -0.00049        0.35210
   5254.00        0.00000        0.35468
   5255.00        0.00049        0.35718
   5256.00        0.00098        0.35962
   5257.00        0.00146        0.36198
   5258.00        0.00195        0.36427
   5259.00        0.00244        0.36649
   5260.00        0.00293        0.36859
   5261.00        0.00342        0.37062
   5262.00        0.00391        0.37254
   5263.00        0.00439        0.37437
   5264.00        0.00488        0.37610
   5265.00        0.00537        0.37772
   5266.00        0.00586        0.37921
   5267.00        0.00586        0.38060
   5268.00        0.00586        0.38187
   5269.00        0.00586        0.38301
   5270.00        0.00586        0.38403
   5271.00        0.00586        0.38493
   5272.00        0.00586        0.38570
   5273.00        0.00586        0.38632
   5274.00        0.00586        0.38683
   5275.00        0.00586        0.38718
   5276.00        0.00586        0.38739
   5277.00        0.00586        0.38747
   5278.00        0.00586        0.38741
   5279.00        0.00586        0.38719
   5280.00        0.00586        0.38684
   5281.00        0.00586        0.38635
   5282.00        0.00586        0.38571
   5283.00        0.00586        0.38492
   5284.00        0.00586        0.38399
   5285.00        0.00586        0.38290
   5286.00        0.00586        0.38167
   5287.00        0.00586        0.38031
   5288.00        0.00586        0.37878
   5289.00        0.00586        0.37714
   5290.00        0.00586        0.37534
   5291.00        0.00586        0.37340
   5292.00        0.00586        0.37131
   5293.00        0.00586        0.36909
   5294.00        0.00586        0.36674
   5295.00        0.00586        0.36427
   5296.00        0.00586        0.36166
   5297.00        0.00586        0.35892
   5298.00        0.00586        0.35605
   5299.00        0.00586        0.35306
   5300.00        0.00586        0.34996
   5301.00        0.00586        0.34674
   5302.00        0.00586        0.34340
   5303.00        0.00586        0.33995
   5304.00        0.00586        0.33641
   5305.00        0.00635        0.33275
   5306.00        0.00684        0.32899
   5307.00        0.00732        0.32515
   5308.00        0.00781        0.32120
   5309.00        0.00830        0.31717
   5310.00        0.00879        0.31305
   5311.00        0.00928        0.30885
   5312.00        0.00977        0.30458
   5313.00        0.01025        0.30023
   5314.00        0.01074        0.29581
   5315.00        0.01123        0.29134
   5316.00        0.01172        0.28679
   5317.00        0.01221        0.28218
   5318.00        0.01270        0.27751
   5319.00        0.01367        0.27280
   5320.00        0.01465        0.26804
   5321.00        0.01562        0.26323
   5322.00        0.01660        0.25839
   5323.00        0.01758        0.25351
   5324.00        0.01855        0.24860
   5325.00        0.01953        0.24364
   5326.00        0.02051        0.23866
   5327.00        0.02148        0.23367
   5328.00        0.02246        0.22865
   5329.00        0.02344        0.22362
   5330.00        0.02441        0.21855
   5331.00        0.02539        0.21350
   5332.00        0.02637        0.20842
   5333.00        0.02734        0.20334
   5334.00        0.02832        0.19826
   5335.00        0.02930        0.19316
   5336.00        0.03027        0.18808
   5337.00        0.03125        0.18300
   5338.00        0.03223        0.17793
   5339.00        0.03320        0.17285
   5340.00        0.03418        0.16780
   5341.00        0.03467        0.16277
   5342.00        0.03516        0.15773
   5343.00        0.03564        0.15273
   5344.00        0.03613        0.14774
   5345.00        0.03662        0.14276
   5346.00        0.03711        0.13782
   5347.00        0.03760        0.13290
   5348.00        0.03809        0.12801
   5349.00        0.03857        0.12314
   5350.00        0.03906        0.11832
   5351.00        0.03906        0.11351
   5352.00        0.03906        0.10875
   5353.00        0.03906        0.10402
   5354.00        0.03906        0.09933
   5355.00        0.03906        0.09468
   5356.00        0.03906        0.09009
   5357.00        0.03906        0.08553
   5358.00        0.03857        0.08101
   5359.00        0.03809        0.07654
   5360.00        0.03760        0.07213
   5361.00        0.03711        0.06776
   5362.00        0.03662        0.06345
   5363.00        0.03613        0.05919
   5364.00        0.03564        0.05499
   5365.00        0.03516        0.05086
   5366.00        0.03467        0.04677
   5367.00        0.03369        0.04276
   5368.00        0.03271        0.03880
   5369.00        0.03174        0.03493
   5370.00        0.03076        0.03111
   5371.00        0.02979        0.02736
   5372.00        0.02881        0.02370
   5373.00        0.02783        0.02010
   5374.00        0.02686        0.01657
   5375.00        0.02588        0.01312
   5376.00        0.02490        0.00977
   5377.00        0.02393        0.00648
   5378.00        0.02295        0.00328
   5379.00        0.02197        0.00017
   5380.00        0.02100       -0.00285
   5381.00        0.02002       -0.00578
   5382.00        0.01904       -0.00864
   5383.00        0.01807       -0.01140
   5384.00        0.01709       -0.01405
   5385.00        0.01611       -0.01662
   5386.00        0.01514       -0.01909
   5387.00        0.01416       -0.02145
   5388.00        0.01318       -0.02373
   5389.00        0.01221       -0.02591
   5390.00        0.01123       -0.02797
   5391.00        0.01025       -0.02995
   5392.00        0.00928       -0.03181
   5393.00        0.00830       -0.03357
   5394.00        0.00732       -0.03523
   5395.00        0.00635       -0.03679
   5396.00        0.00537       -0.03824
   5397.00        0.00439       -0.03958
   5398.00        0.00342       -0.04082
   5399.00        0.00244       -0.04195
   5400.00        0.00146       -0.04297
   5401.00        0.00049       -0.04388
   5402.00       -0.00049       -0.04469
   5403.00       -0.00146       -0.04539
   5404.00       -0.00244       -0.04601
   5405.00       -0.00342       -0.04649
   5406.00       -0.00439       -0.04689
   5407.00       -0.00488       -0.04718
   5408.00       -0.00537       -0.04738
   5409.00       -0.00586       -0.04747
   5410.00       -0.00635       -0.04747
   5411.00       -0.00684       -0.04736
   5412.00       -0.00732       -0.04716
   5413.00       -0.00781       -0.04688
   5414.00       -0.00830       -0.04649
   5415.00       -0.00879       -0.04602
   5416.00       -0.00928       -0.04546
   5417.00       -0.00977       -0.04480
   5418.00       -0.00977       -0.04408
   5419.00       -0.00977       -0.04326
   5420.00       -0.00977       -0.04237
   5421.00       -0.00977       -0.04141
   5422.00       -0.00977       -0.04036
   5423.00       -0.00977       -0.03925
   5424.00       -0.00977       -0.03807
   5425.00       -0.00977       -0.03682
   5426.00       -0.00977       -0.03551
   5427.00       -0.00977       -0.03413
   5428.00       -0.00977       -0.03270
   5429.00       -0.00977       -0.03122
   5430.00       -0.00928       -0.02968
   5431.00       -0.00879       -0.02809
   5432.00       -0.00830       -0.02646
   5433.00       -0.00781       -0.02477
   5434.00       -0.00732       -0.02304
   5435.00       -0.00684       -0.02129
   5436.00       -0.00635       -0.01949
   5437.00       -0.00586       -0.01765
   5438.00       -0.00537       -0.01578
   5439.00       -0.00488       -0.01389
   5440.00       -0.00439       -0.01195
   5441.00       -0.00391       -0.00999
   5442.00       -0.00342       -0.00803
   5443.00       -0.00293       -0.00603
   5444.00       -0.00244       -0.00401
   5445.00       -0.00195       -0.00198
   5446.00       -0.00146        0.00008
   5447.00       -0.00098        0.00214
   5448.00       -0.00049        0.00421
   5449.00        0.00000        0.00630
   5450.00        0.00049        0.00841
   5451.00        0.00098        0.01051
   5452.00        0.00098        0.01262
   5453.00        0.00098        0.01474
   5454.00        0.00098        0.01688
   5455.00        0.00098        0.01901
   5456.00        0.00098        0.02115
   5457.00        0.00098        0.02328
   5458.00        0.00098        0.02544
   5459.00        0.00098        0.02757
   5460.00        0.00098        0.02972
   5461.00        0.00098        0.03189
   5462.00        0.00098        0.03404
   5463.00        0.00098        0.03621
   5464.00        0.00098        0.03836
   5465.00        0.00098        0.04054
   5466.00        0.00098        0.04271
   5467.00        0.00098        0.04488
   5468.00        0.00098        0.04706
   5469.00        0.00098        0.04926
   5470.00        0.00098        0.05144
   5471.00        0.00098        0.05363
   5472.00        0.00098        0.05585
   5473.00        0.00098        0.05806
   5474.00        0.00098        0.06027
   5475.00        0.00098        0.06250
   5476.00        0.00049        0.06474
   5477.00        0.00000        0.06700
   5478.00       -0.00049        0.06926
   5479.00       -0.00098        0.07153
   5480.00       -0.00146        0.07382
   5481.00       -0.00195        0.07613
   5482.00       -0.00244        0.07845
   5483.00       -0.00244        0.08076
   5484.00       -0.00244        0.08311
   5485.00       -0.00244        0.08548
   5486.00       -0.00244        0.08786
   5487.00       -0.00244        0.09026
   5488.00       -0.00244        0.09267
   5489.00       -0.00244        0.09509
   5490.00       -0.00244        0.09755
   5491.00       -0.00244        0.10002
   5492.00       -0.00244        0.10251
   5493.00       -0.00244        0.10501
   5494.00       -0.00244        0.10753
   5495.00       -0.00244        0.11008
   5496.00       -0.00244        0.11263
   5497.00       -0.00244        0.11520
   5498.00       -0.00244        0.11778
   5499.00       -0.00244        0.12039
   5500.00       -0.00244        0.12302
   5501.00       -0.00244        0.12564
   5502.00       -0.00244        0.12830
   5503.00       -0.00244        0.13095
   5504.00       -0.00244        0.13361
   5505.00       -0.00244        0.13628
   5506.00       -0.00244        0.13896
   5507.00       -0.00244        0.14165
   5508.00       -0.00244        0.14433
   5509.00       -0.00244        0.14702
   5510.00       -0.00195        0.14972
   5511.00       -0.00146        0.15240
   5512.00       -0.00098        0.15509
   5513.00       -0.00049        0.15776
   5514.00        0.00000        0.16043
   5515.00        0.00049        0.16309
   5516.00        0.00098        0.16574
   5517.00        0.00146        0.16837
   5518.00        0.00195        0.17097
   5519.00        0.00244        0.17357
   5520.00        0.00293        0.17613
   5521.00        0.00342        0.17868
   5522.00        0.00391        0.18120
   5523.00        0.00439        0.18369
   5524.00        0.00488        0.18614
   5525.00        0.00537        0.18855
   5526.00        0.00586        0.19093
   5527.00        0.00635        0.19327
   5528.00        0.00684        0.19556
   5529.00        0.00684        0.19780
   5530.00        0.00684        0.20000
   5531.00        0.00684        0.20213
   5532.00        0.00684        0.20422
   5533.00        0.00684        0.20625
   5534.00        0.00684        0.20821
   5535.00        0.00684        0.21011
   5536.00        0.00684        0.21194
   5537.00        0.00684        0.21371
   5538.00        0.00684        0.21541
   5539.00        0.00684        0.21703
   5540.00        0.00684        0.21857
   5541.00        0.00684        0.22003
   5542.00        0.00684        0.22141
   5543.00        0.00684        0.22270
   5544.00        0.00684        0.22391
   5545.00        0.00684        0.22502
   5546.00        0.00684        0.22603
   5547.00        0.00684        0.22696
   5548.00        0.00684        0.22778
   5549.00        0.00684        0.22850
   5550.00        0.00684        0.22913
   5551.00        0.00635        0.22964
   5552.00        0.00586        0.23006
   5553.00        0.00537        0.23036
   5554.00        0.00488        0.23056
   5555.00        0.00439        0.23064
   5556.00        0.00391        0.23059
   5557.00        0.00342        0.23045
   5558.00        0.00293        0.23018
   5559.00        0.00244        0.22978
   5560.00        0.00195        0.22928
   5561.00        0.00146        0.22864
   5562.00        0.00098        0.22789
   5563.00        0.00049        0.22701
   5564.00        0.00000        0.22600
   5565.00       -0.00049        0.22485
   5566.00       -0.00098        0.22359
   5567.00       -0.00146        0.22220
   5568.00       -0.00195        0.22067
   5569.00       -0.00244        0.21901
   5570.00       -0.00244        0.21722
   5571.00       -0.00244        0.21530
   5572.00       -0.00244        0.21324
   5573.00       -0.00244        0.21104
   5574.00       -0.00244        0.20872
   5575.00       -0.00244        0.20627
   5576.00       -0.00244        0.20367
   5577.00       -0.00244        0.20094
   5578.00       -0.00244        0.19807
   5579.00       -0.00244        0.19508
   5580.00       -0.00244        0.19196
   5581.00       -0.00244        0.18869
   5582.00       -0.00244        0.18530
   5583.00       -0.00244        0.18176
   5584.00       -0.00244        0.17812
   5585.00       -0.00244        0.17433
   5586.00       -0.00244        0.17041
   5587.00       -0.00244        0.16637
   5588.00       -0.00244        0.16220
   5589.00       -0.00244        0.15790
   5590.00       -0.00244        0.15349
   5591.00       -0.00195        0.14896
   5592.00       -0.00146        0.14430
   5593.00       -0.00098        0.13953
   5594.00       -0.00049        0.13464
   5595.00        0.00000        0.12965
   5596.00        0.00049        0.12454
   5597.00        0.00098        0.11934
   5598.00        0.00146        0.11403
   5599.00        0.00195        0.10861
   5600.00        0.00244        0.10310
   5601.00        0.00293        0.09750
   5602.00        0.00342        0.09181
   5603.00        0.00391        0.08604
   5604.00        0.00439        0.08018
   5605.00        0.00488        0.07425
   5606.00        0.00537        0.06824
   5607.00        0.00586        0.06215
   5608.00        0.00635        0.05602
   5609.00        0.00684        0.04980
   5610.00        0.00732        0.04355
   5611.00        0.00781        0.03723
   5612.00        0.00830        0.03088
   5613.00        0.00879        0.02449
   5614.00        0.00928        0.01805
   5615.00        0.00977        0.01160
   5616.00        0.01025        0.00510
   5617.00        0.01025       -0.00140
   5618.00        0.01025       -0.00793
   5619.00        0.01025       -0.01447
   5620.00        0.01025       -0.02100
   5621.00        0.01025       -0.02753
   5622.00        0.01025       -0.03404
   5623.00        0.01025       -0.04056
   5624.00        0.01025       -0.04704
   5625.00        0.01025       -0.05351
   5626.00        0.01025       -0.05994
   5627.00        0.01025       -0.06633
   5628.00        0.01025       -0.07268
   5629.00        0.01025       -0.07898
   5630.00        0.01025       -0.08524
   5631.00        0.01025       -0.09142
   5632.00        0.01025       -0.09753
   5633.00        0.01025       -0.10358
   5634.00        0.01025       -0.10956
   5635.00        0.01025       -0.11543
   5636.00        0.01025       -0.12123
   5637.00        0.01025       -0.12694
   5638.00        0.01025       -0.13255
   5639.00        0.01025       -0.13805
   5640.00        0.00977       -0.14345
   5641.00        0.00928       -0.14873
   5642.00        0.00879       -0.15388
   5643.00        0.00830       -0.15892
   5644.00        0.00781       -0.16383
   5645.00        0.00732       -0.16862
   5646.00        0.00684       -0.17326
   5647.00        0.00635       -0.17776
   5648.00        0.00586       -0.18213
   5649.00        0.00537       -0.18636
   5650.00        0.00488       -0.19041
   5651.00        0.00439       -0.19434
   5652.00        0.00391       -0.19810
   5653.00        0.00342       -0.20171
   5654.00        0.00293       -0.20514
   5655.00        0.00244       -0.20842
   5656.00        0.00244       -0.21155
   5657.00        0.00244       -0.21449
   5658.00        0.00244       -0.21729
   5659.00        0.00244       -0.21991
   5660.00        0.00244       -0.22235
   5661.00        0.00244       -0.22462
   5662.00        0.00244       -0.22675
   5663.00        0.00244       -0.22868
   5664.00        0.00244       -0.23044
   5665.00        0.00244       -0.23204
   5666.00        0.00244       -0.23347
   5667.00        0.00244       -0.23473
   5668.00        0.00244       -0.23582
   5669.00        0.00244       -0.23674
   5670.00        0.00244       -0.23750
   5671.00        0.00244       -0.23810
   5672.00        0.00244       -0.23854
   5673.00        0.00244       -0.23882
   5674.00        0.00244       -0.23892
   5675.00        0.00244       -0.23889
   5676.00        0.00244       -0.23869
   5677.00        0.00244       -0.23836
   5678.00        0.00244       -0.23787
   5679.00        0.00244       -0.23723
   5680.00        0.00244       -0.23645
   5681.00        0.00244       -0.23555
   5682.00        0.00244       -0.23450
   5683.00        0.00244       -0.23332
   5684.00        0.00244       -0.23203
   5685.00        0.00244       -0.23061
   5686.00        0.00244       -0.22906
   5687.00        0.00244       -0.22740
   5688.00        0.00244       -0.22565
   5689.00        0.00244       -0.22377
   5690.00        0.00244       -0.22180
   5691.00        0.00244       -0.21973
   5692.00        0.00244       -0.21756
   5693.00        0.00244       -0.21530
   5694.00        0.00244       -0.21297
   5695.00        0.00244       -0.21056
   5696.00        0.00195       -0.20805
   5697.00        0.00146       -0.20549
   5698.00        0.00098       -0.20287
   5699.00        0.00049       -0.20016
   5700.00        0.00000       -0.19742
   5701.00       -0.00049       -0.19461
   5702.00       -0.00098       -0.19176
   5703.00       -0.00146       -0.18886
   5704.00       -0.00195       -0.18591
   5705.00       -0.00244       -0.18294
   5706.00       -0.00293       -0.17992
   5707.00       -0.00342       -0.17688
   5708.00       -0.00391       -0.17381
   5709.00       -0.00439       -0.17072
   5710.00       -0.00488       -0.16760
   5711.00       -0.00537       -0.16449
   5712.00       -0.00586       -0.16135
   5713.00       -0.00635       -0.15820
   5714.00       -0.00684       -0.15506
   5715.00       -0.00684       -0.15192
   5716.00       -0.00684       -0.14877
   5717.00       -0.00684       -0.14563
   5718.00       -0.00684       -0.14249
   5719.00       -0.00684       -0.13936
   5720.00       -0.00684       -0.13625
   5721.00       -0.00684       -0.13313
   5722.00       -0.00684       -0.13005
   5723.00       -0.00684       -0.12698
   5724.00       -0.00684       -0.12395
   5725.00       -0.00684       -0.12091
   5726.00       -0.00684       -0.11792
   5727.00       -0.00684       -0.11494
   5728.00       -0.00684       -0.11200
   5729.00       -0.00684       -0.10909
   5730.00       -0.00684       -0.10619
   5731.00       -0.00684       -0.10333
   5732.00       -0.00684       -0.10051
   5733.00       -0.00684       -0.09772
   5734.00       -0.00635       -0.09496
   5735.00       -0.00586       -0.09222
   5736.00       -0.00537       -0.08954
   5737.00       -0.00488       -0.08688
   5738.00       -0.00439       -0.08426
   5739.00       -0.00391       -0.08168
   5740.00       -0.00342       -0.07913
   5741.00       -0.00293       -0.07663
   5742.00       -0.00244       -0.07416
   5743.00       -0.00195       -0.07172
   5744.00       -0.00146       -0.06932
   5745.00       -0.00098       -0.06696
   5746.00       -0.00049       -0.06462
   5747.00        0.00000       -0.06233
   5748.00        0.00049       -0.06007
   5749.00        0.00098       -0.05785
   5750.00        0.00195       -0.05566
   5751.00        0.00293       -0.05350
   5752.00        0.00391       -0.05138
   5753.00        0.00488       -0.04929
   5754.00        0.00586       -0.04723
   5755.00        0.00684       -0.04520
   5756.00        0.00781       -0.04320
   5757.00        0.00879       -0.04123
   5758.00        0.00977       -0.03929
   5759.00        0.01074       -0.03738
   5760.00        0.01172       -0.03549
   5761.00        0.01270       -0.03363
   5762.00        0.01367       -0.03180
   5763.00        0.01465       -0.02998
   5764.00        0.01562       -0.02820
   5765.00        0.01660       -0.02643
   5766.00        0.01758       -0.02469
   5767.00        0.01807       -0.02296
   5768.00        0.01855       -0.02126
   5769.00        0.01904       -0.01956
   5770.00        0.01953       -0.01790
   5771.00        0.02002       -0.01625
   5772.00        0.02051       -0.01462
   5773.00        0.02100       -0.01299
   5774.00        0.02148       -0.01138
   5775.00        0.02197       -0.00980
   5776.00        0.02246       -0.00821
   5777.00        0.02295       -0.00664
   5778.00        0.02344       -0.00508
   5779.00        0.02393       -0.00352
   5780.00        0.02393       -0.00198
   5781.00        0.02393       -0.00044
   5782.00        0.02393        0.00108
   5783.00        0.02393        0.00261
   5784.00        0.02393        0.00412
   5785.00        0.02393        0.00563
   5786.00        0.02393        0.00714
   5787.00        0.02393        0.00865
   5788.00        0.02393        0.01016
   5789.00        0.02393        0.01166
   5790.00        0.02393        0.01317
   5791.00        0.02344        0.01466
   5792.00        0.02295        0.01617
   5793.00        0.02246        0.01768
   5794.00        0.02197        0.01920
   5795.00        0.02148        0.02071
   5796.00        0.02100        0.02222
   5797.00        0.02051        0.02373
   5798.00        0.02002        0.02525
   5799.00        0.01953        0.02678
   5800.00        0.01904        0.02831
   5801.00        0.01807        0.02985
   5802.00        0.01709        0.03139
   5803.00        0.01611        0.03294
   5804.00        0.01514        0.03450
   5805.00        0.01416        0.03607
   5806.00        0.01318        0.03764
   5807.00        0.01221        0.03922
   5808.00        0.01123        0.04082
   5809.00        0.01025        0.04240
   5810.00        0.00928        0.04402
   5811.00        0.00830        0.04562
   5812.00        0.00732        0.04726
   5813.00        0.00635        0.04889
   5814.00        0.00537        0.05052
   5815.00        0.00439        0.05219
   5816.00        0.00342        0.05383
   5817.00        0.00244        0.05551
   5818.00        0.00146        0.05719
   5819.00        0.00049        0.05887
   5820.00       -0.00049        0.06058
   5821.00       -0.00146        0.06227
   5822.00       -0.00244        0.06398
   5823.00       -0.00342        0.06570
   5824.00       -0.00439        0.06743
   5825.00       -0.00537        0.06917
   5826.00       -0.00635        0.07091
   5827.00       -0.00732        0.07266
   5828.00       -0.00830        0.07442
   5829.00       -0.00928        0.07617
   5830.00       -0.01025        0.07794
   5831.00       -0.01123        0.07970
   5832.00       -0.01221        0.08147
   5833.00       -0.01318        0.08324
   5834.00       -0.01416        0.08501
   5835.00       -0.01514        0.08678
   5836.00       -0.01562        0.08853
   5837.00       -0.01611        0.09030
   5838.00       -0.01660        0.09206
   5839.00       -0.01709        0.09383
   5840.00       -0.01758        0.09557
   5841.00       -0.01807        0.09732
   5842.00       -0.01855        0.09906
   5843.00       -0.01904        0.10078
   5844.00       -0.01953        0.10251
   5845.00       -0.02002        0.10422
   5846.00       -0.02051        0.10593
   5847.00       -0.02100        0.10762
   5848.00       -0.02148        0.10930
   5849.00       -0.02148        0.11096
   5850.00       -0.02148        0.11259
   5851.00       -0.02148        0.11423
   5852.00       -0.02148        0.11584
   5853.00       -0.02148        0.11743
   5854.00       -0.02148        0.11900
   5855.00       -0.02148        0.12054
   5856.00       -0.02148        0.12207
   5857.00       -0.02148        0.12357
   5858.00       -0.02148        0.12503
   5859.00       -0.02148        0.12648
   5860.00       -0.02148        0.12788
   5861.00       -0.02148        0.12927
   5862.00       -0.02148        0.13062
   5863.00       -0.02100        0.13193
   5864.00       -0.02051        0.13319
   5865.00       -0.02002        0.13445
   5866.00       -0.01953        0.13564
   5867.00       -0.01904        0.13680
   5868.00       -0.01855        0.13791
   5869.00       -0.01807        0.13898
   5870.00       -0.01758        0.14001
   5871.00       -0.01709        0.14099
   5872.00       -0.01660        0.14192
   5873.00       -0.01611        0.14281
   5874.00       -0.01562        0.14363
   5875.00       -0.01514        0.14441
   5876.00       -0.01465        0.14513
   5877.00       -0.01416        0.14580
   5878.00       -0.01367        0.14641
   5879.00       -0.01318        0.14696
   5880.00       -0.01270        0.14746
   5881.00       -0.01221        0.14789
   5882.00       -0.01172        0.14827
   5883.00       -0.01123        0.14857
   5884.00       -0.01074        0.14882
   5885.00       -0.01025        0.14900
   5886.00       -0.00977        0.14912
   5887.00       -0.00928        0.14917
   5888.00       -0.00879        0.14915
   5889.00       -0.00830        0.14906
   5890.00       -0.00781        0.14891
   5891.00       -0.00732        0.14870
   5892.00       -0.00684        0.14841
   5893.00       -0.00635        0.14804
   5894.00       -0.00586        0.14761
   5895.00       -0.00537        0.14711
   5896.00       -0.00488        0.14653
   5897.00       -0.00439        0.14589
   5898.00       -0.00391        0.14517
   5899.00       -0.00342        0.14439
   5900.00       -0.00293        0.14354
   5901.00       -0.00244        0.14262
   5902.00       -0.00146        0.14162
   5903.00       -0.00098        0.14056
   5904.00       -0.00049        0.13942
   5905.00        0.00000        0.13823
   5906.00        0.00049        0.13696
   5907.00        0.00098        0.13562
   5908.00        0.00146        0.13422
   5909.00        0.00195        0.13275
   5910.00        0.00244        0.13123
   5911.00        0.00293        0.12962
   5912.00        0.00342        0.12798
   5913.00        0.00391        0.12625
   5914.00        0.00439        0.12448
   5915.00        0.00488        0.12263
   5916.00        0.00537        0.12074
   5917.00        0.00586        0.11879
   5918.00        0.00635        0.11679
   5919.00        0.00684        0.11473
   5920.00        0.00732        0.11263
   5921.00        0.00781        0.11046
   5922.00        0.00830        0.10825
   5923.00        0.00879        0.10599
   5924.00        0.00928        0.10370
   5925.00        0.00977        0.10135
   5926.00        0.01025        0.09897
   5927.00        0.01074        0.09654
   5928.00        0.01123        0.09407
   5929.00        0.01172        0.09157
   5930.00        0.01221        0.08904
   5931.00        0.01221        0.08647
   5932.00        0.01221        0.08386
   5933.00        0.01221        0.08124
   5934.00        0.01221        0.07858
   5935.00        0.01221        0.07590
   5936.00        0.01221        0.07320
   5937.00        0.01221        0.07047
   5938.00        0.01221        0.06772
   5939.00        0.01221        0.06496
   5940.00        0.01221        0.06216
   5941.00        0.01172        0.05937
   5942.00        0.01123        0.05656
   5943.00        0.01074        0.05374
   5944.00        0.01025        0.05090
   5945.00        0.00977        0.04807
   5946.00        0.00928        0.04523
   5947.00        0.00879        0.04237
   5948.00        0.00830        0.03952
   5949.00        0.00781        0.03667
   5950.00        0.00732        0.03380
   5951.00        0.00635        0.03094
   5952.00        0.00537        0.02809
   5953.00        0.00439        0.02525
   5954.00        0.00342        0.02240
   5955.00        0.00244        0.01958
   5956.00        0.00146        0.01674
   5957.00        0.00049        0.01393
   5958.00       -0.00049        0.01112
   5959.00       -0.00146        0.00833
   5960.00       -0.00244        0.00555
   5961.00       -0.00342        0.00279
   5962.00       -0.00439        0.00005
   5963.00       -0.00537       -0.00269
   5964.00       -0.00635       -0.00540
   5965.00       -0.00732       -0.00809
   5966.00       -0.00830       -0.01076
   5967.00       -0.00928       -0.01341
   5968.00       -0.01025       -0.01604
   5969.00       -0.01123       -0.01865
   5970.00       -0.01221       -0.02121
   5971.00       -0.01318       -0.02376
   5972.00       -0.01416       -0.02628
   5973.00       -0.01514       -0.02878
   5974.00       -0.01611       -0.03123
   5975.00       -0.01709       -0.03366
   5976.00       -0.01807       -0.03606
   5977.00       -0.01904       -0.03842
   5978.00       -0.02002       -0.04076
   5979.00       -0.02100       -0.04305
   5980.00       -0.02197       -0.04530
   5981.00       -0.02246       -0.04752
   5982.00       -0.02295       -0.04970
   5983.00       -0.02344       -0.05183
   5984.00       -0.02393       -0.05392
   5985.00       -0.02441       -0.05598
   5986.00       -0.02490       -0.05798
   5987.00       -0.02539       -0.05995
   5988.00       -0.02588       -0.06186
   5989.00       -0.02588       -0.06372
   5990.00       -0.02588       -0.06554
   5991.00       -0.02588       -0.06731
   5992.00       -0.02588       -0.06902
   5993.00       -0.02588       -0.07068
   5994.00       -0.02588       -0.07228
   5995.00       -0.02588       -0.07382
   5996.00       -0.02539       -0.07532
   5997.00       -0.02490       -0.07674
   5998.00       -0.02441       -0.07811
   5999.00       -0.02393       -0.07941
   6000.00       -0.02344       -0.08066
   6001.00       -0.02295       -0.08183
   6002.00       -0.02246       -0.08295
   6003.00       -0.02148       -0.08398
   6004.00       -0.02051       -0.08496
   6005.00       -0.01953       -0.08586
   6006.00       -0.01855       -0.08669
   6007.00       -0.01758       -0.08745
   6008.00       -0.01660       -0.08813
   6009.00       -0.01562       -0.08873
   6010.00       -0.01465       -0.08926
   6011.00       -0.01367       -0.08972
   6012.00       -0.01270       -0.09009
   6013.00       -0.01123       -0.09038
   6014.00       -0.00977       -0.09059
   6015.00       -0.00830       -0.09073
   6016.00       -0.00684       -0.09077
   6017.00       -0.00537       -0.09074
   6018.00       -0.00391       -0.09062
   6019.00       -0.00244       -0.09042
   6020.00       -0.00098       -0.09013
   6021.00        0.00049       -0.08977
   6022.00        0.00195       -0.08931
   6023.00        0.00342       -0.08878
   6024.00        0.00488       -0.08813
   6025.00        0.00635       -0.08743
   6026.00        0.00781       -0.08662
   6027.00        0.00928       -0.08574
   6028.00        0.01074       -0.08478
   6029.00        0.01221       -0.08372
   6030.00        0.01367       -0.08260
   6031.00        0.01514       -0.08138
   6032.00        0.01611       -0.08008
   6033.00        0.01709       -0.07869
   6034.00        0.01807       -0.07722
   6035.00        0.01904       -0.07570
   6036.00        0.02002       -0.07408
   6037.00        0.02100       -0.07239
   6038.00        0.02197       -0.07062
   6039.00        0.02295       -0.06877
   6040.00        0.02393       -0.06686
   6041.00        0.02441       -0.06490
   6042.00        0.02490       -0.06285
   6043.00        0.02539       -0.06073
   6044.00        0.02588       -0.05856
   6045.00        0.02637       -0.05634
   6046.00        0.02686       -0.05405
   6047.00        0.02734       -0.05170
   6048.00        0.02783       -0.04930
   6049.00        0.02783       -0.04684
   6050.00        0.02783       -0.04436
   6051.00        0.02783       -0.04181
   6052.00        0.02783       -0.03923
   6053.00        0.02783       -0.03661
   6054.00        0.02783       -0.03395
   6055.00        0.02734       -0.03125
   6056.00        0.02686       -0.02853
   6057.00        0.02637       -0.02577
   6058.00        0.02588       -0.02299
   6059.00        0.02539       -0.02020
   6060.00        0.02490       -0.01740
   6061.00        0.02441       -0.01456
   6062.00        0.02393       -0.01172
   6063.00        0.02295       -0.00887
   6064.00        0.02197       -0.00601
   6065.00        0.02100       -0.00314
   6066.00        0.02002       -0.00027
   6067.00        0.01904        0.00258
   6068.00        0.01807        0.00543
   6069.00        0.01709        0.00829
   6070.00        0.01611        0.01112
   6071.00        0.01514        0.01395
   6072.00        0.01416        0.01675
   6073.00        0.01318        0.01955
   6074.00        0.01221        0.02232
   6075.00        0.01123        0.02507
   6076.00        0.01025        0.02780
   6077.00        0.00928        0.03050
   6078.00        0.00781        0.03317
   6079.00        0.00635        0.03581
   6080.00        0.00488        0.03844
   6081.00        0.00342        0.04102
   6082.00        0.00195        0.04355
   6083.00        0.00098        0.04607
   6084.00        0.00000        0.04854
   6085.00       -0.00098        0.05096
   6086.00       -0.00195        0.05336
   6087.00       -0.00293        0.05573
   6088.00       -0.00391        0.05803
   6089.00       -0.00488        0.06030
   6090.00       -0.00586        0.06255
   6091.00       -0.00684        0.06473
   6092.00       -0.00781        0.06688
   6093.00       -0.00879        0.06898
   6094.00       -0.00977        0.07104
   6095.00       -0.01074        0.07307
   6096.00       -0.01172        0.07504
   6097.00       -0.01270        0.07698
   6098.00       -0.01367        0.07889
   6099.00       -0.01465        0.08073
   6100.00       -0.01514        0.08255
   6101.00       -0.01562        0.08432
   6102.00       -0.01611        0.08606
   6103.00       -0.01660        0.08775
   6104.00       -0.01709        0.08940
   6105.00       -0.01758        0.09103
   6106.00       -0.01807        0.09261
   6107.00       -0.01855        0.09416
   6108.00       -0.01904        0.09567
   6109.00       -0.01953        0.09715
   6110.00       -0.01953        0.09860
   6111.00       -0.01953        0.10002
   6112.00       -0.01953        0.10143
   6113.00       -0.01953        0.10278
   6114.00       -0.01953        0.10411
   6115.00       -0.01953        0.10542
   6116.00       -0.01953        0.10670
   6117.00       -0.01953        0.10797
   6118.00       -0.01953        0.10921
   6119.00       -0.01953        0.11043
   6120.00       -0.01904        0.11163
   6121.00       -0.01855        0.11281
   6122.00       -0.01807        0.11397
   6123.00       -0.01758        0.11511
   6124.00       -0.01709        0.11626
   6125.00       -0.01660        0.11737
   6126.00       -0.01611        0.11847
   6127.00       -0.01562        0.11957
   6128.00       -0.01514        0.12065
   6129.00       -0.01465        0.12172
   6130.00       -0.01416        0.12279
   6131.00       -0.01367        0.12384
   6132.00       -0.01318        0.12488
   6133.00       -0.01270        0.12593
   6134.00       -0.01221        0.12695
   6135.00       -0.01172        0.12799
   6136.00       -0.01123        0.12901
   6137.00       -0.01025        0.13004
   6138.00       -0.00928        0.13104
   6139.00       -0.00830        0.13205
   6140.00       -0.00732        0.13306
   6141.00       -0.00635        0.13406
   6142.00       -0.00537        0.13507
   6143.00       -0.00439        0.13606
   6144.00       -0.00342        0.13705
   6145.00       -0.00244        0.13805
   6146.00       -0.00146        0.13904
   6147.00       -0.00049        0.14003
   6148.00        0.00049        0.14102
   6149.00        0.00146        0.14200
   6150.00        0.00195        0.14299
   6151.00        0.00244        0.14397
   6152.00        0.00293        0.14494
   6153.00        0.00342        0.14590
   6154.00        0.00391        0.14688
   6155.00        0.00439        0.14784
   6156.00        0.00488        0.14880
   6157.00        0.00537        0.14975
   6158.00        0.00586        0.15070
   6159.00        0.00635        0.15164
   6160.00        0.00684        0.15257
   6161.00        0.00732        0.15350
   6162.00        0.00781        0.15443
   6163.00        0.00830        0.15535
   6164.00        0.00879        0.15625
   6165.00        0.00928        0.15715
   6166.00        0.00977        0.15804
   6167.00        0.01025        0.15891
   6168.00        0.01074        0.15977
   6169.00        0.01123        0.16063
   6170.00        0.01172        0.16147
   6171.00        0.01221        0.16229
   6172.00        0.01270        0.16310
   6173.00        0.01270        0.16391
   6174.00        0.01270        0.16469
   6175.00        0.01270        0.16547
   6176.00        0.01270        0.16621
   6177.00        0.01270        0.16696
   6178.00        0.01270        0.16768
   6179.00        0.01270        0.16838
   6180.00        0.01270        0.16907
   6181.00        0.01270        0.16974
   6182.00        0.01270        0.17039
   6183.00        0.01270        0.17102
   6184.00        0.01270        0.17163
   6185.00        0.01270        0.17221
   6186.00        0.01270        0.17279
   6187.00        0.01270        0.17334
   6188.00        0.01270        0.17386
   6189.00        0.01270        0.17436
   6190.00        0.01270        0.17485
   6191.00        0.01270        0.17531
   6192.00        0.01270        0.17575
   6193.00        0.01270        0.17616
   6194.00        0.01221        0.17654
   6195.00        0.01172        0.17693
   6196.00        0.01123        0.17726
   6197.00        0.01074        0.17758
   6198.00        0.01025        0.17789
   6199.00        0.00977        0.17816
   6200.00        0.00928        0.17842
   6201.00        0.00879        0.17865
   6202.00        0.00830        0.17885
   6203.00        0.00781        0.17903
   6204.00        0.00732        0.17920
   6205.00        0.00684        0.17934
   6206.00        0.00635        0.17944
   6207.00        0.00586        0.17953
   6208.00        0.00537        0.17961
   6209.00        0.00488        0.17966
   6210.00        0.00439        0.17969
   6211.00        0.00391        0.17970
   6212.00        0.00342        0.17969
   6213.00        0.00293        0.17966
   6214.00        0.00244        0.17960
   6215.00        0.00195        0.17953
   6216.00        0.00146        0.17944
   6217.00        0.00098        0.17934
   6218.00        0.00049        0.17921
   6219.00        0.00000        0.17908
   6220.00       -0.00049        0.17892
   6221.00       -0.00098        0.17876
   6222.00       -0.00146        0.17859
   6223.00       -0.00195        0.17839
   6224.00       -0.00244        0.17819
   6225.00       -0.00293        0.17796
   6226.00       -0.00342        0.17775
   6227.00       -0.00391        0.17751
   6228.00       -0.00439        0.17726
   6229.00       -0.00488        0.17702
   6230.00       -0.00537        0.17676
   6231.00       -0.00586        0.17650
   6232.00       -0.00635        0.17624
   6233.00       -0.00684        0.17596
   6234.00       -0.00732        0.17570
   6235.00       -0.00781        0.17543
   6236.00       -0.00830        0.17517
   6237.00       -0.00879        0.17490
   6238.00       -0.00928        0.17464
   6239.00       -0.00977        0.17438
   6240.00       -0.01025        0.17412
   6241.00       -0.01074        0.17387
   6242.00       -0.01123        0.17363
   6243.00       -0.01172        0.17340
   6244.00       -0.01221        0.17317
   6245.00       -0.01221        0.17296
   6246.00       -0.01221        0.17276
   6247.00       -0.01221        0.17258
   6248.00       -0.01221        0.17239
   6249.00       -0.01221        0.17224
   6250.00       -0.01221        0.17209
   6251.00       -0.01221        0.17197
   6252.00       -0.01221        0.17186
   6253.00       -0.01221        0.17175
   6254.00       -0.01221        0.17168
   6255.00       -0.01221        0.17163
   6256.00       -0.01221        0.17159
   6257.00       -0.01221        0.17157
   6258.00       -0.01221        0.17159
   6259.00       -0.01221        0.17160
   6260.00       -0.01221        0.17165
   6261.00       -0.01172        0.17172
   6262.00       -0.01123        0.17181
   6263.00       -0.01074        0.17192
   6264.00       -0.01025        0.17206
   6265.00       -0.00977        0.17221
   6266.00       -0.00928        0.17238
   6267.00       -0.00879        0.17258
   6268.00       -0.00830        0.17279
   6269.00       -0.00781        0.17302
   6270.00       -0.00732        0.17328
   6271.00       -0.00684        0.17355
   6272.00       -0.00635        0.17383
   6273.00       -0.00586        0.17413
   6274.00       -0.00537        0.17445
   6275.00       -0.00488        0.17479
   6276.00       -0.00439        0.17514
   6277.00       -0.00391        0.17549
   6278.00       -0.00342        0.17586
   6279.00       -0.00293        0.17622
   6280.00       -0.00244        0.17661
   6281.00       -0.00195        0.17699
   6282.00       -0.00146        0.17737
   6283.00       -0.00098        0.17775
   6284.00       -0.00049        0.17813
   6285.00        0.00000        0.17851
   6286.00        0.00049        0.17888
   6287.00        0.00098        0.17924
   6288.00        0.00146        0.17958
   6289.00        0.00195        0.17992
   6290.00        0.00244        0.18024
   6291.00        0.00293        0.18054
   6292.00        0.00342        0.18082
   6293.00        0.00391        0.18108
   6294.00        0.00439        0.18129
   6295.00        0.00488        0.18149
   6296.00        0.00537        0.18166
   6297.00        0.00586        0.18178
   6298.00        0.00635        0.18187
   6299.00        0.00684        0.18193
   6300.00        0.00732        0.18193
   6301.00        0.00781        0.18190
   6302.00        0.00830        0.18181
   6303.00        0.00879        0.18167
   6304.00        0.00928        0.18147
   6305.00        0.00977        0.18123
   6306.00        0.01025        0.18094
   6307.00        0.01074        0.18057
   6308.00        0.01123        0.18015
   6309.00        0.01172        0.17966
   6310.00        0.01221        0.17911
   6311.00        0.01221        0.17850
   6312.00        0.01221        0.17781
   6313.00        0.01221        0.17705
   6314.00        0.01221        0.17622
   6315.00        0.01221        0.17532
   6316.00        0.01221        0.17436
   6317.00        0.01221        0.17332
   6318.00        0.01221        0.17220
   6319.00        0.01221        0.17102
   6320.00        0.01221        0.16975
   6321.00        0.01221        0.16841
   6322.00        0.01221        0.16701
   6323.00        0.01172        0.16553
   6324.00        0.01123        0.16399
   6325.00        0.01074        0.16235
   6326.00        0.01025        0.16068
   6327.00        0.00977        0.15891
   6328.00        0.00928        0.15709
   6329.00        0.00879        0.15520
   6330.00        0.00830        0.15326
   6331.00        0.00781        0.15125
   6332.00        0.00732        0.14919
   6333.00        0.00684        0.14706
   6334.00        0.00635        0.14488
   6335.00        0.00586        0.14267
   6336.00        0.00537        0.14041
   6337.00        0.00439        0.13809
   6338.00        0.00342        0.13576
   6339.00        0.00244        0.13338
   6340.00        0.00146        0.13097
   6341.00        0.00049        0.12854
   6342.00       -0.00049        0.12608
   6343.00       -0.00146        0.12361
   6344.00       -0.00244        0.12112
   6345.00       -0.00342        0.11862
   6346.00       -0.00439        0.11612
   6347.00       -0.00537        0.11363
   6348.00       -0.00635        0.11113
   6349.00       -0.00732        0.10866
   6350.00       -0.00830        0.10619
   6351.00       -0.00928        0.10374
   6352.00       -0.01025        0.10132
   6353.00       -0.01123        0.09892
   6354.00       -0.01221        0.09656
   6355.00       -0.01270        0.09424
   6356.00       -0.01318        0.09196
   6357.00       -0.01367        0.08974
   6358.00       -0.01416        0.08757
   6359.00       -0.01465        0.08545
   6360.00       -0.01514        0.08339
   6361.00       -0.01562        0.08141
   6362.00       -0.01611        0.07948
   6363.00       -0.01660        0.07762
   6364.00       -0.01709        0.07585
   6365.00       -0.01758        0.07417
   6366.00       -0.01807        0.07256
   6367.00       -0.01855        0.07104
   6368.00       -0.01855        0.06961
   6369.00       -0.01855        0.06827
   6370.00       -0.01855        0.06703
   6371.00       -0.01855        0.06589
   6372.00       -0.01855        0.06483
   6373.00       -0.01855        0.06390
   6374.00       -0.01855        0.06305
   6375.00       -0.01855        0.06232
   6376.00       -0.01855        0.06168
   6377.00       -0.01855        0.06116
   6378.00       -0.01855        0.06073
   6379.00       -0.01807        0.06041
   6380.00       -0.01758        0.06020
   6381.00       -0.01709        0.06009
   6382.00       -0.01660        0.06007
   6383.00       -0.01611        0.06018
   6384.00       -0.01562        0.06038
   6385.00       -0.01514        0.06067
   6386.00       -0.01465        0.06107
   6387.00       -0.01416        0.06155
   6388.00       -0.01367        0.06215
   6389.00       -0.01318        0.06282
   6390.00       -0.01270        0.06358
   6391.00       -0.01221        0.06444
   6392.00       -0.01172        0.06537
   6393.00       -0.01123        0.06639
   6394.00       -0.01074        0.06747
   6395.00       -0.00977        0.06863
   6396.00       -0.00879        0.06985
   6397.00       -0.00781        0.07115
   6398.00       -0.00684        0.07249
   6399.00       -0.00586        0.07390
   6400.00       -0.00488        0.07536
   6401.00       -0.00391        0.07686
   6402.00       -0.00293        0.07840
   6403.00       -0.00195        0.07999
   6404.00       -0.00098        0.08159
   6405.00       -0.00049        0.08322
   6406.00        0.00000        0.08488
   6407.00        0.00049        0.08656
   6408.00        0.00098        0.08826
   6409.00        0.00146        0.08997
   6410.00        0.00195        0.09166
   6411.00        0.00244        0.09337
   6412.00        0.00293        0.09506
   6413.00        0.00342        0.09676
   6414.00        0.00391        0.09842
   6415.00        0.00439        0.10008
   6416.00        0.00488        0.10172
   6417.00        0.00537        0.10333
   6418.00        0.00586        0.10490
   6419.00        0.00635        0.10645
   6420.00        0.00684        0.10796
   6421.00        0.00732        0.10942
   6422.00        0.00781        0.11086
   6423.00        0.00781        0.11223
   6424.00        0.00781        0.11357
   6425.00        0.00781        0.11485
   6426.00        0.00781        0.11607
   6427.00        0.00781        0.11725
   6428.00        0.00781        0.11838
   6429.00        0.00781        0.11943
   6430.00        0.00781        0.12044
   6431.00        0.00781        0.12137
   6432.00        0.00781        0.12225
   6433.00        0.00781        0.12308
   6434.00        0.00781        0.12383
   6435.00        0.00732        0.12453
   6436.00        0.00684        0.12515
   6437.00        0.00635        0.12572
   6438.00        0.00586        0.12624
   6439.00        0.00537        0.12668
   6440.00        0.00488        0.12708
   6441.00        0.00439        0.12741
   6442.00        0.00391        0.12769
   6443.00        0.00342        0.12790
   6444.00        0.00293        0.12807
   6445.00        0.00244        0.12817
   6446.00        0.00195        0.12823
   6447.00        0.00146        0.12825
   6448.00        0.00098        0.12822
   6449.00        0.00049        0.12816
   6450.00        0.00000        0.12804
   6451.00       -0.00049        0.12788
   6452.00       -0.00098        0.12770
   6453.00       -0.00146        0.12747
   6454.00       -0.00195        0.12723
   6455.00       -0.00244        0.12694
   6456.00       -0.00342        0.12663
   6457.00       -0.00439        0.12631
   6458.00       -0.00537        0.12596
   6459.00       -0.00635        0.12561
   6460.00       -0.00732        0.12523
   6461.00       -0.00830        0.12485
   6462.00       -0.00928        0.12445
   6463.00       -0.01025        0.12405
   6464.00       -0.01123        0.12364
   6465.00       -0.01221        0.12325
   6466.00       -0.01318        0.12285
   6467.00       -0.01367        0.12245
   6468.00       -0.01416        0.12207
   6469.00       -0.01465        0.12169
   6470.00       -0.01514        0.12132
   6471.00       -0.01562        0.12097
   6472.00       -0.01611        0.12064
   6473.00       -0.01660        0.12032
   6474.00       -0.01709        0.12001
   6475.00       -0.01758        0.11974
   6476.00       -0.01807        0.11946
   6477.00       -0.01855        0.11923
   6478.00       -0.01904        0.11902
   6479.00       -0.01953        0.11884
   6480.00       -0.02002        0.11867
   6481.00       -0.02051        0.11853
   6482.00       -0.02100        0.11841
   6483.00       -0.02148        0.11833
   6484.00       -0.02197        0.11827
   6485.00       -0.02246        0.11824
   6486.00       -0.02295        0.11823
   6487.00       -0.02344        0.11826
   6488.00       -0.02393        0.11830
   6489.00       -0.02441        0.11836
   6490.00       -0.02490        0.11847
   6491.00       -0.02539        0.11858
   6492.00       -0.02588        0.11873
   6493.00       -0.02637        0.11888
   6494.00       -0.02686        0.11908
   6495.00       -0.02734        0.11928
   6496.00       -0.02734        0.11949
   6497.00       -0.02734        0.11974
   6498.00       -0.02734        0.12000
   6499.00       -0.02734        0.12025
   6500.00       -0.02734        0.12053
   6501.00       -0.02734        0.12082
   6502.00       -0.02734        0.12112
   6503.00       -0.02734        0.12143
   6504.00       -0.02734        0.12173
   6505.00       -0.02734        0.12206
   6506.00       -0.02734        0.12238
   6507.00       -0.02734        0.12268
   6508.00       -0.02734        0.12300
   6509.00       -0.02734        0.12331
   6510.00       -0.02734        0.12361
   6511.00       -0.02734        0.12392
   6512.00       -0.02734        0.12421
   6513.00       -0.02734        0.12450
   6514.00       -0.02686        0.12476
   6515.00       -0.02637        0.12502
   6516.00       -0.02588        0.12526
   6517.00       -0.02539        0.12549
   6518.00       -0.02490        0.12570
   6519.00       -0.02441        0.12590
   6520.00       -0.02393        0.12608
   6521.00       -0.02344        0.12624
   6522.00       -0.02295        0.12637
   6523.00       -0.02246        0.12650
   6524.00       -0.02197        0.12659
   6525.00       -0.02148        0.12666
   6526.00       -0.02100        0.12671
   6527.00       -0.02051        0.12674
   6528.00       -0.02002        0.12674
   6529.00       -0.01953        0.12672
   6530.00       -0.01904        0.12668
   6531.00       -0.01855        0.12662
   6532.00       -0.01758        0.12654
   6533.00       -0.01660        0.12643
   6534.00       -0.01562        0.12630
   6535.00       -0.01465        0.12616
   6536.00       -0.01367        0.12599
   6537.00       -0.01270        0.12579
   6538.00       -0.01172        0.12560
   6539.00       -0.01074        0.12537
   6540.00       -0.00977        0.12512
   6541.00       -0.00879        0.12486
   6542.00       -0.00781        0.12460
   6543.00       -0.00684        0.12431
   6544.00       -0.00586        0.12402
   6545.00       -0.00488        0.12372
   6546.00       -0.00391        0.12341
   6547.00       -0.00293        0.12309
   6548.00       -0.00195        0.12277
   6549.00       -0.00098        0.12245
   6550.00        0.00000        0.12212
   6551.00        0.00098        0.12180
   6552.00        0.00195        0.12146
   6553.00        0.00293        0.12114
   6554.00        0.00391        0.12082
   6555.00        0.00488        0.12051
   6556.00        0.00586        0.12021
   6557.00        0.00684        0.11992
   6558.00        0.00781        0.11964
   6559.00        0.00879        0.11938
   6560.00        0.00977        0.11913
   6561.00        0.01074        0.11890
   6562.00        0.01172        0.11868
   6563.00        0.01270        0.11850
   6564.00        0.01367        0.11833
   6565.00        0.01416        0.11818
   6566.00        0.01465        0.11806
   6567.00        0.01514        0.11797
   6568.00        0.01562        0.11789
   6569.00        0.01611        0.11786
   6570.00        0.01660        0.11784
   6571.00        0.01709        0.11786
   6572.00        0.01758        0.11792
   6573.00        0.01807        0.11800
   6574.00        0.01855        0.11812
   6575.00        0.01904        0.11827
   6576.00        0.01953        0.11845
   6577.00        0.02002        0.11867
   6578.00        0.02002        0.11893
   6579.00        0.02002        0.11922
   6580.00        0.02002        0.11954
   6581.00        0.02002        0.11989
   6582.00        0.02002        0.12029
   6583.00        0.02002        0.12071
   6584.00        0.02002        0.12119
   6585.00        0.02002        0.12167
   6586.00        0.02002        0.12221
   6587.00        0.02002        0.12277
   6588.00        0.02002        0.12337
   6589.00        0.02002        0.12399
   6590.00        0.01953        0.12466
   6591.00        0.01904        0.12535
   6592.00        0.01855        0.12605
   6593.00        0.01807        0.12680
   6594.00        0.01758        0.12756
   6595.00        0.01709        0.12836
   6596.00        0.01660        0.12917
   6597.00        0.01611        0.13000
   6598.00        0.01562        0.13086
   6599.00        0.01514        0.13173
   6600.00        0.01465        0.13261
   6601.00        0.01416        0.13351
   6602.00        0.01367        0.13441
   6603.00        0.01318        0.13535
   6604.00        0.01270        0.13626
   6605.00        0.01221        0.13721
   6606.00        0.01172        0.13814
   6607.00        0.01123        0.13907
   6608.00        0.01074        0.14001
   6609.00        0.01025        0.14095
   6610.00        0.00928        0.14188
   6611.00        0.00830        0.14279
   6612.00        0.00732        0.14369
   6613.00        0.00635        0.14459
   6614.00        0.00537        0.14548
   6615.00        0.00439        0.14635
   6616.00        0.00342        0.14719
   6617.00        0.00244        0.14801
   6618.00        0.00146        0.14880
   6619.00        0.00098        0.14958
   6620.00        0.00049        0.15033
   6621.00        0.00000        0.15105
   6622.00       -0.00049        0.15172
   6623.00       -0.00098        0.15237
   6624.00       -0.00146        0.15298
   6625.00       -0.00195        0.15356
   6626.00       -0.00244        0.15410
   6627.00       -0.00293        0.15459
   6628.00       -0.00342        0.15503
   6629.00       -0.00391        0.15543
   6630.00       -0.00439        0.15579
   6631.00       -0.00488        0.15610
   6632.00       -0.00537        0.15636
   6633.00       -0.00586        0.15656
   6634.00       -0.00635        0.15671
   6635.00       -0.00684        0.15681
   6636.00       -0.00732        0.15686
   6637.00       -0.00781        0.15685
   6638.00       -0.00830        0.15678
   6639.00       -0.00879        0.15666
   6640.00       -0.00879        0.15648
   6641.00       -0.00879        0.15623
   6642.00       -0.00879        0.15594
   6643.00       -0.00879        0.15559
   6644.00       -0.00879        0.15518
   6645.00       -0.00879        0.15471
   6646.00       -0.00879        0.15417
   6647.00       -0.00879        0.15359
   6648.00       -0.00879        0.15295
   6649.00       -0.00879        0.15225
   6650.00       -0.00879        0.15150
   6651.00       -0.00879        0.15070
   6652.00       -0.00879        0.14983
   6653.00       -0.00879        0.14891
   6654.00       -0.00879        0.14795
   6655.00       -0.00879        0.14693
   6656.00       -0.00830        0.14586
   6657.00       -0.00781        0.14474
   6658.00       -0.00732        0.14359
   6659.00       -0.00684        0.14240
   6660.00       -0.00635        0.14114
   6661.00       -0.00586        0.13986
   6662.00       -0.00537        0.13855
   6663.00       -0.00488        0.13719
   6664.00       -0.00439        0.13580
   6665.00       -0.00391        0.13440
   6666.00       -0.00342        0.13295
   6667.00       -0.00293        0.13148
   6668.00       -0.00244        0.13000
   6669.00       -0.00195        0.12849
   6670.00       -0.00146        0.12697
   6671.00       -0.00098        0.12544
   6672.00       -0.00049        0.12390
   6673.00        0.00000        0.12234
   6674.00        0.00049        0.12080
   6675.00        0.00098        0.11925
   6676.00        0.00146        0.11769
   6677.00        0.00195        0.11615
   6678.00        0.00244        0.11462
   6679.00        0.00293        0.11310
   6680.00        0.00342        0.11160
   6681.00        0.00342        0.11012
   6682.00        0.00342        0.10866
   6683.00        0.00342        0.10722
   6684.00        0.00342        0.10582
   6685.00        0.00342        0.10445
   6686.00        0.00342        0.10310
   6687.00        0.00342        0.10181
   6688.00        0.00342        0.10056
   6689.00        0.00342        0.09933
   6690.00        0.00342        0.09818
   6691.00        0.00342        0.09706
   6692.00        0.00342        0.09601
   6693.00        0.00342        0.09500
   6694.00        0.00342        0.09404
   6695.00        0.00342        0.09315
   6696.00        0.00342        0.09233
   6697.00        0.00342        0.09157
   6698.00        0.00342        0.09087
   6699.00        0.00342        0.09024
   6700.00        0.00342        0.08968
   6701.00        0.00342        0.08919
   6702.00        0.00342        0.08876
   6703.00        0.00342        0.08841
   6704.00        0.00342        0.08813
   6705.00        0.00342        0.08792
   6706.00        0.00342        0.08778
   6707.00        0.00342        0.08772
   6708.00        0.00342        0.08774
   6709.00        0.00342        0.08783
   6710.00        0.00342        0.08798
   6711.00        0.00342        0.08823
   6712.00        0.00342        0.08852
   6713.00        0.00342        0.08890
   6714.00        0.00342        0.08932
   6715.00        0.00342        0.08983
   6716.00        0.00342        0.09041
   6717.00        0.00342        0.09103
   6718.00        0.00342        0.09174
   6719.00        0.00342        0.09248
   6720.00        0.00342        0.09329
   6721.00        0.00293        0.09415
   6722.00        0.00244        0.09506
   6723.00        0.00195        0.09601
   6724.00        0.00146        0.09702
   6725.00        0.00098        0.09805
   6726.00        0.00049        0.09914
   6727.00        0.00000        0.10023
   6728.00       -0.00049        0.10138
   6729.00       -0.00098        0.10254
   6730.00       -0.00146        0.10373
   6731.00       -0.00195        0.10492
   6732.00       -0.00244        0.10614
   6733.00       -0.00293        0.10736
   6734.00       -0.00342        0.10858
   6735.00       -0.00391        0.10982
   6736.00       -0.00439        0.11102
   6737.00       -0.00488        0.11224
   6738.00       -0.00537        0.11343
   6739.00       -0.00586        0.11461
   6740.00       -0.00635        0.11575
   6741.00       -0.00684        0.11688
   6742.00       -0.00732        0.11798
   6743.00       -0.00732        0.11903
   6744.00       -0.00732        0.12004
   6745.00       -0.00732        0.12102
   6746.00       -0.00732        0.12193
   6747.00       -0.00732        0.12280
   6748.00       -0.00732        0.12360
   6749.00       -0.00732        0.12434
   6750.00       -0.00732        0.12503
   6751.00       -0.00732        0.12564
   6752.00       -0.00732        0.12619
   6753.00       -0.00732        0.12665
   6754.00       -0.00732        0.12704
   6755.00       -0.00732        0.12735
   6756.00       -0.00732        0.12758
   6757.00       -0.00732        0.12772
   6758.00       -0.00732        0.12778
   6759.00       -0.00732        0.12775
   6760.00       -0.00732        0.12762
   6761.00       -0.00732        0.12741
   6762.00       -0.00781        0.12711
   6763.00       -0.00830        0.12671
   6764.00       -0.00879        0.12622
   6765.00       -0.00928        0.12563
   6766.00       -0.00977        0.12495
   6767.00       -0.01025        0.12418
   6768.00       -0.01074        0.12331
   6769.00       -0.01123        0.12236
   6770.00       -0.01172        0.12131
   6771.00       -0.01221        0.12018
   6772.00       -0.01270        0.11896
   6773.00       -0.01318        0.11766
   6774.00       -0.01367        0.11627
   6775.00       -0.01416        0.11479
   6776.00       -0.01465        0.11325
   6777.00       -0.01465        0.11163
   6778.00       -0.01465        0.10994
   6779.00       -0.01465        0.10818
   6780.00       -0.01465        0.10637
   6781.00       -0.01465        0.10448
   6782.00       -0.01465        0.10254
   6783.00       -0.01465        0.10056
   6784.00       -0.01465        0.09853
   6785.00       -0.01465        0.09644
   6786.00       -0.01465        0.09433
   6787.00       -0.01465        0.09218
   6788.00       -0.01465        0.09000
   6789.00       -0.01465        0.08780
   6790.00       -0.01465        0.08557
   6791.00       -0.01465        0.08334
   6792.00       -0.01465        0.08110
   6793.00       -0.01465        0.07886
   6794.00       -0.01465        0.07661
   6795.00       -0.01465        0.07437
   6796.00       -0.01465        0.07214
   6797.00       -0.01465        0.06995
   6798.00       -0.01465        0.06776
   6799.00       -0.01465        0.06560
   6800.00       -0.01465        0.06348
   6801.00       -0.01465        0.06137
   6802.00       -0.01465        0.05933
   6803.00       -0.01465        0.05733
   6804.00       -0.01416        0.05536
   6805.00       -0.01367        0.05345
   6806.00       -0.01318        0.05161
   6807.00       -0.01270        0.04982
   6808.00       -0.01221        0.04810
   6809.00       -0.01172        0.04645
   6810.00       -0.01123        0.04486
   6811.00       -0.01074        0.04333
   6812.00       -0.01025        0.04190
   6813.00       -0.00977        0.04054
   6814.00       -0.00928        0.03926
   6815.00       -0.00879        0.03806
   6816.00       -0.00830        0.03693
   6817.00       -0.00781        0.03589
   6818.00       -0.00732        0.03494
   6819.00       -0.00684        0.03407
   6820.00       -0.00635        0.03328
   6821.00       -0.00586        0.03259
   6822.00       -0.00537        0.03197
   6823.00       -0.00488        0.03143
   6824.00       -0.00439        0.03099
   6825.00       -0.00391        0.03062
   6826.00       -0.00342        0.03033
   6827.00       -0.00293        0.03014
   6828.00       -0.00244        0.03000
   6829.00       -0.00195        0.02994
   6830.00       -0.00146        0.02995
   6831.00       -0.00098        0.03004
   6832.00       -0.00049        0.03020
   6833.00        0.00000        0.03041
   6834.00        0.00049        0.03070
   6835.00        0.00098        0.03104
   6836.00        0.00146        0.03142
   6837.00        0.00195        0.03186
   6838.00        0.00244        0.03235
   6839.00        0.00293        0.03287
   6840.00        0.00342        0.03343
   6841.00        0.00391        0.03404
   6842.00        0.00439        0.03467
   6843.00        0.00439        0.03532
   6844.00        0.00439        0.03600
   6845.00        0.00439        0.03668
   6846.00        0.00439        0.03738
   6847.00        0.00439        0.03810
   6848.00        0.00439        0.03880
   6849.00        0.00439        0.03952
   6850.00        0.00439        0.04022
   6851.00        0.00439        0.04092
   6852.00        0.00439        0.04160
   6853.00        0.00439        0.04225
   6854.00        0.00439        0.04289
   6855.00        0.00439        0.04350
   6856.00        0.00439        0.04408
   6857.00        0.00439        0.04463
   6858.00        0.00439        0.04514
   6859.00        0.00439        0.04559
   6860.00        0.00439        0.04601
   6861.00        0.00391        0.04639
   6862.00        0.00342        0.04669
   6863.00        0.00293        0.04695
   6864.00        0.00244        0.04716
   6865.00        0.00195        0.04730
   6866.00        0.00146        0.04739
   6867.00        0.00098        0.04741
   6868.00        0.00049        0.04736
   6869.00        0.00000        0.04724
   6870.00       -0.00049        0.04706
   6871.00       -0.00098        0.04680
   6872.00       -0.00146        0.04648
   6873.00       -0.00195        0.04607
   6874.00       -0.00244        0.04559
   6875.00       -0.00293        0.04506
   6876.00       -0.00342        0.04443
   6877.00       -0.00391        0.04375
   6878.00       -0.00439        0.04298
   6879.00       -0.00488        0.04214
   6880.00       -0.00537        0.04123
   6881.00       -0.00537        0.04025
   6882.00       -0.00537        0.03920
   6883.00       -0.00537        0.03807
   6884.00       -0.00537        0.03690
   6885.00       -0.00537        0.03563
   6886.00       -0.00537        0.03432
   6887.00       -0.00537        0.03294
   6888.00       -0.00537        0.03149
   6889.00       -0.00537        0.03000
   6890.00       -0.00537        0.02844
   6891.00       -0.00537        0.02684
   6892.00       -0.00537        0.02518
   6893.00       -0.00537        0.02347
   6894.00       -0.00537        0.02171
   6895.00       -0.00488        0.01993
   6896.00       -0.00439        0.01808
   6897.00       -0.00391        0.01622
   6898.00       -0.00342        0.01431
   6899.00       -0.00293        0.01237
   6900.00       -0.00244        0.01041
   6901.00       -0.00195        0.00841
   6902.00       -0.00146        0.00639
   6903.00       -0.00098        0.00435
   6904.00       -0.00049        0.00230
   6905.00        0.00000        0.00023
   6906.00        0.00049       -0.00185
   6907.00        0.00146       -0.00392
   6908.00        0.00244       -0.00601
   6909.00        0.00342       -0.00810
   6910.00        0.00439       -0.01021
   6911.00        0.00537       -0.01230
   6912.00        0.00635       -0.01437
   6913.00        0.00732       -0.01645
   6914.00        0.00830       -0.01851
   6915.00        0.00928       -0.02057
   6916.00        0.01025       -0.02260
   6917.00        0.01123       -0.02463
   6918.00        0.01221       -0.02663
   6919.00        0.01318       -0.02861
   6920.00        0.01416       -0.03056
   6921.00        0.01514       -0.03249
   6922.00        0.01611       -0.03439
   6923.00        0.01709       -0.03627
   6924.00        0.01807       -0.03812
   6925.00        0.01904       -0.03993
   6926.00        0.02002       -0.04172
   6927.00        0.02100       -0.04346
   6928.00        0.02197       -0.04517
   6929.00        0.02295       -0.04684
   6930.00        0.02344       -0.04849
   6931.00        0.02393       -0.05008
   6932.00        0.02441       -0.05165
   6933.00        0.02490       -0.05318
   6934.00        0.02539       -0.05466
   6935.00        0.02588       -0.05609
   6936.00        0.02637       -0.05750
   6937.00        0.02686       -0.05885
   6938.00        0.02734       -0.06018
   6939.00        0.02783       -0.06145
   6940.00        0.02832       -0.06268
   6941.00        0.02832       -0.06387
   6942.00        0.02832       -0.06502
   6943.00        0.02832       -0.06612
   6944.00        0.02832       -0.06717
   6945.00        0.02832       -0.06819
   6946.00        0.02832       -0.06917
   6947.00        0.02832       -0.07010
   6948.00        0.02832       -0.07098
   6949.00        0.02832       -0.07182
   6950.00        0.02783       -0.07262
   6951.00        0.02734       -0.07338
   6952.00        0.02686       -0.07410
   6953.00        0.02637       -0.07475
   6954.00        0.02588       -0.07538
   6955.00        0.02539       -0.07597
   6956.00        0.02490       -0.07651
   6957.00        0.02441       -0.07701
   6958.00        0.02393       -0.07745
   6959.00        0.02295       -0.07787
   6960.00        0.02197       -0.07823
   6961.00        0.02100       -0.07857
   6962.00        0.02002       -0.07884
   6963.00        0.01904       -0.07909
   6964.00        0.01807       -0.07928
   6965.00        0.01709       -0.07944
   6966.00        0.01611       -0.07956
   6967.00        0.01514       -0.07962
   6968.00        0.01416       -0.07965
   6969.00        0.01318       -0.07964
   6970.00        0.01221       -0.07957
   6971.00        0.01123       -0.07948
   6972.00        0.01025       -0.07933
   6973.00        0.00928       -0.07915
   6974.00        0.00830       -0.07892
   6975.00        0.00732       -0.07866
   6976.00        0.00635       -0.07834
   6977.00        0.00537       -0.07799
   6978.00        0.00439       -0.07759
   6979.00        0.00342       -0.07716
   6980.00        0.00244       -0.07668
   6981.00        0.00146       -0.07616
   6982.00        0.00049       -0.07559
   6983.00       -0.00049       -0.07500
   6984.00       -0.00146       -0.07434
   6985.00       -0.00244       -0.07365
   6986.00       -0.00342       -0.07292
   6987.00       -0.00439       -0.07216
   6988.00       -0.00537       -0.07135
   6989.00       -0.00635       -0.07050
   6990.00       -0.00732       -0.06961
   6991.00       -0.00830       -0.06868
   6992.00       -0.00928       -0.06770
   6993.00       -0.00977       -0.06670
   6994.00       -0.01025       -0.06566
   6995.00       -0.01074       -0.06458
   6996.00       -0.01123       -0.06345
   6997.00       -0.01172       -0.06229
   6998.00       -0.01221       -0.06110
   6999.00       -0.01270       -0.05988
   7000.00       -0.01318       -0.05861
   7001.00       -0.01367       -0.05731
   7002.00       -0.01416       -0.05597
   7003.00       -0.01465       -0.05461
   7004.00       -0.01465       -0.05321
   7005.00       -0.01465       -0.05179
   7006.00       -0.01465       -0.05032
   7007.00       -0.01465       -0.04884
   7008.00       -0.01465       -0.04732
   7009.00       -0.01465       -0.04578
   7010.00       -0.01465       -0.04422
   7011.00       -0.01465       -0.04262
   7012.00       -0.01465       -0.04100
   7013.00       -0.01465       -0.03937
   7014.00       -0.01465       -0.03770
   7015.00       -0.01416       -0.03601
   7016.00       -0.01367       -0.03432
   7017.00       -0.01318       -0.03259
   7018.00       -0.01270       -0.03085
   7019.00       -0.01221       -0.02910
   7020.00       -0.01172       -0.02733
   7021.00       -0.01123       -0.02554
   7022.00       -0.01074       -0.02374
   7023.00       -0.01025       -0.02194
   7024.00       -0.00977       -0.02011
   7025.00       -0.00928       -0.01830
   7026.00       -0.00879       -0.01645
   7027.00       -0.00830       -0.01462
   7028.00       -0.00781       -0.01277
   7029.00       -0.00732       -0.01091
   7030.00       -0.00684       -0.00906
   7031.00       -0.00635       -0.00720
   7032.00       -0.00586       -0.00536
   7033.00       -0.00537       -0.00349
   7034.00       -0.00488       -0.00165
   7035.00       -0.00439        0.00021
   7036.00       -0.00391        0.00206
   7037.00       -0.00342        0.00391
   7038.00       -0.00293        0.00574
   7039.00       -0.00244        0.00757
   7040.00       -0.00195        0.00940
   7041.00       -0.00146        0.01122
   7042.00       -0.00098        0.01302
   7043.00       -0.00049        0.01482
   7044.00        0.00000        0.01660
   7045.00        0.00049        0.01837
   7046.00        0.00098        0.02014
   7047.00        0.00146        0.02190
   7048.00        0.00146        0.02362
   7049.00        0.00146        0.02534
   7050.00        0.00146        0.02705
   7051.00        0.00146        0.02876
   7052.00        0.00146        0.03044
   7053.00        0.00146        0.03210
   7054.00        0.00146        0.03375
   7055.00        0.00146        0.03539
   7056.00        0.00146        0.03702
   7057.00        0.00146        0.03862
   7058.00        0.00146        0.04021
   7059.00        0.00146        0.04178
   7060.00        0.00146        0.04335
   7061.00        0.00146        0.04489
   7062.00        0.00146        0.04642
   7063.00        0.00146        0.04794
   7064.00        0.00146        0.04944
   7065.00        0.00146        0.05093
   7066.00        0.00146        0.05241
   7067.00        0.00146        0.05388
   7068.00        0.00146        0.05533
   7069.00        0.00146        0.05676
   7070.00        0.00146        0.05820
   7071.00        0.00146        0.05962
   7072.00        0.00146        0.06104
   7073.00        0.00146        0.06244
   7074.00        0.00146        0.06384
   7075.00        0.00146        0.06523
   7076.00        0.00146        0.06662
   7077.00        0.00146        0.06801
   7078.00        0.00146        0.06938
   7079.00        0.00146        0.07076
   7080.00        0.00146        0.07214
   7081.00        0.00146        0.07352
   7082.00        0.00146        0.07489
   7083.00        0.00146        0.07628
   7084.00        0.00146        0.07767
   7085.00        0.00146        0.07906
   7086.00        0.00146        0.08046
   7087.00        0.00146        0.08186
   7088.00        0.00098        0.08327
   7089.00        0.00049        0.08470
   7090.00        0.00000        0.08614
   7091.00       -0.00049        0.08757
   7092.00       -0.00098        0.08904
   7093.00       -0.00146        0.09050
   7094.00       -0.00195        0.09200
   7095.00       -0.00244        0.09349
   7096.00       -0.00293        0.09502
   7097.00       -0.00342        0.09656
   7098.00       -0.00391        0.09811
   7099.00       -0.00439        0.09970
   7100.00       -0.00488        0.10130
   7101.00       -0.00488        0.10292
   7102.00       -0.00488        0.10457
   7103.00       -0.00488        0.10623
   7104.00       -0.00488        0.10791
   7105.00       -0.00488        0.10963
   7106.00       -0.00488        0.11136
   7107.00       -0.00488        0.11313
   7108.00       -0.00488        0.11490
   7109.00       -0.00488        0.11671
   7110.00       -0.00488        0.11855
   7111.00       -0.00488        0.12039
   7112.00       -0.00488        0.12227
   7113.00       -0.00488        0.12416
   7114.00       -0.00537        0.12608
   7115.00       -0.00586        0.12802
   7116.00       -0.00635        0.12997
   7117.00       -0.00684        0.13194
   7118.00       -0.00732        0.13394
   7119.00       -0.00781        0.13596
   7120.00       -0.00830        0.13797
   7121.00       -0.00879        0.14000
   7122.00       -0.00928        0.14204
   7123.00       -0.00977        0.14410
   7124.00       -0.01025        0.14616
   7125.00       -0.01074        0.14822
   7126.00       -0.01123        0.15030
   7127.00       -0.01172        0.15236
   7128.00       -0.01221        0.15442
   7129.00       -0.01270        0.15648
   7130.00       -0.01318        0.15852
   7131.00       -0.01367        0.16055
   7132.00       -0.01416        0.16258
   7133.00       -0.01465        0.16458
   7134.00       -0.01514        0.16656
   7135.00       -0.01562        0.16852
   7136.00       -0.01611        0.17046
   7137.00       -0.01660        0.17235
   7138.00       -0.01660        0.17421
   7139.00       -0.01660        0.17603
   7140.00       -0.01660        0.17781
   7141.00       -0.01660        0.17955
   7142.00       -0.01660        0.18123
   7143.00       -0.01660        0.18285
   7144.00       -0.01660        0.18442
   7145.00       -0.01660        0.18593
   7146.00       -0.01660        0.18738
   7147.00       -0.01660        0.18874
   7148.00       -0.01660        0.19005
   7149.00       -0.01660        0.19127
   7150.00       -0.01660        0.19240
   7151.00       -0.01660        0.19345
   7152.00       -0.01660        0.19441
   7153.00       -0.01660        0.19530
   7154.00       -0.01660        0.19608
   7155.00       -0.01660        0.19675
   7156.00       -0.01660        0.19733
   7157.00       -0.01660        0.19778
   7158.00       -0.01660        0.19815
   7159.00       -0.01660        0.19841
   7160.00       -0.01660        0.19853
   7161.00       -0.01660        0.19856
   7162.00       -0.01660        0.19846
   7163.00       -0.01660        0.19823
   7164.00       -0.01660        0.19789
   7165.00       -0.01660        0.19742
   7166.00       -0.01660        0.19681
   7167.00       -0.01660        0.19609
   7168.00       -0.01660        0.19522
   7169.00       -0.01660        0.19424
   7170.00       -0.01660        0.19312
   7171.00       -0.01660        0.19186
   7172.00       -0.01660        0.19048
   7173.00       -0.01660        0.18895
   7174.00       -0.01660        0.18730
   7175.00       -0.01660        0.18552
   7176.00       -0.01660        0.18359
   7177.00       -0.01660        0.18155
   7178.00       -0.01660        0.17937
   7179.00       -0.01660        0.17705
   7180.00       -0.01660        0.17462
   7181.00       -0.01660        0.17206
   7182.00       -0.01660        0.16937
   7183.00       -0.01660        0.16656
   7184.00       -0.01660        0.16364
   7185.00       -0.01660        0.16058
   7186.00       -0.01660        0.15742
   7187.00       -0.01660        0.15416
   7188.00       -0.01660        0.15079
   7189.00       -0.01660        0.14731
   7190.00       -0.01660        0.14372
   7191.00       -0.01660        0.14005
   7192.00       -0.01660        0.13629
   7193.00       -0.01611        0.13243
   7194.00       -0.01562        0.12849
   7195.00       -0.01514        0.12447
   7196.00       -0.01465        0.12038
   7197.00       -0.01416        0.11621
   7198.00       -0.01367        0.11197
   7199.00       -0.01318        0.10768
   7200.00       -0.01270        0.10333
   7201.00       -0.01221        0.09894
   7202.00       -0.01172        0.09450
   7203.00       -0.01123        0.09001
   7204.00       -0.01074        0.08548
   7205.00       -0.01025        0.08093
   7206.00       -0.00977        0.07635
   7207.00       -0.00928        0.07175
   7208.00       -0.00879        0.06714
   7209.00       -0.00830        0.06250
   7210.00       -0.00781        0.05788
   7211.00       -0.00732        0.05324
   7212.00       -0.00684        0.04861
   7213.00       -0.00635        0.04399
   7214.00       -0.00586        0.03938
   7215.00       -0.00537        0.03479
   7216.00       -0.00488        0.03023
   7217.00       -0.00391        0.02568
   7218.00       -0.00293        0.02116
   7219.00       -0.00195        0.01669
   7220.00       -0.00098        0.01225
   7221.00        0.00000        0.00786
   7222.00        0.00098        0.00351
   7223.00        0.00195       -0.00078
   7224.00        0.00244       -0.00504
   7225.00        0.00293       -0.00922
   7226.00        0.00342       -0.01335
   7227.00        0.00391       -0.01743
   7228.00        0.00439       -0.02142
   7229.00        0.00488       -0.02536
   7230.00        0.00537       -0.02924
   7231.00        0.00586       -0.03304
   7232.00        0.00635       -0.03676
   7233.00        0.00684       -0.04041
   7234.00        0.00732       -0.04398
   7235.00        0.00781       -0.04749
   7236.00        0.00830       -0.05090
   7237.00        0.00879       -0.05424
   7238.00        0.00928       -0.05750
   7239.00        0.00977       -0.06067
   7240.00        0.01025       -0.06377
   7241.00        0.01074       -0.06679
   7242.00        0.01123       -0.06972
   7243.00        0.01123       -0.07257
   7244.00        0.01123       -0.07533
   7245.00        0.01123       -0.07802
   7246.00        0.01123       -0.08061
   7247.00        0.01123       -0.08313
   7248.00        0.01123       -0.08557
   7249.00        0.01123       -0.08792
   7250.00        0.01123       -0.09019
   7251.00        0.01123       -0.09238
   7252.00        0.01123       -0.09450
   7253.00        0.01123       -0.09653
   7254.00        0.01123       -0.09848
   7255.00        0.01123       -0.10036
   7256.00        0.01074       -0.10216
   7257.00        0.01025       -0.10387
   7258.00        0.00977       -0.10551
   7259.00        0.00928       -0.10709
   7260.00        0.00879       -0.10858
   7261.00        0.00830       -0.10999
   7262.00        0.00781       -0.11133
   7263.00        0.00732       -0.11261
   7264.00        0.00684       -0.11380
   7265.00        0.00635       -0.11491
   7266.00        0.00586       -0.11597
   7267.00        0.00537       -0.11694
   7268.00        0.00488       -0.11784
   7269.00        0.00439       -0.11868
   7270.00        0.00391       -0.11943
   7271.00        0.00342       -0.12012
   7272.00        0.00293       -0.12073
   7273.00        0.00244       -0.12128
   7274.00        0.00195       -0.12173
   7275.00        0.00146       -0.12213
   7276.00        0.00098       -0.12245
   7277.00        0.00049       -0.12268
   7278.00        0.00000       -0.12285
   7279.00       -0.00049       -0.12294
   7280.00       -0.00098       -0.12296
   7281.00       -0.00146       -0.12289
   7282.00       -0.00195       -0.12274
   7283.00       -0.00244       -0.12251
   7284.00       -0.00293       -0.12221
   7285.00       -0.00342       -0.12183
   7286.00       -0.00391       -0.12135
   7287.00       -0.00439       -0.12079
   7288.00       -0.00488       -0.12015
   7289.00       -0.00537       -0.11943
   7290.00       -0.00586       -0.11861
   7291.00       -0.00635       -0.11771
   7292.00       -0.00684       -0.11671
   7293.00       -0.00732       -0.11563
   7294.00       -0.00781       -0.11446
   7295.00       -0.00830       -0.11317
   7296.00       -0.00879       -0.11182
   7297.00       -0.00928       -0.11035
   7298.00       -0.00928       -0.10880
   7299.00       -0.00928       -0.10715
   7300.00       -0.00928       -0.10541
   7301.00       -0.00928       -0.10356
   7302.00       -0.00928       -0.10161
   7303.00       -0.00928       -0.09958
   7304.00       -0.00928       -0.09744
   7305.00       -0.00928       -0.09520
   7306.00       -0.00928       -0.09286
   7307.00       -0.00928       -0.09044
   7308.00       -0.00928       -0.08791
   7309.00       -0.00928       -0.08528
   7310.00       -0.00928       -0.08255
   7311.00       -0.00928       -0.07973
   7312.00       -0.00879       -0.07681
   7313.00       -0.00830       -0.07381
   7314.00       -0.00781       -0.07071
   7315.00       -0.00732       -0.06752
   7316.00       -0.00684       -0.06425
   7317.00       -0.00635       -0.06088
   7318.00       -0.00586       -0.05743
   7319.00       -0.00537       -0.05391
   7320.00       -0.00488       -0.05029
   7321.00       -0.00439       -0.04660
   7322.00       -0.00391       -0.04285
   7323.00       -0.00342       -0.03900
   7324.00       -0.00293       -0.03510
   7325.00       -0.00244       -0.03113
   7326.00       -0.00195       -0.02710
   7327.00       -0.00146       -0.02301
   7328.00       -0.00098       -0.01886
   7329.00       -0.00049       -0.01465
   7330.00        0.00000       -0.01041
   7331.00        0.00049       -0.00610
   7332.00        0.00098       -0.00177
   7333.00        0.00146        0.00259
   7334.00        0.00195        0.00700
   7335.00        0.00244        0.01143
   7336.00        0.00293        0.01588
   7337.00        0.00342        0.02037
   7338.00        0.00391        0.02486
   7339.00        0.00439        0.02936
   7340.00        0.00488        0.03387
   7341.00        0.00537        0.03839
   7342.00        0.00586        0.04289
   7343.00        0.00635        0.04741
   7344.00        0.00684        0.05191
   7345.00        0.00732        0.05638
   7346.00        0.00781        0.06085
   7347.00        0.00830        0.06529
   7348.00        0.00879        0.06972
   7349.00        0.00928        0.07410
   7350.00        0.00977        0.07845
   7351.00        0.01025        0.08276
   7352.00        0.01074        0.08704
   7353.00        0.01123        0.09126
   7354.00        0.01172        0.09544
   7355.00        0.01221        0.09956
   7356.00        0.01221        0.10364
   7357.00        0.01221        0.10764
   7358.00        0.01221        0.11159
   7359.00        0.01221        0.11548
   7360.00        0.01221        0.11929
   7361.00        0.01221        0.12303
   7362.00        0.01221        0.12671
   7363.00        0.01221        0.13029
   7364.00        0.01221        0.13382
   7365.00        0.01221        0.13725
   7366.00        0.01221        0.14061
   7367.00        0.01221        0.14389
   7368.00        0.01221        0.14708
   7369.00        0.01221        0.15018
   7370.00        0.01221        0.15320
   7371.00        0.01172        0.15611
   7372.00        0.01123        0.15895
   7373.00        0.01074        0.16168
   7374.00        0.01025        0.16434
   7375.00        0.00977        0.16689
   7376.00        0.00928        0.16934
   7377.00        0.00879        0.17171
   7378.00        0.00830        0.17397
   7379.00        0.00781        0.17613
   7380.00        0.00732        0.17821
   7381.00        0.00684        0.18018
   7382.00        0.00635        0.18205
   7383.00        0.00586        0.18384
   7384.00        0.00537        0.18552
   7385.00        0.00488        0.18710
   7386.00        0.00439        0.18858
   7387.00        0.00391        0.18997
   7388.00        0.00342        0.19125
   7389.00        0.00293        0.19244
   7390.00        0.00244        0.19354
   7391.00        0.00195        0.19455
   7392.00        0.00146        0.19545
   7393.00        0.00098        0.19624
   7394.00        0.00049        0.19696
   7395.00        0.00000        0.19757
   7396.00       -0.00049        0.19807
   7397.00       -0.00098        0.19850
   7398.00       -0.00146        0.19882
   7399.00       -0.00195        0.19905
   7400.00       -0.00244        0.19919
   7401.00       -0.00293        0.19923
   7402.00       -0.00342        0.19917
   7403.00       -0.00391        0.19904
   7404.00       -0.00439        0.19879
   7405.00       -0.00488        0.19847
   7406.00       -0.00537        0.19804
   7407.00       -0.00586        0.19754
   7408.00       -0.00635        0.19693
   7409.00       -0.00684        0.19624
   7410.00       -0.00732        0.19547
   7411.00       -0.00781        0.19460
   7412.00       -0.00830        0.19365
   7413.00       -0.00879        0.19261
   7414.00       -0.00928        0.19148
   7415.00       -0.00977        0.19028
   7416.00       -0.01025        0.18900
   7417.00       -0.01074        0.18762
   7418.00       -0.01123        0.18617
   7419.00       -0.01172        0.18463
   7420.00       -0.01221        0.18301
   7421.00       -0.01221        0.18134
   7422.00       -0.01221        0.17957
   7423.00       -0.01221        0.17773
   7424.00       -0.01221        0.17583
   7425.00       -0.01221        0.17384
   7426.00       -0.01221        0.17178
   7427.00       -0.01221        0.16968
   7428.00       -0.01221        0.16748
   7429.00       -0.01221        0.16524
   7430.00       -0.01221        0.16293
   7431.00       -0.01221        0.16057
   7432.00       -0.01221        0.15814
   7433.00       -0.01221        0.15565
   7434.00       -0.01221        0.15312
   7435.00       -0.01221        0.15054
   7436.00       -0.01221        0.14792
   7437.00       -0.01221        0.14523
   7438.00       -0.01221        0.14252
   7439.00       -0.01221        0.13977
   7440.00       -0.01221        0.13698
   7441.00       -0.01221        0.13416
   7442.00       -0.01221        0.13129
   7443.00       -0.01221        0.12840
   7444.00       -0.01221        0.12550
   7445.00       -0.01270        0.12257
   7446.00       -0.01318        0.11963
   7447.00       -0.01367        0.11667
   7448.00       -0.01416        0.11371
   7449.00       -0.01465        0.11073
   7450.00       -0.01514        0.10774
   7451.00       -0.01562        0.10477
   7452.00       -0.01611        0.10179
   7453.00       -0.01660        0.09882
   7454.00       -0.01709        0.09586
   7455.00       -0.01758        0.09291
   7456.00       -0.01807        0.08997
   7457.00       -0.01855        0.08707
   7458.00       -0.01904        0.08417
   7459.00       -0.01904        0.08130
   7460.00       -0.01904        0.07846
   7461.00       -0.01904        0.07567
   7462.00       -0.01904        0.07289
   7463.00       -0.01904        0.07016
   7464.00       -0.01904        0.06747
   7465.00       -0.01904        0.06482
   7466.00       -0.01904        0.06223
   7467.00       -0.01904        0.05966
   7468.00       -0.01904        0.05716
   7469.00       -0.01904        0.05470
   7470.00       -0.01904        0.05231
   7471.00       -0.01904        0.04997
   7472.00       -0.01904        0.04768
   7473.00       -0.01904        0.04546
   7474.00       -0.01904        0.04329
   7475.00       -0.01904        0.04118
   7476.00       -0.01904        0.03914
   7477.00       -0.01904        0.03716
   7478.00       -0.01904        0.03523
   7479.00       -0.01904        0.03337
   7480.00       -0.01904        0.03159
   7481.00       -0.01904        0.02985
   7482.00       -0.01904        0.02818
   7483.00       -0.01904        0.02658
   7484.00       -0.01855        0.02504
   7485.00       -0.01807        0.02356
   7486.00       -0.01758        0.02214
   7487.00       -0.01709        0.02077
   7488.00       -0.01660        0.01947
   7489.00       -0.01611        0.01822
   7490.00       -0.01562        0.01701
   7491.00       -0.01514        0.01588
   7492.00       -0.01465        0.01479
   7493.00       -0.01416        0.01375
   7494.00       -0.01367        0.01274
   7495.00       -0.01318        0.01180
   7496.00       -0.01270        0.01088
   7497.00       -0.01221        0.00999
   7498.00       -0.01172        0.00916
   7499.00       -0.01123        0.00836
   7500.00       -0.01074        0.00758
   7501.00       -0.01025        0.00684
   7502.00       -0.00977        0.00610
   7503.00       -0.00928        0.00540
   7504.00       -0.00879        0.00473
   7505.00       -0.00830        0.00406
   7506.00       -0.00781        0.00340
   7507.00       -0.00732        0.00276
   7508.00       -0.00684        0.00212
   7509.00       -0.00635        0.00150
   7510.00       -0.00586        0.00087
   7511.00       -0.00537        0.00023
   7512.00       -0.00488       -0.00040
   7513.00       -0.00439       -0.00104
   7514.00       -0.00391       -0.00169
   7515.00       -0.00342       -0.00235
   7516.00       -0.00293       -0.00304
   7517.00       -0.00244       -0.00372
   7518.00       -0.00195       -0.00444
   7519.00       -0.00146       -0.00517
   7520.00       -0.00098       -0.00592
   7521.00       -0.00049       -0.00670
   7522.00        0.00000       -0.00749
   7523.00        0.00049       -0.00832
   7524.00        0.00098       -0.00917
   7525.00        0.00146       -0.01006
   7526.00        0.00195       -0.01097
   7527.00        0.00244       -0.01190
   7528.00        0.00293       -0.01288
   7529.00        0.00342       -0.01389
   7530.00        0.00391       -0.01492
   7531.00        0.00439       -0.01598
   7532.00        0.00488       -0.01707
   7533.00        0.00537       -0.01820
   7534.00        0.00537       -0.01936
   7535.00        0.00537       -0.02054
   7536.00        0.00537       -0.02176
   7537.00        0.00537       -0.02299
   7538.00        0.00537       -0.02428
   7539.00        0.00537       -0.02557
   7540.00        0.00537       -0.02689
   7541.00        0.00537       -0.02823
   7542.00        0.00537       -0.02959
   7543.00        0.00537       -0.03098
   7544.00        0.00537       -0.03236
   7545.00        0.00537       -0.03378
   7546.00        0.00537       -0.03522
   7547.00        0.00537       -0.03665
   7548.00        0.00537       -0.03810
   7549.00        0.00537       -0.03957
   7550.00        0.00537       -0.04103
   7551.00        0.00537       -0.04250
   7552.00        0.00537       -0.04396
   7553.00        0.00537       -0.04543
   7554.00        0.00537       -0.04689
   7555.00        0.00537       -0.04834
   7556.00        0.00537       -0.04979
   7557.00        0.00537       -0.05122
   7558.00        0.00537       -0.05264
   7559.00        0.00537       -0.05405
   7560.00        0.00537       -0.05544
   7561.00        0.00537       -0.05681
   7562.00        0.00537       -0.05815
   7563.00        0.00537       -0.05946
   7564.00        0.00537       -0.06076
   7565.00        0.00537       -0.06203
   7566.00        0.00537       -0.06325
   7567.00        0.00537       -0.06445
   7568.00        0.00537       -0.06561
   7569.00        0.00537       -0.06673
   7570.00        0.00537       -0.06783
   7571.00        0.00537       -0.06886
   7572.00        0.00537       -0.06987
   7573.00        0.00537       -0.07083
   7574.00        0.00537       -0.07175
   7575.00        0.00537       -0.07260
   7576.00        0.00537       -0.07343
   7577.00        0.00537       -0.07419
   7578.00        0.00537       -0.07491
   7579.00        0.00537       -0.07558
   7580.00        0.00537       -0.07619
   7581.00        0.00537       -0.07675
   7582.00        0.00537       -0.07726
   7583.00        0.00537       -0.07770
   7584.00        0.00537       -0.07809
   7585.00        0.00537       -0.07841
   7586.00        0.00537       -0.07869
   7587.00        0.00586       -0.07892
   7588.00        0.00635       -0.07907
   7589.00        0.00684       -0.07916
   7590.00        0.00732       -0.07919
   7591.00        0.00781       -0.07916
   7592.00        0.00830       -0.07909
   7593.00        0.00879       -0.07893
   7594.00        0.00928       -0.07870
   7595.00        0.00977       -0.07843
   7596.00        0.01025       -0.07809
   7597.00        0.01074       -0.07768
   7598.00        0.01123       -0.07721
   7599.00        0.01172       -0.07666
   7600.00        0.01221       -0.07607
   7601.00        0.01270       -0.07538
   7602.00        0.01318       -0.07465
   7603.00        0.01367       -0.07382
   7604.00        0.01416       -0.07295
   7605.00        0.01465       -0.07201
   7606.00        0.01514       -0.07098
   7607.00        0.01562       -0.06989
   7608.00        0.01611       -0.06873
   7609.00        0.01660       -0.06747
   7610.00        0.01709       -0.06616
   7611.00        0.01758       -0.06477
   7612.00        0.01807       -0.06331
   7613.00        0.01855       -0.06175
   7614.00        0.01904       -0.06013
   7615.00        0.01953       -0.05843
   7616.00        0.02002       -0.05664
   7617.00        0.02051       -0.05478
   7618.00        0.02100       -0.05283
   7619.00        0.02148       -0.05080
   7620.00        0.02148       -0.04868
   7621.00        0.02148       -0.04648
   7622.00        0.02148       -0.04419
   7623.00        0.02148       -0.04181
   7624.00        0.02148       -0.03934
   7625.00        0.02148       -0.03677
   7626.00        0.02148       -0.03413
   7627.00        0.02148       -0.03139
   7628.00        0.02148       -0.02856
   7629.00        0.02148       -0.02563
   7630.00        0.02148       -0.02261
   7631.00        0.02100       -0.01952
   7632.00        0.02051       -0.01631
   7633.00        0.02002       -0.01302
   7634.00        0.01953       -0.00963
   7635.00        0.01904       -0.00613
   7636.00        0.01855       -0.00256
   7637.00        0.01807        0.00111
   7638.00        0.01758        0.00487
   7639.00        0.01709        0.00873
   7640.00        0.01611        0.01266
   7641.00        0.01514        0.01671
   7642.00        0.01416        0.02083
   7643.00        0.01318        0.02504
   7644.00        0.01221        0.02934
   7645.00        0.01123        0.03372
   7646.00        0.01025        0.03818
   7647.00        0.00928        0.04271
   7648.00        0.00830        0.04733
   7649.00        0.00732        0.05202
   7650.00        0.00635        0.05678
   7651.00        0.00537        0.06161
   7652.00        0.00439        0.06650
   7653.00        0.00342        0.07146
   7654.00        0.00244        0.07648
   7655.00        0.00098        0.08154
   7656.00       -0.00049        0.08665
   7657.00       -0.00195        0.09181
   7658.00       -0.00342        0.09700
   7659.00       -0.00488        0.10223
   7660.00       -0.00635        0.10750
   7661.00       -0.00781        0.11279
   7662.00       -0.00928        0.11810
   7663.00       -0.01025        0.12341
   7664.00       -0.01123        0.12875
   7665.00       -0.01221        0.13408
   7666.00       -0.01318        0.13940
   7667.00       -0.01416        0.14473
   7668.00       -0.01514        0.15002
   7669.00       -0.01611        0.15532
   7670.00       -0.01709        0.16057
   7671.00       -0.01807        0.16579
   7672.00       -0.01904        0.17096
   7673.00       -0.02002        0.17609
   7674.00       -0.02100        0.18117
   7675.00       -0.02197        0.18619
   7676.00       -0.02246        0.19113
   7677.00       -0.02295        0.19601
   7678.00       -0.02344        0.20081
   7679.00       -0.02393        0.20552
   7680.00       -0.02441        0.21013
   7681.00       -0.02490        0.21465
   7682.00       -0.02539        0.21906
   7683.00       -0.02588        0.22336
   7684.00       -0.02637        0.22754
   7685.00       -0.02637        0.23160
   7686.00       -0.02637        0.23553
   7687.00       -0.02637        0.23933
   7688.00       -0.02637        0.24300
   7689.00       -0.02637        0.24651
   7690.00       -0.02637        0.24988
   7691.00       -0.02637        0.25310
   7692.00       -0.02637        0.25615
   7693.00       -0.02588        0.25905
   7694.00       -0.02539        0.26178
   7695.00       -0.02490        0.26434
   7696.00       -0.02441        0.26674
   7697.00       -0.02393        0.26895
   7698.00       -0.02344        0.27100
   7699.00       -0.02295        0.27286
   7700.00       -0.02246        0.27454
   7701.00       -0.02197        0.27603
   7702.00       -0.02148        0.27734
   7703.00       -0.02100        0.27847
   7704.00       -0.02002        0.27940
   7705.00       -0.01904        0.28017
   7706.00       -0.01807        0.28073
   7707.00       -0.01709        0.28113
   7708.00       -0.01611        0.28133
   7709.00       -0.01514        0.28134
   7710.00       -0.01416        0.28117
   7711.00       -0.01318        0.28084
   7712.00       -0.01221        0.28032
   7713.00       -0.01123        0.27962
   7714.00       -0.01025        0.27875
   7715.00       -0.00928        0.27771
   7716.00       -0.00830        0.27652
   7717.00       -0.00732        0.27515
   7718.00       -0.00635        0.27364
   7719.00       -0.00537        0.27196
   7720.00       -0.00439        0.27013
   7721.00       -0.00391        0.26817
   7722.00       -0.00342        0.26605
   7723.00       -0.00293        0.26382
   7724.00       -0.00244        0.26146
   7725.00       -0.00195        0.25896
   7726.00       -0.00146        0.25635
   7727.00       -0.00098        0.25363
   7728.00       -0.00049        0.25081
   7729.00        0.00000        0.24789
   7730.00        0.00049        0.24487
   7731.00        0.00098        0.24178
   7732.00        0.00146        0.23859
   7733.00        0.00146        0.23534
   7734.00        0.00146        0.23201
   7735.00        0.00146        0.22864
   7736.00        0.00146        0.22520
   7737.00        0.00146        0.22171
   7738.00        0.00146        0.21820
   7739.00        0.00146        0.21465
   7740.00        0.00146        0.21106
   7741.00        0.00146        0.20746
   7742.00        0.00146        0.20384
   7743.00        0.00146        0.20021
   7744.00        0.00098        0.19658
   7745.00        0.00049        0.19295
   7746.00        0.00000        0.18933
   7747.00       -0.00049        0.18571
   7748.00       -0.00098        0.18213
   7749.00       -0.00146        0.17857
   7750.00       -0.00195        0.17503
   7751.00       -0.00244        0.17154
   7752.00       -0.00293        0.16808
   7753.00       -0.00342        0.16466
   7754.00       -0.00391        0.16129
   7755.00       -0.00439        0.15796
   7756.00       -0.00488        0.15469
   7757.00       -0.00537        0.15147
   7758.00       -0.00586        0.14833
   7759.00       -0.00635        0.14523
   7760.00       -0.00684        0.14220
   7761.00       -0.00732        0.13924
   7762.00       -0.00781        0.13635
   7763.00       -0.00830        0.13351
   7764.00       -0.00879        0.13077
   7765.00       -0.00928        0.12808
   7766.00       -0.00977        0.12547
   7767.00       -0.01025        0.12292
   7768.00       -0.01074        0.12047
   7769.00       -0.01123        0.11807
   7770.00       -0.01172        0.11575
   7771.00       -0.01221        0.11349
   7772.00       -0.01270        0.11131
   7773.00       -0.01318        0.10919
   7774.00       -0.01367        0.10715
   7775.00       -0.01416        0.10516
   7776.00       -0.01465        0.10326
   7777.00       -0.01514        0.10139
   7778.00       -0.01562        0.09959
   7779.00       -0.01611        0.09785
   7780.00       -0.01660        0.09618
   7781.00       -0.01709        0.09454
   7782.00       -0.01758        0.09296
   7783.00       -0.01758        0.09142
   7784.00       -0.01758        0.08992
   7785.00       -0.01758        0.08846
   7786.00       -0.01758        0.08704
   7787.00       -0.01758        0.08563
   7788.00       -0.01758        0.08427
   7789.00       -0.01758        0.08293
   7790.00       -0.01758        0.08160
   7791.00       -0.01758        0.08031
   7792.00       -0.01758        0.07903
   7793.00       -0.01758        0.07774
   7794.00       -0.01758        0.07646
   7795.00       -0.01758        0.07520
   7796.00       -0.01758        0.07393
   7797.00       -0.01758        0.07265
   7798.00       -0.01758        0.07137
   7799.00       -0.01758        0.07005
   7800.00       -0.01709        0.06874
   7801.00       -0.01660        0.06741
   7802.00       -0.01611        0.06606
   7803.00       -0.01562        0.06468
   7804.00       -0.01514        0.06326
   7805.00       -0.01465        0.06183
   7806.00       -0.01416        0.06035
   7807.00       -0.01367        0.05884
   7808.00       -0.01318        0.05730
   7809.00       -0.01270        0.05571
   7810.00       -0.01221        0.05408
   7811.00       -0.01172        0.05240
   7812.00       -0.01123        0.05066
   7813.00       -0.01074        0.04889
   7814.00       -0.01025        0.04707
   7815.00       -0.00977        0.04520
   7816.00       -0.00928        0.04326
   7817.00       -0.00879        0.04128
   7818.00       -0.00830        0.03925
   7819.00       -0.00781        0.03716
   7820.00       -0.00732        0.03500
   7821.00       -0.00684        0.03281
   7822.00       -0.00635        0.03055
   7823.00       -0.00586        0.02823
   7824.00       -0.00537        0.02586
   7825.00       -0.00488        0.02344
   7826.00       -0.00439        0.02097
   7827.00       -0.00391        0.01843
   7828.00       -0.00342        0.01585
   7829.00       -0.00342        0.01323
   7830.00       -0.00342        0.01054
   7831.00       -0.00342        0.00783
   7832.00       -0.00342        0.00505
   7833.00       -0.00342        0.00224
   7834.00       -0.00342       -0.00063
   7835.00       -0.00342       -0.00352
   7836.00       -0.00342       -0.00645
   7837.00       -0.00342       -0.00943
   7838.00       -0.00342       -0.01244
   7839.00       -0.00342       -0.01547
   7840.00       -0.00342       -0.01854
   7841.00       -0.00342       -0.02164
   7842.00       -0.00342       -0.02475
   7843.00       -0.00342       -0.02789
   7844.00       -0.00342       -0.03104
   7845.00       -0.00342       -0.03421
   7846.00       -0.00342       -0.03738
   7847.00       -0.00342       -0.04059
   7848.00       -0.00342       -0.04378
   7849.00       -0.00342       -0.04698
   7850.00       -0.00342       -0.05019
   7851.00       -0.00342       -0.05338
   7852.00       -0.00342       -0.05658
   7853.00       -0.00342       -0.05975
   7854.00       -0.00293       -0.06293
   7855.00       -0.00244       -0.06609
   7856.00       -0.00195       -0.06923
   7857.00       -0.00146       -0.07236
   7858.00       -0.00098       -0.07545
   7859.00       -0.00049       -0.07852
   7860.00        0.00000       -0.08156
   7861.00        0.00049       -0.08458
   7862.00        0.00098       -0.08755
   7863.00        0.00146       -0.09050
   7864.00        0.00195       -0.09340
   7865.00        0.00244       -0.09625
   7866.00        0.00293       -0.09908
   7867.00        0.00342       -0.10185
   7868.00        0.00391       -0.10457
   7869.00        0.00439       -0.10724
   7870.00        0.00488       -0.10986
   7871.00        0.00537       -0.11243
   7872.00        0.00586       -0.11493
   7873.00        0.00635       -0.11739
   7874.00        0.00684       -0.11977
   7875.00        0.00732       -0.12210
   7876.00        0.00781       -0.12436
   7877.00        0.00830       -0.12656
   7878.00        0.00879       -0.12869
   7879.00        0.00928       -0.13075
   7880.00        0.00977       -0.13275
   7881.00        0.01025       -0.13467
   7882.00        0.01074       -0.13654
   7883.00        0.01123       -0.13831
   7884.00        0.01172       -0.14001
   7885.00        0.01221       -0.14166
   7886.00        0.01270       -0.14322
   7887.00        0.01318       -0.14470
   7888.00        0.01318       -0.14612
   7889.00        0.01318       -0.14745
   7890.00        0.01318       -0.14871
   7891.00        0.01318       -0.14989
   7892.00        0.01318       -0.15100
   7893.00        0.01318       -0.15202
   7894.00        0.01318       -0.15297
   7895.00        0.01318       -0.15385
   7896.00        0.01318       -0.15465
   7897.00        0.01318       -0.15536
   7898.00        0.01318       -0.15601
   7899.00        0.01318       -0.15659
   7900.00        0.01318       -0.15707
   7901.00        0.01270       -0.15749
   7902.00        0.01221       -0.15784
   7903.00        0.01172       -0.15810
   7904.00        0.01123       -0.15829
   7905.00        0.01074       -0.15842
   7906.00        0.01025       -0.15846
   7907.00        0.00977       -0.15845
   7908.00        0.00928       -0.15836
   7909.00        0.00879       -0.15819
   7910.00        0.00830       -0.15796
   7911.00        0.00781       -0.15767
   7912.00        0.00684       -0.15730
   7913.00        0.00586       -0.15686
   7914.00        0.00488       -0.15637
   7915.00        0.00391       -0.15581
   7916.00        0.00293       -0.15520
   7917.00        0.00195       -0.15451
   7918.00        0.00098       -0.15376
   7919.00        0.00000       -0.15297
   7920.00       -0.00098       -0.15211
   7921.00       -0.00195       -0.15120
   7922.00       -0.00293       -0.15024
   7923.00       -0.00391       -0.14922
   7924.00       -0.00488       -0.14815
   7925.00       -0.00586       -0.14703
   7926.00       -0.00684       -0.14587
   7927.00       -0.00781       -0.14465
   7928.00       -0.00879       -0.14340
   7929.00       -0.00977       -0.14209
   7930.00       -0.01074       -0.14075
   7931.00       -0.01172       -0.13937
   7932.00       -0.01270       -0.13794
   7933.00       -0.01367       -0.13649
   7934.00       -0.01465       -0.13499
   7935.00       -0.01562       -0.13345
   7936.00       -0.01660       -0.13190
   7937.00       -0.01758       -0.13029
   7938.00       -0.01855       -0.12868
   7939.00       -0.01953       -0.12701
   7940.00       -0.02051       -0.12534
   7941.00       -0.02148       -0.12363
   7942.00       -0.02246       -0.12190
   7943.00       -0.02295       -0.12015
   7944.00       -0.02344       -0.11836
   7945.00       -0.02393       -0.11658
   7946.00       -0.02441       -0.11476
   7947.00       -0.02490       -0.11292
   7948.00       -0.02539       -0.11107
   7949.00       -0.02588       -0.10921
   7950.00       -0.02637       -0.10732
   7951.00       -0.02686       -0.10542
   7952.00       -0.02734       -0.10352
   7953.00       -0.02734       -0.10159
   7954.00       -0.02734       -0.09966
   7955.00       -0.02734       -0.09772
   7956.00       -0.02734       -0.09576
   7957.00       -0.02734       -0.09380
   7958.00       -0.02734       -0.09183
   7959.00       -0.02734       -0.08984
   7960.00       -0.02734       -0.08786
   7961.00       -0.02734       -0.08586
   7962.00       -0.02686       -0.08385
   7963.00       -0.02637       -0.08185
   7964.00       -0.02588       -0.07982
   7965.00       -0.02539       -0.07780
   7966.00       -0.02490       -0.07578
   7967.00       -0.02441       -0.07375
   7968.00       -0.02393       -0.07170
   7969.00       -0.02344       -0.06966
   7970.00       -0.02295       -0.06761
   7971.00       -0.02246       -0.06555
   7972.00       -0.02148       -0.06349
   7973.00       -0.02051       -0.06143
   7974.00       -0.01953       -0.05936
   7975.00       -0.01855       -0.05728
   7976.00       -0.01758       -0.05521
   7977.00       -0.01660       -0.05312
   7978.00       -0.01562       -0.05101
   7979.00       -0.01465       -0.04892
   7980.00       -0.01367       -0.04680
   7981.00       -0.01270       -0.04469
   7982.00       -0.01172       -0.04256
   7983.00       -0.01074       -0.04044
   7984.00       -0.00977       -0.03828
   7985.00       -0.00879       -0.03613
   7986.00       -0.00781       -0.03397
   7987.00       -0.00684       -0.03180
   7988.00       -0.00586       -0.02962
   7989.00       -0.00488       -0.02742
   7990.00       -0.00391       -0.02522
   7991.00       -0.00293       -0.02299
   7992.00       -0.00195       -0.02077
   7993.00       -0.00098       -0.01852
   7994.00        0.00000       -0.01627
   7995.00        0.00098       -0.01399
   7996.00        0.00195       -0.01170
   7997.00        0.00293       -0.00940
   7998.00        0.00391       -0.00708
   7999.00        0.00488       -0.00476
   8000.00        0.00537       -0.00241
   8001.00        0.00586       -0.00005
   8002.00        0.00635        0.00233
   8003.00        0.00684        0.00473
   8004.00        0.00732        0.00713
   8005.00        0.00781        0.00955
   8006.00        0.00830        0.01199
   8007.00        0.00879        0.01445
   8008.00        0.00928        0.01692
   8009.00        0.00977        0.01941
   8010.00        0.01025        0.02190
   8011.00        0.01074        0.02441
   8012.00        0.01074        0.02693
   8013.00        0.01074        0.02946
   8014.00        0.01074        0.03201
   8015.00        0.01074        0.03458
   8016.00        0.01074        0.03714
   8017.00        0.01074        0.03972
   8018.00        0.01074        0.04230
   8019.00        0.01074        0.04489
   8020.00        0.01074        0.04749
   8021.00        0.01074        0.05008
   8022.00        0.01074        0.05269
   8023.00        0.01074        0.05530
   8024.00        0.01025        0.05791
   8025.00        0.00977        0.06050
   8026.00        0.00928        0.06311
   8027.00        0.00879        0.06570
   8028.00        0.00830        0.06830
   8029.00        0.00781        0.07089
   8030.00        0.00732        0.07347
   8031.00        0.00684        0.07603
   8032.00        0.00635        0.07860
   8033.00        0.00586        0.08113
   8034.00        0.00537        0.08366
   8035.00        0.00488        0.08617
   8036.00        0.00439        0.08864
   8037.00        0.00391        0.09111
   8038.00        0.00342        0.09354
   8039.00        0.00293        0.09595
   8040.00        0.00244        0.09833
   8041.00        0.00195        0.10068
   8042.00        0.00146        0.10300
   8043.00        0.00098        0.10527
   8044.00        0.00049        0.10751
   8045.00        0.00000        0.10973
   8046.00       -0.00049        0.11188
   8047.00       -0.00098        0.11398
   8048.00       -0.00146        0.11606
   8049.00       -0.00195        0.11807
   8050.00       -0.00195        0.12003
   8051.00       -0.00195        0.12193
   8052.00       -0.00195        0.12379
   8053.00       -0.00195        0.12558
   8054.00       -0.00195        0.12732
   8055.00       -0.00195        0.12898
   8056.00       -0.00195        0.13058
   8057.00       -0.00195        0.13213
   8058.00       -0.00195        0.13359
   8059.00       -0.00195        0.13498
   8060.00       -0.00195        0.13631
   8061.00       -0.00195        0.13754
   8062.00       -0.00195        0.13870
   8063.00       -0.00195        0.13980
   8064.00       -0.00195        0.14079
   8065.00       -0.00195        0.14171
   8066.00       -0.00195        0.14255
   8067.00       -0.00195        0.14330
   8068.00       -0.00146        0.14395
   8069.00       -0.00098        0.14452
   8070.00       -0.00049        0.14499
   8071.00        0.00000        0.14536
   8072.00        0.00049        0.14565
   8073.00        0.00098        0.14583
   8074.00        0.00146        0.14592
   8075.00        0.00195        0.14590
   8076.00        0.00244        0.14578
   8077.00        0.00293        0.14557
   8078.00        0.00342        0.14525
   8079.00        0.00391        0.14482
   8080.00        0.00439        0.14429
   8081.00        0.00488        0.14365
   8082.00        0.00537        0.14291
   8083.00        0.00586        0.14206
   8084.00        0.00635        0.14110
   8085.00        0.00684        0.14003
   8086.00        0.00732        0.13885
   8087.00        0.00781        0.13756
   8088.00        0.00830        0.13617
   8089.00        0.00879        0.13466
   8090.00        0.00879        0.13304
   8091.00        0.00879        0.13132
   8092.00        0.00879        0.12947
   8093.00        0.00879        0.12753
   8094.00        0.00879        0.12547
   8095.00        0.00879        0.12332
   8096.00        0.00879        0.12105
   8097.00        0.00879        0.11867
   8098.00        0.00879        0.11620
   8099.00        0.00879        0.11360
   8100.00        0.00879        0.11092
   8101.00        0.00879        0.10812
   8102.00        0.00879        0.10524
   8103.00        0.00879        0.10225
   8104.00        0.00879        0.09917
   8105.00        0.00879        0.09599
   8106.00        0.00879        0.09271
   8107.00        0.00879        0.08936
   8108.00        0.00879        0.08589
   8109.00        0.00879        0.08237
   8110.00        0.00830        0.07874
   8111.00        0.00781        0.07504
   8112.00        0.00732        0.07126
   8113.00        0.00684        0.06741
   8114.00        0.00635        0.06349
   8115.00        0.00586        0.05949
   8116.00        0.00537        0.05545
   8117.00        0.00488        0.05133
   8118.00        0.00439        0.04716
   8119.00        0.00391        0.04294
   8120.00        0.00342        0.03868
   8121.00        0.00293        0.03436
   8122.00        0.00244        0.03001
   8123.00        0.00195        0.02562
   8124.00        0.00146        0.02121
   8125.00        0.00098        0.01677
   8126.00        0.00049        0.01230
   8127.00        0.00000        0.00783
   8128.00       -0.00049        0.00333
   8129.00       -0.00098       -0.00116
   8130.00       -0.00146       -0.00566
   8131.00       -0.00195       -0.01015
   8132.00       -0.00195       -0.01463
   8133.00       -0.00195       -0.01910
   8134.00       -0.00195       -0.02354
   8135.00       -0.00195       -0.02797
   8136.00       -0.00195       -0.03235
   8137.00       -0.00195       -0.03671
   8138.00       -0.00195       -0.04102
   8139.00       -0.00195       -0.04527
   8140.00       -0.00195       -0.04948
   8141.00       -0.00195       -0.05363
   8142.00       -0.00195       -0.05772
   8143.00       -0.00195       -0.06174
   8144.00       -0.00195       -0.06569
   8145.00       -0.00195       -0.06955
   8146.00       -0.00195       -0.07333
   8147.00       -0.00195       -0.07703
   8148.00       -0.00195       -0.08061
   8149.00       -0.00195       -0.08412
   8150.00       -0.00195       -0.08751
   8151.00       -0.00195       -0.09081
   8152.00       -0.00195       -0.09398
   8153.00       -0.00195       -0.09705
   8154.00       -0.00146       -0.09999
   8155.00       -0.00098       -0.10281
   8156.00       -0.00049       -0.10551
   8157.00        0.00000       -0.10808
   8158.00        0.00049       -0.11052
   8159.00        0.00098       -0.11282
   8160.00        0.00146       -0.11497
   8161.00        0.00195       -0.11700
   8162.00        0.00244       -0.11890
   8163.00        0.00293       -0.12064
   8164.00        0.00342       -0.12224
   8165.00        0.00391       -0.12369
   8166.00        0.00439       -0.12500
   8167.00        0.00488       -0.12616
   8168.00        0.00537       -0.12718
   8169.00        0.00537       -0.12805
   8170.00        0.00537       -0.12878
   8171.00        0.00537       -0.12936
   8172.00        0.00537       -0.12981
   8173.00        0.00537       -0.13010
   8174.00        0.00537       -0.13025
   8175.00        0.00537       -0.13026
   8176.00        0.00537       -0.13014
   8177.00        0.00537       -0.12988
   8178.00        0.00537       -0.12949
   8179.00        0.00537       -0.12897
   8180.00        0.00537       -0.12833
   8181.00        0.00537       -0.12756
   8182.00        0.00537       -0.12668
   8183.00        0.00537       -0.12567
   8184.00        0.00537       -0.12457
   8185.00        0.00537       -0.12335
   8186.00        0.00537       -0.12204
   8187.00        0.00537       -0.12062
   8188.00        0.00537       -0.11911
   8189.00        0.00488       -0.11752
   8190.00        0.00439       -0.11586
   8191.00        0.00391       -0.11411
   8192.00        0.00342       -0.11229
   8193.00        0.00293       -0.11041
   8194.00        0.00244       -0.10846
   8195.00        0.00195       -0.10648
   8196.00        0.00146       -0.10443
   8197.00        0.00098       -0.10236
   8198.00        0.00049       -0.10023
   8199.00        0.00000       -0.09810
   8200.00       -0.00049       -0.09593
   8201.00       -0.00098       -0.09375
   8202.00       -0.00146       -0.09157
   8203.00       -0.00195       -0.08937
   8204.00       -0.00244       -0.08717
   8205.00       -0.00293       -0.08498
   8206.00       -0.00342       -0.08281
   8207.00       -0.00391       -0.08064
   8208.00       -0.00439       -0.07851
   8209.00       -0.00488       -0.07639
   8210.00       -0.00537       -0.07431
   8211.00       -0.00586       -0.07227
   8212.00       -0.00635       -0.07027
   8213.00       -0.00684       -0.06831
   8214.00       -0.00732       -0.06639
   8215.00       -0.00781       -0.06454
   8216.00       -0.00830       -0.06273
   8217.00       -0.00879       -0.06099
   8218.00       -0.00928       -0.05931
   8219.00       -0.00977       -0.05768
   8220.00       -0.01025       -0.05612
   8221.00       -0.01074       -0.05464
   8222.00       -0.01123       -0.05321
   8223.00       -0.01172       -0.05186
   8224.00       -0.01221       -0.05058
   8225.00       -0.01270       -0.04936
   8226.00       -0.01318       -0.04822
   8227.00       -0.01367       -0.04715
   8228.00       -0.01416       -0.04614
   8229.00       -0.01465       -0.04520
   8230.00       -0.01514       -0.04433
   8231.00       -0.01562       -0.04353
   8232.00       -0.01611       -0.04279
   8233.00       -0.01660       -0.04211
   8234.00       -0.01709       -0.04149
   8235.00       -0.01758       -0.04092
   8236.00       -0.01807       -0.04042
   8237.00       -0.01855       -0.03996
   8238.00       -0.01904       -0.03955
   8239.00       -0.01953       -0.03918
   8240.00       -0.02002       -0.03885
   8241.00       -0.02051       -0.03856
   8242.00       -0.02100       -0.03830
   8243.00       -0.02148       -0.03806
   8244.00       -0.02197       -0.03784
   8245.00       -0.02246       -0.03766
   8246.00       -0.02295       -0.03748
   8247.00       -0.02344       -0.03729
   8248.00       -0.02393       -0.03712
   8249.00       -0.02441       -0.03696
   8250.00       -0.02490       -0.03677
   8251.00       -0.02539       -0.03659
   8252.00       -0.02588       -0.03639
   8253.00       -0.02588       -0.03616
   8254.00       -0.02588       -0.03590
   8255.00       -0.02588       -0.03563
   8256.00       -0.02588       -0.03531
   8257.00       -0.02588       -0.03496
   8258.00       -0.02588       -0.03456
   8259.00       -0.02588       -0.03412
   8260.00       -0.02588       -0.03362
   8261.00       -0.02588       -0.03305
   8262.00       -0.02588       -0.03244
   8263.00       -0.02588       -0.03177
   8264.00       -0.02588       -0.03102
   8265.00       -0.02588       -0.03021
   8266.00       -0.02588       -0.02933
   8267.00       -0.02588       -0.02838
   8268.00       -0.02588       -0.02734
   8269.00       -0.02539       -0.02623
   8270.00       -0.02490       -0.02505
   8271.00       -0.02441       -0.02377
   8272.00       -0.02393       -0.02243
   8273.00       -0.02344       -0.02100
   8274.00       -0.02295       -0.01949
   8275.00       -0.02246       -0.01790
   8276.00       -0.02197       -0.01622
   8277.00       -0.02148       -0.01447
   8278.00       -0.02100       -0.01262
   8279.00       -0.02051       -0.01071
   8280.00       -0.02002       -0.00871
   8281.00       -0.01953       -0.00665
   8282.00       -0.01904       -0.00452
   8283.00       -0.01855       -0.00230
   8284.00       -0.01807       -0.00003
   8285.00       -0.01758        0.00232
   8286.00       -0.01709        0.00473
   8287.00       -0.01611        0.00719
   8288.00       -0.01514        0.00970
   8289.00       -0.01416        0.01227
   8290.00       -0.01318        0.01488
   8291.00       -0.01221        0.01753
   8292.00       -0.01123        0.02022
   8293.00       -0.01025        0.02295
   8294.00       -0.00928        0.02571
   8295.00       -0.00830        0.02849
   8296.00       -0.00732        0.03128
   8297.00       -0.00635        0.03409
   8298.00       -0.00537        0.03691
   8299.00       -0.00439        0.03973
   8300.00       -0.00342        0.04256
   8301.00       -0.00244        0.04538
   8302.00       -0.00146        0.04819
   8303.00       -0.00049        0.05098
   8304.00        0.00049        0.05374
   8305.00        0.00098        0.05649
   8306.00        0.00146        0.05920
   8307.00        0.00195        0.06187
   8308.00        0.00244        0.06451
   8309.00        0.00293        0.06711
   8310.00        0.00342        0.06966
   8311.00        0.00391        0.07214
   8312.00        0.00439        0.07458
   8313.00        0.00488        0.07697
   8314.00        0.00537        0.07927
   8315.00        0.00586        0.08151
   8316.00        0.00635        0.08369
   8317.00        0.00684        0.08580
   8318.00        0.00732        0.08783
   8319.00        0.00781        0.08977
   8320.00        0.00830        0.09164
   8321.00        0.00879        0.09344
   8322.00        0.00928        0.09515
   8323.00        0.00928        0.09677
   8324.00        0.00928        0.09831
   8325.00        0.00928        0.09976
   8326.00        0.00928        0.10114
   8327.00        0.00928        0.10242
   8328.00        0.00928        0.10362
   8329.00        0.00928        0.10474
   8330.00        0.00928        0.10576
   8331.00        0.00928        0.10670
   8332.00        0.00928        0.10757
   8333.00        0.00928        0.10835
   8334.00        0.00928        0.10905
   8335.00        0.00928        0.10966
   8336.00        0.00928        0.11021
   8337.00        0.00928        0.11067
   8338.00        0.00928        0.11107
   8339.00        0.00928        0.11139
   8340.00        0.00928        0.11165
   8341.00        0.00928        0.11183
   8342.00        0.00879        0.11195
   8343.00        0.00830        0.11201
   8344.00        0.00781        0.11201
   8345.00        0.00732        0.11197
   8346.00        0.00684        0.11186
   8347.00        0.00635        0.11169
   8348.00        0.00586        0.11150
   8349.00        0.00537        0.11124
   8350.00        0.00488        0.11095
   8351.00        0.00439        0.11061
   8352.00        0.00391        0.11024
   8353.00        0.00342        0.10983
   8354.00        0.00293        0.10939
   8355.00        0.00244        0.10892
   8356.00        0.00195        0.10841
   8357.00        0.00146        0.10789
   8358.00        0.00098        0.10735
   8359.00        0.00098        0.10677
   8360.00        0.00098        0.10617
   8361.00        0.00098        0.10556
   8362.00        0.00098        0.10492
   8363.00        0.00098        0.10428
   8364.00        0.00098        0.10361
   8365.00        0.00098        0.10292
   8366.00        0.00098        0.10223
   8367.00        0.00098        0.10152
   8368.00        0.00098        0.10078
   8369.00        0.00098        0.10005
   8370.00        0.00098        0.09929
   8371.00        0.00098        0.09853
   8372.00        0.00098        0.09773
   8373.00        0.00098        0.09694
   8374.00        0.00098        0.09612
   8375.00        0.00098        0.09528
   8376.00        0.00098        0.09442
   8377.00        0.00098        0.09355
   8378.00        0.00098        0.09265
   8379.00        0.00098        0.09174
   8380.00        0.00098        0.09079
   8381.00        0.00098        0.08981
   8382.00        0.00098        0.08881
   8383.00        0.00098        0.08778
   8384.00        0.00098        0.08672
   8385.00        0.00098        0.08562
   8386.00        0.00098        0.08447
   8387.00        0.00098        0.08330
   8388.00        0.00098        0.08209
   8389.00        0.00098        0.08083
   8390.00        0.00098        0.07951
   8391.00        0.00098        0.07817
   8392.00        0.00098        0.07677
   8393.00        0.00098        0.07532
   8394.00        0.00098        0.07381
   8395.00        0.00098        0.07225
   8396.00        0.00146        0.07063
   8397.00        0.00195        0.06895
   8398.00        0.00244        0.06721
   8399.00        0.00293        0.06541
   8400.00        0.00342        0.06357
   8401.00        0.00391        0.06165
   8402.00        0.00439        0.05966
   8403.00        0.00488        0.05760
   8404.00        0.00537        0.05550
   8405.00        0.00537        0.05331
   8406.00        0.00537        0.05107
   8407.00        0.00537        0.04877
   8408.00        0.00537        0.04639
   8409.00        0.00537        0.04395
   8410.00        0.00537        0.04146
   8411.00        0.00537        0.03889
   8412.00        0.00537        0.03627
   8413.00        0.00537        0.03360
   8414.00        0.00537        0.03085
   8415.00        0.00537        0.02806
   8416.00        0.00537        0.02522
   8417.00        0.00537        0.02232
   8418.00        0.00537        0.01939
   8419.00        0.00537        0.01640
   8420.00        0.00537        0.01338
   8421.00        0.00537        0.01031
   8422.00        0.00537        0.00722
   8423.00        0.00537        0.00409
   8424.00        0.00537        0.00095
   8425.00        0.00537       -0.00224
   8426.00        0.00537       -0.00543
   8427.00        0.00537       -0.00865
   8428.00        0.00537       -0.01187
   8429.00        0.00537       -0.01509
   8430.00        0.00537       -0.01833
   8431.00        0.00537       -0.02155
   8432.00        0.00537       -0.02477
   8433.00        0.00488       -0.02797
   8434.00        0.00439       -0.03116
   8435.00        0.00391       -0.03433
   8436.00        0.00342       -0.03746
   8437.00        0.00293       -0.04057
   8438.00        0.00244       -0.04364
   8439.00        0.00195       -0.04668
   8440.00        0.00146       -0.04967
   8441.00        0.00098       -0.05261
   8442.00        0.00049       -0.05550
   8443.00        0.00000       -0.05832
   8444.00       -0.00049       -0.06110
   8445.00       -0.00098       -0.06380
   8446.00       -0.00146       -0.06642
   8447.00       -0.00195       -0.06898
   8448.00       -0.00244       -0.07147
   8449.00       -0.00293       -0.07388
   8450.00       -0.00342       -0.07622
   8451.00       -0.00391       -0.07846
   8452.00       -0.00439       -0.08063
   8453.00       -0.00488       -0.08269
   8454.00       -0.00537       -0.08467
   8455.00       -0.00586       -0.08656
   8456.00       -0.00635       -0.08836
   8457.00       -0.00684       -0.09007
   8458.00       -0.00732       -0.09169
   8459.00       -0.00781       -0.09320
   8460.00       -0.00830       -0.09462
   8461.00       -0.00879       -0.09595
   8462.00       -0.00928       -0.09718
   8463.00       -0.00977       -0.09833
   8464.00       -0.01025       -0.09937
   8465.00       -0.01074       -0.10033
   8466.00       -0.01123       -0.10120
   8467.00       -0.01172       -0.10196
   8468.00       -0.01221       -0.10266
   8469.00       -0.01270       -0.10326
   8470.00       -0.01318       -0.10378
   8471.00       -0.01367       -0.10422
   8472.00       -0.01416       -0.10458
   8473.00       -0.01465       -0.10489
   8474.00       -0.01514       -0.10510
   8475.00       -0.01562       -0.10526
   8476.00       -0.01611       -0.10535
   8477.00       -0.01660       -0.10538
   8478.00       -0.01709       -0.10535
   8479.00       -0.01758       -0.10527
   8480.00       -0.01807       -0.10515
   8481.00       -0.01855       -0.10498
   8482.00       -0.01904       -0.10477
   8483.00       -0.01953       -0.10452
   8484.00       -0.02002       -0.10425
   8485.00       -0.02051       -0.10394
   8486.00       -0.02100       -0.10361
   8487.00       -0.02148       -0.10326
   8488.00       -0.02197       -0.10291
   8489.00       -0.02246       -0.10252
   8490.00       -0.02295       -0.10216
   8491.00       -0.02344       -0.10178
   8492.00       -0.02393       -0.10139
   8493.00       -0.02441       -0.10101
   8494.00       -0.02490       -0.10065
   8495.00       -0.02539       -0.10030
   8496.00       -0.02588       -0.09996
   8497.00       -0.02637       -0.09964
   8498.00       -0.02686       -0.09935
   8499.00       -0.02734       -0.09908
   8500.00       -0.02734       -0.09883
   8501.00       -0.02734       -0.09862
   8502.00       -0.02734       -0.09845
   8503.00       -0.02734       -0.09830
   8504.00       -0.02734       -0.09819
   8505.00       -0.02734       -0.09811
   8506.00       -0.02734       -0.09808
   8507.00       -0.02734       -0.09808
   8508.00       -0.02734       -0.09813
   8509.00       -0.02734       -0.09822
   8510.00       -0.02734       -0.09834
   8511.00       -0.02734       -0.09851
   8512.00       -0.02734       -0.09872
   8513.00       -0.02734       -0.09897
   8514.00       -0.02734       -0.09926
   8515.00       -0.02686       -0.09958
   8516.00       -0.02637       -0.09995
   8517.00       -0.02588       -0.10034
   8518.00       -0.02539       -0.10078
   8519.00       -0.02490       -0.10124
   8520.00       -0.02441       -0.10175
   8521.00       -0.02393       -0.10226
   8522.00       -0.02344       -0.10280
   8523.00       -0.02295       -0.10336
   8524.00       -0.02246       -0.10396
   8525.00       -0.02197       -0.10455
   8526.00       -0.02148       -0.10516
   8527.00       -0.02100       -0.10577
   8528.00       -0.02051       -0.10640
   8529.00       -0.02002       -0.10703
   8530.00       -0.01953       -0.10765
   8531.00       -0.01904       -0.10826
   8532.00       -0.01855       -0.10886
   8533.00       -0.01807       -0.10945
   8534.00       -0.01758       -0.11002
   8535.00       -0.01709       -0.11055
   8536.00       -0.01660       -0.11107
   8537.00       -0.01611       -0.11156
   8538.00       -0.01562       -0.11200
   8539.00       -0.01514       -0.11240
   8540.00       -0.01465       -0.11276
   8541.00       -0.01416       -0.11307
   8542.00       -0.01367       -0.11333
   8543.00       -0.01318       -0.11353
   8544.00       -0.01270       -0.11366
   8545.00       -0.01221       -0.11372
   8546.00       -0.01172       -0.11372
   8547.00       -0.01123       -0.11366
   8548.00       -0.01074       -0.11351
   8549.00       -0.01025       -0.11328
   8550.00       -0.00977       -0.11298
   8551.00       -0.00928       -0.11258
   8552.00       -0.00879       -0.11209
   8553.00       -0.00830       -0.11151
   8554.00       -0.00781       -0.11084
   8555.00       -0.00732       -0.11008
   8556.00       -0.00684       -0.10921
   8557.00       -0.00635       -0.10825
   8558.00       -0.00586       -0.10718
   8559.00       -0.00537       -0.10600
   8560.00       -0.00488       -0.10472
   8561.00       -0.00439       -0.10335
   8562.00       -0.00391       -0.10185
   8563.00       -0.00342       -0.10027
   8564.00       -0.00293       -0.09857
   8565.00       -0.00244       -0.09676
   8566.00       -0.00195       -0.09485
   8567.00       -0.00146       -0.09282
   8568.00       -0.00098       -0.09070
   8569.00       -0.00049       -0.08847
   8570.00        0.00000       -0.08612
   8571.00        0.00049       -0.08368
   8572.00        0.00098       -0.08115
   8573.00        0.00146       -0.07849
   8574.00        0.00195       -0.07576
   8575.00        0.00244       -0.07292
   8576.00        0.00293       -0.06999
   8577.00        0.00342       -0.06696
   8578.00        0.00391       -0.06386
   8579.00        0.00439       -0.06065
   8580.00        0.00488       -0.05737
   8581.00        0.00537       -0.05402
   8582.00        0.00586       -0.05057
   8583.00        0.00635       -0.04706
   8584.00        0.00684       -0.04347
   8585.00        0.00732       -0.03983
   8586.00        0.00781       -0.03612
   8587.00        0.00830       -0.03235
   8588.00        0.00879       -0.02853
   8589.00        0.00928       -0.02466
   8590.00        0.00977       -0.02072
   8591.00        0.01025       -0.01675
   8592.00        0.01074       -0.01276
   8593.00        0.01123       -0.00871
   8594.00        0.01172       -0.00464
   8595.00        0.01221       -0.00053
   8596.00        0.01270        0.00359
   8597.00        0.01318        0.00772
   8598.00        0.01367        0.01189
   8599.00        0.01416        0.01605
   8600.00        0.01465        0.02022
   8601.00        0.01514        0.02440
   8602.00        0.01562        0.02858
   8603.00        0.01611        0.03275
   8604.00        0.01660        0.03691
   8605.00        0.01709        0.04108
   8606.00        0.01758        0.04521
   8607.00        0.01807        0.04933
   8608.00        0.01855        0.05342
   8609.00        0.01904        0.05750
   8610.00        0.01953        0.06152
   8611.00        0.02002        0.06554
   8612.00        0.02051        0.06950
   8613.00        0.02100        0.07344
   8614.00        0.02148        0.07733
   8615.00        0.02148        0.08119
   8616.00        0.02148        0.08499
   8617.00        0.02148        0.08875
   8618.00        0.02148        0.09244
   8619.00        0.02148        0.09608
   8620.00        0.02148        0.09969
   8621.00        0.02148        0.10321
   8622.00        0.02148        0.10669
   8623.00        0.02148        0.11009
   8624.00        0.02148        0.11343
   8625.00        0.02148        0.11671
   8626.00        0.02148        0.11992
   8627.00        0.02148        0.12306
   8628.00        0.02148        0.12613
   8629.00        0.02148        0.12912
   8630.00        0.02148        0.13205
   8631.00        0.02148        0.13490
   8632.00        0.02148        0.13766
   8633.00        0.02148        0.14037
   8634.00        0.02148        0.14299
   8635.00        0.02148        0.14552
   8636.00        0.02148        0.14798
   8637.00        0.02148        0.15038
   8638.00        0.02148        0.15268
   8639.00        0.02148        0.15489
   8640.00        0.02148        0.15704
   8641.00        0.02148        0.15910
   8642.00        0.02148        0.16109
   8643.00        0.02148        0.16298
   8644.00        0.02148        0.16479
   8645.00        0.02148        0.16653
   8646.00        0.02148        0.16818
   8647.00        0.02148        0.16975
   8648.00        0.02148        0.17125
   8649.00        0.02148        0.17265
   8650.00        0.02148        0.17398
   8651.00        0.02148        0.17522
   8652.00        0.02148        0.17638
   8653.00        0.02148        0.17746
   8654.00        0.02100        0.17845
   8655.00        0.02051        0.17937
   8656.00        0.02002        0.18021
   8657.00        0.01953        0.18095
   8658.00        0.01904        0.18163
   8659.00        0.01855        0.18222
   8660.00        0.01807        0.18272
   8661.00        0.01758        0.18317
   8662.00        0.01709        0.18352
   8663.00        0.01660        0.18378
   8664.00        0.01611        0.18398
   8665.00        0.01562        0.18410
   8666.00        0.01514        0.18413
   8667.00        0.01465        0.18410
   8668.00        0.01416        0.18398
   8669.00        0.01367        0.18379
   8670.00        0.01318        0.18353
   8671.00        0.01270        0.18318
   8672.00        0.01221        0.18277
   8673.00        0.01172        0.18228
   8674.00        0.01123        0.18172
   8675.00        0.01074        0.18109
   8676.00        0.01025        0.18039
   8677.00        0.00977        0.17961
   8678.00        0.00928        0.17877
   8679.00        0.00879        0.17787
   8680.00        0.00830        0.17690
   8681.00        0.00781        0.17586
   8682.00        0.00732        0.17474
   8683.00        0.00684        0.17358
   8684.00        0.00635        0.17235
   8685.00        0.00586        0.17107
   8686.00        0.00537        0.16971
   8687.00        0.00488        0.16830
   8688.00        0.00439        0.16684
   8689.00        0.00391        0.16531
   8690.00        0.00342        0.16374
   8691.00        0.00293        0.16212
   8692.00        0.00244        0.16045
   8693.00        0.00195        0.15872
   8694.00        0.00146        0.15695
   8695.00        0.00098        0.15515
   8696.00        0.00049        0.15329
   8697.00        0.00000        0.15140
   8698.00       -0.00049        0.14946
   8699.00       -0.00098        0.14748
   8700.00       -0.00146        0.14546
   8701.00       -0.00195        0.14342
   8702.00       -0.00244        0.14134
   8703.00       -0.00293        0.13924
   8704.00       -0.00342        0.13712
   8705.00       -0.00391        0.13495
   8706.00       -0.00439        0.13277
   8707.00       -0.00488        0.13055
   8708.00       -0.00537        0.12833
   8709.00       -0.00586        0.12608
   8710.00       -0.00635        0.12383
   8711.00       -0.00684        0.12155
   8712.00       -0.00732        0.11926
   8713.00       -0.00781        0.11696
   8714.00       -0.00830        0.11464
   8715.00       -0.00879        0.11232
   8716.00       -0.00928        0.11000
   8717.00       -0.00977        0.10767
   8718.00       -0.01025        0.10533
   8719.00       -0.01074        0.10298
   8720.00       -0.01074        0.10065
   8721.00       -0.01074        0.09831
   8722.00       -0.01074        0.09598
   8723.00       -0.01074        0.09364
   8724.00       -0.01074        0.09131
   8725.00       -0.01074        0.08897
   8726.00       -0.01074        0.08665
   8727.00       -0.01074        0.08435
   8728.00       -0.01074        0.08203
   8729.00       -0.01074        0.07973
   8730.00       -0.01074        0.07744
   8731.00       -0.01074        0.07515
   8732.00       -0.01074        0.07288
   8733.00       -0.01074        0.07060
   8734.00       -0.01074        0.06834
   8735.00       -0.01074        0.06610
   8736.00       -0.01074        0.06384
   8737.00       -0.01025        0.06161
   8738.00       -0.00977        0.05939
   8739.00       -0.00928        0.05717
   8740.00       -0.00879        0.05496
   8741.00       -0.00830        0.05275
   8742.00       -0.00781        0.05055
   8743.00       -0.00732        0.04836
   8744.00       -0.00684        0.04617
   8745.00       -0.00635        0.04398
   8746.00       -0.00586        0.04179
   8747.00       -0.00537        0.03963
   8748.00       -0.00488        0.03745
   8749.00       -0.00439        0.03526
   8750.00       -0.00391        0.03308
   8751.00       -0.00342        0.03091
   8752.00       -0.00293        0.02873
   8753.00       -0.00244        0.02655
   8754.00       -0.00195        0.02435
   8755.00       -0.00195        0.02216
   8756.00       -0.00195        0.01996
   8757.00       -0.00195        0.01776
   8758.00       -0.00195        0.01553
   8759.00       -0.00195        0.01332
   8760.00       -0.00195        0.01108
   8761.00       -0.00195        0.00883
   8762.00       -0.00195        0.00658
   8763.00       -0.00195        0.00432
   8764.00       -0.00195        0.00203
   8765.00       -0.00195       -0.00026
   8766.00       -0.00195       -0.00256
   8767.00       -0.00195       -0.00490
   8768.00       -0.00195       -0.00723
   8769.00       -0.00195       -0.00958
   8770.00       -0.00195       -0.01195
   8771.00       -0.00195       -0.01433
   8772.00       -0.00244       -0.01671
   8773.00       -0.00293       -0.01912
   8774.00       -0.00342       -0.02155
   8775.00       -0.00391       -0.02397
   8776.00       -0.00439       -0.02643
   8777.00       -0.00488       -0.02888
   8778.00       -0.00537       -0.03136
   8779.00       -0.00586       -0.03383
   8780.00       -0.00635       -0.03632
   8781.00       -0.00684       -0.03882
   8782.00       -0.00732       -0.04132
   8783.00       -0.00781       -0.04382
   8784.00       -0.00830       -0.04633
   8785.00       -0.00879       -0.04884
   8786.00       -0.00928       -0.05135
   8787.00       -0.00977       -0.05386
   8788.00       -0.01025       -0.05637
   8789.00       -0.01074       -0.05885
   8790.00       -0.01123       -0.06134
   8791.00       -0.01172       -0.06381
   8792.00       -0.01221       -0.06628
   8793.00       -0.01270       -0.06873
   8794.00       -0.01318       -0.07115
   8795.00       -0.01367       -0.07356
   8796.00       -0.01416       -0.07594
   8797.00       -0.01465       -0.07829
   8798.00       -0.01514       -0.08063
   8799.00       -0.01562       -0.08292
   8800.00       -0.01611       -0.08517
   8801.00       -0.01660       -0.08739
   8802.00       -0.01709       -0.08957
   8803.00       -0.01758       -0.09171
   8804.00       -0.01807       -0.09380
   8805.00       -0.01855       -0.09584
   8806.00       -0.01904       -0.09782
   8807.00       -0.01953       -0.09976
   8808.00       -0.02002       -0.10164
   8809.00       -0.02051       -0.10347
   8810.00       -0.02100       -0.10522
   8811.00       -0.02148       -0.10692
   8812.00       -0.02197       -0.10854
   8813.00       -0.02246       -0.11009
   8814.00       -0.02295       -0.11159
   8815.00       -0.02344       -0.11299
   8816.00       -0.02393       -0.11433
   8817.00       -0.02441       -0.11559
   8818.00       -0.02441       -0.11678
   8819.00       -0.02441       -0.11787
   8820.00       -0.02441       -0.11888
   8821.00       -0.02441       -0.11983
   8822.00       -0.02441       -0.12067
   8823.00       -0.02441       -0.12143
   8824.00       -0.02441       -0.12212
   8825.00       -0.02441       -0.12270
   8826.00       -0.02441       -0.12320
   8827.00       -0.02441       -0.12361
   8828.00       -0.02441       -0.12393
   8829.00       -0.02441       -0.12416
   8830.00       -0.02441       -0.12431
   8831.00       -0.02393       -0.12436
   8832.00       -0.02344       -0.12433
   8833.00       -0.02295       -0.12421
   8834.00       -0.02246       -0.12399
   8835.00       -0.02197       -0.12370
   8836.00       -0.02148       -0.12332
   8837.00       -0.02100       -0.12285
   8838.00       -0.02051       -0.12230
   8839.00       -0.02002       -0.12166
   8840.00       -0.01953       -0.12094
   8841.00       -0.01904       -0.12015
   8842.00       -0.01855       -0.11926
   8843.00       -0.01807       -0.11832
   8844.00       -0.01758       -0.11728
   8845.00       -0.01709       -0.11618
   8846.00       -0.01660       -0.11501
   8847.00       -0.01611       -0.11375
   8848.00       -0.01562       -0.11244
   8849.00       -0.01514       -0.11107
   8850.00       -0.01465       -0.10963
   8851.00       -0.01416       -0.10814
   8852.00       -0.01367       -0.10657
   8853.00       -0.01318       -0.10495
   8854.00       -0.01270       -0.10329
   8855.00       -0.01221       -0.10156
   8856.00       -0.01172       -0.09979
   8857.00       -0.01123       -0.09798
   8858.00       -0.01074       -0.09610
   8859.00       -0.01025       -0.09419
   8860.00       -0.00977       -0.09225
   8861.00       -0.00928       -0.09026
   8862.00       -0.00879       -0.08824
   8863.00       -0.00830       -0.08618
   8864.00       -0.00781       -0.08408
   8865.00       -0.00732       -0.08195
   8866.00       -0.00684       -0.07980
   8867.00       -0.00635       -0.07764
   8868.00       -0.00635       -0.07542
   8869.00       -0.00635       -0.07320
   8870.00       -0.00635       -0.07095
   8871.00       -0.00635       -0.06868
   8872.00       -0.00635       -0.06641
   8873.00       -0.00635       -0.06409
   8874.00       -0.00635       -0.06177
   8875.00       -0.00635       -0.05943
   8876.00       -0.00635       -0.05708
   8877.00       -0.00635       -0.05472
   8878.00       -0.00635       -0.05235
   8879.00       -0.00635       -0.04996
   8880.00       -0.00635       -0.04756
   8881.00       -0.00635       -0.04517
   8882.00       -0.00635       -0.04274
   8883.00       -0.00635       -0.04033
   8884.00       -0.00635       -0.03789
   8885.00       -0.00635       -0.03546
   8886.00       -0.00635       -0.03300
   8887.00       -0.00635       -0.03056
   8888.00       -0.00635       -0.02811
   8889.00       -0.00635       -0.02563
   8890.00       -0.00635       -0.02316
   8891.00       -0.00635       -0.02069
   8892.00       -0.00635       -0.01820
   8893.00       -0.00635       -0.01572
   8894.00       -0.00635       -0.01323
   8895.00       -0.00635       -0.01073
   8896.00       -0.00635       -0.00822
   8897.00       -0.00635       -0.00571
   8898.00       -0.00635       -0.00319
   8899.00       -0.00635       -0.00067
   8900.00       -0.00635        0.00186
   8901.00       -0.00635        0.00439
   8902.00       -0.00635        0.00693
   8903.00       -0.00586        0.00948
   8904.00       -0.00537        0.01202
   8905.00       -0.00488        0.01457
   8906.00       -0.00439        0.01714
   8907.00       -0.00391        0.01971
   8908.00       -0.00342        0.02228
   8909.00       -0.00293        0.02486
   8910.00       -0.00244        0.02744
   8911.00       -0.00195        0.03003
   8912.00       -0.00146        0.03262
   8913.00       -0.00098        0.03520
   8914.00       -0.00049        0.03780
   8915.00        0.00000        0.04041
   8916.00        0.00049        0.04300
   8917.00        0.00098        0.04559
   8918.00        0.00146        0.04819
   8919.00        0.00195        0.05078
   8920.00        0.00244        0.05338
   8921.00        0.00293        0.05597
   8922.00        0.00342        0.05855
   8923.00        0.00439        0.06114
   8924.00        0.00537        0.06371
   8925.00        0.00635        0.06627
   8926.00        0.00732        0.06883
   8927.00        0.00830        0.07138
   8928.00        0.00928        0.07391
   8929.00        0.01025        0.07645
   8930.00        0.01123        0.07895
   8931.00        0.01221        0.08145
   8932.00        0.01270        0.08394
   8933.00        0.01318        0.08640
   8934.00        0.01367        0.08885
   8935.00        0.01416        0.09128
   8936.00        0.01465        0.09367
   8937.00        0.01514        0.09607
   8938.00        0.01562        0.09842
   8939.00        0.01611        0.10077
   8940.00        0.01660        0.10307
   8941.00        0.01709        0.10536
   8942.00        0.01758        0.10762
   8943.00        0.01807        0.10986
   8944.00        0.01855        0.11206
   8945.00        0.01904        0.11424
   8946.00        0.01953        0.11638
   8947.00        0.01953        0.11850
   8948.00        0.01953        0.12057
   8949.00        0.01953        0.12262
   8950.00        0.01953        0.12465
   8951.00        0.01953        0.12663
   8952.00        0.01953        0.12857
   8953.00        0.01953        0.13049
   8954.00        0.01953        0.13237
   8955.00        0.01953        0.13422
   8956.00        0.01904        0.13603
   8957.00        0.01855        0.13780
   8958.00        0.01807        0.13956
   8959.00        0.01758        0.14127
   8960.00        0.01709        0.14294
   8961.00        0.01660        0.14459
   8962.00        0.01611        0.14621
   8963.00        0.01562        0.14778
   8964.00        0.01514        0.14934
   8965.00        0.01416        0.15086
   8966.00        0.01318        0.15234
   8967.00        0.01221        0.15381
   8968.00        0.01123        0.15524
   8969.00        0.01025        0.15665
   8970.00        0.00928        0.15804
   8971.00        0.00830        0.15939
   8972.00        0.00732        0.16072
   8973.00        0.00635        0.16203
   8974.00        0.00537        0.16331
   8975.00        0.00439        0.16458
   8976.00        0.00342        0.16582
   8977.00        0.00244        0.16704
   8978.00        0.00146        0.16824
   8979.00        0.00049        0.16943
   8980.00       -0.00049        0.17061
   8981.00       -0.00146        0.17175
   8982.00       -0.00244        0.17288
   8983.00       -0.00342        0.17401
   8984.00       -0.00439        0.17511
   8985.00       -0.00537        0.17621
   8986.00       -0.00635        0.17729
   8987.00       -0.00732        0.17834
   8988.00       -0.00830        0.17940
   8989.00       -0.00928        0.18044
   8990.00       -0.01025        0.18147
   8991.00       -0.01123        0.18248
   8992.00       -0.01221        0.18347
   8993.00       -0.01318        0.18446
   8994.00       -0.01416        0.18544
   8995.00       -0.01514        0.18640
   8996.00       -0.01611        0.18733
   8997.00       -0.01709        0.18826
   8998.00       -0.01758        0.18918
   8999.00       -0.01807        0.19008
   9000.00       -0.01855        0.19095
   9001.00       -0.01904        0.19180
   9002.00       -0.01953        0.19264
   9003.00       -0.02002        0.19345
   9004.00       -0.02051        0.19424
   9005.00       -0.02100        0.19501
   9006.00       -0.02148        0.19576
   9007.00       -0.02148        0.19646
   9008.00       -0.02148        0.19714
   9009.00       -0.02148        0.19778
   9010.00       -0.02148        0.19839
   9011.00       -0.02148        0.19897
   9012.00       -0.02148        0.19951
   9013.00       -0.02148        0.20001
   9014.00       -0.02148        0.20047
   9015.00       -0.02148        0.20088
   9016.00       -0.02100        0.20125
   9017.00       -0.02051        0.20155
   9018.00       -0.02002        0.20183
   9019.00       -0.01953        0.20203
   9020.00       -0.01904        0.20218
   9021.00       -0.01855        0.20229
   9022.00       -0.01807        0.20232
   9023.00       -0.01758        0.20229
   9024.00       -0.01709        0.20219
   9025.00       -0.01660        0.20204
   9026.00       -0.01611        0.20181
   9027.00       -0.01562        0.20151
   9028.00       -0.01514        0.20114
   9029.00       -0.01465        0.20070
   9030.00       -0.01416        0.20018
   9031.00       -0.01367        0.19958
   9032.00       -0.01318        0.19891
   9033.00       -0.01270        0.19817
   9034.00       -0.01221        0.19733
   9035.00       -0.01172        0.19641
   9036.00       -0.01123        0.19542
   9037.00       -0.01074        0.19435
   9038.00       -0.01025        0.19318
   9039.00       -0.00977        0.19194
   9040.00       -0.00928        0.19061
   9041.00       -0.00879        0.18919
   9042.00       -0.00830        0.18770
   9043.00       -0.00781        0.18613
   9044.00       -0.00732        0.18446
   9045.00       -0.00684        0.18272
   9046.00       -0.00635        0.18091
   9047.00       -0.00586        0.17900
   9048.00       -0.00586        0.17702
   9049.00       -0.00586        0.17496
   9050.00       -0.00586        0.17284
   9051.00       -0.00586        0.17062
   9052.00       -0.00586        0.16835
   9053.00       -0.00586        0.16600
   9054.00       -0.00586        0.16359
   9055.00       -0.00586        0.16110
   9056.00       -0.00586        0.15855
   9057.00       -0.00635        0.15596
   9058.00       -0.00684        0.15329
   9059.00       -0.00732        0.15057
   9060.00       -0.00781        0.14781
   9061.00       -0.00830        0.14499
   9062.00       -0.00879        0.14214
   9063.00       -0.00928        0.13922
   9064.00       -0.00977        0.13628
   9065.00       -0.01025        0.13330
   9066.00       -0.01074        0.13028
   9067.00       -0.01123        0.12724
   9068.00       -0.01172        0.12418
   9069.00       -0.01221        0.12108
   9070.00       -0.01270        0.11797
   9071.00       -0.01318        0.11484
   9072.00       -0.01367        0.11169
   9073.00       -0.01416        0.10854
   9074.00       -0.01465        0.10539
   9075.00       -0.01514        0.10222
   9076.00       -0.01562        0.09906
   9077.00       -0.01611        0.09592
   9078.00       -0.01660        0.09276
   9079.00       -0.01709        0.08961
   9080.00       -0.01758        0.08650
   9081.00       -0.01807        0.08339
   9082.00       -0.01855        0.08029
   9083.00       -0.01904        0.07722
   9084.00       -0.01953        0.07417
   9085.00       -0.02002        0.07115
   9086.00       -0.02051        0.06815
   9087.00       -0.02100        0.06519
   9088.00       -0.02148        0.06226
   9089.00       -0.02197        0.05936
   9090.00       -0.02246        0.05650
   9091.00       -0.02246        0.05368
   9092.00       -0.02246        0.05090
   9093.00       -0.02246        0.04816
   9094.00       -0.02246        0.04546
   9095.00       -0.02246        0.04280
   9096.00       -0.02246        0.04019
   9097.00       -0.02197        0.03761
   9098.00       -0.02148        0.03510
   9099.00       -0.02100        0.03262
   9100.00       -0.02051        0.03020
   9101.00       -0.02002        0.02782
   9102.00       -0.01953        0.02550
   9103.00       -0.01855        0.02321
   9104.00       -0.01758        0.02098
   9105.00       -0.01660        0.01880
   9106.00       -0.01562        0.01665
   9107.00       -0.01465        0.01457
   9108.00       -0.01367        0.01253
   9109.00       -0.01221        0.01053
   9110.00       -0.01074        0.00858
   9111.00       -0.00928        0.00668
   9112.00       -0.00781        0.00482
   9113.00       -0.00635        0.00302
   9114.00       -0.00488        0.00125
   9115.00       -0.00342       -0.00047
   9116.00       -0.00146       -0.00215
   9117.00        0.00049       -0.00378
   9118.00        0.00244       -0.00537
   9119.00        0.00439       -0.00693
   9120.00        0.00635       -0.00844
   9121.00        0.00830       -0.00990
   9122.00        0.01025       -0.01134
   9123.00        0.01221       -0.01273
   9124.00        0.01416       -0.01407
   9125.00        0.01611       -0.01538
   9126.00        0.01807       -0.01666
   9127.00        0.02002       -0.01790
   9128.00        0.02197       -0.01909
   9129.00        0.02393       -0.02026
   9130.00        0.02588       -0.02138
   9131.00        0.02783       -0.02248
   9132.00        0.02979       -0.02353
   9133.00        0.03174       -0.02455
   9134.00        0.03369       -0.02553
   9135.00        0.03516       -0.02647
   9136.00        0.03662       -0.02737
   9137.00        0.03809       -0.02824
   9138.00        0.03955       -0.02908
   9139.00        0.04102       -0.02988
   9140.00        0.04248       -0.03064
   9141.00        0.04346       -0.03136
   9142.00        0.04443       -0.03204
   9143.00        0.04541       -0.03268
   9144.00        0.04639       -0.03328
   9145.00        0.04736       -0.03383
   9146.00        0.04785       -0.03435
   9147.00        0.04834       -0.03482
   9148.00        0.04883       -0.03525
   9149.00        0.04932       -0.03563
   9150.00        0.04932       -0.03596
   9151.00        0.04932       -0.03625
   9152.00        0.04932       -0.03650
   9153.00        0.04932       -0.03670
   9154.00        0.04883       -0.03683
   9155.00        0.04834       -0.03693
   9156.00        0.04785       -0.03697
   9157.00        0.04736       -0.03696
   9158.00        0.04688       -0.03688
   9159.00        0.04590       -0.03676
   9160.00        0.04492       -0.03659
   9161.00        0.04395       -0.03635
   9162.00        0.04297       -0.03606
   9163.00        0.04199       -0.03571
   9164.00        0.04053       -0.03528
   9165.00        0.03906       -0.03481
   9166.00        0.03760       -0.03427
   9167.00        0.03613       -0.03368
   9168.00        0.03467       -0.03302
   9169.00        0.03320       -0.03230
   9170.00        0.03174       -0.03152
   9171.00        0.02979       -0.03067
   9172.00        0.02783       -0.02975
   9173.00        0.02588       -0.02879
   9174.00        0.02393       -0.02776
   9175.00        0.02197       -0.02666
   9176.00        0.02002       -0.02548
   9177.00        0.01807       -0.02426
   9178.00        0.01611       -0.02298
   9179.00        0.01416       -0.02162
   9180.00        0.01221       -0.02022
   9181.00        0.01025       -0.01875
   9182.00        0.00830       -0.01721
   9183.00        0.00635       -0.01562
   9184.00        0.00439       -0.01398
   9185.00        0.00244       -0.01228
   9186.00        0.00049       -0.01053
   9187.00       -0.00098       -0.00871
   9188.00       -0.00244       -0.00685
   9189.00       -0.00391       -0.00493
   9190.00       -0.00537       -0.00298
   9191.00       -0.00684       -0.00096
   9192.00       -0.00830        0.00110
   9193.00       -0.00977        0.00320
   9194.00       -0.01123        0.00534
   9195.00       -0.01221        0.00754
   9196.00       -0.01318        0.00975
   9197.00       -0.01416        0.01202
   9198.00       -0.01514        0.01431
   9199.00       -0.01611        0.01665
   9200.00       -0.01709        0.01901
   9201.00       -0.01758        0.02139
   9202.00       -0.01807        0.02382
   9203.00       -0.01855        0.02626
   9204.00       -0.01904        0.02872
   9205.00       -0.01953        0.03120
   9206.00       -0.02002        0.03371
   9207.00       -0.02002        0.03622
   9208.00       -0.02002        0.03876
   9209.00       -0.02002        0.04131
   9210.00       -0.02002        0.04385
   9211.00       -0.02002        0.04642
   9212.00       -0.02002        0.04898
   9213.00       -0.01953        0.05156
   9214.00       -0.01904        0.05414
   9215.00       -0.01855        0.05672
   9216.00       -0.01807        0.05930
   9217.00       -0.01758        0.06187
   9218.00       -0.01709        0.06444
   9219.00       -0.01660        0.06700
   9220.00       -0.01611        0.06956
   9221.00       -0.01562        0.07213
   9222.00       -0.01514        0.07466
   9223.00       -0.01465        0.07719
   9224.00       -0.01416        0.07973
   9225.00       -0.01367        0.08223
   9226.00       -0.01318        0.08473
   9227.00       -0.01221        0.08722
   9228.00       -0.01123        0.08969
   9229.00       -0.01074        0.09215
   9230.00       -0.01025        0.09459
   9231.00       -0.00977        0.09702
   9232.00       -0.00928        0.09943
   9233.00       -0.00879        0.10182
   9234.00       -0.00830        0.10420
   9235.00       -0.00781        0.10655
   9236.00       -0.00732        0.10890
   9237.00       -0.00684        0.11122
   9238.00       -0.00635        0.11353
   9239.00       -0.00586        0.11581
   9240.00       -0.00537        0.11809
   9241.00       -0.00488        0.12035
   9242.00       -0.00439        0.12259
   9243.00       -0.00391        0.12482
   9244.00       -0.00391        0.12701
   9245.00       -0.00391        0.12921
   9246.00       -0.00391        0.13138
   9247.00       -0.00391        0.13354
   9248.00       -0.00391        0.13568
   9249.00       -0.00391        0.13782
   9250.00       -0.00391        0.13992
   9251.00       -0.00391        0.14203
   9252.00       -0.00439        0.14412
   9253.00       -0.00488        0.14618
   9254.00       -0.00537        0.14824
   9255.00       -0.00586        0.15030
   9256.00       -0.00635        0.15233
   9257.00       -0.00684        0.15434
   9258.00       -0.00732        0.15636
   9259.00       -0.00781        0.15836
   9260.00       -0.00830        0.16034
   9261.00       -0.00879        0.16232
   9262.00       -0.00928        0.16429
   9263.00       -0.01025        0.16624
   9264.00       -0.01123        0.16818
   9265.00       -0.01221        0.17012
   9266.00       -0.01318        0.17204
   9267.00       -0.01416        0.17395
   9268.00       -0.01514        0.17584
   9269.00       -0.01611        0.17773
   9270.00       -0.01709        0.17961
   9271.00       -0.01807        0.18149
   9272.00       -0.01904        0.18333
   9273.00       -0.02002        0.18518
   9274.00       -0.02100        0.18701
   9275.00       -0.02197        0.18883
   9276.00       -0.02295        0.19064
   9277.00       -0.02393        0.19243
   9278.00       -0.02441        0.19421
   9279.00       -0.02490        0.19597
   9280.00       -0.02539        0.19772
   9281.00       -0.02588        0.19946
   9282.00       -0.02637        0.20119
   9283.00       -0.02686        0.20290
   9284.00       -0.02734        0.20457
   9285.00       -0.02783        0.20625
   9286.00       -0.02832        0.20790
   9287.00       -0.02881        0.20953
   9288.00       -0.02881        0.21115
   9289.00       -0.02881        0.21275
   9290.00       -0.02881        0.21432
   9291.00       -0.02881        0.21588
   9292.00       -0.02881        0.21742
   9293.00       -0.02881        0.21893
   9294.00       -0.02881        0.22043
   9295.00       -0.02881        0.22189
   9296.00       -0.02832        0.22333
   9297.00       -0.02783        0.22475
   9298.00       -0.02734        0.22614
   9299.00       -0.02686        0.22751
   9300.00       -0.02637        0.22884
   9301.00       -0.02588        0.23015
   9302.00       -0.02539        0.23143
   9303.00       -0.02490        0.23270
   9304.00       -0.02441        0.23392
   9305.00       -0.02393        0.23511
   9306.00       -0.02295        0.23627
   9307.00       -0.02197        0.23741
   9308.00       -0.02100        0.23851
   9309.00       -0.02002        0.23958
   9310.00       -0.01904        0.24062
   9311.00       -0.01807        0.24162
   9312.00       -0.01709        0.24258
   9313.00       -0.01611        0.24353
   9314.00       -0.01514        0.24443
   9315.00       -0.01416        0.24530
   9316.00       -0.01318        0.24612
   9317.00       -0.01221        0.24692
   9318.00       -0.01123        0.24768
   9319.00       -0.01025        0.24840
   9320.00       -0.00928        0.24908
   9321.00       -0.00830        0.24973
   9322.00       -0.00732        0.25034
   9323.00       -0.00635        0.25090
   9324.00       -0.00537        0.25143
   9325.00       -0.00439        0.25192
   9326.00       -0.00342        0.25237
   9327.00       -0.00244        0.25276
   9328.00       -0.00195        0.25313
   9329.00       -0.00146        0.25345
   9330.00       -0.00098        0.25372
   9331.00       -0.00049        0.25397
   9332.00        0.00000        0.25415
   9333.00        0.00049        0.25430
   9334.00        0.00098        0.25439
   9335.00        0.00146        0.25446
   9336.00        0.00195        0.25446
   9337.00        0.00195        0.25441
   9338.00        0.00195        0.25432
   9339.00        0.00195        0.25418
   9340.00        0.00195        0.25400
   9341.00        0.00195        0.25375
   9342.00        0.00195        0.25346
   9343.00        0.00195        0.25313
   9344.00        0.00195        0.25273
   9345.00        0.00195        0.25229
   9346.00        0.00146        0.25179
   9347.00        0.00098        0.25122
   9348.00        0.00049        0.25061
   9349.00        0.00000        0.24994
   9350.00       -0.00049        0.24921
   9351.00       -0.00098        0.24843
   9352.00       -0.00146        0.24757
   9353.00       -0.00195        0.24667
   9354.00       -0.00244        0.24571
   9355.00       -0.00293        0.24469
   9356.00       -0.00342        0.24359
   9357.00       -0.00391        0.24245
   9358.00       -0.00439        0.24124
   9359.00       -0.00488        0.23996
   9360.00       -0.00537        0.23863
   9361.00       -0.00586        0.23723
   9362.00       -0.00635        0.23576
   9363.00       -0.00684        0.23424
   9364.00       -0.00732        0.23265
   9365.00       -0.00781        0.23100
   9366.00       -0.00830        0.22928
   9367.00       -0.00879        0.22749
   9368.00       -0.00928        0.22566
   9369.00       -0.00977        0.22375
   9370.00       -0.01025        0.22179
   9371.00       -0.01074        0.21976
   9372.00       -0.01123        0.21767
   9373.00       -0.01172        0.21552
   9374.00       -0.01221        0.21330
   9375.00       -0.01270        0.21103
   9376.00       -0.01318        0.20871
   9377.00       -0.01367        0.20633
   9378.00       -0.01416        0.20389
   9379.00       -0.01416        0.20140
   9380.00       -0.01416        0.19885
   9381.00       -0.01416        0.19626
   9382.00       -0.01416        0.19363
   9383.00       -0.01416        0.19095
   9384.00       -0.01416        0.18822
   9385.00       -0.01416        0.18544
   9386.00       -0.01416        0.18263
   9387.00       -0.01416        0.17978
   9388.00       -0.01367        0.17691
   9389.00       -0.01318        0.17400
   9390.00       -0.01270        0.17105
   9391.00       -0.01221        0.16808
   9392.00       -0.01172        0.16507
   9393.00       -0.01123        0.16206
   9394.00       -0.01074        0.15903
   9395.00       -0.01025        0.15598
   9396.00       -0.00977        0.15291
   9397.00       -0.00879        0.14983
   9398.00       -0.00781        0.14674
   9399.00       -0.00684        0.14366
   9400.00       -0.00586        0.14058
   9401.00       -0.00488        0.13750
   9402.00       -0.00391        0.13441
   9403.00       -0.00293        0.13135
   9404.00       -0.00195        0.12828
   9405.00       -0.00098        0.12524
   9406.00        0.00000        0.12221
   9407.00        0.00098        0.11920
   9408.00        0.00195        0.11621
   9409.00        0.00293        0.11327
   9410.00        0.00391        0.11032
   9411.00        0.00488        0.10742
   9412.00        0.00586        0.10457
   9413.00        0.00684        0.10173
   9414.00        0.00781        0.09894
   9415.00        0.00879        0.09619
   9416.00        0.00977        0.09348
   9417.00        0.01074        0.09082
   9418.00        0.01172        0.08820
   9419.00        0.01221        0.08562
   9420.00        0.01270        0.08310
   9421.00        0.01318        0.08063
   9422.00        0.01367        0.07822
   9423.00        0.01416        0.07585
   9424.00        0.01465        0.07353
   9425.00        0.01514        0.07127
   9426.00        0.01562        0.06908
   9427.00        0.01611        0.06693
   9428.00        0.01660        0.06483
   9429.00        0.01660        0.06279
   9430.00        0.01660        0.06081
   9431.00        0.01660        0.05888
   9432.00        0.01660        0.05702
   9433.00        0.01660        0.05519
   9434.00        0.01660        0.05344
   9435.00        0.01660        0.05173
   9436.00        0.01660        0.05006
   9437.00        0.01660        0.04846
   9438.00        0.01660        0.04691
   9439.00        0.01660        0.04539
   9440.00        0.01611        0.04395
   9441.00        0.01562        0.04253
   9442.00        0.01514        0.04115
   9443.00        0.01465        0.03983
   9444.00        0.01416        0.03853
   9445.00        0.01367        0.03728
   9446.00        0.01318        0.03607
   9447.00        0.01270        0.03490
   9448.00        0.01221        0.03375
   9449.00        0.01172        0.03262
   9450.00        0.01123        0.03154
   9451.00        0.01074        0.03049
   9452.00        0.01025        0.02945
   9453.00        0.00977        0.02844
   9454.00        0.00928        0.02745
   9455.00        0.00879        0.02649
   9456.00        0.00830        0.02553
   9457.00        0.00781        0.02460
   9458.00        0.00732        0.02367
   9459.00        0.00684        0.02277
   9460.00        0.00635        0.02187
   9461.00        0.00586        0.02098
   9462.00        0.00537        0.02010
   9463.00        0.00488        0.01923
   9464.00        0.00439        0.01836
   9465.00        0.00391        0.01750
   9466.00        0.00391        0.01665
   9467.00        0.00391        0.01579
   9468.00        0.00391        0.01495
   9469.00        0.00391        0.01411
   9470.00        0.00391        0.01328
   9471.00        0.00391        0.01244
   9472.00        0.00391        0.01161
   9473.00        0.00391        0.01077
   9474.00        0.00391        0.00996
   9475.00        0.00391        0.00914
   9476.00        0.00391        0.00833
   9477.00        0.00391        0.00752
   9478.00        0.00391        0.00673
   9479.00        0.00439        0.00595
   9480.00        0.00488        0.00517
   9481.00        0.00537        0.00443
   9482.00        0.00586        0.00368
   9483.00        0.00635        0.00294
   9484.00        0.00684        0.00223
   9485.00        0.00732        0.00154
   9486.00        0.00781        0.00087
   9487.00        0.00830        0.00023
   9488.00        0.00879       -0.00038
   9489.00        0.00928       -0.00098
   9490.00        0.00977       -0.00153
   9491.00        0.01025       -0.00204
   9492.00        0.01074       -0.00253
   9493.00        0.01123       -0.00298
   9494.00        0.01172       -0.00337
   9495.00        0.01221       -0.00372
   9496.00        0.01270       -0.00404
   9497.00        0.01318       -0.00430
   9498.00        0.01367       -0.00450
   9499.00        0.01416       -0.00465
   9500.00        0.01416       -0.00475
   9501.00        0.01416       -0.00478
   9502.00        0.01416       -0.00476
   9503.00        0.01416       -0.00467
   9504.00        0.01416       -0.00450
   9505.00        0.01416       -0.00427
   9506.00        0.01416       -0.00398
   9507.00        0.01416       -0.00362
   9508.00        0.01416       -0.00317
   9509.00        0.01416       -0.00266
   9510.00        0.01367       -0.00208
   9511.00        0.01318       -0.00140
   9512.00        0.01270       -0.00066
   9513.00        0.01221        0.00017
   9514.00        0.01172        0.00107
   9515.00        0.01123        0.00204
   9516.00        0.01074        0.00311
   9517.00        0.01025        0.00424
   9518.00        0.00977        0.00546
   9519.00        0.00879        0.00676
   9520.00        0.00781        0.00813
   9521.00        0.00684        0.00958
   9522.00        0.00586        0.01109
   9523.00        0.00488        0.01270
   9524.00        0.00391        0.01436
   9525.00        0.00293        0.01610
   9526.00        0.00195        0.01791
   9527.00        0.00098        0.01979
   9528.00        0.00000        0.02173
   9529.00       -0.00098        0.02373
   9530.00       -0.00195        0.02579
   9531.00       -0.00293        0.02789
   9532.00       -0.00391        0.03006
   9533.00       -0.00488        0.03229
   9534.00       -0.00635        0.03455
   9535.00       -0.00781        0.03687
   9536.00       -0.00928        0.03922
   9537.00       -0.01074        0.04160
   9538.00       -0.01221        0.04402
   9539.00       -0.01318        0.04646
   9540.00       -0.01416        0.04895
   9541.00       -0.01514        0.05145
   9542.00       -0.01611        0.05397
   9543.00       -0.01709        0.05650
   9544.00       -0.01807        0.05905
   9545.00       -0.01904        0.06160
   9546.00       -0.02002        0.06416
   9547.00       -0.02100        0.06671
   9548.00       -0.02197        0.06927
   9549.00       -0.02295        0.07182
   9550.00       -0.02393        0.07437
   9551.00       -0.02490        0.07689
   9552.00       -0.02588        0.07941
   9553.00       -0.02637        0.08189
   9554.00       -0.02686        0.08437
   9555.00       -0.02734        0.08682
   9556.00       -0.02783        0.08923
   9557.00       -0.02832        0.09163
   9558.00       -0.02881        0.09399
   9559.00       -0.02930        0.09631
   9560.00       -0.02979        0.09860
   9561.00       -0.02979        0.10086
   9562.00       -0.02979        0.10307
   9563.00       -0.02979        0.10524
   9564.00       -0.02979        0.10738
   9565.00       -0.02979        0.10947
   9566.00       -0.02979        0.11151
   9567.00       -0.02979        0.11351
   9568.00       -0.02930        0.11548
   9569.00       -0.02881        0.11739
   9570.00       -0.02832        0.11926
   9571.00       -0.02783        0.12109
   9572.00       -0.02734        0.12288
   9573.00       -0.02686        0.12462
   9574.00       -0.02637        0.12633
   9575.00       -0.02588        0.12799
   9576.00       -0.02539        0.12962
   9577.00       -0.02441        0.13121
   9578.00       -0.02344        0.13275
   9579.00       -0.02246        0.13428
   9580.00       -0.02148        0.13576
   9581.00       -0.02051        0.13721
   9582.00       -0.01953        0.13864
   9583.00       -0.01855        0.14003
   9584.00       -0.01758        0.14140
   9585.00       -0.01660        0.14276
   9586.00       -0.01562        0.14409
   9587.00       -0.01465        0.14542
   9588.00       -0.01367        0.14671
   9589.00       -0.01270        0.14799
   9590.00       -0.01172        0.14928
   9591.00       -0.01074        0.15054
   9592.00       -0.00977        0.15181
   9593.00       -0.00879        0.15308
   9594.00       -0.00781        0.15434
   9595.00       -0.00732        0.15561
   9596.00       -0.00684        0.15688
   9597.00       -0.00635        0.15816
   9598.00       -0.00586        0.15944
   9599.00       -0.00537        0.16074
   9600.00       -0.00488        0.16205
   9601.00       -0.00439        0.16336
   9602.00       -0.00391        0.16470
   9603.00       -0.00342        0.16606
   9604.00       -0.00293        0.16743
   9605.00       -0.00293        0.16882
   9606.00       -0.00293        0.17024
   9607.00       -0.00293        0.17168
   9608.00       -0.00293        0.17314
   9609.00       -0.00293        0.17464
   9610.00       -0.00293        0.17613
   9611.00       -0.00293        0.17767
   9612.00       -0.00293        0.17923
   9613.00       -0.00293        0.18082
   9614.00       -0.00293        0.18242
   9615.00       -0.00342        0.18405
   9616.00       -0.00391        0.18570
   9617.00       -0.00439        0.18738
   9618.00       -0.00488        0.18907
   9619.00       -0.00537        0.19078
   9620.00       -0.00586        0.19252
   9621.00       -0.00635        0.19426
   9622.00       -0.00684        0.19603
   9623.00       -0.00732        0.19781
   9624.00       -0.00781        0.19960
   9625.00       -0.00830        0.20140
   9626.00       -0.00879        0.20322
   9627.00       -0.00928        0.20502
   9628.00       -0.00977        0.20683
   9629.00       -0.01025        0.20865
   9630.00       -0.01074        0.21046
   9631.00       -0.01123        0.21228
   9632.00       -0.01172        0.21408
   9633.00       -0.01221        0.21587
   9634.00       -0.01270        0.21765
   9635.00       -0.01318        0.21941
   9636.00       -0.01367        0.22115
   9637.00       -0.01416        0.22287
   9638.00       -0.01465        0.22455
   9639.00       -0.01514        0.22621
   9640.00       -0.01514        0.22784
   9641.00       -0.01514        0.22945
   9642.00       -0.01514        0.23100
   9643.00       -0.01514        0.23253
   9644.00       -0.01514        0.23401
   9645.00       -0.01514        0.23543
   9646.00       -0.01514        0.23682
   9647.00       -0.01514        0.23814
   9648.00       -0.01514        0.23941
   9649.00       -0.01465        0.24063
   9650.00       -0.01416        0.24179
   9651.00       -0.01367        0.24289
   9652.00       -0.01318        0.24393
   9653.00       -0.01270        0.24490
   9654.00       -0.01221        0.24580
   9655.00       -0.01172        0.24663
   9656.00       -0.01123        0.24739
   9657.00       -0.01074        0.24808
   9658.00       -0.00977        0.24869
   9659.00       -0.00879        0.24922
   9660.00       -0.00781        0.24968
   9661.00       -0.00684        0.25006
   9662.00       -0.00586        0.25037
   9663.00       -0.00488        0.25058
   9664.00       -0.00391        0.25072
   9665.00       -0.00293        0.25078
   9666.00       -0.00195        0.25075
   9667.00       -0.00098        0.25064
   9668.00        0.00000        0.25046
   9669.00        0.00098        0.25018
   9670.00        0.00195        0.24983
   9671.00        0.00293        0.24939
   9672.00        0.00391        0.24887
   9673.00        0.00488        0.24826
   9674.00        0.00586        0.24757
   9675.00        0.00684        0.24681
   9676.00        0.00781        0.24597
   9677.00        0.00879        0.24504
   9678.00        0.00977        0.24403
   9679.00        0.01074        0.24295
   9680.00        0.01172        0.24181
   9681.00        0.01270        0.24057
   9682.00        0.01367        0.23926
   9683.00        0.01465        0.23787
   9684.00        0.01562        0.23642
   9685.00        0.01611        0.23489
   9686.00        0.01660        0.23329
   9687.00        0.01709        0.23163
   9688.00        0.01758        0.22989
   9689.00        0.01807        0.22810
   9690.00        0.01855        0.22624
   9691.00        0.01904        0.22432
   9692.00        0.01953        0.22232
   9693.00        0.02002        0.22028
   9694.00        0.02002        0.21819
   9695.00        0.02002        0.21602
   9696.00        0.02002        0.21381
   9697.00        0.02002        0.21155
   9698.00        0.02002        0.20923
   9699.00        0.02002        0.20685
   9700.00        0.02002        0.20444
   9701.00        0.02002        0.20197
   9702.00        0.01953        0.19946
   9703.00        0.01904        0.19691
   9704.00        0.01855        0.19431
   9705.00        0.01807        0.19168
   9706.00        0.01758        0.18900
   9707.00        0.01709        0.18628
   9708.00        0.01660        0.18353
   9709.00        0.01611        0.18076
   9710.00        0.01562        0.17793
   9711.00        0.01514        0.17509
   9712.00        0.01465        0.17221
   9713.00        0.01416        0.16931
   9714.00        0.01318        0.16638
   9715.00        0.01221        0.16342
   9716.00        0.01123        0.16045
   9717.00        0.01025        0.15744
   9718.00        0.00928        0.15442
   9719.00        0.00830        0.15138
   9720.00        0.00732        0.14832
   9721.00        0.00635        0.14525
   9722.00        0.00537        0.14217
   9723.00        0.00488        0.13907
   9724.00        0.00439        0.13596
   9725.00        0.00391        0.13284
   9726.00        0.00342        0.12973
   9727.00        0.00293        0.12660
   9728.00        0.00244        0.12347
   9729.00        0.00195        0.12035
   9730.00        0.00146        0.11722
   9731.00        0.00098        0.11409
   9732.00        0.00049        0.11098
   9733.00        0.00000        0.10786
   9734.00       -0.00049        0.10475
   9735.00       -0.00098        0.10167
   9736.00       -0.00098        0.09859
   9737.00       -0.00098        0.09552
   9738.00       -0.00098        0.09247
   9739.00       -0.00098        0.08945
   9740.00       -0.00098        0.08643
   9741.00       -0.00098        0.08345
   9742.00       -0.00098        0.08049
   9743.00       -0.00098        0.07756
   9744.00       -0.00098        0.07465
   9745.00       -0.00098        0.07178
   9746.00       -0.00098        0.06894
   9747.00       -0.00049        0.06615
   9748.00        0.00000        0.06339
   9749.00        0.00049        0.06065
   9750.00        0.00098        0.05797
   9751.00        0.00146        0.05534
   9752.00        0.00195        0.05275
   9753.00        0.00244        0.05020
   9754.00        0.00293        0.04771
   9755.00        0.00342        0.04527
[truncated: 42,846 more chars]
