# Supplementary material for: The near-field tsunami generated by the 15 January 2022 eruption of the Hunga Tonga-Hunga Ha’apai volcano and its impact on Tongatapu, Tonga
Source: Sci Rep. 2022 Sep 7;12:15187. doi: 10.1038/s41598-022-19486-w (PMC9452557; doi:10.1038/s41598-022-19486-w)
Supplement: Supplementary file 4 — Supplementary Information 4. [file 41598_2022_19486_MOESM4_ESM.zip › Output-Point_R0_175TNT.txt]

      0.00        0.00000        0.00000
      1.00        0.00000        0.00000
      2.00        0.00000        0.00000
      3.00        0.00000        0.00000
      4.00        0.00000        0.00000
      5.00        0.00000        0.00000
      6.00        0.00000        0.00000
      7.00        0.00000        0.00000
      8.00        0.00000        0.00000
      9.00        0.00000        0.00000
     10.00        0.00000        0.00000
     11.00        0.00000        0.00000
     12.00        0.00000        0.00000
     13.00        0.00000        0.00000
     14.00        0.00000        0.00000
     15.00        0.00000        0.00000
     16.00        0.00000        0.00000
     17.00        0.00000        0.00000
     18.00        0.00000        0.00000
     19.00        0.00000        0.00000
     20.00        0.00000        0.00000
     21.00        0.00000        0.00000
     22.00        0.00000        0.00000
     23.00        0.00000        0.00000
     24.00        0.00000        0.00000
     25.00        0.00000        0.00000
     26.00        0.00000        0.00000
     27.00        0.00000        0.00000
     28.00        0.00000        0.00000
     29.00        0.00000        0.00000
     30.00        0.00000        0.00000
     31.00        0.00000        0.00000
     32.00        0.00000        0.00000
     33.00        0.00000        0.00000
     34.00        0.00000        0.00000
     35.00        0.00000        0.00000
     36.00        0.00000        0.00000
     37.00        0.00000        0.00000
     38.00        0.00000        0.00000
     39.00        0.00000        0.00000
     40.00        0.00000        0.00000
     41.00        0.00000        0.00000
     42.00        0.00000        0.00000
     43.00        0.00000        0.00000
     44.00        0.00000        0.00000
     45.00        0.00000        0.00000
     46.00        0.00000        0.00000
     47.00        0.00000        0.00000
     48.00        0.00000        0.00000
     49.00        0.00000        0.00000
     50.00        0.00000        0.00000
     51.00        0.00000        0.00000
     52.00        0.00000        0.00000
     53.00        0.00000        0.00000
     54.00        0.00000        0.00000
     55.00        0.00000        0.00000
     56.00        0.00000        0.00000
     57.00        0.00000        0.00000
     58.00        0.00000        0.00000
     59.00        0.00000        0.00000
     60.00        0.00000        0.00000
     61.00        0.00000        0.00000
     62.00        0.00000        0.00000
     63.00        0.00000        0.00000
     64.00        0.00000        0.00000
     65.00        0.00000        0.00000
     66.00        0.00000        0.00000
     67.00        0.00000        0.00000
     68.00        0.00000        0.00000
     69.00        0.00000        0.00000
     70.00        0.00000        0.00000
     71.00        0.00000        0.00000
     72.00        0.00000        0.00000
     73.00        0.00000        0.00000
     74.00        0.00000        0.00000
     75.00        0.00000        0.00000
     76.00        0.00000        0.00000
     77.00        0.00000        0.00000
     78.00        0.00000        0.00000
     79.00        0.00000        0.00000
     80.00        0.00000        0.00000
     81.00        0.00000        0.00000
     82.00        0.00000        0.00000
     83.00        0.00000        0.00000
     84.00        0.00000        0.00000
     85.00        0.00000        0.00000
     86.00        0.00000        0.00000
     87.00        0.00000        0.00000
     88.00        0.00000        0.00000
     89.00        0.00000        0.00000
     90.00        0.00000        0.00000
     91.00        0.00000        0.00000
     92.00        0.00000        0.00000
     93.00        0.00000        0.00000
     94.00        0.00000        0.00000
     95.00        0.00000        0.00000
     96.00        0.00000        0.00000
     97.00        0.00000        0.00000
     98.00        0.00000        0.00000
     99.00        0.00000        0.00000
    100.00        0.00000        0.00000
    101.00        0.00000        0.00000
    102.00        0.00000        0.00000
    103.00        0.00000        0.00000
    104.00        0.00000        0.00000
    105.00        0.00000        0.00000
    106.00        0.00000        0.00000
    107.00        0.00000        0.00000
    108.00        0.00000        0.00000
    109.00        0.00000        0.00000
    110.00        0.00000        0.00000
    111.00        0.00000        0.00000
    112.00        0.00000        0.00000
    113.00        0.00000        0.00000
    114.00        0.00000        0.00000
    115.00        0.00000        0.00000
    116.00        0.00000        0.00000
    117.00        0.00000        0.00000
    118.00        0.00000        0.00000
    119.00        0.00000        0.00000
    120.00        0.00000        0.00000
    121.00        0.00000        0.00000
    122.00        0.00000        0.00000
    123.00        0.00000        0.00000
    124.00        0.00000        0.00000
    125.00        0.00000        0.00000
    126.00        0.00000        0.00000
    127.00        0.00000        0.00000
    128.00        0.00000        0.00000
    129.00        0.00000        0.00000
    130.00        0.00000        0.00000
    131.00        0.00000        0.00000
    132.00        0.00000        0.00000
    133.00        0.00000        0.00000
    134.00        0.00000        0.00000
    135.00        0.00000        0.00000
    136.00        0.00000        0.00000
    137.00        0.00000        0.00000
    138.00        0.00000        0.00000
    139.00        0.00000        0.00000
    140.00        0.00000        0.00000
    141.00        0.00000        0.00000
    142.00        0.00000        0.00000
    143.00        0.00000        0.00000
    144.00        0.00000        0.00000
    145.00        0.00000        0.00000
    146.00        0.00000        0.00000
    147.00        0.00000        0.00000
    148.00        0.00000        0.00000
    149.00        0.00000        0.00000
    150.00        0.00000        0.00000
    151.00        0.00000        0.00000
    152.00        0.00000        0.00000
    153.00        0.00000        0.00000
    154.00        0.00000        0.00000
    155.00        0.00000        0.00000
    156.00        0.00000        0.00000
    157.00        0.00000        0.00000
    158.00        0.00000        0.00000
    159.00        0.00000        0.00000
    160.00        0.00000        0.00000
    161.00        0.00000        0.00000
    162.00        0.00000        0.00000
    163.00        0.00000        0.00000
    164.00        0.00000        0.00000
    165.00        0.00000        0.00000
    166.00        0.00000        0.00000
    167.00        0.00000        0.00000
    168.00        0.00000        0.00000
    169.00        0.00000        0.00000
    170.00        0.00000        0.00000
    171.00        0.00000        0.00000
    172.00        0.00000        0.00000
    173.00        0.00000        0.00000
    174.00        0.00000        0.00000
    175.00        0.00000        0.00000
    176.00        0.00000        0.00000
    177.00        0.00000        0.00000
    178.00        0.00000        0.00000
    179.00        0.00000        0.00000
    180.00        0.00000        0.00000
    181.00        0.00000        0.00000
    182.00        0.00000        0.00000
    183.00        0.00000        0.00000
    184.00        0.00000        0.00000
    185.00        0.00000        0.00000
    186.00        0.00000        0.00000
    187.00        0.00000        0.00000
    188.00        0.00000        0.00000
    189.00        0.00000        0.00000
    190.00        0.00000        0.00000
    191.00        0.00000        0.00000
    192.00        0.00000        0.00000
    193.00        0.00000        0.00000
    194.00        0.00000        0.00000
    195.00        0.00000        0.00000
    196.00        0.00000        0.00000
    197.00        0.00000        0.00000
    198.00        0.00000        0.00000
    199.00        0.00000        0.00000
    200.00        0.00000        0.00000
    201.00        0.00000        0.00000
    202.00        0.00000        0.00000
    203.00        0.00000        0.00000
    204.00        0.00000        0.00000
    205.00        0.00000        0.00000
    206.00        0.00000        0.00000
    207.00        0.00000        0.00000
    208.00        0.00000        0.00000
    209.00        0.00000        0.00000
    210.00        0.00000        0.00000
    211.00        0.00000        0.00000
    212.00        0.00000        0.00000
    213.00        0.00000        0.00000
    214.00        0.00000        0.00000
    215.00        0.00000        0.00000
    216.00        0.00000        0.00000
    217.00        0.00000        0.00000
    218.00        0.00000        0.00000
    219.00        0.00000        0.00000
    220.00        0.00000        0.00000
    221.00        0.00000        0.00000
    222.00        0.00000        0.00000
    223.00        0.00000        0.00000
    224.00        0.00000        0.00000
    225.00        0.00000        0.00000
    226.00        0.00000        0.00000
    227.00        0.00000        0.00000
    228.00        0.00000        0.00000
    229.00        0.00000        0.00000
    230.00        0.00000        0.00000
    231.00        0.00000        0.00000
    232.00        0.00000        0.00000
    233.00        0.00000        0.00000
    234.00        0.00000        0.00000
    235.00        0.00000        0.00000
    236.00        0.00000        0.00000
    237.00        0.00000        0.00000
    238.00        0.00000        0.00000
    239.00        0.00000        0.00000
    240.00        0.00000        0.00000
    241.00        0.00000        0.00000
    242.00        0.00000        0.00000
    243.00        0.00000        0.00000
    244.00        0.00000        0.00000
    245.00        0.00000        0.00000
    246.00        0.00000        0.00000
    247.00        0.00000        0.00000
    248.00        0.00000        0.00000
    249.00        0.00000        0.00000
    250.00        0.00000        0.00000
    251.00        0.00000        0.00000
    252.00        0.00000        0.00000
    253.00        0.00000        0.00000
    254.00        0.00000        0.00000
    255.00        0.00000        0.00000
    256.00        0.00000        0.00000
    257.00        0.00000        0.00000
    258.00        0.00000        0.00000
    259.00        0.00000        0.00000
    260.00        0.00000        0.00000
    261.00        0.00000        0.00000
    262.00        0.00000        0.00000
    263.00        0.00000        0.00000
    264.00        0.00000        0.00000
    265.00        0.00000        0.00000
    266.00        0.00000        0.00000
    267.00        0.00000        0.00000
    268.00        0.00000        0.00000
    269.00        0.00000        0.00000
    270.00        0.00000        0.00000
    271.00        0.00000        0.00000
    272.00        0.00000        0.00000
    273.00        0.00000        0.00000
    274.00        0.00000        0.00000
    275.00        0.00000        0.00000
    276.00        0.00000        0.00000
    277.00        0.00000        0.00000
    278.00        0.00000        0.00000
    279.00        0.00000        0.00000
    280.00        0.00000        0.00000
    281.00        0.00000        0.00000
    282.00        0.00000        0.00000
    283.00        0.00000        0.00000
    284.00        0.00000        0.00000
    285.00        0.00000        0.00000
    286.00        0.00000        0.00000
    287.00        0.00000        0.00000
    288.00        0.00000        0.00000
    289.00        0.00000        0.00000
    290.00        0.00000        0.00000
    291.00        0.00000        0.00000
    292.00        0.00000        0.00000
    293.00        0.00000        0.00000
    294.00        0.00000        0.00000
    295.00        0.00000        0.00000
    296.00        0.00000        0.00000
    297.00        0.00000        0.00000
    298.00        0.00000        0.00000
    299.00        0.00000        0.00000
    300.00        0.00000        0.00000
    301.00        0.00000        0.00000
    302.00        0.00000        0.00000
    303.00        0.00000        0.00000
    304.00        0.00000        0.00000
    305.00        0.00000        0.00000
    306.00        0.00000        0.00000
    307.00        0.00000        0.00000
    308.00        0.00000        0.00000
    309.00        0.00000        0.00000
    310.00        0.00000        0.00000
    311.00        0.00000        0.00000
    312.00        0.00000        0.00000
    313.00        0.00000        0.00000
    314.00        0.00000        0.00000
    315.00        0.00000        0.00000
    316.00        0.00000        0.00000
    317.00        0.00000        0.00000
    318.00        0.00000        0.00000
    319.00        0.00000        0.00000
    320.00        0.00000        0.00000
    321.00        0.00000        0.00000
    322.00        0.00000        0.00000
    323.00        0.00000        0.00000
    324.00        0.00000        0.00000
    325.00        0.00000        0.00000
    326.00        0.00000        0.00000
    327.00        0.00000        0.00000
    328.00        0.00000        0.00000
    329.00        0.00000        0.00000
    330.00        0.00000        0.00000
    331.00        0.00000        0.00000
    332.00        0.00000        0.00000
    333.00        0.00000        0.00000
    334.00        0.00000        0.00000
    335.00        0.00000        0.00000
    336.00        0.00000        0.00000
    337.00        0.00000        0.00000
    338.00        0.00000        0.00000
    339.00        0.00000        0.00000
    340.00        0.00000        0.00000
    341.00        0.00000        0.00000
    342.00        0.00000        0.00000
    343.00        0.00000        0.00000
    344.00        0.00000        0.00000
    345.00        0.00000        0.00000
    346.00        0.00000        0.00000
    347.00        0.00000        0.00000
    348.00        0.00000        0.00000
    349.00        0.00000        0.00000
    350.00        0.00000        0.00000
    351.00        0.00000        0.00000
    352.00        0.00000        0.00000
    353.00        0.00000        0.00000
    354.00        0.00000        0.00000
    355.00        0.00000        0.00000
    356.00        0.00000        0.00000
    357.00        0.00000        0.00000
    358.00        0.00000        0.00000
    359.00        0.00000        0.00000
    360.00        0.00000        0.00000
    361.00        0.00000        0.00000
    362.00        0.00000        0.00000
    363.00        0.00000        0.00000
    364.00        0.00000        0.00000
    365.00        0.00000        0.00000
    366.00        0.00000        0.00000
    367.00        0.00000        0.00000
    368.00        0.00000        0.00000
    369.00        0.00000        0.00000
    370.00        0.00000        0.00000
    371.00        0.00000        0.00000
    372.00        0.00000        0.00000
    373.00        0.00000        0.00000
    374.00        0.00000        0.00000
    375.00        0.00000        0.00000
    376.00        0.00000        0.00000
    377.00        0.00000        0.00000
    378.00        0.00000        0.00000
    379.00        0.00000        0.00000
    380.00        0.00000        0.00000
    381.00        0.00000        0.00000
    382.00        0.00000        0.00000
    383.00        0.00000        0.00000
    384.00        0.00000        0.00000
    385.00        0.00000        0.00000
    386.00        0.00000        0.00000
    387.00        0.00000        0.00000
    388.00        0.00000        0.00000
    389.00        0.00000        0.00000
    390.00        0.00000        0.00000
    391.00        0.00000        0.00000
    392.00        0.00000        0.00000
    393.00        0.00000        0.00000
    394.00        0.00000        0.00000
    395.00        0.00000        0.00000
    396.00        0.00000        0.00000
    397.00        0.00000        0.00000
    398.00        0.00000        0.00000
    399.00        0.00000        0.00000
    400.00        0.00000        0.00000
    401.00        0.00000        0.00000
    402.00        0.00000        0.00000
    403.00        0.00000        0.00000
    404.00        0.00000        0.00000
    405.00        0.00000        0.00000
    406.00        0.00000        0.00000
    407.00        0.00000        0.00000
    408.00        0.00000        0.00000
    409.00        0.00000        0.00000
    410.00        0.00000        0.00000
    411.00        0.00000        0.00000
    412.00        0.00000        0.00000
    413.00        0.00000        0.00000
    414.00        0.00000        0.00000
    415.00        0.00000        0.00000
    416.00        0.00000        0.00000
    417.00        0.00000        0.00000
    418.00        0.00000        0.00000
    419.00        0.00000        0.00000
    420.00        0.00000        0.00000
    421.00        0.00000        0.00000
    422.00        0.00000        0.00000
    423.00        0.00000        0.00000
    424.00        0.00000        0.00000
    425.00        0.00000        0.00000
    426.00        0.00000        0.00000
    427.00        0.00000        0.00000
    428.00        0.00000        0.00000
    429.00        0.00000        0.00000
    430.00        0.00000        0.00000
    431.00        0.00000        0.00000
    432.00        0.00000        0.00000
    433.00        0.00000        0.00000
    434.00        0.00000        0.00000
    435.00        0.00000        0.00000
    436.00        0.00000        0.00000
    437.00        0.00000        0.00000
    438.00        0.00000        0.00000
    439.00        0.00000        0.00000
    440.00        0.00000        0.00000
    441.00        0.00000        0.00000
    442.00        0.00000        0.00000
    443.00        0.00000        0.00000
    444.00        0.00000        0.00000
    445.00        0.00000        0.00000
    446.00        0.00000        0.00000
    447.00        0.00000        0.00000
    448.00        0.00000        0.00000
    449.00        0.00000        0.00000
    450.00        0.00000        0.00000
    451.00        0.00000        0.00000
    452.00        0.00000        0.00000
    453.00        0.00000        0.00000
    454.00        0.00000        0.00000
    455.00        0.00000        0.00000
    456.00        0.00000        0.00000
    457.00        0.00000        0.00000
    458.00        0.00000        0.00000
    459.00        0.00000        0.00000
    460.00        0.00000        0.00000
    461.00        0.00000        0.00000
    462.00        0.00000        0.00000
    463.00        0.00000        0.00000
    464.00        0.00000        0.00000
    465.00        0.00000        0.00000
    466.00        0.00000        0.00000
    467.00        0.00000        0.00000
    468.00        0.00000        0.00000
    469.00        0.00000        0.00000
    470.00        0.00000        0.00000
    471.00        0.00000        0.00000
    472.00        0.00000        0.00000
    473.00        0.00000        0.00000
    474.00        0.00000        0.00000
    475.00        0.00000        0.00000
    476.00        0.00000        0.00000
    477.00        0.00000        0.00000
    478.00        0.00000        0.00000
    479.00        0.00000        0.00000
    480.00        0.00000        0.00000
    481.00        0.00000        0.00000
    482.00        0.00000        0.00000
    483.00        0.00000        0.00000
    484.00        0.00000        0.00000
    485.00        0.00000        0.00000
    486.00        0.00000        0.00000
    487.00        0.00000        0.00000
    488.00        0.00000        0.00000
    489.00        0.00000        0.00000
    490.00        0.00000        0.00000
    491.00        0.00000        0.00000
    492.00        0.00000        0.00000
    493.00        0.00000        0.00000
    494.00        0.00000        0.00000
    495.00        0.00000        0.00000
    496.00        0.00000        0.00000
    497.00        0.00000        0.00000
    498.00        0.00000        0.00000
    499.00        0.00000        0.00000
    500.00        0.00000        0.00000
    501.00        0.00000        0.00000
    502.00        0.00000        0.00000
    503.00        0.00000        0.00000
    504.00        0.00000        0.00000
    505.00        0.00000        0.00000
    506.00        0.00000        0.00000
    507.00        0.00000        0.00000
    508.00        0.00000        0.00000
    509.00        0.00000        0.00000
    510.00        0.00000        0.00000
    511.00        0.00000        0.00000
    512.00        0.00000        0.00000
    513.00        0.00000        0.00000
    514.00        0.00000        0.00000
    515.00        0.00000        0.00000
    516.00        0.00000        0.00000
    517.00        0.00000        0.00000
    518.00        0.00000        0.00000
    519.00        0.00000        0.00000
    520.00        0.00000        0.00000
    521.00        0.00000        0.00000
    522.00        0.00000        0.00000
    523.00        0.00000        0.00000
    524.00        0.00000        0.00000
    525.00        0.00000        0.00000
    526.00        0.00000        0.00000
    527.00        0.00000        0.00000
    528.00        0.00000        0.00000
    529.00        0.00000        0.00000
    530.00        0.00000        0.00000
    531.00        0.00000        0.00000
    532.00        0.00000        0.00000
    533.00        0.00000        0.00000
    534.00        0.00000        0.00000
    535.00        0.00000        0.00000
    536.00        0.00000        0.00000
    537.00        0.00000        0.00000
    538.00        0.00000        0.00000
    539.00        0.00000        0.00000
    540.00        0.00000        0.00000
    541.00        0.00000        0.00000
    542.00        0.00000        0.00000
    543.00        0.00000        0.00000
    544.00        0.00000        0.00000
    545.00        0.00000        0.00000
    546.00        0.00000        0.00000
    547.00        0.00000        0.00000
    548.00        0.00000        0.00000
    549.00        0.00000        0.00000
    550.00        0.00000        0.00000
    551.00        0.00000        0.00000
    552.00        0.00000        0.00000
    553.00        0.00000        0.00000
    554.00        0.00000        0.00000
    555.00        0.00000        0.00000
    556.00        0.00000        0.00000
    557.00        0.00000        0.00000
    558.00        0.00000        0.00000
    559.00        0.00000        0.00000
    560.00        0.00000        0.00000
    561.00        0.00000        0.00000
    562.00        0.00000        0.00000
    563.00        0.00000        0.00000
    564.00        0.00000        0.00000
    565.00        0.00000        0.00000
    566.00        0.00000        0.00000
    567.00        0.00000        0.00000
    568.00        0.00000        0.00000
    569.00        0.00000        0.00000
    570.00        0.00000        0.00000
    571.00        0.00000        0.00000
    572.00        0.00000        0.00000
    573.00        0.00000        0.00000
    574.00        0.00000        0.00000
    575.00        0.00000        0.00000
    576.00        0.00000        0.00000
    577.00        0.00000        0.00000
    578.00        0.00000        0.00000
    579.00        0.00000        0.00000
    580.00        0.00000        0.00000
    581.00        0.00000        0.00000
    582.00        0.00000        0.00000
    583.00        0.00000        0.00000
    584.00        0.00000        0.00000
    585.00        0.00000        0.00000
    586.00        0.00000        0.00000
    587.00        0.00000        0.00000
    588.00        0.00000        0.00000
    589.00        0.00000        0.00000
    590.00        0.00000        0.00000
    591.00        0.00000        0.00000
    592.00        0.00000        0.00000
    593.00        0.00000        0.00000
    594.00        0.00000        0.00000
    595.00        0.00000        0.00000
    596.00        0.00000        0.00000
    597.00        0.00000        0.00000
    598.00        0.00000        0.00000
    599.00        0.00000        0.00000
    600.00        0.00000        0.00000
    601.00        0.00000        0.00000
    602.00        0.00000        0.00000
    603.00        0.00000        0.00000
    604.00        0.00000        0.00000
    605.00        0.00000        0.00000
    606.00        0.00000        0.00000
    607.00        0.00000        0.00000
    608.00        0.00000        0.00000
    609.00        0.00000        0.00000
    610.00        0.00000        0.00000
    611.00        0.00000        0.00000
    612.00        0.00000        0.00000
    613.00        0.00000        0.00000
    614.00        0.00000        0.00000
    615.00        0.00000        0.00000
    616.00        0.00000        0.00000
    617.00        0.00000        0.00000
    618.00        0.00000        0.00000
    619.00        0.00000        0.00000
    620.00        0.00000        0.00000
    621.00        0.00000        0.00000
    622.00        0.00000        0.00000
    623.00        0.00000        0.00000
    624.00        0.00000        0.00000
    625.00        0.00000        0.00000
    626.00        0.00000        0.00000
    627.00        0.00000        0.00000
    628.00        0.00000        0.00000
    629.00        0.00000        0.00000
    630.00        0.00000        0.00000
    631.00        0.00000        0.00000
    632.00        0.00000        0.00000
    633.00        0.00000        0.00000
    634.00        0.00000        0.00000
    635.00        0.00000        0.00000
    636.00        0.00000        0.00000
    637.00        0.00000        0.00000
    638.00        0.00000        0.00000
    639.00        0.00000        0.00000
    640.00        0.00000        0.00000
    641.00        0.00000        0.00000
    642.00        0.00000        0.00000
    643.00        0.00000        0.00000
    644.00        0.00000        0.00000
    645.00        0.00000        0.00000
    646.00        0.00000        0.00000
    647.00        0.00000        0.00000
    648.00        0.00000        0.00000
    649.00        0.00000        0.00000
    650.00        0.00000        0.00000
    651.00        0.00000        0.00000
    652.00        0.00000        0.00000
    653.00        0.00000        0.00000
    654.00        0.00000        0.00000
    655.00        0.00000        0.00000
    656.00        0.00000        0.00000
    657.00        0.00000        0.00000
    658.00        0.00000        0.00000
    659.00        0.00000        0.00000
    660.00        0.00000        0.00000
    661.00        0.00000        0.00000
    662.00        0.00000        0.00000
    663.00        0.00000        0.00000
    664.00        0.00000        0.00000
    665.00        0.00000        0.00000
    666.00        0.00000        0.00000
    667.00        0.00000        0.00000
    668.00        0.00000        0.00000
    669.00        0.00000        0.00000
    670.00        0.00000        0.00000
    671.00        0.00000        0.00000
    672.00        0.00000        0.00000
    673.00        0.00000        0.00000
    674.00        0.00000        0.00000
    675.00        0.00000        0.00000
    676.00        0.00000        0.00000
    677.00        0.00000        0.00000
    678.00        0.00000        0.00000
    679.00        0.00000        0.00000
    680.00        0.00000        0.00000
    681.00        0.00000        0.00000
    682.00        0.00000        0.00000
    683.00        0.00000        0.00000
    684.00        0.00000        0.00000
    685.00        0.00000        0.00000
    686.00        0.00000        0.00000
    687.00        0.00000        0.00000
    688.00        0.00000        0.00000
    689.00        0.00000        0.00000
    690.00        0.00000        0.00000
    691.00        0.00000        0.00000
    692.00        0.00000        0.00000
    693.00        0.00000        0.00000
    694.00        0.00000        0.00000
    695.00        0.00000        0.00000
    696.00        0.00000        0.00000
    697.00        0.00000        0.00000
    698.00        0.00000        0.00000
    699.00        0.00000        0.00000
    700.00        0.00000        0.00000
    701.00        0.00000        0.00000
    702.00        0.00000        0.00000
    703.00        0.00000        0.00000
    704.00        0.00000        0.00000
    705.00        0.00000        0.00000
    706.00        0.00000        0.00000
    707.00        0.00000        0.00000
    708.00        0.00000        0.00000
    709.00        0.00000        0.00000
    710.00        0.00000        0.00000
    711.00        0.00000        0.00000
    712.00        0.00000        0.00000
    713.00        0.00000        0.00000
    714.00        0.00000        0.00000
    715.00        0.00000        0.00000
    716.00        0.00000        0.00000
    717.00        0.00000        0.00000
    718.00        0.00000        0.00000
    719.00        0.00000        0.00000
    720.00        0.00000        0.00000
    721.00        0.00000        0.00000
    722.00        0.00000        0.00000
    723.00        0.00000        0.00000
    724.00        0.00000        0.00000
    725.00        0.00000        0.00000
    726.00        0.00000        0.00000
    727.00        0.00000        0.00000
    728.00        0.00000        0.00000
    729.00        0.00000        0.00000
    730.00        0.00000        0.00000
    731.00        0.00000        0.00000
    732.00        0.00000        0.00000
    733.00        0.00000        0.00000
    734.00        0.00000        0.00000
    735.00        0.00000        0.00000
    736.00        0.00000        0.00000
    737.00        0.00000        0.00000
    738.00        0.00000        0.00000
    739.00        0.00000        0.00000
    740.00        0.00000        0.00000
    741.00        0.00000        0.00000
    742.00        0.00000        0.00000
    743.00        0.00000        0.00000
    744.00        0.00000        0.00000
    745.00        0.00000        0.00000
    746.00        0.00000        0.00000
    747.00        0.00000        0.00000
    748.00        0.00000        0.00000
    749.00        0.00000        0.00000
    750.00        0.00000        0.00000
    751.00        0.00000        0.00000
    752.00        0.00000        0.00000
    753.00        0.00000        0.00000
    754.00        0.00000        0.00000
    755.00        0.00000        0.00000
    756.00        0.00000        0.00000
    757.00        0.00000        0.00000
    758.00        0.00000        0.00000
    759.00        0.00000        0.00000
    760.00        0.00000        0.00000
    761.00        0.00000        0.00000
    762.00        0.00000        0.00000
    763.00        0.00000        0.00000
    764.00        0.00000        0.00000
    765.00        0.00000        0.00000
    766.00        0.00000        0.00000
    767.00        0.00000        0.00000
    768.00        0.00000        0.00000
    769.00        0.00000        0.00000
    770.00        0.00000        0.00000
    771.00        0.00000        0.00000
    772.00        0.00000        0.00000
    773.00        0.00000        0.00000
    774.00        0.00000        0.00000
    775.00        0.00000        0.00000
    776.00        0.00000        0.00000
    777.00        0.00000        0.00000
    778.00        0.00000        0.00000
    779.00        0.00000        0.00000
    780.00        0.00000        0.00000
    781.00        0.00000        0.00000
    782.00        0.00000        0.00000
    783.00        0.00000        0.00000
    784.00        0.00000        0.00000
    785.00        0.00000        0.00000
    786.00        0.00000        0.00000
    787.00        0.00000        0.00000
    788.00        0.00000        0.00000
    789.00        0.00000        0.00000
    790.00        0.00000        0.00000
    791.00        0.00000        0.00000
    792.00        0.00000        0.00000
    793.00        0.00000        0.00000
    794.00        0.00000        0.00000
    795.00        0.00000        0.00000
    796.00        0.00000        0.00000
    797.00        0.00000        0.00000
    798.00        0.00000        0.00000
    799.00        0.00000        0.00000
    800.00        0.00000        0.00000
    801.00        0.00000        0.00000
    802.00        0.00000        0.00000
    803.00        0.00000        0.00000
    804.00        0.00000        0.00000
    805.00        0.00000        0.00000
    806.00        0.00000        0.00000
    807.00        0.00000        0.00000
    808.00        0.00000        0.00000
    809.00        0.00000        0.00000
    810.00        0.00000        0.00000
    811.00        0.00000        0.00000
    812.00        0.00000        0.00000
    813.00        0.00000        0.00000
    814.00        0.00000        0.00000
    815.00        0.00000        0.00000
    816.00        0.00000        0.00000
    817.00        0.00000        0.00000
    818.00        0.00000        0.00000
    819.00        0.00000        0.00000
    820.00        0.00000        0.00000
    821.00        0.00000        0.00000
    822.00        0.00000        0.00000
    823.00        0.00000        0.00000
    824.00        0.00000        0.00000
    825.00        0.00000        0.00000
    826.00        0.00000        0.00000
    827.00        0.00000        0.00000
    828.00        0.00000        0.00000
    829.00        0.00000        0.00000
    830.00        0.00000        0.00000
    831.00        0.00000        0.00000
    832.00        0.00000        0.00000
    833.00        0.00000        0.00000
    834.00        0.00000        0.00000
    835.00        0.00000        0.00000
    836.00        0.00000        0.00000
    837.00        0.00000        0.00000
    838.00        0.00000        0.00000
    839.00        0.00000        0.00000
    840.00        0.00000        0.00000
    841.00        0.00000        0.00000
    842.00        0.00000        0.00000
    843.00        0.00000        0.00000
    844.00        0.00000        0.00000
    845.00        0.00000        0.00000
    846.00        0.00000        0.00000
    847.00        0.00000        0.00000
    848.00        0.00000        0.00000
    849.00        0.00000        0.00000
    850.00        0.00000        0.00000
    851.00        0.00000        0.00000
    852.00        0.00000        0.00000
    853.00        0.00000        0.00000
    854.00        0.00000        0.00000
    855.00        0.00000        0.00000
    856.00        0.00000        0.00000
    857.00        0.00000        0.00000
    858.00        0.00000        0.00000
    859.00        0.00000        0.00000
    860.00        0.00000        0.00000
    861.00        0.00000        0.00000
    862.00        0.00000        0.00000
    863.00        0.00000        0.00000
    864.00        0.00000        0.00000
    865.00        0.00000        0.00000
    866.00        0.00000        0.00000
    867.00        0.00000        0.00000
    868.00        0.00000        0.00000
    869.00        0.00000        0.00000
    870.00        0.00000        0.00000
    871.00        0.00000        0.00000
    872.00        0.00000        0.00000
    873.00        0.00000        0.00000
    874.00        0.00000        0.00000
    875.00        0.00000        0.00000
    876.00        0.00000        0.00000
    877.00        0.00000        0.00000
    878.00        0.00000        0.00000
    879.00        0.00000        0.00000
    880.00        0.00000        0.00000
    881.00        0.00000        0.00000
    882.00        0.00000        0.00000
    883.00        0.00000        0.00000
    884.00        0.00000        0.00000
    885.00        0.00000        0.00000
    886.00        0.00000        0.00000
    887.00        0.00000        0.00000
    888.00        0.00000        0.00000
    889.00        0.00000        0.00000
    890.00        0.00000        0.00000
    891.00        0.00000        0.00000
    892.00        0.00000        0.00000
    893.00        0.00000        0.00000
    894.00        0.00000        0.00000
    895.00        0.00000        0.00000
    896.00        0.00000        0.00000
    897.00        0.00000        0.00000
    898.00        0.00000        0.00000
    899.00        0.00000        0.00000
    900.00        0.00000        0.00000
    901.00        0.00000        0.00000
    902.00        0.00000        0.00000
    903.00        0.00000        0.00000
    904.00        0.00000        0.00000
    905.00        0.00000        0.00000
    906.00        0.00000        0.00000
    907.00        0.00000        0.00000
    908.00        0.00000        0.00000
    909.00        0.00000        0.00000
    910.00        0.00000        0.00000
    911.00        0.00000        0.00000
    912.00        0.00000        0.00000
    913.00        0.00000        0.00000
    914.00        0.00000        0.00000
    915.00        0.00000        0.00000
    916.00        0.00000        0.00000
    917.00        0.00000        0.00000
    918.00        0.00000        0.00000
    919.00        0.00000        0.00000
    920.00        0.00000        0.00000
    921.00        0.00000        0.00000
    922.00        0.00000        0.00000
    923.00        0.00000        0.00000
    924.00        0.00000        0.00000
    925.00        0.00000        0.00000
    926.00        0.00000        0.00000
    927.00        0.00000        0.00000
    928.00        0.00000        0.00000
    929.00        0.00000        0.00000
    930.00        0.00000        0.00000
    931.00        0.00000        0.00000
    932.00        0.00000        0.00000
    933.00        0.00000        0.00000
    934.00        0.00000        0.00000
    935.00        0.00000        0.00000
    936.00        0.00000        0.00000
    937.00        0.00000        0.00000
    938.00        0.00000        0.00000
    939.00        0.00000        0.00000
    940.00        0.00000        0.00000
    941.00        0.00000        0.00000
    942.00        0.00000        0.00000
    943.00        0.00000        0.00000
    944.00        0.00000        0.00000
    945.00        0.00000        0.00000
    946.00        0.00000        0.00000
    947.00        0.00000        0.00000
    948.00        0.00000        0.00000
    949.00        0.00000        0.00000
    950.00        0.00000        0.00000
    951.00        0.00000        0.00000
    952.00        0.00000        0.00000
    953.00        0.00000        0.00000
    954.00        0.00000        0.00000
    955.00        0.00000        0.00000
    956.00        0.00000        0.00000
    957.00        0.00000        0.00000
    958.00        0.00000        0.00000
    959.00        0.00000        0.00000
    960.00        0.00000        0.00000
    961.00        0.00000        0.00000
    962.00        0.00000        0.00000
    963.00        0.00000        0.00000
    964.00        0.00000        0.00000
    965.00        0.00000        0.00000
    966.00        0.00000        0.00000
    967.00        0.00000        0.00000
    968.00        0.00000        0.00000
    969.00        0.00000        0.00000
    970.00        0.00000        0.00000
    971.00        0.00000        0.00000
    972.00        0.00000        0.00000
    973.00        0.00000        0.00000
    974.00        0.00000        0.00000
    975.00        0.00000        0.00000
    976.00        0.00000        0.00000
    977.00        0.00000        0.00000
    978.00        0.00000        0.00000
    979.00        0.00000        0.00000
    980.00        0.00000        0.00000
    981.00        0.00000        0.00000
    982.00        0.00000        0.00000
    983.00        0.00000        0.00000
    984.00        0.00000        0.00000
    985.00        0.00000        0.00000
    986.00        0.00000        0.00000
    987.00        0.00000        0.00000
    988.00        0.00000        0.00000
    989.00        0.00000        0.00000
    990.00        0.00000        0.00000
    991.00        0.00000        0.00000
    992.00        0.00000        0.00000
    993.00        0.00000        0.00000
    994.00        0.00000        0.00000
    995.00        0.00000        0.00000
    996.00        0.00000        0.00000
    997.00        0.00000        0.00000
    998.00        0.00000        0.00000
    999.00        0.00000        0.00000
   1000.00        0.00000        0.00000
   1001.00        0.00000        0.00000
   1002.00        0.00000        0.00000
   1003.00        0.00000        0.00000
   1004.00        0.00000        0.00000
   1005.00        0.00000        0.00000
   1006.00        0.00000        0.00000
   1007.00        0.00000        0.00000
   1008.00        0.00000        0.00000
   1009.00        0.00000        0.00000
   1010.00        0.00000        0.00000
   1011.00        0.00000        0.00000
   1012.00        0.00000        0.00000
   1013.00        0.00000        0.00000
   1014.00        0.00000        0.00000
   1015.00        0.00000        0.00000
   1016.00        0.00000        0.00000
   1017.00        0.00000        0.00000
   1018.00        0.00000        0.00000
   1019.00        0.00000        0.00000
   1020.00        0.00000        0.00000
   1021.00        0.00000        0.00000
   1022.00        0.00000        0.00000
   1023.00        0.00000        0.00000
   1024.00        0.00000        0.00000
   1025.00        0.00000        0.00000
   1026.00        0.00000        0.00000
   1027.00        0.00000        0.00000
   1028.00        0.00000        0.00000
   1029.00        0.00000        0.00000
   1030.00        0.00000        0.00000
   1031.00        0.00000        0.00000
   1032.00        0.00000        0.00000
   1033.00        0.00000        0.00000
   1034.00        0.00000        0.00000
   1035.00        0.00000        0.00000
   1036.00        0.00000        0.00000
   1037.00        0.00000        0.00000
   1038.00        0.00000        0.00000
   1039.00        0.00000        0.00000
   1040.00        0.00000        0.00000
   1041.00        0.00000        0.00000
   1042.00        0.00000        0.00000
   1043.00        0.00000        0.00000
   1044.00        0.00000        0.00000
   1045.00        0.00000        0.00000
   1046.00        0.00000        0.00000
   1047.00        0.00000        0.00000
   1048.00        0.00000        0.00000
   1049.00        0.00000        0.00000
   1050.00        0.00000        0.00000
   1051.00        0.00000        0.00000
   1052.00        0.00000        0.00000
   1053.00        0.00000        0.00000
   1054.00        0.00000        0.00000
   1055.00        0.00000        0.00000
   1056.00        0.00000        0.00000
   1057.00        0.00000        0.00000
   1058.00        0.00000        0.00000
   1059.00        0.00000        0.00000
   1060.00        0.00000        0.00000
   1061.00        0.00000        0.00000
   1062.00        0.00000        0.00000
   1063.00        0.00000        0.00000
   1064.00        0.00000        0.00000
   1065.00        0.00000        0.00000
   1066.00        0.00000        0.00000
   1067.00        0.00000        0.00000
   1068.00        0.00000        0.00000
   1069.00        0.00000        0.00000
   1070.00        0.00000        0.00000
   1071.00        0.00000        0.00000
   1072.00        0.00000        0.00000
   1073.00        0.00000        0.00000
   1074.00        0.00000        0.00000
   1075.00        0.00000        0.00000
   1076.00        0.00000        0.00000
   1077.00        0.00000        0.00000
   1078.00        0.00000        0.00000
   1079.00        0.00000        0.00000
   1080.00        0.00000        0.00000
   1081.00        0.00000        0.00000
   1082.00        0.00000        0.00000
   1083.00        0.00000        0.00000
   1084.00        0.00000        0.00000
   1085.00        0.00000        0.00000
   1086.00        0.00000        0.00000
   1087.00        0.00000        0.00000
   1088.00        0.00000        0.00000
   1089.00        0.00000        0.00000
   1090.00        0.00000        0.00000
   1091.00        0.00000        0.00000
   1092.00        0.00000        0.00000
   1093.00        0.00000        0.00000
   1094.00        0.00000        0.00000
   1095.00        0.00000        0.00000
   1096.00        0.00000        0.00000
   1097.00        0.00000        0.00000
   1098.00        0.00000        0.00000
   1099.00        0.00000        0.00000
   1100.00        0.00000        0.00000
   1101.00        0.00000        0.00000
   1102.00        0.00000        0.00000
   1103.00        0.00000        0.00000
   1104.00        0.00000        0.00000
   1105.00        0.00000        0.00000
   1106.00        0.00000        0.00000
   1107.00        0.00000        0.00000
   1108.00        0.00000        0.00000
   1109.00        0.00000        0.00000
   1110.00        0.00000        0.00000
   1111.00        0.00000        0.00000
   1112.00        0.00000        0.00000
   1113.00        0.00000        0.00000
   1114.00        0.00000        0.00000
   1115.00        0.00000        0.00000
   1116.00        0.00000        0.00000
   1117.00        0.00000        0.00000
   1118.00        0.00000        0.00000
   1119.00        0.00000        0.00000
   1120.00        0.00000        0.00000
   1121.00        0.00000        0.00000
   1122.00        0.00000        0.00000
   1123.00        0.00000        0.00000
   1124.00        0.00000        0.00000
   1125.00        0.00000        0.00000
   1126.00        0.00000        0.00000
   1127.00        0.00000        0.00000
   1128.00        0.00000        0.00000
   1129.00        0.00000        0.00000
   1130.00        0.00000        0.00000
   1131.00        0.00000        0.00000
   1132.00        0.00000        0.00000
   1133.00        0.00000        0.00000
   1134.00        0.00000        0.00000
   1135.00        0.00000        0.00000
   1136.00        0.00000        0.00000
   1137.00        0.00000        0.00000
   1138.00        0.00000        0.00000
   1139.00        0.00000        0.00000
   1140.00        0.00000        0.00000
   1141.00        0.00000        0.00000
   1142.00        0.00000        0.00000
   1143.00        0.00000        0.00000
   1144.00        0.00000        0.00000
   1145.00        0.00000        0.00000
   1146.00        0.00000        0.00000
   1147.00        0.00000        0.00000
   1148.00        0.00000        0.00000
   1149.00        0.00000        0.00000
   1150.00        0.00000        0.00000
   1151.00        0.00000        0.00000
   1152.00        0.00000        0.00000
   1153.00        0.00000        0.00000
   1154.00        0.00000        0.00000
   1155.00        0.00000        0.00000
   1156.00        0.00000        0.00000
   1157.00        0.00000        0.00000
   1158.00        0.00000        0.00000
   1159.00        0.00000        0.00000
   1160.00        0.00000        0.00000
   1161.00        0.00000        0.00000
   1162.00        0.00000        0.00000
   1163.00        0.00000        0.00000
   1164.00        0.00000        0.00000
   1165.00        0.00000        0.00000
   1166.00        0.00000        0.00000
   1167.00        0.00000        0.00000
   1168.00        0.00000        0.00000
   1169.00        0.00000        0.00000
   1170.00        0.00000        0.00000
   1171.00        0.00000        0.00000
   1172.00        0.00000        0.00000
   1173.00        0.00000        0.00000
   1174.00        0.00000        0.00000
   1175.00        0.00000        0.00000
   1176.00        0.00000        0.00000
   1177.00        0.00000        0.00000
   1178.00        0.00000        0.00000
   1179.00        0.00000        0.00000
   1180.00        0.00000        0.00000
   1181.00        0.00000        0.00000
   1182.00        0.00000        0.00000
   1183.00        0.00000        0.00000
   1184.00        0.00000        0.00000
   1185.00        0.00000        0.00000
   1186.00        0.00000        0.00000
   1187.00        0.00000        0.00000
   1188.00        0.00000        0.00000
   1189.00        0.00000        0.00000
   1190.00        0.00000        0.00000
   1191.00        0.00000        0.00000
   1192.00        0.00000        0.00000
   1193.00        0.00000        0.00000
   1194.00        0.00000        0.00000
   1195.00        0.00000        0.00000
   1196.00        0.00000        0.00000
   1197.00        0.00000        0.00000
   1198.00        0.00000        0.00000
   1199.00        0.00000        0.00000
   1200.00        0.00000        0.00000
   1201.00        0.00000        0.00000
   1202.00        0.00000        0.00000
   1203.00        0.00000        0.00000
   1204.00        0.00000        0.00000
   1205.00        0.00000        0.00000
   1206.00        0.00000        0.00000
   1207.00        0.00000        0.00000
   1208.00        0.00000        0.00000
   1209.00        0.00000        0.00000
   1210.00        0.00000        0.00000
   1211.00        0.00000        0.00000
   1212.00        0.00000        0.00000
   1213.00        0.00000        0.00000
   1214.00        0.00000        0.00000
   1215.00        0.00000        0.00000
   1216.00        0.00000        0.00000
   1217.00        0.00000        0.00000
   1218.00        0.00000        0.00000
   1219.00        0.00000        0.00000
   1220.00        0.00000        0.00000
   1221.00        0.00000        0.00000
   1222.00        0.00000        0.00000
   1223.00        0.00000        0.00000
   1224.00        0.00000        0.00000
   1225.00        0.00000        0.00000
   1226.00        0.00000        0.00000
   1227.00        0.00000        0.00000
   1228.00        0.00000        0.00000
   1229.00        0.00000        0.00000
   1230.00        0.00000        0.00000
   1231.00        0.00000        0.00000
   1232.00        0.00000        0.00000
   1233.00        0.00000        0.00000
   1234.00        0.00000        0.00000
   1235.00        0.00000        0.00000
   1236.00        0.00000        0.00000
   1237.00        0.00000        0.00000
   1238.00        0.00000        0.00000
   1239.00        0.00000        0.00000
   1240.00        0.00000        0.00000
   1241.00        0.00000        0.00000
   1242.00        0.00000        0.00000
   1243.00        0.00000        0.00000
   1244.00        0.00000        0.00000
   1245.00        0.00000        0.00000
   1246.00        0.00000        0.00000
   1247.00        0.00000        0.00000
   1248.00        0.00000        0.00000
   1249.00        0.00000        0.00000
   1250.00        0.00000        0.00000
   1251.00        0.00000        0.00000
   1252.00        0.00000        0.00000
   1253.00        0.00000        0.00000
   1254.00        0.00000        0.00000
   1255.00        0.00000        0.00000
   1256.00        0.00000        0.00000
   1257.00        0.00000        0.00000
   1258.00        0.00000        0.00000
   1259.00        0.00000        0.00000
   1260.00        0.00000        0.00000
   1261.00        0.00000        0.00000
   1262.00        0.00000        0.00000
   1263.00        0.00000        0.00000
   1264.00        0.00000        0.00000
   1265.00        0.00000        0.00000
   1266.00        0.00000        0.00000
   1267.00        0.00000        0.00000
   1268.00        0.00000        0.00000
   1269.00        0.00000        0.00000
   1270.00        0.00000        0.00000
   1271.00        0.00000        0.00000
   1272.00        0.00000        0.00000
   1273.00        0.00000        0.00000
   1274.00        0.00000        0.00000
   1275.00        0.00000        0.00000
   1276.00        0.00000        0.00000
   1277.00        0.00000        0.00000
   1278.00        0.00000        0.00000
   1279.00        0.00000        0.00000
   1280.00        0.00000        0.00000
   1281.00        0.00000        0.00000
   1282.00        0.00000        0.00000
   1283.00        0.00000        0.00000
   1284.00        0.00000        0.00000
   1285.00        0.00000        0.00000
   1286.00        0.00000        0.00000
   1287.00        0.00000        0.00000
   1288.00        0.00000        0.00000
   1289.00        0.00000        0.00000
   1290.00        0.00000        0.00000
   1291.00        0.00000        0.00000
   1292.00        0.00000        0.00000
   1293.00        0.00000        0.00000
   1294.00        0.00000        0.00000
   1295.00        0.00000        0.00000
   1296.00        0.00000        0.00000
   1297.00        0.00000        0.00000
   1298.00        0.00000        0.00000
   1299.00        0.00000        0.00000
   1300.00        0.00000        0.00000
   1301.00        0.00000        0.00000
   1302.00        0.00000        0.00000
   1303.00        0.00000        0.00000
   1304.00        0.00000        0.00000
   1305.00        0.00000        0.00000
   1306.00        0.00000        0.00000
   1307.00        0.00000        0.00000
   1308.00        0.00000        0.00000
   1309.00        0.00000        0.00000
   1310.00        0.00000        0.00000
   1311.00        0.00000        0.00000
   1312.00        0.00000        0.00000
   1313.00        0.00000        0.00000
   1314.00        0.00000        0.00000
   1315.00        0.00000        0.00000
   1316.00        0.00000        0.00000
   1317.00        0.00000        0.00000
   1318.00        0.00000        0.00000
   1319.00        0.00000        0.00000
   1320.00        0.00000        0.00000
   1321.00        0.00000        0.00000
   1322.00        0.00000        0.00000
   1323.00        0.00000        0.00000
   1324.00        0.00000        0.00000
   1325.00        0.00000        0.00000
   1326.00        0.00000        0.00000
   1327.00        0.00000        0.00000
   1328.00        0.00000        0.00000
   1329.00        0.00000        0.00000
   1330.00        0.00000        0.00000
   1331.00        0.00000        0.00000
   1332.00        0.00000        0.00000
   1333.00        0.00000        0.00000
   1334.00        0.00000        0.00000
   1335.00        0.00000        0.00000
   1336.00        0.00000        0.00000
   1337.00        0.00000        0.00000
   1338.00        0.00000        0.00000
   1339.00        0.00000        0.00000
   1340.00        0.00000        0.00000
   1341.00        0.00000        0.00000
   1342.00        0.00000        0.00000
   1343.00        0.00000        0.00000
   1344.00        0.00000        0.00000
   1345.00        0.00000        0.00000
   1346.00        0.00000        0.00000
   1347.00        0.00000        0.00000
   1348.00        0.00000        0.00000
   1349.00        0.00000        0.00000
   1350.00        0.00000        0.00000
   1351.00        0.00000        0.00000
   1352.00        0.00000        0.00000
   1353.00        0.00000        0.00000
   1354.00        0.00000        0.00000
   1355.00        0.00000        0.00002
   1356.00        0.00000        0.00002
   1357.00        0.00000        0.00002
   1358.00        0.00000        0.00002
   1359.00        0.00000        0.00002
   1360.00        0.00000        0.00002
   1361.00        0.00000        0.00002
   1362.00        0.00000        0.00002
   1363.00        0.00000        0.00002
   1364.00        0.00000        0.00002
   1365.00        0.00000        0.00002
   1366.00        0.00000        0.00003
   1367.00        0.00000        0.00003
   1368.00        0.00000        0.00003
   1369.00        0.00000        0.00003
   1370.00        0.00000        0.00003
   1371.00        0.00000        0.00003
   1372.00        0.00000        0.00005
   1373.00        0.00000        0.00005
   1374.00        0.00000        0.00005
   1375.00        0.00000        0.00005
   1376.00        0.00000        0.00005
   1377.00        0.00000        0.00006
   1378.00        0.00000        0.00006
   1379.00        0.00000        0.00006
   1380.00        0.00000        0.00008
   1381.00        0.00000        0.00008
   1382.00        0.00000        0.00008
   1383.00        0.00000        0.00009
   1384.00        0.00000        0.00009
   1385.00        0.00000        0.00011
   1386.00        0.00000        0.00011
   1387.00        0.00000        0.00012
   1388.00        0.00000        0.00012
   1389.00        0.00000        0.00014
   1390.00        0.00000        0.00014
   1391.00        0.00000        0.00015
   1392.00        0.00000        0.00017
   1393.00        0.00000        0.00017
   1394.00        0.00000        0.00018
   1395.00        0.00000        0.00020
   1396.00        0.00000        0.00021
   1397.00        0.00000        0.00023
   1398.00        0.00000        0.00024
   1399.00        0.00000        0.00026
   1400.00        0.00000        0.00027
   1401.00        0.00000        0.00029
   1402.00        0.00000        0.00031
   1403.00        0.00000        0.00032
   1404.00        0.00000        0.00034
   1405.00        0.00000        0.00037
   1406.00        0.00000        0.00038
   1407.00        0.00000        0.00040
   1408.00        0.00000        0.00043
   1409.00        0.00000        0.00046
   1410.00        0.00000        0.00047
   1411.00        0.00000        0.00050
   1412.00        0.00000        0.00053
   1413.00        0.00000        0.00056
   1414.00        0.00000        0.00060
   1415.00        0.00000        0.00063
   1416.00        0.00000        0.00066
   1417.00        0.00000        0.00070
   1418.00        0.00000        0.00073
   1419.00        0.00000        0.00078
   1420.00        0.00000        0.00082
   1421.00        0.00000        0.00087
   1422.00        0.00000        0.00092
   1423.00        0.00000        0.00096
   1424.00        0.00000        0.00101
   1425.00        0.00000        0.00107
   1426.00        0.00000        0.00113
   1427.00        0.00000        0.00119
   1428.00        0.00000        0.00125
   1429.00        0.00000        0.00131
   1430.00        0.00000        0.00137
   1431.00        0.00000        0.00145
   1432.00        0.00000        0.00153
   1433.00        0.00000        0.00160
   1434.00        0.00000        0.00169
   1435.00        0.00000        0.00177
   1436.00        0.00000        0.00186
   1437.00        0.00000        0.00195
   1438.00        0.00000        0.00206
   1439.00        0.00000        0.00217
   1440.00        0.00000        0.00227
   1441.00        0.00000        0.00238
   1442.00        0.00000        0.00250
   1443.00        0.00000        0.00262
   1444.00        0.00000        0.00275
   1445.00        0.00000        0.00288
   1446.00        0.00000        0.00302
   1447.00        0.00000        0.00317
   1448.00        0.00000        0.00333
   1449.00        0.00000        0.00349
   1450.00        0.00000        0.00366
   1451.00        0.00000        0.00383
   1452.00        0.00000        0.00403
   1453.00        0.00000        0.00421
   1454.00        0.00000        0.00441
   1455.00        0.00000        0.00462
   1456.00        0.00000        0.00484
   1457.00        0.00000        0.00507
   1458.00        0.00000        0.00531
   1459.00        0.00000        0.00555
   1460.00        0.00000        0.00581
   1461.00        0.00000        0.00609
   1462.00        0.00000        0.00638
   1463.00        0.00000        0.00667
   1464.00        0.00000        0.00697
   1465.00        0.00000        0.00729
   1466.00        0.00000        0.00763
   1467.00        0.00000        0.00798
   1468.00        0.00000        0.00833
   1469.00        0.00000        0.00871
   1470.00        0.00000        0.00911
   1471.00        0.00000        0.00952
   1472.00        0.00000        0.00995
   1473.00        0.00000        0.01039
   1474.00        0.00000        0.01085
   1475.00        0.00000        0.01132
   1476.00        0.00000        0.01183
   1477.00        0.00000        0.01234
   1478.00        0.00000        0.01289
   1479.00        0.00000        0.01346
   1480.00        0.00000        0.01404
   1481.00        0.00000        0.01465
   1482.00        0.00000        0.01529
   1483.00        0.00000        0.01595
   1484.00        0.00000        0.01663
   1485.00        0.00000        0.01735
   1486.00        0.00000        0.01808
   1487.00        0.00000        0.01886
   1488.00        0.00000        0.01965
   1489.00        0.00000        0.02048
   1490.00        0.00000        0.02135
   1491.00        0.00000        0.02223
   1492.00        0.00000        0.02316
   1493.00        0.00000        0.02412
   1494.00        0.00000        0.02512
   1495.00        0.00000        0.02615
   1496.00        0.00000        0.02722
   1497.00        0.00000        0.02834
   1498.00        0.00000        0.02950
   1499.00        0.00000        0.03069
   1500.00        0.00000        0.03192
   1501.00        0.00000        0.03320
   1502.00        0.00000        0.03455
   1503.00        0.00000        0.03592
   1504.00        0.00000        0.03734
   1505.00        0.00000        0.03882
   1506.00        0.00000        0.04034
   1507.00        0.00000        0.04192
   1508.00        0.00000        0.04355
   1509.00        0.00000        0.04524
   1510.00        0.00000        0.04698
   1511.00        0.00000        0.04880
   1512.00        0.00000        0.05066
   1513.00        0.00000        0.05258
   1514.00        0.00000        0.05458
   1515.00        0.00000        0.05664
   1516.00        0.00000        0.05876
   1517.00        0.00000        0.06096
   1518.00        0.00000        0.06322
   1519.00        0.00000        0.06555
   1520.00        0.00000        0.06796
   1521.00        0.00000        0.07045
   1522.00        0.00000        0.07300
   1523.00        0.00000        0.07564
   1524.00        0.00000        0.07837
   1525.00        0.00000        0.08118
   1526.00        0.00000        0.08406
   1527.00        0.00000        0.08704
   1528.00        0.00000        0.09009
   1529.00        0.00000        0.09325
   1530.00        0.00000        0.09648
   1531.00        0.00000        0.09982
   1532.00        0.00000        0.10326
   1533.00        0.00000        0.10678
   1534.00        0.00000        0.11040
   1535.00        0.00000        0.11412
   1536.00        0.00000        0.11795
   1537.00        0.00000        0.12189
   1538.00        0.00000        0.12592
   1539.00        0.00000        0.13005
   1540.00        0.00000        0.13431
   1541.00        0.00000        0.13866
   1542.00        0.00000        0.14313
   1543.00        0.00000        0.14771
   1544.00        0.00000        0.15240
   1545.00        0.00000        0.15721
   1546.00        0.00000        0.16214
   1547.00        0.00000        0.16719
   1548.00        0.00000        0.17235
   1549.00        0.00000        0.17763
   1550.00        0.00000        0.18303
   1551.00        0.00000        0.18855
   1552.00        0.00000        0.19420
   1553.00        0.00000        0.19998
   1554.00        0.00000        0.20587
   1555.00        0.00000        0.21190
   1556.00        0.00000        0.21805
   1557.00        0.00000        0.22432
   1558.00        0.00000        0.23071
   1559.00        0.00000        0.23724
   1560.00        0.00000        0.24390
   1561.00        0.00000        0.25069
   1562.00        0.00000        0.25760
   1563.00        0.00000        0.26463
   1564.00        0.00000        0.27179
   1565.00        0.00000        0.27908
   1566.00        0.00000        0.28650
   1567.00        0.00000        0.29404
   1568.00        0.00000        0.30170
   1569.00        0.00000        0.30949
   1570.00        0.00000        0.31740
   1571.00        0.00000        0.32544
   1572.00        0.00000        0.33359
   1573.00        0.00000        0.34186
   1574.00        0.00000        0.35025
   1575.00        0.00000        0.35876
   1576.00        0.00000        0.36737
   1577.00        0.00000        0.37611
   1578.00        0.00000        0.38495
   1579.00        0.00000        0.39389
   1580.00        0.00000        0.40295
   1581.00        0.00000        0.41211
   1582.00        0.00000        0.42136
   1583.00        0.00000        0.43071
   1584.00        0.00000        0.44016
   1585.00        0.00000        0.44969
   1586.00        0.00000        0.45932
   1587.00        0.00000        0.46902
   1588.00        0.00000        0.47881
   1589.00        0.00000        0.48868
   1590.00        0.00000        0.49861
   1591.00        0.00000        0.50862
   1592.00        0.00000        0.51869
   1593.00        0.00000        0.52882
   1594.00        0.00000        0.53902
   1595.00        0.00000        0.54926
   1596.00        0.00000        0.55956
   1597.00        0.00000        0.56989
   1598.00        0.00000        0.58026
   1599.00        0.00000        0.59067
   1600.00        0.00000        0.60110
   1601.00        0.00000        0.61156
   1602.00        0.00000        0.62204
   1603.00        0.00000        0.63252
   1604.00        0.00000        0.64304
   1605.00        0.00000        0.65353
   1606.00        0.00000        0.66403
   1607.00        0.00000        0.67453
   1608.00        0.00000        0.68501
   1609.00        0.00000        0.69548
   1610.00        0.00000        0.70592
   1611.00        0.00000        0.71634
   1612.00        0.00000        0.72672
   1613.00        0.00000        0.73706
   1614.00        0.00000        0.74736
   1615.00        0.00000        0.75760
   1616.00        0.00000        0.76779
   1617.00        0.00000        0.77792
   1618.00        0.00000        0.78799
   1619.00        0.00000        0.79799
   1620.00        0.00000        0.80791
   1621.00        0.00000        0.81775
   1622.00        0.00000        0.82751
   1623.00        0.00000        0.83717
   1624.00        0.00000        0.84674
   1625.00        0.00000        0.85620
   1626.00        0.00000        0.86557
   1627.00        0.00000        0.87482
   1628.00        0.00000        0.88396
   1629.00        0.00000        0.89297
   1630.00        0.00000        0.90189
   1631.00        0.00000        0.91066
   1632.00        0.00000        0.91930
   1633.00        0.00000        0.92781
   1634.00        0.00000        0.93617
   1635.00        0.00000        0.94441
   1636.00        0.00000        0.95250
   1637.00        0.00000        0.96043
   1638.00        0.00000        0.96823
   1639.00        0.00000        0.97588
   1640.00        0.00000        0.98335
   1641.00        0.00000        0.99068
   1642.00        0.00000        0.99785
   1643.00        0.00000        1.00485
   1644.00        0.00000        1.01169
   1645.00        0.00000        1.01836
   1646.00        0.00000        1.02487
   1647.00        0.00000        1.03120
   1648.00        0.00000        1.03737
   1649.00        0.00000        1.04337
   1650.00        0.00000        1.04919
   1651.00        0.00000        1.05484
   1652.00        0.00000        1.06033
   1653.00        0.00000        1.06563
   1654.00        0.00000        1.07077
   1655.00        0.00000        1.07573
   1656.00        0.00000        1.08051
   1657.00        0.00000        1.08513
   1658.00        0.00000        1.08957
   1659.00        0.00000        1.09384
   1660.00        0.00000        1.09793
   1661.00        0.00000        1.10187
   1662.00        0.00000        1.10562
   1663.00        0.00000        1.10921
   1664.00        0.00000        1.11264
   1665.00        0.00000        1.11589
   1666.00        0.00000        1.11899
   1667.00        0.00000        1.12192
   1668.00        0.00000        1.12469
   1669.00        0.00000        1.12732
   1670.00        0.00000        1.12978
   1671.00        0.00000        1.13208
   1672.00        0.00000        1.13423
   1673.00        0.00000        1.13623
   1674.00        0.00000        1.13809
   1675.00        0.00000        1.13980
   1676.00        0.00000        1.14136
   1677.00        0.00000        1.14279
   1678.00        0.00000        1.14407
   1679.00        0.00000        1.14523
   1680.00        0.00000        1.14624
   1681.00        0.00000        1.14713
   1682.00        0.00000        1.14789
   1683.00        0.00000        1.14853
   1684.00        0.00000        1.14903
   1685.00        0.00000        1.14943
   1686.00        0.00000        1.14970
   1687.00        0.00000        1.14986
   1688.00        0.00000        1.14990
   1689.00        0.00000        1.14983
   1690.00        0.00000        1.14966
   1691.00        0.00000        1.14937
   1692.00        0.00000        1.14899
   1693.00        0.00000        1.14850
   1694.00        0.00000        1.14792
   1695.00        0.00000        1.14723
   1696.00        0.00000        1.14645
   1697.00        0.00000        1.14557
   1698.00        0.00000        1.14461
   1699.00        0.00000        1.14355
   1700.00        0.00000        1.14241
   1701.00        0.00000        1.14119
   1702.00        0.00000        1.13988
   1703.00        0.00000        1.13847
   1704.00        0.00000        1.13699
   1705.00        0.00000        1.13544
   1706.00        0.00000        1.13379
   1707.00        0.00000        1.13208
   1708.00        0.00000        1.13028
   1709.00        0.00000        1.12840
   1710.00        0.00000        1.12645
   1711.00        0.00000        1.12442
   1712.00        0.00000        1.12231
   1713.00        0.00000        1.12015
   1714.00        0.00000        1.11789
   1715.00        0.00000        1.11557
   1716.00        0.00000        1.11316
   1717.00        0.00000        1.11069
   1718.00        0.00000        1.10814
   1719.00        0.00000        1.10551
   1720.00        0.00000        1.10281
   1721.00        0.00000        1.10004
   1722.00        0.00000        1.09717
   1723.00        0.00000        1.09424
   1724.00        0.00000        1.09123
   1725.00        0.00000        1.08815
   1726.00        0.00000        1.08498
   1727.00        0.00000        1.08174
   1728.00        0.00000        1.07840
   1729.00        0.00000        1.07500
   1730.00        0.00000        1.07150
   1731.00        0.00000        1.06793
   1732.00        0.00000        1.06425
   1733.00        0.00000        1.06052
   1734.00        0.00000        1.05667
   1735.00        0.00000        1.05273
   1736.00        0.00000        1.04872
   1737.00        0.00000        1.04460
   1738.00        0.00000        1.04041
   1739.00        0.00000        1.03610
   1740.00        0.00000        1.03169
   1741.00        0.00000        1.02721
   1742.00        0.00000        1.02260
   1743.00        0.00000        1.01790
   1744.00        0.00000        1.01311
   1745.00        0.00000        1.00819
   1746.00        0.00000        1.00319
   1747.00        0.00000        0.99806
   1748.00        0.00000        0.99284
   1749.00        0.00000        0.98750
   1750.00        0.00000        0.98206
   1751.00        0.00000        0.97650
   1752.00        0.00000        0.97084
   1753.00        0.00000        0.96506
   1754.00        0.00000        0.95915
   1755.00        0.00000        0.95316
   1756.00        0.00000        0.94702
   1757.00        0.00000        0.94078
   1758.00        0.00000        0.93442
   1759.00        0.00000        0.92795
   1760.00        0.00000        0.92136
   1761.00        0.00000        0.91464
   1762.00        0.00000        0.90781
   1763.00        0.00000        0.90086
   1764.00        0.00000        0.89381
   1765.00        0.00000        0.88663
   1766.00        0.00000        0.87933
   1767.00        0.00000        0.87193
   1768.00        0.00000        0.86441
   1769.00        0.00000        0.85677
   1770.00        0.00000        0.84901
   1771.00        0.00000        0.84116
   1772.00        0.00000        0.83319
   1773.00        0.00000        0.82512
   1774.00        0.00000        0.81693
   1775.00        0.00000        0.80864
   1776.00        0.00000        0.80025
   1777.00        0.00000        0.79176
   1778.00        0.00000        0.78317
   1779.00        0.00000        0.77449
   1780.00        0.00000        0.76572
   1781.00        0.00000        0.75685
   1782.00        0.00000        0.74789
   1783.00        0.00000        0.73886
   1784.00        0.00000        0.72975
   1785.00        0.00000        0.72055
   1786.00        0.00000        0.71129
   1787.00        0.00000        0.70195
   1788.00        0.00000        0.69255
   1789.00        0.00000        0.68309
   1790.00        0.00000        0.67358
   1791.00        0.00000        0.66400
   1792.00        0.00000        0.65439
   1793.00        0.00000        0.64473
   1794.00        0.00000        0.63503
   1795.00        0.00000        0.62527
   1796.00        0.00000        0.61551
   1797.00        0.00000        0.60573
   1798.00        0.00000        0.59592
   1799.00        0.00000        0.58609
   1800.00        0.00000        0.57625
   1801.00        0.00000        0.56642
   1802.00        0.00000        0.55658
   1803.00        0.00000        0.54675
   1804.00        0.00000        0.53694
   1805.00        0.00000        0.52715
   1806.00        0.00000        0.51738
   1807.00        0.00000        0.50764
   1808.00        0.00000        0.49796
   1809.00        0.00000        0.48830
   1810.00        0.00000        0.47870
   1811.00        0.00000        0.46915
   1812.00        0.00000        0.45966
   1813.00        0.00000        0.45024
   1814.00        0.00000        0.44090
   1815.00        0.00000        0.43164
   1816.00        0.00000        0.42245
   1817.00        0.00000        0.41338
   1818.00        0.00000        0.40440
   1819.00        0.00000        0.39552
   1820.00        0.00000        0.38676
   1821.00        0.00000        0.37813
   1822.00        0.00000        0.36961
   1823.00        0.00000        0.36124
   1824.00        0.00000        0.35298
   1825.00        0.00000        0.34489
   1826.00        0.00000        0.33694
   1827.00        0.00000        0.32916
   1828.00        0.00000        0.32153
   1829.00        0.00000        0.31409
   1830.00        0.00000        0.30681
   1831.00        0.00000        0.29971
   1832.00        0.00000        0.29282
   1833.00        0.00000        0.28610
   1834.00        0.00000        0.27960
   1835.00        0.00000        0.27330
   1836.00        0.00000        0.26723
   1837.00        0.00000        0.26135
   1838.00        0.00000        0.25572
   1839.00        0.00000        0.25031
   1840.00        0.00000        0.24513
   1841.00        0.00000        0.24020
   1842.00        0.00000        0.23552
   1843.00        0.00000        0.23108
   1844.00        0.00000        0.22691
   1845.00        0.00000        0.22299
   1846.00        0.00000        0.21935
   1847.00        0.00000        0.21597
   1848.00        0.00000        0.21288
   1849.00        0.00000        0.21005
   1850.00        0.00000        0.20752
   1851.00        0.00000        0.20526
   1852.00        0.00000        0.20331
   1853.00        0.00000        0.20166
   1854.00        0.00000        0.20030
   1855.00        0.00000        0.19923
   1856.00        0.00000        0.19849
   1857.00        0.00000        0.19804
   1858.00        0.00000        0.19791
   1859.00        0.00000        0.19809
   1860.00        0.00000        0.19859
   1861.00        0.00000        0.19940
   1862.00        0.00000        0.20053
   1863.00        0.00000        0.20200
   1864.00        0.00000        0.20377
   1865.00        0.00000        0.20587
   1866.00        0.00000        0.20828
   1867.00        0.00000        0.21103
   1868.00        0.00000        0.21410
   1869.00        0.00000        0.21750
   1870.00        0.00000        0.22121
   1871.00        0.00000        0.22523
   1872.00        0.00000        0.22960
   1873.00        0.00000        0.23427
   1874.00        0.00000        0.23926
   1875.00        0.00000        0.24455
   1876.00        0.00000        0.25017
   1877.00        0.00000        0.25607
   1878.00        0.00000        0.26230
   1879.00        0.00000        0.26883
   1880.00        0.00000        0.27565
   1881.00        0.00000        0.28275
   1882.00        0.00000        0.29015
   1883.00        0.00000        0.29782
   1884.00        0.00000        0.30577
   1885.00        0.00000        0.31400
   1886.00        0.00000        0.32248
   1887.00        0.00000        0.33122
   1888.00        0.00000        0.34021
   1889.00        0.00000        0.34944
   1890.00        0.00000        0.35890
   1891.00        0.00000        0.36858
   1892.00        0.00000        0.37848
   1893.00        0.00000        0.38860
   1894.00        0.00000        0.39890
   1895.00        0.00000        0.40939
   1896.00        0.00000        0.42006
   1897.00        0.00000        0.43091
   1898.00        0.00000        0.44189
   1899.00        0.00000        0.45305
   1900.00        0.00000        0.46432
   1901.00        0.00000        0.47574
   1902.00        0.00000        0.48726
   1903.00        0.00000        0.49889
   1904.00        0.00000        0.51060
   1905.00        0.00000        0.52240
   1906.00        0.00000        0.53427
   1907.00        0.00000        0.54619
   1908.00        0.00000        0.55817
   1909.00        0.00000        0.57016
   1910.00        0.00000        0.58218
   1911.00        0.00000        0.59422
   1912.00        0.00000        0.60625
   1913.00        0.00000        0.61827
   1914.00        0.00000        0.63026
   1915.00        0.00000        0.64221
   1916.00        0.00000        0.65411
   1917.00        0.00000        0.66597
   1918.00        0.00000        0.67773
   1919.00        0.00000        0.68942
   1920.00        0.00000        0.70102
   1921.00        0.00000        0.71251
   1922.00        0.00000        0.72389
   1923.00        0.00000        0.73515
   1924.00        0.00000        0.74626
   1925.00        0.00000        0.75723
   1926.00        0.00000        0.76807
   1927.00        0.00000        0.77872
   1928.00        0.00000        0.78920
   1929.00        0.00000        0.79951
   1930.00        0.00000        0.80963
   1931.00        0.00000        0.81955
   1932.00        0.00000        0.82927
   1933.00        0.00000        0.83879
   1934.00        0.00000        0.84808
   1935.00        0.00000        0.85716
   1936.00        0.00000        0.86601
   1937.00        0.00000        0.87462
   1938.00        0.00000        0.88300
   1939.00        0.00000        0.89114
   1940.00        0.00000        0.89903
   1941.00        0.00000        0.90668
   1942.00        0.00000        0.91406
   1943.00        0.00000        0.92119
   1944.00        0.00000        0.92807
   1945.00        0.00000        0.93469
   1946.00        0.00000        0.94106
   1947.00        0.00000        0.94716
   1948.00        0.00000        0.95299
   1949.00        0.00000        0.95857
   1950.00        0.00000        0.96388
   1951.00        0.00000        0.96895
   1952.00        0.00000        0.97374
   1953.00        0.00000        0.97829
   1954.00        0.00000        0.98257
   1955.00        0.00000        0.98660
   1956.00        0.00000        0.99039
   1957.00        0.00000        0.99393
   1958.00        0.00000        0.99722
   1959.00        0.00000        1.00029
   1960.00        0.00000        1.00311
   1961.00        0.00000        1.00569
   1962.00        0.00000        1.00806
   1963.00        0.00000        1.01021
   1964.00        0.00000        1.01213
   1965.00        0.00000        1.01384
   1966.00        0.00000        1.01535
   1967.00        0.00000        1.01666
   1968.00        0.00000        1.01778
   1969.00        0.00000        1.01871
   1970.00        0.00000        1.01945
   1971.00        0.00000        1.02002
   1972.00        0.00000        1.02043
   1973.00        0.00000        1.02068
   1974.00        0.00000        1.02077
   1975.00        0.00000        1.02069
   1976.00        0.00000        1.02049
   1977.00        0.00000        1.02016
   1978.00        0.00000        1.01968
   1979.00        0.00000        1.01909
   1980.00        0.00000        1.01839
   1981.00        0.00000        1.01758
   1982.00        0.00000        1.01666
   1983.00        0.00000        1.01566
   1984.00        0.00000        1.01456
   1985.00        0.00000        1.01338
   1986.00        0.00000        1.01212
   1987.00        0.00000        1.01079
   1988.00        0.00000        1.00938
   1989.00        0.00000        1.00792
   1990.00        0.00000        1.00641
   1991.00        0.00000        1.00485
   1992.00        0.00000        1.00325
   1993.00        0.00000        1.00162
   1994.00        0.00000        0.99995
   1995.00        0.00000        0.99828
   1996.00        0.00000        0.99657
   1997.00        0.00000        0.99484
   1998.00        0.00000        0.99310
   1999.00        0.00000        0.99136
   2000.00        0.00000        0.98961
   2001.00        0.00000        0.98787
   2002.00        0.00000        0.98613
   2003.00        0.00000        0.98441
   2004.00        0.00000        0.98268
   2005.00        0.00000        0.98097
   2006.00        0.00000        0.97929
   2007.00        0.00000        0.97762
   2008.00        0.00000        0.97595
   2009.00        0.00000        0.97432
   2010.00        0.00000        0.97270
   2011.00        0.00000        0.97110
   2012.00        0.00000        0.96953
   2013.00        0.00000        0.96797
   2014.00        0.00000        0.96643
   2015.00        0.00000        0.96492
   2016.00        0.00000        0.96342
   2017.00        0.00000        0.96194
   2018.00        0.00000        0.96049
   2019.00        0.00000        0.95906
   2020.00        0.00000        0.95764
   2021.00        0.00000        0.95622
   2022.00        0.00000        0.95482
   2023.00        0.00000        0.95343
   2024.00        0.00000        0.95204
   2025.00        0.00000        0.95065
   2026.00        0.00000        0.94926
   2027.00        0.00000        0.94788
   2028.00        0.00000        0.94647
   2029.00        0.00000        0.94505
   2030.00        0.00000        0.94362
   2031.00        0.00000        0.94217
   2032.00        0.00000        0.94069
   2033.00        0.00000        0.93916
   2034.00        0.00000        0.93762
   2035.00        0.00000        0.93604
   2036.00        0.00000        0.93440
   2037.00        0.00000        0.93271
   2038.00        0.00000        0.93097
   2039.00        0.00000        0.92917
   2040.00        0.00000        0.92729
   2041.00        0.00000        0.92535
   2042.00        0.00000        0.92332
   2043.00        0.00000        0.92122
   2044.00        0.00000        0.91904
   2045.00        0.00000        0.91675
   2046.00        0.00000        0.91435
   2047.00        0.00000        0.91187
   2048.00        0.00000        0.90926
   2049.00        0.00000        0.90654
   2050.00        0.00000        0.90370
   2051.00        0.00000        0.90074
   2052.00        0.00000        0.89766
   2053.00        0.00000        0.89442
   2054.00        0.00000        0.89107
   2055.00        0.00000        0.88756
   2056.00        0.00000        0.88390
   2057.00        0.00000        0.88010
   2058.00        0.00000        0.87614
   2059.00        0.00000        0.87202
   2060.00        0.00000        0.86775
   2061.00        0.00000        0.86333
   2062.00        0.00000        0.85872
   2063.00        0.00000        0.85396
   2064.00        0.00000        0.84901
   2065.00        0.00000        0.84390
   2066.00        0.00000        0.83864
   2067.00        0.00000        0.83318
   2068.00        0.00000        0.82756
   2069.00        0.00000        0.82176
   2070.00        0.00000        0.81580
   2071.00        0.00000        0.80966
   2072.00        0.00000        0.80334
   2073.00        0.00000        0.79686
   2074.00        0.00000        0.79022
   2075.00        0.00000        0.78340
   2076.00        0.00000        0.77643
   2077.00        0.00000        0.76929
   2078.00        0.00000        0.76198
   2079.00        0.00000        0.75453
   2080.00        0.00000        0.74692
   2081.00        0.00000        0.73917
   2082.00        0.00000        0.73128
   2083.00        0.00000        0.72324
   2084.00        0.00000        0.71507
   2085.00        0.00000        0.70677
   2086.00        0.00000        0.69836
   2087.00        0.00000        0.68982
   2088.00        0.00000        0.68118
   2089.00        0.00000        0.67244
   2090.00        0.00000        0.66359
   2091.00        0.00000        0.65466
   2092.00        0.00000        0.64565
   2093.00        0.00000        0.63655
   2094.00        0.00000        0.62738
   2095.00        0.00000        0.61816
   2096.00        0.00000        0.60890
   2097.00        0.00000        0.59958
   2098.00        0.00000        0.59023
   2099.00        0.00000        0.58084
   2100.00        0.00000        0.57144
   2101.00        0.00000        0.56203
   2102.00        0.00000        0.55263
   2103.00        0.00000        0.54321
   2104.00        0.00000        0.53383
   2105.00        0.00000        0.52446
   2106.00        0.00000        0.51512
   2107.00        0.00000        0.50583
   2108.00        0.00000        0.49658
   2109.00        0.00000        0.48738
   2110.00        0.00000        0.47827
   2111.00        0.00000        0.46921
   2112.00        0.00000        0.46025
   2113.00        0.00000        0.45137
   2114.00        0.00000        0.44260
   2115.00        0.00000        0.43393
   2116.00        0.00000        0.42537
   2117.00        0.00000        0.41693
   2118.00        0.00000        0.40862
   2119.00        0.00000        0.40044
   2120.00        0.00000        0.39241
   2121.00        0.00000        0.38452
   2122.00        0.00000        0.37680
   2123.00        0.00000        0.36922
   2124.00        0.00000        0.36182
   2125.00        0.00000        0.35458
   2126.00        0.00000        0.34752
   2127.00        0.00000        0.34064
   2128.00        0.00000        0.33394
   2129.00        0.00000        0.32744
   2130.00        0.00000        0.32112
   2131.00        0.00000        0.31500
   2132.00        0.00000        0.30908
   2133.00        0.00000        0.30336
   2134.00        0.00000        0.29785
   2135.00        0.00000        0.29254
   2136.00        0.00000        0.28743
   2137.00        0.00000        0.28253
   2138.00        0.00000        0.27785
   2139.00        0.00000        0.27338
   2140.00        0.00000        0.26910
   2141.00        0.00000        0.26505
   2142.00        0.00000        0.26120
   2143.00        0.00000        0.25757
   2144.00        0.00000        0.25414
   2145.00        0.00000        0.25090
   2146.00        0.00000        0.24788
   2147.00        0.00000        0.24506
   2148.00        0.00000        0.24243
   2149.00        0.00000        0.24001
   2150.00        0.00000        0.23778
   2151.00        0.00000        0.23573
   2152.00        0.00000        0.23389
   2153.00        0.00000        0.23221
   2154.00        0.00000        0.23073
   2155.00        0.00000        0.22940
   2156.00        0.00000        0.22826
   2157.00        0.00000        0.22728
   2158.00        0.00000        0.22646
   2159.00        0.00000        0.22580
   2160.00        0.00000        0.22530
   2161.00        0.00000        0.22493
   2162.00        0.00000        0.22470
   2163.00        0.00000        0.22462
   2164.00        0.00000        0.22467
   2165.00        0.00000        0.22484
   2166.00        0.00000        0.22513
   2167.00        0.00000        0.22552
   2168.00        0.00000        0.22603
   2169.00        0.00000        0.22664
   2170.00        0.00000        0.22734
   2171.00        0.00000        0.22815
   2172.00        0.00000        0.22902
   2173.00        0.00000        0.22998
   2174.00        0.00000        0.23102
   2175.00        0.00000        0.23212
   2176.00        0.00000        0.23329
   2177.00        0.00000        0.23451
   2178.00        0.00000        0.23578
   2179.00        0.00000        0.23709
   2180.00        0.00000        0.23846
   2181.00        0.00000        0.23985
   2182.00        0.00000        0.24129
   2183.00        0.00000        0.24274
   2184.00        0.00000        0.24422
   2185.00        0.00000        0.24571
   2186.00        0.00000        0.24722
   2187.00        0.00000        0.24875
   2188.00        0.00000        0.25027
   2189.00        0.00000        0.25180
   2190.00        0.00000        0.25333
   2191.00        0.00000        0.25485
   2192.00        0.00000        0.25636
   2193.00        0.00000        0.25786
   2194.00        0.00000        0.25935
   2195.00        0.00000        0.26082
   2196.00        0.00000        0.26228
   2197.00        0.00000        0.26372
   2198.00        0.00000        0.26512
   2199.00        0.00000        0.26651
   2200.00        0.00000        0.26788
   2201.00        0.00000        0.26921
   2202.00        0.00000        0.27051
   2203.00        0.00000        0.27179
   2204.00        0.00000        0.27304
   2205.00        0.00000        0.27425
   2206.00        0.00000        0.27542
   2207.00        0.00000        0.27657
   2208.00        0.00000        0.27768
   2209.00        0.00000        0.27876
   2210.00        0.00000        0.27982
   2211.00        0.00000        0.28082
   2212.00        0.00000        0.28180
   2213.00        0.00000        0.28275
   2214.00        0.00000        0.28366
   2215.00        0.00000        0.28453
   2216.00        0.00000        0.28537
   2217.00        0.00000        0.28619
   2218.00        0.00000        0.28697
   2219.00        0.00000        0.28772
   2220.00        0.00000        0.28844
   2221.00        0.00000        0.28912
   2222.00        0.00000        0.28978
   2223.00        0.00000        0.29042
   2224.00        0.00000        0.29102
   2225.00        0.00000        0.29158
   2226.00        0.00000        0.29213
   2227.00        0.00000        0.29265
   2228.00        0.00000        0.29314
   2229.00        0.00000        0.29361
   2230.00        0.00000        0.29405
   2231.00        0.00000        0.29446
   2232.00        0.00000        0.29485
   2233.00        0.00000        0.29521
   2234.00        0.00000        0.29555
   2235.00        0.00000        0.29587
   2236.00        0.00000        0.29616
   2237.00        0.00000        0.29642
   2238.00        0.00000        0.29665
   2239.00        0.00000        0.29686
   2240.00        0.00000        0.29706
   2241.00        0.00000        0.29721
   2242.00        0.00000        0.29735
   2243.00        0.00000        0.29745
   2244.00        0.00000        0.29753
   2245.00        0.00000        0.29758
   2246.00        0.00000        0.29759
   2247.00        0.00000        0.29758
   2248.00        0.00000        0.29753
   2249.00        0.00000        0.29745
   2250.00        0.00000        0.29733
   2251.00        0.00000        0.29720
   2252.00        0.00000        0.29700
   2253.00        0.00000        0.29678
   2254.00        0.00000        0.29651
   2255.00        0.00000        0.29622
   2256.00        0.00000        0.29587
   2257.00        0.00000        0.29547
   2258.00        0.00000        0.29504
   2259.00        0.00000        0.29456
   2260.00        0.00000        0.29404
   2261.00        0.00000        0.29346
   2262.00        0.00000        0.29283
   2263.00        0.00000        0.29214
   2264.00        0.00000        0.29141
   2265.00        0.00000        0.29062
   2266.00        0.00000        0.28978
   2267.00        0.00000        0.28886
   2268.00        0.00000        0.28790
   2269.00        0.00000        0.28688
   2270.00        0.00000        0.28580
   2271.00        0.00000        0.28464
   2272.00        0.00000        0.28342
   2273.00        0.00000        0.28214
   2274.00        0.00000        0.28079
   2275.00        0.00000        0.27937
   2276.00        0.00000        0.27788
   2277.00        0.00000        0.27632
   2278.00        0.00000        0.27469
   2279.00        0.00000        0.27299
   2280.00        0.00000        0.27122
   2281.00        0.00000        0.26938
   2282.00        0.00000        0.26747
   2283.00        0.00000        0.26547
   2284.00        0.00000        0.26341
   2285.00        0.00000        0.26128
   2286.00        0.00000        0.25906
   2287.00        0.00000        0.25679
   2288.00        0.00000        0.25444
   2289.00        0.00000        0.25200
   2290.00        0.00000        0.24951
   2291.00        0.00000        0.24693
   2292.00        0.00000        0.24429
   2293.00        0.00000        0.24158
   2294.00        0.00000        0.23878
   2295.00        0.00000        0.23593
   2296.00        0.00000        0.23300
   2297.00        0.00000        0.23001
   2298.00        0.00000        0.22696
   2299.00        0.00000        0.22383
   2300.00        0.00000        0.22064
   2301.00        0.00000        0.21739
   2302.00        0.00000        0.21407
   2303.00        0.00000        0.21069
   2304.00        0.00000        0.20726
   2305.00        0.00000        0.20377
   2306.00        0.00000        0.20021
   2307.00        0.00000        0.19659
   2308.00        0.00000        0.19293
   2309.00        0.00000        0.18921
   2310.00        0.00000        0.18546
   2311.00        0.00000        0.18163
   2312.00        0.00000        0.17776
   2313.00        0.00000        0.17386
   2314.00        0.00000        0.16989
   2315.00        0.00000        0.16589
   2316.00        0.00000        0.16185
   2317.00        0.00000        0.15776
   2318.00        0.00000        0.15364
   2319.00        0.00000        0.14948
   2320.00        0.00000        0.14528
   2321.00        0.00000        0.14104
   2322.00        0.00000        0.13678
   2323.00        0.00000        0.13248
   2324.00        0.00000        0.12814
   2325.00        0.00000        0.12379
   2326.00        0.00000        0.11940
   2327.00        0.00000        0.11499
   2328.00        0.00000        0.11057
   2329.00        0.00000        0.10609
   2330.00        0.00000        0.10161
   2331.00        0.00000        0.09711
   2332.00        0.00000        0.09258
   2333.00        0.00000        0.08804
   2334.00        0.00000        0.08347
   2335.00        0.00000        0.07889
   2336.00        0.00000        0.07430
   2337.00        0.00000        0.06967
   2338.00        0.00000        0.06505
   2339.00        0.00000        0.06041
   2340.00        0.00000        0.05576
   2341.00        0.00000        0.05107
   2342.00        0.00000        0.04640
   2343.00        0.00000        0.04170
   2344.00        0.00000        0.03700
   2345.00        0.00000        0.03229
   2346.00        0.00000        0.02756
   2347.00        0.00000        0.02283
   2348.00        0.00000        0.01808
   2349.00        0.00000        0.01332
   2350.00        0.00000        0.00856
   2351.00        0.00000        0.00378
   2352.00        0.00000       -0.00099
   2353.00        0.00000       -0.00578
   2354.00        0.00000       -0.01057
   2355.00        0.00000       -0.01538
   2356.00        0.00000       -0.02019
   2357.00        0.00000       -0.02501
   2358.00        0.00000       -0.02983
   2359.00        0.00000       -0.03467
   2360.00        0.00000       -0.03951
   2361.00        0.00000       -0.04436
   2362.00        0.00000       -0.04921
   2363.00        0.00000       -0.05408
   2364.00        0.00000       -0.05894
   2365.00        0.00000       -0.06383
   2366.00        0.00000       -0.06871
   2367.00        0.00000       -0.07361
   2368.00        0.00000       -0.07851
   2369.00        0.00000       -0.08342
   2370.00        0.00000       -0.08833
   2371.00        0.00000       -0.09326
   2372.00        0.00000       -0.09819
   2373.00        0.00000       -0.10312
   2374.00        0.00000       -0.10806
   2375.00        0.00000       -0.11301
   2376.00        0.00000       -0.11797
   2377.00        0.00000       -0.12292
   2378.00        0.00000       -0.12790
   2379.00        0.00000       -0.13286
   2380.00        0.00000       -0.13783
   2381.00        0.00000       -0.14282
   2382.00        0.00000       -0.14780
   2383.00        0.00000       -0.15279
   2384.00        0.00000       -0.15778
   2385.00        0.00000       -0.16277
   2386.00        0.00000       -0.16776
   2387.00        0.00000       -0.17273
   2388.00        0.00000       -0.17772
   2389.00        0.00000       -0.18271
   2390.00        0.00000       -0.18768
   2391.00        0.00000       -0.19264
   2392.00        0.00000       -0.19762
   2393.00        0.00000       -0.20256
   2394.00        0.00000       -0.20750
   2395.00        0.00000       -0.21243
   2396.00        0.00000       -0.21736
   2397.00        0.00000       -0.22226
   2398.00        0.00000       -0.22714
   2399.00        0.00000       -0.23199
   2400.00        0.00000       -0.23683
   2401.00        0.00000       -0.24165
   2402.00        0.00000       -0.24643
   2403.00        0.00000       -0.25119
   2404.00        0.00000       -0.25591
   2405.00        0.00000       -0.26059
   2406.00        0.00000       -0.26524
   2407.00        0.00000       -0.26984
   2408.00        0.00000       -0.27440
   2409.00        0.00000       -0.27890
   2410.00        0.00000       -0.28336
   2411.00        0.00000       -0.28777
   2412.00        0.00000       -0.29210
   2413.00        0.00000       -0.29639
   2414.00        0.00000       -0.30060
   2415.00        0.00000       -0.30473
   2416.00        0.00000       -0.30881
   2417.00        0.00000       -0.31279
   2418.00        0.00000       -0.31670
   2419.00        0.00000       -0.32053
   2420.00        0.00000       -0.32425
   2421.00        0.00000       -0.32788
   2422.00        0.00000       -0.33142
   2423.00        0.00000       -0.33485
   2424.00        0.00000       -0.33818
   2425.00        0.00000       -0.34140
   2426.00        0.00000       -0.34450
   2427.00        0.00000       -0.34747
   2428.00        0.00000       -0.35033
   2429.00        0.00000       -0.35304
   2430.00        0.00000       -0.35564
   2431.00        0.00000       -0.35809
   2432.00        0.00000       -0.36040
   2433.00        0.00000       -0.36256
   2434.00        0.00000       -0.36458
   2435.00        0.00000       -0.36644
   2436.00        0.00000       -0.36815
   2437.00        0.00000       -0.36969
   2438.00        0.00000       -0.37106
   2439.00        0.00000       -0.37227
   2440.00        0.00000       -0.37331
   2441.00        0.00000       -0.37416
   2442.00        0.00000       -0.37485
   2443.00        0.00000       -0.37534
   2444.00        0.00000       -0.37566
   2445.00        0.00000       -0.37578
   2446.00        0.00000       -0.37572
   2447.00        0.00000       -0.37546
   2448.00        0.00000       -0.37500
   2449.00        0.00000       -0.37434
   2450.00        0.00000       -0.37349
   2451.00        0.00000       -0.37244
   2452.00        0.00000       -0.37119
   2453.00        0.00000       -0.36972
   2454.00        0.00000       -0.36806
   2455.00        0.00000       -0.36620
   2456.00        0.00000       -0.36412
   2457.00        0.00000       -0.36183
   2458.00        0.00000       -0.35934
   2459.00        0.00000       -0.35666
   2460.00        0.00000       -0.35376
   2461.00        0.00000       -0.35066
   2462.00        0.00000       -0.34737
   2463.00        0.00000       -0.34386
   2464.00        0.00000       -0.34016
   2465.00        0.00000       -0.33626
   2466.00        0.00000       -0.33217
   2467.00        0.00000       -0.32788
   2468.00        0.00000       -0.32341
   2469.00        0.00000       -0.31876
   2470.00        0.00000       -0.31392
   2471.00        0.00000       -0.30890
   2472.00        0.00000       -0.30371
   2473.00        0.00000       -0.29834
   2474.00        0.00000       -0.29282
   2475.00        0.00000       -0.28712
   2476.00        0.00000       -0.28128
   2477.00        0.00000       -0.27530
   2478.00        0.00000       -0.26917
   2479.00        0.00000       -0.26289
   2480.00        0.00000       -0.25648
   2481.00        0.00000       -0.24995
   2482.00        0.00000       -0.24330
   2483.00        0.00000       -0.23654
   2484.00        0.00000       -0.22968
   2485.00        0.00000       -0.22272
   2486.00        0.00000       -0.21567
   2487.00        0.00000       -0.20853
   2488.00        0.00000       -0.20131
   2489.00        0.00000       -0.19403
   2490.00        0.00000       -0.18669
   2491.00        0.00000       -0.17931
   2492.00        0.00000       -0.17188
   2493.00        0.00000       -0.16441
   2494.00        0.00000       -0.15692
   2495.00        0.00000       -0.14940
   2496.00        0.00000       -0.14188
   2497.00        0.00000       -0.13435
   2498.00        0.00000       -0.12685
   2499.00        0.00000       -0.11934
   2500.00        0.00000       -0.11186
   2501.00        0.00000       -0.10443
   2502.00        0.00000       -0.09702
   2503.00        0.00000       -0.08966
   2504.00        0.00000       -0.08237
   2505.00        0.00000       -0.07513
   2506.00        0.00000       -0.06798
   2507.00        0.00000       -0.06091
   2508.00        0.00000       -0.05392
   2509.00        0.00000       -0.04703
   2510.00        0.00000       -0.04025
   2511.00        0.00000       -0.03358
   2512.00        0.00000       -0.02702
   2513.00        0.00000       -0.02060
   2514.00        0.00000       -0.01431
   2515.00        0.00000       -0.00816
   2516.00        0.00000       -0.00217
   2517.00        0.00000        0.00369
   2518.00        0.00000        0.00938
   2519.00        0.00000        0.01491
   2520.00        0.00000        0.02026
   2521.00        0.00000        0.02544
   2522.00        0.00000        0.03044
   2523.00        0.00000        0.03525
   2524.00        0.00000        0.03987
   2525.00        0.00000        0.04431
   2526.00        0.00000        0.04854
   2527.00        0.00000        0.05257
   2528.00        0.00000        0.05640
   2529.00        0.00000        0.06001
   2530.00        0.00000        0.06342
   2531.00        0.00000        0.06660
   2532.00        0.00000        0.06958
   2533.00        0.00000        0.07234
   2534.00        0.00000        0.07487
   2535.00        0.00000        0.07721
   2536.00        0.00000        0.07930
   2537.00        0.00000        0.08118
   2538.00        0.00000        0.08284
   2539.00        0.00000        0.08427
   2540.00        0.00000        0.08549
   2541.00        0.00000        0.08649
   2542.00        0.00000        0.08727
   2543.00        0.00000        0.08781
   2544.00        0.00000        0.08817
   2545.00        0.00000        0.08829
   2546.00        0.00000        0.08820
   2547.00        0.00000        0.08791
   2548.00        0.00000        0.08740
   2549.00        0.00000        0.08669
   2550.00        0.00000        0.08578
   2551.00        0.00000        0.08467
   2552.00        0.00000        0.08337
   2553.00        0.00000        0.08188
   2554.00        0.00000        0.08022
   2555.00        0.00000        0.07835
   2556.00        0.00000        0.07632
   2557.00        0.00000        0.07413
   2558.00        0.00000        0.07176
   2559.00        0.00000        0.06923
   2560.00        0.00000        0.06656
   2561.00        0.00000        0.06372
   2562.00        0.00000        0.06076
   2563.00        0.00000        0.05765
   2564.00        0.00000        0.05441
   2565.00        0.00000        0.05106
   2566.00        0.00000        0.04758
   2567.00        0.00000        0.04398
   2568.00        0.00000        0.04028
   2569.00        0.00000        0.03650
   2570.00        0.00000        0.03262
   2571.00        0.00000        0.02866
   2572.00        0.00000        0.02463
   2573.00        0.00000        0.02052
   2574.00        0.00000        0.01636
   2575.00        0.00000        0.01213
   2576.00        0.00000        0.00786
   2577.00        0.00000        0.00356
   2578.00        0.00000       -0.00079
   2579.00        0.00000       -0.00516
   2580.00        0.00000       -0.00954
   2581.00        0.00000       -0.01393
   2582.00        0.00000       -0.01833
   2583.00        0.00000       -0.02272
   2584.00        0.00000       -0.02711
   2585.00        0.00000       -0.03148
   2586.00        0.00000       -0.03581
   2587.00        0.00000       -0.04013
   2588.00        0.00000       -0.04439
   2589.00        0.00000       -0.04861
   2590.00        0.00000       -0.05278
   2591.00        0.00000       -0.05690
   2592.00        0.00000       -0.06094
   2593.00        0.00000       -0.06491
   2594.00        0.00000       -0.06880
   2595.00        0.00000       -0.07262
   2596.00        0.00000       -0.07634
   2597.00        0.00000       -0.07996
   2598.00        0.00000       -0.08348
   2599.00        0.00000       -0.08688
   2600.00        0.00000       -0.09018
   2601.00        0.00000       -0.09335
   2602.00        0.00000       -0.09641
   2603.00        0.00000       -0.09933
   2604.00        0.00000       -0.10213
   2605.00        0.00000       -0.10477
   2606.00        0.00000       -0.10727
   2607.00        0.00000       -0.10962
   2608.00        0.00000       -0.11183
   2609.00        0.00000       -0.11388
   2610.00        0.00000       -0.11575
   2611.00        0.00000       -0.11748
   2612.00        0.00000       -0.11903
   2613.00        0.00000       -0.12041
   2614.00        0.00000       -0.12163
   2615.00        0.00000       -0.12267
   2616.00        0.00000       -0.12352
   2617.00        0.00000       -0.12419
   2618.00        0.00000       -0.12469
   2619.00        0.00000       -0.12500
   2620.00        0.00000       -0.12512
   2621.00        0.00000       -0.12508
   2622.00        0.00000       -0.12482
   2623.00        0.00000       -0.12439
   2624.00        0.00000       -0.12375
   2625.00        0.00000       -0.12294
   2626.00        0.00000       -0.12193
   2627.00        0.00000       -0.12074
   2628.00        0.00000       -0.11935
   2629.00        0.00000       -0.11778
   2630.00        0.00000       -0.11601
   2631.00        0.00000       -0.11407
   2632.00        0.00000       -0.11194
   2633.00        0.00000       -0.10962
   2634.00        0.00000       -0.10713
   2635.00        0.00000       -0.10446
   2636.00        0.00000       -0.10161
   2637.00        0.00000       -0.09859
   2638.00        0.00000       -0.09538
   2639.00        0.00000       -0.09203
   2640.00        0.00000       -0.08849
   2641.00        0.00000       -0.08479
   2642.00        0.00000       -0.08095
   2643.00        0.00000       -0.07695
   2644.00        0.00000       -0.07278
   2645.00        0.00000       -0.06848
   2646.00        0.00000       -0.06404
   2647.00        0.00000       -0.05946
   2648.00        0.00000       -0.05475
   2649.00        0.00000       -0.04991
   2650.00        0.00000       -0.04494
   2651.00        0.00000       -0.03986
   2652.00        0.00000       -0.03467
   2653.00        0.00000       -0.02936
   2654.00        0.00000       -0.02396
   2655.00        0.00000       -0.01846
   2656.00        0.00000       -0.01288
   2657.00        0.00000       -0.00720
   2658.00        0.00000       -0.00145
   2659.00        0.00000        0.00436
   2660.00        0.00000        0.01025
   2661.00        0.00000        0.01619
   2662.00        0.00000        0.02219
   2663.00        0.00000        0.02823
   2664.00        0.00000        0.03432
   2665.00        0.00000        0.04042
   2666.00        0.00000        0.04655
   2667.00        0.00000        0.05270
   2668.00        0.00000        0.05887
   2669.00        0.00000        0.06503
   2670.00        0.00000        0.07120
   2671.00        0.00000        0.07735
   2672.00        0.00000        0.08350
   2673.00        0.00000        0.08960
   2674.00        0.00000        0.09569
   2675.00        0.00000        0.10172
   2676.00        0.00000        0.10771
   2677.00        0.00000        0.11366
   2678.00        0.00000        0.11954
   2679.00        0.00000        0.12535
   2680.00        0.00000        0.13109
   2681.00        0.00000        0.13675
   2682.00        0.00000        0.14232
   2683.00        0.00000        0.14780
   2684.00        0.00000        0.15317
   2685.00        0.00000        0.15845
   2686.00        0.00000        0.16359
   2687.00        0.00000        0.16862
   2688.00        0.00000        0.17354
   2689.00        0.00000        0.17831
   2690.00        0.00000        0.18294
   2691.00        0.00000        0.18744
   2692.00        0.00000        0.19177
   2693.00        0.00000        0.19595
   2694.00        0.00000        0.19998
   2695.00        0.00000        0.20384
   2696.00        0.00000        0.20753
   2697.00        0.00000        0.21104
   2698.00        0.00000        0.21437
   2699.00        0.00000        0.21751
   2700.00        0.00000        0.22047
   2701.00        0.00000        0.22324
   2702.00        0.00000        0.22581
   2703.00        0.00000        0.22818
   2704.00        0.00000        0.23035
   2705.00        0.00000        0.23232
   2706.00        0.00000        0.23407
   2707.00        0.00000        0.23561
   2708.00        0.00000        0.23694
   2709.00        0.00000        0.23805
   2710.00        0.00000        0.23895
   2711.00        0.00000        0.23964
   2712.00        0.00000        0.24011
   2713.00        0.00000        0.24036
   2714.00        0.00000        0.24037
   2715.00        0.00000        0.24019
   2716.00        0.00000        0.23976
   2717.00        0.00000        0.23914
   2718.00        0.00000        0.23828
   2719.00        0.00000        0.23721
   2720.00        0.00000        0.23593
   2721.00        0.00000        0.23442
   2722.00        0.00000        0.23271
   2723.00        0.00000        0.23079
   2724.00        0.00000        0.22865
   2725.00        0.00000        0.22630
   2726.00        0.00000        0.22377
   2727.00        0.00000        0.22102
   2728.00        0.00000        0.21808
   2729.00        0.00000        0.21495
   2730.00        0.00000        0.21162
   2731.00        0.00000        0.20811
   2732.00        0.00000        0.20444
   2733.00        0.00000        0.20058
   2734.00        0.00000        0.19653
   2735.00        0.00000        0.19234
   2736.00        0.00000        0.18799
   2737.00        0.00000        0.18347
   2738.00        0.00000        0.17882
   2739.00        0.00000        0.17401
   2740.00        0.00000        0.16907
   2741.00        0.00000        0.16400
   2742.00        0.00000        0.15880
   2743.00        0.00000        0.15349
   2744.00        0.00000        0.14807
   2745.00        0.00000        0.14253
   2746.00        0.00000        0.13692
   2747.00        0.00000        0.13120
   2748.00        0.00000        0.12540
   2749.00        0.00000        0.11952
   2750.00        0.00000        0.11357
   2751.00        0.00000        0.10756
   2752.00        0.00000        0.10150
   2753.00        0.00000        0.09540
   2754.00        0.00000        0.08923
   2755.00        0.00000        0.08305
   2756.00        0.00000        0.07684
   2757.00        0.00000        0.07062
   2758.00        0.00000        0.06438
   2759.00        0.00000        0.05814
   2760.00        0.00000        0.05188
   2761.00        0.00000        0.04565
   2762.00        0.00000        0.03943
   2763.00        0.00000        0.03323
   2764.00        0.00000        0.02707
   2765.00        0.00000        0.02095
   2766.00        0.00000        0.01486
   2767.00        0.00000        0.00882
   2768.00        0.00000        0.00284
   2769.00        0.00000       -0.00310
   2770.00        0.00000       -0.00894
   2771.00        0.00000       -0.01474
   2772.00        0.00000       -0.02045
   2773.00        0.00000       -0.02608
   2774.00        0.00000       -0.03162
   2775.00        0.00000       -0.03708
   2776.00        0.00000       -0.04243
   2777.00        0.00000       -0.04770
   2778.00        0.00000       -0.05286
   2779.00        0.00000       -0.05791
   2780.00        0.00000       -0.06284
   2781.00        0.00000       -0.06767
   2782.00        0.00000       -0.07237
   2783.00        0.00000       -0.07697
   2784.00        0.00000       -0.08144
   2785.00        0.00000       -0.08578
   2786.00        0.00000       -0.09001
   2787.00        0.00000       -0.09412
   2788.00        0.00000       -0.09808
   2789.00        0.00000       -0.10191
   2790.00        0.00000       -0.10564
   2791.00        0.00000       -0.10921
   2792.00        0.00000       -0.11266
   2793.00        0.00000       -0.11598
   2794.00        0.00000       -0.11917
   2795.00        0.00000       -0.12224
   2796.00        0.00000       -0.12517
   2797.00        0.00000       -0.12798
   2798.00        0.00000       -0.13065
   2799.00        0.00000       -0.13319
   2800.00        0.00000       -0.13562
   2801.00        0.00000       -0.13794
   2802.00        0.00000       -0.14012
   2803.00        0.00000       -0.14218
   2804.00        0.00000       -0.14413
   2805.00        0.00000       -0.14598
   2806.00        0.00000       -0.14771
   2807.00        0.00000       -0.14932
   2808.00        0.00000       -0.15083
   2809.00        0.00000       -0.15225
   2810.00        0.00000       -0.15356
   2811.00        0.00000       -0.15479
   2812.00        0.00000       -0.15591
   2813.00        0.00000       -0.15694
   2814.00        0.00000       -0.15790
   2815.00        0.00000       -0.15875
   2816.00        0.00000       -0.15955
   2817.00        0.00000       -0.16025
   2818.00        0.00000       -0.16089
   2819.00        0.00000       -0.16147
   2820.00        0.00049       -0.16197
   2821.00        0.00098       -0.16241
   2822.00        0.00146       -0.16280
   2823.00        0.00195       -0.16313
   2824.00        0.00244       -0.16341
   2825.00        0.00293       -0.16364
   2826.00        0.00342       -0.16382
   2827.00        0.00391       -0.16397
   2828.00        0.00439       -0.16408
   2829.00        0.00488       -0.16414
   2830.00        0.00537       -0.16418
   2831.00        0.00586       -0.16418
   2832.00        0.00635       -0.16417
   2833.00        0.00684       -0.16412
   2834.00        0.00732       -0.16405
   2835.00        0.00781       -0.16397
   2836.00        0.00781       -0.16386
   2837.00        0.00781       -0.16374
   2838.00        0.00781       -0.16360
   2839.00        0.00781       -0.16345
   2840.00        0.00781       -0.16330
   2841.00        0.00781       -0.16313
   2842.00        0.00781       -0.16295
   2843.00        0.00781       -0.16277
   2844.00        0.00781       -0.16258
   2845.00        0.00781       -0.16240
   2846.00        0.00781       -0.16220
   2847.00        0.00781       -0.16200
   2848.00        0.00781       -0.16180
   2849.00        0.00781       -0.16159
   2850.00        0.00781       -0.16139
   2851.00        0.00781       -0.16118
   2852.00        0.00781       -0.16098
   2853.00        0.00781       -0.16077
   2854.00        0.00781       -0.16055
   2855.00        0.00781       -0.16034
   2856.00        0.00781       -0.16011
   2857.00        0.00781       -0.15988
   2858.00        0.00781       -0.15965
   2859.00        0.00781       -0.15942
   2860.00        0.00781       -0.15918
   2861.00        0.00781       -0.15892
   2862.00        0.00781       -0.15866
   2863.00        0.00781       -0.15839
   2864.00        0.00781       -0.15811
   2865.00        0.00781       -0.15782
   2866.00        0.00781       -0.15752
   2867.00        0.00781       -0.15718
   2868.00        0.00781       -0.15685
   2869.00        0.00781       -0.15649
   2870.00        0.00781       -0.15611
   2871.00        0.00781       -0.15572
   2872.00        0.00781       -0.15529
   2873.00        0.00781       -0.15485
   2874.00        0.00781       -0.15437
   2875.00        0.00781       -0.15388
   2876.00        0.00781       -0.15335
   2877.00        0.00781       -0.15280
   2878.00        0.00781       -0.15221
   2879.00        0.00781       -0.15160
   2880.00        0.00781       -0.15094
   2881.00        0.00781       -0.15025
   2882.00        0.00781       -0.14954
   2883.00        0.00781       -0.14877
   2884.00        0.00781       -0.14796
   2885.00        0.00781       -0.14713
   2886.00        0.00781       -0.14626
   2887.00        0.00781       -0.14532
   2888.00        0.00781       -0.14436
   2889.00        0.00781       -0.14336
   2890.00        0.00781       -0.14230
   2891.00        0.00781       -0.14120
   2892.00        0.00781       -0.14006
   2893.00        0.00781       -0.13887
   2894.00        0.00781       -0.13763
   2895.00        0.00781       -0.13635
   2896.00        0.00781       -0.13503
   2897.00        0.00781       -0.13365
   2898.00        0.00781       -0.13223
   2899.00        0.00781       -0.13077
   2900.00        0.00781       -0.12924
   2901.00        0.00781       -0.12769
   2902.00        0.00781       -0.12607
   2903.00        0.00781       -0.12440
   2904.00        0.00781       -0.12270
   2905.00        0.00781       -0.12094
   2906.00        0.00781       -0.11916
   2907.00        0.00781       -0.11731
   2908.00        0.00781       -0.11542
   2909.00        0.00781       -0.11348
   2910.00        0.00781       -0.11150
   2911.00        0.00781       -0.10947
   2912.00        0.00781       -0.10741
   2913.00        0.00781       -0.10530
   2914.00        0.00781       -0.10315
   2915.00        0.00781       -0.10095
   2916.00        0.00781       -0.09872
   2917.00        0.00781       -0.09645
   2918.00        0.00781       -0.09415
   2919.00        0.00781       -0.09180
   2920.00        0.00781       -0.08942
   2921.00        0.00781       -0.08699
   2922.00        0.00781       -0.08453
   2923.00        0.00781       -0.08205
   2924.00        0.00781       -0.07953
   2925.00        0.00781       -0.07697
   2926.00        0.00781       -0.07439
   2927.00        0.00781       -0.07176
   2928.00        0.00781       -0.06912
   2929.00        0.00781       -0.06645
   2930.00        0.00781       -0.06375
   2931.00        0.00781       -0.06102
   2932.00        0.00781       -0.05826
   2933.00        0.00781       -0.05548
   2934.00        0.00781       -0.05267
   2935.00        0.00781       -0.04985
   2936.00        0.00781       -0.04701
   2937.00        0.00781       -0.04414
   2938.00        0.00781       -0.04124
   2939.00        0.00781       -0.03835
   2940.00        0.00781       -0.03542
   2941.00        0.00781       -0.03247
   2942.00        0.00781       -0.02950
   2943.00        0.00781       -0.02652
   2944.00        0.00781       -0.02353
   2945.00        0.00781       -0.02051
   2946.00        0.00781       -0.01749
   2947.00        0.00781       -0.01445
   2948.00        0.00781       -0.01140
   2949.00        0.00781       -0.00833
   2950.00        0.00781       -0.00525
   2951.00        0.00781       -0.00217
   2952.00        0.00781        0.00093
   2953.00        0.00781        0.00404
   2954.00        0.00781        0.00716
   2955.00        0.00781        0.01028
   2956.00        0.00781        0.01343
   2957.00        0.00781        0.01657
   2958.00        0.00781        0.01971
   2959.00        0.00781        0.02287
   2960.00        0.00781        0.02603
   2961.00        0.00781        0.02921
   2962.00        0.00781        0.03238
   2963.00        0.00781        0.03555
   2964.00        0.00781        0.03874
   2965.00        0.00781        0.04193
   2966.00        0.00781        0.04512
   2967.00        0.00781        0.04832
   2968.00        0.00781        0.05151
   2969.00        0.00781        0.05472
   2970.00        0.00781        0.05791
   2971.00        0.00781        0.06111
   2972.00        0.00781        0.06432
   2973.00        0.00781        0.06750
   2974.00        0.00781        0.07071
   2975.00        0.00781        0.07391
   2976.00        0.00781        0.07710
   2977.00        0.00781        0.08029
   2978.00        0.00781        0.08348
   2979.00        0.00781        0.08667
   2980.00        0.00781        0.08984
   2981.00        0.00781        0.09302
   2982.00        0.00781        0.09619
   2983.00        0.00781        0.09935
   2984.00        0.00781        0.10249
   2985.00        0.00781        0.10564
   2986.00        0.00781        0.10876
   2987.00        0.00781        0.11188
   2988.00        0.00781        0.11499
   2989.00        0.00781        0.11807
   2990.00        0.00781        0.12115
   2991.00        0.00781        0.12422
   2992.00        0.00781        0.12726
   2993.00        0.00781        0.13028
   2994.00        0.00781        0.13329
   2995.00        0.00781        0.13626
   2996.00        0.00781        0.13922
   2997.00        0.00781        0.14217
   2998.00        0.00781        0.14507
   2999.00        0.00781        0.14795
   3000.00        0.00732        0.15080
   3001.00        0.00684        0.15363
   3002.00        0.00635        0.15642
   3003.00        0.00586        0.15916
   3004.00        0.00537        0.16188
   3005.00        0.00488        0.16457
   3006.00        0.00439        0.16719
   3007.00        0.00391        0.16978
   3008.00        0.00342        0.17235
   3009.00        0.00293        0.17484
   3010.00        0.00244        0.17729
   3011.00        0.00195        0.17969
   3012.00        0.00146        0.18204
   3013.00        0.00098        0.18433
   3014.00        0.00049        0.18655
   3015.00        0.00000        0.18872
   3016.00        0.00000        0.19083
   3017.00        0.00000        0.19287
   3018.00        0.00000        0.19484
   3019.00        0.00000        0.19673
   3020.00        0.00000        0.19855
   3021.00        0.00000        0.20029
   3022.00        0.00000        0.20195
   3023.00        0.00000        0.20354
   3024.00        0.00000        0.20503
   3025.00        0.00000        0.20644
   3026.00        0.00000        0.20775
   3027.00        0.00000        0.20897
   3028.00        0.00000        0.21008
   3029.00        0.00000        0.21111
   3030.00        0.00000        0.21202
   3031.00        0.00000        0.21283
   3032.00        0.00000        0.21355
   3033.00        0.00000        0.21414
   3034.00        0.00000        0.21461
   3035.00        0.00000        0.21498
   3036.00        0.00000        0.21524
   3037.00        0.00000        0.21536
   3038.00        0.00000        0.21536
   3039.00        0.00000        0.21526
   3040.00        0.00000        0.21501
   3041.00       -0.00049        0.21463
   3042.00       -0.00098        0.21413
   3043.00       -0.00146        0.21349
   3044.00       -0.00195        0.21272
   3045.00       -0.00244        0.21181
   3046.00       -0.00293        0.21077
   3047.00       -0.00342        0.20959
   3048.00       -0.00391        0.20827
   3049.00       -0.00439        0.20682
   3050.00       -0.00488        0.20522
   3051.00       -0.00537        0.20348
   3052.00       -0.00586        0.20160
   3053.00       -0.00635        0.19957
   3054.00       -0.00684        0.19742
   3055.00       -0.00684        0.19511
   3056.00       -0.00684        0.19267
   3057.00       -0.00684        0.19009
   3058.00       -0.00684        0.18736
   3059.00       -0.00684        0.18451
   3060.00       -0.00684        0.18152
   3061.00       -0.00684        0.17839
   3062.00       -0.00684        0.17513
   3063.00       -0.00684        0.17174
   3064.00       -0.00684        0.16823
   3065.00       -0.00684        0.16458
   3066.00       -0.00684        0.16081
   3067.00       -0.00684        0.15692
   3068.00       -0.00684        0.15292
   3069.00       -0.00684        0.14880
   3070.00       -0.00684        0.14456
   3071.00       -0.00684        0.14023
   3072.00       -0.00684        0.13579
   3073.00       -0.00684        0.13124
   3074.00       -0.00684        0.12660
   3075.00       -0.00684        0.12189
   3076.00       -0.00684        0.11707
   3077.00       -0.00684        0.11217
   3078.00       -0.00684        0.10721
   3079.00       -0.00684        0.10216
   3080.00       -0.00684        0.09705
   3081.00       -0.00684        0.09187
   3082.00       -0.00684        0.08664
   3083.00       -0.00684        0.08136
   3084.00       -0.00684        0.07603
   3085.00       -0.00684        0.07068
   3086.00       -0.00684        0.06528
   3087.00       -0.00684        0.05984
   3088.00       -0.00684        0.05440
   3089.00       -0.00684        0.04892
   3090.00       -0.00684        0.04344
   3091.00       -0.00684        0.03796
   3092.00       -0.00684        0.03247
   3093.00       -0.00684        0.02699
   3094.00       -0.00684        0.02153
   3095.00       -0.00684        0.01608
   3096.00       -0.00684        0.01065
   3097.00       -0.00684        0.00526
   3098.00       -0.00684       -0.00011
   3099.00       -0.00635       -0.00543
   3100.00       -0.00586       -0.01070
   3101.00       -0.00537       -0.01593
   3102.00       -0.00488       -0.02110
   3103.00       -0.00439       -0.02621
   3104.00       -0.00391       -0.03125
   3105.00       -0.00342       -0.03622
   3106.00       -0.00293       -0.04112
   3107.00       -0.00244       -0.04594
   3108.00       -0.00195       -0.05067
   3109.00       -0.00146       -0.05533
   3110.00       -0.00098       -0.05989
   3111.00       -0.00049       -0.06435
   3112.00        0.00000       -0.06871
   3113.00        0.00049       -0.07297
   3114.00        0.00098       -0.07712
   3115.00        0.00146       -0.08116
   3116.00        0.00195       -0.08510
   3117.00        0.00244       -0.08891
   3118.00        0.00244       -0.09262
   3119.00        0.00244       -0.09621
   3120.00        0.00244       -0.09967
   3121.00        0.00244       -0.10303
   3122.00        0.00244       -0.10625
   3123.00        0.00244       -0.10934
   3124.00        0.00244       -0.11232
   3125.00        0.00244       -0.11516
   3126.00        0.00244       -0.11789
   3127.00        0.00244       -0.12048
   3128.00        0.00244       -0.12294
   3129.00        0.00244       -0.12527
   3130.00        0.00244       -0.12749
   3131.00        0.00244       -0.12958
   3132.00        0.00244       -0.13155
   3133.00        0.00244       -0.13338
   3134.00        0.00244       -0.13509
   3135.00        0.00244       -0.13667
   3136.00        0.00244       -0.13814
   3137.00        0.00244       -0.13948
   3138.00        0.00244       -0.14070
   3139.00        0.00244       -0.14182
   3140.00        0.00244       -0.14281
   3141.00        0.00244       -0.14368
   3142.00        0.00244       -0.14444
   3143.00        0.00244       -0.14510
   3144.00        0.00244       -0.14565
   3145.00        0.00244       -0.14607
   3146.00        0.00244       -0.14641
   3147.00        0.00244       -0.14664
   3148.00        0.00244       -0.14677
   3149.00        0.00244       -0.14679
   3150.00        0.00244       -0.14673
   3151.00        0.00244       -0.14658
   3152.00        0.00244       -0.14632
   3153.00        0.00244       -0.14598
   3154.00        0.00244       -0.14555
   3155.00        0.00244       -0.14503
   3156.00        0.00244       -0.14444
   3157.00        0.00244       -0.14375
   3158.00        0.00244       -0.14299
   3159.00        0.00244       -0.14217
   3160.00        0.00244       -0.14125
   3161.00        0.00244       -0.14026
   3162.00        0.00244       -0.13921
   3163.00        0.00244       -0.13808
   3164.00        0.00244       -0.13689
   3165.00        0.00244       -0.13562
   3166.00        0.00244       -0.13429
   3167.00        0.00244       -0.13289
   3168.00        0.00244       -0.13144
   3169.00        0.00244       -0.12993
   3170.00        0.00244       -0.12834
   3171.00        0.00244       -0.12671
   3172.00        0.00244       -0.12500
   3173.00        0.00244       -0.12325
   3174.00        0.00244       -0.12144
   3175.00        0.00244       -0.11957
   3176.00        0.00244       -0.11765
   3177.00        0.00244       -0.11568
   3178.00        0.00244       -0.11363
   3179.00        0.00244       -0.11156
   3180.00        0.00244       -0.10941
   3181.00        0.00244       -0.10721
   3182.00        0.00244       -0.10497
   3183.00        0.00244       -0.10268
   3184.00        0.00244       -0.10031
   3185.00        0.00244       -0.09792
   3186.00        0.00244       -0.09546
   3187.00        0.00244       -0.09294
   3188.00        0.00244       -0.09039
   3189.00        0.00244       -0.08778
   3190.00        0.00244       -0.08511
   3191.00        0.00244       -0.08240
   3192.00        0.00244       -0.07964
   3193.00        0.00244       -0.07683
   3194.00        0.00244       -0.07396
   3195.00        0.00244       -0.07104
   3196.00        0.00244       -0.06807
   3197.00        0.00244       -0.06506
   3198.00        0.00244       -0.06200
   3199.00        0.00244       -0.05888
   3200.00        0.00244       -0.05573
   3201.00        0.00244       -0.05252
   3202.00        0.00244       -0.04927
   3203.00        0.00244       -0.04596
   3204.00        0.00244       -0.04262
   3205.00        0.00244       -0.03923
   3206.00        0.00244       -0.03580
   3207.00        0.00244       -0.03233
   3208.00        0.00244       -0.02882
   3209.00        0.00244       -0.02527
   3210.00        0.00244       -0.02168
   3211.00        0.00244       -0.01805
   3212.00        0.00244       -0.01439
   3213.00        0.00244       -0.01071
   3214.00        0.00244       -0.00699
   3215.00        0.00244       -0.00323
   3216.00        0.00244        0.00053
   3217.00        0.00244        0.00433
   3218.00        0.00244        0.00815
   3219.00        0.00244        0.01198
   3220.00        0.00244        0.01584
   3221.00        0.00244        0.01970
   3222.00        0.00244        0.02357
   3223.00        0.00244        0.02745
   3224.00        0.00244        0.03133
   3225.00        0.00244        0.03522
   3226.00        0.00244        0.03911
   3227.00        0.00244        0.04298
   3228.00        0.00244        0.04684
   3229.00        0.00244        0.05070
   3230.00        0.00244        0.05455
   3231.00        0.00244        0.05838
   3232.00        0.00244        0.06218
   3233.00        0.00244        0.06595
   3234.00        0.00244        0.06970
   3235.00        0.00244        0.07341
   3236.00        0.00244        0.07709
   3237.00        0.00244        0.08073
   3238.00        0.00244        0.08434
   3239.00        0.00244        0.08789
   3240.00        0.00244        0.09138
   3241.00        0.00244        0.09485
   3242.00        0.00244        0.09824
   3243.00        0.00244        0.10158
   3244.00        0.00244        0.10486
   3245.00        0.00244        0.10808
   3246.00        0.00244        0.11122
   3247.00        0.00244        0.11430
   3248.00        0.00244        0.11731
   3249.00        0.00244        0.12025
   3250.00        0.00244        0.12311
   3251.00        0.00244        0.12589
   3252.00        0.00244        0.12860
   3253.00        0.00244        0.13121
   3254.00        0.00244        0.13376
   3255.00        0.00244        0.13622
   3256.00        0.00244        0.13858
   3257.00        0.00244        0.14087
   3258.00        0.00244        0.14307
   3259.00        0.00244        0.14517
   3260.00        0.00244        0.14719
   3261.00        0.00244        0.14912
   3262.00        0.00244        0.15097
   3263.00        0.00244        0.15274
   3264.00        0.00244        0.15440
   3265.00        0.00244        0.15599
   3266.00        0.00244        0.15749
   3267.00        0.00244        0.15891
   3268.00        0.00244        0.16023
   3269.00        0.00244        0.16148
   3270.00        0.00244        0.16266
   3271.00        0.00244        0.16374
   3272.00        0.00244        0.16476
   3273.00        0.00244        0.16570
   3274.00        0.00244        0.16656
   3275.00        0.00244        0.16736
   3276.00        0.00244        0.16808
   3277.00        0.00244        0.16873
   3278.00        0.00244        0.16934
   3279.00        0.00244        0.16988
   3280.00        0.00244        0.17035
   3281.00        0.00244        0.17078
   3282.00        0.00244        0.17114
   3283.00        0.00244        0.17146
   3284.00        0.00244        0.17174
   3285.00        0.00244        0.17197
   3286.00        0.00244        0.17216
   3287.00        0.00244        0.17232
   3288.00        0.00244        0.17242
   3289.00        0.00244        0.17252
   3290.00        0.00244        0.17256
   3291.00        0.00244        0.17259
   3292.00        0.00244        0.17259
   3293.00        0.00244        0.17258
   3294.00        0.00244        0.17255
   3295.00        0.00244        0.17249
   3296.00        0.00244        0.17242
   3297.00        0.00244        0.17235
   3298.00        0.00244        0.17226
   3299.00        0.00244        0.17216
   3300.00        0.00244        0.17207
   3301.00        0.00244        0.17197
   3302.00        0.00244        0.17188
   3303.00        0.00244        0.17177
   3304.00        0.00244        0.17166
   3305.00        0.00244        0.17157
   3306.00        0.00244        0.17148
   3307.00        0.00244        0.17139
   3308.00        0.00244        0.17130
   3309.00        0.00244        0.17120
   3310.00        0.00244        0.17113
   3311.00        0.00244        0.17104
   3312.00        0.00244        0.17096
   3313.00        0.00244        0.17088
   3314.00        0.00244        0.17081
   3315.00        0.00244        0.17073
   3316.00        0.00244        0.17064
   3317.00        0.00244        0.17055
   3318.00        0.00244        0.17044
   3319.00        0.00244        0.17033
   3320.00        0.00244        0.17021
   3321.00        0.00244        0.17007
   3322.00        0.00244        0.16991
   3323.00        0.00244        0.16972
   3324.00        0.00244        0.16949
   3325.00        0.00244        0.16925
   3326.00        0.00244        0.16898
   3327.00        0.00244        0.16864
   3328.00        0.00195        0.16827
   3329.00        0.00146        0.16786
   3330.00        0.00098        0.16739
   3331.00        0.00098        0.16685
   3332.00        0.00098        0.16624
   3333.00        0.00098        0.16559
   3334.00        0.00098        0.16484
   3335.00        0.00098        0.16402
   3336.00        0.00098        0.16312
   3337.00        0.00098        0.16211
   3338.00        0.00098        0.16101
   3339.00        0.00098        0.15982
   3340.00        0.00098        0.15851
   3341.00        0.00098        0.15709
   3342.00        0.00098        0.15556
   3343.00        0.00098        0.15390
   3344.00        0.00098        0.15211
   3345.00        0.00098        0.15019
   3346.00        0.00098        0.14813
   3347.00        0.00098        0.14594
   3348.00        0.00098        0.14359
   3349.00        0.00098        0.14108
   3350.00        0.00098        0.13843
   3351.00        0.00098        0.13562
   3352.00        0.00098        0.13264
   3353.00        0.00098        0.12950
   3354.00        0.00098        0.12619
   3355.00        0.00098        0.12271
   3356.00        0.00098        0.11906
   3357.00        0.00098        0.11523
   3358.00        0.00098        0.11122
   3359.00        0.00098        0.10703
   3360.00        0.00098        0.10266
   3361.00        0.00098        0.09811
   3362.00        0.00098        0.09338
   3363.00        0.00146        0.08849
   3364.00        0.00195        0.08339
   3365.00        0.00244        0.07812
   3366.00        0.00293        0.07268
   3367.00        0.00342        0.06705
   3368.00        0.00391        0.06125
   3369.00        0.00439        0.05528
   3370.00        0.00488        0.04915
   3371.00        0.00537        0.04285
   3372.00        0.00586        0.03638
   3373.00        0.00635        0.02975
   3374.00        0.00684        0.02298
   3375.00        0.00732        0.01605
   3376.00        0.00781        0.00899
   3377.00        0.00830        0.00179
   3378.00        0.00879       -0.00555
   3379.00        0.00928       -0.01302
   3380.00        0.00977       -0.02060
   3381.00        0.01025       -0.02831
   3382.00        0.01074       -0.03610
   3383.00        0.01123       -0.04399
   3384.00        0.01172       -0.05199
   3385.00        0.01221       -0.06006
   3386.00        0.01270       -0.06819
   3387.00        0.01318       -0.07640
   3388.00        0.01367       -0.08467
   3389.00        0.01416       -0.09299
   3390.00        0.01465       -0.10133
   3391.00        0.01514       -0.10973
   3392.00        0.01562       -0.11812
   3393.00        0.01562       -0.12654
   3394.00        0.01562       -0.13496
   3395.00        0.01562       -0.14337
   3396.00        0.01562       -0.15176
   3397.00        0.01562       -0.16013
   3398.00        0.01562       -0.16846
   3399.00        0.01562       -0.17674
   3400.00        0.01562       -0.18498
   3401.00        0.01562       -0.19315
   3402.00        0.01562       -0.20125
   3403.00        0.01562       -0.20926
   3404.00        0.01562       -0.21719
   3405.00        0.01562       -0.22501
   3406.00        0.01562       -0.23273
   3407.00        0.01562       -0.24033
   3408.00        0.01562       -0.24780
   3409.00        0.01562       -0.25516
   3410.00        0.01562       -0.26236
   3411.00        0.01562       -0.26941
   3412.00        0.01514       -0.27631
   3413.00        0.01465       -0.28305
   3414.00        0.01416       -0.28963
   3415.00        0.01367       -0.29602
   3416.00        0.01318       -0.30223
   3417.00        0.01270       -0.30827
   3418.00        0.01221       -0.31410
   3419.00        0.01172       -0.31975
   3420.00        0.01123       -0.32520
   3421.00        0.01074       -0.33043
   3422.00        0.01025       -0.33545
   3423.00        0.00977       -0.34027
   3424.00        0.00928       -0.34486
   3425.00        0.00879       -0.34926
   3426.00        0.00830       -0.35341
   3427.00        0.00781       -0.35736
   3428.00        0.00732       -0.36107
   3429.00        0.00684       -0.36456
   3430.00        0.00635       -0.36783
   3431.00        0.00586       -0.37088
   3432.00        0.00537       -0.37369
   3433.00        0.00488       -0.37628
   3434.00        0.00439       -0.37865
   3435.00        0.00391       -0.38080
   3436.00        0.00342       -0.38272
   3437.00        0.00293       -0.38443
   3438.00        0.00244       -0.38591
   3439.00        0.00195       -0.38719
   3440.00        0.00146       -0.38824
   3441.00        0.00098       -0.38910
   3442.00        0.00049       -0.38976
   3443.00        0.00000       -0.39020
   3444.00       -0.00049       -0.39044
   3445.00       -0.00098       -0.39050
   3446.00       -0.00146       -0.39037
   3447.00       -0.00195       -0.39005
   3448.00       -0.00244       -0.38956
   3449.00       -0.00293       -0.38887
   3450.00       -0.00342       -0.38803
   3451.00       -0.00391       -0.38702
   3452.00       -0.00439       -0.38585
   3453.00       -0.00488       -0.38454
   3454.00       -0.00537       -0.38306
   3455.00       -0.00586       -0.38145
   3456.00       -0.00635       -0.37970
   3457.00       -0.00684       -0.37781
   3458.00       -0.00732       -0.37581
   3459.00       -0.00781       -0.37367
   3460.00       -0.00830       -0.37143
   3461.00       -0.00879       -0.36908
   3462.00       -0.00928       -0.36661
   3463.00       -0.00977       -0.36406
   3464.00       -0.01025       -0.36140
   3465.00       -0.01074       -0.35866
   3466.00       -0.01123       -0.35583
   3467.00       -0.01172       -0.35294
   3468.00       -0.01270       -0.34996
   3469.00       -0.01367       -0.34691
   3470.00       -0.01465       -0.34380
   3471.00       -0.01562       -0.34062
   3472.00       -0.01660       -0.33740
   3473.00       -0.01758       -0.33412
   3474.00       -0.01855       -0.33080
   3475.00       -0.01953       -0.32742
   3476.00       -0.02051       -0.32401
   3477.00       -0.02148       -0.32054
   3478.00       -0.02246       -0.31706
   3479.00       -0.02344       -0.31354
   3480.00       -0.02441       -0.30998
   3481.00       -0.02539       -0.30640
   3482.00       -0.02637       -0.30280
   3483.00       -0.02734       -0.29916
   3484.00       -0.02832       -0.29550
   3485.00       -0.02930       -0.29182
   3486.00       -0.03027       -0.28813
   3487.00       -0.03125       -0.28441
   3488.00       -0.03223       -0.28067
   3489.00       -0.03320       -0.27692
   3490.00       -0.03418       -0.27315
   3491.00       -0.03516       -0.26935
   3492.00       -0.03613       -0.26553
   3493.00       -0.03711       -0.26170
   3494.00       -0.03809       -0.25784
   3495.00       -0.03906       -0.25397
   3496.00       -0.04004       -0.25008
   3497.00       -0.04150       -0.24615
   3498.00       -0.04297       -0.24222
   3499.00       -0.04443       -0.23825
   3500.00       -0.04590       -0.23427
   3501.00       -0.04736       -0.23026
   3502.00       -0.04883       -0.22621
   3503.00       -0.05029       -0.22214
   3504.00       -0.05176       -0.21803
   3505.00       -0.05322       -0.21388
   3506.00       -0.05469       -0.20972
   3507.00       -0.05566       -0.20552
   3508.00       -0.05664       -0.20128
   3509.00       -0.05762       -0.19699
   3510.00       -0.05859       -0.19267
   3511.00       -0.05957       -0.18832
   3512.00       -0.06055       -0.18393
   3513.00       -0.06152       -0.17949
   3514.00       -0.06250       -0.17500
   3515.00       -0.06348       -0.17047
   3516.00       -0.06445       -0.16591
   3517.00       -0.06543       -0.16129
   3518.00       -0.06641       -0.15663
   3519.00       -0.06738       -0.15193
   3520.00       -0.06836       -0.14719
   3521.00       -0.06934       -0.14240
   3522.00       -0.07031       -0.13756
   3523.00       -0.07129       -0.13269
   3524.00       -0.07227       -0.12776
   3525.00       -0.07324       -0.12280
   3526.00       -0.07373       -0.11780
   3527.00       -0.07422       -0.11276
   3528.00       -0.07471       -0.10770
   3529.00       -0.07520       -0.10258
   3530.00       -0.07568       -0.09744
   3531.00       -0.07617       -0.09229
   3532.00       -0.07666       -0.08708
   3533.00       -0.07715       -0.08186
   3534.00       -0.07764       -0.07663
   3535.00       -0.07812       -0.07137
   3536.00       -0.07861       -0.06610
   3537.00       -0.07861       -0.06082
   3538.00       -0.07861       -0.05553
   3539.00       -0.07861       -0.05025
   3540.00       -0.07861       -0.04495
   3541.00       -0.07861       -0.03969
   3542.00       -0.07861       -0.03441
   3543.00       -0.07861       -0.02917
   3544.00       -0.07861       -0.02394
   3545.00       -0.07861       -0.01874
   3546.00       -0.07861       -0.01357
   3547.00       -0.07812       -0.00844
   3548.00       -0.07764       -0.00336
   3549.00       -0.07715        0.00168
   3550.00       -0.07666        0.00667
   3551.00       -0.07617        0.01160
   3552.00       -0.07568        0.01646
   3553.00       -0.07520        0.02126
   3554.00       -0.07471        0.02597
   3555.00       -0.07422        0.03061
   3556.00       -0.07373        0.03516
   3557.00       -0.07275        0.03961
   3558.00       -0.07178        0.04398
   3559.00       -0.07080        0.04823
   3560.00       -0.06982        0.05238
   3561.00       -0.06885        0.05641
   3562.00       -0.06787        0.06033
   3563.00       -0.06689        0.06413
   3564.00       -0.06592        0.06781
   3565.00       -0.06494        0.07135
   3566.00       -0.06396        0.07475
   3567.00       -0.06299        0.07803
   3568.00       -0.06201        0.08116
   3569.00       -0.06104        0.08414
   3570.00       -0.06006        0.08698
   3571.00       -0.05859        0.08965
   3572.00       -0.05713        0.09218
   3573.00       -0.05566        0.09454
   3574.00       -0.05420        0.09676
   3575.00       -0.05273        0.09882
   3576.00       -0.05127        0.10071
   3577.00       -0.04980        0.10243
   3578.00       -0.04834        0.10399
   3579.00       -0.04688        0.10539
   3580.00       -0.04541        0.10663
   3581.00       -0.04395        0.10770
   3582.00       -0.04248        0.10861
   3583.00       -0.04102        0.10936
   3584.00       -0.03955        0.10994
   3585.00       -0.03809        0.11037
   3586.00       -0.03662        0.11063
   3587.00       -0.03516        0.11073
   3588.00       -0.03369        0.11069
   3589.00       -0.03223        0.11049
   3590.00       -0.03076        0.11014
   3591.00       -0.02930        0.10965
   3592.00       -0.02783        0.10901
   3593.00       -0.02588        0.10823
   3594.00       -0.02393        0.10732
   3595.00       -0.02197        0.10628
   3596.00       -0.02002        0.10509
   3597.00       -0.01807        0.10379
   3598.00       -0.01611        0.10236
   3599.00       -0.01416        0.10081
   3600.00       -0.01221        0.09917
   3601.00       -0.01025        0.09741
   3602.00       -0.00830        0.09555
   3603.00       -0.00635        0.09360
   3604.00       -0.00439        0.09155
   3605.00       -0.00244        0.08943
   3606.00       -0.00049        0.08722
   3607.00        0.00146        0.08495
   3608.00        0.00342        0.08260
   3609.00        0.00537        0.08018
   3610.00        0.00732        0.07773
   3611.00        0.00928        0.07521
   3612.00        0.01123        0.07266
   3613.00        0.01318        0.07005
   3614.00        0.01514        0.06743
   3615.00        0.01709        0.06476
   3616.00        0.01904        0.06207
   3617.00        0.02100        0.05936
   3618.00        0.02295        0.05663
   3619.00        0.02539        0.05389
   3620.00        0.02783        0.05115
   3621.00        0.03027        0.04839
   3622.00        0.03271        0.04564
   3623.00        0.03516        0.04289
   3624.00        0.03760        0.04015
   3625.00        0.04004        0.03741
   3626.00        0.04248        0.03470
   3627.00        0.04492        0.03200
   3628.00        0.04736        0.02931
   3629.00        0.04980        0.02664
   3630.00        0.05225        0.02400
   3631.00        0.05469        0.02136
   3632.00        0.05713        0.01877
   3633.00        0.05908        0.01617
   3634.00        0.06104        0.01363
   3635.00        0.06299        0.01108
   3636.00        0.06494        0.00858
   3637.00        0.06689        0.00609
   3638.00        0.06885        0.00362
   3639.00        0.07080        0.00116
   3640.00        0.07275       -0.00127
   3641.00        0.07471       -0.00368
   3642.00        0.07666       -0.00607
   3643.00        0.07861       -0.00845
   3644.00        0.08057       -0.01083
   3645.00        0.08252       -0.01318
   3646.00        0.08447       -0.01555
   3647.00        0.08643       -0.01790
   3648.00        0.08789       -0.02025
   3649.00        0.08936       -0.02260
   3650.00        0.09082       -0.02496
   3651.00        0.09229       -0.02733
   3652.00        0.09375       -0.02971
   3653.00        0.09521       -0.03210
   3654.00        0.09668       -0.03452
   3655.00        0.09814       -0.03696
   3656.00        0.09961       -0.03941
   3657.00        0.10059       -0.04192
   3658.00        0.10156       -0.04443
   3659.00        0.10254       -0.04700
   3660.00        0.10352       -0.04961
   3661.00        0.10449       -0.05226
   3662.00        0.10547       -0.05495
   3663.00        0.10645       -0.05769
   3664.00        0.10693       -0.06050
   3665.00        0.10742       -0.06335
   3666.00        0.10791       -0.06627
   3667.00        0.10840       -0.06924
   3668.00        0.10889       -0.07228
   3669.00        0.10938       -0.07539
   3670.00        0.10938       -0.07857
   3671.00        0.10938       -0.08182
   3672.00        0.10938       -0.08513
   3673.00        0.10938       -0.08852
   3674.00        0.10938       -0.09198
   3675.00        0.10938       -0.09552
   3676.00        0.10889       -0.09912
   3677.00        0.10840       -0.10281
   3678.00        0.10791       -0.10657
   3679.00        0.10742       -0.11041
   3680.00        0.10693       -0.11432
   3681.00        0.10645       -0.11830
   3682.00        0.10547       -0.12234
   3683.00        0.10449       -0.12646
   3684.00        0.10352       -0.13066
   3685.00        0.10254       -0.13492
   3686.00        0.10156       -0.13922
   3687.00        0.10059       -0.14360
   3688.00        0.09961       -0.14804
   3689.00        0.09863       -0.15253
   3690.00        0.09717       -0.15706
   3691.00        0.09570       -0.16165
   3692.00        0.09424       -0.16628
   3693.00        0.09277       -0.17093
   3694.00        0.09131       -0.17563
   3695.00        0.08984       -0.18034
   3696.00        0.08838       -0.18510
   3697.00        0.08691       -0.18987
   3698.00        0.08496       -0.19464
   3699.00        0.08301       -0.19943
   3700.00        0.08105       -0.20421
   3701.00        0.07910       -0.20900
   3702.00        0.07715       -0.21378
   3703.00        0.07520       -0.21854
   3704.00        0.07324       -0.22327
   3705.00        0.07129       -0.22798
   3706.00        0.06934       -0.23265
   3707.00        0.06738       -0.23729
   3708.00        0.06543       -0.24188
   3709.00        0.06348       -0.24643
   3710.00        0.06152       -0.25092
   3711.00        0.05908       -0.25533
   3712.00        0.05664       -0.25967
   3713.00        0.05420       -0.26396
   3714.00        0.05176       -0.26814
   3715.00        0.04932       -0.27226
   3716.00        0.04688       -0.27628
   3717.00        0.04443       -0.28020
   3718.00        0.04199       -0.28403
   3719.00        0.03955       -0.28773
   3720.00        0.03711       -0.29134
   3721.00        0.03467       -0.29483
   3722.00        0.03223       -0.29820
   3723.00        0.02979       -0.30145
   3724.00        0.02734       -0.30458
   3725.00        0.02490       -0.30757
   3726.00        0.02246       -0.31042
   3727.00        0.02002       -0.31316
   3728.00        0.01758       -0.31573
   3729.00        0.01514       -0.31818
   3730.00        0.01270       -0.32048
   3731.00        0.01025       -0.32265
   3732.00        0.00781       -0.32466
   3733.00        0.00537       -0.32654
   3734.00        0.00293       -0.32826
   3735.00        0.00049       -0.32983
   3736.00       -0.00195       -0.33125
   3737.00       -0.00439       -0.33253
   3738.00       -0.00635       -0.33368
   3739.00       -0.00830       -0.33467
   3740.00       -0.01025       -0.33551
   3741.00       -0.01221       -0.33621
   3742.00       -0.01416       -0.33676
   3743.00       -0.01611       -0.33719
   3744.00       -0.01807       -0.33746
   3745.00       -0.02002       -0.33760
   3746.00       -0.02197       -0.33762
   3747.00       -0.02393       -0.33749
   3748.00       -0.02588       -0.33725
   3749.00       -0.02783       -0.33687
   3750.00       -0.02979       -0.33638
   3751.00       -0.03174       -0.33577
   3752.00       -0.03369       -0.33504
   3753.00       -0.03564       -0.33420
   3754.00       -0.03760       -0.33327
   3755.00       -0.03955       -0.33221
   3756.00       -0.04150       -0.33107
   3757.00       -0.04346       -0.32983
   3758.00       -0.04541       -0.32851
   3759.00       -0.04736       -0.32709
   3760.00       -0.04883       -0.32559
   3761.00       -0.05029       -0.32402
   3762.00       -0.05176       -0.32239
   3763.00       -0.05322       -0.32066
   3764.00       -0.05469       -0.31889
   3765.00       -0.05615       -0.31705
   3766.00       -0.05762       -0.31516
   3767.00       -0.05908       -0.31322
   3768.00       -0.06055       -0.31122
   3769.00       -0.06201       -0.30917
   3770.00       -0.06348       -0.30710
   3771.00       -0.06494       -0.30499
   3772.00       -0.06592       -0.30284
   3773.00       -0.06689       -0.30066
   3774.00       -0.06787       -0.29846
   3775.00       -0.06885       -0.29623
   3776.00       -0.06982       -0.29398
   3777.00       -0.07080       -0.29172
   3778.00       -0.07178       -0.28943
   3779.00       -0.07275       -0.28714
   3780.00       -0.07373       -0.28482
   3781.00       -0.07471       -0.28250
   3782.00       -0.07520       -0.28018
   3783.00       -0.07568       -0.27785
   3784.00       -0.07617       -0.27551
   3785.00       -0.07666       -0.27318
   3786.00       -0.07715       -0.27083
   3787.00       -0.07764       -0.26848
   3788.00       -0.07812       -0.26614
   3789.00       -0.07861       -0.26378
   3790.00       -0.07861       -0.26143
   3791.00       -0.07861       -0.25908
   3792.00       -0.07861       -0.25671
   3793.00       -0.07861       -0.25436
   3794.00       -0.07861       -0.25200
   3795.00       -0.07861       -0.24963
   3796.00       -0.07861       -0.24725
   3797.00       -0.07812       -0.24487
   3798.00       -0.07764       -0.24248
   3799.00       -0.07715       -0.24008
   3800.00       -0.07666       -0.23767
   3801.00       -0.07617       -0.23526
   3802.00       -0.07568       -0.23282
   3803.00       -0.07520       -0.23038
   3804.00       -0.07422       -0.22791
   3805.00       -0.07324       -0.22542
   3806.00       -0.07227       -0.22290
   3807.00       -0.07129       -0.22037
   3808.00       -0.07031       -0.21782
   3809.00       -0.06934       -0.21523
   3810.00       -0.06836       -0.21262
   3811.00       -0.06738       -0.20996
   3812.00       -0.06592       -0.20729
   3813.00       -0.06445       -0.20457
   3814.00       -0.06299       -0.20181
   3815.00       -0.06152       -0.19902
   3816.00       -0.06006       -0.19620
   3817.00       -0.05859       -0.19333
   3818.00       -0.05713       -0.19041
   3819.00       -0.05566       -0.18745
   3820.00       -0.05420       -0.18445
   3821.00       -0.05273       -0.18140
   3822.00       -0.05127       -0.17830
   3823.00       -0.04932       -0.17514
   3824.00       -0.04736       -0.17195
   3825.00       -0.04541       -0.16870
   3826.00       -0.04346       -0.16541
   3827.00       -0.04150       -0.16205
   3828.00       -0.03955       -0.15866
   3829.00       -0.03760       -0.15521
   3830.00       -0.03564       -0.15172
   3831.00       -0.03369       -0.14816
   3832.00       -0.03174       -0.14458
   3833.00       -0.02979       -0.14093
   3834.00       -0.02783       -0.13725
   3835.00       -0.02588       -0.13351
   3836.00       -0.02393       -0.12975
   3837.00       -0.02197       -0.12593
   3838.00       -0.02002       -0.12207
   3839.00       -0.01807       -0.11818
   3840.00       -0.01611       -0.11426
   3841.00       -0.01416       -0.11029
   3842.00       -0.01221       -0.10631
   3843.00       -0.01025       -0.10229
   3844.00       -0.00830       -0.09825
   3845.00       -0.00635       -0.09419
   3846.00       -0.00439       -0.09010
   3847.00       -0.00293       -0.08601
   3848.00       -0.00146       -0.08191
   3849.00        0.00000       -0.07779
   3850.00        0.00146       -0.07367
   3851.00        0.00293       -0.06956
   3852.00        0.00439       -0.06544
   3853.00        0.00586       -0.06134
   3854.00        0.00732       -0.05725
   3855.00        0.00879       -0.05316
   3856.00        0.01025       -0.04910
   3857.00        0.01172       -0.04507
   3858.00        0.01318       -0.04106
   3859.00        0.01465       -0.03709
   3860.00        0.01611       -0.03316
   3861.00        0.01709       -0.02927
   3862.00        0.01807       -0.02541
   3863.00        0.01904       -0.02161
   3864.00        0.02002       -0.01785
   3865.00        0.02100       -0.01416
   3866.00        0.02197       -0.01053
   3867.00        0.02295       -0.00697
   3868.00        0.02393       -0.00346
   3869.00        0.02490       -0.00005
   3870.00        0.02588        0.00331
   3871.00        0.02686        0.00658
   3872.00        0.02783        0.00977
   3873.00        0.02881        0.01286
   3874.00        0.02930        0.01588
   3875.00        0.02979        0.01881
   3876.00        0.03027        0.02164
   3877.00        0.03076        0.02437
   3878.00        0.03125        0.02701
   3879.00        0.03174        0.02953
   3880.00        0.03223        0.03197
   3881.00        0.03271        0.03429
   3882.00        0.03320        0.03650
   3883.00        0.03369        0.03860
   3884.00        0.03418        0.04059
   3885.00        0.03467        0.04248
   3886.00        0.03516        0.04425
   3887.00        0.03564        0.04591
   3888.00        0.03613        0.04745
   3889.00        0.03662        0.04889
   3890.00        0.03711        0.05020
   3891.00        0.03760        0.05141
   3892.00        0.03809        0.05251
   3893.00        0.03857        0.05348
   3894.00        0.03906        0.05434
   3895.00        0.03955        0.05510
   3896.00        0.04004        0.05574
   3897.00        0.04004        0.05627
   3898.00        0.04004        0.05669
   3899.00        0.04004        0.05701
   3900.00        0.04004        0.05722
   3901.00        0.04004        0.05733
   3902.00        0.04004        0.05733
   3903.00        0.04004        0.05722
   3904.00        0.04004        0.05702
   3905.00        0.04004        0.05673
   3906.00        0.04004        0.05634
   3907.00        0.04004        0.05585
   3908.00        0.04004        0.05527
   3909.00        0.04004        0.05460
   3910.00        0.04004        0.05383
   3911.00        0.04004        0.05299
   3912.00        0.04004        0.05206
   3913.00        0.04004        0.05106
   3914.00        0.04004        0.04996
   3915.00        0.04004        0.04878
   3916.00        0.04004        0.04755
   3917.00        0.04004        0.04622
   3918.00        0.04004        0.04483
   3919.00        0.04004        0.04337
   3920.00        0.04004        0.04182
   3921.00        0.04004        0.04022
   3922.00        0.04004        0.03856
   3923.00        0.04004        0.03682
   3924.00        0.04004        0.03502
   3925.00        0.04004        0.03316
   3926.00        0.03955        0.03123
   3927.00        0.03906        0.02925
   3928.00        0.03857        0.02721
   3929.00        0.03809        0.02510
   3930.00        0.03760        0.02293
   3931.00        0.03711        0.02072
   3932.00        0.03662        0.01843
   3933.00        0.03613        0.01608
   3934.00        0.03564        0.01369
   3935.00        0.03516        0.01123
   3936.00        0.03467        0.00870
   3937.00        0.03418        0.00612
   3938.00        0.03369        0.00346
   3939.00        0.03320        0.00076
   3940.00        0.03271       -0.00201
   3941.00        0.03223       -0.00485
   3942.00        0.03174       -0.00775
   3943.00        0.03125       -0.01073
   3944.00        0.03027       -0.01378
   3945.00        0.02930       -0.01689
   3946.00        0.02832       -0.02007
   3947.00        0.02734       -0.02333
   3948.00        0.02637       -0.02667
   3949.00        0.02539       -0.03008
   3950.00        0.02441       -0.03357
   3951.00        0.02344       -0.03714
   3952.00        0.02246       -0.04080
   3953.00        0.02148       -0.04454
   3954.00        0.02051       -0.04837
   3955.00        0.01953       -0.05229
   3956.00        0.01855       -0.05630
   3957.00        0.01758       -0.06041
   3958.00        0.01660       -0.06461
   3959.00        0.01562       -0.06889
   3960.00        0.01465       -0.07327
   3961.00        0.01367       -0.07776
   3962.00        0.01270       -0.08235
   3963.00        0.01172       -0.08704
   3964.00        0.01074       -0.09183
   3965.00        0.00977       -0.09671
   3966.00        0.00879       -0.10170
   3967.00        0.00830       -0.10680
   3968.00        0.00781       -0.11198
   3969.00        0.00732       -0.11728
   3970.00        0.00684       -0.12268
   3971.00        0.00635       -0.12819
   3972.00        0.00586       -0.13379
   3973.00        0.00537       -0.13950
   3974.00        0.00488       -0.14529
   3975.00        0.00439       -0.15118
   3976.00        0.00391       -0.15717
   3977.00        0.00342       -0.16325
   3978.00        0.00293       -0.16942
   3979.00        0.00244       -0.17567
   3980.00        0.00244       -0.18202
   3981.00        0.00244       -0.18845
   3982.00        0.00244       -0.19493
   3983.00        0.00244       -0.20151
   3984.00        0.00244       -0.20815
   3985.00        0.00244       -0.21484
   3986.00        0.00244       -0.22160
   3987.00        0.00244       -0.22842
   3988.00        0.00244       -0.23529
   3989.00        0.00244       -0.24219
   3990.00        0.00293       -0.24913
   3991.00        0.00342       -0.25610
   3992.00        0.00391       -0.26311
   3993.00        0.00439       -0.27013
   3994.00        0.00488       -0.27715
   3995.00        0.00537       -0.28418
   3996.00        0.00586       -0.29121
   3997.00        0.00635       -0.29823
   3998.00        0.00684       -0.30524
   3999.00        0.00732       -0.31223
   4000.00        0.00781       -0.31917
   4001.00        0.00830       -0.32608
   4002.00        0.00879       -0.33295
   4003.00        0.00928       -0.33977
   4004.00        0.01025       -0.34651
   4005.00        0.01123       -0.35320
   4006.00        0.01221       -0.35980
   4007.00        0.01318       -0.36632
   4008.00        0.01416       -0.37274
   4009.00        0.01514       -0.37907
   4010.00        0.01611       -0.38528
   4011.00        0.01709       -0.39140
   4012.00        0.01807       -0.39738
   4013.00        0.01904       -0.40324
   4014.00        0.02002       -0.40897
   4015.00        0.02100       -0.41455
   4016.00        0.02148       -0.41998
   4017.00        0.02197       -0.42526
   4018.00        0.02246       -0.43039
   4019.00        0.02295       -0.43535
   4020.00        0.02344       -0.44014
   4021.00        0.02393       -0.44476
   4022.00        0.02441       -0.44920
   4023.00        0.02490       -0.45345
   4024.00        0.02539       -0.45752
   4025.00        0.02588       -0.46138
   4026.00        0.02637       -0.46506
   4027.00        0.02686       -0.46855
   4028.00        0.02734       -0.47183
   4029.00        0.02783       -0.47490
   4030.00        0.02832       -0.47778
   4031.00        0.02881       -0.48045
   4032.00        0.02881       -0.48291
   4033.00        0.02881       -0.48517
   4034.00        0.02881       -0.48721
   4035.00        0.02881       -0.48904
   4036.00        0.02881       -0.49068
   4037.00        0.02881       -0.49210
   4038.00        0.02881       -0.49332
   4039.00        0.02881       -0.49434
   4040.00        0.02881       -0.49515
   4041.00        0.02881       -0.49576
   4042.00        0.02881       -0.49619
   4043.00        0.02881       -0.49640
   4044.00        0.02881       -0.49644
   4045.00        0.02832       -0.49629
   4046.00        0.02783       -0.49596
   4047.00        0.02734       -0.49544
   4048.00        0.02686       -0.49475
   4049.00        0.02637       -0.49390
   4050.00        0.02588       -0.49287
   4051.00        0.02539       -0.49170
   4052.00        0.02490       -0.49036
   4053.00        0.02441       -0.48888
   4054.00        0.02393       -0.48726
   4055.00        0.02344       -0.48550
   4056.00        0.02295       -0.48363
   4057.00        0.02246       -0.48163
   4058.00        0.02197       -0.47951
   4059.00        0.02148       -0.47728
   4060.00        0.02100       -0.47495
   4061.00        0.02051       -0.47252
   4062.00        0.02002       -0.47000
   4063.00        0.01953       -0.46741
   4064.00        0.01904       -0.46474
   4065.00        0.01855       -0.46201
   4066.00        0.01807       -0.45920
   4067.00        0.01758       -0.45636
   4068.00        0.01709       -0.45346
   4069.00        0.01660       -0.45052
   4070.00        0.01611       -0.44754
   4071.00        0.01562       -0.44455
   4072.00        0.01514       -0.44151
   4073.00        0.01465       -0.43848
   4074.00        0.01416       -0.43544
   4075.00        0.01367       -0.43237
   4076.00        0.01318       -0.42932
   4077.00        0.01221       -0.42628
   4078.00        0.01123       -0.42325
   4079.00        0.01025       -0.42023
   4080.00        0.00928       -0.41722
   4081.00        0.00830       -0.41425
   4082.00        0.00732       -0.41130
   4083.00        0.00635       -0.40839
   4084.00        0.00537       -0.40550
   4085.00        0.00488       -0.40265
   4086.00        0.00439       -0.39984
   4087.00        0.00391       -0.39708
   4088.00        0.00342       -0.39435
   4089.00        0.00293       -0.39168
   4090.00        0.00244       -0.38904
   4091.00        0.00195       -0.38646
   4092.00        0.00146       -0.38393
   4093.00        0.00098       -0.38142
   4094.00        0.00049       -0.37898
   4095.00        0.00000       -0.37659
   4096.00       -0.00049       -0.37424
   4097.00       -0.00098       -0.37193
   4098.00       -0.00195       -0.36967
   4099.00       -0.00293       -0.36746
   4100.00       -0.00391       -0.36528
   4101.00       -0.00488       -0.36314
   4102.00       -0.00586       -0.36105
   4103.00       -0.00684       -0.35898
   4104.00       -0.00781       -0.35695
   4105.00       -0.00879       -0.35493
   4106.00       -0.00977       -0.35295
   4107.00       -0.01074       -0.35098
   4108.00       -0.01172       -0.34904
   4109.00       -0.01221       -0.34712
   4110.00       -0.01270       -0.34520
   4111.00       -0.01318       -0.34329
   4112.00       -0.01367       -0.34138
   4113.00       -0.01416       -0.33948
   4114.00       -0.01465       -0.33755
   4115.00       -0.01514       -0.33563
   4116.00       -0.01562       -0.33371
   4117.00       -0.01611       -0.33176
   4118.00       -0.01660       -0.32979
   4119.00       -0.01709       -0.32779
   4120.00       -0.01758       -0.32576
   4121.00       -0.01807       -0.32370
   4122.00       -0.01855       -0.32161
   4123.00       -0.01904       -0.31947
   4124.00       -0.01953       -0.31729
   4125.00       -0.02002       -0.31506
   4126.00       -0.02051       -0.31279
   4127.00       -0.02100       -0.31046
   4128.00       -0.02148       -0.30807
   4129.00       -0.02197       -0.30563
   4130.00       -0.02246       -0.30313
   4131.00       -0.02295       -0.30057
   4132.00       -0.02344       -0.29794
   4133.00       -0.02393       -0.29524
   4134.00       -0.02441       -0.29248
   4135.00       -0.02490       -0.28964
   4136.00       -0.02539       -0.28674
   4137.00       -0.02588       -0.28377
   4138.00       -0.02637       -0.28073
   4139.00       -0.02686       -0.27762
   4140.00       -0.02734       -0.27443
   4141.00       -0.02783       -0.27118
   4142.00       -0.02832       -0.26785
   4143.00       -0.02881       -0.26447
   4144.00       -0.02930       -0.26100
   4145.00       -0.02979       -0.25749
   4146.00       -0.03027       -0.25391
   4147.00       -0.03076       -0.25026
   4148.00       -0.03125       -0.24657
   4149.00       -0.03174       -0.24281
   4150.00       -0.03223       -0.23900
   4151.00       -0.03271       -0.23515
   4152.00       -0.03320       -0.23126
   4153.00       -0.03369       -0.22733
   4154.00       -0.03369       -0.22334
   4155.00       -0.03369       -0.21935
   4156.00       -0.03369       -0.21532
   4157.00       -0.03369       -0.21126
   4158.00       -0.03369       -0.20718
   4159.00       -0.03369       -0.20311
   4160.00       -0.03369       -0.19902
   4161.00       -0.03369       -0.19493
   4162.00       -0.03369       -0.19084
   4163.00       -0.03369       -0.18675
   4164.00       -0.03369       -0.18269
   4165.00       -0.03320       -0.17865
   4166.00       -0.03271       -0.17464
   4167.00       -0.03223       -0.17065
   4168.00       -0.03174       -0.16672
   4169.00       -0.03125       -0.16281
   4170.00       -0.03076       -0.15897
   4171.00       -0.03027       -0.15518
   4172.00       -0.02979       -0.15144
   4173.00       -0.02930       -0.14778
   4174.00       -0.02881       -0.14420
   4175.00       -0.02832       -0.14069
   4176.00       -0.02783       -0.13725
   4177.00       -0.02686       -0.13391
   4178.00       -0.02588       -0.13066
   4179.00       -0.02490       -0.12752
   4180.00       -0.02393       -0.12448
   4181.00       -0.02295       -0.12154
   4182.00       -0.02197       -0.11871
   4183.00       -0.02100       -0.11600
   4184.00       -0.02002       -0.11340
   4185.00       -0.01904       -0.11093
   4186.00       -0.01807       -0.10858
   4187.00       -0.01709       -0.10635
   4188.00       -0.01611       -0.10426
   4189.00       -0.01514       -0.10229
   4190.00       -0.01416       -0.10046
   4191.00       -0.01318       -0.09877
   4192.00       -0.01221       -0.09721
   4193.00       -0.01123       -0.09578
   4194.00       -0.01025       -0.09448
   4195.00       -0.00928       -0.09332
   4196.00       -0.00830       -0.09229
   4197.00       -0.00732       -0.09140
   4198.00       -0.00635       -0.09064
   4199.00       -0.00537       -0.09001
   4200.00       -0.00439       -0.08951
   4201.00       -0.00342       -0.08913
   4202.00       -0.00293       -0.08887
   4203.00       -0.00244       -0.08873
   4204.00       -0.00195       -0.08871
   4205.00       -0.00146       -0.08882
   4206.00       -0.00098       -0.08902
   4207.00       -0.00049       -0.08934
   4208.00        0.00000       -0.08975
   4209.00        0.00049       -0.09026
   4210.00        0.00098       -0.09087
   4211.00        0.00146       -0.09155
   4212.00        0.00195       -0.09232
   4213.00        0.00244       -0.09317
   4214.00        0.00244       -0.09409
   4215.00        0.00244       -0.09506
   4216.00        0.00244       -0.09610
   4217.00        0.00244       -0.09718
   4218.00        0.00244       -0.09831
   4219.00        0.00244       -0.09949
   4220.00        0.00244       -0.10069
   4221.00        0.00244       -0.10191
   4222.00        0.00244       -0.10316
   4223.00        0.00244       -0.10443
   4224.00        0.00244       -0.10570
   4225.00        0.00244       -0.10696
   4226.00        0.00244       -0.10822
   4227.00        0.00244       -0.10947
   4228.00        0.00195       -0.11069
   4229.00        0.00146       -0.11189
   4230.00        0.00098       -0.11305
   4231.00        0.00049       -0.11418
   4232.00        0.00000       -0.11528
   4233.00       -0.00049       -0.11632
   4234.00       -0.00098       -0.11729
   4235.00       -0.00146       -0.11821
   4236.00       -0.00195       -0.11908
   4237.00       -0.00244       -0.11986
   4238.00       -0.00293       -0.12057
   4239.00       -0.00342       -0.12122
   4240.00       -0.00391       -0.12177
   4241.00       -0.00439       -0.12224
   4242.00       -0.00488       -0.12262
   4243.00       -0.00488       -0.12291
   4244.00       -0.00488       -0.12309
   4245.00       -0.00488       -0.12320
   4246.00       -0.00488       -0.12318
   4247.00       -0.00488       -0.12308
   4248.00       -0.00488       -0.12288
   4249.00       -0.00488       -0.12257
   4250.00       -0.00488       -0.12216
   4251.00       -0.00488       -0.12164
   4252.00       -0.00488       -0.12102
   4253.00       -0.00488       -0.12030
   4254.00       -0.00488       -0.11946
   4255.00       -0.00488       -0.11855
   4256.00       -0.00488       -0.11751
   4257.00       -0.00488       -0.11638
   4258.00       -0.00488       -0.11516
   4259.00       -0.00439       -0.11385
   4260.00       -0.00391       -0.11243
   4261.00       -0.00342       -0.11093
   4262.00       -0.00293       -0.10936
   4263.00       -0.00244       -0.10770
   4264.00       -0.00195       -0.10596
   4265.00       -0.00146       -0.10414
   4266.00       -0.00098       -0.10226
   4267.00       -0.00049       -0.10033
   4268.00        0.00000       -0.09833
   4269.00        0.00049       -0.09627
   4270.00        0.00098       -0.09418
   4271.00        0.00146       -0.09203
   4272.00        0.00195       -0.08984
   4273.00        0.00244       -0.08763
   4274.00        0.00293       -0.08540
   4275.00        0.00342       -0.08315
   4276.00        0.00391       -0.08089
   4277.00        0.00439       -0.07861
   4278.00        0.00488       -0.07634
   4279.00        0.00537       -0.07407
   4280.00        0.00586       -0.07182
   4281.00        0.00635       -0.06960
   4282.00        0.00684       -0.06738
   4283.00        0.00781       -0.06522
   4284.00        0.00879       -0.06308
   4285.00        0.00977       -0.06100
   4286.00        0.01025       -0.05898
   4287.00        0.01074       -0.05699
   4288.00        0.01123       -0.05508
   4289.00        0.01172       -0.05325
   4290.00        0.01221       -0.05148
   4291.00        0.01270       -0.04982
   4292.00        0.01318       -0.04823
   4293.00        0.01367       -0.04674
   4294.00        0.01416       -0.04533
   4295.00        0.01465       -0.04405
   4296.00        0.01514       -0.04288
   4297.00        0.01562       -0.04181
   4298.00        0.01611       -0.04086
   4299.00        0.01660       -0.04005
   4300.00        0.01709       -0.03935
   4301.00        0.01758       -0.03879
   4302.00        0.01807       -0.03838
   4303.00        0.01855       -0.03809
   4304.00        0.01904       -0.03793
   4305.00        0.01953       -0.03793
   4306.00        0.02002       -0.03809
   4307.00        0.02051       -0.03838
   4308.00        0.02100       -0.03882
   4309.00        0.02148       -0.03941
   4310.00        0.02197       -0.04016
   4311.00        0.02246       -0.04106
   4312.00        0.02295       -0.04213
   4313.00        0.02295       -0.04335
   4314.00        0.02295       -0.04471
   4315.00        0.02295       -0.04623
   4316.00        0.02295       -0.04793
   4317.00        0.02295       -0.04976
   4318.00        0.02295       -0.05174
   4319.00        0.02295       -0.05389
   4320.00        0.02295       -0.05618
   4321.00        0.02295       -0.05862
   4322.00        0.02295       -0.06120
   4323.00        0.02295       -0.06393
   4324.00        0.02295       -0.06680
   4325.00        0.02295       -0.06981
   4326.00        0.02295       -0.07295
   4327.00        0.02295       -0.07622
   4328.00        0.02295       -0.07962
   4329.00        0.02295       -0.08315
   4330.00        0.02295       -0.08679
   4331.00        0.02295       -0.09055
   4332.00        0.02295       -0.09442
   4333.00        0.02295       -0.09839
   4334.00        0.02295       -0.10246
   4335.00        0.02295       -0.10664
   4336.00        0.02295       -0.11092
   4337.00        0.02295       -0.11526
   4338.00        0.02295       -0.11971
   4339.00        0.02295       -0.12421
   4340.00        0.02295       -0.12878
   4341.00        0.02295       -0.13344
   4342.00        0.02295       -0.13814
   4343.00        0.02295       -0.14290
   4344.00        0.02295       -0.14771
   4345.00        0.02295       -0.15256
   4346.00        0.02295       -0.15744
   4347.00        0.02295       -0.16235
   4348.00        0.02295       -0.16730
   4349.00        0.02295       -0.17226
   4350.00        0.02295       -0.17723
   4351.00        0.02295       -0.18221
   4352.00        0.02295       -0.18718
   4353.00        0.02295       -0.19215
   4354.00        0.02295       -0.19713
   4355.00        0.02295       -0.20207
   4356.00        0.02295       -0.20700
   4357.00        0.02295       -0.21190
   4358.00        0.02295       -0.21677
   4359.00        0.02344       -0.22159
   4360.00        0.02393       -0.22636
   4361.00        0.02441       -0.23111
   4362.00        0.02490       -0.23579
   4363.00        0.02539       -0.24042
   4364.00        0.02588       -0.24498
   4365.00        0.02637       -0.24947
   4366.00        0.02686       -0.25389
   4367.00        0.02686       -0.25822
   4368.00        0.02686       -0.26250
   4369.00        0.02686       -0.26668
   4370.00        0.02686       -0.27075
   4371.00        0.02686       -0.27475
   4372.00        0.02686       -0.27866
   4373.00        0.02686       -0.28246
   4374.00        0.02686       -0.28615
   4375.00        0.02686       -0.28973
   4376.00        0.02686       -0.29323
   4377.00        0.02686       -0.29660
   4378.00        0.02686       -0.29985
   4379.00        0.02686       -0.30299
   4380.00        0.02686       -0.30602
   4381.00        0.02686       -0.30891
   4382.00        0.02686       -0.31169
   4383.00        0.02686       -0.31435
   4384.00        0.02686       -0.31688
   4385.00        0.02686       -0.31927
   4386.00        0.02637       -0.32155
   4387.00        0.02588       -0.32370
   4388.00        0.02539       -0.32573
   4389.00        0.02490       -0.32762
   4390.00        0.02441       -0.32938
   4391.00        0.02393       -0.33101
   4392.00        0.02344       -0.33252
   4393.00        0.02295       -0.33389
   4394.00        0.02246       -0.33514
   4395.00        0.02197       -0.33627
   4396.00        0.02100       -0.33727
   4397.00        0.02002       -0.33815
   4398.00        0.01904       -0.33890
   4399.00        0.01807       -0.33952
   4400.00        0.01709       -0.34003
   4401.00        0.01611       -0.34042
   4402.00        0.01514       -0.34070
   4403.00        0.01416       -0.34085
   4404.00        0.01318       -0.34090
   4405.00        0.01221       -0.34084
   4406.00        0.01123       -0.34067
   4407.00        0.01025       -0.34041
   4408.00        0.00928       -0.34003
   4409.00        0.00781       -0.33955
   4410.00        0.00635       -0.33899
   4411.00        0.00488       -0.33833
   4412.00        0.00342       -0.33759
   4413.00        0.00195       -0.33675
   4414.00        0.00049       -0.33585
   4415.00       -0.00098       -0.33484
   4416.00       -0.00244       -0.33379
   4417.00       -0.00391       -0.33264
   4418.00       -0.00537       -0.33144
   4419.00       -0.00684       -0.33017
   4420.00       -0.00830       -0.32884
   4421.00       -0.00977       -0.32745
   4422.00       -0.01123       -0.32602
   4423.00       -0.01270       -0.32454
   4424.00       -0.01416       -0.32301
   4425.00       -0.01562       -0.32144
   4426.00       -0.01709       -0.31984
   4427.00       -0.01855       -0.31819
   4428.00       -0.01953       -0.31653
   4429.00       -0.02051       -0.31483
   4430.00       -0.02148       -0.31313
   4431.00       -0.02246       -0.31139
   4432.00       -0.02344       -0.30965
   4433.00       -0.02441       -0.30789
   4434.00       -0.02539       -0.30612
   4435.00       -0.02637       -0.30437
   4436.00       -0.02734       -0.30260
   4437.00       -0.02832       -0.30083
   4438.00       -0.02930       -0.29907
   4439.00       -0.03027       -0.29732
   4440.00       -0.03076       -0.29558
   4441.00       -0.03125       -0.29385
   4442.00       -0.03174       -0.29216
   4443.00       -0.03223       -0.29047
   4444.00       -0.03271       -0.28880
   4445.00       -0.03320       -0.28716
   4446.00       -0.03369       -0.28555
   4447.00       -0.03418       -0.28397
   4448.00       -0.03467       -0.28241
   4449.00       -0.03516       -0.28088
   4450.00       -0.03516       -0.27940
   4451.00       -0.03516       -0.27795
   4452.00       -0.03516       -0.27654
   4453.00       -0.03516       -0.27516
   4454.00       -0.03516       -0.27382
   4455.00       -0.03516       -0.27252
   4456.00       -0.03516       -0.27127
   4457.00       -0.03516       -0.27007
   4458.00       -0.03516       -0.26889
   4459.00       -0.03467       -0.26778
   4460.00       -0.03418       -0.26669
   4461.00       -0.03369       -0.26566
   4462.00       -0.03320       -0.26465
   4463.00       -0.03271       -0.26370
   4464.00       -0.03223       -0.26280
   4465.00       -0.03174       -0.26193
   4466.00       -0.03125       -0.26112
   4467.00       -0.03076       -0.26035
   4468.00       -0.03027       -0.25961
   4469.00       -0.02979       -0.25891
   4470.00       -0.02930       -0.25827
   4471.00       -0.02832       -0.25766
   4472.00       -0.02734       -0.25708
   4473.00       -0.02637       -0.25655
   4474.00       -0.02539       -0.25606
   4475.00       -0.02441       -0.25560
   4476.00       -0.02344       -0.25517
   4477.00       -0.02246       -0.25479
   4478.00       -0.02148       -0.25443
   4479.00       -0.02051       -0.25410
   4480.00       -0.01953       -0.25381
   4481.00       -0.01855       -0.25356
   4482.00       -0.01758       -0.25333
   4483.00       -0.01660       -0.25311
   4484.00       -0.01562       -0.25293
   4485.00       -0.01465       -0.25278
   4486.00       -0.01367       -0.25264
   4487.00       -0.01270       -0.25252
   4488.00       -0.01172       -0.25243
   4489.00       -0.01074       -0.25235
   4490.00       -0.00977       -0.25229
   4491.00       -0.00879       -0.25224
   4492.00       -0.00781       -0.25221
   4493.00       -0.00684       -0.25220
   4494.00       -0.00586       -0.25220
   4495.00       -0.00488       -0.25221
   4496.00       -0.00391       -0.25223
   4497.00       -0.00293       -0.25224
   4498.00       -0.00195       -0.25227
   4499.00       -0.00098       -0.25230
   4500.00        0.00000       -0.25235
   4501.00        0.00098       -0.25240
   4502.00        0.00195       -0.25243
   4503.00        0.00293       -0.25247
   4504.00        0.00391       -0.25252
   4505.00        0.00488       -0.25255
   4506.00        0.00586       -0.25258
   4507.00        0.00684       -0.25261
   4508.00        0.00781       -0.25262
   4509.00        0.00879       -0.25264
   4510.00        0.00977       -0.25264
   4511.00        0.01074       -0.25264
   4512.00        0.01172       -0.25262
   4513.00        0.01270       -0.25259
   4514.00        0.01367       -0.25253
   4515.00        0.01465       -0.25247
   4516.00        0.01562       -0.25240
   4517.00        0.01660       -0.25229
   4518.00        0.01758       -0.25217
   4519.00        0.01855       -0.25203
   4520.00        0.01953       -0.25186
   4521.00        0.02051       -0.25166
   4522.00        0.02148       -0.25145
   4523.00        0.02246       -0.25119
   4524.00        0.02344       -0.25092
   4525.00        0.02441       -0.25060
   4526.00        0.02539       -0.25026
   4527.00        0.02637       -0.24986
   4528.00        0.02734       -0.24945
   4529.00        0.02832       -0.24898
   4530.00        0.02930       -0.24847
   4531.00        0.03027       -0.24791
   4532.00        0.03125       -0.24731
   4533.00        0.03223       -0.24666
   4534.00        0.03320       -0.24596
   4535.00        0.03418       -0.24519
   4536.00        0.03516       -0.24437
   4537.00        0.03613       -0.24350
   4538.00        0.03711       -0.24255
   4539.00        0.03809       -0.24155
   4540.00        0.03906       -0.24046
   4541.00        0.04004       -0.23932
   4542.00        0.04102       -0.23810
   4543.00        0.04150       -0.23679
   4544.00        0.04199       -0.23541
   4545.00        0.04248       -0.23395
   4546.00        0.04297       -0.23239
   4547.00        0.04346       -0.23074
   4548.00        0.04395       -0.22900
   4549.00        0.04443       -0.22717
   4550.00        0.04492       -0.22525
   4551.00        0.04541       -0.22322
   4552.00        0.04541       -0.22108
   4553.00        0.04541       -0.21886
   4554.00        0.04541       -0.21651
   4555.00        0.04541       -0.21405
   4556.00        0.04541       -0.21147
   4557.00        0.04541       -0.20880
   4558.00        0.04492       -0.20599
   4559.00        0.04443       -0.20308
   4560.00        0.04395       -0.20003
   4561.00        0.04346       -0.19687
   4562.00        0.04297       -0.19357
   4563.00        0.04248       -0.19017
   4564.00        0.04150       -0.18663
   4565.00        0.04053       -0.18295
   4566.00        0.03955       -0.17915
   4567.00        0.03857       -0.17523
   4568.00        0.03760       -0.17117
   4569.00        0.03662       -0.16699
   4570.00        0.03564       -0.16267
   4571.00        0.03418       -0.15823
   4572.00        0.03271       -0.15366
   4573.00        0.03125       -0.14896
   4574.00        0.02979       -0.14413
   4575.00        0.02832       -0.13918
   4576.00        0.02686       -0.13409
   4577.00        0.02539       -0.12891
   4578.00        0.02393       -0.12358
   4579.00        0.02246       -0.11815
   4580.00        0.02051       -0.11261
   4581.00        0.01855       -0.10695
   4582.00        0.01660       -0.10118
   4583.00        0.01465       -0.09531
   4584.00        0.01270       -0.08934
   4585.00        0.01074       -0.08328
   4586.00        0.00879       -0.07713
   4587.00        0.00684       -0.07089
   4588.00        0.00488       -0.06458
   4589.00        0.00293       -0.05818
   4590.00        0.00098       -0.05171
   4591.00       -0.00098       -0.04520
   4592.00       -0.00293       -0.03860
   4593.00       -0.00488       -0.03198
   4594.00       -0.00684       -0.02531
   4595.00       -0.00879       -0.01860
   4596.00       -0.01074       -0.01187
   4597.00       -0.01270       -0.00511
   4598.00       -0.01416        0.00166
   4599.00       -0.01562        0.00844
   4600.00       -0.01709        0.01521
   4601.00       -0.01855        0.02197
   4602.00       -0.02002        0.02870
   4603.00       -0.02148        0.03542
   4604.00       -0.02295        0.04210
   4605.00       -0.02441        0.04872
   4606.00       -0.02588        0.05530
   4607.00       -0.02686        0.06180
   4608.00       -0.02783        0.06824
   4609.00       -0.02881        0.07458
   4610.00       -0.02979        0.08086
   4611.00       -0.03076        0.08702
   4612.00       -0.03174        0.09306
   4613.00       -0.03271        0.09900
   4614.00       -0.03320        0.10481
   4615.00       -0.03369        0.11047
   4616.00       -0.03418        0.11601
   4617.00       -0.03467        0.12138
   4618.00       -0.03516        0.12660
   4619.00       -0.03564        0.13164
   4620.00       -0.03613        0.13651
   4621.00       -0.03613        0.14119
   4622.00       -0.03613        0.14568
   4623.00       -0.03613        0.14996
   4624.00       -0.03613        0.15405
   4625.00       -0.03613        0.15791
   4626.00       -0.03613        0.16158
   4627.00       -0.03613        0.16499
   4628.00       -0.03564        0.16818
   4629.00       -0.03516        0.17114
   4630.00       -0.03467        0.17384
   4631.00       -0.03418        0.17632
   4632.00       -0.03369        0.17853
   4633.00       -0.03320        0.18048
   4634.00       -0.03271        0.18217
   4635.00       -0.03223        0.18362
   4636.00       -0.03174        0.18480
   4637.00       -0.03125        0.18570
   4638.00       -0.03076        0.18634
   4639.00       -0.02979        0.18671
   4640.00       -0.02881        0.18681
   4641.00       -0.02783        0.18665
   4642.00       -0.02686        0.18620
   4643.00       -0.02588        0.18549
   4644.00       -0.02490        0.18451
   4645.00       -0.02393        0.18326
   4646.00       -0.02295        0.18175
   4647.00       -0.02197        0.17998
   4648.00       -0.02100        0.17793
   4649.00       -0.02002        0.17564
   4650.00       -0.01904        0.17310
   4651.00       -0.01807        0.17030
   4652.00       -0.01709        0.16725
   4653.00       -0.01611        0.16397
   4654.00       -0.01514        0.16045
   4655.00       -0.01416        0.15669
   4656.00       -0.01318        0.15273
   4657.00       -0.01221        0.14853
   4658.00       -0.01123        0.14413
   4659.00       -0.01025        0.13953
   4660.00       -0.00928        0.13472
   4661.00       -0.00830        0.12973
   4662.00       -0.00732        0.12456
   4663.00       -0.00635        0.11920
   4664.00       -0.00537        0.11369
   4665.00       -0.00488        0.10802
   4666.00       -0.00439        0.10220
   4667.00       -0.00391        0.09624
   4668.00       -0.00342        0.09015
   4669.00       -0.00293        0.08394
   4670.00       -0.00244        0.07762
   4671.00       -0.00195        0.07118
   4672.00       -0.00146        0.06467
   4673.00       -0.00098        0.05806
   4674.00       -0.00049        0.05139
   4675.00        0.00000        0.04463
   4676.00        0.00049        0.03784
   4677.00        0.00098        0.03099
   4678.00        0.00146        0.02411
   4679.00        0.00195        0.01720
   4680.00        0.00244        0.01027
   4681.00        0.00293        0.00333
   4682.00        0.00342       -0.00360
   4683.00        0.00391       -0.01054
   4684.00        0.00439       -0.01744
   4685.00        0.00488       -0.02432
   4686.00        0.00537       -0.03117
   4687.00        0.00586       -0.03798
   4688.00        0.00635       -0.04474
   4689.00        0.00684       -0.05142
   4690.00        0.00732       -0.05804
   4691.00        0.00781       -0.06459
   4692.00        0.00830       -0.07106
   4693.00        0.00879       -0.07744
   4694.00        0.00928       -0.08371
   4695.00        0.00977       -0.08987
   4696.00        0.01025       -0.09593
   4697.00        0.01074       -0.10188
   4698.00        0.01172       -0.10771
   4699.00        0.01270       -0.11340
   4700.00        0.01367       -0.11896
   4701.00        0.01465       -0.12439
   4702.00        0.01562       -0.12967
   4703.00        0.01660       -0.13480
   4704.00        0.01758       -0.13977
   4705.00        0.01855       -0.14459
   4706.00        0.01953       -0.14926
   4707.00        0.02051       -0.15376
   4708.00        0.02148       -0.15811
   4709.00        0.02246       -0.16228
   4710.00        0.02344       -0.16628
   4711.00        0.02393       -0.17010
   4712.00        0.02441       -0.17377
   4713.00        0.02490       -0.17725
   4714.00        0.02539       -0.18056
   4715.00        0.02588       -0.18369
   4716.00        0.02637       -0.18665
   4717.00        0.02686       -0.18942
   4718.00        0.02734       -0.19202
   4719.00        0.02783       -0.19444
   4720.00        0.02832       -0.19670
   4721.00        0.02881       -0.19878
   4722.00        0.02930       -0.20067
   4723.00        0.02979       -0.20241
   4724.00        0.03027       -0.20396
   4725.00        0.03076       -0.20537
   4726.00        0.03125       -0.20659
   4727.00        0.03125       -0.20766
   4728.00        0.03125       -0.20856
   4729.00        0.03125       -0.20930
   4730.00        0.03125       -0.20990
   4731.00        0.03125       -0.21034
   4732.00        0.03125       -0.21063
   4733.00        0.03125       -0.21078
   4734.00        0.03125       -0.21080
   4735.00        0.03125       -0.21068
   4736.00        0.03125       -0.21042
   4737.00        0.03076       -0.21004
   4738.00        0.03027       -0.20953
   4739.00        0.02979       -0.20892
   4740.00        0.02930       -0.20819
   4741.00        0.02881       -0.20735
   4742.00        0.02832       -0.20641
   4743.00        0.02783       -0.20537
   4744.00        0.02734       -0.20424
   4745.00        0.02686       -0.20303
   4746.00        0.02637       -0.20174
   4747.00        0.02588       -0.20036
   4748.00        0.02539       -0.19891
   4749.00        0.02441       -0.19740
   4750.00        0.02344       -0.19583
   4751.00        0.02246       -0.19420
   4752.00        0.02148       -0.19252
   4753.00        0.02051       -0.19080
   4754.00        0.01953       -0.18903
   4755.00        0.01855       -0.18723
   4756.00        0.01758       -0.18539
   4757.00        0.01660       -0.18353
   4758.00        0.01562       -0.18166
   4759.00        0.01465       -0.17975
   4760.00        0.01367       -0.17783
   4761.00        0.01270       -0.17590
   4762.00        0.01172       -0.17397
   4763.00        0.01074       -0.17203
   4764.00        0.00977       -0.17009
   4765.00        0.00879       -0.16817
   4766.00        0.00830       -0.16624
   4767.00        0.00781       -0.16432
   4768.00        0.00732       -0.16241
   4769.00        0.00684       -0.16054
   4770.00        0.00635       -0.15868
   4771.00        0.00586       -0.15681
   4772.00        0.00537       -0.15500
   4773.00        0.00488       -0.15320
   4774.00        0.00439       -0.15141
   4775.00        0.00391       -0.14967
   4776.00        0.00342       -0.14795
   4777.00        0.00342       -0.14626
   4778.00        0.00342       -0.14458
   4779.00        0.00342       -0.14294
   4780.00        0.00342       -0.14133
   4781.00        0.00342       -0.13974
   4782.00        0.00342       -0.13818
   4783.00        0.00342       -0.13664
   4784.00        0.00342       -0.13513
   4785.00        0.00391       -0.13365
   4786.00        0.00439       -0.13219
   4787.00        0.00488       -0.13075
   4788.00        0.00537       -0.12933
   4789.00        0.00586       -0.12793
   4790.00        0.00635       -0.12653
   4791.00        0.00684       -0.12515
   4792.00        0.00732       -0.12378
   4793.00        0.00781       -0.12242
   4794.00        0.00830       -0.12105
   4795.00        0.00928       -0.11969
   4796.00        0.01025       -0.11832
   4797.00        0.01123       -0.11694
   4798.00        0.01221       -0.11554
   4799.00        0.01318       -0.11414
   4800.00        0.01416       -0.11272
   4801.00        0.01514       -0.11127
   4802.00        0.01611       -0.10979
   4803.00        0.01709       -0.10828
   4804.00        0.01807       -0.10672
   4805.00        0.01904       -0.10513
   4806.00        0.02002       -0.10349
   4807.00        0.02100       -0.10179
   4808.00        0.02197       -0.10004
   4809.00        0.02295       -0.09824
   4810.00        0.02393       -0.09636
   4811.00        0.02490       -0.09441
   4812.00        0.02588       -0.09239
   4813.00        0.02686       -0.09030
   4814.00        0.02783       -0.08812
   4815.00        0.02881       -0.08586
   4816.00        0.02979       -0.08351
   4817.00        0.03076       -0.08107
   4818.00        0.03125       -0.07852
   4819.00        0.03174       -0.07588
   4820.00        0.03223       -0.07315
   4821.00        0.03271       -0.07030
   4822.00        0.03320       -0.06734
   4823.00        0.03369       -0.06427
   4824.00        0.03418       -0.06108
   4825.00        0.03467       -0.05779
   4826.00        0.03516       -0.05437
   4827.00        0.03516       -0.05083
   4828.00        0.03516       -0.04718
   4829.00        0.03516       -0.04340
   4830.00        0.03516       -0.03949
   4831.00        0.03516       -0.03546
   4832.00        0.03516       -0.03130
   4833.00        0.03516       -0.02701
   4834.00        0.03516       -0.02260
   4835.00        0.03467       -0.01807
   4836.00        0.03418       -0.01340
   4837.00        0.03369       -0.00862
   4838.00        0.03320       -0.00371
   4839.00        0.03271        0.00133
   4840.00        0.03223        0.00648
   4841.00        0.03174        0.01175
   4842.00        0.03125        0.01714
   4843.00        0.03027        0.02264
   4844.00        0.02930        0.02826
   4845.00        0.02832        0.03398
   4846.00        0.02734        0.03981
   4847.00        0.02637        0.04575
   4848.00        0.02539        0.05177
   4849.00        0.02441        0.05791
   4850.00        0.02344        0.06412
   4851.00        0.02246        0.07042
   4852.00        0.02148        0.07681
   4853.00        0.02051        0.08328
   4854.00        0.01904        0.08981
   4855.00        0.01758        0.09642
   4856.00        0.01611        0.10309
   4857.00        0.01465        0.10982
   4858.00        0.01318        0.11659
   4859.00        0.01172        0.12341
   4860.00        0.01025        0.13028
   4861.00        0.00879        0.13718
   4862.00        0.00732        0.14410
   4863.00        0.00586        0.15106
   4864.00        0.00439        0.15802
   4865.00        0.00293        0.16501
   4866.00        0.00146        0.17200
   4867.00        0.00000        0.17899
   4868.00       -0.00146        0.18596
   4869.00       -0.00293        0.19293
   4870.00       -0.00439        0.19987
   4871.00       -0.00537        0.20680
   4872.00       -0.00635        0.21368
   4873.00       -0.00732        0.22054
   4874.00       -0.00830        0.22736
   4875.00       -0.00928        0.23412
   4876.00       -0.01025        0.24081
   4877.00       -0.01123        0.24747
   4878.00       -0.01221        0.25404
   4879.00       -0.01318        0.26054
   4880.00       -0.01416        0.26697
   4881.00       -0.01514        0.27332
   4882.00       -0.01611        0.27957
   4883.00       -0.01709        0.28572
   4884.00       -0.01807        0.29179
   4885.00       -0.01855        0.29774
   4886.00       -0.01904        0.30359
   4887.00       -0.01953        0.30933
   4888.00       -0.02002        0.31494
   4889.00       -0.02051        0.32045
   4890.00       -0.02100        0.32582
   4891.00       -0.02148        0.33105
   4892.00       -0.02197        0.33617
   4893.00       -0.02246        0.34113
   4894.00       -0.02295        0.34595
   4895.00       -0.02344        0.35063
   4896.00       -0.02393        0.35516
   4897.00       -0.02441        0.35956
   4898.00       -0.02490        0.36378
   4899.00       -0.02490        0.36786
   4900.00       -0.02490        0.37178
   4901.00       -0.02490        0.37555
   4902.00       -0.02490        0.37915
   4903.00       -0.02490        0.38258
   4904.00       -0.02490        0.38585
   4905.00       -0.02490        0.38896
   4906.00       -0.02490        0.39191
   4907.00       -0.02490        0.39467
   4908.00       -0.02490        0.39728
   4909.00       -0.02490        0.39972
   4910.00       -0.02490        0.40199
   4911.00       -0.02490        0.40410
   4912.00       -0.02490        0.40604
   4913.00       -0.02490        0.40781
   4914.00       -0.02490        0.40941
   4915.00       -0.02490        0.41084
   4916.00       -0.02490        0.41212
   4917.00       -0.02490        0.41324
   4918.00       -0.02490        0.41418
   4919.00       -0.02490        0.41498
   4920.00       -0.02490        0.41560
   4921.00       -0.02490        0.41608
   4922.00       -0.02490        0.41638
   4923.00       -0.02490        0.41655
   4924.00       -0.02490        0.41656
   4925.00       -0.02490        0.41643
   4926.00       -0.02490        0.41615
   4927.00       -0.02490        0.41574
   4928.00       -0.02490        0.41519
   4929.00       -0.02490        0.41451
   4930.00       -0.02490        0.41368
   4931.00       -0.02490        0.41275
   4932.00       -0.02490        0.41168
   4933.00       -0.02490        0.41051
   4934.00       -0.02490        0.40921
   4935.00       -0.02490        0.40781
   4936.00       -0.02490        0.40630
   4937.00       -0.02490        0.40469
   4938.00       -0.02490        0.40300
   4939.00       -0.02490        0.40121
   4940.00       -0.02490        0.39934
   4941.00       -0.02490        0.39737
   4942.00       -0.02490        0.39534
   4943.00       -0.02490        0.39325
   4944.00       -0.02441        0.39108
   4945.00       -0.02393        0.38885
   4946.00       -0.02344        0.38658
   4947.00       -0.02295        0.38425
   4948.00       -0.02246        0.38188
   4949.00       -0.02197        0.37946
   4950.00       -0.02148        0.37701
   4951.00       -0.02100        0.37454
   4952.00       -0.02051        0.37204
   4953.00       -0.02002        0.36952
   4954.00       -0.01953        0.36699
   4955.00       -0.01904        0.36446
   4956.00       -0.01807        0.36191
   4957.00       -0.01709        0.35936
   4958.00       -0.01611        0.35683
   4959.00       -0.01514        0.35429
   4960.00       -0.01416        0.35179
   4961.00       -0.01318        0.34929
   4962.00       -0.01221        0.34682
   4963.00       -0.01123        0.34438
   4964.00       -0.01025        0.34196
   4965.00       -0.00928        0.33958
   4966.00       -0.00830        0.33725
   4967.00       -0.00732        0.33495
   4968.00       -0.00635        0.33269
   4969.00       -0.00537        0.33049
   4970.00       -0.00391        0.32834
   4971.00       -0.00244        0.32623
   4972.00       -0.00098        0.32419
   4973.00        0.00049        0.32220
   4974.00        0.00195        0.32028
   4975.00        0.00342        0.31842
   4976.00        0.00488        0.31664
   4977.00        0.00635        0.31490
   4978.00        0.00781        0.31323
   4979.00        0.00928        0.31165
   4980.00        0.01074        0.31012
   4981.00        0.01221        0.30867
   4982.00        0.01318        0.30728
   4983.00        0.01416        0.30597
   4984.00        0.01514        0.30472
   4985.00        0.01611        0.30354
   4986.00        0.01709        0.30244
   4987.00        0.01807        0.30141
   4988.00        0.01904        0.30043
   4989.00        0.02002        0.29953
   4990.00        0.02100        0.29868
   4991.00        0.02197        0.29790
   4992.00        0.02295        0.29718
   4993.00        0.02344        0.29652
   4994.00        0.02393        0.29591
   4995.00        0.02441        0.29536
   4996.00        0.02490        0.29485
   4997.00        0.02539        0.29440
   4998.00        0.02588        0.29398
   4999.00        0.02637        0.29361
   5000.00        0.02637        0.29327
   5001.00        0.02637        0.29297
   5002.00        0.02637        0.29269
   5003.00        0.02637        0.29245
   5004.00        0.02637        0.29222
   5005.00        0.02637        0.29201
   5006.00        0.02588        0.29181
   5007.00        0.02539        0.29163
   5008.00        0.02490        0.29143
   5009.00        0.02441        0.29124
   5010.00        0.02393        0.29105
   5011.00        0.02344        0.29085
   5012.00        0.02246        0.29063
   5013.00        0.02148        0.29039
   5014.00        0.02051        0.29013
   5015.00        0.01953        0.28983
   5016.00        0.01855        0.28951
   5017.00        0.01758        0.28914
   5018.00        0.01660        0.28873
   5019.00        0.01514        0.28827
   5020.00        0.01367        0.28777
   5021.00        0.01221        0.28720
   5022.00        0.01074        0.28658
   5023.00        0.00928        0.28587
   5024.00        0.00781        0.28511
   5025.00        0.00635        0.28429
   5026.00        0.00488        0.28337
   5027.00        0.00342        0.28238
   5028.00        0.00195        0.28130
   5029.00        0.00049        0.28014
   5030.00       -0.00098        0.27888
   5031.00       -0.00244        0.27753
   5032.00       -0.00391        0.27609
   5033.00       -0.00537        0.27455
   5034.00       -0.00684        0.27290
   5035.00       -0.00830        0.27116
   5036.00       -0.00977        0.26930
   5037.00       -0.01123        0.26735
   5038.00       -0.01270        0.26529
   5039.00       -0.01416        0.26312
   5040.00       -0.01562        0.26085
   5041.00       -0.01709        0.25847
   5042.00       -0.01807        0.25598
   5043.00       -0.01904        0.25337
   5044.00       -0.02002        0.25067
   5045.00       -0.02100        0.24786
   5046.00       -0.02197        0.24495
   5047.00       -0.02295        0.24193
   5048.00       -0.02393        0.23880
   5049.00       -0.02441        0.23558
   5050.00       -0.02490        0.23227
   5051.00       -0.02539        0.22887
   5052.00       -0.02588        0.22536
   5053.00       -0.02637        0.22177
   5054.00       -0.02686        0.21809
   5055.00       -0.02686        0.21434
   5056.00       -0.02686        0.21051
   5057.00       -0.02686        0.20660
   5058.00       -0.02686        0.20262
   5059.00       -0.02686        0.19859
   5060.00       -0.02686        0.19449
   5061.00       -0.02637        0.19034
   5062.00       -0.02588        0.18614
   5063.00       -0.02539        0.18188
   5064.00       -0.02490        0.17761
   5065.00       -0.02441        0.17329
   5066.00       -0.02393        0.16895
   5067.00       -0.02295        0.16458
   5068.00       -0.02197        0.16020
   5069.00       -0.02100        0.15581
   5070.00       -0.02002        0.15143
   5071.00       -0.01904        0.14703
   5072.00       -0.01807        0.14265
   5073.00       -0.01709        0.13829
   5074.00       -0.01611        0.13396
   5075.00       -0.01514        0.12964
   5076.00       -0.01367        0.12537
   5077.00       -0.01221        0.12112
   5078.00       -0.01074        0.11693
   5079.00       -0.00928        0.11279
   5080.00       -0.00781        0.10872
   5081.00       -0.00635        0.10471
   5082.00       -0.00488        0.10075
   5083.00       -0.00342        0.09689
   5084.00       -0.00195        0.09309
   5085.00       -0.00049        0.08940
   5086.00        0.00098        0.08580
   5087.00        0.00244        0.08228
   5088.00        0.00391        0.07887
   5089.00        0.00537        0.07558
   5090.00        0.00684        0.07239
   5091.00        0.00781        0.06931
   5092.00        0.00879        0.06635
   5093.00        0.00977        0.06352
   5094.00        0.01074        0.06081
   5095.00        0.01172        0.05823
   5096.00        0.01270        0.05579
   5097.00        0.01367        0.05348
   5098.00        0.01465        0.05130
   5099.00        0.01562        0.04927
   5100.00        0.01611        0.04738
   5101.00        0.01660        0.04564
   5102.00        0.01709        0.04404
   5103.00        0.01758        0.04257
   5104.00        0.01807        0.04126
   5105.00        0.01855        0.04010
   5106.00        0.01904        0.03909
   5107.00        0.01953        0.03822
   5108.00        0.01953        0.03749
   5109.00        0.01953        0.03691
   5110.00        0.01953        0.03648
   5111.00        0.01953        0.03619
   5112.00        0.01953        0.03604
   5113.00        0.01953        0.03604
   5114.00        0.01953        0.03616
   5115.00        0.01953        0.03644
   5116.00        0.01904        0.03683
   5117.00        0.01855        0.03737
   5118.00        0.01807        0.03802
   5119.00        0.01758        0.03882
   5120.00        0.01709        0.03972
   5121.00        0.01660        0.04074
   5122.00        0.01611        0.04189
   5123.00        0.01562        0.04314
   5124.00        0.01514        0.04451
   5125.00        0.01465        0.04597
   5126.00        0.01416        0.04753
   5127.00        0.01367        0.04919
   5128.00        0.01318        0.05095
   5129.00        0.01270        0.05280
   5130.00        0.01221        0.05472
   5131.00        0.01172        0.05672
   5132.00        0.01123        0.05879
   5133.00        0.01074        0.06093
   5134.00        0.01025        0.06314
   5135.00        0.00977        0.06540
   5136.00        0.00928        0.06772
   5137.00        0.00879        0.07010
   5138.00        0.00830        0.07251
   5139.00        0.00781        0.07497
   5140.00        0.00732        0.07745
   5141.00        0.00684        0.07999
   5142.00        0.00635        0.08253
   5143.00        0.00586        0.08511
   5144.00        0.00537        0.08771
   5145.00        0.00488        0.09030
   5146.00        0.00439        0.09293
   5147.00        0.00391        0.09555
   5148.00        0.00342        0.09819
   5149.00        0.00293        0.10081
   5150.00        0.00244        0.10344
   5151.00        0.00195        0.10606
   5152.00        0.00146        0.10867
   5153.00        0.00098        0.11127
   5154.00        0.00098        0.11386
   5155.00        0.00098        0.11642
   5156.00        0.00098        0.11897
   5157.00        0.00098        0.12149
   5158.00        0.00098        0.12399
   5159.00        0.00098        0.12646
   5160.00        0.00098        0.12892
   5161.00        0.00098        0.13133
   5162.00        0.00098        0.13373
   5163.00        0.00098        0.13609
   5164.00        0.00098        0.13841
   5165.00        0.00098        0.14072
   5166.00        0.00098        0.14297
   5167.00        0.00098        0.14522
   5168.00        0.00098        0.14742
   5169.00        0.00098        0.14958
   5170.00        0.00098        0.15173
   5171.00        0.00098        0.15384
   5172.00        0.00098        0.15591
   5173.00        0.00098        0.15796
   5174.00        0.00098        0.15999
   5175.00        0.00098        0.16199
   5176.00        0.00098        0.16396
   5177.00        0.00098        0.16589
   5178.00        0.00098        0.16782
   5179.00        0.00098        0.16972
   5180.00        0.00098        0.17160
   5181.00        0.00098        0.17348
   5182.00        0.00098        0.17532
   5183.00        0.00098        0.17715
   5184.00        0.00098        0.17899
   5185.00        0.00098        0.18080
   5186.00        0.00098        0.18262
   5187.00        0.00098        0.18443
   5188.00        0.00098        0.18623
   5189.00        0.00098        0.18803
   5190.00        0.00098        0.18985
   5191.00        0.00098        0.19167
   5192.00        0.00098        0.19348
   5193.00        0.00098        0.19531
   5194.00        0.00049        0.19716
   5195.00        0.00000        0.19901
   5196.00       -0.00049        0.20088
   5197.00       -0.00098        0.20277
   5198.00       -0.00146        0.20468
   5199.00       -0.00195        0.20660
   5200.00       -0.00244        0.20856
   5201.00       -0.00293        0.21054
   5202.00       -0.00342        0.21254
   5203.00       -0.00391        0.21458
   5204.00       -0.00439        0.21664
   5205.00       -0.00488        0.21875
   5206.00       -0.00537        0.22087
   5207.00       -0.00586        0.22305
   5208.00       -0.00635        0.22525
   5209.00       -0.00684        0.22749
   5210.00       -0.00732        0.22977
   5211.00       -0.00830        0.23209
   5212.00       -0.00928        0.23444
   5213.00       -0.01025        0.23683
   5214.00       -0.01123        0.23926
   5215.00       -0.01221        0.24174
   5216.00       -0.01318        0.24425
   5217.00       -0.01416        0.24680
   5218.00       -0.01514        0.24939
   5219.00       -0.01611        0.25201
   5220.00       -0.01709        0.25467
   5221.00       -0.01758        0.25737
   5222.00       -0.01807        0.26010
   5223.00       -0.01855        0.26288
   5224.00       -0.01904        0.26567
   5225.00       -0.01953        0.26849
   5226.00       -0.02002        0.27135
   5227.00       -0.02051        0.27423
   5228.00       -0.02100        0.27713
   5229.00       -0.02148        0.28006
   5230.00       -0.02197        0.28300
   5231.00       -0.02246        0.28596
   5232.00       -0.02295        0.28893
   5233.00       -0.02344        0.29192
   5234.00       -0.02344        0.29491
   5235.00       -0.02344        0.29790
   5236.00       -0.02344        0.30089
   5237.00       -0.02344        0.30386
   5238.00       -0.02344        0.30685
   5239.00       -0.02344        0.30981
   5240.00       -0.02344        0.31277
   5241.00       -0.02344        0.31570
   5242.00       -0.02344        0.31862
   5243.00       -0.02344        0.32152
   5244.00       -0.02295        0.32437
   5245.00       -0.02246        0.32719
   5246.00       -0.02197        0.32997
   5247.00       -0.02148        0.33272
   5248.00       -0.02100        0.33542
   5249.00       -0.02051        0.33806
   5250.00       -0.02002        0.34065
   5251.00       -0.01953        0.34317
   5252.00       -0.01904        0.34564
   5253.00       -0.01807        0.34804
   5254.00       -0.01709        0.35036
   5255.00       -0.01611        0.35262
   5256.00       -0.01514        0.35478
   5257.00       -0.01416        0.35687
   5258.00       -0.01318        0.35887
   5259.00       -0.01221        0.36078
   5260.00       -0.01123        0.36259
   5261.00       -0.01025        0.36430
   5262.00       -0.00928        0.36592
   5263.00       -0.00830        0.36743
   5264.00       -0.00732        0.36884
   5265.00       -0.00635        0.37012
   5266.00       -0.00537        0.37131
   5267.00       -0.00439        0.37236
   5268.00       -0.00342        0.37331
   5269.00       -0.00244        0.37413
   5270.00       -0.00146        0.37483
   5271.00       -0.00049        0.37541
   5272.00        0.00049        0.37587
   5273.00        0.00146        0.37619
   5274.00        0.00244        0.37639
   5275.00        0.00342        0.37645
   5276.00        0.00439        0.37637
   5277.00        0.00537        0.37617
   5278.00        0.00635        0.37585
   5279.00        0.00732        0.37538
   5280.00        0.00830        0.37479
   5281.00        0.00928        0.37405
   5282.00        0.01025        0.37318
   5283.00        0.01123        0.37218
   5284.00        0.01221        0.37105
   5285.00        0.01270        0.36978
   5286.00        0.01318        0.36839
   5287.00        0.01367        0.36687
   5288.00        0.01416        0.36520
   5289.00        0.01465        0.36343
   5290.00        0.01514        0.36153
   5291.00        0.01562        0.35950
   5292.00        0.01611        0.35735
   5293.00        0.01660        0.35507
   5294.00        0.01709        0.35268
   5295.00        0.01758        0.35017
   5296.00        0.01807        0.34755
   5297.00        0.01855        0.34482
   5298.00        0.01855        0.34198
   5299.00        0.01855        0.33904
   5300.00        0.01855        0.33598
   5301.00        0.01855        0.33284
   5302.00        0.01855        0.32959
   5303.00        0.01855        0.32626
   5304.00        0.01855        0.32283
   5305.00        0.01855        0.31932
   5306.00        0.01855        0.31572
   5307.00        0.01855        0.31203
   5308.00        0.01855        0.30827
   5309.00        0.01855        0.30443
   5310.00        0.01855        0.30052
   5311.00        0.01855        0.29655
   5312.00        0.01855        0.29251
   5313.00        0.01855        0.28842
   5314.00        0.01855        0.28426
   5315.00        0.01855        0.28004
   5316.00        0.01855        0.27579
   5317.00        0.01855        0.27147
   5318.00        0.01855        0.26712
   5319.00        0.01855        0.26273
   5320.00        0.01855        0.25829
   5321.00        0.01855        0.25381
   5322.00        0.01855        0.24931
   5323.00        0.01855        0.24480
   5324.00        0.01855        0.24023
   5325.00        0.01855        0.23566
   5326.00        0.01855        0.23106
   5327.00        0.01855        0.22646
   5328.00        0.01855        0.22185
   5329.00        0.01855        0.21721
   5330.00        0.01855        0.21257
   5331.00        0.01855        0.20793
   5332.00        0.01855        0.20329
   5333.00        0.01855        0.19865
   5334.00        0.01855        0.19402
   5335.00        0.01855        0.18939
   5336.00        0.01855        0.18477
   5337.00        0.01855        0.18016
   5338.00        0.01855        0.17557
   5339.00        0.01855        0.17101
   5340.00        0.01855        0.16646
   5341.00        0.01855        0.16193
   5342.00        0.01855        0.15742
   5343.00        0.01855        0.15295
   5344.00        0.01855        0.14851
   5345.00        0.01855        0.14410
   5346.00        0.01855        0.13972
   5347.00        0.01855        0.13539
   5348.00        0.01855        0.13109
   5349.00        0.01855        0.12683
   5350.00        0.01904        0.12263
   5351.00        0.01953        0.11847
   5352.00        0.02002        0.11435
   5353.00        0.02051        0.11029
   5354.00        0.02100        0.10629
   5355.00        0.02148        0.10234
   5356.00        0.02197        0.09845
   5357.00        0.02246        0.09462
   5358.00        0.02295        0.09085
   5359.00        0.02344        0.08714
   5360.00        0.02393        0.08351
   5361.00        0.02441        0.07994
   5362.00        0.02490        0.07645
   5363.00        0.02539        0.07301
   5364.00        0.02539        0.06967
   5365.00        0.02539        0.06641
   5366.00        0.02539        0.06322
   5367.00        0.02539        0.06010
   5368.00        0.02539        0.05708
   5369.00        0.02539        0.05414
   5370.00        0.02539        0.05128
   5371.00        0.02539        0.04852
   5372.00        0.02539        0.04585
   5373.00        0.02539        0.04327
   5374.00        0.02539        0.04079
   5375.00        0.02539        0.03839
   5376.00        0.02539        0.03609
   5377.00        0.02539        0.03389
   5378.00        0.02539        0.03180
   5379.00        0.02490        0.02980
   5380.00        0.02441        0.02791
   5381.00        0.02393        0.02612
   5382.00        0.02344        0.02444
   5383.00        0.02295        0.02286
   5384.00        0.02246        0.02139
   5385.00        0.02197        0.02002
   5386.00        0.02148        0.01877
   5387.00        0.02100        0.01762
   5388.00        0.02051        0.01659
   5389.00        0.02002        0.01566
   5390.00        0.01953        0.01483
   5391.00        0.01904        0.01411
   5392.00        0.01807        0.01352
   5393.00        0.01709        0.01303
   5394.00        0.01611        0.01263
   5395.00        0.01514        0.01236
   5396.00        0.01416        0.01219
   5397.00        0.01318        0.01215
   5398.00        0.01221        0.01219
   5399.00        0.01123        0.01234
   5400.00        0.01025        0.01259
   5401.00        0.00928        0.01295
   5402.00        0.00830        0.01341
   5403.00        0.00732        0.01398
   5404.00        0.00635        0.01463
   5405.00        0.00537        0.01540
   5406.00        0.00439        0.01625
   5407.00        0.00342        0.01720
   5408.00        0.00244        0.01823
   5409.00        0.00146        0.01936
   5410.00        0.00049        0.02057
   5411.00       -0.00049        0.02187
   5412.00       -0.00146        0.02325
   5413.00       -0.00244        0.02470
   5414.00       -0.00342        0.02625
   5415.00       -0.00439        0.02785
   5416.00       -0.00488        0.02953
   5417.00       -0.00537        0.03128
   5418.00       -0.00586        0.03310
   5419.00       -0.00635        0.03496
   5420.00       -0.00684        0.03690
   5421.00       -0.00732        0.03888
   5422.00       -0.00781        0.04092
   5423.00       -0.00830        0.04301
   5424.00       -0.00879        0.04515
   5425.00       -0.00928        0.04733
   5426.00       -0.00977        0.04955
   5427.00       -0.01025        0.05180
   5428.00       -0.01074        0.05409
   5429.00       -0.01074        0.05641
   5430.00       -0.01074        0.05876
   5431.00       -0.01074        0.06113
   5432.00       -0.01074        0.06352
   5433.00       -0.01074        0.06592
   5434.00       -0.01074        0.06834
   5435.00       -0.01074        0.07077
   5436.00       -0.01074        0.07323
   5437.00       -0.01074        0.07567
   5438.00       -0.01074        0.07812
   5439.00       -0.01074        0.08057
   5440.00       -0.01074        0.08301
   5441.00       -0.01074        0.08545
   5442.00       -0.01025        0.08789
   5443.00       -0.00977        0.09032
   5444.00       -0.00928        0.09273
   5445.00       -0.00879        0.09512
   5446.00       -0.00830        0.09750
   5447.00       -0.00781        0.09985
   5448.00       -0.00732        0.10220
   5449.00       -0.00684        0.10451
   5450.00       -0.00635        0.10680
   5451.00       -0.00586        0.10905
   5452.00       -0.00537        0.11130
   5453.00       -0.00488        0.11349
   5454.00       -0.00439        0.11568
   5455.00       -0.00391        0.11781
   5456.00       -0.00342        0.11992
   5457.00       -0.00293        0.12199
   5458.00       -0.00244        0.12404
   5459.00       -0.00195        0.12604
   5460.00       -0.00146        0.12799
   5461.00       -0.00098        0.12993
   5462.00       -0.00049        0.13181
   5463.00        0.00000        0.13365
   5464.00        0.00049        0.13547
   5465.00        0.00098        0.13724
   5466.00        0.00098        0.13896
   5467.00        0.00098        0.14066
   5468.00        0.00098        0.14230
   5469.00        0.00098        0.14391
   5470.00        0.00098        0.14548
   5471.00        0.00098        0.14700
   5472.00        0.00098        0.14848
   5473.00        0.00098        0.14993
   5474.00        0.00098        0.15134
   5475.00        0.00098        0.15269
   5476.00        0.00098        0.15402
   5477.00        0.00098        0.15530
   5478.00        0.00098        0.15656
   5479.00        0.00098        0.15776
   5480.00        0.00098        0.15894
   5481.00        0.00098        0.16005
   5482.00        0.00098        0.16115
   5483.00        0.00049        0.16220
   5484.00        0.00000        0.16321
   5485.00       -0.00049        0.16418
   5486.00       -0.00098        0.16513
   5487.00       -0.00146        0.16603
   5488.00       -0.00195        0.16690
   5489.00       -0.00244        0.16772
   5490.00       -0.00293        0.16852
   5491.00       -0.00342        0.16927
   5492.00       -0.00391        0.17000
   5493.00       -0.00439        0.17067
   5494.00       -0.00488        0.17133
   5495.00       -0.00537        0.17194
   5496.00       -0.00586        0.17252
   5497.00       -0.00635        0.17307
   5498.00       -0.00684        0.17357
   5499.00       -0.00732        0.17404
   5500.00       -0.00781        0.17447
   5501.00       -0.00830        0.17488
   5502.00       -0.00879        0.17525
   5503.00       -0.00879        0.17557
   5504.00       -0.00879        0.17587
   5505.00       -0.00879        0.17613
   5506.00       -0.00879        0.17635
   5507.00       -0.00879        0.17654
   5508.00       -0.00879        0.17670
   5509.00       -0.00879        0.17680
   5510.00       -0.00879        0.17688
   5511.00       -0.00879        0.17693
   5512.00       -0.00879        0.17693
   5513.00       -0.00879        0.17690
   5514.00       -0.00879        0.17682
   5515.00       -0.00879        0.17671
   5516.00       -0.00879        0.17656
   5517.00       -0.00879        0.17638
   5518.00       -0.00879        0.17615
   5519.00       -0.00879        0.17589
   5520.00       -0.00879        0.17557
   5521.00       -0.00830        0.17523
   5522.00       -0.00781        0.17484
   5523.00       -0.00732        0.17441
   5524.00       -0.00684        0.17393
   5525.00       -0.00635        0.17343
   5526.00       -0.00586        0.17287
   5527.00       -0.00537        0.17227
   5528.00       -0.00488        0.17163
   5529.00       -0.00439        0.17094
   5530.00       -0.00391        0.17021
   5531.00       -0.00342        0.16943
   5532.00       -0.00293        0.16861
   5533.00       -0.00244        0.16774
   5534.00       -0.00195        0.16684
   5535.00       -0.00146        0.16588
   5536.00       -0.00098        0.16487
   5537.00       -0.00049        0.16382
   5538.00        0.00000        0.16272
   5539.00        0.00049        0.16156
   5540.00        0.00098        0.16037
   5541.00        0.00146        0.15912
   5542.00        0.00195        0.15782
   5543.00        0.00244        0.15646
   5544.00        0.00293        0.15508
   5545.00        0.00293        0.15363
   5546.00        0.00293        0.15211
   5547.00        0.00293        0.15056
   5548.00        0.00293        0.14896
   5549.00        0.00293        0.14729
   5550.00        0.00293        0.14558
   5551.00        0.00293        0.14381
   5552.00        0.00293        0.14198
   5553.00        0.00293        0.14011
   5554.00        0.00293        0.13817
   5555.00        0.00293        0.13617
   5556.00        0.00293        0.13412
   5557.00        0.00293        0.13202
   5558.00        0.00293        0.12984
   5559.00        0.00293        0.12762
   5560.00        0.00293        0.12534
   5561.00        0.00293        0.12299
   5562.00        0.00293        0.12057
   5563.00        0.00293        0.11812
   5564.00        0.00293        0.11559
   5565.00        0.00293        0.11299
   5566.00        0.00244        0.11034
   5567.00        0.00195        0.10762
   5568.00        0.00146        0.10484
   5569.00        0.00098        0.10201
   5570.00        0.00049        0.09909
   5571.00        0.00000        0.09612
   5572.00       -0.00049        0.09308
   5573.00       -0.00098        0.08998
   5574.00       -0.00146        0.08681
   5575.00       -0.00195        0.08357
   5576.00       -0.00244        0.08028
   5577.00       -0.00293        0.07692
   5578.00       -0.00293        0.07349
   5579.00       -0.00293        0.06999
   5580.00       -0.00293        0.06644
   5581.00       -0.00293        0.06281
   5582.00       -0.00293        0.05911
   5583.00       -0.00293        0.05536
   5584.00       -0.00293        0.05154
   5585.00       -0.00293        0.04767
   5586.00       -0.00293        0.04373
   5587.00       -0.00293        0.03972
   5588.00       -0.00293        0.03566
   5589.00       -0.00293        0.03154
   5590.00       -0.00293        0.02736
   5591.00       -0.00293        0.02312
   5592.00       -0.00293        0.01883
   5593.00       -0.00293        0.01448
   5594.00       -0.00293        0.01009
   5595.00       -0.00293        0.00563
   5596.00       -0.00244        0.00114
   5597.00       -0.00195       -0.00340
   5598.00       -0.00146       -0.00798
   5599.00       -0.00098       -0.01262
   5600.00       -0.00049       -0.01729
   5601.00        0.00000       -0.02199
   5602.00        0.00049       -0.02672
   5603.00        0.00098       -0.03149
   5604.00        0.00146       -0.03629
   5605.00        0.00195       -0.04111
   5606.00        0.00244       -0.04594
   5607.00        0.00293       -0.05081
   5608.00        0.00342       -0.05568
   5609.00        0.00391       -0.06056
   5610.00        0.00439       -0.06546
   5611.00        0.00488       -0.07036
   5612.00        0.00537       -0.07524
   5613.00        0.00586       -0.08014
   5614.00        0.00635       -0.08501
   5615.00        0.00684       -0.08987
   5616.00        0.00732       -0.09473
   5617.00        0.00781       -0.09955
   5618.00        0.00879       -0.10435
   5619.00        0.00977       -0.10912
   5620.00        0.01074       -0.11386
   5621.00        0.01172       -0.11855
   5622.00        0.01221       -0.12320
   5623.00        0.01270       -0.12779
   5624.00        0.01318       -0.13234
   5625.00        0.01367       -0.13681
   5626.00        0.01416       -0.14124
   5627.00        0.01465       -0.14558
   5628.00        0.01514       -0.14986
   5629.00        0.01562       -0.15405
   5630.00        0.01611       -0.15817
   5631.00        0.01660       -0.16220
   5632.00        0.01709       -0.16614
   5633.00        0.01758       -0.16998
   5634.00        0.01807       -0.17372
   5635.00        0.01855       -0.17735
   5636.00        0.01904       -0.18088
   5637.00        0.01953       -0.18428
   5638.00        0.02002       -0.18758
   5639.00        0.02051       -0.19075
   5640.00        0.02051       -0.19379
   5641.00        0.02051       -0.19670
   5642.00        0.02051       -0.19949
   5643.00        0.02051       -0.20213
   5644.00        0.02051       -0.20465
   5645.00        0.02051       -0.20702
   5646.00        0.02051       -0.20923
   5647.00        0.02051       -0.21130
   5648.00        0.02051       -0.21323
   5649.00        0.02002       -0.21501
   5650.00        0.01953       -0.21663
   5651.00        0.01904       -0.21808
   5652.00        0.01855       -0.21939
   5653.00        0.01807       -0.22054
   5654.00        0.01758       -0.22153
   5655.00        0.01709       -0.22234
   5656.00        0.01660       -0.22301
   5657.00        0.01611       -0.22351
   5658.00        0.01562       -0.22385
   5659.00        0.01465       -0.22401
   5660.00        0.01367       -0.22403
   5661.00        0.01270       -0.22388
   5662.00        0.01172       -0.22356
   5663.00        0.01074       -0.22308
   5664.00        0.00977       -0.22244
   5665.00        0.00879       -0.22165
   5666.00        0.00781       -0.22070
   5667.00        0.00684       -0.21959
   5668.00        0.00586       -0.21834
   5669.00        0.00488       -0.21692
   5670.00        0.00391       -0.21536
   5671.00        0.00293       -0.21365
   5672.00        0.00195       -0.21179
   5673.00        0.00098       -0.20981
   5674.00        0.00000       -0.20767
   5675.00       -0.00098       -0.20540
   5676.00       -0.00195       -0.20300
   5677.00       -0.00293       -0.20047
   5678.00       -0.00391       -0.19781
   5679.00       -0.00488       -0.19504
   5680.00       -0.00586       -0.19215
   5681.00       -0.00684       -0.18915
   5682.00       -0.00781       -0.18604
   5683.00       -0.00879       -0.18282
   5684.00       -0.00977       -0.17949
   5685.00       -0.01074       -0.17607
   5686.00       -0.01172       -0.17256
   5687.00       -0.01270       -0.16896
   5688.00       -0.01318       -0.16528
   5689.00       -0.01367       -0.16151
   5690.00       -0.01416       -0.15768
   5691.00       -0.01465       -0.15378
   5692.00       -0.01514       -0.14980
   5693.00       -0.01562       -0.14577
   5694.00       -0.01611       -0.14168
   5695.00       -0.01660       -0.13754
   5696.00       -0.01709       -0.13335
   5697.00       -0.01709       -0.12912
   5698.00       -0.01709       -0.12485
   5699.00       -0.01709       -0.12054
   5700.00       -0.01709       -0.11621
   5701.00       -0.01709       -0.11186
   5702.00       -0.01709       -0.10748
   5703.00       -0.01709       -0.10309
   5704.00       -0.01709       -0.09868
   5705.00       -0.01660       -0.09425
   5706.00       -0.01611       -0.08983
   5707.00       -0.01562       -0.08540
   5708.00       -0.01514       -0.08098
   5709.00       -0.01465       -0.07657
   5710.00       -0.01416       -0.07216
   5711.00       -0.01367       -0.06776
   5712.00       -0.01318       -0.06339
   5713.00       -0.01221       -0.05902
   5714.00       -0.01123       -0.05467
   5715.00       -0.01025       -0.05035
   5716.00       -0.00928       -0.04607
   5717.00       -0.00830       -0.04181
   5718.00       -0.00732       -0.03758
   5719.00       -0.00635       -0.03339
   5720.00       -0.00537       -0.02924
   5721.00       -0.00439       -0.02512
   5722.00       -0.00342       -0.02104
   5723.00       -0.00244       -0.01700
   5724.00       -0.00146       -0.01302
   5725.00       -0.00049       -0.00906
   5726.00        0.00049       -0.00517
   5727.00        0.00146       -0.00131
   5728.00        0.00244        0.00249
   5729.00        0.00342        0.00624
   5730.00        0.00439        0.00993
   5731.00        0.00586        0.01360
   5732.00        0.00732        0.01718
   5733.00        0.00830        0.02074
   5734.00        0.00928        0.02423
   5735.00        0.01025        0.02766
   5736.00        0.01123        0.03105
   5737.00        0.01221        0.03438
   5738.00        0.01318        0.03764
   5739.00        0.01416        0.04086
   5740.00        0.01514        0.04404
   5741.00        0.01611        0.04715
   5742.00        0.01709        0.05022
   5743.00        0.01807        0.05322
   5744.00        0.01904        0.05617
   5745.00        0.02002        0.05908
   5746.00        0.02100        0.06192
   5747.00        0.02197        0.06473
   5748.00        0.02295        0.06747
   5749.00        0.02393        0.07018
   5750.00        0.02490        0.07283
   5751.00        0.02588        0.07544
   5752.00        0.02686        0.07800
   5753.00        0.02734        0.08051
   5754.00        0.02783        0.08298
   5755.00        0.02832        0.08540
   5756.00        0.02881        0.08778
   5757.00        0.02930        0.09012
   5758.00        0.02979        0.09242
   5759.00        0.03027        0.09468
   5760.00        0.03076        0.09689
   5761.00        0.03125        0.09908
   5762.00        0.03174        0.10121
   5763.00        0.03223        0.10333
   5764.00        0.03223        0.10539
   5765.00        0.03223        0.10744
   5766.00        0.03223        0.10944
   5767.00        0.03223        0.11142
   5768.00        0.03223        0.11336
   5769.00        0.03223        0.11526
   5770.00        0.03223        0.11716
   5771.00        0.03223        0.11900
   5772.00        0.03223        0.12083
   5773.00        0.03223        0.12263
   5774.00        0.03174        0.12442
   5775.00        0.03125        0.12616
   5776.00        0.03076        0.12788
   5777.00        0.03027        0.12959
   5778.00        0.02979        0.13127
   5779.00        0.02930        0.13292
   5780.00        0.02881        0.13455
   5781.00        0.02832        0.13617
   5782.00        0.02783        0.13776
   5783.00        0.02734        0.13933
   5784.00        0.02686        0.14087
   5785.00        0.02637        0.14241
   5786.00        0.02539        0.14392
   5787.00        0.02441        0.14540
   5788.00        0.02344        0.14688
   5789.00        0.02246        0.14833
   5790.00        0.02148        0.14977
   5791.00        0.02051        0.15117
   5792.00        0.01953        0.15257
   5793.00        0.01855        0.15395
   5794.00        0.01758        0.15530
   5795.00        0.01660        0.15665
   5796.00        0.01562        0.15796
   5797.00        0.01465        0.15926
   5798.00        0.01367        0.16054
   5799.00        0.01270        0.16180
   5800.00        0.01172        0.16304
   5801.00        0.01074        0.16426
   5802.00        0.00977        0.16545
   5803.00        0.00879        0.16663
   5804.00        0.00781        0.16779
   5805.00        0.00684        0.16891
   5806.00        0.00586        0.17003
   5807.00        0.00488        0.17111
   5808.00        0.00391        0.17218
   5809.00        0.00293        0.17322
   5810.00        0.00195        0.17422
   5811.00        0.00098        0.17522
   5812.00        0.00000        0.17618
   5813.00       -0.00098        0.17711
   5814.00       -0.00195        0.17801
   5815.00       -0.00293        0.17889
   5816.00       -0.00342        0.17973
   5817.00       -0.00391        0.18056
   5818.00       -0.00439        0.18134
   5819.00       -0.00488        0.18210
   5820.00       -0.00537        0.18282
   5821.00       -0.00586        0.18350
   5822.00       -0.00635        0.18417
   5823.00       -0.00684        0.18478
   5824.00       -0.00732        0.18538
   5825.00       -0.00781        0.18593
   5826.00       -0.00830        0.18645
   5827.00       -0.00879        0.18692
   5828.00       -0.00928        0.18736
   5829.00       -0.00977        0.18776
   5830.00       -0.01025        0.18811
   5831.00       -0.01074        0.18843
   5832.00       -0.01123        0.18871
   5833.00       -0.01172        0.18893
   5834.00       -0.01221        0.18912
   5835.00       -0.01270        0.18927
   5836.00       -0.01318        0.18938
   5837.00       -0.01367        0.18944
   5838.00       -0.01416        0.18945
   5839.00       -0.01465        0.18942
   5840.00       -0.01514        0.18935
   5841.00       -0.01562        0.18922
   5842.00       -0.01611        0.18906
   5843.00       -0.01611        0.18883
   5844.00       -0.01611        0.18857
   5845.00       -0.01611        0.18826
   5846.00       -0.01611        0.18790
   5847.00       -0.01611        0.18748
   5848.00       -0.01611        0.18703
   5849.00       -0.01611        0.18652
   5850.00       -0.01611        0.18597
   5851.00       -0.01611        0.18536
   5852.00       -0.01611        0.18471
   5853.00       -0.01611        0.18401
   5854.00       -0.01611        0.18324
   5855.00       -0.01611        0.18243
   5856.00       -0.01611        0.18158
   5857.00       -0.01611        0.18066
   5858.00       -0.01611        0.17970
   5859.00       -0.01611        0.17870
   5860.00       -0.01611        0.17763
   5861.00       -0.01611        0.17651
   5862.00       -0.01611        0.17534
   5863.00       -0.01611        0.17413
   5864.00       -0.01611        0.17285
   5865.00       -0.01611        0.17154
   5866.00       -0.01611        0.17017
   5867.00       -0.01562        0.16873
   5868.00       -0.01514        0.16727
   5869.00       -0.01465        0.16574
   5870.00       -0.01416        0.16415
   5871.00       -0.01367        0.16252
   5872.00       -0.01318        0.16084
   5873.00       -0.01270        0.15912
   5874.00       -0.01221        0.15733
   5875.00       -0.01172        0.15552
   5876.00       -0.01123        0.15363
   5877.00       -0.01074        0.15170
   5878.00       -0.01025        0.14973
   5879.00       -0.00977        0.14771
   5880.00       -0.00928        0.14563
   5881.00       -0.00879        0.14351
   5882.00       -0.00830        0.14134
   5883.00       -0.00781        0.13913
   5884.00       -0.00732        0.13689
   5885.00       -0.00635        0.13458
   5886.00       -0.00537        0.13223
   5887.00       -0.00439        0.12984
   5888.00       -0.00342        0.12741
   5889.00       -0.00244        0.12492
   5890.00       -0.00146        0.12241
   5891.00       -0.00049        0.11984
   5892.00        0.00049        0.11725
   5893.00        0.00146        0.11461
   5894.00        0.00244        0.11194
   5895.00        0.00342        0.10921
   5896.00        0.00439        0.10646
   5897.00        0.00537        0.10367
   5898.00        0.00635        0.10085
   5899.00        0.00732        0.09799
   5900.00        0.00830        0.09509
   5901.00        0.00928        0.09216
   5902.00        0.01025        0.08920
   5903.00        0.01123        0.08621
   5904.00        0.01221        0.08321
   5905.00        0.01270        0.08015
   5906.00        0.01318        0.07707
   5907.00        0.01367        0.07397
   5908.00        0.01416        0.07085
   5909.00        0.01465        0.06769
   5910.00        0.01514        0.06451
   5911.00        0.01562        0.06131
   5912.00        0.01611        0.05809
   5913.00        0.01660        0.05484
   5914.00        0.01709        0.05157
   5915.00        0.01758        0.04829
   5916.00        0.01807        0.04500
   5917.00        0.01807        0.04167
   5918.00        0.01807        0.03835
   5919.00        0.01807        0.03499
   5920.00        0.01807        0.03163
   5921.00        0.01807        0.02824
   5922.00        0.01807        0.02486
   5923.00        0.01807        0.02147
   5924.00        0.01807        0.01805
   5925.00        0.01807        0.01463
   5926.00        0.01758        0.01122
   5927.00        0.01709        0.00778
   5928.00        0.01660        0.00435
   5929.00        0.01611        0.00092
   5930.00        0.01562       -0.00253
   5931.00        0.01514       -0.00598
   5932.00        0.01465       -0.00943
   5933.00        0.01416       -0.01286
   5934.00        0.01318       -0.01631
   5935.00        0.01221       -0.01976
   5936.00        0.01123       -0.02319
   5937.00        0.01025       -0.02663
   5938.00        0.00928       -0.03004
   5939.00        0.00830       -0.03346
   5940.00        0.00732       -0.03688
   5941.00        0.00635       -0.04028
   5942.00        0.00537       -0.04367
   5943.00        0.00439       -0.04706
   5944.00        0.00342       -0.05042
   5945.00        0.00195       -0.05377
   5946.00        0.00049       -0.05710
   5947.00       -0.00098       -0.06042
   5948.00       -0.00244       -0.06372
   5949.00       -0.00391       -0.06700
   5950.00       -0.00537       -0.07025
   5951.00       -0.00684       -0.07349
   5952.00       -0.00830       -0.07671
   5953.00       -0.00977       -0.07988
   5954.00       -0.01123       -0.08304
   5955.00       -0.01270       -0.08617
   5956.00       -0.01416       -0.08926
   5957.00       -0.01562       -0.09233
   5958.00       -0.01709       -0.09535
   5959.00       -0.01855       -0.09834
   5960.00       -0.02002       -0.10130
   5961.00       -0.02100       -0.10422
   5962.00       -0.02197       -0.10709
   5963.00       -0.02295       -0.10992
   5964.00       -0.02393       -0.11270
   5965.00       -0.02490       -0.11545
   5966.00       -0.02588       -0.11813
   5967.00       -0.02686       -0.12076
   5968.00       -0.02783       -0.12334
   5969.00       -0.02881       -0.12587
   5970.00       -0.02979       -0.12833
   5971.00       -0.03027       -0.13072
   5972.00       -0.03076       -0.13307
   5973.00       -0.03125       -0.13535
   5974.00       -0.03174       -0.13754
   5975.00       -0.03223       -0.13968
   5976.00       -0.03271       -0.14174
   5977.00       -0.03320       -0.14371
   5978.00       -0.03320       -0.14561
   5979.00       -0.03320       -0.14745
   5980.00       -0.03320       -0.14917
   5981.00       -0.03320       -0.15083
   5982.00       -0.03320       -0.15239
   5983.00       -0.03320       -0.15385
   5984.00       -0.03271       -0.15523
   5985.00       -0.03223       -0.15651
   5986.00       -0.03174       -0.15768
   5987.00       -0.03125       -0.15877
   5988.00       -0.03076       -0.15973
   5989.00       -0.03027       -0.16060
   5990.00       -0.02979       -0.16135
   5991.00       -0.02881       -0.16199
   5992.00       -0.02783       -0.16251
   5993.00       -0.02686       -0.16292
   5994.00       -0.02588       -0.16321
   5995.00       -0.02490       -0.16338
   5996.00       -0.02393       -0.16341
   5997.00       -0.02295       -0.16333
   5998.00       -0.02197       -0.16312
   5999.00       -0.02100       -0.16278
   6000.00       -0.01953       -0.16231
   6001.00       -0.01807       -0.16171
   6002.00       -0.01660       -0.16096
   6003.00       -0.01514       -0.16010
   6004.00       -0.01367       -0.15909
   6005.00       -0.01221       -0.15794
   6006.00       -0.01074       -0.15666
   6007.00       -0.00928       -0.15523
   6008.00       -0.00781       -0.15367
   6009.00       -0.00635       -0.15196
   6010.00       -0.00488       -0.15012
   6011.00       -0.00342       -0.14813
   6012.00       -0.00195       -0.14600
   6013.00       -0.00049       -0.14374
   6014.00        0.00098       -0.14133
   6015.00        0.00244       -0.13879
   6016.00        0.00391       -0.13611
   6017.00        0.00537       -0.13329
   6018.00        0.00684       -0.13034
   6019.00        0.00830       -0.12726
   6020.00        0.00977       -0.12405
   6021.00        0.01123       -0.12071
   6022.00        0.01270       -0.11725
   6023.00        0.01416       -0.11366
   6024.00        0.01562       -0.10995
   6025.00        0.01709       -0.10612
   6026.00        0.01807       -0.10219
   6027.00        0.01904       -0.09814
   6028.00        0.02002       -0.09398
   6029.00        0.02100       -0.08972
   6030.00        0.02197       -0.08537
   6031.00        0.02295       -0.08092
   6032.00        0.02393       -0.07639
   6033.00        0.02490       -0.07176
   6034.00        0.02588       -0.06706
   6035.00        0.02686       -0.06227
   6036.00        0.02734       -0.05743
   6037.00        0.02783       -0.05252
   6038.00        0.02832       -0.04755
   6039.00        0.02881       -0.04251
   6040.00        0.02930       -0.03743
   6041.00        0.02979       -0.03232
   6042.00        0.03027       -0.02716
   6043.00        0.03076       -0.02197
   6044.00        0.03125       -0.01677
   6045.00        0.03125       -0.01154
   6046.00        0.03125       -0.00629
   6047.00        0.03125       -0.00102
   6048.00        0.03125        0.00423
   6049.00        0.03125        0.00948
   6050.00        0.03125        0.01472
   6051.00        0.03125        0.01994
   6052.00        0.03125        0.02516
   6053.00        0.03125        0.03033
   6054.00        0.03125        0.03548
   6055.00        0.03076        0.04059
   6056.00        0.03027        0.04565
   6057.00        0.02979        0.05067
   6058.00        0.02930        0.05563
   6059.00        0.02881        0.06053
   6060.00        0.02832        0.06537
   6061.00        0.02783        0.07014
   6062.00        0.02734        0.07484
   6063.00        0.02686        0.07947
   6064.00        0.02637        0.08400
   6065.00        0.02588        0.08846
   6066.00        0.02539        0.09282
   6067.00        0.02490        0.09709
   6068.00        0.02441        0.10127
   6069.00        0.02344        0.10535
   6070.00        0.02246        0.10933
   6071.00        0.02148        0.11320
   6072.00        0.02051        0.11697
   6073.00        0.01953        0.12064
   6074.00        0.01855        0.12419
   6075.00        0.01758        0.12762
   6076.00        0.01660        0.13097
   6077.00        0.01562        0.13417
   6078.00        0.01465        0.13727
   6079.00        0.01367        0.14026
   6080.00        0.01270        0.14313
   6081.00        0.01172        0.14589
   6082.00        0.01074        0.14853
   6083.00        0.00977        0.15105
   6084.00        0.00879        0.15346
   6085.00        0.00781        0.15576
   6086.00        0.00684        0.15796
   6087.00        0.00586        0.16003
   6088.00        0.00488        0.16202
   6089.00        0.00391        0.16389
   6090.00        0.00293        0.16565
   6091.00        0.00195        0.16733
   6092.00        0.00098        0.16890
   6093.00        0.00000        0.17038
   6094.00       -0.00098        0.17177
   6095.00       -0.00195        0.17307
   6096.00       -0.00293        0.17427
   6097.00       -0.00391        0.17540
   6098.00       -0.00488        0.17647
   6099.00       -0.00537        0.17744
   6100.00       -0.00586        0.17834
   6101.00       -0.00635        0.17920
   6102.00       -0.00684        0.17998
   6103.00       -0.00732        0.18069
   6104.00       -0.00781        0.18137
   6105.00       -0.00830        0.18198
   6106.00       -0.00879        0.18254
   6107.00       -0.00928        0.18306
   6108.00       -0.00977        0.18355
   6109.00       -0.01025        0.18399
   6110.00       -0.01074        0.18440
   6111.00       -0.01123        0.18480
   6112.00       -0.01172        0.18517
   6113.00       -0.01221        0.18550
   6114.00       -0.01270        0.18582
   6115.00       -0.01318        0.18614
   6116.00       -0.01367        0.18645
   6117.00       -0.01416        0.18674
   6118.00       -0.01465        0.18703
   6119.00       -0.01514        0.18733
   6120.00       -0.01562        0.18762
   6121.00       -0.01611        0.18791
   6122.00       -0.01611        0.18822
   6123.00       -0.01611        0.18854
   6124.00       -0.01611        0.18887
   6125.00       -0.01611        0.18921
   6126.00       -0.01611        0.18958
   6127.00       -0.01611        0.18994
   6128.00       -0.01611        0.19034
   6129.00       -0.01611        0.19075
   6130.00       -0.01611        0.19119
   6131.00       -0.01611        0.19165
   6132.00       -0.01611        0.19214
   6133.00       -0.01611        0.19264
   6134.00       -0.01611        0.19318
   6135.00       -0.01611        0.19373
   6136.00       -0.01611        0.19431
   6137.00       -0.01611        0.19492
   6138.00       -0.01611        0.19554
   6139.00       -0.01562        0.19620
   6140.00       -0.01514        0.19687
   6141.00       -0.01465        0.19756
   6142.00       -0.01416        0.19829
   6143.00       -0.01367        0.19902
   6144.00       -0.01318        0.19978
   6145.00       -0.01270        0.20055
   6146.00       -0.01221        0.20134
   6147.00       -0.01172        0.20215
   6148.00       -0.01123        0.20297
   6149.00       -0.01074        0.20380
   6150.00       -0.01025        0.20464
   6151.00       -0.00977        0.20547
   6152.00       -0.00928        0.20633
   6153.00       -0.00879        0.20718
   6154.00       -0.00830        0.20804
   6155.00       -0.00781        0.20888
   6156.00       -0.00732        0.20973
   6157.00       -0.00684        0.21057
   6158.00       -0.00635        0.21140
   6159.00       -0.00537        0.21222
   6160.00       -0.00439        0.21303
   6161.00       -0.00342        0.21381
   6162.00       -0.00244        0.21458
   6163.00       -0.00146        0.21533
   6164.00       -0.00049        0.21605
   6165.00        0.00049        0.21675
   6166.00        0.00146        0.21741
   6167.00        0.00244        0.21805
   6168.00        0.00342        0.21866
   6169.00        0.00439        0.21922
   6170.00        0.00537        0.21976
   6171.00        0.00635        0.22025
   6172.00        0.00684        0.22070
   6173.00        0.00732        0.22110
   6174.00        0.00781        0.22147
   6175.00        0.00830        0.22177
   6176.00        0.00879        0.22205
   6177.00        0.00928        0.22226
   6178.00        0.00977        0.22241
   6179.00        0.01025        0.22252
   6180.00        0.01074        0.22258
   6181.00        0.01123        0.22258
   6182.00        0.01172        0.22252
   6183.00        0.01221        0.22240
   6184.00        0.01270        0.22221
   6185.00        0.01318        0.22198
   6186.00        0.01367        0.22168
   6187.00        0.01416        0.22133
   6188.00        0.01465        0.22090
   6189.00        0.01514        0.22043
   6190.00        0.01514        0.21988
   6191.00        0.01514        0.21927
   6192.00        0.01514        0.21861
   6193.00        0.01514        0.21788
   6194.00        0.01514        0.21709
   6195.00        0.01514        0.21623
   6196.00        0.01514        0.21532
   6197.00        0.01514        0.21434
   6198.00        0.01514        0.21332
   6199.00        0.01514        0.21222
   6200.00        0.01514        0.21107
   6201.00        0.01465        0.20985
   6202.00        0.01416        0.20860
   6203.00        0.01367        0.20728
   6204.00        0.01318        0.20590
   6205.00        0.01270        0.20447
   6206.00        0.01221        0.20300
   6207.00        0.01172        0.20146
   6208.00        0.01123        0.19989
   6209.00        0.01074        0.19827
   6210.00        0.01025        0.19659
   6211.00        0.00977        0.19489
   6212.00        0.00928        0.19315
   6213.00        0.00879        0.19135
   6214.00        0.00781        0.18951
   6215.00        0.00684        0.18765
   6216.00        0.00586        0.18576
   6217.00        0.00488        0.18382
   6218.00        0.00391        0.18187
   6219.00        0.00293        0.17989
   6220.00        0.00195        0.17787
   6221.00        0.00098        0.17584
   6222.00        0.00000        0.17380
   6223.00       -0.00098        0.17174
   6224.00       -0.00195        0.16965
   6225.00       -0.00293        0.16757
   6226.00       -0.00391        0.16547
   6227.00       -0.00488        0.16336
   6228.00       -0.00586        0.16125
   6229.00       -0.00684        0.15915
   6230.00       -0.00781        0.15704
   6231.00       -0.00879        0.15494
   6232.00       -0.00928        0.15285
   6233.00       -0.00977        0.15077
   6234.00       -0.01025        0.14871
   6235.00       -0.01074        0.14667
   6236.00       -0.01123        0.14464
   6237.00       -0.01172        0.14264
   6238.00       -0.01221        0.14066
   6239.00       -0.01270        0.13870
   6240.00       -0.01318        0.13680
   6241.00       -0.01367        0.13492
   6242.00       -0.01416        0.13307
   6243.00       -0.01465        0.13127
   6244.00       -0.01514        0.12953
   6245.00       -0.01514        0.12782
   6246.00       -0.01514        0.12616
   6247.00       -0.01514        0.12456
   6248.00       -0.01514        0.12302
   6249.00       -0.01514        0.12154
   6250.00       -0.01514        0.12010
   6251.00       -0.01514        0.11874
   6252.00       -0.01514        0.11746
   6253.00       -0.01514        0.11623
   6254.00       -0.01514        0.11508
   6255.00       -0.01465        0.11401
   6256.00       -0.01416        0.11301
   6257.00       -0.01367        0.11209
   6258.00       -0.01318        0.11125
   6259.00       -0.01270        0.11050
   6260.00       -0.01221        0.10983
   6261.00       -0.01172        0.10925
   6262.00       -0.01123        0.10875
   6263.00       -0.01074        0.10835
   6264.00       -0.01025        0.10803
   6265.00       -0.00977        0.10782
   6266.00       -0.00928        0.10768
   6267.00       -0.00879        0.10765
   6268.00       -0.00830        0.10771
   6269.00       -0.00781        0.10788
   6270.00       -0.00684        0.10812
   6271.00       -0.00586        0.10847
   6272.00       -0.00488        0.10892
   6273.00       -0.00391        0.10945
   6274.00       -0.00293        0.11009
   6275.00       -0.00195        0.11081
   6276.00       -0.00098        0.11163
   6277.00        0.00000        0.11255
   6278.00        0.00098        0.11354
   6279.00        0.00195        0.11464
   6280.00        0.00293        0.11581
   6281.00        0.00391        0.11708
   6282.00        0.00439        0.11844
   6283.00        0.00488        0.11986
   6284.00        0.00537        0.12137
   6285.00        0.00586        0.12296
   6286.00        0.00635        0.12460
   6287.00        0.00684        0.12634
   6288.00        0.00732        0.12813
   6289.00        0.00781        0.12999
   6290.00        0.00830        0.13190
   6291.00        0.00879        0.13388
   6292.00        0.00928        0.13589
   6293.00        0.00977        0.13797
   6294.00        0.01025        0.14009
   6295.00        0.01074        0.14224
   6296.00        0.01123        0.14444
   6297.00        0.01172        0.14667
   6298.00        0.01221        0.14891
   6299.00        0.01221        0.15118
   6300.00        0.01221        0.15347
   6301.00        0.01221        0.15578
   6302.00        0.01221        0.15810
   6303.00        0.01221        0.16040
   6304.00        0.01221        0.16272
   6305.00        0.01221        0.16502
   6306.00        0.01221        0.16731
   6307.00        0.01221        0.16959
   6308.00        0.01221        0.17183
   6309.00        0.01221        0.17406
   6310.00        0.01221        0.17625
   6311.00        0.01221        0.17842
   6312.00        0.01172        0.18054
   6313.00        0.01123        0.18262
   6314.00        0.01074        0.18465
   6315.00        0.01025        0.18663
   6316.00        0.00977        0.18854
   6317.00        0.00928        0.19040
   6318.00        0.00879        0.19220
   6319.00        0.00830        0.19392
   6320.00        0.00781        0.19559
   6321.00        0.00732        0.19717
   6322.00        0.00684        0.19868
   6323.00        0.00635        0.20012
   6324.00        0.00586        0.20146
   6325.00        0.00537        0.20273
   6326.00        0.00488        0.20392
   6327.00        0.00439        0.20502
   6328.00        0.00391        0.20602
   6329.00        0.00342        0.20694
   6330.00        0.00293        0.20778
   6331.00        0.00244        0.20851
   6332.00        0.00195        0.20917
   6333.00        0.00146        0.20973
   6334.00        0.00098        0.21021
   6335.00        0.00049        0.21059
   6336.00       -0.00049        0.21088
   6337.00       -0.00146        0.21109
   6338.00       -0.00244        0.21121
   6339.00       -0.00342        0.21126
   6340.00       -0.00439        0.21121
   6341.00       -0.00537        0.21109
   6342.00       -0.00586        0.21089
   6343.00       -0.00635        0.21063
   6344.00       -0.00684        0.21028
   6345.00       -0.00732        0.20987
   6346.00       -0.00781        0.20940
   6347.00       -0.00830        0.20886
   6348.00       -0.00879        0.20827
   6349.00       -0.00928        0.20763
   6350.00       -0.00977        0.20694
   6351.00       -0.01025        0.20619
   6352.00       -0.01074        0.20541
   6353.00       -0.01123        0.20459
   6354.00       -0.01172        0.20374
   6355.00       -0.01221        0.20287
   6356.00       -0.01270        0.20195
   6357.00       -0.01318        0.20103
   6358.00       -0.01367        0.20010
   6359.00       -0.01416        0.19916
   6360.00       -0.01465        0.19820
   6361.00       -0.01514        0.19725
   6362.00       -0.01562        0.19630
   6363.00       -0.01611        0.19537
   6364.00       -0.01660        0.19444
   6365.00       -0.01709        0.19354
   6366.00       -0.01758        0.19266
   6367.00       -0.01807        0.19180
   6368.00       -0.01855        0.19098
   6369.00       -0.01904        0.19019
   6370.00       -0.01953        0.18942
   6371.00       -0.02002        0.18871
   6372.00       -0.02002        0.18803
   6373.00       -0.02002        0.18741
   6374.00       -0.02002        0.18683
   6375.00       -0.02002        0.18629
   6376.00       -0.02002        0.18582
   6377.00       -0.02002        0.18541
   6378.00       -0.02002        0.18506
   6379.00       -0.02002        0.18475
   6380.00       -0.02002        0.18451
   6381.00       -0.02002        0.18434
   6382.00       -0.02002        0.18422
   6383.00       -0.02002        0.18417
   6384.00       -0.02002        0.18419
   6385.00       -0.02002        0.18427
   6386.00       -0.01953        0.18440
   6387.00       -0.01904        0.18460
   6388.00       -0.01855        0.18486
   6389.00       -0.01807        0.18518
   6390.00       -0.01758        0.18555
   6391.00       -0.01709        0.18599
   6392.00       -0.01660        0.18646
   6393.00       -0.01611        0.18701
   6394.00       -0.01562        0.18759
   6395.00       -0.01514        0.18823
   6396.00       -0.01465        0.18890
   6397.00       -0.01416        0.18962
   6398.00       -0.01367        0.19038
   6399.00       -0.01318        0.19118
   6400.00       -0.01270        0.19199
   6401.00       -0.01172        0.19284
   6402.00       -0.01074        0.19371
   6403.00       -0.00977        0.19460
   6404.00       -0.00879        0.19550
   6405.00       -0.00781        0.19640
   6406.00       -0.00684        0.19731
   6407.00       -0.00586        0.19823
   6408.00       -0.00488        0.19914
   6409.00       -0.00391        0.20006
   6410.00       -0.00293        0.20094
   6411.00       -0.00195        0.20181
   6412.00       -0.00098        0.20267
   6413.00        0.00000        0.20349
   6414.00        0.00098        0.20430
   6415.00        0.00195        0.20506
   6416.00        0.00293        0.20578
   6417.00        0.00391        0.20647
   6418.00        0.00488        0.20709
   6419.00        0.00586        0.20767
   6420.00        0.00684        0.20821
   6421.00        0.00732        0.20866
   6422.00        0.00781        0.20908
   6423.00        0.00830        0.20943
   6424.00        0.00879        0.20970
   6425.00        0.00928        0.20990
   6426.00        0.00977        0.21004
   6427.00        0.01025        0.21008
   6428.00        0.01074        0.21007
   6429.00        0.01123        0.20996
   6430.00        0.01172        0.20978
   6431.00        0.01221        0.20952
   6432.00        0.01270        0.20917
   6433.00        0.01318        0.20874
   6434.00        0.01367        0.20822
   6435.00        0.01367        0.20761
   6436.00        0.01367        0.20692
   6437.00        0.01367        0.20615
   6438.00        0.01367        0.20529
   6439.00        0.01367        0.20435
   6440.00        0.01367        0.20332
   6441.00        0.01367        0.20221
   6442.00        0.01367        0.20102
   6443.00        0.01367        0.19974
   6444.00        0.01367        0.19839
   6445.00        0.01318        0.19696
   6446.00        0.01270        0.19547
   6447.00        0.01221        0.19389
   6448.00        0.01172        0.19226
   6449.00        0.01123        0.19055
   6450.00        0.01074        0.18878
   6451.00        0.01025        0.18695
   6452.00        0.00977        0.18507
   6453.00        0.00928        0.18314
   6454.00        0.00830        0.18115
   6455.00        0.00732        0.17912
   6456.00        0.00635        0.17705
   6457.00        0.00537        0.17494
   6458.00        0.00439        0.17279
   6459.00        0.00342        0.17061
   6460.00        0.00244        0.16841
   6461.00        0.00146        0.16618
   6462.00        0.00049        0.16394
   6463.00       -0.00049        0.16168
   6464.00       -0.00146        0.15941
   6465.00       -0.00244        0.15712
   6466.00       -0.00342        0.15485
   6467.00       -0.00439        0.15256
   6468.00       -0.00537        0.15028
   6469.00       -0.00635        0.14801
   6470.00       -0.00732        0.14575
   6471.00       -0.00830        0.14351
   6472.00       -0.00928        0.14128
   6473.00       -0.01025        0.13908
   6474.00       -0.01123        0.13690
   6475.00       -0.01221        0.13474
   6476.00       -0.01318        0.13261
   6477.00       -0.01416        0.13052
   6478.00       -0.01514        0.12846
   6479.00       -0.01611        0.12643
   6480.00       -0.01709        0.12445
   6481.00       -0.01807        0.12251
   6482.00       -0.01904        0.12061
   6483.00       -0.02002        0.11874
   6484.00       -0.02100        0.11693
   6485.00       -0.02197        0.11516
   6486.00       -0.02295        0.11343
   6487.00       -0.02393        0.11177
   6488.00       -0.02490        0.11014
   6489.00       -0.02588        0.10855
   6490.00       -0.02686        0.10703
   6491.00       -0.02783        0.10555
   6492.00       -0.02881        0.10411
   6493.00       -0.02930        0.10272
   6494.00       -0.02979        0.10138
   6495.00       -0.03027        0.10008
   6496.00       -0.03076        0.09882
   6497.00       -0.03125        0.09761
   6498.00       -0.03174        0.09645
   6499.00       -0.03223        0.09532
   6500.00       -0.03271        0.09422
   6501.00       -0.03271        0.09319
   6502.00       -0.03271        0.09216
   6503.00       -0.03271        0.09119
   6504.00       -0.03271        0.09023
   6505.00       -0.03271        0.08931
   6506.00       -0.03271        0.08841
   6507.00       -0.03271        0.08754
   6508.00       -0.03223        0.08670
   6509.00       -0.03174        0.08588
   6510.00       -0.03125        0.08507
   6511.00       -0.03076        0.08427
   6512.00       -0.03027        0.08350
   6513.00       -0.02979        0.08272
   6514.00       -0.02930        0.08197
   6515.00       -0.02881        0.08121
   6516.00       -0.02832        0.08046
   6517.00       -0.02734        0.07971
   6518.00       -0.02637        0.07896
   6519.00       -0.02539        0.07820
   6520.00       -0.02441        0.07744
   6521.00       -0.02344        0.07668
   6522.00       -0.02246        0.07590
   6523.00       -0.02148        0.07510
   6524.00       -0.02051        0.07431
   6525.00       -0.01953        0.07349
   6526.00       -0.01855        0.07266
   6527.00       -0.01758        0.07181
   6528.00       -0.01660        0.07094
   6529.00       -0.01562        0.07005
   6530.00       -0.01465        0.06914
   6531.00       -0.01367        0.06821
   6532.00       -0.01270        0.06725
   6533.00       -0.01172        0.06627
   6534.00       -0.01074        0.06526
   6535.00       -0.00977        0.06424
   6536.00       -0.00879        0.06319
   6537.00       -0.00781        0.06212
   6538.00       -0.00684        0.06102
   6539.00       -0.00586        0.05991
   6540.00       -0.00488        0.05876
   6541.00       -0.00391        0.05760
   6542.00       -0.00293        0.05641
   6543.00       -0.00195        0.05521
   6544.00       -0.00098        0.05399
   6545.00        0.00000        0.05275
   6546.00        0.00098        0.05150
   6547.00        0.00195        0.05023
   6548.00        0.00293        0.04895
   6549.00        0.00391        0.04765
   6550.00        0.00488        0.04636
   6551.00        0.00537        0.04504
   6552.00        0.00586        0.04375
   6553.00        0.00635        0.04243
   6554.00        0.00684        0.04112
   6555.00        0.00732        0.03983
   6556.00        0.00781        0.03853
   6557.00        0.00830        0.03725
   6558.00        0.00879        0.03596
   6559.00        0.00928        0.03471
   6560.00        0.00977        0.03348
   6561.00        0.01025        0.03226
   6562.00        0.01025        0.03107
   6563.00        0.01025        0.02991
   6564.00        0.01025        0.02876
   6565.00        0.01025        0.02766
   6566.00        0.01025        0.02661
   6567.00        0.01025        0.02559
   6568.00        0.01025        0.02461
   6569.00        0.01025        0.02368
   6570.00        0.01025        0.02280
   6571.00        0.01025        0.02197
   6572.00        0.00977        0.02121
   6573.00        0.00928        0.02049
   6574.00        0.00879        0.01985
   6575.00        0.00830        0.01926
   6576.00        0.00781        0.01875
   6577.00        0.00732        0.01830
   6578.00        0.00684        0.01793
   6579.00        0.00635        0.01762
   6580.00        0.00586        0.01741
   6581.00        0.00537        0.01726
   6582.00        0.00488        0.01720
   6583.00        0.00439        0.01723
   6584.00        0.00391        0.01733
   6585.00        0.00342        0.01752
   6586.00        0.00293        0.01781
   6587.00        0.00244        0.01817
   6588.00        0.00195        0.01863
   6589.00        0.00146        0.01918
   6590.00        0.00098        0.01982
   6591.00        0.00049        0.02055
   6592.00        0.00000        0.02138
   6593.00       -0.00049        0.02231
   6594.00       -0.00098        0.02332
   6595.00       -0.00146        0.02441
   6596.00       -0.00195        0.02562
   6597.00       -0.00244        0.02690
   6598.00       -0.00293        0.02827
   6599.00       -0.00293        0.02975
   6600.00       -0.00293        0.03130
   6601.00       -0.00293        0.03294
   6602.00       -0.00293        0.03467
   6603.00       -0.00293        0.03648
   6604.00       -0.00293        0.03838
   6605.00       -0.00293        0.04034
   6606.00       -0.00293        0.04239
   6607.00       -0.00293        0.04453
   6608.00       -0.00293        0.04671
   6609.00       -0.00293        0.04898
   6610.00       -0.00293        0.05132
   6611.00       -0.00293        0.05370
   6612.00       -0.00293        0.05615
   6613.00       -0.00244        0.05867
   6614.00       -0.00195        0.06123
   6615.00       -0.00146        0.06384
   6616.00       -0.00098        0.06650
   6617.00       -0.00049        0.06920
   6618.00        0.00000        0.07193
   6619.00        0.00049        0.07471
   6620.00        0.00098        0.07750
   6621.00        0.00146        0.08034
   6622.00        0.00195        0.08318
   6623.00        0.00244        0.08604
   6624.00        0.00293        0.08891
   6625.00        0.00342        0.09181
   6626.00        0.00391        0.09470
   6627.00        0.00439        0.09758
   6628.00        0.00488        0.10048
   6629.00        0.00537        0.10335
   6630.00        0.00586        0.10622
   6631.00        0.00635        0.10907
   6632.00        0.00684        0.11189
   6633.00        0.00732        0.11470
   6634.00        0.00781        0.11748
   6635.00        0.00830        0.12021
   6636.00        0.00879        0.12292
   6637.00        0.00928        0.12558
   6638.00        0.00928        0.12820
   6639.00        0.00928        0.13078
   6640.00        0.00928        0.13332
   6641.00        0.00928        0.13579
   6642.00        0.00928        0.13820
   6643.00        0.00928        0.14056
   6644.00        0.00928        0.14285
   6645.00        0.00928        0.14510
   6646.00        0.00928        0.14726
   6647.00        0.00928        0.14937
   6648.00        0.00928        0.15140
   6649.00        0.00928        0.15337
   6650.00        0.00928        0.15526
   6651.00        0.00928        0.15707
   6652.00        0.00928        0.15883
   6653.00        0.00928        0.16049
   6654.00        0.00879        0.16209
   6655.00        0.00830        0.16362
   6656.00        0.00781        0.16505
   6657.00        0.00732        0.16643
   6658.00        0.00684        0.16772
   6659.00        0.00635        0.16895
   6660.00        0.00586        0.17010
   6661.00        0.00537        0.17117
   6662.00        0.00488        0.17218
   6663.00        0.00439        0.17313
   6664.00        0.00391        0.17400
   6665.00        0.00342        0.17480
   6666.00        0.00293        0.17555
   6667.00        0.00244        0.17624
   6668.00        0.00195        0.17686
   6669.00        0.00146        0.17743
   6670.00        0.00098        0.17795
   6671.00        0.00049        0.17842
   6672.00        0.00000        0.17885
   6673.00       -0.00049        0.17921
   6674.00       -0.00098        0.17957
   6675.00       -0.00098        0.17986
   6676.00       -0.00098        0.18013
   6677.00       -0.00098        0.18037
   6678.00       -0.00098        0.18059
   6679.00       -0.00098        0.18077
   6680.00       -0.00098        0.18094
   6681.00       -0.00098        0.18111
   6682.00       -0.00098        0.18124
   6683.00       -0.00098        0.18138
   6684.00       -0.00098        0.18152
   6685.00       -0.00098        0.18166
   6686.00       -0.00098        0.18179
   6687.00       -0.00098        0.18195
   6688.00       -0.00098        0.18210
   6689.00       -0.00098        0.18227
   6690.00       -0.00098        0.18246
   6691.00       -0.00049        0.18268
   6692.00        0.00000        0.18291
   6693.00        0.00049        0.18317
   6694.00        0.00098        0.18346
   6695.00        0.00146        0.18378
   6696.00        0.00195        0.18413
   6697.00        0.00244        0.18452
   6698.00        0.00293        0.18495
   6699.00        0.00342        0.18542
   6700.00        0.00391        0.18593
   6701.00        0.00439        0.18648
   6702.00        0.00488        0.18709
   6703.00        0.00537        0.18773
   6704.00        0.00586        0.18843
   6705.00        0.00635        0.18916
   6706.00        0.00684        0.18996
   6707.00        0.00732        0.19078
   6708.00        0.00781        0.19167
   6709.00        0.00830        0.19260
   6710.00        0.00879        0.19356
   6711.00        0.00928        0.19458
   6712.00        0.00977        0.19565
   6713.00        0.01025        0.19675
   6714.00        0.01074        0.19789
   6715.00        0.01123        0.19907
   6716.00        0.01123        0.20029
   6717.00        0.01123        0.20154
   6718.00        0.01123        0.20282
   6719.00        0.01123        0.20413
   6720.00        0.01123        0.20547
   6721.00        0.01123        0.20683
   6722.00        0.01123        0.20821
   6723.00        0.01123        0.20959
   6724.00        0.01123        0.21101
   6725.00        0.01123        0.21242
   6726.00        0.01123        0.21384
   6727.00        0.01074        0.21526
   6728.00        0.01025        0.21667
   6729.00        0.00977        0.21808
   6730.00        0.00928        0.21947
   6731.00        0.00879        0.22084
   6732.00        0.00830        0.22220
   6733.00        0.00781        0.22353
   6734.00        0.00732        0.22482
   6735.00        0.00684        0.22609
   6736.00        0.00586        0.22731
   6737.00        0.00488        0.22850
   6738.00        0.00391        0.22963
   6739.00        0.00293        0.23071
   6740.00        0.00195        0.23174
   6741.00        0.00098        0.23271
   6742.00        0.00000        0.23361
   6743.00       -0.00098        0.23445
   6744.00       -0.00195        0.23521
   6745.00       -0.00293        0.23592
   6746.00       -0.00391        0.23653
   6747.00       -0.00488        0.23706
   6748.00       -0.00586        0.23752
   6749.00       -0.00684        0.23788
   6750.00       -0.00781        0.23816
   6751.00       -0.00879        0.23836
   6752.00       -0.00977        0.23845
   6753.00       -0.01074        0.23845
   6754.00       -0.01172        0.23836
   6755.00       -0.01270        0.23817
   6756.00       -0.01367        0.23790
   6757.00       -0.01465        0.23752
   6758.00       -0.01562        0.23705
   6759.00       -0.01660        0.23647
   6760.00       -0.01758        0.23581
   6761.00       -0.01855        0.23503
   6762.00       -0.01953        0.23418
   6763.00       -0.02051        0.23323
   6764.00       -0.02148        0.23218
   6765.00       -0.02246        0.23105
   6766.00       -0.02344        0.22983
   6767.00       -0.02393        0.22852
   6768.00       -0.02441        0.22711
   6769.00       -0.02490        0.22565
   6770.00       -0.02539        0.22409
   6771.00       -0.02588        0.22246
   6772.00       -0.02637        0.22076
   6773.00       -0.02686        0.21901
   6774.00       -0.02734        0.21718
   6775.00       -0.02734        0.21529
   6776.00       -0.02734        0.21335
   6777.00       -0.02734        0.21135
   6778.00       -0.02734        0.20932
   6779.00       -0.02734        0.20723
   6780.00       -0.02734        0.20511
   6781.00       -0.02734        0.20296
   6782.00       -0.02734        0.20079
   6783.00       -0.02686        0.19858
   6784.00       -0.02637        0.19637
   6785.00       -0.02588        0.19414
   6786.00       -0.02539        0.19189
   6787.00       -0.02490        0.18965
   6788.00       -0.02441        0.18741
   6789.00       -0.02393        0.18517
   6790.00       -0.02344        0.18294
   6791.00       -0.02295        0.18073
   6792.00       -0.02246        0.17854
   6793.00       -0.02148        0.17636
   6794.00       -0.02051        0.17422
   6795.00       -0.01953        0.17210
   6796.00       -0.01855        0.17003
   6797.00       -0.01758        0.16800
   6798.00       -0.01660        0.16600
   6799.00       -0.01562        0.16405
   6800.00       -0.01465        0.16214
   6801.00       -0.01367        0.16028
   6802.00       -0.01270        0.15846
   6803.00       -0.01172        0.15672
   6804.00       -0.01074        0.15501
   6805.00       -0.00977        0.15338
   6806.00       -0.00879        0.15179
   6807.00       -0.00781        0.15027
   6808.00       -0.00684        0.14880
   6809.00       -0.00586        0.14738
   6810.00       -0.00537        0.14604
   6811.00       -0.00488        0.14474
   6812.00       -0.00439        0.14351
   6813.00       -0.00391        0.14233
   6814.00       -0.00342        0.14120
   6815.00       -0.00293        0.14014
   6816.00       -0.00244        0.13911
   6817.00       -0.00195        0.13814
   6818.00       -0.00146        0.13722
   6819.00       -0.00098        0.13634
   6820.00       -0.00098        0.13550
   6821.00       -0.00098        0.13469
   6822.00       -0.00098        0.13393
   6823.00       -0.00098        0.13319
   6824.00       -0.00098        0.13248
   6825.00       -0.00098        0.13179
   6826.00       -0.00098        0.13112
   6827.00       -0.00098        0.13046
   6828.00       -0.00098        0.12982
   6829.00       -0.00098        0.12918
   6830.00       -0.00146        0.12854
   6831.00       -0.00195        0.12788
   6832.00       -0.00244        0.12723
   6833.00       -0.00293        0.12657
   6834.00       -0.00342        0.12587
   6835.00       -0.00391        0.12517
   6836.00       -0.00439        0.12442
   6837.00       -0.00488        0.12366
   6838.00       -0.00537        0.12285
   6839.00       -0.00586        0.12199
   6840.00       -0.00635        0.12109
   6841.00       -0.00684        0.12015
   6842.00       -0.00732        0.11914
   6843.00       -0.00781        0.11807
   6844.00       -0.00830        0.11693
   6845.00       -0.00879        0.11574
   6846.00       -0.00928        0.11447
   6847.00       -0.00977        0.11313
   6848.00       -0.01025        0.11169
   6849.00       -0.01074        0.11020
   6850.00       -0.01123        0.10861
   6851.00       -0.01172        0.10693
   6852.00       -0.01221        0.10518
   6853.00       -0.01270        0.10333
   6854.00       -0.01318        0.10138
   6855.00       -0.01367        0.09935
   6856.00       -0.01416        0.09723
   6857.00       -0.01465        0.09500
   6858.00       -0.01514        0.09268
   6859.00       -0.01562        0.09027
   6860.00       -0.01611        0.08777
   6861.00       -0.01660        0.08516
   6862.00       -0.01709        0.08247
   6863.00       -0.01758        0.07968
   6864.00       -0.01758        0.07680
   6865.00       -0.01758        0.07384
   6866.00       -0.01758        0.07079
   6867.00       -0.01758        0.06764
   6868.00       -0.01758        0.06442
   6869.00       -0.01758        0.06113
   6870.00       -0.01758        0.05775
   6871.00       -0.01709        0.05431
   6872.00       -0.01660        0.05080
   6873.00       -0.01611        0.04721
   6874.00       -0.01562        0.04356
   6875.00       -0.01514        0.03987
   6876.00       -0.01465        0.03612
   6877.00       -0.01416        0.03232
   6878.00       -0.01318        0.02847
   6879.00       -0.01221        0.02460
   6880.00       -0.01123        0.02068
   6881.00       -0.01025        0.01674
   6882.00       -0.00928        0.01277
   6883.00       -0.00830        0.00877
   6884.00       -0.00732        0.00479
   6885.00       -0.00635        0.00078
   6886.00       -0.00488       -0.00322
   6887.00       -0.00342       -0.00723
   6888.00       -0.00195       -0.01122
   6889.00       -0.00049       -0.01520
   6890.00        0.00098       -0.01917
   6891.00        0.00244       -0.02310
   6892.00        0.00391       -0.02701
   6893.00        0.00537       -0.03088
   6894.00        0.00684       -0.03471
   6895.00        0.00830       -0.03850
   6896.00        0.00977       -0.04224
   6897.00        0.01123       -0.04593
   6898.00        0.01270       -0.04955
   6899.00        0.01416       -0.05312
   6900.00        0.01562       -0.05661
   6901.00        0.01709       -0.06004
   6902.00        0.01855       -0.06340
   6903.00        0.02002       -0.06668
   6904.00        0.02148       -0.06987
   6905.00        0.02295       -0.07298
   6906.00        0.02441       -0.07602
   6907.00        0.02588       -0.07896
   6908.00        0.02734       -0.08180
   6909.00        0.02832       -0.08456
   6910.00        0.02930       -0.08722
   6911.00        0.03027       -0.08978
   6912.00        0.03125       -0.09225
   6913.00        0.03223       -0.09462
   6914.00        0.03320       -0.09688
   6915.00        0.03418       -0.09904
   6916.00        0.03516       -0.10110
   6917.00        0.03564       -0.10307
   6918.00        0.03613       -0.10493
   6919.00        0.03662       -0.10669
   6920.00        0.03711       -0.10835
   6921.00        0.03760       -0.10989
   6922.00        0.03760       -0.11136
   6923.00        0.03760       -0.11270
   6924.00        0.03760       -0.11397
   6925.00        0.03760       -0.11513
   6926.00        0.03760       -0.11618
   6927.00        0.03760       -0.11716
   6928.00        0.03711       -0.11803
   6929.00        0.03662       -0.11880
   6930.00        0.03613       -0.11951
   6931.00        0.03564       -0.12012
   6932.00        0.03516       -0.12064
   6933.00        0.03467       -0.12106
   6934.00        0.03418       -0.12143
   6935.00        0.03320       -0.12170
   6936.00        0.03223       -0.12190
   6937.00        0.03125       -0.12202
   6938.00        0.03027       -0.12209
   6939.00        0.02930       -0.12207
   6940.00        0.02832       -0.12198
   6941.00        0.02734       -0.12184
   6942.00        0.02637       -0.12163
   6943.00        0.02539       -0.12135
   6944.00        0.02393       -0.12102
   6945.00        0.02246       -0.12064
   6946.00        0.02100       -0.12019
   6947.00        0.01953       -0.11971
   6948.00        0.01807       -0.11917
   6949.00        0.01660       -0.11858
   6950.00        0.01514       -0.11795
   6951.00        0.01367       -0.11726
   6952.00        0.01221       -0.11655
   6953.00        0.01074       -0.11580
   6954.00        0.00928       -0.11501
   6955.00        0.00830       -0.11417
   6956.00        0.00732       -0.11331
   6957.00        0.00635       -0.11241
   6958.00        0.00537       -0.11148
   6959.00        0.00439       -0.11052
   6960.00        0.00342       -0.10953
   6961.00        0.00244       -0.10851
   6962.00        0.00146       -0.10745
   6963.00        0.00049       -0.10638
   6964.00       -0.00049       -0.10527
   6965.00       -0.00098       -0.10416
   6966.00       -0.00146       -0.10300
   6967.00       -0.00195       -0.10182
   6968.00       -0.00244       -0.10063
   6969.00       -0.00293       -0.09941
   6970.00       -0.00342       -0.09816
   6971.00       -0.00391       -0.09691
   6972.00       -0.00439       -0.09561
   6973.00       -0.00439       -0.09430
   6974.00       -0.00439       -0.09297
   6975.00       -0.00439       -0.09161
   6976.00       -0.00439       -0.09024
   6977.00       -0.00439       -0.08885
   6978.00       -0.00439       -0.08743
   6979.00       -0.00439       -0.08598
   6980.00       -0.00439       -0.08452
   6981.00       -0.00391       -0.08304
   6982.00       -0.00342       -0.08153
   6983.00       -0.00293       -0.08000
   6984.00       -0.00244       -0.07845
   6985.00       -0.00195       -0.07687
   6986.00       -0.00146       -0.07527
   6987.00       -0.00098       -0.07365
   6988.00       -0.00049       -0.07201
   6989.00        0.00000       -0.07034
   6990.00        0.00049       -0.06865
   6991.00        0.00098       -0.06694
   6992.00        0.00146       -0.06520
   6993.00        0.00195       -0.06343
   6994.00        0.00244       -0.06165
   6995.00        0.00293       -0.05984
   6996.00        0.00342       -0.05801
   6997.00        0.00391       -0.05615
   6998.00        0.00439       -0.05428
   6999.00        0.00488       -0.05237
   7000.00        0.00537       -0.05045
   7001.00        0.00586       -0.04851
   7002.00        0.00635       -0.04654
   7003.00        0.00684       -0.04456
   7004.00        0.00732       -0.04254
   7005.00        0.00781       -0.04051
   7006.00        0.00830       -0.03845
   7007.00        0.00879       -0.03639
   7008.00        0.00928       -0.03430
   7009.00        0.00977       -0.03220
   7010.00        0.01025       -0.03008
   7011.00        0.01025       -0.02794
   7012.00        0.01025       -0.02577
   7013.00        0.01025       -0.02361
   7014.00        0.01025       -0.02142
   7015.00        0.01025       -0.01923
   7016.00        0.01025       -0.01701
   7017.00        0.01025       -0.01480
   7018.00        0.01025       -0.01256
   7019.00        0.01025       -0.01033
   7020.00        0.00977       -0.00807
   7021.00        0.00928       -0.00581
   7022.00        0.00879       -0.00356
   7023.00        0.00830       -0.00130
   7024.00        0.00781        0.00098
   7025.00        0.00732        0.00325
   7026.00        0.00684        0.00554
   7027.00        0.00635        0.00781
   7028.00        0.00586        0.01009
   7029.00        0.00537        0.01236
   7030.00        0.00439        0.01463
   7031.00        0.00342        0.01691
   7032.00        0.00244        0.01918
   7033.00        0.00146        0.02144
   7034.00        0.00049        0.02370
   7035.00       -0.00049        0.02594
   7036.00       -0.00146        0.02818
   7037.00       -0.00244        0.03041
   7038.00       -0.00342        0.03264
   7039.00       -0.00439        0.03485
   7040.00       -0.00537        0.03705
   7041.00       -0.00635        0.03925
   7042.00       -0.00732        0.04143
   7043.00       -0.00830        0.04358
   7044.00       -0.00928        0.04573
   7045.00       -0.01025        0.04788
   7046.00       -0.01123        0.05000
   7047.00       -0.01221        0.05211
   7048.00       -0.01270        0.05420
   7049.00       -0.01318        0.05627
   7050.00       -0.01367        0.05833
   7051.00       -0.01416        0.06038
   7052.00       -0.01465        0.06241
   7053.00       -0.01514        0.06441
   7054.00       -0.01562        0.06641
   7055.00       -0.01611        0.06837
   7056.00       -0.01660        0.07034
   7057.00       -0.01709        0.07228
   7058.00       -0.01758        0.07420
   7059.00       -0.01758        0.07610
   7060.00       -0.01758        0.07799
   7061.00       -0.01758        0.07985
   7062.00       -0.01758        0.08170
   7063.00       -0.01758        0.08353
   7064.00       -0.01758        0.08534
   7065.00       -0.01758        0.08714
   7066.00       -0.01758        0.08891
   7067.00       -0.01709        0.09068
   7068.00       -0.01660        0.09242
   7069.00       -0.01611        0.09415
   7070.00       -0.01562        0.09586
   7071.00       -0.01514        0.09755
   7072.00       -0.01465        0.09923
   7073.00       -0.01416        0.10089
   7074.00       -0.01367        0.10254
   7075.00       -0.01318        0.10416
   7076.00       -0.01270        0.10577
   7077.00       -0.01221        0.10738
   7078.00       -0.01172        0.10895
   7079.00       -0.01074        0.11052
   7080.00       -0.00977        0.11206
   7081.00       -0.00879        0.11359
   7082.00       -0.00781        0.11511
   7083.00       -0.00684        0.11661
   7084.00       -0.00586        0.11810
   7085.00       -0.00488        0.11957
   7086.00       -0.00391        0.12102
   7087.00       -0.00342        0.12247
   7088.00       -0.00293        0.12389
   7089.00       -0.00244        0.12529
   7090.00       -0.00195        0.12668
   7091.00       -0.00146        0.12805
   7092.00       -0.00098        0.12939
   7093.00       -0.00049        0.13074
   7094.00        0.00000        0.13206
   7095.00        0.00049        0.13336
   7096.00        0.00098        0.13464
   7097.00        0.00146        0.13589
   7098.00        0.00195        0.13715
   7099.00        0.00244        0.13837
   7100.00        0.00244        0.13956
   7101.00        0.00244        0.14073
   7102.00        0.00244        0.14189
   7103.00        0.00244        0.14301
   7104.00        0.00244        0.14412
   7105.00        0.00244        0.14519
   7106.00        0.00244        0.14624
   7107.00        0.00244        0.14725
   7108.00        0.00195        0.14824
   7109.00        0.00146        0.14920
   7110.00        0.00098        0.15012
   7111.00        0.00049        0.15102
   7112.00        0.00000        0.15187
   7113.00       -0.00049        0.15269
   7114.00       -0.00098        0.15347
   7115.00       -0.00195        0.15421
   7116.00       -0.00293        0.15491
   7117.00       -0.00391        0.15556
   7118.00       -0.00488        0.15619
   7119.00       -0.00586        0.15675
   7120.00       -0.00684        0.15727
   7121.00       -0.00781        0.15775
   7122.00       -0.00879        0.15816
   7123.00       -0.00977        0.15852
   7124.00       -0.01074        0.15884
   7125.00       -0.01172        0.15909
   7126.00       -0.01270        0.15929
   7127.00       -0.01367        0.15942
   7128.00       -0.01465        0.15950
   7129.00       -0.01562        0.15952
   7130.00       -0.01660        0.15947
   7131.00       -0.01758        0.15935
   7132.00       -0.01855        0.15916
   7133.00       -0.01953        0.15891
   7134.00       -0.02051        0.15858
   7135.00       -0.02148        0.15817
   7136.00       -0.02246        0.15770
   7137.00       -0.02344        0.15715
   7138.00       -0.02441        0.15652
   7139.00       -0.02539        0.15581
   7140.00       -0.02637        0.15501
   7141.00       -0.02734        0.15414
   7142.00       -0.02832        0.15320
   7143.00       -0.02881        0.15216
   7144.00       -0.02930        0.15103
   7145.00       -0.02979        0.14983
   7146.00       -0.03027        0.14853
   7147.00       -0.03076        0.14716
   7148.00       -0.03125        0.14569
   7149.00       -0.03174        0.14413
   7150.00       -0.03223        0.14249
   7151.00       -0.03223        0.14076
   7152.00       -0.03223        0.13893
   7153.00       -0.03223        0.13702
   7154.00       -0.03223        0.13503
   7155.00       -0.03223        0.13293
   7156.00       -0.03223        0.13077
   7157.00       -0.03223        0.12851
   7158.00       -0.03174        0.12616
   7159.00       -0.03125        0.12373
   7160.00       -0.03076        0.12122
   7161.00       -0.03027        0.11861
   7162.00       -0.02979        0.11592
   7163.00       -0.02930        0.11316
   7164.00       -0.02881        0.11032
   7165.00       -0.02783        0.10739
   7166.00       -0.02686        0.10440
   7167.00       -0.02588        0.10132
   7168.00       -0.02490        0.09818
   7169.00       -0.02393        0.09496
   7170.00       -0.02295        0.09167
   7171.00       -0.02197        0.08833
   7172.00       -0.02100        0.08492
   7173.00       -0.02002        0.08145
   7174.00       -0.01904        0.07793
   7175.00       -0.01807        0.07434
   7176.00       -0.01709        0.07071
   7177.00       -0.01562        0.06703
   7178.00       -0.01416        0.06331
   7179.00       -0.01270        0.05954
   7180.00       -0.01123        0.05573
   7181.00       -0.00977        0.05190
   7182.00       -0.00830        0.04802
   7183.00       -0.00732        0.04413
   7184.00       -0.00635        0.04021
   7185.00       -0.00537        0.03625
   7186.00       -0.00439        0.03230
   7187.00       -0.00342        0.02834
   7188.00       -0.00244        0.02435
   7189.00       -0.00146        0.02037
   7190.00       -0.00049        0.01639
   7191.00        0.00049        0.01241
   7192.00        0.00146        0.00844
   7193.00        0.00244        0.00447
   7194.00        0.00342        0.00052
   7195.00        0.00391       -0.00340
   7196.00        0.00439       -0.00732
   7197.00        0.00488       -0.01120
   7198.00        0.00537       -0.01506
   7199.00        0.00586       -0.01888
   7200.00        0.00635       -0.02266
   7201.00        0.00684       -0.02641
   7202.00        0.00732       -0.03011
   7203.00        0.00732       -0.03377
   7204.00        0.00732       -0.03737
   7205.00        0.00732       -0.04092
   7206.00        0.00732       -0.04443
   7207.00        0.00732       -0.04787
   7208.00        0.00732       -0.05125
   7209.00        0.00732       -0.05458
   7210.00        0.00732       -0.05783
   7211.00        0.00684       -0.06102
   7212.00        0.00635       -0.06415
   7213.00        0.00586       -0.06720
   7214.00        0.00537       -0.07018
   7215.00        0.00488       -0.07307
   7216.00        0.00439       -0.07591
   7217.00        0.00391       -0.07866
   7218.00        0.00342       -0.08133
   7219.00        0.00293       -0.08394
   7220.00        0.00244       -0.08646
   7221.00        0.00195       -0.08890
   7222.00        0.00146       -0.09126
   7223.00        0.00049       -0.09355
   7224.00       -0.00049       -0.09575
   7225.00       -0.00146       -0.09787
   7226.00       -0.00244       -0.09993
   7227.00       -0.00342       -0.10190
   7228.00       -0.00439       -0.10379
   7229.00       -0.00488       -0.10561
   7230.00       -0.00537       -0.10735
   7231.00       -0.00586       -0.10902
   7232.00       -0.00635       -0.11061
   7233.00       -0.00684       -0.11214
   7234.00       -0.00732       -0.11359
   7235.00       -0.00781       -0.11497
   7236.00       -0.00830       -0.11630
   7237.00       -0.00879       -0.11755
   7238.00       -0.00928       -0.11874
   7239.00       -0.00977       -0.11987
   7240.00       -0.01025       -0.12094
   7241.00       -0.01074       -0.12195
   7242.00       -0.01123       -0.12289
   7243.00       -0.01123       -0.12379
   7244.00       -0.01123       -0.12465
   7245.00       -0.01123       -0.12544
   7246.00       -0.01123       -0.12619
   7247.00       -0.01123       -0.12689
   7248.00       -0.01123       -0.12756
   7249.00       -0.01123       -0.12817
   7250.00       -0.01123       -0.12875
   7251.00       -0.01074       -0.12929
   7252.00       -0.01025       -0.12979
   7253.00       -0.00977       -0.13025
   7254.00       -0.00928       -0.13068
   7255.00       -0.00879       -0.13106
   7256.00       -0.00830       -0.13142
   7257.00       -0.00781       -0.13174
   7258.00       -0.00732       -0.13203
   7259.00       -0.00684       -0.13231
   7260.00       -0.00635       -0.13254
   7261.00       -0.00586       -0.13274
   7262.00       -0.00488       -0.13292
   7263.00       -0.00391       -0.13306
   7264.00       -0.00293       -0.13316
   7265.00       -0.00195       -0.13324
   7266.00       -0.00098       -0.13330
   7267.00        0.00000       -0.13332
   7268.00        0.00098       -0.13330
   7269.00        0.00195       -0.13324
   7270.00        0.00293       -0.13316
   7271.00        0.00391       -0.13303
   7272.00        0.00488       -0.13287
   7273.00        0.00586       -0.13266
   7274.00        0.00684       -0.13242
   7275.00        0.00781       -0.13213
   7276.00        0.00879       -0.13177
   7277.00        0.00977       -0.13139
   7278.00        0.01025       -0.13095
   7279.00        0.01074       -0.13045
   7280.00        0.01123       -0.12990
   7281.00        0.01172       -0.12927
   7282.00        0.01221       -0.12859
   7283.00        0.01270       -0.12784
   7284.00        0.01318       -0.12701
   7285.00        0.01367       -0.12613
   7286.00        0.01416       -0.12515
   7287.00        0.01465       -0.12410
   7288.00        0.01465       -0.12297
   7289.00        0.01465       -0.12175
   7290.00        0.01465       -0.12044
   7291.00        0.01465       -0.11903
   7292.00        0.01465       -0.11752
   7293.00        0.01465       -0.11592
   7294.00        0.01465       -0.11423
   7295.00        0.01465       -0.11241
   7296.00        0.01465       -0.11050
   7297.00        0.01416       -0.10847
   7298.00        0.01367       -0.10632
   7299.00        0.01318       -0.10406
   7300.00        0.01270       -0.10168
   7301.00        0.01221       -0.09918
   7302.00        0.01172       -0.09656
   7303.00        0.01123       -0.09381
   7304.00        0.01074       -0.09094
   7305.00        0.01025       -0.08794
   7306.00        0.00928       -0.08481
   7307.00        0.00830       -0.08154
   7308.00        0.00732       -0.07816
   7309.00        0.00635       -0.07465
   7310.00        0.00537       -0.07100
   7311.00        0.00439       -0.06721
   7312.00        0.00342       -0.06331
   7313.00        0.00244       -0.05928
   7314.00        0.00146       -0.05511
   7315.00        0.00049       -0.05083
   7316.00       -0.00049       -0.04642
   7317.00       -0.00146       -0.04189
   7318.00       -0.00244       -0.03723
   7319.00       -0.00342       -0.03247
   7320.00       -0.00439       -0.02759
   7321.00       -0.00537       -0.02260
   7322.00       -0.00635       -0.01750
   7323.00       -0.00684       -0.01230
   7324.00       -0.00732       -0.00700
   7325.00       -0.00781       -0.00162
   7326.00       -0.00830        0.00388
   7327.00       -0.00879        0.00945
   7328.00       -0.00928        0.01509
   7329.00       -0.00977        0.02081
   7330.00       -0.01025        0.02661
   7331.00       -0.01074        0.03247
   7332.00       -0.01074        0.03839
   7333.00       -0.01074        0.04437
   7334.00       -0.01074        0.05038
   7335.00       -0.01074        0.05644
   7336.00       -0.01074        0.06255
   7337.00       -0.01074        0.06866
   7338.00       -0.01074        0.07481
   7339.00       -0.01074        0.08098
   7340.00       -0.01025        0.08714
   7341.00       -0.00977        0.09332
   7342.00       -0.00928        0.09949
   7343.00       -0.00879        0.10564
   7344.00       -0.00830        0.11179
   7345.00       -0.00781        0.11790
   7346.00       -0.00732        0.12398
   7347.00       -0.00635        0.13004
   7348.00       -0.00537        0.13603
   7349.00       -0.00439        0.14198
   7350.00       -0.00342        0.14789
   7351.00       -0.00244        0.15372
   7352.00       -0.00146        0.15948
   7353.00       -0.00049        0.16518
   7354.00        0.00049        0.17079
   7355.00        0.00146        0.17632
   7356.00        0.00244        0.18176
   7357.00        0.00342        0.18710
   7358.00        0.00439        0.19234
   7359.00        0.00537        0.19748
   7360.00        0.00635        0.20250
   7361.00        0.00732        0.20741
   7362.00        0.00830        0.21220
   7363.00        0.00928        0.21687
   7364.00        0.01025        0.22141
   7365.00        0.01123        0.22581
   7366.00        0.01221        0.23010
   7367.00        0.01318        0.23424
   7368.00        0.01416        0.23825
   7369.00        0.01514        0.24211
   7370.00        0.01611        0.24583
   7371.00        0.01709        0.24940
   7372.00        0.01807        0.25284
   7373.00        0.01904        0.25612
   7374.00        0.02002        0.25926
   7375.00        0.02100        0.26224
   7376.00        0.02197        0.26506
   7377.00        0.02246        0.26775
   7378.00        0.02295        0.27028
   7379.00        0.02344        0.27264
   7380.00        0.02393        0.27487
   7381.00        0.02441        0.27695
   7382.00        0.02490        0.27887
   7383.00        0.02539        0.28064
   7384.00        0.02539        0.28226
   7385.00        0.02539        0.28372
   7386.00        0.02539        0.28505
   7387.00        0.02539        0.28622
   7388.00        0.02539        0.28726
   7389.00        0.02539        0.28815
   7390.00        0.02490        0.28889
   7391.00        0.02441        0.28951
   7392.00        0.02393        0.28998
   7393.00        0.02344        0.29031
   7394.00        0.02295        0.29051
   7395.00        0.02197        0.29059
   7396.00        0.02100        0.29053
   7397.00        0.02002        0.29034
   7398.00        0.01904        0.29004
   7399.00        0.01807        0.28961
   7400.00        0.01709        0.28906
   7401.00        0.01562        0.28841
   7402.00        0.01416        0.28763
   7403.00        0.01270        0.28674
   7404.00        0.01123        0.28575
   7405.00        0.00977        0.28467
   7406.00        0.00830        0.28346
   7407.00        0.00684        0.28217
   7408.00        0.00537        0.28078
   7409.00        0.00391        0.27930
   7410.00        0.00244        0.27773
   7411.00        0.00098        0.27606
   7412.00       -0.00049        0.27432
   7413.00       -0.00244        0.27249
   7414.00       -0.00439        0.27057
   7415.00       -0.00635        0.26859
   7416.00       -0.00830        0.26653
   7417.00       -0.01025        0.26439
   7418.00       -0.01172        0.26219
   7419.00       -0.01318        0.25992
   7420.00       -0.01465        0.25758
   7421.00       -0.01611        0.25519
   7422.00       -0.01758        0.25273
   7423.00       -0.01904        0.25021
   7424.00       -0.02051        0.24763
   7425.00       -0.02197        0.24501
   7426.00       -0.02344        0.24234
   7427.00       -0.02490        0.23961
   7428.00       -0.02637        0.23685
   7429.00       -0.02783        0.23402
   7430.00       -0.02881        0.23117
   7431.00       -0.02979        0.22827
   7432.00       -0.03076        0.22534
   7433.00       -0.03174        0.22237
   7434.00       -0.03271        0.21936
   7435.00       -0.03369        0.21632
   7436.00       -0.03418        0.21326
   7437.00       -0.03467        0.21016
   7438.00       -0.03516        0.20705
   7439.00       -0.03564        0.20389
   7440.00       -0.03613        0.20073
   7441.00       -0.03662        0.19754
   7442.00       -0.03662        0.19434
   7443.00       -0.03662        0.19110
   7444.00       -0.03662        0.18787
   7445.00       -0.03662        0.18462
   7446.00       -0.03662        0.18137
   7447.00       -0.03662        0.17809
   7448.00       -0.03613        0.17480
   7449.00       -0.03564        0.17152
   7450.00       -0.03516        0.16824
   7451.00       -0.03467        0.16495
   7452.00       -0.03418        0.16167
   7453.00       -0.03369        0.15837
   7454.00       -0.03320        0.15509
   7455.00       -0.03271        0.15181
   7456.00       -0.03174        0.14853
   7457.00       -0.03076        0.14526
   7458.00       -0.02979        0.14201
   7459.00       -0.02881        0.13876
   7460.00       -0.02783        0.13553
   7461.00       -0.02686        0.13231
   7462.00       -0.02588        0.12910
   7463.00       -0.02490        0.12590
   7464.00       -0.02393        0.12273
   7465.00       -0.02295        0.11957
   7466.00       -0.02197        0.11644
   7467.00       -0.02100        0.11331
   7468.00       -0.02002        0.11021
   7469.00       -0.01904        0.10713
   7470.00       -0.01807        0.10408
   7471.00       -0.01709        0.10104
   7472.00       -0.01611        0.09804
   7473.00       -0.01514        0.09505
   7474.00       -0.01416        0.09209
   7475.00       -0.01318        0.08914
   7476.00       -0.01221        0.08623
   7477.00       -0.01123        0.08333
   7478.00       -0.01025        0.08046
   7479.00       -0.00928        0.07762
   7480.00       -0.00830        0.07480
   7481.00       -0.00732        0.07199
   7482.00       -0.00635        0.06921
   7483.00       -0.00586        0.06647
   7484.00       -0.00537        0.06374
   7485.00       -0.00488        0.06102
   7486.00       -0.00439        0.05833
   7487.00       -0.00391        0.05566
   7488.00       -0.00342        0.05302
   7489.00       -0.00293        0.05038
   7490.00       -0.00244        0.04778
   7491.00       -0.00195        0.04518
   7492.00       -0.00146        0.04259
   7493.00       -0.00146        0.04002
   7494.00       -0.00146        0.03746
   7495.00       -0.00146        0.03493
   7496.00       -0.00146        0.03239
   7497.00       -0.00146        0.02986
   7498.00       -0.00146        0.02734
   7499.00       -0.00146        0.02484
   7500.00       -0.00146        0.02234
   7501.00       -0.00146        0.01984
   7502.00       -0.00146        0.01733
   7503.00       -0.00146        0.01485
   7504.00       -0.00195        0.01236
   7505.00       -0.00244        0.00986
   7506.00       -0.00293        0.00737
   7507.00       -0.00342        0.00487
   7508.00       -0.00391        0.00238
   7509.00       -0.00439       -0.00012
   7510.00       -0.00488       -0.00262
   7511.00       -0.00537       -0.00513
   7512.00       -0.00586       -0.00764
   7513.00       -0.00635       -0.01016
   7514.00       -0.00684       -0.01268
   7515.00       -0.00732       -0.01521
   7516.00       -0.00781       -0.01775
   7517.00       -0.00830       -0.02029
   7518.00       -0.00879       -0.02284
   7519.00       -0.00928       -0.02541
   7520.00       -0.00977       -0.02797
   7521.00       -0.01025       -0.03053
   7522.00       -0.01074       -0.03310
   7523.00       -0.01074       -0.03568
   7524.00       -0.01074       -0.03825
   7525.00       -0.01074       -0.04085
   7526.00       -0.01074       -0.04343
   7527.00       -0.01074       -0.04601
   7528.00       -0.01074       -0.04860
   7529.00       -0.01074       -0.05118
   7530.00       -0.01074       -0.05376
   7531.00       -0.01074       -0.05634
   7532.00       -0.01074       -0.05890
   7533.00       -0.01074       -0.06146
   7534.00       -0.01025       -0.06401
   7535.00       -0.00977       -0.06656
   7536.00       -0.00928       -0.06908
   7537.00       -0.00879       -0.07158
   7538.00       -0.00830       -0.07408
   7539.00       -0.00781       -0.07655
   7540.00       -0.00732       -0.07899
   7541.00       -0.00684       -0.08142
   7542.00       -0.00635       -0.08382
   7543.00       -0.00586       -0.08618
   7544.00       -0.00488       -0.08852
   7545.00       -0.00391       -0.09082
   7546.00       -0.00293       -0.09309
   7547.00       -0.00195       -0.09532
   7548.00       -0.00098       -0.09750
   7549.00        0.00000       -0.09964
   7550.00        0.00098       -0.10175
   7551.00        0.00195       -0.10379
   7552.00        0.00293       -0.10579
   7553.00        0.00391       -0.10774
   7554.00        0.00488       -0.10963
   7555.00        0.00586       -0.11147
   7556.00        0.00684       -0.11324
   7557.00        0.00781       -0.11496
   7558.00        0.00879       -0.11661
   7559.00        0.00977       -0.11819
   7560.00        0.01074       -0.11972
   7561.00        0.01172       -0.12117
   7562.00        0.01270       -0.12256
   7563.00        0.01367       -0.12387
   7564.00        0.01465       -0.12511
   7565.00        0.01562       -0.12628
   7566.00        0.01660       -0.12738
   7567.00        0.01758       -0.12839
   7568.00        0.01855       -0.12933
   7569.00        0.01904       -0.13020
   7570.00        0.01953       -0.13098
   7571.00        0.02002       -0.13168
   7572.00        0.02051       -0.13231
   7573.00        0.02100       -0.13286
   7574.00        0.02148       -0.13333
   7575.00        0.02197       -0.13371
   7576.00        0.02246       -0.13402
   7577.00        0.02295       -0.13425
   7578.00        0.02295       -0.13438
   7579.00        0.02295       -0.13446
   7580.00        0.02295       -0.13445
   7581.00        0.02295       -0.13435
   7582.00        0.02295       -0.13417
   7583.00        0.02295       -0.13393
   7584.00        0.02295       -0.13359
   7585.00        0.02295       -0.13318
   7586.00        0.02246       -0.13269
   7587.00        0.02197       -0.13213
   7588.00        0.02148       -0.13148
   7589.00        0.02100       -0.13078
   7590.00        0.02051       -0.12999
   7591.00        0.02002       -0.12914
   7592.00        0.01953       -0.12819
   7593.00        0.01904       -0.12718
   7594.00        0.01855       -0.12610
   7595.00        0.01807       -0.12495
   7596.00        0.01758       -0.12373
   7597.00        0.01709       -0.12244
   7598.00        0.01611       -0.12108
   7599.00        0.01514       -0.11964
   7600.00        0.01416       -0.11815
   7601.00        0.01318       -0.11658
   7602.00        0.01221       -0.11494
   7603.00        0.01123       -0.11325
   7604.00        0.01025       -0.11148
   7605.00        0.00928       -0.10965
   7606.00        0.00830       -0.10776
   7607.00        0.00732       -0.10579
   7608.00        0.00635       -0.10376
   7609.00        0.00537       -0.10167
   7610.00        0.00439       -0.09950
   7611.00        0.00342       -0.09727
   7612.00        0.00244       -0.09499
   7613.00        0.00146       -0.09264
   7614.00        0.00049       -0.09021
   7615.00       -0.00049       -0.08771
   7616.00       -0.00098       -0.08516
   7617.00       -0.00146       -0.08253
   7618.00       -0.00195       -0.07983
   7619.00       -0.00244       -0.07707
   7620.00       -0.00293       -0.07423
   7621.00       -0.00342       -0.07133
   7622.00       -0.00391       -0.06836
   7623.00       -0.00439       -0.06532
   7624.00       -0.00488       -0.06219
   7625.00       -0.00537       -0.05901
   7626.00       -0.00586       -0.05574
   7627.00       -0.00635       -0.05241
   7628.00       -0.00684       -0.04900
   7629.00       -0.00732       -0.04552
   7630.00       -0.00781       -0.04195
   7631.00       -0.00781       -0.03831
   7632.00       -0.00781       -0.03459
   7633.00       -0.00781       -0.03081
   7634.00       -0.00781       -0.02693
   7635.00       -0.00781       -0.02299
   7636.00       -0.00781       -0.01897
   7637.00       -0.00781       -0.01486
   7638.00       -0.00781       -0.01068
   7639.00       -0.00781       -0.00642
   7640.00       -0.00781       -0.00209
   7641.00       -0.00781        0.00230
   7642.00       -0.00781        0.00679
   7643.00       -0.00781        0.01135
   7644.00       -0.00781        0.01599
   7645.00       -0.00781        0.02069
   7646.00       -0.00781        0.02547
   7647.00       -0.00781        0.03032
   7648.00       -0.00781        0.03523
   7649.00       -0.00781        0.04021
   7650.00       -0.00781        0.04524
   7651.00       -0.00781        0.05035
   7652.00       -0.00781        0.05551
   7653.00       -0.00781        0.06073
   7654.00       -0.00781        0.06601
   7655.00       -0.00781        0.07132
   7656.00       -0.00781        0.07669
   7657.00       -0.00781        0.08211
   7658.00       -0.00781        0.08755
   7659.00       -0.00781        0.09303
   7660.00       -0.00781        0.09856
   7661.00       -0.00781        0.10410
   7662.00       -0.00781        0.10965
   7663.00       -0.00781        0.11523
   7664.00       -0.00781        0.12083
   7665.00       -0.00781        0.12643
   7666.00       -0.00781        0.13203
   7667.00       -0.00781        0.13763
   7668.00       -0.00781        0.14322
   7669.00       -0.00781        0.14880
   7670.00       -0.00781        0.15436
   7671.00       -0.00781        0.15990
   7672.00       -0.00781        0.16539
   7673.00       -0.00781        0.17085
   7674.00       -0.00781        0.17628
   7675.00       -0.00781        0.18166
   7676.00       -0.00781        0.18697
   7677.00       -0.00781        0.19223
   7678.00       -0.00781        0.19742
   7679.00       -0.00781        0.20255
   7680.00       -0.00781        0.20758
   7681.00       -0.00781        0.21254
   7682.00       -0.00781        0.21739
   7683.00       -0.00781        0.22217
   7684.00       -0.00781        0.22684
   7685.00       -0.00781        0.23140
   7686.00       -0.00781        0.23584
   7687.00       -0.00781        0.24017
   7688.00       -0.00781        0.24437
   7689.00       -0.00781        0.24846
   7690.00       -0.00781        0.25240
   7691.00       -0.00781        0.25621
   7692.00       -0.00781        0.25987
   7693.00       -0.00781        0.26340
   7694.00       -0.00781        0.26677
   7695.00       -0.00781        0.26999
   7696.00       -0.00781        0.27306
   7697.00       -0.00781        0.27596
   7698.00       -0.00781        0.27870
   7699.00       -0.00781        0.28128
   7700.00       -0.00781        0.28369
   7701.00       -0.00781        0.28592
   7702.00       -0.00781        0.28799
   7703.00       -0.00781        0.28989
   7704.00       -0.00830        0.29161
   7705.00       -0.00879        0.29317
   7706.00       -0.00928        0.29454
   7707.00       -0.00977        0.29575
   7708.00       -0.01025        0.29677
   7709.00       -0.01074        0.29762
   7710.00       -0.01074        0.29829
   7711.00       -0.01074        0.29880
   7712.00       -0.01074        0.29913
   7713.00       -0.01074        0.29930
   7714.00       -0.01074        0.29930
   7715.00       -0.01074        0.29915
   7716.00       -0.01074        0.29883
   7717.00       -0.01074        0.29834
   7718.00       -0.01074        0.29770
   7719.00       -0.01074        0.29692
   7720.00       -0.01074        0.29599
   7721.00       -0.01074        0.29491
   7722.00       -0.01074        0.29369
   7723.00       -0.01074        0.29233
   7724.00       -0.01074        0.29085
   7725.00       -0.01074        0.28923
   7726.00       -0.01074        0.28751
   7727.00       -0.01074        0.28566
   7728.00       -0.01074        0.28371
   7729.00       -0.01074        0.28163
   7730.00       -0.01074        0.27948
   7731.00       -0.01074        0.27722
   7732.00       -0.01074        0.27487
   7733.00       -0.01074        0.27245
   7734.00       -0.01074        0.26994
   7735.00       -0.01074        0.26736
   7736.00       -0.01074        0.26471
   7737.00       -0.01074        0.26201
   7738.00       -0.01074        0.25925
   7739.00       -0.01074        0.25644
   7740.00       -0.01074        0.25359
   7741.00       -0.01074        0.25070
   7742.00       -0.01074        0.24777
   7743.00       -0.01074        0.24483
   7744.00       -0.01074        0.24185
   7745.00       -0.01074        0.23886
   7746.00       -0.01074        0.23587
   7747.00       -0.01025        0.23285
   7748.00       -0.00977        0.22984
   7749.00       -0.00928        0.22684
   7750.00       -0.00879        0.22383
   7751.00       -0.00830        0.22083
   7752.00       -0.00781        0.21785
   7753.00       -0.00732        0.21489
   7754.00       -0.00684        0.21194
   7755.00       -0.00635        0.20901
   7756.00       -0.00586        0.20613
   7757.00       -0.00537        0.20326
   7758.00       -0.00488        0.20042
   7759.00       -0.00439        0.19763
   7760.00       -0.00391        0.19485
   7761.00       -0.00391        0.19214
   7762.00       -0.00391        0.18945
   7763.00       -0.00391        0.18680
   7764.00       -0.00391        0.18419
   7765.00       -0.00391        0.18163
   7766.00       -0.00391        0.17911
   7767.00       -0.00391        0.17664
   7768.00       -0.00391        0.17419
   7769.00       -0.00391        0.17180
   7770.00       -0.00391        0.16945
   7771.00       -0.00391        0.16713
   7772.00       -0.00391        0.16487
   7773.00       -0.00391        0.16264
   7774.00       -0.00391        0.16045
   7775.00       -0.00391        0.15829
   7776.00       -0.00391        0.15617
   7777.00       -0.00391        0.15410
   7778.00       -0.00391        0.15204
   7779.00       -0.00391        0.15002
   7780.00       -0.00391        0.14803
   7781.00       -0.00391        0.14606
   7782.00       -0.00391        0.14412
   7783.00       -0.00391        0.14220
   7784.00       -0.00391        0.14029
   7785.00       -0.00391        0.13841
   7786.00       -0.00391        0.13654
   7787.00       -0.00391        0.13467
   7788.00       -0.00439        0.13281
   7789.00       -0.00488        0.13097
   7790.00       -0.00537        0.12912
   7791.00       -0.00586        0.12729
   7792.00       -0.00635        0.12543
   7793.00       -0.00684        0.12358
   7794.00       -0.00732        0.12172
   7795.00       -0.00781        0.11984
   7796.00       -0.00830        0.11797
   7797.00       -0.00879        0.11606
   7798.00       -0.00928        0.11414
   7799.00       -0.00977        0.11220
   7800.00       -0.01025        0.11024
   7801.00       -0.01074        0.10825
   7802.00       -0.01123        0.10623
   7803.00       -0.01172        0.10419
   7804.00       -0.01172        0.10211
   7805.00       -0.01172        0.10001
   7806.00       -0.01172        0.09787
   7807.00       -0.01172        0.09569
   7808.00       -0.01172        0.09346
   7809.00       -0.01172        0.09120
   7810.00       -0.01172        0.08891
   7811.00       -0.01172        0.08658
   7812.00       -0.01172        0.08420
   7813.00       -0.01172        0.08177
   7814.00       -0.01172        0.07930
   7815.00       -0.01172        0.07680
   7816.00       -0.01172        0.07423
   7817.00       -0.01172        0.07164
   7818.00       -0.01172        0.06900
   7819.00       -0.01172        0.06631
   7820.00       -0.01172        0.06358
   7821.00       -0.01172        0.06081
   7822.00       -0.01172        0.05798
   7823.00       -0.01172        0.05513
   7824.00       -0.01123        0.05222
   7825.00       -0.01074        0.04929
   7826.00       -0.01025        0.04630
   7827.00       -0.00977        0.04327
   7828.00       -0.00928        0.04022
   7829.00       -0.00879        0.03712
   7830.00       -0.00830        0.03400
   7831.00       -0.00781        0.03084
   7832.00       -0.00732        0.02765
   7833.00       -0.00684        0.02443
   7834.00       -0.00635        0.02118
   7835.00       -0.00586        0.01790
   7836.00       -0.00537        0.01460
   7837.00       -0.00488        0.01129
   7838.00       -0.00439        0.00795
   7839.00       -0.00391        0.00459
   7840.00       -0.00342        0.00122
   7841.00       -0.00293       -0.00217
   7842.00       -0.00244       -0.00557
   7843.00       -0.00195       -0.00897
   7844.00       -0.00146       -0.01237
   7845.00       -0.00098       -0.01579
   7846.00       -0.00049       -0.01921
   7847.00        0.00000       -0.02263
   7848.00        0.00049       -0.02603
   7849.00        0.00098       -0.02945
   7850.00        0.00146       -0.03284
   7851.00        0.00195       -0.03622
   7852.00        0.00244       -0.03961
   7853.00        0.00293       -0.04297
   7854.00        0.00342       -0.04631
   7855.00        0.00391       -0.04964
   7856.00        0.00439       -0.05293
   7857.00        0.00488       -0.05620
   7858.00        0.00537       -0.05945
   7859.00        0.00586       -0.06267
   7860.00        0.00635       -0.06586
   7861.00        0.00684       -0.06902
   7862.00        0.00732       -0.07213
   7863.00        0.00781       -0.07520
   7864.00        0.00830       -0.07823
   7865.00        0.00879       -0.08122
   7866.00        0.00928       -0.08417
   7867.00        0.00977       -0.08707
   7868.00        0.01025       -0.08992
   7869.00        0.01074       -0.09273
   7870.00        0.01123       -0.09546
   7871.00        0.01172       -0.09816
   7872.00        0.01221       -0.10078
   7873.00        0.01270       -0.10336
   7874.00        0.01318       -0.10587
   7875.00        0.01367       -0.10832
   7876.00        0.01416       -0.11070
   7877.00        0.01465       -0.11301
   7878.00        0.01514       -0.11526
   7879.00        0.01562       -0.11743
   7880.00        0.01562       -0.11954
   7881.00        0.01562       -0.12157
   7882.00        0.01562       -0.12354
   7883.00        0.01562       -0.12541
   7884.00        0.01562       -0.12721
   7885.00        0.01562       -0.12894
   7886.00        0.01562       -0.13058
   7887.00        0.01562       -0.13214
   7888.00        0.01562       -0.13362
   7889.00        0.01562       -0.13503
   7890.00        0.01514       -0.13634
   7891.00        0.01465       -0.13756
   7892.00        0.01416       -0.13870
   7893.00        0.01367       -0.13976
   7894.00        0.01318       -0.14072
   7895.00        0.01270       -0.14159
   7896.00        0.01221       -0.14236
   7897.00        0.01172       -0.14307
   7898.00        0.01123       -0.14366
   7899.00        0.01074       -0.14417
   7900.00        0.00977       -0.14459
   7901.00        0.00879       -0.14491
   7902.00        0.00781       -0.14516
   7903.00        0.00684       -0.14529
   7904.00        0.00586       -0.14534
   7905.00        0.00488       -0.14529
   7906.00        0.00391       -0.14517
   7907.00        0.00293       -0.14494
   7908.00        0.00195       -0.14462
   7909.00        0.00098       -0.14421
   7910.00        0.00000       -0.14371
   7911.00       -0.00098       -0.14311
   7912.00       -0.00195       -0.14244
   7913.00       -0.00293       -0.14168
   7914.00       -0.00439       -0.14082
   7915.00       -0.00586       -0.13988
   7916.00       -0.00732       -0.13884
   7917.00       -0.00879       -0.13774
   7918.00       -0.01025       -0.13654
   7919.00       -0.01172       -0.13527
   7920.00       -0.01318       -0.13391
   7921.00       -0.01465       -0.13248
   7922.00       -0.01611       -0.13097
   7923.00       -0.01709       -0.12938
   7924.00       -0.01807       -0.12772
   7925.00       -0.01904       -0.12598
   7926.00       -0.02002       -0.12418
   7927.00       -0.02100       -0.12231
   7928.00       -0.02197       -0.12038
   7929.00       -0.02295       -0.11838
   7930.00       -0.02393       -0.11632
   7931.00       -0.02490       -0.11420
   7932.00       -0.02588       -0.11201
   7933.00       -0.02686       -0.10979
   7934.00       -0.02783       -0.10751
   7935.00       -0.02881       -0.10518
   7936.00       -0.02979       -0.10280
   7937.00       -0.03027       -0.10037
   7938.00       -0.03076       -0.09790
   7939.00       -0.03125       -0.09540
   7940.00       -0.03174       -0.09285
   7941.00       -0.03223       -0.09027
   7942.00       -0.03271       -0.08766
   7943.00       -0.03320       -0.08501
   7944.00       -0.03369       -0.08234
   7945.00       -0.03369       -0.07964
   7946.00       -0.03369       -0.07692
   7947.00       -0.03369       -0.07419
   7948.00       -0.03369       -0.07143
   7949.00       -0.03369       -0.06865
   7950.00       -0.03369       -0.06586
   7951.00       -0.03369       -0.06305
   7952.00       -0.03369       -0.06024
   7953.00       -0.03320       -0.05742
   7954.00       -0.03271       -0.05460
   7955.00       -0.03223       -0.05177
   7956.00       -0.03174       -0.04895
   7957.00       -0.03125       -0.04611
   7958.00       -0.03076       -0.04329
   7959.00       -0.03027       -0.04047
   7960.00       -0.02979       -0.03764
   7961.00       -0.02930       -0.03482
   7962.00       -0.02832       -0.03203
   7963.00       -0.02734       -0.02922
   7964.00       -0.02637       -0.02644
   7965.00       -0.02539       -0.02367
   7966.00       -0.02441       -0.02089
   7967.00       -0.02344       -0.01814
   7968.00       -0.02246       -0.01541
   7969.00       -0.02148       -0.01268
   7970.00       -0.02051       -0.00998
   7971.00       -0.01953       -0.00728
   7972.00       -0.01855       -0.00461
   7973.00       -0.01758       -0.00194
   7974.00       -0.01660        0.00070
   7975.00       -0.01562        0.00333
   7976.00       -0.01465        0.00594
   7977.00       -0.01367        0.00853
   7978.00       -0.01270        0.01109
   7979.00       -0.01172        0.01364
   7980.00       -0.01074        0.01617
   7981.00       -0.00977        0.01869
   7982.00       -0.00879        0.02119
   7983.00       -0.00781        0.02367
   7984.00       -0.00684        0.02612
   7985.00       -0.00586        0.02856
   7986.00       -0.00488        0.03099
   7987.00       -0.00391        0.03339
   7988.00       -0.00293        0.03578
   7989.00       -0.00195        0.03815
   7990.00       -0.00098        0.04050
   7991.00        0.00000        0.04283
   7992.00        0.00098        0.04514
   7993.00        0.00195        0.04744
   7994.00        0.00293        0.04971
   7995.00        0.00391        0.05197
   7996.00        0.00488        0.05421
   7997.00        0.00586        0.05644
   7998.00        0.00684        0.05864
   7999.00        0.00781        0.06084
   8000.00        0.00830        0.06300
   8001.00        0.00879        0.06516
   8002.00        0.00928        0.06728
   8003.00        0.00977        0.06940
   8004.00        0.01025        0.07149
   8005.00        0.01074        0.07356
   8006.00        0.01123        0.07561
   8007.00        0.01172        0.07765
   8008.00        0.01221        0.07965
   8009.00        0.01270        0.08165
   8010.00        0.01270        0.08360
   8011.00        0.01270        0.08554
   8012.00        0.01270        0.08746
   8013.00        0.01270        0.08936
   8014.00        0.01270        0.09122
   8015.00        0.01270        0.09305
   8016.00        0.01270        0.09486
   8017.00        0.01270        0.09663
   8018.00        0.01270        0.09837
   8019.00        0.01270        0.10008
   8020.00        0.01270        0.10176
   8021.00        0.01270        0.10341
   8022.00        0.01270        0.10501
   8023.00        0.01221        0.10658
   8024.00        0.01172        0.10811
   8025.00        0.01123        0.10959
   8026.00        0.01074        0.11102
   8027.00        0.01025        0.11243
   8028.00        0.00977        0.11377
   8029.00        0.00928        0.11508
   8030.00        0.00879        0.11633
   8031.00        0.00830        0.11752
   8032.00        0.00781        0.11867
   8033.00        0.00732        0.11977
   8034.00        0.00684        0.12080
   8035.00        0.00635        0.12178
   8036.00        0.00586        0.12270
   8037.00        0.00537        0.12355
   8038.00        0.00488        0.12436
   8039.00        0.00439        0.12509
   8040.00        0.00391        0.12575
   8041.00        0.00342        0.12636
   8042.00        0.00293        0.12689
   8043.00        0.00293        0.12735
   8044.00        0.00293        0.12775
   8045.00        0.00293        0.12807
   8046.00        0.00293        0.12833
   8047.00        0.00293        0.12851
   8048.00        0.00293        0.12862
   8049.00        0.00293        0.12865
   8050.00        0.00293        0.12860
   8051.00        0.00293        0.12848
   8052.00        0.00293        0.12830
   8053.00        0.00293        0.12802
   8054.00        0.00293        0.12767
   8055.00        0.00293        0.12726
   8056.00        0.00293        0.12675
   8057.00        0.00293        0.12617
   8058.00        0.00293        0.12553
   8059.00        0.00293        0.12480
   8060.00        0.00342        0.12399
   8061.00        0.00391        0.12312
   8062.00        0.00439        0.12216
   8063.00        0.00488        0.12114
   8064.00        0.00537        0.12004
   8065.00        0.00586        0.11887
   8066.00        0.00635        0.11761
   8067.00        0.00684        0.11630
   8068.00        0.00732        0.11491
   8069.00        0.00781        0.11345
   8070.00        0.00830        0.11192
   8071.00        0.00879        0.11034
   8072.00        0.00928        0.10867
   8073.00        0.00977        0.10695
   8074.00        0.01025        0.10516
   8075.00        0.01074        0.10332
   8076.00        0.01123        0.10141
   8077.00        0.01172        0.09944
   8078.00        0.01221        0.09743
   8079.00        0.01270        0.09534
   8080.00        0.01318        0.09320
   8081.00        0.01367        0.09102
   8082.00        0.01416        0.08878
   8083.00        0.01416        0.08649
   8084.00        0.01416        0.08415
   8085.00        0.01416        0.08177
   8086.00        0.01416        0.07935
   8087.00        0.01416        0.07687
   8088.00        0.01416        0.07436
   8089.00        0.01416        0.07181
   8090.00        0.01416        0.06921
   8091.00        0.01416        0.06659
   8092.00        0.01416        0.06393
   8093.00        0.01416        0.06123
   8094.00        0.01416        0.05852
   8095.00        0.01416        0.05576
   8096.00        0.01416        0.05298
   8097.00        0.01416        0.05017
   8098.00        0.01367        0.04735
   8099.00        0.01318        0.04449
   8100.00        0.01270        0.04161
   8101.00        0.01221        0.03873
   8102.00        0.01172        0.03581
   8103.00        0.01123        0.03288
   8104.00        0.01074        0.02995
   8105.00        0.01025        0.02699
   8106.00        0.00977        0.02403
   8107.00        0.00928        0.02107
   8108.00        0.00879        0.01808
   8109.00        0.00830        0.01511
   8110.00        0.00781        0.01212
   8111.00        0.00732        0.00914
   8112.00        0.00684        0.00615
   8113.00        0.00635        0.00316
   8114.00        0.00586        0.00018
   8115.00        0.00537       -0.00279
   8116.00        0.00439       -0.00575
   8117.00        0.00342       -0.00871
   8118.00        0.00244       -0.01166
   8119.00        0.00146       -0.01459
   8120.00        0.00049       -0.01750
   8121.00       -0.00049       -0.02042
   8122.00       -0.00146       -0.02328
   8123.00       -0.00195       -0.02615
   8124.00       -0.00244       -0.02898
   8125.00       -0.00293       -0.03180
   8126.00       -0.00342       -0.03458
   8127.00       -0.00391       -0.03732
   8128.00       -0.00439       -0.04005
   8129.00       -0.00488       -0.04274
   8130.00       -0.00537       -0.04539
   8131.00       -0.00586       -0.04800
   8132.00       -0.00635       -0.05058
   8133.00       -0.00684       -0.05310
   8134.00       -0.00732       -0.05559
   8135.00       -0.00781       -0.05803
   8136.00       -0.00830       -0.06042
   8137.00       -0.00879       -0.06276
   8138.00       -0.00928       -0.06505
   8139.00       -0.00977       -0.06729
   8140.00       -0.00977       -0.06946
   8141.00       -0.00977       -0.07158
   8142.00       -0.00977       -0.07364
   8143.00       -0.00977       -0.07562
   8144.00       -0.00977       -0.07756
   8145.00       -0.00977       -0.07941
   8146.00       -0.00977       -0.08121
   8147.00       -0.00977       -0.08293
   8148.00       -0.00977       -0.08458
   8149.00       -0.00977       -0.08615
   8150.00       -0.00977       -0.08765
   8151.00       -0.00928       -0.08908
   8152.00       -0.00879       -0.09042
   8153.00       -0.00830       -0.09169
   8154.00       -0.00781       -0.09288
   8155.00       -0.00732       -0.09398
   8156.00       -0.00684       -0.09500
   8157.00       -0.00635       -0.09595
   8158.00       -0.00586       -0.09680
   8159.00       -0.00537       -0.09758
   8160.00       -0.00488       -0.09827
   8161.00       -0.00439       -0.09886
   8162.00       -0.00391       -0.09938
   8163.00       -0.00342       -0.09981
   8164.00       -0.00293       -0.10016
   8165.00       -0.00244       -0.10043
   8166.00       -0.00195       -0.10062
   8167.00       -0.00146       -0.10071
   8168.00       -0.00098       -0.10072
   8169.00       -0.00049       -0.10066
   8170.00        0.00000       -0.10051
   8171.00        0.00049       -0.10028
   8172.00        0.00098       -0.09999
   8173.00        0.00146       -0.09961
   8174.00        0.00195       -0.09915
   8175.00        0.00244       -0.09863
   8176.00        0.00293       -0.09804
   8177.00        0.00342       -0.09738
   8178.00        0.00391       -0.09665
   8179.00        0.00439       -0.09586
   8180.00        0.00488       -0.09500
   8181.00        0.00537       -0.09409
   8182.00        0.00586       -0.09312
   8183.00        0.00635       -0.09212
   8184.00        0.00684       -0.09105
   8185.00        0.00684       -0.08994
   8186.00        0.00684       -0.08879
   8187.00        0.00684       -0.08760
   8188.00        0.00684       -0.08638
   8189.00        0.00684       -0.08513
   8190.00        0.00684       -0.08385
   8191.00        0.00684       -0.08253
   8192.00        0.00684       -0.08121
   8193.00        0.00684       -0.07988
   8194.00        0.00684       -0.07852
   8195.00        0.00684       -0.07716
   8196.00        0.00635       -0.07579
   8197.00        0.00586       -0.07443
   8198.00        0.00537       -0.07307
   8199.00        0.00488       -0.07172
   8200.00        0.00439       -0.07037
   8201.00        0.00391       -0.06905
   8202.00        0.00342       -0.06773
   8203.00        0.00293       -0.06645
   8204.00        0.00244       -0.06519
   8205.00        0.00195       -0.06395
   8206.00        0.00146       -0.06274
   8207.00        0.00098       -0.06157
   8208.00        0.00000       -0.06044
   8209.00       -0.00098       -0.05934
   8210.00       -0.00195       -0.05829
   8211.00       -0.00293       -0.05728
   8212.00       -0.00391       -0.05632
   8213.00       -0.00488       -0.05539
   8214.00       -0.00586       -0.05452
   8215.00       -0.00684       -0.05371
   8216.00       -0.00781       -0.05293
   8217.00       -0.00879       -0.05222
   8218.00       -0.00977       -0.05156
   8219.00       -0.01074       -0.05095
   8220.00       -0.01172       -0.05038
   8221.00       -0.01270       -0.04988
   8222.00       -0.01367       -0.04942
   8223.00       -0.01465       -0.04903
   8224.00       -0.01562       -0.04868
   8225.00       -0.01660       -0.04837
   8226.00       -0.01758       -0.04813
   8227.00       -0.01807       -0.04791
   8228.00       -0.01855       -0.04776
   8229.00       -0.01904       -0.04764
   8230.00       -0.01953       -0.04756
   8231.00       -0.02002       -0.04753
   8232.00       -0.02051       -0.04753
   8233.00       -0.02100       -0.04756
   8234.00       -0.02148       -0.04762
   8235.00       -0.02197       -0.04771
   8236.00       -0.02246       -0.04782
   8237.00       -0.02295       -0.04796
   8238.00       -0.02344       -0.04810
   8239.00       -0.02393       -0.04826
   8240.00       -0.02441       -0.04843
   8241.00       -0.02441       -0.04861
   8242.00       -0.02441       -0.04878
   8243.00       -0.02441       -0.04897
   8244.00       -0.02441       -0.04913
   8245.00       -0.02441       -0.04929
   8246.00       -0.02441       -0.04942
   8247.00       -0.02441       -0.04955
   8248.00       -0.02441       -0.04965
   8249.00       -0.02441       -0.04973
   8250.00       -0.02441       -0.04976
   8251.00       -0.02441       -0.04977
   8252.00       -0.02441       -0.04973
   8253.00       -0.02441       -0.04965
   8254.00       -0.02441       -0.04953
   8255.00       -0.02393       -0.04936
   8256.00       -0.02344       -0.04913
   8257.00       -0.02295       -0.04884
   8258.00       -0.02246       -0.04851
   8259.00       -0.02197       -0.04810
   8260.00       -0.02148       -0.04762
   8261.00       -0.02100       -0.04709
   8262.00       -0.02051       -0.04648
   8263.00       -0.02002       -0.04579
   8264.00       -0.01953       -0.04503
   8265.00       -0.01904       -0.04419
   8266.00       -0.01855       -0.04329
   8267.00       -0.01807       -0.04230
   8268.00       -0.01758       -0.04121
   8269.00       -0.01709       -0.04007
   8270.00       -0.01660       -0.03883
   8271.00       -0.01611       -0.03752
   8272.00       -0.01562       -0.03613
   8273.00       -0.01514       -0.03467
   8274.00       -0.01465       -0.03311
   8275.00       -0.01416       -0.03148
   8276.00       -0.01367       -0.02977
   8277.00       -0.01318       -0.02798
   8278.00       -0.01270       -0.02612
   8279.00       -0.01221       -0.02419
   8280.00       -0.01221       -0.02219
   8281.00       -0.01221       -0.02011
   8282.00       -0.01221       -0.01797
   8283.00       -0.01221       -0.01576
   8284.00       -0.01221       -0.01350
   8285.00       -0.01221       -0.01117
   8286.00       -0.01221       -0.00880
   8287.00       -0.01221       -0.00636
   8288.00       -0.01221       -0.00389
   8289.00       -0.01221       -0.00137
   8290.00       -0.01221        0.00119
   8291.00       -0.01221        0.00380
   8292.00       -0.01221        0.00644
   8293.00       -0.01221        0.00911
   8294.00       -0.01221        0.01181
   8295.00       -0.01221        0.01453
   8296.00       -0.01221        0.01726
   8297.00       -0.01221        0.02002
   8298.00       -0.01221        0.02278
   8299.00       -0.01221        0.02556
   8300.00       -0.01221        0.02834
   8301.00       -0.01221        0.03111
   8302.00       -0.01221        0.03387
   8303.00       -0.01221        0.03664
   8304.00       -0.01221        0.03940
   8305.00       -0.01221        0.04213
   8306.00       -0.01221        0.04485
   8307.00       -0.01221        0.04755
   8308.00       -0.01221        0.05023
   8309.00       -0.01221        0.05287
   8310.00       -0.01221        0.05550
   8311.00       -0.01221        0.05807
   8312.00       -0.01221        0.06064
   8313.00       -0.01172        0.06314
   8314.00       -0.01123        0.06563
   8315.00       -0.01074        0.06807
   8316.00       -0.01025        0.07047
   8317.00       -0.00977        0.07281
   8318.00       -0.00928        0.07512
   8319.00       -0.00879        0.07739
   8320.00       -0.00830        0.07961
   8321.00       -0.00781        0.08179
   8322.00       -0.00732        0.08391
   8323.00       -0.00684        0.08598
   8324.00       -0.00635        0.08803
   8325.00       -0.00586        0.09001
   8326.00       -0.00537        0.09195
   8327.00       -0.00488        0.09384
   8328.00       -0.00391        0.09570
   8329.00       -0.00293        0.09750
   8330.00       -0.00195        0.09927
   8331.00       -0.00098        0.10100
   8332.00        0.00000        0.10268
   8333.00        0.00098        0.10431
   8334.00        0.00195        0.10593
   8335.00        0.00293        0.10748
   8336.00        0.00391        0.10902
   8337.00        0.00488        0.11052
   8338.00        0.00586        0.11198
   8339.00        0.00684        0.11342
   8340.00        0.00781        0.11482
   8341.00        0.00879        0.11621
   8342.00        0.00977        0.11755
   8343.00        0.01074        0.11890
   8344.00        0.01172        0.12019
   8345.00        0.01270        0.12148
   8346.00        0.01367        0.12274
   8347.00        0.01465        0.12399
   8348.00        0.01562        0.12523
   8349.00        0.01660        0.12643
   8350.00        0.01758        0.12764
   8351.00        0.01855        0.12881
   8352.00        0.01953        0.12999
   8353.00        0.02002        0.13115
   8354.00        0.02051        0.13229
   8355.00        0.02100        0.13342
   8356.00        0.02148        0.13454
   8357.00        0.02197        0.13564
   8358.00        0.02246        0.13673
   8359.00        0.02295        0.13780
   8360.00        0.02344        0.13887
   8361.00        0.02393        0.13991
   8362.00        0.02441        0.14095
   8363.00        0.02441        0.14195
   8364.00        0.02441        0.14294
   8365.00        0.02441        0.14392
   8366.00        0.02441        0.14487
   8367.00        0.02441        0.14580
   8368.00        0.02441        0.14668
   8369.00        0.02441        0.14755
   8370.00        0.02441        0.14839
   8371.00        0.02441        0.14920
   8372.00        0.02393        0.14996
   8373.00        0.02344        0.15068
   8374.00        0.02295        0.15137
   8375.00        0.02246        0.15201
   8376.00        0.02197        0.15260
   8377.00        0.02148        0.15314
   8378.00        0.02100        0.15361
   8379.00        0.02051        0.15404
   8380.00        0.02002        0.15440
   8381.00        0.01953        0.15469
   8382.00        0.01904        0.15492
   8383.00        0.01807        0.15508
   8384.00        0.01709        0.15515
   8385.00        0.01611        0.15515
   8386.00        0.01514        0.15508
   8387.00        0.01416        0.15491
   8388.00        0.01318        0.15466
   8389.00        0.01221        0.15431
   8390.00        0.01123        0.15387
   8391.00        0.01025        0.15334
   8392.00        0.00928        0.15271
   8393.00        0.00830        0.15198
   8394.00        0.00732        0.15114
   8395.00        0.00635        0.15019
   8396.00        0.00537        0.14914
   8397.00        0.00439        0.14798
   8398.00        0.00342        0.14671
   8399.00        0.00244        0.14534
   8400.00        0.00146        0.14384
   8401.00        0.00049        0.14224
   8402.00       -0.00049        0.14052
   8403.00       -0.00146        0.13869
   8404.00       -0.00244        0.13675
   8405.00       -0.00293        0.13469
   8406.00       -0.00342        0.13252
   8407.00       -0.00391        0.13025
   8408.00       -0.00439        0.12785
   8409.00       -0.00488        0.12537
   8410.00       -0.00537        0.12277
   8411.00       -0.00586        0.12007
   8412.00       -0.00635        0.11726
   8413.00       -0.00684        0.11436
   8414.00       -0.00732        0.11137
   8415.00       -0.00781        0.10828
   8416.00       -0.00830        0.10510
   8417.00       -0.00830        0.10185
   8418.00       -0.00830        0.09851
   8419.00       -0.00830        0.09509
   8420.00       -0.00830        0.09161
   8421.00       -0.00830        0.08806
   8422.00       -0.00830        0.08444
   8423.00       -0.00830        0.08076
   8424.00       -0.00830        0.07704
   8425.00       -0.00830        0.07327
   8426.00       -0.00830        0.06947
   8427.00       -0.00830        0.06563
   8428.00       -0.00830        0.06174
   8429.00       -0.00830        0.05785
   8430.00       -0.00781        0.05392
   8431.00       -0.00732        0.04999
   8432.00       -0.00684        0.04605
   8433.00       -0.00635        0.04211
   8434.00       -0.00586        0.03818
   8435.00       -0.00537        0.03426
   8436.00       -0.00488        0.03035
   8437.00       -0.00439        0.02646
   8438.00       -0.00391        0.02260
   8439.00       -0.00342        0.01877
   8440.00       -0.00293        0.01498
   8441.00       -0.00244        0.01125
   8442.00       -0.00195        0.00754
   8443.00       -0.00146        0.00391
   8444.00       -0.00098        0.00032
   8445.00       -0.00049       -0.00320
   8446.00       -0.00049       -0.00667
   8447.00       -0.00049       -0.01006
   8448.00       -0.00049       -0.01337
   8449.00       -0.00049       -0.01660
   8450.00       -0.00049       -0.01974
   8451.00       -0.00049       -0.02283
   8452.00       -0.00049       -0.02580
   8453.00       -0.00049       -0.02870
   8454.00       -0.00049       -0.03149
   8455.00       -0.00049       -0.03421
   8456.00       -0.00049       -0.03682
   8457.00       -0.00049       -0.03934
   8458.00       -0.00098       -0.04176
   8459.00       -0.00146       -0.04408
   8460.00       -0.00195       -0.04631
   8461.00       -0.00244       -0.04843
   8462.00       -0.00293       -0.05046
   8463.00       -0.00342       -0.05238
   8464.00       -0.00391       -0.05423
   8465.00       -0.00439       -0.05595
   8466.00       -0.00488       -0.05760
   8467.00       -0.00537       -0.05916
   8468.00       -0.00586       -0.06061
   8469.00       -0.00635       -0.06198
   8470.00       -0.00732       -0.06326
   8471.00       -0.00830       -0.06447
   8472.00       -0.00928       -0.06558
   8473.00       -0.01025       -0.06664
   8474.00       -0.01123       -0.06760
   8475.00       -0.01221       -0.06848
   8476.00       -0.01318       -0.06931
   8477.00       -0.01416       -0.07007
   8478.00       -0.01514       -0.07077
   8479.00       -0.01611       -0.07141
   8480.00       -0.01709       -0.07199
   8481.00       -0.01807       -0.07254
   8482.00       -0.01904       -0.07303
   8483.00       -0.02002       -0.07349
   8484.00       -0.02100       -0.07390
   8485.00       -0.02197       -0.07428
   8486.00       -0.02295       -0.07463
   8487.00       -0.02393       -0.07495
   8488.00       -0.02490       -0.07526
   8489.00       -0.02588       -0.07555
   8490.00       -0.02686       -0.07582
   8491.00       -0.02783       -0.07610
   8492.00       -0.02832       -0.07635
   8493.00       -0.02881       -0.07661
   8494.00       -0.02930       -0.07687
   8495.00       -0.02979       -0.07715
   8496.00       -0.03027       -0.07742
   8497.00       -0.03076       -0.07771
   8498.00       -0.03125       -0.07800
   8499.00       -0.03174       -0.07832
   8500.00       -0.03223       -0.07866
   8501.00       -0.03271       -0.07903
   8502.00       -0.03271       -0.07941
   8503.00       -0.03271       -0.07982
   8504.00       -0.03271       -0.08025
   8505.00       -0.03271       -0.08072
   8506.00       -0.03271       -0.08121
   8507.00       -0.03271       -0.08173
   8508.00       -0.03271       -0.08229
   8509.00       -0.03271       -0.08287
   8510.00       -0.03271       -0.08350
   8511.00       -0.03223       -0.08415
   8512.00       -0.03174       -0.08484
   8513.00       -0.03125       -0.08556
   8514.00       -0.03076       -0.08630
   8515.00       -0.03027       -0.08707
   8516.00       -0.02979       -0.08788
   8517.00       -0.02930       -0.08871
   8518.00       -0.02881       -0.08957
   8519.00       -0.02832       -0.09044
   8520.00       -0.02783       -0.09134
   8521.00       -0.02734       -0.09227
   8522.00       -0.02637       -0.09320
   8523.00       -0.02539       -0.09415
   8524.00       -0.02441       -0.09512
   8525.00       -0.02344       -0.09608
   8526.00       -0.02246       -0.09706
   8527.00       -0.02148       -0.09805
   8528.00       -0.02051       -0.09903
   8529.00       -0.01953       -0.10001
   8530.00       -0.01855       -0.10097
   8531.00       -0.01758       -0.10193
   8532.00       -0.01660       -0.10287
   8533.00       -0.01562       -0.10379
   8534.00       -0.01465       -0.10469
   8535.00       -0.01367       -0.10556
   8536.00       -0.01270       -0.10641
   8537.00       -0.01172       -0.10722
   8538.00       -0.01074       -0.10800
   8539.00       -0.00977       -0.10873
   8540.00       -0.00928       -0.10942
   8541.00       -0.00879       -0.11008
   8542.00       -0.00830       -0.11066
   8543.00       -0.00781       -0.11119
   8544.00       -0.00732       -0.11168
   8545.00       -0.00684       -0.11209
   8546.00       -0.00635       -0.11244
   8547.00       -0.00586       -0.11273
   8548.00       -0.00537       -0.11295
   8549.00       -0.00488       -0.11308
   8550.00       -0.00439       -0.11314
   8551.00       -0.00391       -0.11313
   8552.00       -0.00342       -0.11302
   8553.00       -0.00342       -0.11284
   8554.00       -0.00342       -0.11258
   8555.00       -0.00342       -0.11223
   8556.00       -0.00342       -0.11179
   8557.00       -0.00342       -0.11125
   8558.00       -0.00342       -0.11063
   8559.00       -0.00342       -0.10991
   8560.00       -0.00342       -0.10909
   8561.00       -0.00342       -0.10818
   8562.00       -0.00342       -0.10718
   8563.00       -0.00342       -0.10609
   8564.00       -0.00342       -0.10490
   8565.00       -0.00342       -0.10361
   8566.00       -0.00342       -0.10223
   8567.00       -0.00342       -0.10075
   8568.00       -0.00342       -0.09918
   8569.00       -0.00391       -0.09752
   8570.00       -0.00439       -0.09576
   8571.00       -0.00488       -0.09392
   8572.00       -0.00537       -0.09198
   8573.00       -0.00586       -0.08997
   8574.00       -0.00635       -0.08784
   8575.00       -0.00635       -0.08565
   8576.00       -0.00635       -0.08337
   8577.00       -0.00635       -0.08101
   8578.00       -0.00635       -0.07858
   8579.00       -0.00635       -0.07607
   8580.00       -0.00635       -0.07347
   8581.00       -0.00635       -0.07082
   8582.00       -0.00635       -0.06810
   8583.00       -0.00635       -0.06531
   8584.00       -0.00635       -0.06245
   8585.00       -0.00635       -0.05954
   8586.00       -0.00635       -0.05656
   8587.00       -0.00635       -0.05354
   8588.00       -0.00635       -0.05048
   8589.00       -0.00635       -0.04736
   8590.00       -0.00586       -0.04420
   8591.00       -0.00537       -0.04100
   8592.00       -0.00488       -0.03775
   8593.00       -0.00439       -0.03448
   8594.00       -0.00391       -0.03117
   8595.00       -0.00342       -0.02785
   8596.00       -0.00293       -0.02449
   8597.00       -0.00244       -0.02110
   8598.00       -0.00195       -0.01772
   8599.00       -0.00098       -0.01430
   8600.00        0.00000       -0.01088
   8601.00        0.00098       -0.00745
   8602.00        0.00195       -0.00401
   8603.00        0.00293       -0.00058
   8604.00        0.00391        0.00287
   8605.00        0.00488        0.00630
   8606.00        0.00586        0.00974
   8607.00        0.00684        0.01315
   8608.00        0.00781        0.01657
   8609.00        0.00879        0.01996
   8610.00        0.01025        0.02335
   8611.00        0.01172        0.02672
   8612.00        0.01318        0.03006
   8613.00        0.01465        0.03337
   8614.00        0.01611        0.03667
   8615.00        0.01758        0.03995
   8616.00        0.01904        0.04318
   8617.00        0.02051        0.04639
   8618.00        0.02197        0.04956
   8619.00        0.02344        0.05270
   8620.00        0.02490        0.05580
   8621.00        0.02637        0.05887
   8622.00        0.02783        0.06190
   8623.00        0.02930        0.06488
   8624.00        0.03076        0.06783
   8625.00        0.03174        0.07072
   8626.00        0.03271        0.07358
   8627.00        0.03369        0.07639
   8628.00        0.03467        0.07915
   8629.00        0.03564        0.08185
   8630.00        0.03662        0.08452
   8631.00        0.03760        0.08713
   8632.00        0.03857        0.08968
   8633.00        0.03955        0.09218
   8634.00        0.04053        0.09464
   8635.00        0.04102        0.09703
   8636.00        0.04150        0.09937
   8637.00        0.04199        0.10164
   8638.00        0.04248        0.10387
   8639.00        0.04297        0.10603
   8640.00        0.04346        0.10814
   8641.00        0.04346        0.11018
   8642.00        0.04346        0.11217
   8643.00        0.04346        0.11409
   8644.00        0.04346        0.11595
   8645.00        0.04346        0.11774
   8646.00        0.04346        0.11948
   8647.00        0.04297        0.12114
   8648.00        0.04248        0.12274
   8649.00        0.04199        0.12427
   8650.00        0.04150        0.12573
   8651.00        0.04102        0.12712
   8652.00        0.04053        0.12845
   8653.00        0.04004        0.12970
   8654.00        0.03906        0.13089
   8655.00        0.03809        0.13200
   8656.00        0.03711        0.13304
   8657.00        0.03613        0.13400
   8658.00        0.03516        0.13490
   8659.00        0.03418        0.13571
   8660.00        0.03320        0.13646
   8661.00        0.03223        0.13712
   8662.00        0.03076        0.13771
   8663.00        0.02930        0.13821
   8664.00        0.02783        0.13864
   8665.00        0.02637        0.13899
   8666.00        0.02490        0.13927
   8667.00        0.02344        0.13947
   8668.00        0.02197        0.13959
   8669.00        0.02051        0.13962
   8670.00        0.01904        0.13957
   8671.00        0.01758        0.13943
   8672.00        0.01611        0.13924
   8673.00        0.01465        0.13895
   8674.00        0.01318        0.13858
   8675.00        0.01172        0.13812
   8676.00        0.01025        0.13759
   8677.00        0.00879        0.13698
   8678.00        0.00732        0.13629
   8679.00        0.00586        0.13553
   8680.00        0.00439        0.13467
   8681.00        0.00293        0.13376
   8682.00        0.00146        0.13275
   8683.00        0.00000        0.13168
   8684.00       -0.00098        0.13054
   8685.00       -0.00195        0.12932
   8686.00       -0.00293        0.12802
   8687.00       -0.00391        0.12666
   8688.00       -0.00488        0.12523
   8689.00       -0.00586        0.12373
   8690.00       -0.00684        0.12216
   8691.00       -0.00781        0.12054
   8692.00       -0.00879        0.11885
   8693.00       -0.00928        0.11711
   8694.00       -0.00977        0.11531
   8695.00       -0.01025        0.11345
   8696.00       -0.01074        0.11154
   8697.00       -0.01123        0.10959
   8698.00       -0.01172        0.10760
   8699.00       -0.01221        0.10556
   8700.00       -0.01270        0.10349
   8701.00       -0.01318        0.10136
   8702.00       -0.01318        0.09921
   8703.00       -0.01318        0.09703
   8704.00       -0.01318        0.09483
   8705.00       -0.01318        0.09261
   8706.00       -0.01318        0.09035
   8707.00       -0.01318        0.08809
   8708.00       -0.01318        0.08580
   8709.00       -0.01318        0.08351
   8710.00       -0.01318        0.08122
   8711.00       -0.01318        0.07892
   8712.00       -0.01318        0.07663
   8713.00       -0.01318        0.07433
   8714.00       -0.01318        0.07204
   8715.00       -0.01270        0.06976
   8716.00       -0.01221        0.06750
   8717.00       -0.01172        0.06525
   8718.00       -0.01123        0.06302
   8719.00       -0.01074        0.06082
   8720.00       -0.01025        0.05864
   8721.00       -0.00977        0.05649
   8722.00       -0.00928        0.05437
   8723.00       -0.00879        0.05229
   8724.00       -0.00830        0.05025
   8725.00       -0.00781        0.04823
   8726.00       -0.00732        0.04626
   8727.00       -0.00684        0.04434
   8728.00       -0.00635        0.04247
   8729.00       -0.00586        0.04063
   8730.00       -0.00586        0.03885
   8731.00       -0.00586        0.03712
   8732.00       -0.00586        0.03545
   8733.00       -0.00586        0.03381
   8734.00       -0.00586        0.03224
   8735.00       -0.00586        0.03073
   8736.00       -0.00586        0.02927
   8737.00       -0.00586        0.02785
   8738.00       -0.00586        0.02650
   8739.00       -0.00586        0.02521
   8740.00       -0.00586        0.02396
   8741.00       -0.00586        0.02277
   8742.00       -0.00586        0.02164
   8743.00       -0.00586        0.02057
   8744.00       -0.00586        0.01953
   8745.00       -0.00586        0.01857
   8746.00       -0.00586        0.01764
   8747.00       -0.00586        0.01677
   8748.00       -0.00635        0.01595
   8749.00       -0.00684        0.01517
   8750.00       -0.00732        0.01442
   8751.00       -0.00781        0.01373
   8752.00       -0.00830        0.01308
   8753.00       -0.00879        0.01247
   8754.00       -0.00928        0.01189
   8755.00       -0.00977        0.01134
   8756.00       -0.01025        0.01082
   8757.00       -0.01074        0.01033
   8758.00       -0.01123        0.00987
   8759.00       -0.01172        0.00943
   8760.00       -0.01221        0.00900
   8761.00       -0.01270        0.00861
   8762.00       -0.01318        0.00821
   8763.00       -0.01367        0.00783
   8764.00       -0.01416        0.00746
   8765.00       -0.01465        0.00710
   8766.00       -0.01514        0.00673
   8767.00       -0.01562        0.00636
   8768.00       -0.01611        0.00600
   8769.00       -0.01660        0.00563
   8770.00       -0.01709        0.00525
   8771.00       -0.01758        0.00485
   8772.00       -0.01807        0.00444
   8773.00       -0.01807        0.00401
   8774.00       -0.01807        0.00357
   8775.00       -0.01807        0.00310
   8776.00       -0.01807        0.00261
   8777.00       -0.01807        0.00209
   8778.00       -0.01807        0.00156
   8779.00       -0.01807        0.00098
   8780.00       -0.01807        0.00038
   8781.00       -0.01807       -0.00026
   8782.00       -0.01807       -0.00093
   8783.00       -0.01807       -0.00163
   8784.00       -0.01807       -0.00238
   8785.00       -0.01807       -0.00314
   8786.00       -0.01807       -0.00397
   8787.00       -0.01807       -0.00482
   8788.00       -0.01807       -0.00571
   8789.00       -0.01807       -0.00664
   8790.00       -0.01807       -0.00760
   8791.00       -0.01807       -0.00861
   8792.00       -0.01807       -0.00964
   8793.00       -0.01807       -0.01071
   8794.00       -0.01807       -0.01183
   8795.00       -0.01758       -0.01297
   8796.00       -0.01709       -0.01416
   8797.00       -0.01660       -0.01537
   8798.00       -0.01611       -0.01662
   8799.00       -0.01562       -0.01788
   8800.00       -0.01514       -0.01918
   8801.00       -0.01465       -0.02051
   8802.00       -0.01416       -0.02187
   8803.00       -0.01367       -0.02324
   8804.00       -0.01367       -0.02463
   8805.00       -0.01367       -0.02603
   8806.00       -0.01367       -0.02745
   8807.00       -0.01367       -0.02888
   8808.00       -0.01367       -0.03032
   8809.00       -0.01367       -0.03177
   8810.00       -0.01367       -0.03323
   8811.00       -0.01367       -0.03468
   8812.00       -0.01367       -0.03613
   8813.00       -0.01367       -0.03758
   8814.00       -0.01367       -0.03902
   8815.00       -0.01367       -0.04044
   8816.00       -0.01367       -0.04185
   8817.00       -0.01367       -0.04324
   8818.00       -0.01367       -0.04462
   8819.00       -0.01367       -0.04597
   8820.00       -0.01367       -0.04730
   8821.00       -0.01367       -0.04860
   8822.00       -0.01367       -0.04985
   8823.00       -0.01367       -0.05109
   8824.00       -0.01416       -0.05228
   8825.00       -0.01465       -0.05342
   8826.00       -0.01514       -0.05453
   8827.00       -0.01562       -0.05560
   8828.00       -0.01611       -0.05661
   8829.00       -0.01660       -0.05759
   8830.00       -0.01709       -0.05849
   8831.00       -0.01758       -0.05936
   8832.00       -0.01807       -0.06015
   8833.00       -0.01855       -0.06090
   8834.00       -0.01904       -0.06158
   8835.00       -0.01953       -0.06219
   8836.00       -0.02002       -0.06276
   8837.00       -0.02051       -0.06325
   8838.00       -0.02100       -0.06367
   8839.00       -0.02148       -0.06403
   8840.00       -0.02197       -0.06432
   8841.00       -0.02246       -0.06453
   8842.00       -0.02295       -0.06468
   8843.00       -0.02344       -0.06476
   8844.00       -0.02393       -0.06476
   8845.00       -0.02441       -0.06470
   8846.00       -0.02490       -0.06454
   8847.00       -0.02539       -0.06435
   8848.00       -0.02588       -0.06406
   8849.00       -0.02637       -0.06371
   8850.00       -0.02686       -0.06326
   8851.00       -0.02734       -0.06277
   8852.00       -0.02783       -0.06219
   8853.00       -0.02783       -0.06155
   8854.00       -0.02783       -0.06084
   8855.00       -0.02783       -0.06006
   8856.00       -0.02783       -0.05920
   8857.00       -0.02783       -0.05829
   8858.00       -0.02783       -0.05730
   8859.00       -0.02783       -0.05624
   8860.00       -0.02783       -0.05513
   8861.00       -0.02783       -0.05396
   8862.00       -0.02783       -0.05270
   8863.00       -0.02734       -0.05141
   8864.00       -0.02686       -0.05005
   8865.00       -0.02637       -0.04863
   8866.00       -0.02588       -0.04715
   8867.00       -0.02539       -0.04562
   8868.00       -0.02490       -0.04404
   8869.00       -0.02441       -0.04240
   8870.00       -0.02344       -0.04071
   8871.00       -0.02246       -0.03897
   8872.00       -0.02148       -0.03720
   8873.00       -0.02051       -0.03537
   8874.00       -0.01953       -0.03351
   8875.00       -0.01855       -0.03160
   8876.00       -0.01758       -0.02965
   8877.00       -0.01660       -0.02766
   8878.00       -0.01562       -0.02565
   8879.00       -0.01465       -0.02359
   8880.00       -0.01318       -0.02150
   8881.00       -0.01172       -0.01938
   8882.00       -0.01025       -0.01724
   8883.00       -0.00879       -0.01506
   8884.00       -0.00732       -0.01286
   8885.00       -0.00586       -0.01065
   8886.00       -0.00439       -0.00841
   8887.00       -0.00293       -0.00615
   8888.00       -0.00146       -0.00388
   8889.00        0.00000       -0.00157
   8890.00        0.00146        0.00073
   8891.00        0.00293        0.00305
   8892.00        0.00439        0.00539
   8893.00        0.00586        0.00774
   8894.00        0.00732        0.01009
   8895.00        0.00879        0.01244
   8896.00        0.01025        0.01479
   8897.00        0.01172        0.01715
   8898.00        0.01318        0.01952
   8899.00        0.01465        0.02188
   8900.00        0.01611        0.02425
   8901.00        0.01758        0.02660
   8902.00        0.01904        0.02896
   8903.00        0.02002        0.03130
   8904.00        0.02100        0.03365
   8905.00        0.02197        0.03596
   8906.00        0.02295        0.03828
   8907.00        0.02393        0.04059
   8908.00        0.02490        0.04288
   8909.00        0.02588        0.04515
   8910.00        0.02637        0.04741
   8911.00        0.02686        0.04965
   8912.00        0.02734        0.05186
   8913.00        0.02783        0.05406
   8914.00        0.02832        0.05623
   8915.00        0.02881        0.05838
   8916.00        0.02881        0.06050
   8917.00        0.02881        0.06259
   8918.00        0.02881        0.06465
   8919.00        0.02881        0.06668
   8920.00        0.02881        0.06868
   8921.00        0.02881        0.07065
   8922.00        0.02832        0.07259
   8923.00        0.02783        0.07449
   8924.00        0.02734        0.07635
   8925.00        0.02686        0.07819
   8926.00        0.02637        0.07997
   8927.00        0.02588        0.08171
   8928.00        0.02539        0.08344
   8929.00        0.02441        0.08510
   8930.00        0.02344        0.08672
   8931.00        0.02246        0.08830
   8932.00        0.02148        0.08984
   8933.00        0.02051        0.09135
   8934.00        0.01953        0.09280
   8935.00        0.01855        0.09421
   8936.00        0.01758        0.09558
   8937.00        0.01660        0.09689
   8938.00        0.01514        0.09818
   8939.00        0.01367        0.09940
   8940.00        0.01221        0.10059
   8941.00        0.01074        0.10173
   8942.00        0.00928        0.10281
   8943.00        0.00781        0.10387
   8944.00        0.00635        0.10487
   8945.00        0.00488        0.10582
   8946.00        0.00342        0.10674
   8947.00        0.00195        0.10762
   8948.00        0.00049        0.10844
   8949.00       -0.00098        0.10924
   8950.00       -0.00244        0.10999
   8951.00       -0.00391        0.11069
   8952.00       -0.00537        0.11136
   8953.00       -0.00684        0.11200
   8954.00       -0.00781        0.11259
   8955.00       -0.00879        0.11316
   8956.00       -0.00977        0.11368
   8957.00       -0.01074        0.11418
   8958.00       -0.01172        0.11464
   8959.00       -0.01270        0.11508
   8960.00       -0.01367        0.11549
   8961.00       -0.01465        0.11588
   8962.00       -0.01562        0.11624
   8963.00       -0.01611        0.11658
   8964.00       -0.01660        0.11690
   8965.00       -0.01709        0.11720
   8966.00       -0.01758        0.11748
   8967.00       -0.01807        0.11775
   8968.00       -0.01855        0.11800
   8969.00       -0.01904        0.11824
   8970.00       -0.01953        0.11847
   8971.00       -0.01953        0.11870
   8972.00       -0.01953        0.11891
   8973.00       -0.01953        0.11913
   8974.00       -0.01953        0.11934
   8975.00       -0.01953        0.11955
   8976.00       -0.01953        0.11975
   8977.00       -0.01953        0.11996
   8978.00       -0.01953        0.12018
   8979.00       -0.01953        0.12039
   8980.00       -0.01904        0.12061
   8981.00       -0.01855        0.12083
   8982.00       -0.01807        0.12106
   8983.00       -0.01758        0.12131
   8984.00       -0.01709        0.12155
   8985.00       -0.01660        0.12181
   8986.00       -0.01611        0.12207
   8987.00       -0.01562        0.12234
   8988.00       -0.01514        0.12263
   8989.00       -0.01465        0.12294
   8990.00       -0.01416        0.12325
   8991.00       -0.01367        0.12357
   8992.00       -0.01318        0.12390
   8993.00       -0.01270        0.12424
   8994.00       -0.01221        0.12459
   8995.00       -0.01172        0.12495
   8996.00       -0.01123        0.12532
   8997.00       -0.01074        0.12569
   8998.00       -0.01025        0.12607
   8999.00       -0.00977        0.12646
   9000.00       -0.00928        0.12685
   9001.00       -0.00879        0.12724
   9002.00       -0.00830        0.12764
   9003.00       -0.00781        0.12804
   9004.00       -0.00732        0.12843
   9005.00       -0.00684        0.12883
   9006.00       -0.00635        0.12921
   9007.00       -0.00586        0.12959
   9008.00       -0.00537        0.12996
   9009.00       -0.00537        0.13033
   9010.00       -0.00537        0.13068
   9011.00       -0.00537        0.13100
   9012.00       -0.00537        0.13132
   9013.00       -0.00537        0.13161
   9014.00       -0.00537        0.13188
   9015.00       -0.00537        0.13214
   9016.00       -0.00537        0.13235
   9017.00       -0.00537        0.13255
   9018.00       -0.00537        0.13272
   9019.00       -0.00586        0.13284
   9020.00       -0.00635        0.13295
   9021.00       -0.00684        0.13300
   9022.00       -0.00732        0.13303
   9023.00       -0.00781        0.13300
   9024.00       -0.00830        0.13293
   9025.00       -0.00879        0.13281
   9026.00       -0.00928        0.13266
   9027.00       -0.00977        0.13245
   9028.00       -0.01025        0.13219
   9029.00       -0.01074        0.13188
   9030.00       -0.01172        0.13152
   9031.00       -0.01270        0.13109
   9032.00       -0.01367        0.13062
   9033.00       -0.01465        0.13008
   9034.00       -0.01562        0.12949
   9035.00       -0.01660        0.12883
   9036.00       -0.01758        0.12811
   9037.00       -0.01855        0.12733
   9038.00       -0.01953        0.12651
   9039.00       -0.02051        0.12561
   9040.00       -0.02148        0.12465
   9041.00       -0.02246        0.12363
   9042.00       -0.02344        0.12256
   9043.00       -0.02441        0.12141
   9044.00       -0.02539        0.12021
   9045.00       -0.02637        0.11896
   9046.00       -0.02734        0.11763
   9047.00       -0.02832        0.11626
   9048.00       -0.02930        0.11482
   9049.00       -0.03027        0.11333
   9050.00       -0.03125        0.11179
   9051.00       -0.03174        0.11018
   9052.00       -0.03223        0.10854
   9053.00       -0.03271        0.10683
   9054.00       -0.03320        0.10509
   9055.00       -0.03369        0.10329
   9056.00       -0.03418        0.10146
   9057.00       -0.03467        0.09956
   9058.00       -0.03516        0.09764
   9059.00       -0.03564        0.09569
   9060.00       -0.03613        0.09369
   9061.00       -0.03613        0.09166
   9062.00       -0.03613        0.08958
   9063.00       -0.03613        0.08749
   9064.00       -0.03613        0.08539
   9065.00       -0.03613        0.08324
   9066.00       -0.03613        0.08109
   9067.00       -0.03613        0.07890
   9068.00       -0.03613        0.07669
   9069.00       -0.03564        0.07448
   9070.00       -0.03516        0.07227
   9071.00       -0.03467        0.07002
   9072.00       -0.03418        0.06779
   9073.00       -0.03369        0.06555
   9074.00       -0.03320        0.06331
   9075.00       -0.03271        0.06107
   9076.00       -0.03223        0.05882
   9077.00       -0.03125        0.05658
   9078.00       -0.03027        0.05435
   9079.00       -0.02930        0.05214
   9080.00       -0.02832        0.04993
   9081.00       -0.02734        0.04773
   9082.00       -0.02637        0.04556
   9083.00       -0.02539        0.04340
   9084.00       -0.02441        0.04124
   9085.00       -0.02344        0.03912
   9086.00       -0.02246        0.03702
   9087.00       -0.02148        0.03494
   9088.00       -0.02002        0.03290
   9089.00       -0.01855        0.03087
   9090.00       -0.01709        0.02885
   9091.00       -0.01562        0.02689
   9092.00       -0.01416        0.02493
   9093.00       -0.01270        0.02303
   9094.00       -0.01123        0.02113
   9095.00       -0.00977        0.01927
   9096.00       -0.00830        0.01746
   9097.00       -0.00684        0.01566
   9098.00       -0.00537        0.01390
   9099.00       -0.00391        0.01216
   9100.00       -0.00244        0.01047
   9101.00       -0.00098        0.00880
   9102.00        0.00049        0.00717
   9103.00        0.00195        0.00557
   9104.00        0.00342        0.00401
   9105.00        0.00488        0.00247
   9106.00        0.00635        0.00098
   9107.00        0.00781       -0.00049
   9108.00        0.00928       -0.00192
   9109.00        0.01074       -0.00333
   9110.00        0.01221       -0.00468
   9111.00        0.01367       -0.00603
   9112.00        0.01465       -0.00732
   9113.00        0.01562       -0.00861
   9114.00        0.01660       -0.00984
   9115.00        0.01758       -0.01105
   9116.00        0.01855       -0.01222
   9117.00        0.01953       -0.01335
   9118.00        0.02051       -0.01447
   9119.00        0.02148       -0.01555
   9120.00        0.02246       -0.01659
   9121.00        0.02344       -0.01759
   9122.00        0.02441       -0.01857
   9123.00        0.02539       -0.01952
   9124.00        0.02637       -0.02043
   9125.00        0.02734       -0.02130
   9126.00        0.02832       -0.02214
   9127.00        0.02881       -0.02295
   9128.00        0.02930       -0.02373
   9129.00        0.02979       -0.02446
   9130.00        0.03027       -0.02516
   9131.00        0.03076       -0.02582
   9132.00        0.03125       -0.02644
   9133.00        0.03174       -0.02702
   9134.00        0.03223       -0.02757
   9135.00        0.03271       -0.02806
   9136.00        0.03320       -0.02853
   9137.00        0.03369       -0.02895
   9138.00        0.03418       -0.02931
   9139.00        0.03467       -0.02965
   9140.00        0.03516       -0.02992
   9141.00        0.03564       -0.03015
   9142.00        0.03564       -0.03033
   9143.00        0.03564       -0.03047
   9144.00        0.03564       -0.03055
   9145.00        0.03564       -0.03058
   9146.00        0.03564       -0.03056
   9147.00        0.03564       -0.03049
   9148.00        0.03564       -0.03035
   9149.00        0.03564       -0.03017
   9150.00        0.03564       -0.02991
   9151.00        0.03564       -0.02960
   9152.00        0.03564       -0.02924
   9153.00        0.03564       -0.02881
   9154.00        0.03564       -0.02832
   9155.00        0.03564       -0.02777
   9156.00        0.03564       -0.02716
   9157.00        0.03564       -0.02647
   9158.00        0.03564       -0.02574
   9159.00        0.03564       -0.02493
   9160.00        0.03564       -0.02406
   9161.00        0.03564       -0.02312
   9162.00        0.03564       -0.02213
   9163.00        0.03564       -0.02106
   9164.00        0.03564       -0.01993
   9165.00        0.03516       -0.01872
   9166.00        0.03467       -0.01746
   9167.00        0.03418       -0.01614
   9168.00        0.03369       -0.01476
   9169.00        0.03320       -0.01331
   9170.00        0.03271       -0.01178
   9171.00        0.03223       -0.01021
   9172.00        0.03174       -0.00858
   9173.00        0.03125       -0.00688
   9174.00        0.03076       -0.00514
   9175.00        0.03027       -0.00334
   9176.00        0.02979       -0.00148
   9177.00        0.02930        0.00043
   9178.00        0.02881        0.00240
   9179.00        0.02832        0.00439
   9180.00        0.02783        0.00645
   9181.00        0.02734        0.00854
   9182.00        0.02686        0.01068
   9183.00        0.02637        0.01286
   9184.00        0.02539        0.01508
   9185.00        0.02441        0.01732
   9186.00        0.02344        0.01961
   9187.00        0.02246        0.02191
   9188.00        0.02148        0.02425
   9189.00        0.02051        0.02660
   9190.00        0.01953        0.02898
   9191.00        0.01855        0.03137
   9192.00        0.01758        0.03378
   9193.00        0.01660        0.03621
   9194.00        0.01562        0.03864
   9195.00        0.01465        0.04106
   9196.00        0.01367        0.04350
   9197.00        0.01270        0.04594
   9198.00        0.01172        0.04837
   9199.00        0.01074        0.05080
   9200.00        0.00977        0.05322
   9201.00        0.00879        0.05562
   9202.00        0.00781        0.05801
   9203.00        0.00684        0.06039
   9204.00        0.00586        0.06274
   9205.00        0.00488        0.06508
   9206.00        0.00391        0.06740
   9207.00        0.00293        0.06967
   9208.00        0.00195        0.07193
   9209.00        0.00098        0.07416
   9210.00        0.00000        0.07635
   9211.00       -0.00098        0.07851
   9212.00       -0.00195        0.08063
   9213.00       -0.00293        0.08272
   9214.00       -0.00391        0.08476
   9215.00       -0.00488        0.08676
   9216.00       -0.00586        0.08873
   9217.00       -0.00684        0.09065
   9218.00       -0.00781        0.09253
   9219.00       -0.00879        0.09438
   9220.00       -0.00977        0.09616
   9221.00       -0.01074        0.09792
   9222.00       -0.01172        0.09962
   9223.00       -0.01270        0.10127
   9224.00       -0.01367        0.10289
   9225.00       -0.01465        0.10446
   9226.00       -0.01562        0.10599
   9227.00       -0.01660        0.10747
   9228.00       -0.01758        0.10890
   9229.00       -0.01855        0.11031
   9230.00       -0.01953        0.11165
   9231.00       -0.02051        0.11296
   9232.00       -0.02148        0.11424
   9233.00       -0.02246        0.11548
   9234.00       -0.02344        0.11667
   9235.00       -0.02441        0.11783
   9236.00       -0.02539        0.11896
   9237.00       -0.02637        0.12004
   9238.00       -0.02734        0.12111
   9239.00       -0.02783        0.12213
   9240.00       -0.02832        0.12314
   9241.00       -0.02881        0.12410
   9242.00       -0.02930        0.12505
   9243.00       -0.02979        0.12598
   9244.00       -0.03027        0.12688
   9245.00       -0.03076        0.12775
   9246.00       -0.03125        0.12860
   9247.00       -0.03174        0.12944
   9248.00       -0.03223        0.13026
   9249.00       -0.03271        0.13107
   9250.00       -0.03320        0.13187
   9251.00       -0.03320        0.13266
   9252.00       -0.03320        0.13342
   9253.00       -0.03320        0.13419
   9254.00       -0.03320        0.13495
   9255.00       -0.03320        0.13570
   9256.00       -0.03320        0.13644
   9257.00       -0.03320        0.13719
   9258.00       -0.03320        0.13792
   9259.00       -0.03320        0.13866
   9260.00       -0.03320        0.13939
   9261.00       -0.03320        0.14012
   9262.00       -0.03320        0.14085
   9263.00       -0.03320        0.14159
   9264.00       -0.03320        0.14233
   9265.00       -0.03271        0.14307
   9266.00       -0.03223        0.14380
   9267.00       -0.03174        0.14455
   9268.00       -0.03125        0.14528
   9269.00       -0.03076        0.14603
   9270.00       -0.03027        0.14677
   9271.00       -0.02979        0.14752
   9272.00       -0.02930        0.14827
   9273.00       -0.02881        0.14902
   9274.00       -0.02832        0.14977
   9275.00       -0.02783        0.15051
   9276.00       -0.02734        0.15126
   9277.00       -0.02686        0.15201
   9278.00       -0.02637        0.15276
   9279.00       -0.02588        0.15349
   9280.00       -0.02539        0.15422
   9281.00       -0.02490        0.15495
   9282.00       -0.02441        0.15569
   9283.00       -0.02393        0.15640
   9284.00       -0.02344        0.15712
   9285.00       -0.02295        0.15782
   9286.00       -0.02246        0.15851
   9287.00       -0.02197        0.15919
   9288.00       -0.02148        0.15985
   9289.00       -0.02100        0.16051
   9290.00       -0.02051        0.16115
   9291.00       -0.02002        0.16177
   9292.00       -0.01953        0.16238
   9293.00       -0.01904        0.16296
   9294.00       -0.01855        0.16354
   9295.00       -0.01807        0.16409
   9296.00       -0.01807        0.16461
   9297.00       -0.01807        0.16513
   9298.00       -0.01807        0.16560
   9299.00       -0.01807        0.16606
   9300.00       -0.01807        0.16650
   9301.00       -0.01807        0.16692
   9302.00       -0.01807        0.16730
   9303.00       -0.01807        0.16765
   9304.00       -0.01807        0.16798
   9305.00       -0.01807        0.16827
   9306.00       -0.01807        0.16855
   9307.00       -0.01807        0.16879
   9308.00       -0.01807        0.16901
   9309.00       -0.01807        0.16919
   9310.00       -0.01807        0.16934
   9311.00       -0.01807        0.16946
   9312.00       -0.01807        0.16956
   9313.00       -0.01807        0.16963
   9314.00       -0.01807        0.16966
   9315.00       -0.01807        0.16966
   9316.00       -0.01807        0.16963
   9317.00       -0.01807        0.16959
   9318.00       -0.01807        0.16949
   9319.00       -0.01758        0.16939
   9320.00       -0.01709        0.16924
   9321.00       -0.01660        0.16907
   9322.00       -0.01611        0.16887
   9323.00       -0.01562        0.16864
   9324.00       -0.01514        0.16840
   9325.00       -0.01465        0.16811
   9326.00       -0.01416        0.16780
   9327.00       -0.01367        0.16748
   9328.00       -0.01318        0.16711
   9329.00       -0.01270        0.16675
   9330.00       -0.01221        0.16634
   9331.00       -0.01172        0.16591
   9332.00       -0.01123        0.16547
   9333.00       -0.01074        0.16499
   9334.00       -0.01025        0.16451
   9335.00       -0.00977        0.16399
   9336.00       -0.00928        0.16345
   9337.00       -0.00879        0.16290
   9338.00       -0.00830        0.16234
   9339.00       -0.00732        0.16174
   9340.00       -0.00635        0.16113
   9341.00       -0.00537        0.16051
   9342.00       -0.00439        0.15987
   9343.00       -0.00342        0.15921
   9344.00       -0.00244        0.15852
   9345.00       -0.00146        0.15784
   9346.00       -0.00049        0.15712
   9347.00        0.00049        0.15640
   9348.00        0.00146        0.15565
   9349.00        0.00244        0.15489
   9350.00        0.00342        0.15411
   9351.00        0.00439        0.15332
   9352.00        0.00537        0.15253
   9353.00        0.00586        0.15170
   9354.00        0.00635        0.15086
   9355.00        0.00684        0.15001
   9356.00        0.00732        0.14912
   9357.00        0.00781        0.14824
   9358.00        0.00830        0.14734
   9359.00        0.00879        0.14641
   9360.00        0.00928        0.14548
   9361.00        0.00977        0.14452
   9362.00        0.01025        0.14354
   9363.00        0.01074        0.14253
   9364.00        0.01123        0.14153
   9365.00        0.01172        0.14049
   9366.00        0.01221        0.13943
   9367.00        0.01270        0.13837
   9368.00        0.01270        0.13727
   9369.00        0.01270        0.13615
   9370.00        0.01270        0.13501
   9371.00        0.01270        0.13385
   9372.00        0.01270        0.13268
   9373.00        0.01270        0.13147
   9374.00        0.01270        0.13025
   9375.00        0.01270        0.12900
   9376.00        0.01270        0.12773
   9377.00        0.01270        0.12643
   9378.00        0.01270        0.12512
   9379.00        0.01221        0.12378
   9380.00        0.01172        0.12242
   9381.00        0.01123        0.12105
   9382.00        0.01074        0.11963
   9383.00        0.01025        0.11821
   9384.00        0.00977        0.11676
   9385.00        0.00928        0.11528
   9386.00        0.00879        0.11378
   9387.00        0.00830        0.11227
   9388.00        0.00781        0.11073
   9389.00        0.00732        0.10918
   9390.00        0.00684        0.10760
   9391.00        0.00635        0.10602
   9392.00        0.00586        0.10440
   9393.00        0.00537        0.10277
   9394.00        0.00439        0.10112
   9395.00        0.00342        0.09946
   9396.00        0.00244        0.09778
   9397.00        0.00146        0.09610
   9398.00        0.00049        0.09439
   9399.00       -0.00049        0.09268
   9400.00       -0.00146        0.09096
   9401.00       -0.00244        0.08922
   9402.00       -0.00293        0.08748
   9403.00       -0.00342        0.08572
   9404.00       -0.00391        0.08397
   9405.00       -0.00439        0.08220
   9406.00       -0.00488        0.08044
   9407.00       -0.00537        0.07867
   9408.00       -0.00586        0.07690
   9409.00       -0.00635        0.07513
   9410.00       -0.00684        0.07338
   9411.00       -0.00732        0.07161
   9412.00       -0.00781        0.06985
   9413.00       -0.00830        0.06810
   9414.00       -0.00879        0.06635
   9415.00       -0.00928        0.06461
   9416.00       -0.00977        0.06288
   9417.00       -0.00977        0.06116
   9418.00       -0.00977        0.05945
   9419.00       -0.00977        0.05774
   9420.00       -0.00977        0.05605
   9421.00       -0.00977        0.05438
   9422.00       -0.00977        0.05272
   9423.00       -0.00977        0.05107
   9424.00       -0.00977        0.04944
   9425.00       -0.00977        0.04782
   9426.00       -0.00928        0.04622
   9427.00       -0.00879        0.04463
   9428.00       -0.00830        0.04306
   9429.00       -0.00781        0.04150
   9430.00       -0.00732        0.03998
   9431.00       -0.00684        0.03847
   9432.00       -0.00635        0.03697
   9433.00       -0.00586        0.03549
   9434.00       -0.00537        0.03403
   9435.00       -0.00439        0.03259
   9436.00       -0.00342        0.03116
   9437.00       -0.00244        0.02975
   9438.00       -0.00146        0.02837
   9439.00       -0.00049        0.02699
   9440.00        0.00049        0.02563
   9441.00        0.00146        0.02431
   9442.00        0.00244        0.02298
   9443.00        0.00342        0.02168
   9444.00        0.00439        0.02039
   9445.00        0.00537        0.01912
   9446.00        0.00635        0.01785
   9447.00        0.00732        0.01662
   9448.00        0.00830        0.01538
   9449.00        0.00928        0.01416
   9450.00        0.01025        0.01297
   9451.00        0.01123        0.01178
   9452.00        0.01221        0.01060
   9453.00        0.01318        0.00943
   9454.00        0.01416        0.00829
   9455.00        0.01514        0.00714
   9456.00        0.01611        0.00601
   9457.00        0.01709        0.00490
   9458.00        0.01807        0.00380
   9459.00        0.01904        0.00270
   9460.00        0.02002        0.00162
   9461.00        0.02100        0.00055
   9462.00        0.02148       -0.00050
   9463.00        0.02197       -0.00156
   9464.00        0.02246       -0.00258
   9465.00        0.02295       -0.00360
   9466.00        0.02344       -0.00461
   9467.00        0.02393       -0.00560
   9468.00        0.02441       -0.00658
   9469.00        0.02490       -0.00754
   9470.00        0.02490       -0.00847
   9471.00        0.02490       -0.00940
   9472.00        0.02490       -0.01030
   9473.00        0.02490       -0.01120
   9474.00        0.02490       -0.01205
   9475.00        0.02490       -0.01291
   9476.00        0.02490       -0.01372
   9477.00        0.02490       -0.01451
   9478.00        0.02441       -0.01529
   9479.00        0.02393       -0.01602
   9480.00        0.02344       -0.01674
   9481.00        0.02295       -0.01741
   9482.00        0.02246       -0.01805
   9483.00        0.02197       -0.01866
   9484.00        0.02148       -0.01924
   9485.00        0.02100       -0.01978
   9486.00        0.02002       -0.02026
   9487.00        0.01904       -0.02072
   9488.00        0.01807       -0.02112
   9489.00        0.01709       -0.02148
   9490.00        0.01611       -0.02180
   9491.00        0.01514       -0.02206
   9492.00        0.01416       -0.02228
   9493.00        0.01318       -0.02245
   9494.00        0.01221       -0.02255
   9495.00        0.01123       -0.02260
   9496.00        0.01025       -0.02258
   9497.00        0.00928       -0.02252
   9498.00        0.00830       -0.02240
   9499.00        0.00732       -0.02222
   9500.00        0.00635       -0.02196
   9501.00        0.00537       -0.02165
   9502.00        0.00391       -0.02127
   9503.00        0.00244       -0.02083
   9504.00        0.00098       -0.02031
   9505.00       -0.00049       -0.01974
   9506.00       -0.00146       -0.01910
   9507.00       -0.00244       -0.01839
   9508.00       -0.00342       -0.01761
   9509.00       -0.00439       -0.01677
   9510.00       -0.00537       -0.01587
   9511.00       -0.00635       -0.01489
   9512.00       -0.00732       -0.01385
   9513.00       -0.00830       -0.01276
   9514.00       -0.00928       -0.01158
   9515.00       -0.01025       -0.01036
   9516.00       -0.01123       -0.00906
   9517.00       -0.01221       -0.00772
   9518.00       -0.01318       -0.00632
   9519.00       -0.01416       -0.00485
   9520.00       -0.01514       -0.00334
   9521.00       -0.01611       -0.00177
   9522.00       -0.01709       -0.00015
   9523.00       -0.01758        0.00151
   9524.00       -0.01807        0.00322
   9525.00       -0.01855        0.00497
   9526.00       -0.01904        0.00676
   9527.00       -0.01953        0.00858
   9528.00       -0.02002        0.01044
   9529.00       -0.02051        0.01233
   9530.00       -0.02100        0.01424
   9531.00       -0.02148        0.01617
   9532.00       -0.02197        0.01814
   9533.00       -0.02246        0.02011
   9534.00       -0.02246        0.02209
   9535.00       -0.02246        0.02409
   9536.00       -0.02246        0.02609
   9537.00       -0.02246        0.02811
   9538.00       -0.02246        0.03011
   9539.00       -0.02246        0.03212
   9540.00       -0.02246        0.03410
   9541.00       -0.02246        0.03609
   9542.00       -0.02246        0.03806
   9543.00       -0.02246        0.04001
   9544.00       -0.02246        0.04195
   9545.00       -0.02246        0.04385
   9546.00       -0.02246        0.04575
   9547.00       -0.02246        0.04759
   9548.00       -0.02246        0.04942
   9549.00       -0.02197        0.05121
   9550.00       -0.02148        0.05296
   9551.00       -0.02100        0.05467
   9552.00       -0.02051        0.05635
   9553.00       -0.02002        0.05798
   9554.00       -0.01953        0.05957
   9555.00       -0.01904        0.06111
   9556.00       -0.01855        0.06262
   9557.00       -0.01807        0.06406
   9558.00       -0.01758        0.06546
   9559.00       -0.01709        0.06682
   9560.00       -0.01660        0.06812
   9561.00       -0.01611        0.06937
   9562.00       -0.01611        0.07057
   9563.00       -0.01611        0.07172
   9564.00       -0.01611        0.07281
   9565.00       -0.01611        0.07387
   9566.00       -0.01611        0.07487
   9567.00       -0.01611        0.07582
   9568.00       -0.01611        0.07674
   9569.00       -0.01611        0.07759
   9570.00       -0.01611        0.07841
   9571.00       -0.01611        0.07919
   9572.00       -0.01611        0.07993
   9573.00       -0.01611        0.08063
   9574.00       -0.01611        0.08130
   9575.00       -0.01611        0.08192
   9576.00       -0.01611        0.08252
   9577.00       -0.01611        0.08308
   9578.00       -0.01611        0.08363
   9579.00       -0.01611        0.08415
   9580.00       -0.01611        0.08464
   9581.00       -0.01611        0.08511
   9582.00       -0.01611        0.08559
   9583.00       -0.01611        0.08603
   9584.00       -0.01660        0.08647
   9585.00       -0.01709        0.08690
   9586.00       -0.01758        0.08733
   9587.00       -0.01807        0.08775
   9588.00       -0.01855        0.08818
   9589.00       -0.01904        0.08862
   9590.00       -0.01953        0.08907
   9591.00       -0.02002        0.08951
   9592.00       -0.02051        0.08998
   9593.00       -0.02100        0.09045
   9594.00       -0.02148        0.09096
   9595.00       -0.02197        0.09148
   9596.00       -0.02246        0.09203
   9597.00       -0.02246        0.09259
   9598.00       -0.02246        0.09319
   9599.00       -0.02246        0.09381
   9600.00       -0.02246        0.09445
   9601.00       -0.02246        0.09514
   9602.00       -0.02246        0.09587
   9603.00       -0.02246        0.09662
   9604.00       -0.02246        0.09741
   9605.00       -0.02246        0.09824
   9606.00       -0.02246        0.09911
   9607.00       -0.02246        0.10001
   9608.00       -0.02246        0.10095
   9609.00       -0.02246        0.10194
   9610.00       -0.02246        0.10297
   9611.00       -0.02246        0.10403
   9612.00       -0.02246        0.10513
   9613.00       -0.02197        0.10628
   9614.00       -0.02148        0.10745
   9615.00       -0.02100        0.10867
   9616.00       -0.02051        0.10992
   9617.00       -0.02002        0.11122
   9618.00       -0.01953        0.11255
   9619.00       -0.01904        0.11391
   9620.00       -0.01855        0.11530
   9621.00       -0.01807        0.11671
   9622.00       -0.01758        0.11816
   9623.00       -0.01709        0.11963
   9624.00       -0.01660        0.12114
   9625.00       -0.01611        0.12265
   9626.00       -0.01562        0.12421
   9627.00       -0.01465        0.12576
   9628.00       -0.01367        0.12733
   9629.00       -0.01270        0.12894
   9630.00       -0.01172        0.13054
   9631.00       -0.01074        0.13216
   9632.00       -0.00977        0.13377
   9633.00       -0.00879        0.13541
   9634.00       -0.00781        0.13704
   9635.00       -0.00684        0.13867
   9636.00       -0.00586        0.14030
   9637.00       -0.00488        0.14192
   9638.00       -0.00391        0.14355
   9639.00       -0.00293        0.14517
   9640.00       -0.00195        0.14677
   9641.00       -0.00098        0.14836
   9642.00        0.00000        0.14995
   9643.00        0.00098        0.15150
   9644.00        0.00195        0.15306
   9645.00        0.00244        0.15459
   9646.00        0.00293        0.15610
   9647.00        0.00342        0.15758
   9648.00        0.00391        0.15906
   9649.00        0.00439        0.16049
   9650.00        0.00488        0.16191
   9651.00        0.00537        0.16330
   9652.00        0.00586        0.16467
   9653.00        0.00635        0.16602
   9654.00        0.00684        0.16733
   9655.00        0.00732        0.16861
   9656.00        0.00781        0.16986
   9657.00        0.00830        0.17110
   9658.00        0.00879        0.17229
   9659.00        0.00879        0.17346
   9660.00        0.00879        0.17461
   9661.00        0.00879        0.17574
   9662.00        0.00879        0.17682
   9663.00        0.00879        0.17789
   9664.00        0.00879        0.17892
   9665.00        0.00879        0.17993
   9666.00        0.00879        0.18092
   9667.00        0.00879        0.18188
   9668.00        0.00879        0.18283
   9669.00        0.00879        0.18375
   9670.00        0.00879        0.18465
   9671.00        0.00879        0.18552
   9672.00        0.00830        0.18639
   9673.00        0.00781        0.18723
   9674.00        0.00732        0.18805
   9675.00        0.00684        0.18886
   9676.00        0.00635        0.18965
   9677.00        0.00586        0.19043
   9678.00        0.00537        0.19119
   9679.00        0.00488        0.19194
   9680.00        0.00439        0.19269
   9681.00        0.00391        0.19342
   9682.00        0.00342        0.19414
   9683.00        0.00293        0.19485
   9684.00        0.00244        0.19557
   9685.00        0.00195        0.19627
   9686.00        0.00146        0.19696
   9687.00        0.00098        0.19765
   9688.00        0.00049        0.19833
   9689.00        0.00000        0.19902
   9690.00        0.00000        0.19969
   9691.00        0.00000        0.20036
   9692.00        0.00000        0.20102
   9693.00        0.00000        0.20168
   9694.00        0.00000        0.20233
   9695.00        0.00000        0.20299
   9696.00        0.00000        0.20363
   9697.00        0.00000        0.20427
   9698.00        0.00000        0.20491
   9699.00        0.00000        0.20554
   9700.00        0.00000        0.20615
   9701.00        0.00000        0.20676
   9702.00        0.00000        0.20737
   9703.00        0.00000        0.20796
   9704.00        0.00000        0.20854
   9705.00        0.00049        0.20911
   9706.00        0.00098        0.20967
   9707.00        0.00146        0.21021
   9708.00        0.00195        0.21074
   9709.00        0.00244        0.21124
   9710.00        0.00293        0.21173
   9711.00        0.00342        0.21220
   9712.00        0.00391        0.21266
   9713.00        0.00439        0.21309
   9714.00        0.00488        0.21350
   9715.00        0.00537        0.21388
   9716.00        0.00586        0.21423
   9717.00        0.00635        0.21455
   9718.00        0.00684        0.21486
   9719.00        0.00732        0.21513
   9720.00        0.00781        0.21536
   9721.00        0.00830        0.21558
   9722.00        0.00879        0.21574
   9723.00        0.00928        0.21588
   9724.00        0.00977        0.21599
   9725.00        0.01025        0.21605
   9726.00        0.01074        0.21606
   9727.00        0.01123        0.21606
   9728.00        0.01172        0.21600
   9729.00        0.01221        0.21591
   9730.00        0.01270        0.21579
   9731.00        0.01318        0.21561
   9732.00        0.01367        0.21539
   9733.00        0.01416        0.21515
   9734.00        0.01465        0.21486
   9735.00        0.01514        0.21451
   9736.00        0.01562        0.21414
   9737.00        0.01611        0.21371
   9738.00        0.01660        0.21326
   9739.00        0.01709        0.21277
   9740.00        0.01758        0.21223
   9741.00        0.01807        0.21165
   9742.00        0.01855        0.21104
   9743.00        0.01904        0.21039
   9744.00        0.01953        0.20970
   9745.00        0.02002        0.20898
   9746.00        0.02002        0.20824
   9747.00        0.02002        0.20744
   9748.00        0.02002        0.20663
   9749.00        0.02002        0.20578
   9750.00        0.02002        0.20491
   9751.00        0.02002        0.20401
   9752.00        0.02002        0.20309
   9753.00        0.02002        0.20215
   9754.00        0.02002        0.20117
   9755.00        0.02002        0.20020
[truncated: 42,846 more chars]
