# Supplementary material for: The near-field tsunami generated by the 15 January 2022 eruption of the Hunga Tonga-Hunga Ha’apai volcano and its impact on Tongatapu, Tonga
Source: Sci Rep. 2022 Sep 7;12:15187. doi: 10.1038/s41598-022-19486-w (PMC9452557; doi:10.1038/s41598-022-19486-w)
Supplement: Supplementary file 4 — Supplementary Information 4. [file 41598_2022_19486_MOESM4_ESM.zip › Output-Point_R0_200TNT.txt]

      0.00        0.00000        0.00000
      1.00        0.00000        0.00000
      2.00        0.00000        0.00000
      3.00        0.00000        0.00000
      4.00        0.00000        0.00000
      5.00        0.00000        0.00000
      6.00        0.00000        0.00000
      7.00        0.00000        0.00000
      8.00        0.00000        0.00000
      9.00        0.00000        0.00000
     10.00        0.00000        0.00000
     11.00        0.00000        0.00000
     12.00        0.00000        0.00000
     13.00        0.00000        0.00000
     14.00        0.00000        0.00000
     15.00        0.00000        0.00000
     16.00        0.00000        0.00000
     17.00        0.00000        0.00000
     18.00        0.00000        0.00000
     19.00        0.00000        0.00000
     20.00        0.00000        0.00000
     21.00        0.00000        0.00000
     22.00        0.00000        0.00000
     23.00        0.00000        0.00000
     24.00        0.00000        0.00000
     25.00        0.00000        0.00000
     26.00        0.00000        0.00000
     27.00        0.00000        0.00000
     28.00        0.00000        0.00000
     29.00        0.00000        0.00000
     30.00        0.00000        0.00000
     31.00        0.00000        0.00000
     32.00        0.00000        0.00000
     33.00        0.00000        0.00000
     34.00        0.00000        0.00000
     35.00        0.00000        0.00000
     36.00        0.00000        0.00000
     37.00        0.00000        0.00000
     38.00        0.00000        0.00000
     39.00        0.00000        0.00000
     40.00        0.00000        0.00000
     41.00        0.00000        0.00000
     42.00        0.00000        0.00000
     43.00        0.00000        0.00000
     44.00        0.00000        0.00000
     45.00        0.00000        0.00000
     46.00        0.00000        0.00000
     47.00        0.00000        0.00000
     48.00        0.00000        0.00000
     49.00        0.00000        0.00000
     50.00        0.00000        0.00000
     51.00        0.00000        0.00000
     52.00        0.00000        0.00000
     53.00        0.00000        0.00000
     54.00        0.00000        0.00000
     55.00        0.00000        0.00000
     56.00        0.00000        0.00000
     57.00        0.00000        0.00000
     58.00        0.00000        0.00000
     59.00        0.00000        0.00000
     60.00        0.00000        0.00000
     61.00        0.00000        0.00000
     62.00        0.00000        0.00000
     63.00        0.00000        0.00000
     64.00        0.00000        0.00000
     65.00        0.00000        0.00000
     66.00        0.00000        0.00000
     67.00        0.00000        0.00000
     68.00        0.00000        0.00000
     69.00        0.00000        0.00000
     70.00        0.00000        0.00000
     71.00        0.00000        0.00000
     72.00        0.00000        0.00000
     73.00        0.00000        0.00000
     74.00        0.00000        0.00000
     75.00        0.00000        0.00000
     76.00        0.00000        0.00000
     77.00        0.00000        0.00000
     78.00        0.00000        0.00000
     79.00        0.00000        0.00000
     80.00        0.00000        0.00000
     81.00        0.00000        0.00000
     82.00        0.00000        0.00000
     83.00        0.00000        0.00000
     84.00        0.00000        0.00000
     85.00        0.00000        0.00000
     86.00        0.00000        0.00000
     87.00        0.00000        0.00000
     88.00        0.00000        0.00000
     89.00        0.00000        0.00000
     90.00        0.00000        0.00000
     91.00        0.00000        0.00000
     92.00        0.00000        0.00000
     93.00        0.00000        0.00000
     94.00        0.00000        0.00000
     95.00        0.00000        0.00000
     96.00        0.00000        0.00000
     97.00        0.00000        0.00000
     98.00        0.00000        0.00000
     99.00        0.00000        0.00000
    100.00        0.00000        0.00000
    101.00        0.00000        0.00000
    102.00        0.00000        0.00000
    103.00        0.00000        0.00000
    104.00        0.00000        0.00000
    105.00        0.00000        0.00000
    106.00        0.00000        0.00000
    107.00        0.00000        0.00000
    108.00        0.00000        0.00000
    109.00        0.00000        0.00000
    110.00        0.00000        0.00000
    111.00        0.00000        0.00000
    112.00        0.00000        0.00000
    113.00        0.00000        0.00000
    114.00        0.00000        0.00000
    115.00        0.00000        0.00000
    116.00        0.00000        0.00000
    117.00        0.00000        0.00000
    118.00        0.00000        0.00000
    119.00        0.00000        0.00000
    120.00        0.00000        0.00000
    121.00        0.00000        0.00000
    122.00        0.00000        0.00000
    123.00        0.00000        0.00000
    124.00        0.00000        0.00000
    125.00        0.00000        0.00000
    126.00        0.00000        0.00000
    127.00        0.00000        0.00000
    128.00        0.00000        0.00000
    129.00        0.00000        0.00000
    130.00        0.00000        0.00000
    131.00        0.00000        0.00000
    132.00        0.00000        0.00000
    133.00        0.00000        0.00000
    134.00        0.00000        0.00000
    135.00        0.00000        0.00000
    136.00        0.00000        0.00000
    137.00        0.00000        0.00000
    138.00        0.00000        0.00000
    139.00        0.00000        0.00000
    140.00        0.00000        0.00000
    141.00        0.00000        0.00000
    142.00        0.00000        0.00000
    143.00        0.00000        0.00000
    144.00        0.00000        0.00000
    145.00        0.00000        0.00000
    146.00        0.00000        0.00000
    147.00        0.00000        0.00000
    148.00        0.00000        0.00000
    149.00        0.00000        0.00000
    150.00        0.00000        0.00000
    151.00        0.00000        0.00000
    152.00        0.00000        0.00000
    153.00        0.00000        0.00000
    154.00        0.00000        0.00000
    155.00        0.00000        0.00000
    156.00        0.00000        0.00000
    157.00        0.00000        0.00000
    158.00        0.00000        0.00000
    159.00        0.00000        0.00000
    160.00        0.00000        0.00000
    161.00        0.00000        0.00000
    162.00        0.00000        0.00000
    163.00        0.00000        0.00000
    164.00        0.00000        0.00000
    165.00        0.00000        0.00000
    166.00        0.00000        0.00000
    167.00        0.00000        0.00000
    168.00        0.00000        0.00000
    169.00        0.00000        0.00000
    170.00        0.00000        0.00000
    171.00        0.00000        0.00000
    172.00        0.00000        0.00000
    173.00        0.00000        0.00000
    174.00        0.00000        0.00000
    175.00        0.00000        0.00000
    176.00        0.00000        0.00000
    177.00        0.00000        0.00000
    178.00        0.00000        0.00000
    179.00        0.00000        0.00000
    180.00        0.00000        0.00000
    181.00        0.00000        0.00000
    182.00        0.00000        0.00000
    183.00        0.00000        0.00000
    184.00        0.00000        0.00000
    185.00        0.00000        0.00000
    186.00        0.00000        0.00000
    187.00        0.00000        0.00000
    188.00        0.00000        0.00000
    189.00        0.00000        0.00000
    190.00        0.00000        0.00000
    191.00        0.00000        0.00000
    192.00        0.00000        0.00000
    193.00        0.00000        0.00000
    194.00        0.00000        0.00000
    195.00        0.00000        0.00000
    196.00        0.00000        0.00000
    197.00        0.00000        0.00000
    198.00        0.00000        0.00000
    199.00        0.00000        0.00000
    200.00        0.00000        0.00000
    201.00        0.00000        0.00000
    202.00        0.00000        0.00000
    203.00        0.00000        0.00000
    204.00        0.00000        0.00000
    205.00        0.00000        0.00000
    206.00        0.00000        0.00000
    207.00        0.00000        0.00000
    208.00        0.00000        0.00000
    209.00        0.00000        0.00000
    210.00        0.00000        0.00000
    211.00        0.00000        0.00000
    212.00        0.00000        0.00000
    213.00        0.00000        0.00000
    214.00        0.00000        0.00000
    215.00        0.00000        0.00000
    216.00        0.00000        0.00000
    217.00        0.00000        0.00000
    218.00        0.00000        0.00000
    219.00        0.00000        0.00000
    220.00        0.00000        0.00000
    221.00        0.00000        0.00000
    222.00        0.00000        0.00000
    223.00        0.00000        0.00000
    224.00        0.00000        0.00000
    225.00        0.00000        0.00000
    226.00        0.00000        0.00000
    227.00        0.00000        0.00000
    228.00        0.00000        0.00000
    229.00        0.00000        0.00000
    230.00        0.00000        0.00000
    231.00        0.00000        0.00000
    232.00        0.00000        0.00000
    233.00        0.00000        0.00000
    234.00        0.00000        0.00000
    235.00        0.00000        0.00000
    236.00        0.00000        0.00000
    237.00        0.00000        0.00000
    238.00        0.00000        0.00000
    239.00        0.00000        0.00000
    240.00        0.00000        0.00000
    241.00        0.00000        0.00000
    242.00        0.00000        0.00000
    243.00        0.00000        0.00000
    244.00        0.00000        0.00000
    245.00        0.00000        0.00000
    246.00        0.00000        0.00000
    247.00        0.00000        0.00000
    248.00        0.00000        0.00000
    249.00        0.00000        0.00000
    250.00        0.00000        0.00000
    251.00        0.00000        0.00000
    252.00        0.00000        0.00000
    253.00        0.00000        0.00000
    254.00        0.00000        0.00000
    255.00        0.00000        0.00000
    256.00        0.00000        0.00000
    257.00        0.00000        0.00000
    258.00        0.00000        0.00000
    259.00        0.00000        0.00000
    260.00        0.00000        0.00000
    261.00        0.00000        0.00000
    262.00        0.00000        0.00000
    263.00        0.00000        0.00000
    264.00        0.00000        0.00000
    265.00        0.00000        0.00000
    266.00        0.00000        0.00000
    267.00        0.00000        0.00000
    268.00        0.00000        0.00000
    269.00        0.00000        0.00000
    270.00        0.00000        0.00000
    271.00        0.00000        0.00000
    272.00        0.00000        0.00000
    273.00        0.00000        0.00000
    274.00        0.00000        0.00000
    275.00        0.00000        0.00000
    276.00        0.00000        0.00000
    277.00        0.00000        0.00000
    278.00        0.00000        0.00000
    279.00        0.00000        0.00000
    280.00        0.00000        0.00000
    281.00        0.00000        0.00000
    282.00        0.00000        0.00000
    283.00        0.00000        0.00000
    284.00        0.00000        0.00000
    285.00        0.00000        0.00000
    286.00        0.00000        0.00000
    287.00        0.00000        0.00000
    288.00        0.00000        0.00000
    289.00        0.00000        0.00000
    290.00        0.00000        0.00000
    291.00        0.00000        0.00000
    292.00        0.00000        0.00000
    293.00        0.00000        0.00000
    294.00        0.00000        0.00000
    295.00        0.00000        0.00000
    296.00        0.00000        0.00000
    297.00        0.00000        0.00000
    298.00        0.00000        0.00000
    299.00        0.00000        0.00000
    300.00        0.00000        0.00000
    301.00        0.00000        0.00000
    302.00        0.00000        0.00000
    303.00        0.00000        0.00000
    304.00        0.00000        0.00000
    305.00        0.00000        0.00000
    306.00        0.00000        0.00000
    307.00        0.00000        0.00000
    308.00        0.00000        0.00000
    309.00        0.00000        0.00000
    310.00        0.00000        0.00000
    311.00        0.00000        0.00000
    312.00        0.00000        0.00000
    313.00        0.00000        0.00000
    314.00        0.00000        0.00000
    315.00        0.00000        0.00000
    316.00        0.00000        0.00000
    317.00        0.00000        0.00000
    318.00        0.00000        0.00000
    319.00        0.00000        0.00000
    320.00        0.00000        0.00000
    321.00        0.00000        0.00000
    322.00        0.00000        0.00000
    323.00        0.00000        0.00000
    324.00        0.00000        0.00000
    325.00        0.00000        0.00000
    326.00        0.00000        0.00000
    327.00        0.00000        0.00000
    328.00        0.00000        0.00000
    329.00        0.00000        0.00000
    330.00        0.00000        0.00000
    331.00        0.00000        0.00000
    332.00        0.00000        0.00000
    333.00        0.00000        0.00000
    334.00        0.00000        0.00000
    335.00        0.00000        0.00000
    336.00        0.00000        0.00000
    337.00        0.00000        0.00000
    338.00        0.00000        0.00000
    339.00        0.00000        0.00000
    340.00        0.00000        0.00000
    341.00        0.00000        0.00000
    342.00        0.00000        0.00000
    343.00        0.00000        0.00000
    344.00        0.00000        0.00000
    345.00        0.00000        0.00000
    346.00        0.00000        0.00000
    347.00        0.00000        0.00000
    348.00        0.00000        0.00000
    349.00        0.00000        0.00000
    350.00        0.00000        0.00000
    351.00        0.00000        0.00000
    352.00        0.00000        0.00000
    353.00        0.00000        0.00000
    354.00        0.00000        0.00000
    355.00        0.00000        0.00000
    356.00        0.00000        0.00000
    357.00        0.00000        0.00000
    358.00        0.00000        0.00000
    359.00        0.00000        0.00000
    360.00        0.00000        0.00000
    361.00        0.00000        0.00000
    362.00        0.00000        0.00000
    363.00        0.00000        0.00000
    364.00        0.00000        0.00000
    365.00        0.00000        0.00000
    366.00        0.00000        0.00000
    367.00        0.00000        0.00000
    368.00        0.00000        0.00000
    369.00        0.00000        0.00000
    370.00        0.00000        0.00000
    371.00        0.00000        0.00000
    372.00        0.00000        0.00000
    373.00        0.00000        0.00000
    374.00        0.00000        0.00000
    375.00        0.00000        0.00000
    376.00        0.00000        0.00000
    377.00        0.00000        0.00000
    378.00        0.00000        0.00000
    379.00        0.00000        0.00000
    380.00        0.00000        0.00000
    381.00        0.00000        0.00000
    382.00        0.00000        0.00000
    383.00        0.00000        0.00000
    384.00        0.00000        0.00000
    385.00        0.00000        0.00000
    386.00        0.00000        0.00000
    387.00        0.00000        0.00000
    388.00        0.00000        0.00000
    389.00        0.00000        0.00000
    390.00        0.00000        0.00000
    391.00        0.00000        0.00000
    392.00        0.00000        0.00000
    393.00        0.00000        0.00000
    394.00        0.00000        0.00000
    395.00        0.00000        0.00000
    396.00        0.00000        0.00000
    397.00        0.00000        0.00000
    398.00        0.00000        0.00000
    399.00        0.00000        0.00000
    400.00        0.00000        0.00000
    401.00        0.00000        0.00000
    402.00        0.00000        0.00000
    403.00        0.00000        0.00000
    404.00        0.00000        0.00000
    405.00        0.00000        0.00000
    406.00        0.00000        0.00000
    407.00        0.00000        0.00000
    408.00        0.00000        0.00000
    409.00        0.00000        0.00000
    410.00        0.00000        0.00000
    411.00        0.00000        0.00000
    412.00        0.00000        0.00000
    413.00        0.00000        0.00000
    414.00        0.00000        0.00000
    415.00        0.00000        0.00000
    416.00        0.00000        0.00000
    417.00        0.00000        0.00000
    418.00        0.00000        0.00000
    419.00        0.00000        0.00000
    420.00        0.00000        0.00000
    421.00        0.00000        0.00000
    422.00        0.00000        0.00000
    423.00        0.00000        0.00000
    424.00        0.00000        0.00000
    425.00        0.00000        0.00000
    426.00        0.00000        0.00000
    427.00        0.00000        0.00000
    428.00        0.00000        0.00000
    429.00        0.00000        0.00000
    430.00        0.00000        0.00000
    431.00        0.00000        0.00000
    432.00        0.00000        0.00000
    433.00        0.00000        0.00000
    434.00        0.00000        0.00000
    435.00        0.00000        0.00000
    436.00        0.00000        0.00000
    437.00        0.00000        0.00000
    438.00        0.00000        0.00000
    439.00        0.00000        0.00000
    440.00        0.00000        0.00000
    441.00        0.00000        0.00000
    442.00        0.00000        0.00000
    443.00        0.00000        0.00000
    444.00        0.00000        0.00000
    445.00        0.00000        0.00000
    446.00        0.00000        0.00000
    447.00        0.00000        0.00000
    448.00        0.00000        0.00000
    449.00        0.00000        0.00000
    450.00        0.00000        0.00000
    451.00        0.00000        0.00000
    452.00        0.00000        0.00000
    453.00        0.00000        0.00000
    454.00        0.00000        0.00000
    455.00        0.00000        0.00000
    456.00        0.00000        0.00000
    457.00        0.00000        0.00000
    458.00        0.00000        0.00000
    459.00        0.00000        0.00000
    460.00        0.00000        0.00000
    461.00        0.00000        0.00000
    462.00        0.00000        0.00000
    463.00        0.00000        0.00000
    464.00        0.00000        0.00000
    465.00        0.00000        0.00000
    466.00        0.00000        0.00000
    467.00        0.00000        0.00000
    468.00        0.00000        0.00000
    469.00        0.00000        0.00000
    470.00        0.00000        0.00000
    471.00        0.00000        0.00000
    472.00        0.00000        0.00000
    473.00        0.00000        0.00000
    474.00        0.00000        0.00000
    475.00        0.00000        0.00000
    476.00        0.00000        0.00000
    477.00        0.00000        0.00000
    478.00        0.00000        0.00000
    479.00        0.00000        0.00000
    480.00        0.00000        0.00000
    481.00        0.00000        0.00000
    482.00        0.00000        0.00000
    483.00        0.00000        0.00000
    484.00        0.00000        0.00000
    485.00        0.00000        0.00000
    486.00        0.00000        0.00000
    487.00        0.00000        0.00000
    488.00        0.00000        0.00000
    489.00        0.00000        0.00000
    490.00        0.00000        0.00000
    491.00        0.00000        0.00000
    492.00        0.00000        0.00000
    493.00        0.00000        0.00000
    494.00        0.00000        0.00000
    495.00        0.00000        0.00000
    496.00        0.00000        0.00000
    497.00        0.00000        0.00000
    498.00        0.00000        0.00000
    499.00        0.00000        0.00000
    500.00        0.00000        0.00000
    501.00        0.00000        0.00000
    502.00        0.00000        0.00000
    503.00        0.00000        0.00000
    504.00        0.00000        0.00000
    505.00        0.00000        0.00000
    506.00        0.00000        0.00000
    507.00        0.00000        0.00000
    508.00        0.00000        0.00000
    509.00        0.00000        0.00000
    510.00        0.00000        0.00000
    511.00        0.00000        0.00000
    512.00        0.00000        0.00000
    513.00        0.00000        0.00000
    514.00        0.00000        0.00000
    515.00        0.00000        0.00000
    516.00        0.00000        0.00000
    517.00        0.00000        0.00000
    518.00        0.00000        0.00000
    519.00        0.00000        0.00000
    520.00        0.00000        0.00000
    521.00        0.00000        0.00000
    522.00        0.00000        0.00000
    523.00        0.00000        0.00000
    524.00        0.00000        0.00000
    525.00        0.00000        0.00000
    526.00        0.00000        0.00000
    527.00        0.00000        0.00000
    528.00        0.00000        0.00000
    529.00        0.00000        0.00000
    530.00        0.00000        0.00000
    531.00        0.00000        0.00000
    532.00        0.00000        0.00000
    533.00        0.00000        0.00000
    534.00        0.00000        0.00000
    535.00        0.00000        0.00000
    536.00        0.00000        0.00000
    537.00        0.00000        0.00000
    538.00        0.00000        0.00000
    539.00        0.00000        0.00000
    540.00        0.00000        0.00000
    541.00        0.00000        0.00000
    542.00        0.00000        0.00000
    543.00        0.00000        0.00000
    544.00        0.00000        0.00000
    545.00        0.00000        0.00000
    546.00        0.00000        0.00000
    547.00        0.00000        0.00000
    548.00        0.00000        0.00000
    549.00        0.00000        0.00000
    550.00        0.00000        0.00000
    551.00        0.00000        0.00000
    552.00        0.00000        0.00000
    553.00        0.00000        0.00000
    554.00        0.00000        0.00000
    555.00        0.00000        0.00000
    556.00        0.00000        0.00000
    557.00        0.00000        0.00000
    558.00        0.00000        0.00000
    559.00        0.00000        0.00000
    560.00        0.00000        0.00000
    561.00        0.00000        0.00000
    562.00        0.00000        0.00000
    563.00        0.00000        0.00000
    564.00        0.00000        0.00000
    565.00        0.00000        0.00000
    566.00        0.00000        0.00000
    567.00        0.00000        0.00000
    568.00        0.00000        0.00000
    569.00        0.00000        0.00000
    570.00        0.00000        0.00000
    571.00        0.00000        0.00000
    572.00        0.00000        0.00000
    573.00        0.00000        0.00000
    574.00        0.00000        0.00000
    575.00        0.00000        0.00000
    576.00        0.00000        0.00000
    577.00        0.00000        0.00000
    578.00        0.00000        0.00000
    579.00        0.00000        0.00000
    580.00        0.00000        0.00000
    581.00        0.00000        0.00000
    582.00        0.00000        0.00000
    583.00        0.00000        0.00000
    584.00        0.00000        0.00000
    585.00        0.00000        0.00000
    586.00        0.00000        0.00000
    587.00        0.00000        0.00000
    588.00        0.00000        0.00000
    589.00        0.00000        0.00000
    590.00        0.00000        0.00000
    591.00        0.00000        0.00000
    592.00        0.00000        0.00000
    593.00        0.00000        0.00000
    594.00        0.00000        0.00000
    595.00        0.00000        0.00000
    596.00        0.00000        0.00000
    597.00        0.00000        0.00000
    598.00        0.00000        0.00000
    599.00        0.00000        0.00000
    600.00        0.00000        0.00000
    601.00        0.00000        0.00000
    602.00        0.00000        0.00000
    603.00        0.00000        0.00000
    604.00        0.00000        0.00000
    605.00        0.00000        0.00000
    606.00        0.00000        0.00000
    607.00        0.00000        0.00000
    608.00        0.00000        0.00000
    609.00        0.00000        0.00000
    610.00        0.00000        0.00000
    611.00        0.00000        0.00000
    612.00        0.00000        0.00000
    613.00        0.00000        0.00000
    614.00        0.00000        0.00000
    615.00        0.00000        0.00000
    616.00        0.00000        0.00000
    617.00        0.00000        0.00000
    618.00        0.00000        0.00000
    619.00        0.00000        0.00000
    620.00        0.00000        0.00000
    621.00        0.00000        0.00000
    622.00        0.00000        0.00000
    623.00        0.00000        0.00000
    624.00        0.00000        0.00000
    625.00        0.00000        0.00000
    626.00        0.00000        0.00000
    627.00        0.00000        0.00000
    628.00        0.00000        0.00000
    629.00        0.00000        0.00000
    630.00        0.00000        0.00000
    631.00        0.00000        0.00000
    632.00        0.00000        0.00000
    633.00        0.00000        0.00000
    634.00        0.00000        0.00000
    635.00        0.00000        0.00000
    636.00        0.00000        0.00000
    637.00        0.00000        0.00000
    638.00        0.00000        0.00000
    639.00        0.00000        0.00000
    640.00        0.00000        0.00000
    641.00        0.00000        0.00000
    642.00        0.00000        0.00000
    643.00        0.00000        0.00000
    644.00        0.00000        0.00000
    645.00        0.00000        0.00000
    646.00        0.00000        0.00000
    647.00        0.00000        0.00000
    648.00        0.00000        0.00000
    649.00        0.00000        0.00000
    650.00        0.00000        0.00000
    651.00        0.00000        0.00000
    652.00        0.00000        0.00000
    653.00        0.00000        0.00000
    654.00        0.00000        0.00000
    655.00        0.00000        0.00000
    656.00        0.00000        0.00000
    657.00        0.00000        0.00000
    658.00        0.00000        0.00000
    659.00        0.00000        0.00000
    660.00        0.00000        0.00000
    661.00        0.00000        0.00000
    662.00        0.00000        0.00000
    663.00        0.00000        0.00000
    664.00        0.00000        0.00000
    665.00        0.00000        0.00000
    666.00        0.00000        0.00000
    667.00        0.00000        0.00000
    668.00        0.00000        0.00000
    669.00        0.00000        0.00000
    670.00        0.00000        0.00000
    671.00        0.00000        0.00000
    672.00        0.00000        0.00000
    673.00        0.00000        0.00000
    674.00        0.00000        0.00000
    675.00        0.00000        0.00000
    676.00        0.00000        0.00000
    677.00        0.00000        0.00000
    678.00        0.00000        0.00000
    679.00        0.00000        0.00000
    680.00        0.00000        0.00000
    681.00        0.00000        0.00000
    682.00        0.00000        0.00000
    683.00        0.00000        0.00000
    684.00        0.00000        0.00000
    685.00        0.00000        0.00000
    686.00        0.00000        0.00000
    687.00        0.00000        0.00000
    688.00        0.00000        0.00000
    689.00        0.00000        0.00000
    690.00        0.00000        0.00000
    691.00        0.00000        0.00000
    692.00        0.00000        0.00000
    693.00        0.00000        0.00000
    694.00        0.00000        0.00000
    695.00        0.00000        0.00000
    696.00        0.00000        0.00000
    697.00        0.00000        0.00000
    698.00        0.00000        0.00000
    699.00        0.00000        0.00000
    700.00        0.00000        0.00000
    701.00        0.00000        0.00000
    702.00        0.00000        0.00000
    703.00        0.00000        0.00000
    704.00        0.00000        0.00000
    705.00        0.00000        0.00000
    706.00        0.00000        0.00000
    707.00        0.00000        0.00000
    708.00        0.00000        0.00000
    709.00        0.00000        0.00000
    710.00        0.00000        0.00000
    711.00        0.00000        0.00000
    712.00        0.00000        0.00000
    713.00        0.00000        0.00000
    714.00        0.00000        0.00000
    715.00        0.00000        0.00000
    716.00        0.00000        0.00000
    717.00        0.00000        0.00000
    718.00        0.00000        0.00000
    719.00        0.00000        0.00000
    720.00        0.00000        0.00000
    721.00        0.00000        0.00000
    722.00        0.00000        0.00000
    723.00        0.00000        0.00000
    724.00        0.00000        0.00000
    725.00        0.00000        0.00000
    726.00        0.00000        0.00000
    727.00        0.00000        0.00000
    728.00        0.00000        0.00000
    729.00        0.00000        0.00000
    730.00        0.00000        0.00000
    731.00        0.00000        0.00000
    732.00        0.00000        0.00000
    733.00        0.00000        0.00000
    734.00        0.00000        0.00000
    735.00        0.00000        0.00000
    736.00        0.00000        0.00000
    737.00        0.00000        0.00000
    738.00        0.00000        0.00000
    739.00        0.00000        0.00000
    740.00        0.00000        0.00000
    741.00        0.00000        0.00000
    742.00        0.00000        0.00000
    743.00        0.00000        0.00000
    744.00        0.00000        0.00000
    745.00        0.00000        0.00000
    746.00        0.00000        0.00000
    747.00        0.00000        0.00000
    748.00        0.00000        0.00000
    749.00        0.00000        0.00000
    750.00        0.00000        0.00000
    751.00        0.00000        0.00000
    752.00        0.00000        0.00000
    753.00        0.00000        0.00000
    754.00        0.00000        0.00000
    755.00        0.00000        0.00000
    756.00        0.00000        0.00000
    757.00        0.00000        0.00000
    758.00        0.00000        0.00000
    759.00        0.00000        0.00000
    760.00        0.00000        0.00000
    761.00        0.00000        0.00000
    762.00        0.00000        0.00000
    763.00        0.00000        0.00000
    764.00        0.00000        0.00000
    765.00        0.00000        0.00000
    766.00        0.00000        0.00000
    767.00        0.00000        0.00000
    768.00        0.00000        0.00000
    769.00        0.00000        0.00000
    770.00        0.00000        0.00000
    771.00        0.00000        0.00000
    772.00        0.00000        0.00000
    773.00        0.00000        0.00000
    774.00        0.00000        0.00000
    775.00        0.00000        0.00000
    776.00        0.00000        0.00000
    777.00        0.00000        0.00000
    778.00        0.00000        0.00000
    779.00        0.00000        0.00000
    780.00        0.00000        0.00000
    781.00        0.00000        0.00000
    782.00        0.00000        0.00000
    783.00        0.00000        0.00000
    784.00        0.00000        0.00000
    785.00        0.00000        0.00000
    786.00        0.00000        0.00000
    787.00        0.00000        0.00000
    788.00        0.00000        0.00000
    789.00        0.00000        0.00000
    790.00        0.00000        0.00000
    791.00        0.00000        0.00000
    792.00        0.00000        0.00000
    793.00        0.00000        0.00000
    794.00        0.00000        0.00000
    795.00        0.00000        0.00000
    796.00        0.00000        0.00000
    797.00        0.00000        0.00000
    798.00        0.00000        0.00000
    799.00        0.00000        0.00000
    800.00        0.00000        0.00000
    801.00        0.00000        0.00000
    802.00        0.00000        0.00000
    803.00        0.00000        0.00000
    804.00        0.00000        0.00000
    805.00        0.00000        0.00000
    806.00        0.00000        0.00000
    807.00        0.00000        0.00000
    808.00        0.00000        0.00000
    809.00        0.00000        0.00000
    810.00        0.00000        0.00000
    811.00        0.00000        0.00000
    812.00        0.00000        0.00000
    813.00        0.00000        0.00000
    814.00        0.00000        0.00000
    815.00        0.00000        0.00000
    816.00        0.00000        0.00000
    817.00        0.00000        0.00000
    818.00        0.00000        0.00000
    819.00        0.00000        0.00000
    820.00        0.00000        0.00000
    821.00        0.00000        0.00000
    822.00        0.00000        0.00000
    823.00        0.00000        0.00000
    824.00        0.00000        0.00000
    825.00        0.00000        0.00000
    826.00        0.00000        0.00000
    827.00        0.00000        0.00000
    828.00        0.00000        0.00000
    829.00        0.00000        0.00000
    830.00        0.00000        0.00000
    831.00        0.00000        0.00000
    832.00        0.00000        0.00000
    833.00        0.00000        0.00000
    834.00        0.00000        0.00000
    835.00        0.00000        0.00000
    836.00        0.00000        0.00000
    837.00        0.00000        0.00000
    838.00        0.00000        0.00000
    839.00        0.00000        0.00000
    840.00        0.00000        0.00000
    841.00        0.00000        0.00000
    842.00        0.00000        0.00000
    843.00        0.00000        0.00000
    844.00        0.00000        0.00000
    845.00        0.00000        0.00000
    846.00        0.00000        0.00000
    847.00        0.00000        0.00000
    848.00        0.00000        0.00000
    849.00        0.00000        0.00000
    850.00        0.00000        0.00000
    851.00        0.00000        0.00000
    852.00        0.00000        0.00000
    853.00        0.00000        0.00000
    854.00        0.00000        0.00000
    855.00        0.00000        0.00000
    856.00        0.00000        0.00000
    857.00        0.00000        0.00000
    858.00        0.00000        0.00000
    859.00        0.00000        0.00000
    860.00        0.00000        0.00000
    861.00        0.00000        0.00000
    862.00        0.00000        0.00000
    863.00        0.00000        0.00000
    864.00        0.00000        0.00000
    865.00        0.00000        0.00000
    866.00        0.00000        0.00000
    867.00        0.00000        0.00000
    868.00        0.00000        0.00000
    869.00        0.00000        0.00000
    870.00        0.00000        0.00000
    871.00        0.00000        0.00000
    872.00        0.00000        0.00000
    873.00        0.00000        0.00000
    874.00        0.00000        0.00000
    875.00        0.00000        0.00000
    876.00        0.00000        0.00000
    877.00        0.00000        0.00000
    878.00        0.00000        0.00000
    879.00        0.00000        0.00000
    880.00        0.00000        0.00000
    881.00        0.00000        0.00000
    882.00        0.00000        0.00000
    883.00        0.00000        0.00000
    884.00        0.00000        0.00000
    885.00        0.00000        0.00000
    886.00        0.00000        0.00000
    887.00        0.00000        0.00000
    888.00        0.00000        0.00000
    889.00        0.00000        0.00000
    890.00        0.00000        0.00000
    891.00        0.00000        0.00000
    892.00        0.00000        0.00000
    893.00        0.00000        0.00000
    894.00        0.00000        0.00000
    895.00        0.00000        0.00000
    896.00        0.00000        0.00000
    897.00        0.00000        0.00000
    898.00        0.00000        0.00000
    899.00        0.00000        0.00000
    900.00        0.00000        0.00000
    901.00        0.00000        0.00000
    902.00        0.00000        0.00000
    903.00        0.00000        0.00000
    904.00        0.00000        0.00000
    905.00        0.00000        0.00000
    906.00        0.00000        0.00000
    907.00        0.00000        0.00000
    908.00        0.00000        0.00000
    909.00        0.00000        0.00000
    910.00        0.00000        0.00000
    911.00        0.00000        0.00000
    912.00        0.00000        0.00000
    913.00        0.00000        0.00000
    914.00        0.00000        0.00000
    915.00        0.00000        0.00000
    916.00        0.00000        0.00000
    917.00        0.00000        0.00000
    918.00        0.00000        0.00000
    919.00        0.00000        0.00000
    920.00        0.00000        0.00000
    921.00        0.00000        0.00000
    922.00        0.00000        0.00000
    923.00        0.00000        0.00000
    924.00        0.00000        0.00000
    925.00        0.00000        0.00000
    926.00        0.00000        0.00000
    927.00        0.00000        0.00000
    928.00        0.00000        0.00000
    929.00        0.00000        0.00000
    930.00        0.00000        0.00000
    931.00        0.00000        0.00000
    932.00        0.00000        0.00000
    933.00        0.00000        0.00000
    934.00        0.00000        0.00000
    935.00        0.00000        0.00000
    936.00        0.00000        0.00000
    937.00        0.00000        0.00000
    938.00        0.00000        0.00000
    939.00        0.00000        0.00000
    940.00        0.00000        0.00000
    941.00        0.00000        0.00000
    942.00        0.00000        0.00000
    943.00        0.00000        0.00000
    944.00        0.00000        0.00000
    945.00        0.00000        0.00000
    946.00        0.00000        0.00000
    947.00        0.00000        0.00000
    948.00        0.00000        0.00000
    949.00        0.00000        0.00000
    950.00        0.00000        0.00000
    951.00        0.00000        0.00000
    952.00        0.00000        0.00000
    953.00        0.00000        0.00000
    954.00        0.00000        0.00000
    955.00        0.00000        0.00000
    956.00        0.00000        0.00000
    957.00        0.00000        0.00000
    958.00        0.00000        0.00000
    959.00        0.00000        0.00000
    960.00        0.00000        0.00000
    961.00        0.00000        0.00000
    962.00        0.00000        0.00000
    963.00        0.00000        0.00000
    964.00        0.00000        0.00000
    965.00        0.00000        0.00000
    966.00        0.00000        0.00000
    967.00        0.00000        0.00000
    968.00        0.00000        0.00000
    969.00        0.00000        0.00000
    970.00        0.00000        0.00000
    971.00        0.00000        0.00000
    972.00        0.00000        0.00000
    973.00        0.00000        0.00000
    974.00        0.00000        0.00000
    975.00        0.00000        0.00000
    976.00        0.00000        0.00000
    977.00        0.00000        0.00000
    978.00        0.00000        0.00000
    979.00        0.00000        0.00000
    980.00        0.00000        0.00000
    981.00        0.00000        0.00000
    982.00        0.00000        0.00000
    983.00        0.00000        0.00000
    984.00        0.00000        0.00000
    985.00        0.00000        0.00000
    986.00        0.00000        0.00000
    987.00        0.00000        0.00000
    988.00        0.00000        0.00000
    989.00        0.00000        0.00000
    990.00        0.00000        0.00000
    991.00        0.00000        0.00000
    992.00        0.00000        0.00000
    993.00        0.00000        0.00000
    994.00        0.00000        0.00000
    995.00        0.00000        0.00000
    996.00        0.00000        0.00000
    997.00        0.00000        0.00000
    998.00        0.00000        0.00000
    999.00        0.00000        0.00000
   1000.00        0.00000        0.00000
   1001.00        0.00000        0.00000
   1002.00        0.00000        0.00000
   1003.00        0.00000        0.00000
   1004.00        0.00000        0.00000
   1005.00        0.00000        0.00000
   1006.00        0.00000        0.00000
   1007.00        0.00000        0.00000
   1008.00        0.00000        0.00000
   1009.00        0.00000        0.00000
   1010.00        0.00000        0.00000
   1011.00        0.00000        0.00000
   1012.00        0.00000        0.00000
   1013.00        0.00000        0.00000
   1014.00        0.00000        0.00000
   1015.00        0.00000        0.00000
   1016.00        0.00000        0.00000
   1017.00        0.00000        0.00000
   1018.00        0.00000        0.00000
   1019.00        0.00000        0.00000
   1020.00        0.00000        0.00000
   1021.00        0.00000        0.00000
   1022.00        0.00000        0.00000
   1023.00        0.00000        0.00000
   1024.00        0.00000        0.00000
   1025.00        0.00000        0.00000
   1026.00        0.00000        0.00000
   1027.00        0.00000        0.00000
   1028.00        0.00000        0.00000
   1029.00        0.00000        0.00000
   1030.00        0.00000        0.00000
   1031.00        0.00000        0.00000
   1032.00        0.00000        0.00000
   1033.00        0.00000        0.00000
   1034.00        0.00000        0.00000
   1035.00        0.00000        0.00000
   1036.00        0.00000        0.00000
   1037.00        0.00000        0.00000
   1038.00        0.00000        0.00000
   1039.00        0.00000        0.00000
   1040.00        0.00000        0.00000
   1041.00        0.00000        0.00000
   1042.00        0.00000        0.00000
   1043.00        0.00000        0.00000
   1044.00        0.00000        0.00000
   1045.00        0.00000        0.00000
   1046.00        0.00000        0.00000
   1047.00        0.00000        0.00000
   1048.00        0.00000        0.00000
   1049.00        0.00000        0.00000
   1050.00        0.00000        0.00000
   1051.00        0.00000        0.00000
   1052.00        0.00000        0.00000
   1053.00        0.00000        0.00000
   1054.00        0.00000        0.00000
   1055.00        0.00000        0.00000
   1056.00        0.00000        0.00000
   1057.00        0.00000        0.00000
   1058.00        0.00000        0.00000
   1059.00        0.00000        0.00000
   1060.00        0.00000        0.00000
   1061.00        0.00000        0.00000
   1062.00        0.00000        0.00000
   1063.00        0.00000        0.00000
   1064.00        0.00000        0.00000
   1065.00        0.00000        0.00000
   1066.00        0.00000        0.00000
   1067.00        0.00000        0.00000
   1068.00        0.00000        0.00000
   1069.00        0.00000        0.00000
   1070.00        0.00000        0.00000
   1071.00        0.00000        0.00000
   1072.00        0.00000        0.00000
   1073.00        0.00000        0.00000
   1074.00        0.00000        0.00000
   1075.00        0.00000        0.00000
   1076.00        0.00000        0.00000
   1077.00        0.00000        0.00000
   1078.00        0.00000        0.00000
   1079.00        0.00000        0.00000
   1080.00        0.00000        0.00000
   1081.00        0.00000        0.00000
   1082.00        0.00000        0.00000
   1083.00        0.00000        0.00000
   1084.00        0.00000        0.00000
   1085.00        0.00000        0.00000
   1086.00        0.00000        0.00000
   1087.00        0.00000        0.00000
   1088.00        0.00000        0.00000
   1089.00        0.00000        0.00000
   1090.00        0.00000        0.00000
   1091.00        0.00000        0.00000
   1092.00        0.00000        0.00000
   1093.00        0.00000        0.00000
   1094.00        0.00000        0.00000
   1095.00        0.00000        0.00000
   1096.00        0.00000        0.00000
   1097.00        0.00000        0.00000
   1098.00        0.00000        0.00000
   1099.00        0.00000        0.00000
   1100.00        0.00000        0.00000
   1101.00        0.00000        0.00000
   1102.00        0.00000        0.00000
   1103.00        0.00000        0.00000
   1104.00        0.00000        0.00000
   1105.00        0.00000        0.00000
   1106.00        0.00000        0.00000
   1107.00        0.00000        0.00000
   1108.00        0.00000        0.00000
   1109.00        0.00000        0.00000
   1110.00        0.00000        0.00000
   1111.00        0.00000        0.00000
   1112.00        0.00000        0.00000
   1113.00        0.00000        0.00000
   1114.00        0.00000        0.00000
   1115.00        0.00000        0.00000
   1116.00        0.00000        0.00000
   1117.00        0.00000        0.00000
   1118.00        0.00000        0.00000
   1119.00        0.00000        0.00000
   1120.00        0.00000        0.00000
   1121.00        0.00000        0.00000
   1122.00        0.00000        0.00000
   1123.00        0.00000        0.00000
   1124.00        0.00000        0.00000
   1125.00        0.00000        0.00000
   1126.00        0.00000        0.00000
   1127.00        0.00000        0.00000
   1128.00        0.00000        0.00000
   1129.00        0.00000        0.00000
   1130.00        0.00000        0.00000
   1131.00        0.00000        0.00000
   1132.00        0.00000        0.00000
   1133.00        0.00000        0.00000
   1134.00        0.00000        0.00000
   1135.00        0.00000        0.00000
   1136.00        0.00000        0.00000
   1137.00        0.00000        0.00000
   1138.00        0.00000        0.00000
   1139.00        0.00000        0.00000
   1140.00        0.00000        0.00000
   1141.00        0.00000        0.00000
   1142.00        0.00000        0.00000
   1143.00        0.00000        0.00000
   1144.00        0.00000        0.00000
   1145.00        0.00000        0.00000
   1146.00        0.00000        0.00000
   1147.00        0.00000        0.00000
   1148.00        0.00000        0.00000
   1149.00        0.00000        0.00000
   1150.00        0.00000        0.00000
   1151.00        0.00000        0.00000
   1152.00        0.00000        0.00000
   1153.00        0.00000        0.00000
   1154.00        0.00000        0.00000
   1155.00        0.00000        0.00000
   1156.00        0.00000        0.00000
   1157.00        0.00000        0.00000
   1158.00        0.00000        0.00000
   1159.00        0.00000        0.00000
   1160.00        0.00000        0.00000
   1161.00        0.00000        0.00000
   1162.00        0.00000        0.00000
   1163.00        0.00000        0.00000
   1164.00        0.00000        0.00000
   1165.00        0.00000        0.00000
   1166.00        0.00000        0.00000
   1167.00        0.00000        0.00000
   1168.00        0.00000        0.00000
   1169.00        0.00000        0.00000
   1170.00        0.00000        0.00000
   1171.00        0.00000        0.00000
   1172.00        0.00000        0.00000
   1173.00        0.00000        0.00000
   1174.00        0.00000        0.00000
   1175.00        0.00000        0.00000
   1176.00        0.00000        0.00000
   1177.00        0.00000        0.00000
   1178.00        0.00000        0.00000
   1179.00        0.00000        0.00000
   1180.00        0.00000        0.00000
   1181.00        0.00000        0.00000
   1182.00        0.00000        0.00000
   1183.00        0.00000        0.00000
   1184.00        0.00000        0.00000
   1185.00        0.00000        0.00000
   1186.00        0.00000        0.00000
   1187.00        0.00000        0.00000
   1188.00        0.00000        0.00000
   1189.00        0.00000        0.00000
   1190.00        0.00000        0.00000
   1191.00        0.00000        0.00000
   1192.00        0.00000        0.00000
   1193.00        0.00000        0.00000
   1194.00        0.00000        0.00000
   1195.00        0.00000        0.00000
   1196.00        0.00000        0.00000
   1197.00        0.00000        0.00000
   1198.00        0.00000        0.00000
   1199.00        0.00000        0.00000
   1200.00        0.00000        0.00000
   1201.00        0.00000        0.00000
   1202.00        0.00000        0.00000
   1203.00        0.00000        0.00000
   1204.00        0.00000        0.00000
   1205.00        0.00000        0.00000
   1206.00        0.00000        0.00000
   1207.00        0.00000        0.00000
   1208.00        0.00000        0.00000
   1209.00        0.00000        0.00000
   1210.00        0.00000        0.00000
   1211.00        0.00000        0.00000
   1212.00        0.00000        0.00000
   1213.00        0.00000        0.00000
   1214.00        0.00000        0.00000
   1215.00        0.00000        0.00000
   1216.00        0.00000        0.00000
   1217.00        0.00000        0.00000
   1218.00        0.00000        0.00000
   1219.00        0.00000        0.00000
   1220.00        0.00000        0.00000
   1221.00        0.00000        0.00000
   1222.00        0.00000        0.00000
   1223.00        0.00000        0.00000
   1224.00        0.00000        0.00000
   1225.00        0.00000        0.00000
   1226.00        0.00000        0.00000
   1227.00        0.00000        0.00000
   1228.00        0.00000        0.00000
   1229.00        0.00000        0.00000
   1230.00        0.00000        0.00000
   1231.00        0.00000        0.00000
   1232.00        0.00000        0.00000
   1233.00        0.00000        0.00000
   1234.00        0.00000        0.00000
   1235.00        0.00000        0.00000
   1236.00        0.00000        0.00000
   1237.00        0.00000        0.00000
   1238.00        0.00000        0.00000
   1239.00        0.00000        0.00000
   1240.00        0.00000        0.00000
   1241.00        0.00000        0.00000
   1242.00        0.00000        0.00000
   1243.00        0.00000        0.00000
   1244.00        0.00000        0.00000
   1245.00        0.00000        0.00000
   1246.00        0.00000        0.00000
   1247.00        0.00000        0.00000
   1248.00        0.00000        0.00000
   1249.00        0.00000        0.00000
   1250.00        0.00000        0.00000
   1251.00        0.00000        0.00000
   1252.00        0.00000        0.00000
   1253.00        0.00000        0.00000
   1254.00        0.00000        0.00000
   1255.00        0.00000        0.00000
   1256.00        0.00000        0.00000
   1257.00        0.00000        0.00000
   1258.00        0.00000        0.00000
   1259.00        0.00000        0.00000
   1260.00        0.00000        0.00000
   1261.00        0.00000        0.00000
   1262.00        0.00000        0.00000
   1263.00        0.00000        0.00000
   1264.00        0.00000        0.00000
   1265.00        0.00000        0.00000
   1266.00        0.00000        0.00000
   1267.00        0.00000        0.00000
   1268.00        0.00000        0.00000
   1269.00        0.00000        0.00000
   1270.00        0.00000        0.00000
   1271.00        0.00000        0.00000
   1272.00        0.00000        0.00000
   1273.00        0.00000        0.00000
   1274.00        0.00000        0.00000
   1275.00        0.00000        0.00000
   1276.00        0.00000        0.00000
   1277.00        0.00000        0.00000
   1278.00        0.00000        0.00000
   1279.00        0.00000        0.00000
   1280.00        0.00000        0.00000
   1281.00        0.00000        0.00000
   1282.00        0.00000        0.00000
   1283.00        0.00000        0.00000
   1284.00        0.00000        0.00000
   1285.00        0.00000        0.00000
   1286.00        0.00000        0.00000
   1287.00        0.00000        0.00000
   1288.00        0.00000        0.00000
   1289.00        0.00000        0.00000
   1290.00        0.00000        0.00000
   1291.00        0.00000        0.00000
   1292.00        0.00000        0.00000
   1293.00        0.00000        0.00000
   1294.00        0.00000        0.00000
   1295.00        0.00000        0.00000
   1296.00        0.00000        0.00000
   1297.00        0.00000        0.00000
   1298.00        0.00000        0.00000
   1299.00        0.00000        0.00000
   1300.00        0.00000        0.00000
   1301.00        0.00000        0.00000
   1302.00        0.00000        0.00000
   1303.00        0.00000        0.00000
   1304.00        0.00000        0.00000
   1305.00        0.00000        0.00000
   1306.00        0.00000        0.00000
   1307.00        0.00000        0.00000
   1308.00        0.00000        0.00000
   1309.00        0.00000        0.00000
   1310.00        0.00000        0.00000
   1311.00        0.00000        0.00000
   1312.00        0.00000        0.00000
   1313.00        0.00000        0.00000
   1314.00        0.00000        0.00000
   1315.00        0.00000        0.00000
   1316.00        0.00000        0.00000
   1317.00        0.00000        0.00000
   1318.00        0.00000        0.00000
   1319.00        0.00000        0.00000
   1320.00        0.00000        0.00000
   1321.00        0.00000        0.00000
   1322.00        0.00000        0.00000
   1323.00        0.00000        0.00000
   1324.00        0.00000        0.00000
   1325.00        0.00000        0.00000
   1326.00        0.00000        0.00000
   1327.00        0.00000        0.00000
   1328.00        0.00000        0.00000
   1329.00        0.00000        0.00000
   1330.00        0.00000        0.00000
   1331.00        0.00000        0.00000
   1332.00        0.00000        0.00000
   1333.00        0.00000        0.00000
   1334.00        0.00000        0.00000
   1335.00        0.00000        0.00000
   1336.00        0.00000        0.00000
   1337.00        0.00000        0.00000
   1338.00        0.00000        0.00000
   1339.00        0.00000        0.00000
   1340.00        0.00000        0.00000
   1341.00        0.00000        0.00000
   1342.00        0.00000        0.00000
   1343.00        0.00000        0.00000
   1344.00        0.00000        0.00000
   1345.00        0.00000        0.00000
   1346.00        0.00000        0.00000
   1347.00        0.00000        0.00000
   1348.00        0.00000        0.00000
   1349.00        0.00000        0.00000
   1350.00        0.00000        0.00002
   1351.00        0.00000        0.00002
   1352.00        0.00000        0.00002
   1353.00        0.00000        0.00002
   1354.00        0.00000        0.00002
   1355.00        0.00000        0.00002
   1356.00        0.00000        0.00002
   1357.00        0.00000        0.00002
   1358.00        0.00000        0.00002
   1359.00        0.00000        0.00002
   1360.00        0.00000        0.00002
   1361.00        0.00000        0.00003
   1362.00        0.00000        0.00003
   1363.00        0.00000        0.00003
   1364.00        0.00000        0.00003
   1365.00        0.00000        0.00003
   1366.00        0.00000        0.00003
   1367.00        0.00000        0.00005
   1368.00        0.00000        0.00005
   1369.00        0.00000        0.00005
   1370.00        0.00000        0.00005
   1371.00        0.00000        0.00006
   1372.00        0.00000        0.00006
   1373.00        0.00000        0.00006
   1374.00        0.00000        0.00008
   1375.00        0.00000        0.00008
   1376.00        0.00000        0.00008
   1377.00        0.00000        0.00009
   1378.00        0.00000        0.00009
   1379.00        0.00000        0.00011
   1380.00        0.00000        0.00011
   1381.00        0.00000        0.00012
   1382.00        0.00000        0.00012
   1383.00        0.00000        0.00014
   1384.00        0.00000        0.00014
   1385.00        0.00000        0.00015
   1386.00        0.00000        0.00017
   1387.00        0.00000        0.00017
   1388.00        0.00000        0.00018
   1389.00        0.00000        0.00020
   1390.00        0.00000        0.00021
   1391.00        0.00000        0.00023
   1392.00        0.00000        0.00023
   1393.00        0.00000        0.00024
   1394.00        0.00000        0.00027
   1395.00        0.00000        0.00029
   1396.00        0.00000        0.00031
   1397.00        0.00000        0.00032
   1398.00        0.00000        0.00034
   1399.00        0.00000        0.00037
   1400.00        0.00000        0.00038
   1401.00        0.00000        0.00041
   1402.00        0.00000        0.00043
   1403.00        0.00000        0.00046
   1404.00        0.00000        0.00049
   1405.00        0.00000        0.00050
   1406.00        0.00000        0.00053
   1407.00        0.00000        0.00056
   1408.00        0.00000        0.00061
   1409.00        0.00000        0.00064
   1410.00        0.00000        0.00067
   1411.00        0.00000        0.00072
   1412.00        0.00000        0.00075
   1413.00        0.00000        0.00079
   1414.00        0.00000        0.00084
   1415.00        0.00000        0.00089
   1416.00        0.00000        0.00093
   1417.00        0.00000        0.00098
   1418.00        0.00000        0.00104
   1419.00        0.00000        0.00110
   1420.00        0.00000        0.00114
   1421.00        0.00000        0.00121
   1422.00        0.00000        0.00128
   1423.00        0.00000        0.00134
   1424.00        0.00000        0.00142
   1425.00        0.00000        0.00150
   1426.00        0.00000        0.00157
   1427.00        0.00000        0.00165
   1428.00        0.00000        0.00174
   1429.00        0.00000        0.00183
   1430.00        0.00000        0.00192
   1431.00        0.00000        0.00201
   1432.00        0.00000        0.00212
   1433.00        0.00000        0.00223
   1434.00        0.00000        0.00235
   1435.00        0.00000        0.00247
   1436.00        0.00000        0.00259
   1437.00        0.00000        0.00272
   1438.00        0.00000        0.00285
   1439.00        0.00000        0.00301
   1440.00        0.00000        0.00314
   1441.00        0.00000        0.00331
   1442.00        0.00000        0.00346
   1443.00        0.00000        0.00363
   1444.00        0.00000        0.00381
   1445.00        0.00000        0.00400
   1446.00        0.00000        0.00420
   1447.00        0.00000        0.00441
   1448.00        0.00000        0.00462
   1449.00        0.00000        0.00484
   1450.00        0.00000        0.00507
   1451.00        0.00000        0.00531
   1452.00        0.00000        0.00557
   1453.00        0.00000        0.00583
   1454.00        0.00000        0.00612
   1455.00        0.00000        0.00641
   1456.00        0.00000        0.00670
   1457.00        0.00000        0.00702
   1458.00        0.00000        0.00735
   1459.00        0.00000        0.00769
   1460.00        0.00000        0.00806
   1461.00        0.00000        0.00842
   1462.00        0.00000        0.00882
   1463.00        0.00000        0.00922
   1464.00        0.00000        0.00964
   1465.00        0.00000        0.01009
   1466.00        0.00000        0.01054
   1467.00        0.00000        0.01103
   1468.00        0.00000        0.01152
   1469.00        0.00000        0.01204
   1470.00        0.00000        0.01259
   1471.00        0.00000        0.01315
   1472.00        0.00000        0.01373
   1473.00        0.00000        0.01436
   1474.00        0.00000        0.01498
   1475.00        0.00000        0.01566
   1476.00        0.00000        0.01634
   1477.00        0.00000        0.01706
   1478.00        0.00000        0.01781
   1479.00        0.00000        0.01857
   1480.00        0.00000        0.01938
   1481.00        0.00000        0.02022
   1482.00        0.00000        0.02109
   1483.00        0.00000        0.02200
   1484.00        0.00000        0.02293
   1485.00        0.00000        0.02391
   1486.00        0.00000        0.02493
   1487.00        0.00000        0.02599
   1488.00        0.00000        0.02707
   1489.00        0.00000        0.02820
   1490.00        0.00000        0.02939
   1491.00        0.00000        0.03061
   1492.00        0.00000        0.03188
   1493.00        0.00000        0.03319
   1494.00        0.00000        0.03455
   1495.00        0.00000        0.03595
   1496.00        0.00000        0.03741
   1497.00        0.00000        0.03893
   1498.00        0.00000        0.04050
   1499.00        0.00000        0.04213
   1500.00        0.00000        0.04381
   1501.00        0.00000        0.04555
   1502.00        0.00000        0.04736
   1503.00        0.00000        0.04922
   1504.00        0.00000        0.05115
   1505.00        0.00000        0.05315
   1506.00        0.00000        0.05522
   1507.00        0.00000        0.05736
   1508.00        0.00000        0.05956
   1509.00        0.00000        0.06184
   1510.00        0.00000        0.06419
   1511.00        0.00000        0.06662
   1512.00        0.00000        0.06914
   1513.00        0.00000        0.07173
   1514.00        0.00000        0.07440
   1515.00        0.00000        0.07716
   1516.00        0.00000        0.08002
   1517.00        0.00000        0.08295
   1518.00        0.00000        0.08597
   1519.00        0.00000        0.08910
   1520.00        0.00000        0.09230
   1521.00        0.00000        0.09563
   1522.00        0.00000        0.09903
   1523.00        0.00000        0.10254
   1524.00        0.00000        0.10616
   1525.00        0.00000        0.10988
   1526.00        0.00000        0.11369
   1527.00        0.00000        0.11763
   1528.00        0.00000        0.12167
   1529.00        0.00000        0.12582
   1530.00        0.00000        0.13010
   1531.00        0.00000        0.13449
   1532.00        0.00000        0.13899
   1533.00        0.00000        0.14362
   1534.00        0.00000        0.14836
   1535.00        0.00000        0.15323
   1536.00        0.00000        0.15822
   1537.00        0.00000        0.16335
   1538.00        0.00000        0.16858
   1539.00        0.00000        0.17397
   1540.00        0.00000        0.17947
   1541.00        0.00000        0.18510
   1542.00        0.00000        0.19087
   1543.00        0.00000        0.19678
   1544.00        0.00000        0.20282
   1545.00        0.00000        0.20900
   1546.00        0.00000        0.21532
   1547.00        0.00000        0.22177
   1548.00        0.00000        0.22836
   1549.00        0.00000        0.23509
   1550.00        0.00000        0.24196
   1551.00        0.00000        0.24898
   1552.00        0.00000        0.25612
   1553.00        0.00000        0.26341
   1554.00        0.00000        0.27084
   1555.00        0.00000        0.27843
   1556.00        0.00000        0.28613
   1557.00        0.00000        0.29399
   1558.00        0.00000        0.30199
   1559.00        0.00000        0.31012
   1560.00        0.00000        0.31839
   1561.00        0.00000        0.32680
   1562.00        0.00000        0.33534
   1563.00        0.00000        0.34402
   1564.00        0.00000        0.35284
   1565.00        0.00000        0.36179
   1566.00        0.00000        0.37086
   1567.00        0.00000        0.38007
   1568.00        0.00000        0.38940
   1569.00        0.00000        0.39886
   1570.00        0.00000        0.40843
   1571.00        0.00000        0.41814
   1572.00        0.00000        0.42795
   1573.00        0.00000        0.43788
   1574.00        0.00000        0.44792
   1575.00        0.00000        0.45807
   1576.00        0.00000        0.46832
   1577.00        0.00000        0.47868
   1578.00        0.00000        0.48914
   1579.00        0.00000        0.49968
   1580.00        0.00000        0.51031
   1581.00        0.00000        0.52104
   1582.00        0.00000        0.53185
   1583.00        0.00000        0.54272
   1584.00        0.00000        0.55368
   1585.00        0.00000        0.56470
   1586.00        0.00000        0.57579
   1587.00        0.00000        0.58693
   1588.00        0.00000        0.59813
   1589.00        0.00000        0.60938
   1590.00        0.00000        0.62065
   1591.00        0.00000        0.63199
   1592.00        0.00000        0.64334
   1593.00        0.00000        0.65472
   1594.00        0.00000        0.66612
   1595.00        0.00000        0.67755
   1596.00        0.00000        0.68898
   1597.00        0.00000        0.70041
   1598.00        0.00000        0.71184
   1599.00        0.00000        0.72327
   1600.00        0.00000        0.73466
   1601.00        0.00000        0.74606
   1602.00        0.00000        0.75743
   1603.00        0.00000        0.76875
   1604.00        0.00000        0.78004
   1605.00        0.00000        0.79131
   1606.00        0.00000        0.80251
   1607.00        0.00000        0.81364
   1608.00        0.00000        0.82472
   1609.00        0.00000        0.83574
   1610.00        0.00000        0.84669
   1611.00        0.00000        0.85754
   1612.00        0.00000        0.86833
   1613.00        0.00000        0.87901
   1614.00        0.00000        0.88962
   1615.00        0.00000        0.90010
   1616.00        0.00000        0.91049
   1617.00        0.00000        0.92078
   1618.00        0.00000        0.93092
   1619.00        0.00000        0.94096
   1620.00        0.00000        0.95088
   1621.00        0.00000        0.96066
   1622.00        0.00000        0.97031
   1623.00        0.00000        0.97981
   1624.00        0.00000        0.98918
   1625.00        0.00000        0.99840
   1626.00        0.00000        1.00746
   1627.00        0.00000        1.01637
   1628.00        0.00000        1.02512
   1629.00        0.00000        1.03371
   1630.00        0.00000        1.04213
   1631.00        0.00000        1.05038
   1632.00        0.00000        1.05847
   1633.00        0.00000        1.06639
   1634.00        0.00000        1.07413
   1635.00        0.00000        1.08170
   1636.00        0.00000        1.08908
   1637.00        0.00000        1.09628
   1638.00        0.00000        1.10330
   1639.00        0.00000        1.11014
   1640.00        0.00000        1.11678
   1641.00        0.00000        1.12325
   1642.00        0.00000        1.12953
   1643.00        0.00000        1.13562
   1644.00        0.00000        1.14153
   1645.00        0.00000        1.14725
   1646.00        0.00000        1.15277
   1647.00        0.00000        1.15811
   1648.00        0.00000        1.16327
   1649.00        0.00000        1.16824
   1650.00        0.00000        1.17303
   1651.00        0.00000        1.17764
   1652.00        0.00000        1.18205
   1653.00        0.00000        1.18629
   1654.00        0.00000        1.19035
   1655.00        0.00000        1.19424
   1656.00        0.00000        1.19794
   1657.00        0.00000        1.20148
   1658.00        0.00000        1.20483
   1659.00        0.00000        1.20802
   1660.00        0.00000        1.21103
   1661.00        0.00000        1.21388
   1662.00        0.00000        1.21657
   1663.00        0.00000        1.21910
   1664.00        0.00000        1.22147
   1665.00        0.00000        1.22368
   1666.00        0.00000        1.22574
   1667.00        0.00000        1.22765
   1668.00        0.00000        1.22940
   1669.00        0.00000        1.23102
   1670.00        0.00000        1.23250
   1671.00        0.00000        1.23383
   1672.00        0.00000        1.23502
   1673.00        0.00000        1.23608
   1674.00        0.00000        1.23701
   1675.00        0.00000        1.23782
   1676.00        0.00000        1.23851
   1677.00        0.00000        1.23907
   1678.00        0.00000        1.23952
   1679.00        0.00000        1.23984
   1680.00        0.00000        1.24005
   1681.00        0.00000        1.24016
   1682.00        0.00000        1.24014
   1683.00        0.00000        1.24004
   1684.00        0.00000        1.23982
   1685.00        0.00000        1.23952
   1686.00        0.00000        1.23911
   1687.00        0.00000        1.23860
   1688.00        0.00000        1.23801
   1689.00        0.00000        1.23730
   1690.00        0.00000        1.23653
   1691.00        0.00000        1.23567
   1692.00        0.00000        1.23471
   1693.00        0.00000        1.23369
   1694.00        0.00000        1.23256
   1695.00        0.00000        1.23137
   1696.00        0.00000        1.23009
   1697.00        0.00000        1.22874
   1698.00        0.00000        1.22731
   1699.00        0.00000        1.22580
   1700.00        0.00000        1.22423
   1701.00        0.00000        1.22256
   1702.00        0.00000        1.22084
   1703.00        0.00000        1.21904
   1704.00        0.00000        1.21716
   1705.00        0.00000        1.21521
   1706.00        0.00000        1.21320
   1707.00        0.00000        1.21111
   1708.00        0.00000        1.20894
   1709.00        0.00000        1.20671
   1710.00        0.00000        1.20439
   1711.00        0.00000        1.20201
   1712.00        0.00000        1.19955
   1713.00        0.00000        1.19702
   1714.00        0.00000        1.19441
   1715.00        0.00000        1.19173
   1716.00        0.00000        1.18896
   1717.00        0.00000        1.18613
   1718.00        0.00000        1.18320
   1719.00        0.00000        1.18021
   1720.00        0.00000        1.17711
   1721.00        0.00000        1.17395
   1722.00        0.00000        1.17068
   1723.00        0.00000        1.16736
   1724.00        0.00000        1.16393
   1725.00        0.00000        1.16040
   1726.00        0.00000        1.15678
   1727.00        0.00000        1.15309
   1728.00        0.00000        1.14928
   1729.00        0.00000        1.14539
   1730.00        0.00000        1.14139
   1731.00        0.00000        1.13730
   1732.00        0.00000        1.13309
   1733.00        0.00000        1.12878
   1734.00        0.00000        1.12437
   1735.00        0.00000        1.11986
   1736.00        0.00000        1.11523
   1737.00        0.00000        1.11049
   1738.00        0.00000        1.10564
   1739.00        0.00000        1.10068
   1740.00        0.00000        1.09558
   1741.00        0.00000        1.09038
   1742.00        0.00000        1.08507
   1743.00        0.00000        1.07962
   1744.00        0.00000        1.07407
   1745.00        0.00000        1.06837
   1746.00        0.00000        1.06256
   1747.00        0.00000        1.05663
   1748.00        0.00000        1.05057
   1749.00        0.00000        1.04439
   1750.00        0.00000        1.03807
   1751.00        0.00000        1.03163
   1752.00        0.00000        1.02505
   1753.00        0.00000        1.01836
   1754.00        0.00000        1.01154
   1755.00        0.00000        1.00458
   1756.00        0.00000        0.99750
   1757.00        0.00000        0.99028
   1758.00        0.00000        0.98294
   1759.00        0.00000        0.97548
   1760.00        0.00000        0.96788
   1761.00        0.00000        0.96017
   1762.00        0.00000        0.95233
   1763.00        0.00000        0.94437
   1764.00        0.00000        0.93629
   1765.00        0.00000        0.92810
   1766.00        0.00000        0.91978
   1767.00        0.00000        0.91135
   1768.00        0.00000        0.90280
   1769.00        0.00000        0.89415
   1770.00        0.00000        0.88539
   1771.00        0.00000        0.87651
   1772.00        0.00000        0.86755
   1773.00        0.00000        0.85847
   1774.00        0.00000        0.84932
   1775.00        0.00000        0.84006
   1776.00        0.00000        0.83072
   1777.00        0.00000        0.82129
   1778.00        0.00000        0.81177
   1779.00        0.00000        0.80219
   1780.00        0.00000        0.79253
   1781.00        0.00000        0.78279
   1782.00        0.00000        0.77301
   1783.00        0.00000        0.76315
   1784.00        0.00000        0.75325
   1785.00        0.00000        0.74329
   1786.00        0.00000        0.73329
   1787.00        0.00000        0.72325
   1788.00        0.00000        0.71317
   1789.00        0.00000        0.70306
   1790.00        0.00000        0.69295
   1791.00        0.00000        0.68280
   1792.00        0.00000        0.67265
   1793.00        0.00000        0.66249
   1794.00        0.00000        0.65233
   1795.00        0.00000        0.64217
   1796.00        0.00000        0.63203
   1797.00        0.00000        0.62190
   1798.00        0.00000        0.61180
   1799.00        0.00000        0.60173
   1800.00        0.00000        0.59171
   1801.00        0.00000        0.58171
   1802.00        0.00000        0.57178
   1803.00        0.00000        0.56189
   1804.00        0.00000        0.55208
   1805.00        0.00000        0.54233
   1806.00        0.00000        0.53265
   1807.00        0.00000        0.52307
   1808.00        0.00000        0.51357
   1809.00        0.00000        0.50417
   1810.00        0.00000        0.49486
   1811.00        0.00000        0.48567
   1812.00        0.00000        0.47659
   1813.00        0.00000        0.46765
   1814.00        0.00000        0.45882
   1815.00        0.00000        0.45013
   1816.00        0.00000        0.44159
   1817.00        0.00000        0.43320
   1818.00        0.00000        0.42496
   1819.00        0.00000        0.41687
   1820.00        0.00000        0.40897
   1821.00        0.00000        0.40123
   1822.00        0.00000        0.39368
   1823.00        0.00000        0.38631
   1824.00        0.00000        0.37914
   1825.00        0.00000        0.37216
   1826.00        0.00000        0.36539
   1827.00        0.00000        0.35884
   1828.00        0.00000        0.35249
   1829.00        0.00000        0.34637
   1830.00        0.00000        0.34048
   1831.00        0.00000        0.33484
   1832.00        0.00000        0.32942
   1833.00        0.00000        0.32425
   1834.00        0.00000        0.31934
   1835.00        0.00000        0.31467
   1836.00        0.00000        0.31026
   1837.00        0.00000        0.30612
   1838.00        0.00000        0.30225
   1839.00        0.00000        0.29866
   1840.00        0.00000        0.29533
   1841.00        0.00000        0.29230
   1842.00        0.00000        0.28955
   1843.00        0.00000        0.28709
   1844.00        0.00000        0.28493
   1845.00        0.00000        0.28305
   1846.00        0.00000        0.28149
   1847.00        0.00000        0.28023
   1848.00        0.00000        0.27927
   1849.00        0.00000        0.27861
   1850.00        0.00000        0.27827
   1851.00        0.00000        0.27826
   1852.00        0.00000        0.27855
   1853.00        0.00000        0.27914
   1854.00        0.00000        0.28008
   1855.00        0.00000        0.28133
   1856.00        0.00000        0.28288
   1857.00        0.00000        0.28477
   1858.00        0.00000        0.28699
   1859.00        0.00000        0.28952
   1860.00        0.00000        0.29237
   1861.00        0.00000        0.29555
   1862.00        0.00000        0.29904
   1863.00        0.00000        0.30286
   1864.00        0.00000        0.30699
   1865.00        0.00000        0.31143
   1866.00        0.00000        0.31619
   1867.00        0.00000        0.32126
   1868.00        0.00000        0.32663
   1869.00        0.00000        0.33231
   1870.00        0.00000        0.33829
   1871.00        0.00000        0.34456
   1872.00        0.00000        0.35114
   1873.00        0.00000        0.35799
   1874.00        0.00000        0.36513
   1875.00        0.00000        0.37254
   1876.00        0.00000        0.38023
   1877.00        0.00000        0.38818
   1878.00        0.00000        0.39641
   1879.00        0.00000        0.40488
   1880.00        0.00000        0.41357
   1881.00        0.00000        0.42253
   1882.00        0.00000        0.43170
   1883.00        0.00000        0.44110
   1884.00        0.00000        0.45071
   1885.00        0.00000        0.46054
   1886.00        0.00000        0.47055
   1887.00        0.00000        0.48074
   1888.00        0.00000        0.49112
   1889.00        0.00000        0.50166
   1890.00        0.00000        0.51236
   1891.00        0.00000        0.52321
   1892.00        0.00000        0.53419
   1893.00        0.00000        0.54530
   1894.00        0.00000        0.55652
   1895.00        0.00000        0.56784
   1896.00        0.00000        0.57925
   1897.00        0.00000        0.59076
   1898.00        0.00000        0.60233
   1899.00        0.00000        0.61395
   1900.00        0.00000        0.62563
   1901.00        0.00000        0.63733
   1902.00        0.00000        0.64906
   1903.00        0.00000        0.66081
   1904.00        0.00000        0.67256
   1905.00        0.00000        0.68430
   1906.00        0.00000        0.69601
   1907.00        0.00000        0.70770
   1908.00        0.00000        0.71933
   1909.00        0.00000        0.73093
   1910.00        0.00000        0.74245
   1911.00        0.00000        0.75388
   1912.00        0.00000        0.76524
   1913.00        0.00000        0.77650
   1914.00        0.00000        0.78764
   1915.00        0.00000        0.79869
   1916.00        0.00000        0.80959
   1917.00        0.00000        0.82036
   1918.00        0.00000        0.83099
   1919.00        0.00000        0.84146
   1920.00        0.00000        0.85178
   1921.00        0.00000        0.86192
   1922.00        0.00000        0.87189
   1923.00        0.00000        0.88167
   1924.00        0.00000        0.89125
   1925.00        0.00000        0.90065
   1926.00        0.00000        0.90982
   1927.00        0.00000        0.91881
   1928.00        0.00000        0.92755
   1929.00        0.00000        0.93610
   1930.00        0.00000        0.94440
   1931.00        0.00000        0.95248
   1932.00        0.00000        0.96033
   1933.00        0.00000        0.96793
   1934.00        0.00000        0.97530
   1935.00        0.00000        0.98242
   1936.00        0.00000        0.98929
   1937.00        0.00000        0.99593
   1938.00        0.00000        1.00230
   1939.00        0.00000        1.00844
   1940.00        0.00000        1.01431
   1941.00        0.00000        1.01994
   1942.00        0.00000        1.02531
   1943.00        0.00000        1.03044
   1944.00        0.00000        1.03532
   1945.00        0.00000        1.03995
   1946.00        0.00000        1.04434
   1947.00        0.00000        1.04848
   1948.00        0.00000        1.05237
   1949.00        0.00000        1.05603
   1950.00        0.00000        1.05946
   1951.00        0.00000        1.06265
   1952.00        0.00000        1.06561
   1953.00        0.00000        1.06834
   1954.00        0.00000        1.07086
   1955.00        0.00000        1.07315
   1956.00        0.00000        1.07524
   1957.00        0.00000        1.07712
   1958.00        0.00000        1.07880
   1959.00        0.00000        1.08028
   1960.00        0.00000        1.08156
   1961.00        0.00000        1.08266
   1962.00        0.00000        1.08357
   1963.00        0.00000        1.08432
   1964.00        0.00000        1.08490
   1965.00        0.00000        1.08531
   1966.00        0.00000        1.08556
   1967.00        0.00000        1.08566
   1968.00        0.00000        1.08563
   1969.00        0.00000        1.08545
   1970.00        0.00000        1.08513
   1971.00        0.00000        1.08470
   1972.00        0.00000        1.08414
   1973.00        0.00000        1.08348
   1974.00        0.00000        1.08270
   1975.00        0.00000        1.08182
   1976.00        0.00000        1.08084
   1977.00        0.00000        1.07977
   1978.00        0.00000        1.07861
   1979.00        0.00000        1.07738
   1980.00        0.00000        1.07608
   1981.00        0.00000        1.07469
   1982.00        0.00000        1.07326
   1983.00        0.00000        1.07175
   1984.00        0.00000        1.07019
   1985.00        0.00000        1.06859
   1986.00        0.00000        1.06696
   1987.00        0.00000        1.06526
   1988.00        0.00000        1.06355
   1989.00        0.00000        1.06181
   1990.00        0.00000        1.06003
   1991.00        0.00000        1.05824
   1992.00        0.00000        1.05643
   1993.00        0.00000        1.05461
   1994.00        0.00000        1.05276
   1995.00        0.00000        1.05092
   1996.00        0.00000        1.04907
   1997.00        0.00000        1.04721
   1998.00        0.00000        1.04535
   1999.00        0.00000        1.04349
   2000.00        0.00000        1.04161
   2001.00        0.00000        1.03975
   2002.00        0.00000        1.03789
   2003.00        0.00000        1.03601
   2004.00        0.00000        1.03415
   2005.00        0.00000        1.03229
   2006.00        0.00000        1.03043
   2007.00        0.00000        1.02856
   2008.00        0.00000        1.02670
   2009.00        0.00000        1.02484
   2010.00        0.00000        1.02298
   2011.00        0.00000        1.02112
   2012.00        0.00000        1.01924
   2013.00        0.00000        1.01736
   2014.00        0.00000        1.01547
   2015.00        0.00000        1.01357
   2016.00        0.00000        1.01164
   2017.00        0.00000        1.00970
   2018.00        0.00000        1.00774
   2019.00        0.00000        1.00575
   2020.00        0.00000        1.00374
   2021.00        0.00000        1.00168
   2022.00        0.00000        0.99960
   2023.00        0.00000        0.99747
   2024.00        0.00000        0.99529
   2025.00        0.00000        0.99306
   2026.00        0.00000        0.99077
   2027.00        0.00000        0.98843
   2028.00        0.00000        0.98602
   2029.00        0.00000        0.98354
   2030.00        0.00000        0.98097
   2031.00        0.00000        0.97835
   2032.00        0.00000        0.97562
   2033.00        0.00000        0.97281
   2034.00        0.00000        0.96989
   2035.00        0.00000        0.96687
   2036.00        0.00000        0.96376
   2037.00        0.00000        0.96053
   2038.00        0.00000        0.95717
   2039.00        0.00000        0.95370
   2040.00        0.00000        0.95010
   2041.00        0.00000        0.94638
   2042.00        0.00000        0.94250
   2043.00        0.00000        0.93851
   2044.00        0.00000        0.93436
   2045.00        0.00000        0.93005
   2046.00        0.00000        0.92560
   2047.00        0.00000        0.92097
   2048.00        0.00000        0.91620
   2049.00        0.00000        0.91127
   2050.00        0.00000        0.90616
   2051.00        0.00000        0.90088
   2052.00        0.00000        0.89543
   2053.00        0.00000        0.88980
   2054.00        0.00000        0.88399
   2055.00        0.00000        0.87801
   2056.00        0.00000        0.87184
   2057.00        0.00000        0.86548
   2058.00        0.00000        0.85895
   2059.00        0.00000        0.85223
   2060.00        0.00000        0.84534
   2061.00        0.00000        0.83824
   2062.00        0.00000        0.83096
   2063.00        0.00000        0.82352
   2064.00        0.00000        0.81587
   2065.00        0.00000        0.80806
   2066.00        0.00000        0.80006
   2067.00        0.00000        0.79189
   2068.00        0.00000        0.78354
   2069.00        0.00000        0.77501
   2070.00        0.00000        0.76633
   2071.00        0.00000        0.75748
   2072.00        0.00000        0.74846
   2073.00        0.00000        0.73929
   2074.00        0.00000        0.72997
   2075.00        0.00000        0.72049
   2076.00        0.00000        0.71088
   2077.00        0.00000        0.70111
   2078.00        0.00000        0.69124
   2079.00        0.00000        0.68123
   2080.00        0.00000        0.67110
   2081.00        0.00000        0.66086
   2082.00        0.00000        0.65051
   2083.00        0.00000        0.64006
   2084.00        0.00000        0.62952
   2085.00        0.00000        0.61890
   2086.00        0.00000        0.60820
   2087.00        0.00000        0.59743
   2088.00        0.00000        0.58659
   2089.00        0.00000        0.57571
   2090.00        0.00000        0.56479
   2091.00        0.00000        0.55382
   2092.00        0.00000        0.54283
   2093.00        0.00000        0.53181
   2094.00        0.00000        0.52080
   2095.00        0.00000        0.50977
   2096.00        0.00000        0.49875
   2097.00        0.00000        0.48775
   2098.00        0.00000        0.47676
   2099.00        0.00000        0.46581
   2100.00        0.00000        0.45490
   2101.00        0.00000        0.44403
   2102.00        0.00000        0.43323
   2103.00        0.00000        0.42249
   2104.00        0.00000        0.41182
   2105.00        0.00000        0.40125
   2106.00        0.00000        0.39075
   2107.00        0.00000        0.38036
   2108.00        0.00000        0.37007
   2109.00        0.00000        0.35989
   2110.00        0.00000        0.34984
   2111.00        0.00000        0.33990
   2112.00        0.00000        0.33011
   2113.00        0.00000        0.32045
   2114.00        0.00000        0.31094
   2115.00        0.00000        0.30159
   2116.00        0.00000        0.29239
   2117.00        0.00000        0.28337
   2118.00        0.00000        0.27451
   2119.00        0.00000        0.26582
   2120.00        0.00000        0.25731
   2121.00        0.00000        0.24899
   2122.00        0.00000        0.24086
   2123.00        0.00000        0.23293
   2124.00        0.00000        0.22517
   2125.00        0.00000        0.21764
   2126.00        0.00000        0.21030
   2127.00        0.00000        0.20316
   2128.00        0.00000        0.19623
   2129.00        0.00000        0.18951
   2130.00        0.00000        0.18300
   2131.00        0.00000        0.17671
   2132.00        0.00000        0.17062
   2133.00        0.00000        0.16476
   2134.00        0.00000        0.15912
   2135.00        0.00000        0.15369
   2136.00        0.00000        0.14847
   2137.00        0.00000        0.14346
   2138.00        0.00000        0.13867
   2139.00        0.00000        0.13409
   2140.00        0.00000        0.12973
   2141.00        0.00000        0.12558
   2142.00        0.00000        0.12164
   2143.00        0.00000        0.11790
   2144.00        0.00000        0.11438
   2145.00        0.00000        0.11105
   2146.00        0.00000        0.10794
   2147.00        0.00000        0.10501
   2148.00        0.00000        0.10228
   2149.00        0.00000        0.09975
   2150.00        0.00000        0.09740
   2151.00        0.00000        0.09523
   2152.00        0.00000        0.09326
   2153.00        0.00000        0.09146
   2154.00        0.00000        0.08983
   2155.00        0.00000        0.08838
   2156.00        0.00000        0.08710
   2157.00        0.00000        0.08597
   2158.00        0.00000        0.08501
   2159.00        0.00000        0.08420
   2160.00        0.00000        0.08354
   2161.00        0.00000        0.08302
   2162.00        0.00000        0.08266
   2163.00        0.00000        0.08243
   2164.00        0.00000        0.08234
   2165.00        0.00000        0.08237
   2166.00        0.00000        0.08252
   2167.00        0.00000        0.08281
   2168.00        0.00000        0.08321
   2169.00        0.00000        0.08371
   2170.00        0.00000        0.08434
   2171.00        0.00000        0.08507
   2172.00        0.00000        0.08589
   2173.00        0.00000        0.08681
   2174.00        0.00000        0.08783
   2175.00        0.00000        0.08894
   2176.00        0.00000        0.09013
   2177.00        0.00000        0.09142
   2178.00        0.00000        0.09277
   2179.00        0.00000        0.09421
   2180.00        0.00000        0.09570
   2181.00        0.00000        0.09729
   2182.00        0.00000        0.09892
   2183.00        0.00000        0.10063
   2184.00        0.00000        0.10240
   2185.00        0.00000        0.10423
   2186.00        0.00000        0.10612
   2187.00        0.00000        0.10806
   2188.00        0.00000        0.11005
   2189.00        0.00000        0.11209
   2190.00        0.00000        0.11417
   2191.00        0.00000        0.11630
   2192.00        0.00000        0.11847
   2193.00        0.00000        0.12068
   2194.00        0.00000        0.12294
   2195.00        0.00000        0.12523
   2196.00        0.00000        0.12756
   2197.00        0.00000        0.12993
   2198.00        0.00000        0.13232
   2199.00        0.00000        0.13475
   2200.00        0.00000        0.13721
   2201.00        0.00000        0.13969
   2202.00        0.00000        0.14220
   2203.00        0.00000        0.14474
   2204.00        0.00000        0.14731
   2205.00        0.00000        0.14990
   2206.00        0.00000        0.15251
   2207.00        0.00000        0.15514
   2208.00        0.00000        0.15779
   2209.00        0.00000        0.16046
   2210.00        0.00000        0.16316
   2211.00        0.00000        0.16586
   2212.00        0.00000        0.16859
   2213.00        0.00000        0.17133
   2214.00        0.00000        0.17409
   2215.00        0.00000        0.17685
   2216.00        0.00000        0.17963
   2217.00        0.00000        0.18240
   2218.00        0.00000        0.18520
   2219.00        0.00000        0.18800
   2220.00        0.00000        0.19081
   2221.00        0.00000        0.19360
   2222.00        0.00000        0.19643
   2223.00        0.00000        0.19923
   2224.00        0.00000        0.20204
   2225.00        0.00000        0.20483
   2226.00        0.00000        0.20764
   2227.00        0.00000        0.21042
   2228.00        0.00000        0.21321
   2229.00        0.00000        0.21597
   2230.00        0.00000        0.21873
   2231.00        0.00000        0.22147
   2232.00        0.00000        0.22418
   2233.00        0.00000        0.22688
   2234.00        0.00000        0.22957
   2235.00        0.00000        0.23221
   2236.00        0.00000        0.23483
   2237.00        0.00000        0.23743
   2238.00        0.00000        0.23999
   2239.00        0.00000        0.24251
   2240.00        0.00000        0.24500
   2241.00        0.00000        0.24745
   2242.00        0.00000        0.24985
   2243.00        0.00000        0.25221
   2244.00        0.00000        0.25452
   2245.00        0.00000        0.25677
   2246.00        0.00000        0.25899
   2247.00        0.00000        0.26114
   2248.00        0.00000        0.26323
   2249.00        0.00000        0.26526
   2250.00        0.00000        0.26723
   2251.00        0.00000        0.26913
   2252.00        0.00000        0.27098
   2253.00        0.00000        0.27275
   2254.00        0.00000        0.27444
   2255.00        0.00000        0.27606
   2256.00        0.00000        0.27762
   2257.00        0.00000        0.27908
   2258.00        0.00000        0.28047
   2259.00        0.00000        0.28178
   2260.00        0.00000        0.28302
   2261.00        0.00000        0.28416
   2262.00        0.00000        0.28522
   2263.00        0.00000        0.28619
   2264.00        0.00000        0.28709
   2265.00        0.00000        0.28789
   2266.00        0.00000        0.28860
   2267.00        0.00000        0.28923
   2268.00        0.00000        0.28976
   2269.00        0.00000        0.29022
   2270.00        0.00000        0.29057
   2271.00        0.00000        0.29085
   2272.00        0.00000        0.29103
   2273.00        0.00000        0.29112
   2274.00        0.00000        0.29112
   2275.00        0.00000        0.29103
   2276.00        0.00000        0.29086
   2277.00        0.00000        0.29059
   2278.00        0.00000        0.29024
   2279.00        0.00000        0.28981
   2280.00        0.00000        0.28929
   2281.00        0.00000        0.28868
   2282.00        0.00000        0.28799
   2283.00        0.00000        0.28723
   2284.00        0.00000        0.28639
   2285.00        0.00000        0.28546
   2286.00        0.00000        0.28447
   2287.00        0.00000        0.28340
   2288.00        0.00000        0.28226
   2289.00        0.00000        0.28105
   2290.00        0.00000        0.27977
   2291.00        0.00000        0.27841
   2292.00        0.00000        0.27701
   2293.00        0.00000        0.27553
   2294.00        0.00000        0.27400
   2295.00        0.00000        0.27242
   2296.00        0.00000        0.27077
   2297.00        0.00000        0.26907
   2298.00        0.00000        0.26732
   2299.00        0.00000        0.26552
   2300.00        0.00000        0.26367
   2301.00        0.00000        0.26178
   2302.00        0.00000        0.25984
   2303.00        0.00000        0.25787
   2304.00        0.00000        0.25584
   2305.00        0.00000        0.25380
   2306.00        0.00000        0.25171
   2307.00        0.00000        0.24957
   2308.00        0.00000        0.24742
   2309.00        0.00000        0.24522
   2310.00        0.00000        0.24300
   2311.00        0.00000        0.24075
   2312.00        0.00000        0.23848
   2313.00        0.00000        0.23618
   2314.00        0.00000        0.23384
   2315.00        0.00000        0.23148
   2316.00        0.00000        0.22911
   2317.00        0.00000        0.22670
   2318.00        0.00000        0.22427
   2319.00        0.00000        0.22183
   2320.00        0.00000        0.21936
   2321.00        0.00000        0.21687
   2322.00        0.00000        0.21436
   2323.00        0.00000        0.21182
   2324.00        0.00000        0.20927
   2325.00        0.00000        0.20670
   2326.00        0.00000        0.20410
   2327.00        0.00000        0.20148
   2328.00        0.00000        0.19884
   2329.00        0.00000        0.19617
   2330.00        0.00000        0.19348
   2331.00        0.00000        0.19077
   2332.00        0.00000        0.18802
   2333.00        0.00000        0.18526
   2334.00        0.00000        0.18245
   2335.00        0.00000        0.17963
   2336.00        0.00000        0.17677
   2337.00        0.00000        0.17389
   2338.00        0.00000        0.17096
   2339.00        0.00000        0.16800
   2340.00        0.00000        0.16501
   2341.00        0.00000        0.16199
   2342.00        0.00000        0.15891
   2343.00        0.00000        0.15579
   2344.00        0.00000        0.15263
   2345.00        0.00000        0.14944
   2346.00        0.00000        0.14619
   2347.00        0.00000        0.14290
   2348.00        0.00000        0.13954
   2349.00        0.00000        0.13615
   2350.00        0.00000        0.13271
   2351.00        0.00000        0.12920
   2352.00        0.00000        0.12563
   2353.00        0.00000        0.12201
   2354.00        0.00000        0.11833
   2355.00        0.00000        0.11458
   2356.00        0.00000        0.11078
   2357.00        0.00000        0.10690
   2358.00        0.00000        0.10297
   2359.00        0.00000        0.09895
   2360.00        0.00000        0.09488
   2361.00        0.00000        0.09073
   2362.00        0.00000        0.08650
   2363.00        0.00000        0.08221
   2364.00        0.00000        0.07785
   2365.00        0.00000        0.07341
   2366.00        0.00000        0.06888
   2367.00        0.00000        0.06429
   2368.00        0.00000        0.05962
   2369.00        0.00000        0.05487
   2370.00        0.00000        0.05005
   2371.00        0.00000        0.04514
   2372.00        0.00000        0.04015
   2373.00        0.00000        0.03508
   2374.00        0.00000        0.02994
   2375.00        0.00000        0.02472
   2376.00        0.00000        0.01942
   2377.00        0.00000        0.01405
   2378.00        0.00000        0.00861
   2379.00        0.00000        0.00307
   2380.00        0.00000       -0.00253
   2381.00        0.00000       -0.00819
   2382.00        0.00000       -0.01395
   2383.00        0.00000       -0.01976
   2384.00        0.00000       -0.02565
   2385.00        0.00000       -0.03160
   2386.00        0.00000       -0.03761
   2387.00        0.00000       -0.04370
   2388.00        0.00000       -0.04984
   2389.00        0.00000       -0.05603
   2390.00        0.00000       -0.06229
   2391.00        0.00000       -0.06859
   2392.00        0.00000       -0.07494
   2393.00        0.00000       -0.08133
   2394.00        0.00000       -0.08777
   2395.00        0.00000       -0.09425
   2396.00        0.00000       -0.10075
   2397.00        0.00000       -0.10730
   2398.00        0.00000       -0.11388
   2399.00        0.00000       -0.12047
   2400.00        0.00000       -0.12708
   2401.00        0.00000       -0.13370
   2402.00        0.00000       -0.14032
   2403.00        0.00000       -0.14696
   2404.00        0.00000       -0.15359
   2405.00        0.00000       -0.16022
   2406.00        0.00000       -0.16684
   2407.00        0.00000       -0.17343
   2408.00        0.00000       -0.18001
   2409.00        0.00000       -0.18657
   2410.00        0.00000       -0.19308
   2411.00        0.00000       -0.19955
   2412.00        0.00000       -0.20599
   2413.00        0.00000       -0.21237
   2414.00        0.00000       -0.21870
   2415.00        0.00000       -0.22496
   2416.00        0.00000       -0.23116
   2417.00        0.00000       -0.23727
   2418.00        0.00000       -0.24332
   2419.00        0.00000       -0.24927
   2420.00        0.00000       -0.25513
   2421.00        0.00000       -0.26089
   2422.00        0.00000       -0.26654
   2423.00        0.00000       -0.27209
   2424.00        0.00000       -0.27751
   2425.00        0.00000       -0.28282
   2426.00        0.00000       -0.28799
   2427.00        0.00000       -0.29305
   2428.00        0.00000       -0.29794
   2429.00        0.00000       -0.30269
   2430.00        0.00000       -0.30730
   2431.00        0.00000       -0.31174
   2432.00        0.00000       -0.31602
   2433.00        0.00000       -0.32014
   2434.00        0.00000       -0.32410
   2435.00        0.00000       -0.32787
   2436.00        0.00000       -0.33145
   2437.00        0.00000       -0.33485
   2438.00        0.00000       -0.33807
   2439.00        0.00000       -0.34109
   2440.00        0.00000       -0.34392
   2441.00        0.00000       -0.34654
   2442.00        0.00000       -0.34897
   2443.00        0.00000       -0.35118
   2444.00        0.00000       -0.35318
   2445.00        0.00000       -0.35498
   2446.00        0.00000       -0.35655
   2447.00        0.00000       -0.35793
   2448.00        0.00000       -0.35907
   2449.00        0.00000       -0.36000
   2450.00        0.00000       -0.36070
   2451.00        0.00000       -0.36119
   2452.00        0.00000       -0.36145
   2453.00        0.00000       -0.36150
   2454.00        0.00000       -0.36133
   2455.00        0.00000       -0.36093
   2456.00        0.00000       -0.36032
   2457.00        0.00000       -0.35950
   2458.00        0.00000       -0.35844
   2459.00        0.00000       -0.35719
   2460.00        0.00000       -0.35571
   2461.00        0.00000       -0.35403
   2462.00        0.00000       -0.35214
   2463.00        0.00000       -0.35005
   2464.00        0.00000       -0.34776
   2465.00        0.00000       -0.34528
   2466.00        0.00000       -0.34259
   2467.00        0.00000       -0.33972
   2468.00        0.00000       -0.33667
   2469.00        0.00000       -0.33344
   2470.00        0.00000       -0.33002
   2471.00        0.00000       -0.32645
   2472.00        0.00000       -0.32271
   2473.00        0.00000       -0.31880
   2474.00        0.00000       -0.31476
   2475.00        0.00000       -0.31056
   2476.00        0.00000       -0.30621
   2477.00        0.00000       -0.30176
   2478.00        0.00000       -0.29716
   2479.00        0.00000       -0.29245
   2480.00        0.00000       -0.28763
   2481.00        0.00000       -0.28270
   2482.00        0.00000       -0.27766
   2483.00        0.00000       -0.27255
   2484.00        0.00000       -0.26736
   2485.00        0.00000       -0.26210
   2486.00        0.00000       -0.25676
   2487.00        0.00000       -0.25137
   2488.00        0.00000       -0.24593
   2489.00        0.00000       -0.24045
   2490.00        0.00000       -0.23494
   2491.00        0.00000       -0.22939
   2492.00        0.00000       -0.22383
   2493.00        0.00000       -0.21826
   2494.00        0.00000       -0.21268
   2495.00        0.00000       -0.20711
   2496.00        0.00000       -0.20155
   2497.00        0.00000       -0.19603
   2498.00        0.00000       -0.19052
   2499.00        0.00000       -0.18504
   2500.00        0.00000       -0.17961
   2501.00        0.00000       -0.17424
   2502.00        0.00000       -0.16891
   2503.00        0.00000       -0.16365
   2504.00        0.00000       -0.15846
   2505.00        0.00000       -0.15335
   2506.00        0.00000       -0.14833
   2507.00        0.00000       -0.14339
   2508.00        0.00000       -0.13855
   2509.00        0.00000       -0.13380
   2510.00        0.00000       -0.12917
   2511.00        0.00000       -0.12463
   2512.00        0.00000       -0.12022
   2513.00        0.00000       -0.11594
   2514.00        0.00000       -0.11177
   2515.00        0.00000       -0.10773
   2516.00        0.00000       -0.10382
   2517.00        0.00000       -0.10005
   2518.00        0.00000       -0.09644
   2519.00        0.00000       -0.09294
   2520.00        0.00000       -0.08961
   2521.00        0.00000       -0.08643
   2522.00        0.00000       -0.08337
   2523.00        0.00000       -0.08049
   2524.00        0.00000       -0.07776
   2525.00        0.00000       -0.07518
   2526.00        0.00000       -0.07277
   2527.00        0.00000       -0.07051
   2528.00        0.00000       -0.06841
   2529.00        0.00000       -0.06645
   2530.00        0.00000       -0.06467
   2531.00        0.00000       -0.06305
   2532.00        0.00000       -0.06157
   2533.00        0.00000       -0.06026
   2534.00        0.00000       -0.05911
   2535.00        0.00000       -0.05811
   2536.00        0.00000       -0.05727
   2537.00        0.00000       -0.05656
   2538.00        0.00000       -0.05602
   2539.00        0.00000       -0.05562
   2540.00        0.00000       -0.05537
   2541.00        0.00000       -0.05527
   2542.00        0.00000       -0.05530
   2543.00        0.00000       -0.05547
   2544.00        0.00000       -0.05576
   2545.00        0.00000       -0.05618
   2546.00        0.00000       -0.05675
   2547.00        0.00000       -0.05743
   2548.00        0.00000       -0.05823
   2549.00        0.00000       -0.05914
   2550.00        0.00000       -0.06017
   2551.00        0.00000       -0.06129
   2552.00        0.00000       -0.06252
   2553.00        0.00000       -0.06384
   2554.00        0.00000       -0.06526
   2555.00        0.00000       -0.06676
   2556.00        0.00000       -0.06834
   2557.00        0.00000       -0.07001
   2558.00        0.00000       -0.07173
   2559.00        0.00000       -0.07353
   2560.00        0.00000       -0.07538
   2561.00        0.00000       -0.07729
   2562.00        0.00000       -0.07925
   2563.00        0.00000       -0.08125
   2564.00        0.00000       -0.08328
   2565.00        0.00000       -0.08534
   2566.00        0.00000       -0.08743
   2567.00        0.00000       -0.08955
   2568.00        0.00000       -0.09167
   2569.00        0.00000       -0.09380
   2570.00        0.00000       -0.09593
   2571.00        0.00000       -0.09805
   2572.00        0.00000       -0.10017
   2573.00        0.00000       -0.10226
   2574.00        0.00000       -0.10434
   2575.00        0.00000       -0.10640
   2576.00        0.00000       -0.10841
   2577.00        0.00000       -0.11038
   2578.00        0.00000       -0.11230
   2579.00        0.00000       -0.11418
   2580.00        0.00000       -0.11601
   2581.00        0.00000       -0.11777
   2582.00        0.00000       -0.11946
   2583.00        0.00000       -0.12108
   2584.00        0.00000       -0.12260
   2585.00        0.00000       -0.12405
   2586.00        0.00000       -0.12543
   2587.00        0.00000       -0.12669
   2588.00        0.00000       -0.12785
   2589.00        0.00000       -0.12892
   2590.00        0.00000       -0.12988
   2591.00        0.00000       -0.13072
   2592.00        0.00000       -0.13144
   2593.00        0.00000       -0.13203
   2594.00        0.00000       -0.13251
   2595.00        0.00000       -0.13284
   2596.00        0.00000       -0.13304
   2597.00        0.00000       -0.13310
   2598.00        0.00000       -0.13303
   2599.00        0.00000       -0.13280
   2600.00        0.00000       -0.13242
   2601.00        0.00000       -0.13188
   2602.00        0.00000       -0.13118
   2603.00        0.00000       -0.13033
   2604.00        0.00000       -0.12930
   2605.00        0.00000       -0.12811
   2606.00        0.00000       -0.12675
   2607.00        0.00000       -0.12523
   2608.00        0.00000       -0.12354
   2609.00        0.00000       -0.12166
   2610.00        0.00000       -0.11961
   2611.00        0.00000       -0.11739
   2612.00        0.00000       -0.11497
   2613.00        0.00000       -0.11240
   2614.00        0.00000       -0.10963
   2615.00        0.00000       -0.10669
   2616.00        0.00000       -0.10356
   2617.00        0.00000       -0.10027
   2618.00        0.00000       -0.09677
   2619.00        0.00000       -0.09311
   2620.00        0.00000       -0.08928
   2621.00        0.00000       -0.08525
   2622.00        0.00000       -0.08105
   2623.00        0.00000       -0.07669
   2624.00        0.00000       -0.07214
   2625.00        0.00000       -0.06743
   2626.00        0.00000       -0.06255
   2627.00        0.00000       -0.05750
   2628.00        0.00000       -0.05228
   2629.00        0.00000       -0.04691
   2630.00        0.00000       -0.04137
   2631.00        0.00000       -0.03566
   2632.00        0.00000       -0.02982
   2633.00        0.00000       -0.02382
   2634.00        0.00000       -0.01767
   2635.00        0.00000       -0.01140
   2636.00        0.00000       -0.00496
   2637.00        0.00000        0.00159
   2638.00        0.00000        0.00829
   2639.00        0.00000        0.01509
   2640.00        0.00000        0.02203
   2641.00        0.00000        0.02908
   2642.00        0.00000        0.03624
   2643.00        0.00000        0.04350
   2644.00        0.00000        0.05087
   2645.00        0.00000        0.05832
   2646.00        0.00000        0.06587
   2647.00        0.00000        0.07350
   2648.00        0.00000        0.08121
   2649.00        0.00000        0.08899
   2650.00        0.00000        0.09682
   2651.00        0.00000        0.10472
   2652.00        0.00000        0.11267
   2653.00        0.00000        0.12067
   2654.00        0.00000        0.12869
   2655.00        0.00000        0.13676
   2656.00        0.00000        0.14485
   2657.00        0.00000        0.15295
   2658.00        0.00000        0.16107
   2659.00        0.00000        0.16919
   2660.00        0.00000        0.17729
   2661.00        0.00000        0.18539
   2662.00        0.00000        0.19348
   2663.00        0.00000        0.20154
   2664.00        0.00000        0.20955
   2665.00        0.00000        0.21753
   2666.00        0.00000        0.22546
   2667.00        0.00000        0.23334
   2668.00        0.00000        0.24115
   2669.00        0.00000        0.24889
   2670.00        0.00000        0.25655
   2671.00        0.00000        0.26411
   2672.00        0.00000        0.27159
   2673.00        0.00000        0.27898
   2674.00        0.00000        0.28624
   2675.00        0.00000        0.29340
   2676.00        0.00000        0.30042
   2677.00        0.00000        0.30731
   2678.00        0.00000        0.31407
   2679.00        0.00000        0.32068
   2680.00        0.00000        0.32715
   2681.00        0.00000        0.33344
   2682.00        0.00000        0.33957
   2683.00        0.00000        0.34554
   2684.00        0.00000        0.35132
   2685.00        0.00000        0.35692
   2686.00        0.00000        0.36232
   2687.00        0.00000        0.36752
   2688.00        0.00000        0.37253
   2689.00        0.00000        0.37732
   2690.00        0.00000        0.38190
   2691.00        0.00000        0.38625
   2692.00        0.00000        0.39038
   2693.00        0.00000        0.39427
   2694.00        0.00000        0.39793
   2695.00        0.00000        0.40137
   2696.00        0.00000        0.40454
   2697.00        0.00000        0.40747
   2698.00        0.00000        0.41014
   2699.00        0.00000        0.41257
   2700.00        0.00000        0.41472
   2701.00        0.00000        0.41663
   2702.00        0.00000        0.41826
   2703.00        0.00000        0.41963
   2704.00        0.00000        0.42073
   2705.00        0.00000        0.42155
   2706.00        0.00000        0.42210
   2707.00        0.00000        0.42239
   2708.00        0.00000        0.42239
   2709.00        0.00000        0.42213
   2710.00        0.00000        0.42159
   2711.00        0.00000        0.42076
   2712.00        0.00000        0.41968
   2713.00        0.00000        0.41830
   2714.00        0.00000        0.41667
   2715.00        0.00000        0.41476
   2716.00        0.00000        0.41258
   2717.00        0.00000        0.41014
   2718.00        0.00000        0.40744
   2719.00        0.00000        0.40446
   2720.00        0.00000        0.40123
   2721.00        0.00000        0.39775
   2722.00        0.00000        0.39403
   2723.00        0.00000        0.39005
   2724.00        0.00000        0.38582
   2725.00        0.00000        0.38136
   2726.00        0.00000        0.37666
   2727.00        0.00000        0.37175
   2728.00        0.00000        0.36659
   2729.00        0.00000        0.36124
   2730.00        0.00000        0.35567
   2731.00        0.00000        0.34990
   2732.00        0.00000        0.34393
   2733.00        0.00000        0.33778
   2734.00        0.00000        0.33144
   2735.00        0.00000        0.32492
   2736.00        0.00000        0.31824
   2737.00        0.00000        0.31140
   2738.00        0.00000        0.30440
   2739.00        0.00000        0.29726
   2740.00        0.00000        0.28999
   2741.00        0.00000        0.28258
   2742.00        0.00000        0.27505
   2743.00        0.00000        0.26743
   2744.00        0.00000        0.25969
   2745.00        0.00000        0.25186
   2746.00        0.00000        0.24394
   2747.00        0.00000        0.23595
   2748.00        0.00000        0.22789
   2749.00        0.00000        0.21977
   2750.00        0.00000        0.21159
   2751.00        0.00000        0.20338
   2752.00        0.00000        0.19514
   2753.00        0.00000        0.18687
   2754.00        0.00000        0.17859
   2755.00        0.00000        0.17029
   2756.00        0.00000        0.16200
   2757.00        0.00000        0.15372
   2758.00        0.00000        0.14545
   2759.00        0.00000        0.13721
   2760.00        0.00000        0.12900
   2761.00        0.00000        0.12082
   2762.00        0.00000        0.11270
   2763.00        0.00000        0.10463
   2764.00        0.00000        0.09662
   2765.00        0.00000        0.08867
   2766.00        0.00000        0.08080
   2767.00        0.00000        0.07301
   2768.00        0.00000        0.06531
   2769.00        0.00000        0.05769
   2770.00        0.00000        0.05019
   2771.00        0.00000        0.04277
   2772.00        0.00000        0.03546
   2773.00        0.00000        0.02826
   2774.00        0.00000        0.02118
   2775.00        0.00000        0.01422
   2776.00        0.00000        0.00739
   2777.00        0.00000        0.00067
   2778.00        0.00000       -0.00591
   2779.00        0.00000       -0.01236
   2780.00        0.00000       -0.01868
   2781.00        0.00000       -0.02486
   2782.00        0.00000       -0.03090
   2783.00        0.00000       -0.03680
   2784.00        0.00000       -0.04257
   2785.00        0.00000       -0.04819
   2786.00        0.00000       -0.05368
   2787.00        0.00000       -0.05902
   2788.00        0.00000       -0.06421
   2789.00        0.00000       -0.06927
   2790.00        0.00000       -0.07419
   2791.00        0.00049       -0.07896
   2792.00        0.00098       -0.08359
   2793.00        0.00146       -0.08809
   2794.00        0.00195       -0.09245
   2795.00        0.00244       -0.09668
   2796.00        0.00293       -0.10077
   2797.00        0.00342       -0.10474
   2798.00        0.00391       -0.10858
   2799.00        0.00439       -0.11229
   2800.00        0.00488       -0.11588
   2801.00        0.00537       -0.11934
   2802.00        0.00586       -0.12270
   2803.00        0.00635       -0.12593
   2804.00        0.00684       -0.12906
   2805.00        0.00684       -0.13208
   2806.00        0.00684       -0.13499
   2807.00        0.00684       -0.13782
   2808.00        0.00684       -0.14053
   2809.00        0.00684       -0.14316
   2810.00        0.00684       -0.14569
   2811.00        0.00684       -0.14813
   2812.00        0.00684       -0.15050
   2813.00        0.00684       -0.15279
   2814.00        0.00684       -0.15498
   2815.00        0.00684       -0.15712
   2816.00        0.00684       -0.15919
   2817.00        0.00684       -0.16119
   2818.00        0.00684       -0.16313
   2819.00        0.00684       -0.16501
   2820.00        0.00684       -0.16682
   2821.00        0.00684       -0.16859
   2822.00        0.00684       -0.17032
   2823.00        0.00684       -0.17198
   2824.00        0.00684       -0.17361
   2825.00        0.00684       -0.17520
   2826.00        0.00684       -0.17674
   2827.00        0.00684       -0.17825
   2828.00        0.00684       -0.17973
   2829.00        0.00684       -0.18117
   2830.00        0.00684       -0.18257
   2831.00        0.00684       -0.18396
   2832.00        0.00684       -0.18530
   2833.00        0.00684       -0.18663
   2834.00        0.00684       -0.18793
   2835.00        0.00684       -0.18921
   2836.00        0.00684       -0.19046
   2837.00        0.00684       -0.19168
   2838.00        0.00684       -0.19289
   2839.00        0.00684       -0.19408
   2840.00        0.00684       -0.19524
   2841.00        0.00684       -0.19638
   2842.00        0.00684       -0.19749
   2843.00        0.00684       -0.19861
   2844.00        0.00684       -0.19968
   2845.00        0.00684       -0.20074
   2846.00        0.00684       -0.20177
   2847.00        0.00684       -0.20279
   2848.00        0.00684       -0.20378
   2849.00        0.00684       -0.20474
   2850.00        0.00684       -0.20567
   2851.00        0.00684       -0.20659
   2852.00        0.00684       -0.20747
   2853.00        0.00684       -0.20833
   2854.00        0.00684       -0.20915
   2855.00        0.00684       -0.20995
   2856.00        0.00684       -0.21071
   2857.00        0.00684       -0.21144
   2858.00        0.00684       -0.21213
   2859.00        0.00684       -0.21278
   2860.00        0.00684       -0.21341
   2861.00        0.00684       -0.21397
   2862.00        0.00684       -0.21451
   2863.00        0.00684       -0.21501
   2864.00        0.00684       -0.21545
   2865.00        0.00684       -0.21585
   2866.00        0.00684       -0.21622
   2867.00        0.00684       -0.21652
   2868.00        0.00684       -0.21677
   2869.00        0.00684       -0.21698
   2870.00        0.00684       -0.21713
   2871.00        0.00684       -0.21722
   2872.00        0.00684       -0.21727
   2873.00        0.00684       -0.21725
   2874.00        0.00684       -0.21718
   2875.00        0.00684       -0.21704
   2876.00        0.00684       -0.21686
   2877.00        0.00684       -0.21660
   2878.00        0.00684       -0.21629
   2879.00        0.00684       -0.21593
   2880.00        0.00684       -0.21548
   2881.00        0.00684       -0.21500
   2882.00        0.00684       -0.21443
   2883.00        0.00684       -0.21382
   2884.00        0.00684       -0.21313
   2885.00        0.00684       -0.21239
   2886.00        0.00684       -0.21158
   2887.00        0.00684       -0.21071
   2888.00        0.00684       -0.20976
   2889.00        0.00684       -0.20877
   2890.00        0.00684       -0.20770
   2891.00        0.00684       -0.20659
   2892.00        0.00684       -0.20541
   2893.00        0.00684       -0.20416
   2894.00        0.00684       -0.20287
   2895.00        0.00684       -0.20151
   2896.00        0.00684       -0.20009
   2897.00        0.00684       -0.19861
   2898.00        0.00684       -0.19707
   2899.00        0.00684       -0.19548
   2900.00        0.00684       -0.19385
   2901.00        0.00684       -0.19214
   2902.00        0.00684       -0.19040
   2903.00        0.00684       -0.18860
   2904.00        0.00684       -0.18674
   2905.00        0.00684       -0.18484
   2906.00        0.00684       -0.18289
   2907.00        0.00684       -0.18089
   2908.00        0.00684       -0.17885
   2909.00        0.00684       -0.17676
   2910.00        0.00684       -0.17462
   2911.00        0.00684       -0.17245
   2912.00        0.00684       -0.17024
   2913.00        0.00684       -0.16798
   2914.00        0.00684       -0.16568
   2915.00        0.00684       -0.16335
   2916.00        0.00684       -0.16096
   2917.00        0.00684       -0.15855
   2918.00        0.00684       -0.15611
   2919.00        0.00684       -0.15363
   2920.00        0.00684       -0.15111
   2921.00        0.00684       -0.14856
   2922.00        0.00684       -0.14598
   2923.00        0.00684       -0.14336
   2924.00        0.00684       -0.14072
   2925.00        0.00684       -0.13803
   2926.00        0.00684       -0.13531
   2927.00        0.00684       -0.13258
   2928.00        0.00684       -0.12981
   2929.00        0.00684       -0.12700
   2930.00        0.00684       -0.12418
   2931.00        0.00684       -0.12131
   2932.00        0.00684       -0.11842
   2933.00        0.00684       -0.11551
   2934.00        0.00684       -0.11255
   2935.00        0.00684       -0.10957
   2936.00        0.00684       -0.10657
   2937.00        0.00684       -0.10353
   2938.00        0.00684       -0.10046
   2939.00        0.00684       -0.09735
   2940.00        0.00684       -0.09422
   2941.00        0.00684       -0.09106
   2942.00        0.00684       -0.08788
   2943.00        0.00684       -0.08464
   2944.00        0.00684       -0.08139
   2945.00        0.00684       -0.07809
   2946.00        0.00684       -0.07477
   2947.00        0.00684       -0.07140
   2948.00        0.00684       -0.06799
   2949.00        0.00684       -0.06456
   2950.00        0.00684       -0.06110
   2951.00        0.00684       -0.05759
   2952.00        0.00684       -0.05403
   2953.00        0.00684       -0.05045
   2954.00        0.00684       -0.04681
   2955.00        0.00684       -0.04314
   2956.00        0.00684       -0.03943
   2957.00        0.00684       -0.03568
   2958.00        0.00684       -0.03188
   2959.00        0.00684       -0.02803
   2960.00        0.00684       -0.02414
   2961.00        0.00684       -0.02020
   2962.00        0.00684       -0.01622
   2963.00        0.00684       -0.01219
   2964.00        0.00684       -0.00812
   2965.00        0.00684       -0.00398
   2966.00        0.00684        0.00018
   2967.00        0.00684        0.00441
   2968.00        0.00684        0.00868
   2969.00        0.00684        0.01302
   2970.00        0.00684        0.01738
   2971.00        0.00684        0.02180
   2972.00        0.00684        0.02629
   2973.00        0.00684        0.03081
   2974.00        0.00684        0.03539
   2975.00        0.00684        0.04002
   2976.00        0.00684        0.04469
   2977.00        0.00684        0.04942
   2978.00        0.00684        0.05420
   2979.00        0.00684        0.05902
   2980.00        0.00684        0.06390
   2981.00        0.00684        0.06882
   2982.00        0.00684        0.07378
   2983.00        0.00684        0.07880
   2984.00        0.00684        0.08385
   2985.00        0.00684        0.08894
   2986.00        0.00684        0.09407
   2987.00        0.00684        0.09924
   2988.00        0.00684        0.10445
   2989.00        0.00684        0.10970
   2990.00        0.00684        0.11497
   2991.00        0.00684        0.12027
   2992.00        0.00684        0.12561
   2993.00        0.00684        0.13097
   2994.00        0.00635        0.13634
   2995.00        0.00586        0.14172
   2996.00        0.00537        0.14714
   2997.00        0.00488        0.15256
   2998.00        0.00439        0.15799
   2999.00        0.00391        0.16342
   3000.00        0.00342        0.16885
   3001.00        0.00293        0.17429
   3002.00        0.00244        0.17970
   3003.00        0.00195        0.18510
   3004.00        0.00146        0.19051
   3005.00        0.00098        0.19588
   3006.00        0.00049        0.20122
   3007.00        0.00000        0.20653
   3008.00       -0.00049        0.21179
   3009.00       -0.00098        0.21703
   3010.00       -0.00146        0.22221
   3011.00       -0.00195        0.22734
   3012.00       -0.00244        0.23241
   3013.00       -0.00293        0.23741
   3014.00       -0.00342        0.24236
   3015.00       -0.00391        0.24721
   3016.00       -0.00439        0.25198
   3017.00       -0.00439        0.25668
   3018.00       -0.00439        0.26128
   3019.00       -0.00439        0.26578
   3020.00       -0.00439        0.27016
   3021.00       -0.00439        0.27443
   3022.00       -0.00439        0.27859
   3023.00       -0.00439        0.28262
   3024.00       -0.00439        0.28653
   3025.00       -0.00439        0.29030
   3026.00       -0.00439        0.29391
   3027.00       -0.00439        0.29738
   3028.00       -0.00439        0.30070
   3029.00       -0.00439        0.30386
   3030.00       -0.00439        0.30684
   3031.00       -0.00439        0.30966
   3032.00       -0.00439        0.31230
   3033.00       -0.00439        0.31474
   3034.00       -0.00439        0.31702
   3035.00       -0.00439        0.31908
   3036.00       -0.00439        0.32095
   3037.00       -0.00439        0.32262
   3038.00       -0.00439        0.32408
   3039.00       -0.00439        0.32532
   3040.00       -0.00439        0.32635
   3041.00       -0.00439        0.32716
   3042.00       -0.00439        0.32774
   3043.00       -0.00439        0.32811
   3044.00       -0.00439        0.32823
   3045.00       -0.00439        0.32814
   3046.00       -0.00439        0.32780
   3047.00       -0.00439        0.32722
   3048.00       -0.00439        0.32642
   3049.00       -0.00439        0.32536
   3050.00       -0.00439        0.32408
   3051.00       -0.00439        0.32254
   3052.00       -0.00439        0.32077
   3053.00       -0.00439        0.31876
   3054.00       -0.00439        0.31651
   3055.00       -0.00439        0.31401
   3056.00       -0.00439        0.31128
   3057.00       -0.00439        0.30832
   3058.00       -0.00439        0.30511
   3059.00       -0.00439        0.30168
   3060.00       -0.00439        0.29800
   3061.00       -0.00439        0.29411
   3062.00       -0.00439        0.28999
   3063.00       -0.00439        0.28566
   3064.00       -0.00439        0.28110
   3065.00       -0.00439        0.27634
   3066.00       -0.00439        0.27135
   3067.00       -0.00439        0.26617
   3068.00       -0.00439        0.26080
   3069.00       -0.00439        0.25523
   3070.00       -0.00439        0.24948
   3071.00       -0.00439        0.24355
   3072.00       -0.00439        0.23744
   3073.00       -0.00439        0.23117
   3074.00       -0.00439        0.22475
   3075.00       -0.00439        0.21815
   3076.00       -0.00439        0.21144
   3077.00       -0.00439        0.20457
   3078.00       -0.00439        0.19759
   3079.00       -0.00439        0.19048
   3080.00       -0.00439        0.18324
   3081.00       -0.00439        0.17592
   3082.00       -0.00439        0.16849
   3083.00       -0.00439        0.16098
   3084.00       -0.00439        0.15340
   3085.00       -0.00439        0.14574
   3086.00       -0.00439        0.13802
   3087.00       -0.00439        0.13023
   3088.00       -0.00439        0.12242
   3089.00       -0.00439        0.11458
   3090.00       -0.00439        0.10669
   3091.00       -0.00439        0.09880
   3092.00       -0.00439        0.09090
   3093.00       -0.00439        0.08301
   3094.00       -0.00439        0.07512
   3095.00       -0.00439        0.06725
   3096.00       -0.00439        0.05939
   3097.00       -0.00439        0.05157
   3098.00       -0.00488        0.04381
   3099.00       -0.00537        0.03609
   3100.00       -0.00537        0.02843
   3101.00       -0.00537        0.02083
   3102.00       -0.00537        0.01329
   3103.00       -0.00537        0.00584
   3104.00       -0.00537       -0.00151
   3105.00       -0.00537       -0.00877
   3106.00       -0.00537       -0.01595
   3107.00       -0.00537       -0.02301
   3108.00       -0.00537       -0.02997
   3109.00       -0.00537       -0.03680
   3110.00       -0.00537       -0.04352
   3111.00       -0.00537       -0.05011
   3112.00       -0.00537       -0.05658
   3113.00       -0.00537       -0.06290
   3114.00       -0.00537       -0.06909
   3115.00       -0.00537       -0.07513
   3116.00       -0.00537       -0.08104
   3117.00       -0.00537       -0.08678
   3118.00       -0.00537       -0.09238
   3119.00       -0.00537       -0.09782
   3120.00       -0.00537       -0.10312
   3121.00       -0.00537       -0.10825
   3122.00       -0.00537       -0.11322
   3123.00       -0.00537       -0.11803
   3124.00       -0.00537       -0.12268
   3125.00       -0.00537       -0.12717
   3126.00       -0.00537       -0.13148
   3127.00       -0.00537       -0.13565
   3128.00       -0.00537       -0.13965
   3129.00       -0.00537       -0.14349
   3130.00       -0.00537       -0.14717
   3131.00       -0.00537       -0.15070
   3132.00       -0.00537       -0.15405
   3133.00       -0.00537       -0.15726
   3134.00       -0.00537       -0.16031
   3135.00       -0.00537       -0.16319
   3136.00       -0.00537       -0.16594
   3137.00       -0.00537       -0.16852
   3138.00       -0.00537       -0.17096
   3139.00       -0.00537       -0.17326
   3140.00       -0.00537       -0.17542
   3141.00       -0.00537       -0.17741
   3142.00       -0.00537       -0.17929
   3143.00       -0.00537       -0.18103
   3144.00       -0.00537       -0.18263
   3145.00       -0.00537       -0.18411
   3146.00       -0.00537       -0.18547
   3147.00       -0.00537       -0.18669
   3148.00       -0.00537       -0.18779
   3149.00       -0.00537       -0.18878
   3150.00       -0.00537       -0.18967
   3151.00       -0.00537       -0.19043
   3152.00       -0.00537       -0.19107
   3153.00       -0.00537       -0.19162
   3154.00       -0.00537       -0.19208
   3155.00       -0.00537       -0.19241
   3156.00       -0.00537       -0.19267
   3157.00       -0.00537       -0.19283
   3158.00       -0.00537       -0.19289
   3159.00       -0.00537       -0.19287
   3160.00       -0.00537       -0.19275
   3161.00       -0.00537       -0.19257
   3162.00       -0.00537       -0.19229
   3163.00       -0.00537       -0.19194
   3164.00       -0.00488       -0.19150
   3165.00       -0.00439       -0.19099
   3166.00       -0.00391       -0.19041
   3167.00       -0.00342       -0.18977
   3168.00       -0.00293       -0.18904
   3169.00       -0.00244       -0.18826
   3170.00       -0.00195       -0.18741
   3171.00       -0.00146       -0.18648
   3172.00       -0.00098       -0.18550
   3173.00       -0.00049       -0.18445
   3174.00        0.00000       -0.18333
   3175.00        0.00049       -0.18217
   3176.00        0.00098       -0.18094
   3177.00        0.00146       -0.17964
   3178.00        0.00195       -0.17830
   3179.00        0.00244       -0.17688
   3180.00        0.00293       -0.17542
   3181.00        0.00342       -0.17389
   3182.00        0.00391       -0.17230
   3183.00        0.00439       -0.17065
   3184.00        0.00488       -0.16896
   3185.00        0.00537       -0.16719
   3186.00        0.00586       -0.16536
   3187.00        0.00635       -0.16348
   3188.00        0.00684       -0.16154
   3189.00        0.00732       -0.15953
   3190.00        0.00781       -0.15747
   3191.00        0.00781       -0.15535
   3192.00        0.00781       -0.15317
   3193.00        0.00781       -0.15091
   3194.00        0.00781       -0.14861
   3195.00        0.00781       -0.14624
   3196.00        0.00781       -0.14380
   3197.00        0.00781       -0.14131
   3198.00        0.00781       -0.13875
   3199.00        0.00781       -0.13614
   3200.00        0.00781       -0.13345
   3201.00        0.00781       -0.13071
   3202.00        0.00781       -0.12788
   3203.00        0.00781       -0.12502
   3204.00        0.00781       -0.12209
   3205.00        0.00781       -0.11908
   3206.00        0.00781       -0.11603
   3207.00        0.00781       -0.11290
   3208.00        0.00781       -0.10971
   3209.00        0.00781       -0.10646
   3210.00        0.00781       -0.10316
   3211.00        0.00781       -0.09979
   3212.00        0.00781       -0.09637
   3213.00        0.00781       -0.09290
   3214.00        0.00781       -0.08936
   3215.00        0.00781       -0.08575
   3216.00        0.00781       -0.08211
   3217.00        0.00781       -0.07841
   3218.00        0.00781       -0.07466
   3219.00        0.00781       -0.07086
   3220.00        0.00781       -0.06702
   3221.00        0.00781       -0.06314
   3222.00        0.00781       -0.05920
   3223.00        0.00781       -0.05522
   3224.00        0.00781       -0.05121
   3225.00        0.00781       -0.04716
   3226.00        0.00781       -0.04308
   3227.00        0.00781       -0.03897
   3228.00        0.00781       -0.03482
   3229.00        0.00781       -0.03065
   3230.00        0.00781       -0.02646
   3231.00        0.00781       -0.02225
   3232.00        0.00781       -0.01801
   3233.00        0.00781       -0.01376
   3234.00        0.00781       -0.00949
   3235.00        0.00781       -0.00523
   3236.00        0.00781       -0.00095
   3237.00        0.00781        0.00333
   3238.00        0.00781        0.00761
   3239.00        0.00781        0.01189
   3240.00        0.00781        0.01616
   3241.00        0.00732        0.02043
   3242.00        0.00684        0.02469
   3243.00        0.00635        0.02893
   3244.00        0.00586        0.03316
   3245.00        0.00537        0.03735
   3246.00        0.00488        0.04153
   3247.00        0.00439        0.04570
   3248.00        0.00391        0.04984
   3249.00        0.00342        0.05392
   3250.00        0.00342        0.05800
   3251.00        0.00342        0.06203
   3252.00        0.00342        0.06602
   3253.00        0.00342        0.06999
   3254.00        0.00342        0.07390
   3255.00        0.00342        0.07777
   3256.00        0.00342        0.08160
   3257.00        0.00342        0.08539
   3258.00        0.00342        0.08913
   3259.00        0.00342        0.09282
   3260.00        0.00342        0.09645
   3261.00        0.00342        0.10004
   3262.00        0.00342        0.10358
   3263.00        0.00342        0.10704
   3264.00        0.00342        0.11047
   3265.00        0.00342        0.11385
   3266.00        0.00342        0.11716
   3267.00        0.00342        0.12041
   3268.00        0.00342        0.12361
   3269.00        0.00342        0.12675
   3270.00        0.00342        0.12984
   3271.00        0.00342        0.13287
   3272.00        0.00342        0.13583
   3273.00        0.00342        0.13876
   3274.00        0.00342        0.14162
   3275.00        0.00342        0.14442
   3276.00        0.00342        0.14717
   3277.00        0.00342        0.14986
   3278.00        0.00342        0.15250
   3279.00        0.00342        0.15509
   3280.00        0.00342        0.15761
   3281.00        0.00293        0.16010
   3282.00        0.00244        0.16252
   3283.00        0.00195        0.16490
   3284.00        0.00146        0.16722
   3285.00        0.00098        0.16949
   3286.00        0.00049        0.17172
   3287.00        0.00049        0.17390
   3288.00        0.00049        0.17604
   3289.00        0.00049        0.17812
   3290.00        0.00049        0.18016
   3291.00        0.00049        0.18214
   3292.00        0.00049        0.18410
   3293.00        0.00049        0.18600
   3294.00        0.00049        0.18785
   3295.00        0.00049        0.18967
   3296.00        0.00049        0.19144
   3297.00        0.00049        0.19316
   3298.00        0.00049        0.19485
   3299.00        0.00049        0.19649
   3300.00        0.00049        0.19809
   3301.00        0.00049        0.19963
   3302.00        0.00049        0.20113
   3303.00        0.00049        0.20258
   3304.00        0.00049        0.20399
   3305.00        0.00049        0.20535
   3306.00        0.00049        0.20665
   3307.00        0.00049        0.20792
   3308.00        0.00049        0.20912
   3309.00        0.00049        0.21027
   3310.00        0.00049        0.21136
   3311.00        0.00049        0.21242
   3312.00        0.00049        0.21339
   3313.00        0.00049        0.21432
   3314.00        0.00049        0.21519
   3315.00        0.00049        0.21599
   3316.00        0.00049        0.21672
   3317.00        0.00049        0.21739
   3318.00        0.00049        0.21799
   3319.00        0.00049        0.21851
   3320.00        0.00049        0.21895
   3321.00        0.00049        0.21931
   3322.00        0.00049        0.21959
   3323.00        0.00049        0.21979
   3324.00        0.00049        0.21989
   3325.00        0.00049        0.21991
   3326.00        0.00049        0.21982
   3327.00        0.00049        0.21964
   3328.00        0.00049        0.21933
   3329.00        0.00049        0.21893
   3330.00        0.00049        0.21843
   3331.00        0.00049        0.21780
   3332.00        0.00049        0.21706
   3333.00        0.00049        0.21619
   3334.00        0.00049        0.21518
   3335.00        0.00049        0.21405
   3336.00        0.00049        0.21278
   3337.00        0.00049        0.21138
   3338.00        0.00049        0.20984
   3339.00        0.00049        0.20815
   3340.00        0.00049        0.20631
   3341.00        0.00049        0.20432
   3342.00        0.00049        0.20216
   3343.00        0.00049        0.19986
   3344.00        0.00049        0.19739
   3345.00        0.00049        0.19475
   3346.00        0.00049        0.19196
   3347.00        0.00049        0.18898
   3348.00        0.00049        0.18582
   3349.00        0.00049        0.18251
   3350.00        0.00049        0.17900
   3351.00        0.00049        0.17532
   3352.00        0.00049        0.17146
   3353.00        0.00049        0.16743
   3354.00        0.00049        0.16321
   3355.00        0.00049        0.15880
   3356.00        0.00049        0.15421
   3357.00        0.00049        0.14944
   3358.00        0.00098        0.14449
   3359.00        0.00146        0.13934
   3360.00        0.00195        0.13402
   3361.00        0.00244        0.12851
   3362.00        0.00293        0.12283
   3363.00        0.00342        0.11697
   3364.00        0.00391        0.11093
   3365.00        0.00439        0.10471
   3366.00        0.00488        0.09833
   3367.00        0.00537        0.09177
   3368.00        0.00586        0.08505
   3369.00        0.00635        0.07817
   3370.00        0.00684        0.07112
   3371.00        0.00732        0.06392
   3372.00        0.00781        0.05658
   3373.00        0.00830        0.04909
   3374.00        0.00879        0.04144
   3375.00        0.00928        0.03368
   3376.00        0.00977        0.02577
   3377.00        0.01025        0.01775
   3378.00        0.01074        0.00960
   3379.00        0.01123        0.00134
   3380.00        0.01172       -0.00702
   3381.00        0.01221       -0.01547
   3382.00        0.01221       -0.02403
   3383.00        0.01221       -0.03267
   3384.00        0.01221       -0.04138
   3385.00        0.01221       -0.05017
   3386.00        0.01221       -0.05902
   3387.00        0.01221       -0.06792
   3388.00        0.01221       -0.07687
   3389.00        0.01221       -0.08586
   3390.00        0.01221       -0.09488
   3391.00        0.01221       -0.10393
   3392.00        0.01221       -0.11299
   3393.00        0.01221       -0.12206
   3394.00        0.01221       -0.13112
   3395.00        0.01221       -0.14017
   3396.00        0.01221       -0.14920
   3397.00        0.01221       -0.15820
   3398.00        0.01221       -0.16718
   3399.00        0.01221       -0.17610
   3400.00        0.01221       -0.18498
   3401.00        0.01221       -0.19380
   3402.00        0.01221       -0.20255
   3403.00        0.01221       -0.21121
   3404.00        0.01221       -0.21980
   3405.00        0.01221       -0.22829
   3406.00        0.01221       -0.23668
   3407.00        0.01221       -0.24498
   3408.00        0.01221       -0.25314
   3409.00        0.01221       -0.26120
   3410.00        0.01221       -0.26912
   3411.00        0.01221       -0.27690
   3412.00        0.01221       -0.28455
   3413.00        0.01221       -0.29204
   3414.00        0.01221       -0.29938
   3415.00        0.01221       -0.30656
   3416.00        0.01221       -0.31358
   3417.00        0.01221       -0.32042
   3418.00        0.01172       -0.32709
   3419.00        0.01123       -0.33357
   3420.00        0.01074       -0.33987
   3421.00        0.01025       -0.34598
   3422.00        0.00977       -0.35190
   3423.00        0.00928       -0.35760
   3424.00        0.00879       -0.36313
   3425.00        0.00830       -0.36844
   3426.00        0.00781       -0.37354
   3427.00        0.00732       -0.37843
   3428.00        0.00684       -0.38312
   3429.00        0.00635       -0.38759
   3430.00        0.00586       -0.39183
   3431.00        0.00537       -0.39586
   3432.00        0.00488       -0.39967
   3433.00        0.00439       -0.40327
   3434.00        0.00391       -0.40665
   3435.00        0.00342       -0.40981
   3436.00        0.00293       -0.41275
   3437.00        0.00244       -0.41547
   3438.00        0.00195       -0.41795
   3439.00        0.00146       -0.42024
   3440.00        0.00098       -0.42230
   3441.00        0.00049       -0.42415
   3442.00        0.00000       -0.42578
   3443.00       -0.00049       -0.42722
   3444.00       -0.00098       -0.42842
   3445.00       -0.00146       -0.42943
   3446.00       -0.00195       -0.43024
   3447.00       -0.00244       -0.43083
   3448.00       -0.00293       -0.43123
   3449.00       -0.00342       -0.43144
   3450.00       -0.00391       -0.43144
   3451.00       -0.00439       -0.43127
   3452.00       -0.00488       -0.43091
   3453.00       -0.00537       -0.43036
   3454.00       -0.00586       -0.42963
   3455.00       -0.00635       -0.42873
   3456.00       -0.00684       -0.42766
   3457.00       -0.00732       -0.42641
   3458.00       -0.00781       -0.42500
   3459.00       -0.00830       -0.42345
   3460.00       -0.00879       -0.42172
   3461.00       -0.00928       -0.41986
   3462.00       -0.00977       -0.41785
   3463.00       -0.01025       -0.41568
   3464.00       -0.01074       -0.41339
   3465.00       -0.01123       -0.41096
   3466.00       -0.01221       -0.40840
   3467.00       -0.01318       -0.40572
   3468.00       -0.01416       -0.40291
   3469.00       -0.01514       -0.39998
   3470.00       -0.01611       -0.39694
   3471.00       -0.01709       -0.39380
   3472.00       -0.01807       -0.39053
   3473.00       -0.01904       -0.38718
   3474.00       -0.02002       -0.38373
   3475.00       -0.02100       -0.38019
   3476.00       -0.02197       -0.37654
   3477.00       -0.02295       -0.37282
   3478.00       -0.02393       -0.36902
   3479.00       -0.02490       -0.36513
   3480.00       -0.02588       -0.36116
   3481.00       -0.02686       -0.35712
   3482.00       -0.02783       -0.35301
   3483.00       -0.02881       -0.34885
   3484.00       -0.02979       -0.34460
   3485.00       -0.03076       -0.34030
   3486.00       -0.03174       -0.33595
   3487.00       -0.03320       -0.33153
   3488.00       -0.03467       -0.32707
   3489.00       -0.03613       -0.32254
   3490.00       -0.03760       -0.31798
   3491.00       -0.03906       -0.31335
   3492.00       -0.04053       -0.30869
   3493.00       -0.04199       -0.30399
   3494.00       -0.04346       -0.29922
   3495.00       -0.04492       -0.29443
   3496.00       -0.04639       -0.28961
   3497.00       -0.04785       -0.28474
   3498.00       -0.04932       -0.27983
   3499.00       -0.05078       -0.27489
   3500.00       -0.05225       -0.26991
   3501.00       -0.05371       -0.26491
   3502.00       -0.05518       -0.25987
   3503.00       -0.05664       -0.25481
   3504.00       -0.05811       -0.24969
   3505.00       -0.05957       -0.24457
   3506.00       -0.06055       -0.23941
   3507.00       -0.06152       -0.23422
   3508.00       -0.06250       -0.22902
   3509.00       -0.06348       -0.22379
   3510.00       -0.06445       -0.21852
   3511.00       -0.06543       -0.21324
   3512.00       -0.06641       -0.20793
   3513.00       -0.06738       -0.20261
   3514.00       -0.06836       -0.19727
   3515.00       -0.06934       -0.19189
   3516.00       -0.07031       -0.18652
   3517.00       -0.07129       -0.18112
   3518.00       -0.07227       -0.17570
   3519.00       -0.07324       -0.17027
   3520.00       -0.07422       -0.16484
   3521.00       -0.07471       -0.15939
   3522.00       -0.07520       -0.15393
   3523.00       -0.07568       -0.14847
   3524.00       -0.07617       -0.14299
   3525.00       -0.07666       -0.13753
   3526.00       -0.07715       -0.13205
   3527.00       -0.07764       -0.12657
   3528.00       -0.07812       -0.12111
   3529.00       -0.07861       -0.11563
   3530.00       -0.07910       -0.11018
   3531.00       -0.07959       -0.10474
   3532.00       -0.07959       -0.09929
   3533.00       -0.07959       -0.09387
   3534.00       -0.07959       -0.08847
   3535.00       -0.07959       -0.08310
   3536.00       -0.07959       -0.07774
   3537.00       -0.07959       -0.07242
   3538.00       -0.07959       -0.06712
   3539.00       -0.07959       -0.06186
   3540.00       -0.07959       -0.05664
   3541.00       -0.07959       -0.05145
   3542.00       -0.07959       -0.04633
   3543.00       -0.07910       -0.04123
   3544.00       -0.07861       -0.03619
   3545.00       -0.07812       -0.03122
   3546.00       -0.07764       -0.02629
   3547.00       -0.07715       -0.02144
   3548.00       -0.07666       -0.01663
   3549.00       -0.07617       -0.01192
   3550.00       -0.07568       -0.00726
   3551.00       -0.07520       -0.00269
   3552.00       -0.07471        0.00180
   3553.00       -0.07422        0.00621
   3554.00       -0.07373        0.01054
   3555.00       -0.07324        0.01477
   3556.00       -0.07275        0.01891
   3557.00       -0.07178        0.02295
   3558.00       -0.07080        0.02689
   3559.00       -0.06982        0.03072
   3560.00       -0.06885        0.03444
   3561.00       -0.06787        0.03807
   3562.00       -0.06689        0.04158
   3563.00       -0.06592        0.04497
   3564.00       -0.06494        0.04825
   3565.00       -0.06396        0.05139
   3566.00       -0.06299        0.05443
   3567.00       -0.06201        0.05734
   3568.00       -0.06104        0.06013
   3569.00       -0.06006        0.06281
   3570.00       -0.05908        0.06534
   3571.00       -0.05811        0.06773
   3572.00       -0.05713        0.07002
   3573.00       -0.05615        0.07216
   3574.00       -0.05518        0.07419
   3575.00       -0.05420        0.07607
   3576.00       -0.05273        0.07782
   3577.00       -0.05127        0.07945
   3578.00       -0.04980        0.08095
   3579.00       -0.04834        0.08231
   3580.00       -0.04688        0.08356
   3581.00       -0.04541        0.08466
   3582.00       -0.04395        0.08565
   3583.00       -0.04248        0.08650
   3584.00       -0.04102        0.08723
   3585.00       -0.03955        0.08786
   3586.00       -0.03809        0.08835
   3587.00       -0.03662        0.08873
   3588.00       -0.03516        0.08900
   3589.00       -0.03369        0.08916
   3590.00       -0.03223        0.08919
   3591.00       -0.03076        0.08913
   3592.00       -0.02930        0.08896
   3593.00       -0.02783        0.08870
   3594.00       -0.02637        0.08833
   3595.00       -0.02441        0.08788
   3596.00       -0.02246        0.08733
   3597.00       -0.02051        0.08670
   3598.00       -0.01855        0.08597
   3599.00       -0.01660        0.08516
   3600.00       -0.01465        0.08427
   3601.00       -0.01270        0.08331
   3602.00       -0.01074        0.08229
   3603.00       -0.00879        0.08119
   3604.00       -0.00684        0.08002
   3605.00       -0.00488        0.07880
   3606.00       -0.00293        0.07753
   3607.00       -0.00098        0.07619
   3608.00        0.00098        0.07481
   3609.00        0.00293        0.07339
   3610.00        0.00488        0.07193
   3611.00        0.00684        0.07043
   3612.00        0.00928        0.06889
   3613.00        0.01172        0.06732
   3614.00        0.01416        0.06572
   3615.00        0.01660        0.06410
   3616.00        0.01904        0.06245
   3617.00        0.02148        0.06078
   3618.00        0.02393        0.05910
   3619.00        0.02637        0.05739
   3620.00        0.02881        0.05566
   3621.00        0.03125        0.05392
   3622.00        0.03369        0.05217
   3623.00        0.03613        0.05042
   3624.00        0.03857        0.04865
   3625.00        0.04102        0.04686
   3626.00        0.04346        0.04507
   3627.00        0.04590        0.04327
   3628.00        0.04834        0.04146
   3629.00        0.05078        0.03964
   3630.00        0.05322        0.03781
   3631.00        0.05566        0.03596
   3632.00        0.05811        0.03410
   3633.00        0.06055        0.03224
   3634.00        0.06299        0.03035
   3635.00        0.06494        0.02846
   3636.00        0.06689        0.02654
   3637.00        0.06885        0.02458
   3638.00        0.07080        0.02263
   3639.00        0.07275        0.02063
   3640.00        0.07471        0.01862
   3641.00        0.07666        0.01656
   3642.00        0.07861        0.01447
   3643.00        0.08057        0.01234
   3644.00        0.08252        0.01018
   3645.00        0.08447        0.00797
   3646.00        0.08594        0.00571
   3647.00        0.08740        0.00340
   3648.00        0.08887        0.00104
   3649.00        0.09033       -0.00137
   3650.00        0.09180       -0.00386
   3651.00        0.09326       -0.00641
   3652.00        0.09473       -0.00902
   3653.00        0.09619       -0.01170
   3654.00        0.09717       -0.01447
   3655.00        0.09814       -0.01730
   3656.00        0.09912       -0.02022
   3657.00        0.10010       -0.02322
   3658.00        0.10107       -0.02632
   3659.00        0.10205       -0.02950
   3660.00        0.10303       -0.03278
   3661.00        0.10400       -0.03613
   3662.00        0.10449       -0.03960
   3663.00        0.10498       -0.04317
   3664.00        0.10547       -0.04683
   3665.00        0.10596       -0.05060
   3666.00        0.10645       -0.05447
   3667.00        0.10693       -0.05846
   3668.00        0.10693       -0.06255
   3669.00        0.10693       -0.06673
   3670.00        0.10693       -0.07103
   3671.00        0.10693       -0.07544
   3672.00        0.10693       -0.07996
   3673.00        0.10693       -0.08458
   3674.00        0.10693       -0.08929
   3675.00        0.10645       -0.09413
   3676.00        0.10596       -0.09906
   3677.00        0.10547       -0.10410
   3678.00        0.10498       -0.10922
   3679.00        0.10449       -0.11444
   3680.00        0.10400       -0.11977
   3681.00        0.10352       -0.12517
   3682.00        0.10254       -0.13066
   3683.00        0.10156       -0.13625
   3684.00        0.10059       -0.14189
   3685.00        0.09961       -0.14763
   3686.00        0.09863       -0.15343
   3687.00        0.09766       -0.15929
   3688.00        0.09668       -0.16521
   3689.00        0.09570       -0.17119
   3690.00        0.09424       -0.17722
   3691.00        0.09277       -0.18327
   3692.00        0.09131       -0.18938
   3693.00        0.08984       -0.19551
   3694.00        0.08838       -0.20166
   3695.00        0.08691       -0.20784
   3696.00        0.08545       -0.21402
   3697.00        0.08398       -0.22020
   3698.00        0.08252       -0.22638
   3699.00        0.08057       -0.23254
   3700.00        0.07861       -0.23869
   3701.00        0.07666       -0.24481
   3702.00        0.07471       -0.25090
   3703.00        0.07275       -0.25694
   3704.00        0.07080       -0.26294
   3705.00        0.06885       -0.26888
   3706.00        0.06689       -0.27477
   3707.00        0.06494       -0.28056
   3708.00        0.06299       -0.28630
   3709.00        0.06104       -0.29195
   3710.00        0.05908       -0.29750
   3711.00        0.05713       -0.30295
   3712.00        0.05518       -0.30830
   3713.00        0.05322       -0.31354
   3714.00        0.05127       -0.31866
   3715.00        0.04932       -0.32367
   3716.00        0.04688       -0.32854
   3717.00        0.04443       -0.33327
   3718.00        0.04199       -0.33786
   3719.00        0.03955       -0.34232
   3720.00        0.03711       -0.34660
   3721.00        0.03467       -0.35075
   3722.00        0.03223       -0.35474
   3723.00        0.02979       -0.35857
   3724.00        0.02734       -0.36221
   3725.00        0.02490       -0.36571
   3726.00        0.02246       -0.36902
   3727.00        0.02002       -0.37216
   3728.00        0.01758       -0.37512
   3729.00        0.01514       -0.37790
   3730.00        0.01270       -0.38051
   3731.00        0.01025       -0.38292
   3732.00        0.00781       -0.38516
   3733.00        0.00537       -0.38722
   3734.00        0.00293       -0.38908
   3735.00        0.00049       -0.39078
   3736.00       -0.00195       -0.39229
   3737.00       -0.00439       -0.39362
   3738.00       -0.00684       -0.39476
   3739.00       -0.00928       -0.39572
   3740.00       -0.01123       -0.39651
   3741.00       -0.01318       -0.39714
   3742.00       -0.01514       -0.39758
   3743.00       -0.01709       -0.39786
   3744.00       -0.01904       -0.39796
   3745.00       -0.02100       -0.39790
   3746.00       -0.02295       -0.39769
   3747.00       -0.02490       -0.39732
   3748.00       -0.02686       -0.39680
   3749.00       -0.02881       -0.39613
   3750.00       -0.03076       -0.39532
   3751.00       -0.03271       -0.39438
   3752.00       -0.03467       -0.39330
   3753.00       -0.03662       -0.39207
   3754.00       -0.03857       -0.39073
   3755.00       -0.04053       -0.38928
   3756.00       -0.04248       -0.38771
   3757.00       -0.04443       -0.38603
   3758.00       -0.04639       -0.38425
   3759.00       -0.04785       -0.38237
   3760.00       -0.04932       -0.38039
   3761.00       -0.05078       -0.37833
   3762.00       -0.05225       -0.37617
   3763.00       -0.05371       -0.37396
   3764.00       -0.05518       -0.37166
   3765.00       -0.05664       -0.36931
   3766.00       -0.05811       -0.36688
   3767.00       -0.05957       -0.36440
   3768.00       -0.06104       -0.36186
   3769.00       -0.06250       -0.35928
   3770.00       -0.06396       -0.35666
   3771.00       -0.06494       -0.35400
   3772.00       -0.06592       -0.35130
   3773.00       -0.06689       -0.34857
   3774.00       -0.06787       -0.34583
   3775.00       -0.06885       -0.34303
   3776.00       -0.06982       -0.34024
   3777.00       -0.07080       -0.33742
   3778.00       -0.07178       -0.33459
   3779.00       -0.07275       -0.33174
   3780.00       -0.07373       -0.32889
   3781.00       -0.07422       -0.32603
   3782.00       -0.07471       -0.32317
   3783.00       -0.07520       -0.32030
   3784.00       -0.07568       -0.31743
   3785.00       -0.07617       -0.31456
   3786.00       -0.07666       -0.31169
   3787.00       -0.07715       -0.30881
   3788.00       -0.07764       -0.30594
   3789.00       -0.07812       -0.30309
   3790.00       -0.07812       -0.30022
   3791.00       -0.07812       -0.29736
   3792.00       -0.07812       -0.29449
   3793.00       -0.07812       -0.29164
   3794.00       -0.07812       -0.28879
   3795.00       -0.07812       -0.28593
   3796.00       -0.07812       -0.28308
   3797.00       -0.07812       -0.28021
   3798.00       -0.07812       -0.27736
   3799.00       -0.07764       -0.27449
   3800.00       -0.07715       -0.27162
   3801.00       -0.07666       -0.26874
   3802.00       -0.07617       -0.26585
   3803.00       -0.07568       -0.26295
   3804.00       -0.07520       -0.26004
   3805.00       -0.07471       -0.25713
   3806.00       -0.07422       -0.25418
   3807.00       -0.07324       -0.25122
   3808.00       -0.07227       -0.24823
   3809.00       -0.07129       -0.24522
   3810.00       -0.07031       -0.24220
   3811.00       -0.06934       -0.23914
   3812.00       -0.06836       -0.23605
   3813.00       -0.06738       -0.23294
   3814.00       -0.06641       -0.22978
   3815.00       -0.06543       -0.22659
   3816.00       -0.06396       -0.22337
   3817.00       -0.06250       -0.22011
   3818.00       -0.06104       -0.21681
   3819.00       -0.05957       -0.21347
   3820.00       -0.05811       -0.21008
   3821.00       -0.05664       -0.20665
   3822.00       -0.05518       -0.20317
   3823.00       -0.05371       -0.19966
   3824.00       -0.05225       -0.19609
   3825.00       -0.05078       -0.19247
   3826.00       -0.04932       -0.18881
   3827.00       -0.04785       -0.18510
   3828.00       -0.04590       -0.18134
   3829.00       -0.04395       -0.17754
   3830.00       -0.04199       -0.17368
   3831.00       -0.04004       -0.16977
   3832.00       -0.03809       -0.16582
   3833.00       -0.03613       -0.16182
   3834.00       -0.03418       -0.15778
   3835.00       -0.03223       -0.15370
   3836.00       -0.03027       -0.14957
   3837.00       -0.02832       -0.14540
   3838.00       -0.02637       -0.14120
   3839.00       -0.02441       -0.13696
   3840.00       -0.02246       -0.13268
   3841.00       -0.02051       -0.12837
   3842.00       -0.01855       -0.12404
   3843.00       -0.01660       -0.11967
   3844.00       -0.01465       -0.11528
   3845.00       -0.01270       -0.11089
   3846.00       -0.01074       -0.10646
   3847.00       -0.00879       -0.10202
   3848.00       -0.00732       -0.09758
   3849.00       -0.00586       -0.09312
   3850.00       -0.00439       -0.08867
   3851.00       -0.00293       -0.08421
   3852.00       -0.00146       -0.07977
   3853.00        0.00000       -0.07533
   3854.00        0.00146       -0.07092
   3855.00        0.00293       -0.06651
   3856.00        0.00439       -0.06213
   3857.00        0.00586       -0.05779
   3858.00        0.00732       -0.05345
   3859.00        0.00879       -0.04916
   3860.00        0.01025       -0.04492
   3861.00        0.01172       -0.04073
   3862.00        0.01318       -0.03656
   3863.00        0.01416       -0.03246
   3864.00        0.01514       -0.02841
   3865.00        0.01611       -0.02443
   3866.00        0.01709       -0.02051
   3867.00        0.01807       -0.01666
   3868.00        0.01904       -0.01289
   3869.00        0.02002       -0.00919
   3870.00        0.02100       -0.00557
   3871.00        0.02197       -0.00203
   3872.00        0.02295        0.00140
   3873.00        0.02393        0.00476
   3874.00        0.02490        0.00803
   3875.00        0.02588        0.01118
   3876.00        0.02686        0.01425
   3877.00        0.02734        0.01721
   3878.00        0.02783        0.02007
   3879.00        0.02832        0.02281
   3880.00        0.02881        0.02545
   3881.00        0.02930        0.02798
   3882.00        0.02979        0.03040
   3883.00        0.03027        0.03268
   3884.00        0.03076        0.03487
   3885.00        0.03125        0.03693
   3886.00        0.03174        0.03886
   3887.00        0.03223        0.04070
   3888.00        0.03271        0.04239
   3889.00        0.03320        0.04398
   3890.00        0.03369        0.04544
   3891.00        0.03418        0.04678
   3892.00        0.03467        0.04802
   3893.00        0.03516        0.04912
   3894.00        0.03564        0.05011
   3895.00        0.03564        0.05098
   3896.00        0.03564        0.05174
   3897.00        0.03564        0.05238
   3898.00        0.03564        0.05290
   3899.00        0.03564        0.05331
   3900.00        0.03564        0.05362
   3901.00        0.03564        0.05382
   3902.00        0.03564        0.05391
   3903.00        0.03564        0.05388
   3904.00        0.03564        0.05377
   3905.00        0.03564        0.05354
   3906.00        0.03564        0.05322
   3907.00        0.03564        0.05281
   3908.00        0.03564        0.05229
   3909.00        0.03564        0.05170
   3910.00        0.03564        0.05101
   3911.00        0.03564        0.05023
   3912.00        0.03564        0.04936
   3913.00        0.03564        0.04842
   3914.00        0.03564        0.04739
   3915.00        0.03564        0.04628
   3916.00        0.03564        0.04510
   3917.00        0.03564        0.04385
   3918.00        0.03564        0.04253
   3919.00        0.03564        0.04114
   3920.00        0.03564        0.03967
   3921.00        0.03516        0.03815
   3922.00        0.03467        0.03654
   3923.00        0.03418        0.03490
   3924.00        0.03369        0.03317
   3925.00        0.03320        0.03139
   3926.00        0.03271        0.02956
   3927.00        0.03223        0.02766
   3928.00        0.03174        0.02571
   3929.00        0.03125        0.02370
   3930.00        0.03076        0.02162
   3931.00        0.03027        0.01950
   3932.00        0.02979        0.01732
   3933.00        0.02930        0.01509
   3934.00        0.02881        0.01280
   3935.00        0.02832        0.01045
   3936.00        0.02783        0.00804
   3937.00        0.02734        0.00557
   3938.00        0.02686        0.00305
   3939.00        0.02637        0.00047
   3940.00        0.02588       -0.00218
   3941.00        0.02539       -0.00488
   3942.00        0.02490       -0.00764
   3943.00        0.02441       -0.01048
   3944.00        0.02393       -0.01340
   3945.00        0.02344       -0.01636
   3946.00        0.02295       -0.01941
   3947.00        0.02246       -0.02252
   3948.00        0.02197       -0.02571
   3949.00        0.02148       -0.02898
   3950.00        0.02100       -0.03232
   3951.00        0.02051       -0.03575
   3952.00        0.02002       -0.03925
   3953.00        0.01953       -0.04285
   3954.00        0.01904       -0.04652
   3955.00        0.01855       -0.05029
   3956.00        0.01807       -0.05415
   3957.00        0.01758       -0.05811
   3958.00        0.01709       -0.06216
   3959.00        0.01660       -0.06630
   3960.00        0.01611       -0.07054
   3961.00        0.01562       -0.07489
   3962.00        0.01514       -0.07935
   3963.00        0.01465       -0.08389
   3964.00        0.01416       -0.08855
   3965.00        0.01367       -0.09329
   3966.00        0.01318       -0.09816
   3967.00        0.01270       -0.10313
   3968.00        0.01221       -0.10820
   3969.00        0.01172       -0.11339
   3970.00        0.01123       -0.11867
   3971.00        0.01074       -0.12405
   3972.00        0.01025       -0.12955
   3973.00        0.00977       -0.13515
   3974.00        0.00928       -0.14085
   3975.00        0.00879       -0.14665
   3976.00        0.00879       -0.15256
   3977.00        0.00879       -0.15855
   3978.00        0.00879       -0.16464
   3979.00        0.00879       -0.17081
   3980.00        0.00879       -0.17708
   3981.00        0.00879       -0.18343
   3982.00        0.00879       -0.18987
   3983.00        0.00879       -0.19637
   3984.00        0.00879       -0.20294
   3985.00        0.00879       -0.20958
   3986.00        0.00879       -0.21628
   3987.00        0.00879       -0.22304
   3988.00        0.00928       -0.22984
   3989.00        0.00977       -0.23671
   3990.00        0.01025       -0.24359
   3991.00        0.01074       -0.25052
   3992.00        0.01123       -0.25746
   3993.00        0.01172       -0.26442
   3994.00        0.01221       -0.27139
   3995.00        0.01270       -0.27838
   3996.00        0.01318       -0.28535
   3997.00        0.01367       -0.29231
   3998.00        0.01416       -0.29926
   3999.00        0.01465       -0.30617
   4000.00        0.01514       -0.31305
   4001.00        0.01562       -0.31987
   4002.00        0.01660       -0.32666
   4003.00        0.01758       -0.33337
   4004.00        0.01855       -0.34003
   4005.00        0.01953       -0.34660
   4006.00        0.02051       -0.35309
   4007.00        0.02148       -0.35948
   4008.00        0.02246       -0.36577
   4009.00        0.02344       -0.37195
   4010.00        0.02441       -0.37801
   4011.00        0.02539       -0.38396
   4012.00        0.02637       -0.38976
   4013.00        0.02734       -0.39542
   4014.00        0.02832       -0.40092
   4015.00        0.02930       -0.40630
   4016.00        0.02979       -0.41148
   4017.00        0.03027       -0.41652
   4018.00        0.03076       -0.42137
   4019.00        0.03125       -0.42604
   4020.00        0.03174       -0.43053
   4021.00        0.03223       -0.43483
   4022.00        0.03271       -0.43892
   4023.00        0.03320       -0.44283
   4024.00        0.03369       -0.44650
   4025.00        0.03418       -0.44998
   4026.00        0.03467       -0.45325
   4027.00        0.03516       -0.45630
   4028.00        0.03564       -0.45914
   4029.00        0.03564       -0.46173
   4030.00        0.03564       -0.46413
   4031.00        0.03564       -0.46628
   4032.00        0.03564       -0.46822
   4033.00        0.03564       -0.46991
   4034.00        0.03564       -0.47139
   4035.00        0.03564       -0.47264
   4036.00        0.03564       -0.47366
   4037.00        0.03564       -0.47446
   4038.00        0.03516       -0.47504
   4039.00        0.03467       -0.47539
   4040.00        0.03418       -0.47551
   4041.00        0.03369       -0.47543
   4042.00        0.03320       -0.47513
   4043.00        0.03271       -0.47461
   4044.00        0.03223       -0.47389
   4045.00        0.03174       -0.47298
   4046.00        0.03125       -0.47186
   4047.00        0.03076       -0.47054
   4048.00        0.03027       -0.46904
   4049.00        0.02930       -0.46736
   4050.00        0.02832       -0.46550
   4051.00        0.02734       -0.46347
   4052.00        0.02637       -0.46127
   4053.00        0.02539       -0.45891
   4054.00        0.02441       -0.45641
   4055.00        0.02344       -0.45377
   4056.00        0.02246       -0.45097
   4057.00        0.02148       -0.44806
   4058.00        0.02051       -0.44502
   4059.00        0.01953       -0.44188
   4060.00        0.01855       -0.43861
   4061.00        0.01758       -0.43526
   4062.00        0.01660       -0.43181
   4063.00        0.01562       -0.42828
   4064.00        0.01465       -0.42467
   4065.00        0.01367       -0.42099
   4066.00        0.01270       -0.41727
   4067.00        0.01172       -0.41347
   4068.00        0.01074       -0.40964
   4069.00        0.00977       -0.40576
   4070.00        0.00879       -0.40187
   4071.00        0.00781       -0.39795
   4072.00        0.00684       -0.39400
   4073.00        0.00586       -0.39006
   4074.00        0.00488       -0.38611
   4075.00        0.00391       -0.38216
   4076.00        0.00293       -0.37822
   4077.00        0.00195       -0.37430
   4078.00        0.00098       -0.37039
   4079.00        0.00000       -0.36652
   4080.00       -0.00098       -0.36267
   4081.00       -0.00195       -0.35886
   4082.00       -0.00293       -0.35509
   4083.00       -0.00342       -0.35136
   4084.00       -0.00391       -0.34770
   4085.00       -0.00439       -0.34407
   4086.00       -0.00488       -0.34050
   4087.00       -0.00537       -0.33699
   4088.00       -0.00586       -0.33354
   4089.00       -0.00635       -0.33015
   4090.00       -0.00684       -0.32683
   4091.00       -0.00732       -0.32356
   4092.00       -0.00781       -0.32037
   4093.00       -0.00830       -0.31725
   4094.00       -0.00879       -0.31418
   4095.00       -0.00928       -0.31119
   4096.00       -0.00977       -0.30826
   4097.00       -0.01025       -0.30539
   4098.00       -0.01074       -0.30258
   4099.00       -0.01123       -0.29985
   4100.00       -0.01172       -0.29716
   4101.00       -0.01221       -0.29456
   4102.00       -0.01270       -0.29199
   4103.00       -0.01318       -0.28947
   4104.00       -0.01367       -0.28702
   4105.00       -0.01416       -0.28462
   4106.00       -0.01416       -0.28226
   4107.00       -0.01416       -0.27994
   4108.00       -0.01416       -0.27766
   4109.00       -0.01416       -0.27542
   4110.00       -0.01416       -0.27321
   4111.00       -0.01416       -0.27103
   4112.00       -0.01416       -0.26886
   4113.00       -0.01465       -0.26672
   4114.00       -0.01514       -0.26459
   4115.00       -0.01562       -0.26248
   4116.00       -0.01611       -0.26038
   4117.00       -0.01660       -0.25827
   4118.00       -0.01709       -0.25616
   4119.00       -0.01758       -0.25406
   4120.00       -0.01807       -0.25195
   4121.00       -0.01855       -0.24982
   4122.00       -0.01904       -0.24767
   4123.00       -0.01953       -0.24551
   4124.00       -0.02002       -0.24332
   4125.00       -0.02051       -0.24110
   4126.00       -0.02100       -0.23886
   4127.00       -0.02148       -0.23659
   4128.00       -0.02197       -0.23427
   4129.00       -0.02246       -0.23190
   4130.00       -0.02295       -0.22951
   4131.00       -0.02344       -0.22708
   4132.00       -0.02393       -0.22459
   4133.00       -0.02441       -0.22205
   4134.00       -0.02490       -0.21947
   4135.00       -0.02539       -0.21683
   4136.00       -0.02588       -0.21414
   4137.00       -0.02637       -0.21141
   4138.00       -0.02686       -0.20860
   4139.00       -0.02734       -0.20576
   4140.00       -0.02783       -0.20285
   4141.00       -0.02832       -0.19991
   4142.00       -0.02881       -0.19690
   4143.00       -0.02930       -0.19383
   4144.00       -0.02979       -0.19072
   4145.00       -0.03027       -0.18756
   4146.00       -0.03076       -0.18434
   4147.00       -0.03125       -0.18109
   4148.00       -0.03174       -0.17780
   4149.00       -0.03223       -0.17445
   4150.00       -0.03271       -0.17107
   4151.00       -0.03320       -0.16766
   4152.00       -0.03369       -0.16422
   4153.00       -0.03418       -0.16074
   4154.00       -0.03467       -0.15723
   4155.00       -0.03516       -0.15372
   4156.00       -0.03564       -0.15018
   4157.00       -0.03613       -0.14662
   4158.00       -0.03662       -0.14307
   4159.00       -0.03711       -0.13950
   4160.00       -0.03760       -0.13594
   4161.00       -0.03760       -0.13239
   4162.00       -0.03760       -0.12885
   4163.00       -0.03760       -0.12531
   4164.00       -0.03760       -0.12181
   4165.00       -0.03760       -0.11832
   4166.00       -0.03760       -0.11487
   4167.00       -0.03760       -0.11147
   4168.00       -0.03760       -0.10809
   4169.00       -0.03760       -0.10477
   4170.00       -0.03760       -0.10150
   4171.00       -0.03760       -0.09828
   4172.00       -0.03760       -0.09514
   4173.00       -0.03760       -0.09206
   4174.00       -0.03711       -0.08905
   4175.00       -0.03662       -0.08612
   4176.00       -0.03613       -0.08328
   4177.00       -0.03564       -0.08052
   4178.00       -0.03516       -0.07785
   4179.00       -0.03467       -0.07529
   4180.00       -0.03418       -0.07281
   4181.00       -0.03369       -0.07043
   4182.00       -0.03320       -0.06818
   4183.00       -0.03271       -0.06602
   4184.00       -0.03223       -0.06398
   4185.00       -0.03174       -0.06206
   4186.00       -0.03125       -0.06026
   4187.00       -0.03027       -0.05856
   4188.00       -0.02930       -0.05701
   4189.00       -0.02832       -0.05556
   4190.00       -0.02734       -0.05424
   4191.00       -0.02637       -0.05305
   4192.00       -0.02539       -0.05199
   4193.00       -0.02441       -0.05106
   4194.00       -0.02344       -0.05025
   4195.00       -0.02246       -0.04956
   4196.00       -0.02148       -0.04901
   4197.00       -0.02051       -0.04857
   4198.00       -0.01953       -0.04826
   4199.00       -0.01855       -0.04808
   4200.00       -0.01758       -0.04802
   4201.00       -0.01660       -0.04807
   4202.00       -0.01562       -0.04825
   4203.00       -0.01465       -0.04852
   4204.00       -0.01367       -0.04892
   4205.00       -0.01270       -0.04942
   4206.00       -0.01172       -0.05002
   4207.00       -0.01074       -0.05072
   4208.00       -0.00977       -0.05153
   4209.00       -0.00879       -0.05241
   4210.00       -0.00781       -0.05339
   4211.00       -0.00684       -0.05446
   4212.00       -0.00586       -0.05559
   4213.00       -0.00488       -0.05681
   4214.00       -0.00391       -0.05807
   4215.00       -0.00342       -0.05942
   4216.00       -0.00293       -0.06082
   4217.00       -0.00244       -0.06227
   4218.00       -0.00195       -0.06377
   4219.00       -0.00146       -0.06529
   4220.00       -0.00098       -0.06686
   4221.00       -0.00049       -0.06847
   4222.00        0.00000       -0.07010
   4223.00        0.00049       -0.07173
   4224.00        0.00098       -0.07338
   4225.00        0.00146       -0.07504
   4226.00        0.00195       -0.07671
   4227.00        0.00244       -0.07835
   4228.00        0.00244       -0.08000
   4229.00        0.00244       -0.08162
   4230.00        0.00244       -0.08324
   4231.00        0.00244       -0.08481
   4232.00        0.00244       -0.08635
   4233.00        0.00244       -0.08786
   4234.00        0.00244       -0.08934
   4235.00        0.00244       -0.09076
   4236.00        0.00244       -0.09213
   4237.00        0.00244       -0.09344
   4238.00        0.00244       -0.09471
   4239.00        0.00244       -0.09592
   4240.00        0.00244       -0.09705
   4241.00        0.00244       -0.09811
   4242.00        0.00195       -0.09911
   4243.00        0.00146       -0.10002
   4244.00        0.00098       -0.10088
   4245.00        0.00049       -0.10164
   4246.00        0.00000       -0.10233
   4247.00       -0.00049       -0.10292
   4248.00       -0.00098       -0.10344
   4249.00       -0.00146       -0.10388
   4250.00       -0.00195       -0.10423
   4251.00       -0.00244       -0.10449
   4252.00       -0.00293       -0.10468
   4253.00       -0.00342       -0.10478
   4254.00       -0.00391       -0.10478
   4255.00       -0.00439       -0.10472
   4256.00       -0.00488       -0.10455
   4257.00       -0.00537       -0.10432
   4258.00       -0.00586       -0.10400
   4259.00       -0.00586       -0.10361
   4260.00       -0.00586       -0.10315
   4261.00       -0.00586       -0.10260
   4262.00       -0.00586       -0.10199
   4263.00       -0.00586       -0.10130
   4264.00       -0.00586       -0.10056
   4265.00       -0.00586       -0.09976
   4266.00       -0.00586       -0.09889
   4267.00       -0.00586       -0.09798
   4268.00       -0.00586       -0.09702
   4269.00       -0.00586       -0.09601
   4270.00       -0.00586       -0.09496
   4271.00       -0.00586       -0.09386
   4272.00       -0.00586       -0.09274
   4273.00       -0.00537       -0.09160
   4274.00       -0.00488       -0.09042
   4275.00       -0.00439       -0.08923
   4276.00       -0.00391       -0.08804
   4277.00       -0.00342       -0.08684
   4278.00       -0.00293       -0.08563
   4279.00       -0.00244       -0.08443
   4280.00       -0.00195       -0.08322
   4281.00       -0.00146       -0.08205
   4282.00       -0.00098       -0.08089
   4283.00       -0.00049       -0.07974
   4284.00        0.00000       -0.07864
   4285.00        0.00049       -0.07756
   4286.00        0.00098       -0.07654
   4287.00        0.00195       -0.07555
   4288.00        0.00293       -0.07460
   4289.00        0.00391       -0.07373
   4290.00        0.00488       -0.07291
   4291.00        0.00586       -0.07214
   4292.00        0.00684       -0.07146
   4293.00        0.00781       -0.07085
   4294.00        0.00879       -0.07031
   4295.00        0.00977       -0.06987
   4296.00        0.01074       -0.06950
   4297.00        0.01172       -0.06923
   4298.00        0.01270       -0.06905
   4299.00        0.01367       -0.06897
   4300.00        0.01465       -0.06900
   4301.00        0.01562       -0.06912
   4302.00        0.01660       -0.06935
   4303.00        0.01758       -0.06970
   4304.00        0.01855       -0.07016
   4305.00        0.01953       -0.07074
   4306.00        0.02051       -0.07143
   4307.00        0.02148       -0.07224
   4308.00        0.02246       -0.07318
   4309.00        0.02344       -0.07423
   4310.00        0.02441       -0.07541
   4311.00        0.02539       -0.07672
   4312.00        0.02588       -0.07816
   4313.00        0.02637       -0.07971
   4314.00        0.02686       -0.08139
   4315.00        0.02734       -0.08321
   4316.00        0.02783       -0.08514
   4317.00        0.02832       -0.08720
   4318.00        0.02881       -0.08939
   4319.00        0.02930       -0.09171
   4320.00        0.02979       -0.09413
   4321.00        0.03027       -0.09669
   4322.00        0.03076       -0.09937
   4323.00        0.03125       -0.10217
   4324.00        0.03174       -0.10507
   4325.00        0.03223       -0.10811
   4326.00        0.03271       -0.11125
   4327.00        0.03320       -0.11450
   4328.00        0.03369       -0.11786
   4329.00        0.03418       -0.12131
   4330.00        0.03418       -0.12488
   4331.00        0.03418       -0.12854
   4332.00        0.03418       -0.13229
   4333.00        0.03418       -0.13614
   4334.00        0.03418       -0.14008
   4335.00        0.03418       -0.14409
   4336.00        0.03418       -0.14818
   4337.00        0.03418       -0.15236
   4338.00        0.03418       -0.15660
   4339.00        0.03418       -0.16092
   4340.00        0.03418       -0.16530
   4341.00        0.03418       -0.16972
   4342.00        0.03418       -0.17422
   4343.00        0.03418       -0.17876
   4344.00        0.03418       -0.18335
   4345.00        0.03418       -0.18797
   4346.00        0.03418       -0.19264
   4347.00        0.03418       -0.19734
   4348.00        0.03418       -0.20206
   4349.00        0.03418       -0.20680
   4350.00        0.03418       -0.21156
   4351.00        0.03418       -0.21635
   4352.00        0.03418       -0.22113
   4353.00        0.03418       -0.22592
   4354.00        0.03418       -0.23071
   4355.00        0.03418       -0.23549
   4356.00        0.03418       -0.24026
   4357.00        0.03418       -0.24501
   4358.00        0.03418       -0.24976
   4359.00        0.03418       -0.25446
   4360.00        0.03418       -0.25914
   4361.00        0.03418       -0.26379
   4362.00        0.03418       -0.26840
   4363.00        0.03418       -0.27296
   4364.00        0.03418       -0.27748
   4365.00        0.03418       -0.28195
   4366.00        0.03418       -0.28638
   4367.00        0.03418       -0.29073
   4368.00        0.03418       -0.29503
   4369.00        0.03418       -0.29926
   4370.00        0.03418       -0.30341
   4371.00        0.03418       -0.30750
   4372.00        0.03418       -0.31149
   4373.00        0.03418       -0.31541
   4374.00        0.03418       -0.31926
   4375.00        0.03418       -0.32301
   4376.00        0.03418       -0.32668
   4377.00        0.03418       -0.33025
   4378.00        0.03369       -0.33372
   4379.00        0.03320       -0.33710
   4380.00        0.03271       -0.34038
   4381.00        0.03223       -0.34355
   4382.00        0.03174       -0.34662
   4383.00        0.03125       -0.34958
   4384.00        0.03076       -0.35243
   4385.00        0.03027       -0.35516
   4386.00        0.02979       -0.35779
   4387.00        0.02930       -0.36031
   4388.00        0.02881       -0.36270
   4389.00        0.02832       -0.36499
   4390.00        0.02783       -0.36716
   4391.00        0.02734       -0.36920
   4392.00        0.02637       -0.37114
   4393.00        0.02539       -0.37294
   4394.00        0.02441       -0.37463
   4395.00        0.02344       -0.37621
   4396.00        0.02246       -0.37767
   4397.00        0.02148       -0.37900
   4398.00        0.02051       -0.38022
   4399.00        0.01953       -0.38132
   4400.00        0.01855       -0.38231
   4401.00        0.01758       -0.38318
   4402.00        0.01660       -0.38393
   4403.00        0.01562       -0.38457
   4404.00        0.01465       -0.38510
   4405.00        0.01367       -0.38551
   4406.00        0.01221       -0.38582
   4407.00        0.01074       -0.38602
   4408.00        0.00928       -0.38611
   4409.00        0.00781       -0.38611
   4410.00        0.00635       -0.38600
   4411.00        0.00488       -0.38579
   4412.00        0.00342       -0.38548
   4413.00        0.00195       -0.38509
   4414.00        0.00049       -0.38458
   4415.00       -0.00098       -0.38400
   4416.00       -0.00244       -0.38335
   4417.00       -0.00391       -0.38260
   4418.00       -0.00537       -0.38176
   4419.00       -0.00684       -0.38086
   4420.00       -0.00830       -0.37988
   4421.00       -0.00977       -0.37883
   4422.00       -0.01123       -0.37770
   4423.00       -0.01270       -0.37653
   4424.00       -0.01416       -0.37527
   4425.00       -0.01562       -0.37398
   4426.00       -0.01709       -0.37262
   4427.00       -0.01855       -0.37122
   4428.00       -0.02002       -0.36975
   4429.00       -0.02148       -0.36826
   4430.00       -0.02295       -0.36671
   4431.00       -0.02441       -0.36513
   4432.00       -0.02588       -0.36353
   4433.00       -0.02734       -0.36188
   4434.00       -0.02832       -0.36020
   4435.00       -0.02930       -0.35851
   4436.00       -0.03027       -0.35678
   4437.00       -0.03125       -0.35506
   4438.00       -0.03223       -0.35330
   4439.00       -0.03320       -0.35153
   4440.00       -0.03418       -0.34976
   4441.00       -0.03516       -0.34798
   4442.00       -0.03613       -0.34619
   4443.00       -0.03662       -0.34441
   4444.00       -0.03711       -0.34262
   4445.00       -0.03760       -0.34085
   4446.00       -0.03809       -0.33908
   4447.00       -0.03857       -0.33731
   4448.00       -0.03906       -0.33557
   4449.00       -0.03955       -0.33383
   4450.00       -0.03955       -0.33212
   4451.00       -0.03955       -0.33041
   4452.00       -0.03955       -0.32874
   4453.00       -0.03955       -0.32707
   4454.00       -0.03955       -0.32544
   4455.00       -0.03955       -0.32382
   4456.00       -0.03955       -0.32225
   4457.00       -0.03955       -0.32069
   4458.00       -0.03906       -0.31917
   4459.00       -0.03857       -0.31767
   4460.00       -0.03809       -0.31621
   4461.00       -0.03760       -0.31477
   4462.00       -0.03711       -0.31337
   4463.00       -0.03662       -0.31201
   4464.00       -0.03613       -0.31068
   4465.00       -0.03516       -0.30939
   4466.00       -0.03418       -0.30814
   4467.00       -0.03320       -0.30692
   4468.00       -0.03223       -0.30574
   4469.00       -0.03125       -0.30460
   4470.00       -0.03027       -0.30348
   4471.00       -0.02930       -0.30241
   4472.00       -0.02832       -0.30138
   4473.00       -0.02734       -0.30038
   4474.00       -0.02637       -0.29942
   4475.00       -0.02539       -0.29849
   4476.00       -0.02393       -0.29761
   4477.00       -0.02246       -0.29675
   4478.00       -0.02100       -0.29593
   4479.00       -0.01953       -0.29514
   4480.00       -0.01807       -0.29439
   4481.00       -0.01660       -0.29366
   4482.00       -0.01514       -0.29297
   4483.00       -0.01367       -0.29230
   4484.00       -0.01221       -0.29167
   4485.00       -0.01074       -0.29106
   4486.00       -0.00928       -0.29047
   4487.00       -0.00781       -0.28992
   4488.00       -0.00635       -0.28938
   4489.00       -0.00488       -0.28886
   4490.00       -0.00342       -0.28836
   4491.00       -0.00195       -0.28789
   4492.00       -0.00049       -0.28743
   4493.00        0.00098       -0.28699
   4494.00        0.00244       -0.28654
   4495.00        0.00391       -0.28613
   4496.00        0.00537       -0.28572
   4497.00        0.00684       -0.28532
   4498.00        0.00830       -0.28493
   4499.00        0.00977       -0.28453
   4500.00        0.01123       -0.28415
   4501.00        0.01221       -0.28375
   4502.00        0.01318       -0.28336
   4503.00        0.01416       -0.28296
   4504.00        0.01514       -0.28256
   4505.00        0.01611       -0.28215
   4506.00        0.01709       -0.28174
   4507.00        0.01807       -0.28131
   4508.00        0.01904       -0.28085
   4509.00        0.02002       -0.28040
   4510.00        0.02100       -0.27991
   4511.00        0.02197       -0.27940
   4512.00        0.02295       -0.27887
   4513.00        0.02393       -0.27832
   4514.00        0.02490       -0.27774
   4515.00        0.02588       -0.27713
   4516.00        0.02686       -0.27647
   4517.00        0.02734       -0.27579
   4518.00        0.02783       -0.27507
   4519.00        0.02832       -0.27431
   4520.00        0.02881       -0.27350
   4521.00        0.02930       -0.27264
   4522.00        0.02979       -0.27174
   4523.00        0.03027       -0.27078
   4524.00        0.03076       -0.26979
   4525.00        0.03125       -0.26872
   4526.00        0.03174       -0.26759
   4527.00        0.03223       -0.26642
   4528.00        0.03271       -0.26517
   4529.00        0.03320       -0.26385
   4530.00        0.03369       -0.26248
   4531.00        0.03418       -0.26103
   4532.00        0.03467       -0.25951
   4533.00        0.03467       -0.25790
   4534.00        0.03467       -0.25621
   4535.00        0.03467       -0.25446
   4536.00        0.03467       -0.25261
   4537.00        0.03467       -0.25069
   4538.00        0.03467       -0.24866
   4539.00        0.03467       -0.24655
   4540.00        0.03467       -0.24434
   4541.00        0.03467       -0.24205
   4542.00        0.03467       -0.23964
   4543.00        0.03467       -0.23715
   4544.00        0.03467       -0.23454
   4545.00        0.03467       -0.23184
   4546.00        0.03467       -0.22903
   4547.00        0.03467       -0.22612
   4548.00        0.03418       -0.22310
   4549.00        0.03369       -0.21997
   4550.00        0.03320       -0.21674
   4551.00        0.03271       -0.21338
   4552.00        0.03223       -0.20992
   4553.00        0.03174       -0.20633
   4554.00        0.03125       -0.20264
   4555.00        0.03076       -0.19884
   4556.00        0.03027       -0.19492
   4557.00        0.02979       -0.19087
   4558.00        0.02930       -0.18672
   4559.00        0.02881       -0.18246
   4560.00        0.02832       -0.17809
   4561.00        0.02783       -0.17358
   4562.00        0.02734       -0.16899
   4563.00        0.02637       -0.16428
   4564.00        0.02539       -0.15944
   4565.00        0.02441       -0.15451
   4566.00        0.02344       -0.14946
   4567.00        0.02246       -0.14432
   4568.00        0.02148       -0.13905
   4569.00        0.02051       -0.13370
   4570.00        0.01953       -0.12825
   4571.00        0.01855       -0.12270
   4572.00        0.01758       -0.11705
   4573.00        0.01660       -0.11131
   4574.00        0.01562       -0.10548
   4575.00        0.01465       -0.09958
   4576.00        0.01367       -0.09360
   4577.00        0.01270       -0.08752
   4578.00        0.01172       -0.08139
   4579.00        0.01025       -0.07520
   4580.00        0.00879       -0.06892
   4581.00        0.00732       -0.06261
   4582.00        0.00586       -0.05623
   4583.00        0.00439       -0.04980
   4584.00        0.00293       -0.04333
   4585.00        0.00146       -0.03683
   4586.00        0.00000       -0.03029
   4587.00       -0.00146       -0.02373
   4588.00       -0.00293       -0.01715
   4589.00       -0.00439       -0.01056
   4590.00       -0.00586       -0.00395
   4591.00       -0.00732        0.00264
   4592.00       -0.00879        0.00923
   4593.00       -0.01025        0.01582
   4594.00       -0.01172        0.02238
   4595.00       -0.01318        0.02892
   4596.00       -0.01465        0.03542
   4597.00       -0.01611        0.04189
   4598.00       -0.01709        0.04829
   4599.00       -0.01807        0.05466
   4600.00       -0.01904        0.06094
   4601.00       -0.02002        0.06718
   4602.00       -0.02100        0.07333
   4603.00       -0.02197        0.07941
   4604.00       -0.02295        0.08537
   4605.00       -0.02393        0.09126
   4606.00       -0.02490        0.09703
   4607.00       -0.02588        0.10269
   4608.00       -0.02686        0.10823
   4609.00       -0.02783        0.11366
   4610.00       -0.02881        0.11894
   4611.00       -0.02930        0.12408
   4612.00       -0.02979        0.12909
   4613.00       -0.03027        0.13394
   4614.00       -0.03076        0.13863
   4615.00       -0.03125        0.14316
   4616.00       -0.03174        0.14752
   4617.00       -0.03223        0.15170
   4618.00       -0.03271        0.15570
   4619.00       -0.03320        0.15952
   4620.00       -0.03320        0.16315
   4621.00       -0.03320        0.16656
   4622.00       -0.03320        0.16980
   4623.00       -0.03320        0.17282
   4624.00       -0.03320        0.17564
   4625.00       -0.03320        0.17825
   4626.00       -0.03320        0.18063
   4627.00       -0.03320        0.18282
   4628.00       -0.03271        0.18475
   4629.00       -0.03223        0.18649
   4630.00       -0.03174        0.18799
   4631.00       -0.03125        0.18927
   4632.00       -0.03076        0.19031
   4633.00       -0.03027        0.19112
   4634.00       -0.02979        0.19171
   4635.00       -0.02930        0.19206
   4636.00       -0.02881        0.19217
   4637.00       -0.02783        0.19206
   4638.00       -0.02686        0.19171
   4639.00       -0.02588        0.19113
   4640.00       -0.02490        0.19032
   4641.00       -0.02393        0.18929
   4642.00       -0.02295        0.18802
   4643.00       -0.02197        0.18652
   4644.00       -0.02100        0.18481
   4645.00       -0.02002        0.18288
   4646.00       -0.01904        0.18073
   4647.00       -0.01807        0.17836
   4648.00       -0.01709        0.17577
   4649.00       -0.01611        0.17297
   4650.00       -0.01514        0.16998
   4651.00       -0.01367        0.16678
   4652.00       -0.01221        0.16339
   4653.00       -0.01074        0.15981
   4654.00       -0.00928        0.15602
   4655.00       -0.00781        0.15207
   4656.00       -0.00635        0.14793
   4657.00       -0.00488        0.14363
   4658.00       -0.00342        0.13916
   4659.00       -0.00195        0.13452
   4660.00       -0.00049        0.12973
   4661.00        0.00098        0.12480
   4662.00        0.00244        0.11972
   4663.00        0.00391        0.11450
   4664.00        0.00488        0.10915
   4665.00        0.00586        0.10367
   4666.00        0.00684        0.09807
   4667.00        0.00781        0.09238
   4668.00        0.00879        0.08656
   4669.00        0.00977        0.08066
   4670.00        0.01074        0.07465
   4671.00        0.01172        0.06856
   4672.00        0.01270        0.06239
   4673.00        0.01367        0.05617
   4674.00        0.01465        0.04987
   4675.00        0.01562        0.04350
   4676.00        0.01660        0.03709
   4677.00        0.01758        0.03064
   4678.00        0.01855        0.02414
   4679.00        0.01904        0.01761
   4680.00        0.01953        0.01106
   4681.00        0.02002        0.00450
   4682.00        0.02051       -0.00209
   4683.00        0.02100       -0.00867
   4684.00        0.02148       -0.01526
   4685.00        0.02197       -0.02184
   4686.00        0.02246       -0.02841
   4687.00        0.02295       -0.03496
   4688.00        0.02344       -0.04147
   4689.00        0.02393       -0.04797
   4690.00        0.02441       -0.05443
   4691.00        0.02441       -0.06084
   4692.00        0.02441       -0.06720
   4693.00        0.02441       -0.07352
   4694.00        0.02441       -0.07977
   4695.00        0.02441       -0.08595
   4696.00        0.02441       -0.09209
   4697.00        0.02441       -0.09813
   4698.00        0.02441       -0.10410
   4699.00        0.02441       -0.10999
   4700.00        0.02441       -0.11578
   4701.00        0.02441       -0.12149
   4702.00        0.02441       -0.12711
   4703.00        0.02441       -0.13261
   4704.00        0.02441       -0.13803
   4705.00        0.02441       -0.14333
   4706.00        0.02441       -0.14851
   4707.00        0.02393       -0.15359
   4708.00        0.02344       -0.15855
   4709.00        0.02295       -0.16339
   4710.00        0.02246       -0.16811
   4711.00        0.02197       -0.17270
   4712.00        0.02148       -0.17715
   4713.00        0.02100       -0.18149
   4714.00        0.02051       -0.18568
   4715.00        0.02002       -0.18974
   4716.00        0.01953       -0.19366
   4717.00        0.01904       -0.19745
   4718.00        0.01855       -0.20110
   4719.00        0.01807       -0.20459
   4720.00        0.01758       -0.20795
   4721.00        0.01709       -0.21117
   4722.00        0.01660       -0.21423
   4723.00        0.01611       -0.21716
   4724.00        0.01562       -0.21996
   4725.00        0.01514       -0.22258
   4726.00        0.01465       -0.22507
   4727.00        0.01416       -0.22742
   4728.00        0.01367       -0.22961
   4729.00        0.01318       -0.23167
   4730.00        0.01270       -0.23358
   4731.00        0.01270       -0.23534
   4732.00        0.01270       -0.23697
   4733.00        0.01270       -0.23845
   4734.00        0.01270       -0.23978
   4735.00        0.01270       -0.24098
   4736.00        0.01270       -0.24205
   4737.00        0.01270       -0.24298
   4738.00        0.01270       -0.24377
   4739.00        0.01270       -0.24443
   4740.00        0.01270       -0.24498
   4741.00        0.01270       -0.24538
   4742.00        0.01270       -0.24567
   4743.00        0.01270       -0.24583
   4744.00        0.01270       -0.24588
   4745.00        0.01270       -0.24582
   4746.00        0.01270       -0.24564
   4747.00        0.01270       -0.24536
   4748.00        0.01270       -0.24496
   4749.00        0.01270       -0.24448
   4750.00        0.01270       -0.24388
   4751.00        0.01270       -0.24319
   4752.00        0.01270       -0.24240
   4753.00        0.01270       -0.24153
   4754.00        0.01270       -0.24059
   4755.00        0.01270       -0.23955
   4756.00        0.01270       -0.23843
   4757.00        0.01270       -0.23724
   4758.00        0.01270       -0.23599
   4759.00        0.01270       -0.23466
   4760.00        0.01270       -0.23328
   4761.00        0.01270       -0.23184
   4762.00        0.01270       -0.23033
   4763.00        0.01270       -0.22878
   4764.00        0.01270       -0.22717
   4765.00        0.01270       -0.22552
   4766.00        0.01270       -0.22383
   4767.00        0.01318       -0.22211
   4768.00        0.01367       -0.22034
   4769.00        0.01416       -0.21854
   4770.00        0.01465       -0.21671
   4771.00        0.01514       -0.21484
   4772.00        0.01562       -0.21295
   4773.00        0.01611       -0.21104
   4774.00        0.01660       -0.20912
   4775.00        0.01709       -0.20717
   4776.00        0.01758       -0.20522
   4777.00        0.01807       -0.20323
   4778.00        0.01855       -0.20125
   4779.00        0.01904       -0.19925
   4780.00        0.01953       -0.19724
   4781.00        0.02002       -0.19522
   4782.00        0.02051       -0.19321
   4783.00        0.02100       -0.19118
   4784.00        0.02148       -0.18915
   4785.00        0.02197       -0.18710
   4786.00        0.02197       -0.18506
   4787.00        0.02197       -0.18303
   4788.00        0.02197       -0.18097
   4789.00        0.02197       -0.17892
   4790.00        0.02197       -0.17688
   4791.00        0.02197       -0.17482
   4792.00        0.02197       -0.17276
   4793.00        0.02197       -0.17070
   4794.00        0.02197       -0.16862
   4795.00        0.02197       -0.16655
   4796.00        0.02197       -0.16447
   4797.00        0.02197       -0.16237
   4798.00        0.02197       -0.16026
   4799.00        0.02197       -0.15816
   4800.00        0.02197       -0.15602
   4801.00        0.02197       -0.15387
   4802.00        0.02197       -0.15169
   4803.00        0.02197       -0.14951
   4804.00        0.02197       -0.14728
   4805.00        0.02197       -0.14503
   4806.00        0.02197       -0.14276
   4807.00        0.02197       -0.14046
   4808.00        0.02197       -0.13812
   4809.00        0.02197       -0.13574
   4810.00        0.02246       -0.13332
   4811.00        0.02295       -0.13086
   4812.00        0.02344       -0.12836
   4813.00        0.02393       -0.12581
   4814.00        0.02441       -0.12321
   4815.00        0.02490       -0.12056
   4816.00        0.02539       -0.11786
   4817.00        0.02588       -0.11510
   4818.00        0.02637       -0.11226
   4819.00        0.02637       -0.10938
   4820.00        0.02637       -0.10643
   4821.00        0.02637       -0.10341
   4822.00        0.02637       -0.10033
   4823.00        0.02637       -0.09717
   4824.00        0.02637       -0.09393
   4825.00        0.02637       -0.09062
   4826.00        0.02637       -0.08723
   4827.00        0.02637       -0.08377
   4828.00        0.02637       -0.08023
   4829.00        0.02637       -0.07660
   4830.00        0.02637       -0.07289
   4831.00        0.02637       -0.06909
   4832.00        0.02637       -0.06522
   4833.00        0.02637       -0.06125
   4834.00        0.02637       -0.05721
   4835.00        0.02637       -0.05305
   4836.00        0.02637       -0.04883
   4837.00        0.02637       -0.04453
   4838.00        0.02637       -0.04012
   4839.00        0.02637       -0.03563
   4840.00        0.02637       -0.03105
   4841.00        0.02637       -0.02640
   4842.00        0.02637       -0.02165
   4843.00        0.02588       -0.01682
   4844.00        0.02539       -0.01192
   4845.00        0.02490       -0.00691
   4846.00        0.02441       -0.00185
   4847.00        0.02393        0.00331
   4848.00        0.02344        0.00854
   4849.00        0.02295        0.01384
   4850.00        0.02246        0.01923
   4851.00        0.02197        0.02466
   4852.00        0.02148        0.03018
   4853.00        0.02100        0.03575
   4854.00        0.02002        0.04140
   4855.00        0.01904        0.04710
   4856.00        0.01807        0.05286
   4857.00        0.01709        0.05867
   4858.00        0.01611        0.06453
   4859.00        0.01514        0.07045
   4860.00        0.01416        0.07640
   4861.00        0.01318        0.08240
   4862.00        0.01221        0.08842
   4863.00        0.01123        0.09448
   4864.00        0.01025        0.10059
   4865.00        0.00928        0.10670
   4866.00        0.00830        0.11284
   4867.00        0.00684        0.11900
   4868.00        0.00537        0.12518
   4869.00        0.00391        0.13136
   4870.00        0.00244        0.13756
   4871.00        0.00098        0.14375
   4872.00       -0.00049        0.14995
   4873.00       -0.00195        0.15614
   4874.00       -0.00342        0.16232
   4875.00       -0.00488        0.16850
   4876.00       -0.00635        0.17465
   4877.00       -0.00781        0.18079
   4878.00       -0.00928        0.18690
   4879.00       -0.01074        0.19299
   4880.00       -0.01221        0.19905
   4881.00       -0.01367        0.20506
   4882.00       -0.01514        0.21104
   4883.00       -0.01660        0.21700
   4884.00       -0.01758        0.22289
   4885.00       -0.01855        0.22873
   4886.00       -0.01953        0.23453
   4887.00       -0.02051        0.24028
   4888.00       -0.02148        0.24596
   4889.00       -0.02246        0.25159
   4890.00       -0.02344        0.25714
   4891.00       -0.02441        0.26263
   4892.00       -0.02539        0.26805
   4893.00       -0.02637        0.27341
   4894.00       -0.02734        0.27869
   4895.00       -0.02832        0.28387
   4896.00       -0.02930        0.28900
   4897.00       -0.02979        0.29404
   4898.00       -0.03027        0.29898
   4899.00       -0.03076        0.30385
   4900.00       -0.03125        0.30862
   4901.00       -0.03174        0.31331
   4902.00       -0.03223        0.31790
   4903.00       -0.03271        0.32240
   4904.00       -0.03320        0.32680
   4905.00       -0.03320        0.33112
   4906.00       -0.03320        0.33531
   4907.00       -0.03320        0.33943
   4908.00       -0.03320        0.34343
   4909.00       -0.03320        0.34734
   4910.00       -0.03320        0.35114
   4911.00       -0.03320        0.35484
   4912.00       -0.03320        0.35843
   4913.00       -0.03320        0.36192
   4914.00       -0.03271        0.36531
   4915.00       -0.03223        0.36859
   4916.00       -0.03174        0.37177
   4917.00       -0.03125        0.37483
   4918.00       -0.03076        0.37779
   4919.00       -0.03027        0.38065
   4920.00       -0.02979        0.38339
   4921.00       -0.02930        0.38605
   4922.00       -0.02881        0.38858
   4923.00       -0.02832        0.39102
   4924.00       -0.02734        0.39336
   4925.00       -0.02637        0.39560
   4926.00       -0.02539        0.39774
   4927.00       -0.02441        0.39977
   4928.00       -0.02344        0.40170
   4929.00       -0.02246        0.40355
   4930.00       -0.02148        0.40529
   4931.00       -0.02051        0.40694
   4932.00       -0.01953        0.40848
   4933.00       -0.01855        0.40994
   4934.00       -0.01758        0.41132
   4935.00       -0.01660        0.41260
   4936.00       -0.01562        0.41380
   4937.00       -0.01465        0.41492
   4938.00       -0.01367        0.41594
   4939.00       -0.01270        0.41690
   4940.00       -0.01172        0.41779
   4941.00       -0.01074        0.41859
   4942.00       -0.00977        0.41934
   4943.00       -0.00879        0.42001
   4944.00       -0.00781        0.42062
   4945.00       -0.00684        0.42117
   4946.00       -0.00586        0.42166
   4947.00       -0.00488        0.42210
   4948.00       -0.00439        0.42250
   4949.00       -0.00391        0.42284
   4950.00       -0.00342        0.42314
   4951.00       -0.00293        0.42340
   4952.00       -0.00244        0.42363
   4953.00       -0.00195        0.42383
   4954.00       -0.00146        0.42398
   4955.00       -0.00098        0.42412
   4956.00       -0.00049        0.42422
   4957.00        0.00000        0.42432
   4958.00        0.00049        0.42439
   4959.00        0.00098        0.42445
   4960.00        0.00146        0.42450
   4961.00        0.00195        0.42455
   4962.00        0.00244        0.42459
   4963.00        0.00293        0.42462
   4964.00        0.00293        0.42465
   4965.00        0.00293        0.42468
   4966.00        0.00293        0.42473
   4967.00        0.00293        0.42479
   4968.00        0.00293        0.42485
   4969.00        0.00293        0.42493
   4970.00        0.00293        0.42500
   4971.00        0.00293        0.42511
   4972.00        0.00293        0.42523
   4973.00        0.00293        0.42537
   4974.00        0.00293        0.42554
   4975.00        0.00293        0.42572
   4976.00        0.00293        0.42593
   4977.00        0.00293        0.42616
   4978.00        0.00293        0.42641
   4979.00        0.00293        0.42668
   4980.00        0.00293        0.42699
   4981.00        0.00293        0.42732
   4982.00        0.00293        0.42767
   4983.00        0.00293        0.42804
   4984.00        0.00293        0.42844
   4985.00        0.00293        0.42886
   4986.00        0.00293        0.42931
   4987.00        0.00293        0.42976
   4988.00        0.00293        0.43024
   4989.00        0.00293        0.43073
   4990.00        0.00293        0.43123
   4991.00        0.00293        0.43175
   4992.00        0.00293        0.43228
   4993.00        0.00293        0.43282
   4994.00        0.00293        0.43335
   4995.00        0.00293        0.43390
   4996.00        0.00293        0.43443
   4997.00        0.00293        0.43495
   4998.00        0.00293        0.43549
   4999.00        0.00293        0.43599
   5000.00        0.00293        0.43648
   5001.00        0.00293        0.43694
   5002.00        0.00293        0.43738
   5003.00        0.00293        0.43779
   5004.00        0.00293        0.43816
   5005.00        0.00293        0.43848
   5006.00        0.00293        0.43877
   5007.00        0.00293        0.43901
   5008.00        0.00293        0.43918
   5009.00        0.00293        0.43930
   5010.00        0.00293        0.43936
   5011.00        0.00293        0.43935
   5012.00        0.00293        0.43927
   5013.00        0.00293        0.43910
   5014.00        0.00293        0.43884
   5015.00        0.00293        0.43851
   5016.00        0.00293        0.43808
   5017.00        0.00293        0.43755
   5018.00        0.00293        0.43690
   5019.00        0.00293        0.43616
   5020.00        0.00293        0.43530
   5021.00        0.00293        0.43433
   5022.00        0.00293        0.43324
   5023.00        0.00293        0.43202
   5024.00        0.00293        0.43066
   5025.00        0.00293        0.42918
   5026.00        0.00293        0.42757
   5027.00        0.00293        0.42581
   5028.00        0.00293        0.42390
   5029.00        0.00293        0.42186
   5030.00        0.00293        0.41966
   5031.00        0.00293        0.41731
   5032.00        0.00293        0.41481
   5033.00        0.00293        0.41216
   5034.00        0.00293        0.40935
   5035.00        0.00293        0.40637
   5036.00        0.00293        0.40324
   5037.00        0.00293        0.39996
   5038.00        0.00293        0.39651
   5039.00        0.00293        0.39291
   5040.00        0.00293        0.38914
   5041.00        0.00293        0.38522
   5042.00        0.00293        0.38113
   5043.00        0.00293        0.37689
   5044.00        0.00293        0.37250
   5045.00        0.00293        0.36795
   5046.00        0.00293        0.36325
   5047.00        0.00293        0.35841
   5048.00        0.00293        0.35342
   5049.00        0.00293        0.34828
   5050.00        0.00293        0.34302
   5051.00        0.00293        0.33762
   5052.00        0.00293        0.33208
   5053.00        0.00293        0.32642
   5054.00        0.00293        0.32065
   5055.00        0.00293        0.31476
   5056.00        0.00293        0.30875
   5057.00        0.00293        0.30264
   5058.00        0.00293        0.29645
   5059.00        0.00293        0.29015
   5060.00        0.00293        0.28377
   5061.00        0.00293        0.27731
   5062.00        0.00293        0.27078
   5063.00        0.00293        0.26419
   5064.00        0.00293        0.25754
   5065.00        0.00293        0.25084
   5066.00        0.00293        0.24411
   5067.00        0.00293        0.23734
   5068.00        0.00293        0.23053
   5069.00        0.00293        0.22371
   5070.00        0.00293        0.21689
   5071.00        0.00293        0.21005
   5072.00        0.00293        0.20323
   5073.00        0.00293        0.19641
   5074.00        0.00293        0.18962
   5075.00        0.00293        0.18286
   5076.00        0.00293        0.17615
   5077.00        0.00293        0.16946
   5078.00        0.00293        0.16286
   5079.00        0.00293        0.15630
   5080.00        0.00293        0.14981
   5081.00        0.00293        0.14339
   5082.00        0.00293        0.13707
   5083.00        0.00293        0.13083
   5084.00        0.00293        0.12471
   5085.00        0.00342        0.11868
   5086.00        0.00391        0.11276
   5087.00        0.00439        0.10698
   5088.00        0.00488        0.10130
   5089.00        0.00537        0.09578
   5090.00        0.00586        0.09038
   5091.00        0.00635        0.08513
   5092.00        0.00684        0.08003
   5093.00        0.00732        0.07509
   5094.00        0.00781        0.07031
   5095.00        0.00830        0.06569
   5096.00        0.00879        0.06123
   5097.00        0.00928        0.05696
   5098.00        0.00977        0.05286
   5099.00        0.01025        0.04893
   5100.00        0.01074        0.04520
   5101.00        0.01123        0.04164
   5102.00        0.01172        0.03827
   5103.00        0.01221        0.03510
   5104.00        0.01270        0.03210
   5105.00        0.01318        0.02930
   5106.00        0.01367        0.02670
   5107.00        0.01416        0.02428
   5108.00        0.01416        0.02206
   5109.00        0.01416        0.02003
   5110.00        0.01416        0.01820
   5111.00        0.01416        0.01656
   5112.00        0.01416        0.01509
   5113.00        0.01416        0.01382
   5114.00        0.01416        0.01276
   5115.00        0.01416        0.01186
   5116.00        0.01416        0.01114
   5117.00        0.01416        0.01060
   5118.00        0.01416        0.01025
   5119.00        0.01416        0.01006
   5120.00        0.01416        0.01004
   5121.00        0.01416        0.01019
   5122.00        0.01416        0.01051
   5123.00        0.01367        0.01097
   5124.00        0.01318        0.01160
   5125.00        0.01270        0.01237
   5126.00        0.01221        0.01328
   5127.00        0.01172        0.01433
   5128.00        0.01123        0.01552
   5129.00        0.01074        0.01683
   5130.00        0.01025        0.01826
   5131.00        0.00977        0.01982
   5132.00        0.00928        0.02148
   5133.00        0.00879        0.02325
   5134.00        0.00830        0.02512
   5135.00        0.00781        0.02708
   5136.00        0.00732        0.02914
   5137.00        0.00684        0.03128
   5138.00        0.00635        0.03349
   5139.00        0.00537        0.03578
   5140.00        0.00439        0.03813
   5141.00        0.00342        0.04056
   5142.00        0.00244        0.04301
   5143.00        0.00146        0.04555
   5144.00        0.00049        0.04811
   5145.00       -0.00049        0.05070
   5146.00       -0.00146        0.05334
   5147.00       -0.00244        0.05602
   5148.00       -0.00342        0.05870
   5149.00       -0.00439        0.06142
   5150.00       -0.00537        0.06415
   5151.00       -0.00635        0.06688
   5152.00       -0.00732        0.06963
   5153.00       -0.00781        0.07239
   5154.00       -0.00830        0.07513
   5155.00       -0.00879        0.07788
   5156.00       -0.00928        0.08061
   5157.00       -0.00977        0.08334
   5158.00       -0.01025        0.08606
   5159.00       -0.01074        0.08878
   5160.00       -0.01123        0.09146
   5161.00       -0.01172        0.09413
   5162.00       -0.01221        0.09677
   5163.00       -0.01270        0.09941
   5164.00       -0.01318        0.10201
   5165.00       -0.01367        0.10460
   5166.00       -0.01416        0.10715
   5167.00       -0.01465        0.10968
   5168.00       -0.01514        0.11218
   5169.00       -0.01514        0.11467
   5170.00       -0.01514        0.11713
   5171.00       -0.01514        0.11957
   5172.00       -0.01514        0.12198
   5173.00       -0.01514        0.12436
   5174.00       -0.01514        0.12672
   5175.00       -0.01514        0.12907
   5176.00       -0.01514        0.13141
   5177.00       -0.01514        0.13371
   5178.00       -0.01514        0.13600
   5179.00       -0.01514        0.13829
   5180.00       -0.01514        0.14056
   5181.00       -0.01514        0.14282
   5182.00       -0.01514        0.14508
   5183.00       -0.01465        0.14734
   5184.00       -0.01416        0.14958
   5185.00       -0.01367        0.15184
   5186.00       -0.01318        0.15410
   5187.00       -0.01270        0.15636
   5188.00       -0.01221        0.15863
   5189.00       -0.01172        0.16092
   5190.00       -0.01123        0.16322
   5191.00       -0.01074        0.16554
   5192.00       -0.01025        0.16788
   5193.00       -0.00977        0.17024
   5194.00       -0.00928        0.17262
   5195.00       -0.00879        0.17505
   5196.00       -0.00830        0.17749
   5197.00       -0.00781        0.17998
   5198.00       -0.00732        0.18250
   5199.00       -0.00684        0.18504
   5200.00       -0.00635        0.18764
   5201.00       -0.00586        0.19028
   5202.00       -0.00537        0.19296
   5203.00       -0.00488        0.19569
   5204.00       -0.00439        0.19847
   5205.00       -0.00391        0.20129
   5206.00       -0.00342        0.20418
   5207.00       -0.00293        0.20709
   5208.00       -0.00244        0.21008
   5209.00       -0.00195        0.21310
   5210.00       -0.00146        0.21619
   5211.00       -0.00098        0.21933
   5212.00       -0.00049        0.22252
   5213.00        0.00000        0.22577
   5214.00        0.00049        0.22906
   5215.00        0.00098        0.23241
   5216.00        0.00146        0.23581
   5217.00        0.00195        0.23926
   5218.00        0.00195        0.24277
   5219.00        0.00195        0.24631
   5220.00        0.00195        0.24991
   5221.00        0.00195        0.25356
   5222.00        0.00195        0.25723
   5223.00        0.00195        0.26096
   5224.00        0.00195        0.26471
   5225.00        0.00195        0.26851
   5226.00        0.00195        0.27232
   5227.00        0.00195        0.27618
   5228.00        0.00195        0.28006
   5229.00        0.00195        0.28397
   5230.00        0.00195        0.28789
   5231.00        0.00195        0.29182
   5232.00        0.00195        0.29578
   5233.00        0.00195        0.29973
   5234.00        0.00195        0.30368
   5235.00        0.00195        0.30765
   5236.00        0.00195        0.31160
   5237.00        0.00195        0.31554
   5238.00        0.00195        0.31947
   5239.00        0.00195        0.32338
   5240.00        0.00195        0.32727
   5241.00        0.00146        0.33115
   5242.00        0.00098        0.33498
   5243.00        0.00049        0.33878
   5244.00        0.00000        0.34253
   5245.00       -0.00049        0.34624
   5246.00       -0.00098        0.34991
   5247.00       -0.00146        0.35352
   5248.00       -0.00195        0.35707
   5249.00       -0.00244        0.36057
   5250.00       -0.00293        0.36400
   5251.00       -0.00342        0.36736
   5252.00       -0.00391        0.37065
   5253.00       -0.00391        0.37386
   5254.00       -0.00391        0.37698
   5255.00       -0.00391        0.38002
   5256.00       -0.00391        0.38298
   5257.00       -0.00391        0.38585
   5258.00       -0.00391        0.38861
   5259.00       -0.00391        0.39130
   5260.00       -0.00391        0.39388
   5261.00       -0.00391        0.39635
   5262.00       -0.00391        0.39871
   5263.00       -0.00391        0.40099
   5264.00       -0.00391        0.40314
   5265.00       -0.00391        0.40518
   5266.00       -0.00391        0.40712
   5267.00       -0.00391        0.40895
   5268.00       -0.00391        0.41066
   5269.00       -0.00391        0.41226
   5270.00       -0.00391        0.41374
   5271.00       -0.00391        0.41512
   5272.00       -0.00391        0.41637
   5273.00       -0.00391        0.41751
   5274.00       -0.00391        0.41853
   5275.00       -0.00391        0.41945
   5276.00       -0.00391        0.42024
   5277.00       -0.00391        0.42093
   5278.00       -0.00391        0.42151
   5279.00       -0.00391        0.42198
   5280.00       -0.00391        0.42233
   5281.00       -0.00391        0.42258
   5282.00       -0.00391        0.42273
   5283.00       -0.00342        0.42278
   5284.00       -0.00293        0.42271
   5285.00       -0.00244        0.42255
   5286.00       -0.00195        0.42229
   5287.00       -0.00146        0.42194
   5288.00       -0.00098        0.42149
   5289.00       -0.00049        0.42097
   5290.00        0.00000        0.42035
   5291.00        0.00049        0.41965
   5292.00        0.00098        0.41885
   5293.00        0.00146        0.41800
   5294.00        0.00195        0.41705
   5295.00        0.00244        0.41605
   5296.00        0.00293        0.41496
   5297.00        0.00342        0.41382
   5298.00        0.00391        0.41261
   5299.00        0.00439        0.41133
   5300.00        0.00488        0.41000
   5301.00        0.00537        0.40862
   5302.00        0.00586        0.40718
   5303.00        0.00635        0.40569
   5304.00        0.00684        0.40416
   5305.00        0.00732        0.40257
   5306.00        0.00781        0.40096
   5307.00        0.00830        0.39929
   5308.00        0.00879        0.39758
   5309.00        0.00928        0.39586
   5310.00        0.00977        0.39409
   5311.00        0.01025        0.39229
   5312.00        0.01074        0.39046
   5313.00        0.01123        0.38860
   5314.00        0.01172        0.38672
   5315.00        0.01221        0.38481
   5316.00        0.01270        0.38287
   5317.00        0.01318        0.38092
   5318.00        0.01367        0.37895
   5319.00        0.01416        0.37697
   5320.00        0.01465        0.37495
   5321.00        0.01514        0.37292
   5322.00        0.01562        0.37088
   5323.00        0.01611        0.36880
   5324.00        0.01660        0.36673
   5325.00        0.01709        0.36464
   5326.00        0.01758        0.36253
   5327.00        0.01807        0.36040
   5328.00        0.01855        0.35826
   5329.00        0.01904        0.35609
   5330.00        0.01953        0.35393
   5331.00        0.02002        0.35173
   5332.00        0.02051        0.34952
   5333.00        0.02100        0.34731
   5334.00        0.02148        0.34506
   5335.00        0.02197        0.34280
   5336.00        0.02246        0.34052
   5337.00        0.02295        0.33823
   5338.00        0.02344        0.33591
   5339.00        0.02393        0.33357
   5340.00        0.02441        0.33121
   5341.00        0.02490        0.32883
   5342.00        0.02539        0.32643
   5343.00        0.02588        0.32401
   5344.00        0.02637        0.32155
   5345.00        0.02686        0.31908
   5346.00        0.02734        0.31657
   5347.00        0.02783        0.31406
   5348.00        0.02832        0.31149
   5349.00        0.02881        0.30891
   5350.00        0.02930        0.30630
   5351.00        0.02979        0.30368
   5352.00        0.03027        0.30101
   5353.00        0.03076        0.29832
   5354.00        0.03125        0.29561
   5355.00        0.03174        0.29286
   5356.00        0.03223        0.29008
   5357.00        0.03271        0.28728
   5358.00        0.03320        0.28444
   5359.00        0.03369        0.28159
   5360.00        0.03418        0.27869
   5361.00        0.03467        0.27577
   5362.00        0.03516        0.27283
   5363.00        0.03564        0.26985
   5364.00        0.03613        0.26686
   5365.00        0.03662        0.26384
   5366.00        0.03711        0.26080
   5367.00        0.03760        0.25772
   5368.00        0.03809        0.25464
   5369.00        0.03857        0.25153
   5370.00        0.03906        0.24840
   5371.00        0.03955        0.24524
   5372.00        0.03955        0.24207
   5373.00        0.03955        0.23888
   5374.00        0.03955        0.23569
   5375.00        0.03955        0.23247
   5376.00        0.03955        0.22923
   5377.00        0.03955        0.22600
   5378.00        0.03955        0.22275
   5379.00        0.03955        0.21950
   5380.00        0.03906        0.21623
   5381.00        0.03857        0.21297
   5382.00        0.03809        0.20969
   5383.00        0.03760        0.20642
   5384.00        0.03711        0.20314
   5385.00        0.03662        0.19987
   5386.00        0.03613        0.19659
   5387.00        0.03564        0.19334
   5388.00        0.03467        0.19008
   5389.00        0.03369        0.18683
   5390.00        0.03271        0.18359
   5391.00        0.03174        0.18036
   5392.00        0.03076        0.17714
   5393.00        0.02979        0.17393
   5394.00        0.02881        0.17075
   5395.00        0.02783        0.16757
   5396.00        0.02686        0.16441
   5397.00        0.02539        0.16129
   5398.00        0.02393        0.15817
   5399.00        0.02246        0.15508
   5400.00        0.02100        0.15199
   5401.00        0.01953        0.14896
   5402.00        0.01807        0.14592
   5403.00        0.01660        0.14293
   5404.00        0.01514        0.13995
   5405.00        0.01367        0.13701
   5406.00        0.01221        0.13408
   5407.00        0.01074        0.13120
   5408.00        0.00928        0.12833
   5409.00        0.00781        0.12550
   5410.00        0.00635        0.12270
   5411.00        0.00488        0.11992
   5412.00        0.00342        0.11719
   5413.00        0.00195        0.11449
   5414.00        0.00049        0.11180
   5415.00       -0.00098        0.10916
   5416.00       -0.00244        0.10655
   5417.00       -0.00391        0.10399
   5418.00       -0.00537        0.10144
   5419.00       -0.00684        0.09894
   5420.00       -0.00830        0.09647
   5421.00       -0.00977        0.09402
   5422.00       -0.01123        0.09163
   5423.00       -0.01270        0.08926
   5424.00       -0.01416        0.08694
   5425.00       -0.01514        0.08464
   5426.00       -0.01611        0.08240
   5427.00       -0.01709        0.08017
   5428.00       -0.01807        0.07800
   5429.00       -0.01904        0.07585
   5430.00       -0.02002        0.07376
   5431.00       -0.02100        0.07169
   5432.00       -0.02197        0.06967
   5433.00       -0.02246        0.06769
   5434.00       -0.02295        0.06573
   5435.00       -0.02344        0.06384
   5436.00       -0.02393        0.06198
   5437.00       -0.02441        0.06015
   5438.00       -0.02490        0.05838
   5439.00       -0.02490        0.05664
   5440.00       -0.02490        0.05495
   5441.00       -0.02490        0.05330
   5442.00       -0.02490        0.05171
   5443.00       -0.02490        0.05016
   5444.00       -0.02490        0.04865
   5445.00       -0.02490        0.04718
   5446.00       -0.02441        0.04578
   5447.00       -0.02393        0.04440
   5448.00       -0.02344        0.04309
   5449.00       -0.02295        0.04182
   5450.00       -0.02246        0.04062
   5451.00       -0.02197        0.03946
   5452.00       -0.02148        0.03835
   5453.00       -0.02100        0.03729
   5454.00       -0.02051        0.03629
   5455.00       -0.01953        0.03534
   5456.00       -0.01855        0.03445
   5457.00       -0.01758        0.03362
   5458.00       -0.01660        0.03285
   5459.00       -0.01562        0.03212
   5460.00       -0.01465        0.03146
   5461.00       -0.01367        0.03087
   5462.00       -0.01270        0.03032
   5463.00       -0.01172        0.02983
   5464.00       -0.01074        0.02940
   5465.00       -0.00977        0.02904
   5466.00       -0.00879        0.02873
   5467.00       -0.00781        0.02849
   5468.00       -0.00684        0.02831
   5469.00       -0.00586        0.02818
   5470.00       -0.00488        0.02812
   5471.00       -0.00391        0.02811
   5472.00       -0.00293        0.02817
   5473.00       -0.00195        0.02827
   5474.00       -0.00098        0.02844
   5475.00        0.00000        0.02867
   5476.00        0.00098        0.02896
   5477.00        0.00195        0.02930
   5478.00        0.00293        0.02969
   5479.00        0.00391        0.03015
   5480.00        0.00488        0.03065
   5481.00        0.00586        0.03122
   5482.00        0.00635        0.03183
   5483.00        0.00684        0.03249
   5484.00        0.00732        0.03319
   5485.00        0.00781        0.03395
   5486.00        0.00830        0.03474
   5487.00        0.00879        0.03560
   5488.00        0.00928        0.03648
   5489.00        0.00977        0.03741
   5490.00        0.01025        0.03838
   5491.00        0.01074        0.03938
   5492.00        0.01074        0.04042
   5493.00        0.01074        0.04149
   5494.00        0.01074        0.04259
   5495.00        0.01074        0.04373
   5496.00        0.01074        0.04488
   5497.00        0.01074        0.04607
   5498.00        0.01074        0.04727
   5499.00        0.01074        0.04849
   5500.00        0.01074        0.04974
   5501.00        0.01025        0.05099
   5502.00        0.00977        0.05228
   5503.00        0.00928        0.05356
   5504.00        0.00879        0.05486
   5505.00        0.00830        0.05615
   5506.00        0.00781        0.05746
   5507.00        0.00732        0.05878
   5508.00        0.00684        0.06009
   5509.00        0.00635        0.06139
   5510.00        0.00586        0.06270
   5511.00        0.00537        0.06400
   5512.00        0.00488        0.06529
   5513.00        0.00439        0.06659
   5514.00        0.00391        0.06786
   5515.00        0.00342        0.06912
   5516.00        0.00244        0.07037
   5517.00        0.00146        0.07161
   5518.00        0.00049        0.07283
   5519.00       -0.00049        0.07404
   5520.00       -0.00146        0.07521
   5521.00       -0.00244        0.07637
   5522.00       -0.00342        0.07751
   5523.00       -0.00439        0.07863
   5524.00       -0.00537        0.07971
   5525.00       -0.00635        0.08078
   5526.00       -0.00732        0.08182
   5527.00       -0.00781        0.08282
   5528.00       -0.00830        0.08380
   5529.00       -0.00879        0.08475
   5530.00       -0.00928        0.08568
   5531.00       -0.00977        0.08656
   5532.00       -0.01025        0.08742
   5533.00       -0.01074        0.08824
   5534.00       -0.01123        0.08904
   5535.00       -0.01172        0.08980
   5536.00       -0.01221        0.09052
   5537.00       -0.01270        0.09120
   5538.00       -0.01318        0.09186
   5539.00       -0.01367        0.09248
   5540.00       -0.01416        0.09306
   5541.00       -0.01465        0.09361
   5542.00       -0.01514        0.09412
   5543.00       -0.01562        0.09459
   5544.00       -0.01562        0.09503
   5545.00       -0.01562        0.09543
   5546.00       -0.01562        0.09578
   5547.00       -0.01562        0.09610
   5548.00       -0.01562        0.09637
   5549.00       -0.01562        0.09662
   5550.00       -0.01562        0.09682
   5551.00       -0.01562        0.09697
   5552.00       -0.01562        0.09709
   5553.00       -0.01562        0.09717
   5554.00       -0.01562        0.09720
   5555.00       -0.01562        0.09718
   5556.00       -0.01562        0.09712
   5557.00       -0.01562        0.09703
   5558.00       -0.01562        0.09688
   5559.00       -0.01514        0.09668
   5560.00       -0.01465        0.09644
   5561.00       -0.01416        0.09615
   5562.00       -0.01367        0.09581
   5563.00       -0.01318        0.09541
   5564.00       -0.01270        0.09497
   5565.00       -0.01221        0.09447
   5566.00       -0.01172        0.09392
   5567.00       -0.01123        0.09331
   5568.00       -0.01074        0.09264
   5569.00       -0.01025        0.09192
   5570.00       -0.00977        0.09113
   5571.00       -0.00928        0.09029
   5572.00       -0.00879        0.08937
   5573.00       -0.00830        0.08839
   5574.00       -0.00781        0.08736
   5575.00       -0.00732        0.08626
   5576.00       -0.00684        0.08508
   5577.00       -0.00635        0.08385
   5578.00       -0.00586        0.08253
   5579.00       -0.00537        0.08116
   5580.00       -0.00488        0.07970
   5581.00       -0.00439        0.07817
   5582.00       -0.00391        0.07657
   5583.00       -0.00342        0.07489
   5584.00       -0.00293        0.07314
   5585.00       -0.00244        0.07130
   5586.00       -0.00195        0.06940
   5587.00       -0.00146        0.06741
   5588.00       -0.00098        0.06534
   5589.00       -0.00049        0.06319
   5590.00        0.00000        0.06097
   5591.00        0.00049        0.05867
   5592.00        0.00098        0.05627
   5593.00        0.00146        0.05382
   5594.00        0.00195        0.05127
   5595.00        0.00244        0.04865
   5596.00        0.00293        0.04596
   5597.00        0.00342        0.04318
   5598.00        0.00391        0.04033
   5599.00        0.00439        0.03741
   5600.00        0.00488        0.03441
   5601.00        0.00537        0.03134
   5602.00        0.00586        0.02821
   5603.00        0.00635        0.02501
   5604.00        0.00684        0.02174
   5605.00        0.00732        0.01842
   5606.00        0.00781        0.01503
   5607.00        0.00830        0.01158
   5608.00        0.00879        0.00809
   5609.00        0.00928        0.00453
   5610.00        0.00977        0.00095
   5611.00        0.01025       -0.00270
   5612.00        0.01074       -0.00638
   5613.00        0.01123       -0.01009
   5614.00        0.01172       -0.01382
   5615.00        0.01221       -0.01759
   5616.00        0.01270       -0.02138
   5617.00        0.01318       -0.02519
   5618.00        0.01367       -0.02901
   5619.00        0.01416       -0.03284
   5620.00        0.01465       -0.03667
   5621.00        0.01514       -0.04050
   5622.00        0.01562       -0.04431
   5623.00        0.01611       -0.04811
   5624.00        0.01611       -0.05190
   5625.00        0.01611       -0.05566
   5626.00        0.01611       -0.05939
   5627.00        0.01611       -0.06308
   5628.00        0.01611       -0.06674
   5629.00        0.01611       -0.07034
   5630.00        0.01611       -0.07390
   5631.00        0.01611       -0.07739
   5632.00        0.01611       -0.08083
   5633.00        0.01611       -0.08418
   5634.00        0.01611       -0.08746
   5635.00        0.01611       -0.09067
   5636.00        0.01611       -0.09380
   5637.00        0.01611       -0.09682
   5638.00        0.01611       -0.09975
   5639.00        0.01611       -0.10257
   5640.00        0.01611       -0.10530
   5641.00        0.01611       -0.10791
   5642.00        0.01611       -0.11040
   5643.00        0.01611       -0.11278
   5644.00        0.01611       -0.11502
   5645.00        0.01562       -0.11716
   5646.00        0.01514       -0.11914
   5647.00        0.01465       -0.12100
   5648.00        0.01416       -0.12271
   5649.00        0.01367       -0.12428
   5650.00        0.01318       -0.12572
   5651.00        0.01270       -0.12700
   5652.00        0.01221       -0.12814
   5653.00        0.01172       -0.12912
   5654.00        0.01123       -0.12996
   5655.00        0.01074       -0.13063
   5656.00        0.01025       -0.13116
   5657.00        0.00977       -0.13153
   5658.00        0.00928       -0.13174
   5659.00        0.00879       -0.13181
   5660.00        0.00830       -0.13170
   5661.00        0.00781       -0.13145
   5662.00        0.00732       -0.13104
   5663.00        0.00684       -0.13049
   5664.00        0.00635       -0.12978
   5665.00        0.00586       -0.12892
   5666.00        0.00537       -0.12793
   5667.00        0.00488       -0.12679
   5668.00        0.00439       -0.12549
   5669.00        0.00391       -0.12407
   5670.00        0.00293       -0.12251
   5671.00        0.00195       -0.12082
   5672.00        0.00098       -0.11900
   5673.00        0.00000       -0.11707
   5674.00       -0.00098       -0.11501
   5675.00       -0.00195       -0.11284
   5676.00       -0.00293       -0.11057
   5677.00       -0.00342       -0.10818
   5678.00       -0.00391       -0.10570
   5679.00       -0.00439       -0.10313
   5680.00       -0.00488       -0.10048
   5681.00       -0.00537       -0.09773
   5682.00       -0.00586       -0.09492
   5683.00       -0.00635       -0.09204
   5684.00       -0.00684       -0.08911
   5685.00       -0.00732       -0.08612
   5686.00       -0.00781       -0.08307
   5687.00       -0.00830       -0.07999
   5688.00       -0.00879       -0.07687
   5689.00       -0.00928       -0.07373
   5690.00       -0.00977       -0.07056
   5691.00       -0.01025       -0.06737
   5692.00       -0.01074       -0.06418
   5693.00       -0.01123       -0.06099
   5694.00       -0.01172       -0.05780
   5695.00       -0.01221       -0.05463
   5696.00       -0.01221       -0.05148
   5697.00       -0.01221       -0.04834
   5698.00       -0.01221       -0.04524
   5699.00       -0.01221       -0.04219
   5700.00       -0.01221       -0.03917
   5701.00       -0.01221       -0.03621
   5702.00       -0.01221       -0.03331
   5703.00       -0.01221       -0.03046
   5704.00       -0.01221       -0.02768
   5705.00       -0.01221       -0.02498
   5706.00       -0.01221       -0.02235
   5707.00       -0.01172       -0.01981
   5708.00       -0.01123       -0.01735
   5709.00       -0.01074       -0.01498
   5710.00       -0.01025       -0.01271
   5711.00       -0.00977       -0.01053
   5712.00       -0.00928       -0.00847
   5713.00       -0.00879       -0.00650
   5714.00       -0.00830       -0.00465
   5715.00       -0.00781       -0.00291
   5716.00       -0.00684       -0.00130
   5717.00       -0.00586        0.00021
   5718.00       -0.00488        0.00160
   5719.00       -0.00391        0.00288
   5720.00       -0.00293        0.00403
   5721.00       -0.00195        0.00505
   5722.00       -0.00098        0.00595
   5723.00        0.00000        0.00674
   5724.00        0.00098        0.00740
   5725.00        0.00195        0.00793
   5726.00        0.00293        0.00835
   5727.00        0.00391        0.00864
   5728.00        0.00488        0.00882
   5729.00        0.00586        0.00887
   5730.00        0.00684        0.00880
   5731.00        0.00781        0.00864
   5732.00        0.00928        0.00835
   5733.00        0.01074        0.00795
   5734.00        0.01221        0.00745
   5735.00        0.01367        0.00684
   5736.00        0.01514        0.00613
   5737.00        0.01660        0.00533
   5738.00        0.01807        0.00443
   5739.00        0.01904        0.00343
   5740.00        0.02002        0.00237
   5741.00        0.02100        0.00121
   5742.00        0.02197       -0.00003
   5743.00        0.02295       -0.00133
   5744.00        0.02393       -0.00270
   5745.00        0.02490       -0.00414
   5746.00        0.02588       -0.00563
   5747.00        0.02686       -0.00719
   5748.00        0.02783       -0.00877
   5749.00        0.02881       -0.01042
   5750.00        0.02979       -0.01210
   5751.00        0.03076       -0.01381
   5752.00        0.03174       -0.01555
   5753.00        0.03271       -0.01732
   5754.00        0.03320       -0.01909
   5755.00        0.03369       -0.02089
   5756.00        0.03418       -0.02269
   5757.00        0.03467       -0.02449
   5758.00        0.03516       -0.02631
   5759.00        0.03564       -0.02809
   5760.00        0.03613       -0.02988
   5761.00        0.03662       -0.03165
   5762.00        0.03662       -0.03340
   5763.00        0.03662       -0.03513
   5764.00        0.03662       -0.03682
   5765.00        0.03662       -0.03848
   5766.00        0.03662       -0.04010
   5767.00        0.03662       -0.04169
   5768.00        0.03662       -0.04323
   5769.00        0.03662       -0.04472
   5770.00        0.03613       -0.04616
   5771.00        0.03564       -0.04755
   5772.00        0.03516       -0.04887
   5773.00        0.03467       -0.05014
   5774.00        0.03418       -0.05135
   5775.00        0.03369       -0.05247
   5776.00        0.03320       -0.05354
   5777.00        0.03223       -0.05455
   5778.00        0.03125       -0.05548
   5779.00        0.03027       -0.05634
   5780.00        0.02930       -0.05711
   5781.00        0.02832       -0.05783
   5782.00        0.02734       -0.05846
   5783.00        0.02637       -0.05902
   5784.00        0.02539       -0.05949
   5785.00        0.02441       -0.05989
   5786.00        0.02344       -0.06021
   5787.00        0.02246       -0.06046
   5788.00        0.02100       -0.06062
   5789.00        0.01953       -0.06071
   5790.00        0.01807       -0.06073
   5791.00        0.01660       -0.06067
   5792.00        0.01514       -0.06053
   5793.00        0.01367       -0.06032
   5794.00        0.01221       -0.06004
   5795.00        0.01074       -0.05969
   5796.00        0.00928       -0.05927
   5797.00        0.00781       -0.05878
   5798.00        0.00635       -0.05823
   5799.00        0.00488       -0.05760
   5800.00        0.00342       -0.05693
   5801.00        0.00195       -0.05618
   5802.00        0.00049       -0.05539
   5803.00       -0.00098       -0.05453
   5804.00       -0.00244       -0.05362
   5805.00       -0.00391       -0.05267
   5806.00       -0.00488       -0.05167
   5807.00       -0.00586       -0.05061
   5808.00       -0.00684       -0.04953
   5809.00       -0.00781       -0.04839
   5810.00       -0.00879       -0.04723
   5811.00       -0.00977       -0.04602
   5812.00       -0.01074       -0.04478
   5813.00       -0.01172       -0.04352
   5814.00       -0.01270       -0.04222
   5815.00       -0.01367       -0.04091
   5816.00       -0.01465       -0.03957
   5817.00       -0.01562       -0.03821
   5818.00       -0.01611       -0.03683
   5819.00       -0.01660       -0.03545
   5820.00       -0.01709       -0.03404
   5821.00       -0.01758       -0.03262
   5822.00       -0.01807       -0.03120
   5823.00       -0.01855       -0.02979
   5824.00       -0.01904       -0.02837
   5825.00       -0.01953       -0.02695
   5826.00       -0.02002       -0.02551
   5827.00       -0.02051       -0.02409
   5828.00       -0.02100       -0.02269
   5829.00       -0.02100       -0.02127
   5830.00       -0.02100       -0.01988
   5831.00       -0.02100       -0.01849
   5832.00       -0.02100       -0.01712
   5833.00       -0.02100       -0.01575
   5834.00       -0.02100       -0.01440
   5835.00       -0.02100       -0.01308
   5836.00       -0.02100       -0.01176
   5837.00       -0.02100       -0.01047
   5838.00       -0.02100       -0.00920
   5839.00       -0.02100       -0.00793
   5840.00       -0.02100       -0.00670
   5841.00       -0.02051       -0.00549
   5842.00       -0.02002       -0.00430
   5843.00       -0.01953       -0.00314
   5844.00       -0.01904       -0.00200
   5845.00       -0.01855       -0.00087
   5846.00       -0.01807        0.00021
   5847.00       -0.01758        0.00130
   5848.00       -0.01709        0.00233
   5849.00       -0.01660        0.00336
   5850.00       -0.01611        0.00435
   5851.00       -0.01562        0.00533
   5852.00       -0.01514        0.00627
   5853.00       -0.01465        0.00719
   5854.00       -0.01416        0.00809
   5855.00       -0.01367        0.00896
   5856.00       -0.01318        0.00981
   5857.00       -0.01270        0.01064
   5858.00       -0.01221        0.01143
   5859.00       -0.01172        0.01221
   5860.00       -0.01123        0.01295
   5861.00       -0.01074        0.01369
   5862.00       -0.00977        0.01439
   5863.00       -0.00879        0.01508
   5864.00       -0.00781        0.01573
   5865.00       -0.00684        0.01637
   5866.00       -0.00586        0.01698
   5867.00       -0.00488        0.01759
   5868.00       -0.00391        0.01816
   5869.00       -0.00293        0.01872
   5870.00       -0.00195        0.01926
   5871.00       -0.00098        0.01976
   5872.00        0.00000        0.02026
   5873.00        0.00098        0.02074
   5874.00        0.00195        0.02119
   5875.00        0.00293        0.02164
   5876.00        0.00342        0.02205
   5877.00        0.00391        0.02245
   5878.00        0.00439        0.02284
   5879.00        0.00488        0.02319
   5880.00        0.00537        0.02354
   5881.00        0.00586        0.02388
   5882.00        0.00635        0.02419
   5883.00        0.00684        0.02448
   5884.00        0.00732        0.02475
   5885.00        0.00781        0.02501
   5886.00        0.00830        0.02525
   5887.00        0.00879        0.02548
   5888.00        0.00928        0.02570
   5889.00        0.00977        0.02588
   5890.00        0.01025        0.02605
   5891.00        0.01074        0.02620
   5892.00        0.01123        0.02634
   5893.00        0.01172        0.02646
   5894.00        0.01221        0.02657
   5895.00        0.01270        0.02666
   5896.00        0.01318        0.02672
   5897.00        0.01367        0.02676
   5898.00        0.01416        0.02679
   5899.00        0.01465        0.02681
   5900.00        0.01514        0.02681
   5901.00        0.01562        0.02678
   5902.00        0.01562        0.02675
   5903.00        0.01562        0.02669
   5904.00        0.01562        0.02661
   5905.00        0.01562        0.02650
   5906.00        0.01562        0.02640
   5907.00        0.01562        0.02626
   5908.00        0.01562        0.02611
   5909.00        0.01562        0.02594
   5910.00        0.01562        0.02576
   5911.00        0.01562        0.02554
   5912.00        0.01562        0.02533
   5913.00        0.01562        0.02509
   5914.00        0.01562        0.02483
   5915.00        0.01514        0.02454
   5916.00        0.01465        0.02425
   5917.00        0.01416        0.02394
   5918.00        0.01367        0.02361
   5919.00        0.01318        0.02325
   5920.00        0.01270        0.02289
   5921.00        0.01221        0.02252
   5922.00        0.01172        0.02213
   5923.00        0.01123        0.02171
   5924.00        0.01074        0.02129
   5925.00        0.01025        0.02084
   5926.00        0.00977        0.02039
   5927.00        0.00928        0.01991
   5928.00        0.00830        0.01942
   5929.00        0.00732        0.01892
   5930.00        0.00635        0.01842
   5931.00        0.00537        0.01788
   5932.00        0.00439        0.01735
   5933.00        0.00342        0.01680
   5934.00        0.00244        0.01625
   5935.00        0.00146        0.01569
   5936.00        0.00049        0.01511
   5937.00       -0.00049        0.01451
   5938.00       -0.00146        0.01392
   5939.00       -0.00244        0.01332
   5940.00       -0.00342        0.01271
   5941.00       -0.00439        0.01210
   5942.00       -0.00537        0.01147
   5943.00       -0.00635        0.01085
   5944.00       -0.00732        0.01022
   5945.00       -0.00830        0.00960
   5946.00       -0.00928        0.00896
   5947.00       -0.01025        0.00833
   5948.00       -0.01123        0.00769
   5949.00       -0.01221        0.00705
   5950.00       -0.01318        0.00642
   5951.00       -0.01416        0.00578
   5952.00       -0.01514        0.00516
   5953.00       -0.01611        0.00453
   5954.00       -0.01709        0.00391
   5955.00       -0.01807        0.00330
   5956.00       -0.01904        0.00269
   5957.00       -0.02002        0.00208
   5958.00       -0.02100        0.00150
   5959.00       -0.02197        0.00090
   5960.00       -0.02295        0.00034
   5961.00       -0.02393       -0.00023
   5962.00       -0.02490       -0.00078
   5963.00       -0.02539       -0.00133
   5964.00       -0.02588       -0.00185
   5965.00       -0.02637       -0.00235
   5966.00       -0.02686       -0.00285
   5967.00       -0.02734       -0.00333
   5968.00       -0.02783       -0.00378
   5969.00       -0.02832       -0.00421
   5970.00       -0.02881       -0.00464
   5971.00       -0.02881       -0.00504
   5972.00       -0.02881       -0.00540
   5973.00       -0.02881       -0.00575
   5974.00       -0.02881       -0.00607
   5975.00       -0.02881       -0.00638
   5976.00       -0.02881       -0.00664
   5977.00       -0.02832       -0.00688
   5978.00       -0.02783       -0.00710
   5979.00       -0.02734       -0.00728
   5980.00       -0.02686       -0.00743
   5981.00       -0.02637       -0.00755
   5982.00       -0.02588       -0.00763
   5983.00       -0.02539       -0.00769
   5984.00       -0.02441       -0.00769
   5985.00       -0.02344       -0.00768
   5986.00       -0.02246       -0.00761
   5987.00       -0.02148       -0.00751
   5988.00       -0.02051       -0.00735
   5989.00       -0.01953       -0.00717
   5990.00       -0.01855       -0.00694
   5991.00       -0.01709       -0.00667
   5992.00       -0.01562       -0.00635
   5993.00       -0.01416       -0.00598
   5994.00       -0.01270       -0.00555
   5995.00       -0.01123       -0.00510
   5996.00       -0.00977       -0.00459
   5997.00       -0.00830       -0.00403
   5998.00       -0.00684       -0.00342
   5999.00       -0.00537       -0.00275
   6000.00       -0.00391       -0.00203
   6001.00       -0.00244       -0.00127
   6002.00       -0.00098       -0.00044
   6003.00        0.00098        0.00044
   6004.00        0.00293        0.00137
   6005.00        0.00488        0.00237
   6006.00        0.00684        0.00342
   6007.00        0.00879        0.00452
   6008.00        0.01074        0.00568
   6009.00        0.01270        0.00688
   6010.00        0.01465        0.00815
   6011.00        0.01611        0.00948
   6012.00        0.01758        0.01085
   6013.00        0.01904        0.01228
   6014.00        0.02051        0.01378
   6015.00        0.02197        0.01532
   6016.00        0.02344        0.01691
   6017.00        0.02490        0.01855
   6018.00        0.02637        0.02025
   6019.00        0.02783        0.02200
   6020.00        0.02930        0.02380
   6021.00        0.03076        0.02565
   6022.00        0.03174        0.02753
   6023.00        0.03271        0.02946
   6024.00        0.03369        0.03145
   6025.00        0.03467        0.03346
   6026.00        0.03564        0.03551
   6027.00        0.03662        0.03761
   6028.00        0.03711        0.03973
   6029.00        0.03760        0.04189
   6030.00        0.03809        0.04407
   6031.00        0.03857        0.04628
   6032.00        0.03906        0.04852
   6033.00        0.03955        0.05078
   6034.00        0.03955        0.05305
   6035.00        0.03955        0.05534
   6036.00        0.03955        0.05765
   6037.00        0.03955        0.05997
   6038.00        0.03955        0.06227
   6039.00        0.03955        0.06459
   6040.00        0.03906        0.06691
   6041.00        0.03857        0.06923
   6042.00        0.03809        0.07153
   6043.00        0.03760        0.07382
   6044.00        0.03711        0.07610
   6045.00        0.03662        0.07835
   6046.00        0.03564        0.08058
   6047.00        0.03467        0.08279
   6048.00        0.03369        0.08498
   6049.00        0.03271        0.08711
   6050.00        0.03174        0.08922
   6051.00        0.03076        0.09128
   6052.00        0.02979        0.09331
   6053.00        0.02881        0.09528
   6054.00        0.02783        0.09720
   6055.00        0.02637        0.09908
   6056.00        0.02490        0.10088
   6057.00        0.02344        0.10263
   6058.00        0.02197        0.10431
   6059.00        0.02051        0.10593
   6060.00        0.01904        0.10747
   6061.00        0.01758        0.10895
   6062.00        0.01611        0.11035
   6063.00        0.01465        0.11166
   6064.00        0.01318        0.11292
   6065.00        0.01172        0.11406
   6066.00        0.01025        0.11514
   6067.00        0.00879        0.11613
   6068.00        0.00732        0.11703
   6069.00        0.00586        0.11784
   6070.00        0.00439        0.11856
   6071.00        0.00293        0.11920
   6072.00        0.00146        0.11974
   6073.00        0.00000        0.12019
   6074.00       -0.00098        0.12054
   6075.00       -0.00195        0.12080
   6076.00       -0.00293        0.12097
   6077.00       -0.00391        0.12105
   6078.00       -0.00488        0.12103
   6079.00       -0.00586        0.12093
   6080.00       -0.00684        0.12073
   6081.00       -0.00781        0.12044
   6082.00       -0.00879        0.12006
   6083.00       -0.00977        0.11960
   6084.00       -0.01025        0.11905
   6085.00       -0.01074        0.11841
   6086.00       -0.01123        0.11769
   6087.00       -0.01172        0.11690
   6088.00       -0.01221        0.11603
   6089.00       -0.01270        0.11508
   6090.00       -0.01318        0.11407
   6091.00       -0.01367        0.11299
   6092.00       -0.01367        0.11185
   6093.00       -0.01367        0.11064
   6094.00       -0.01367        0.10938
   6095.00       -0.01367        0.10805
   6096.00       -0.01367        0.10669
   6097.00       -0.01367        0.10527
   6098.00       -0.01367        0.10381
   6099.00       -0.01318        0.10231
   6100.00       -0.01270        0.10077
   6101.00       -0.01221        0.09921
   6102.00       -0.01172        0.09763
   6103.00       -0.01123        0.09601
   6104.00       -0.01074        0.09439
   6105.00       -0.01025        0.09274
   6106.00       -0.00977        0.09109
   6107.00       -0.00928        0.08943
   6108.00       -0.00879        0.08778
   6109.00       -0.00830        0.08614
   6110.00       -0.00732        0.08449
   6111.00       -0.00635        0.08287
   6112.00       -0.00537        0.08125
   6113.00       -0.00439        0.07967
   6114.00       -0.00342        0.07811
   6115.00       -0.00244        0.07657
   6116.00       -0.00146        0.07507
   6117.00       -0.00049        0.07361
   6118.00        0.00049        0.07219
   6119.00        0.00146        0.07082
   6120.00        0.00244        0.06949
   6121.00        0.00342        0.06821
   6122.00        0.00439        0.06699
   6123.00        0.00537        0.06583
   6124.00        0.00635        0.06473
   6125.00        0.00732        0.06369
   6126.00        0.00830        0.06271
   6127.00        0.00928        0.06180
   6128.00        0.01025        0.06097
   6129.00        0.01123        0.06021
   6130.00        0.01221        0.05952
   6131.00        0.01318        0.05891
   6132.00        0.01367        0.05836
   6133.00        0.01416        0.05792
   6134.00        0.01465        0.05754
   6135.00        0.01514        0.05724
   6136.00        0.01562        0.05702
   6137.00        0.01611        0.05690
   6138.00        0.01660        0.05684
   6139.00        0.01709        0.05687
   6140.00        0.01758        0.05698
   6141.00        0.01807        0.05717
   6142.00        0.01855        0.05745
   6143.00        0.01904        0.05780
   6144.00        0.01953        0.05824
   6145.00        0.02002        0.05875
   6146.00        0.02002        0.05934
   6147.00        0.02002        0.06000
   6148.00        0.02002        0.06075
   6149.00        0.02002        0.06155
   6150.00        0.02002        0.06244
   6151.00        0.02002        0.06339
   6152.00        0.02002        0.06441
   6153.00        0.02002        0.06549
   6154.00        0.02002        0.06664
   6155.00        0.02002        0.06784
   6156.00        0.02002        0.06911
   6157.00        0.02002        0.07042
   6158.00        0.02002        0.07179
   6159.00        0.02002        0.07321
   6160.00        0.02002        0.07468
   6161.00        0.02002        0.07617
   6162.00        0.01953        0.07773
   6163.00        0.01904        0.07932
   6164.00        0.01855        0.08093
   6165.00        0.01807        0.08258
   6166.00        0.01758        0.08426
   6167.00        0.01709        0.08595
   6168.00        0.01660        0.08768
   6169.00        0.01611        0.08943
   6170.00        0.01562        0.09119
   6171.00        0.01514        0.09296
   6172.00        0.01465        0.09473
   6173.00        0.01416        0.09651
   6174.00        0.01367        0.09831
   6175.00        0.01318        0.10010
   6176.00        0.01270        0.10188
   6177.00        0.01221        0.10365
   6178.00        0.01172        0.10544
   6179.00        0.01123        0.10719
   6180.00        0.01074        0.10893
   6181.00        0.01025        0.11067
   6182.00        0.00977        0.11238
   6183.00        0.00928        0.11406
   6184.00        0.00879        0.11574
   6185.00        0.00781        0.11737
   6186.00        0.00684        0.11899
   6187.00        0.00586        0.12056
   6188.00        0.00488        0.12212
   6189.00        0.00391        0.12364
   6190.00        0.00293        0.12512
   6191.00        0.00195        0.12657
   6192.00        0.00098        0.12798
   6193.00        0.00000        0.12935
   6194.00       -0.00098        0.13068
   6195.00       -0.00195        0.13196
   6196.00       -0.00293        0.13321
   6197.00       -0.00391        0.13441
   6198.00       -0.00488        0.13559
   6199.00       -0.00586        0.13670
   6200.00       -0.00684        0.13779
   6201.00       -0.00781        0.13882
   6202.00       -0.00879        0.13982
   6203.00       -0.00977        0.14076
   6204.00       -0.01074        0.14166
   6205.00       -0.01172        0.14253
   6206.00       -0.01270        0.14336
   6207.00       -0.01367        0.14413
   6208.00       -0.01465        0.14488
   6209.00       -0.01562        0.14558
   6210.00       -0.01660        0.14626
   6211.00       -0.01758        0.14690
   6212.00       -0.01807        0.14749
   6213.00       -0.01855        0.14806
   6214.00       -0.01904        0.14859
   6215.00       -0.01953        0.14911
   6216.00       -0.02002        0.14958
   6217.00       -0.02051        0.15004
   6218.00       -0.02100        0.15048
   6219.00       -0.02148        0.15089
   6220.00       -0.02197        0.15129
   6221.00       -0.02246        0.15167
   6222.00       -0.02295        0.15204
   6223.00       -0.02344        0.15239
   6224.00       -0.02393        0.15274
   6225.00       -0.02441        0.15309
   6226.00       -0.02441        0.15344
   6227.00       -0.02441        0.15379
   6228.00       -0.02441        0.15414
   6229.00       -0.02441        0.15451
   6230.00       -0.02441        0.15488
   6231.00       -0.02441        0.15527
   6232.00       -0.02441        0.15567
   6233.00       -0.02441        0.15610
   6234.00       -0.02441        0.15656
   6235.00       -0.02441        0.15703
   6236.00       -0.02393        0.15753
   6237.00       -0.02344        0.15808
   6238.00       -0.02295        0.15866
   6239.00       -0.02246        0.15927
   6240.00       -0.02197        0.15994
   6241.00       -0.02148        0.16066
   6242.00       -0.02100        0.16142
   6243.00       -0.02051        0.16223
   6244.00       -0.02002        0.16310
   6245.00       -0.01953        0.16403
   6246.00       -0.01855        0.16501
   6247.00       -0.01758        0.16606
   6248.00       -0.01660        0.16719
   6249.00       -0.01562        0.16837
   6250.00       -0.01465        0.16963
   6251.00       -0.01367        0.17096
   6252.00       -0.01270        0.17236
   6253.00       -0.01172        0.17384
   6254.00       -0.01074        0.17540
   6255.00       -0.00977        0.17703
   6256.00       -0.00879        0.17874
   6257.00       -0.00732        0.18054
   6258.00       -0.00586        0.18242
   6259.00       -0.00439        0.18437
   6260.00       -0.00293        0.18642
   6261.00       -0.00146        0.18854
   6262.00        0.00000        0.19073
   6263.00        0.00146        0.19302
   6264.00        0.00293        0.19539
   6265.00        0.00439        0.19783
   6266.00        0.00586        0.20035
   6267.00        0.00732        0.20296
   6268.00        0.00879        0.20563
   6269.00        0.01025        0.20837
   6270.00        0.01172        0.21120
   6271.00        0.01318        0.21408
   6272.00        0.01465        0.21704
   6273.00        0.01611        0.22006
   6274.00        0.01709        0.22313
   6275.00        0.01807        0.22627
   6276.00        0.01904        0.22945
   6277.00        0.02002        0.23268
   6278.00        0.02100        0.23596
   6279.00        0.02197        0.23927
   6280.00        0.02295        0.24261
   6281.00        0.02393        0.24600
   6282.00        0.02490        0.24939
   6283.00        0.02588        0.25282
   6284.00        0.02637        0.25626
   6285.00        0.02686        0.25969
   6286.00        0.02734        0.26314
   6287.00        0.02783        0.26657
   6288.00        0.02832        0.27000
   6289.00        0.02881        0.27341
   6290.00        0.02930        0.27679
   6291.00        0.02930        0.28015
   6292.00        0.02930        0.28346
   6293.00        0.02930        0.28674
   6294.00        0.02930        0.28996
   6295.00        0.02930        0.29314
   6296.00        0.02930        0.29623
   6297.00        0.02930        0.29927
   6298.00        0.02881        0.30223
   6299.00        0.02832        0.30510
   6300.00        0.02783        0.30788
   6301.00        0.02734        0.31056
   6302.00        0.02686        0.31314
   6303.00        0.02637        0.31561
   6304.00        0.02539        0.31796
   6305.00        0.02441        0.32019
   6306.00        0.02344        0.32230
   6307.00        0.02246        0.32425
   6308.00        0.02148        0.32608
   6309.00        0.02051        0.32777
   6310.00        0.01953        0.32930
   6311.00        0.01807        0.33069
   6312.00        0.01660        0.33191
   6313.00        0.01514        0.33296
   6314.00        0.01367        0.33385
   6315.00        0.01221        0.33458
   6316.00        0.01074        0.33513
   6317.00        0.00928        0.33549
   6318.00        0.00781        0.33569
   6319.00        0.00635        0.33571
   6320.00        0.00488        0.33554
   6321.00        0.00342        0.33519
   6322.00        0.00195        0.33467
   6323.00        0.00049        0.33395
   6324.00       -0.00098        0.33305
   6325.00       -0.00244        0.33197
   6326.00       -0.00391        0.33070
   6327.00       -0.00537        0.32925
   6328.00       -0.00684        0.32764
   6329.00       -0.00830        0.32584
   6330.00       -0.00977        0.32387
   6331.00       -0.01123        0.32172
   6332.00       -0.01270        0.31940
   6333.00       -0.01416        0.31693
   6334.00       -0.01562        0.31429
   6335.00       -0.01709        0.31149
   6336.00       -0.01855        0.30856
   6337.00       -0.02002        0.30547
   6338.00       -0.02148        0.30225
   6339.00       -0.02295        0.29889
   6340.00       -0.02441        0.29539
   6341.00       -0.02588        0.29179
   6342.00       -0.02686        0.28807
   6343.00       -0.02783        0.28426
   6344.00       -0.02881        0.28033
   6345.00       -0.02979        0.27632
   6346.00       -0.03076        0.27222
   6347.00       -0.03174        0.26805
   6348.00       -0.03271        0.26381
   6349.00       -0.03320        0.25951
   6350.00       -0.03369        0.25517
   6351.00       -0.03418        0.25078
   6352.00       -0.03467        0.24635
   6353.00       -0.03516        0.24191
   6354.00       -0.03564        0.23744
   6355.00       -0.03564        0.23297
   6356.00       -0.03564        0.22850
   6357.00       -0.03564        0.22404
   6358.00       -0.03564        0.21959
   6359.00       -0.03564        0.21518
   6360.00       -0.03564        0.21078
   6361.00       -0.03516        0.20645
   6362.00       -0.03467        0.20215
   6363.00       -0.03418        0.19791
   6364.00       -0.03369        0.19374
   6365.00       -0.03320        0.18964
   6366.00       -0.03271        0.18561
   6367.00       -0.03174        0.18166
   6368.00       -0.03076        0.17780
   6369.00       -0.02979        0.17404
   6370.00       -0.02881        0.17038
   6371.00       -0.02783        0.16682
   6372.00       -0.02686        0.16338
   6373.00       -0.02588        0.16003
   6374.00       -0.02490        0.15681
   6375.00       -0.02344        0.15372
   6376.00       -0.02197        0.15076
   6377.00       -0.02051        0.14790
   6378.00       -0.01904        0.14519
   6379.00       -0.01758        0.14261
   6380.00       -0.01611        0.14015
   6381.00       -0.01465        0.13782
   6382.00       -0.01318        0.13564
   6383.00       -0.01172        0.13358
   6384.00       -0.01025        0.13164
   6385.00       -0.00879        0.12984
   6386.00       -0.00732        0.12817
   6387.00       -0.00586        0.12663
   6388.00       -0.00439        0.12521
   6389.00       -0.00293        0.12393
   6390.00       -0.00146        0.12276
   6391.00        0.00000        0.12170
   6392.00        0.00146        0.12076
   6393.00        0.00293        0.11993
   6394.00        0.00439        0.11920
   6395.00        0.00586        0.11858
   6396.00        0.00732        0.11804
   6397.00        0.00879        0.11760
   6398.00        0.01025        0.11725
   6399.00        0.01172        0.11697
   6400.00        0.01270        0.11678
   6401.00        0.01367        0.11664
   6402.00        0.01465        0.11658
   6403.00        0.01562        0.11656
   6404.00        0.01660        0.11661
   6405.00        0.01758        0.11668
   6406.00        0.01855        0.11681
   6407.00        0.01953        0.11696
   6408.00        0.02051        0.11714
   6409.00        0.02148        0.11734
   6410.00        0.02197        0.11755
   6411.00        0.02246        0.11777
   6412.00        0.02295        0.11798
   6413.00        0.02344        0.11819
   6414.00        0.02393        0.11839
   6415.00        0.02441        0.11858
   6416.00        0.02490        0.11874
   6417.00        0.02490        0.11887
   6418.00        0.02490        0.11897
   6419.00        0.02490        0.11903
   6420.00        0.02490        0.11906
   6421.00        0.02490        0.11903
   6422.00        0.02490        0.11896
   6423.00        0.02490        0.11882
   6424.00        0.02490        0.11864
   6425.00        0.02490        0.11838
   6426.00        0.02441        0.11807
   6427.00        0.02393        0.11769
   6428.00        0.02344        0.11723
   6429.00        0.02295        0.11671
   6430.00        0.02246        0.11612
   6431.00        0.02197        0.11545
   6432.00        0.02148        0.11472
   6433.00        0.02100        0.11389
   6434.00        0.02051        0.11301
   6435.00        0.02002        0.11205
   6436.00        0.01904        0.11101
   6437.00        0.01807        0.10989
   6438.00        0.01709        0.10870
   6439.00        0.01611        0.10745
   6440.00        0.01514        0.10614
   6441.00        0.01416        0.10475
   6442.00        0.01318        0.10330
   6443.00        0.01221        0.10181
   6444.00        0.01123        0.10023
   6445.00        0.01025        0.09862
   6446.00        0.00928        0.09695
   6447.00        0.00830        0.09523
   6448.00        0.00732        0.09348
   6449.00        0.00635        0.09169
   6450.00        0.00537        0.08986
   6451.00        0.00439        0.08801
   6452.00        0.00342        0.08614
   6453.00        0.00244        0.08424
   6454.00        0.00146        0.08234
   6455.00        0.00049        0.08043
   6456.00       -0.00049        0.07851
   6457.00       -0.00146        0.07660
   6458.00       -0.00244        0.07469
   6459.00       -0.00342        0.07280
   6460.00       -0.00439        0.07094
   6461.00       -0.00537        0.06909
   6462.00       -0.00635        0.06728
   6463.00       -0.00732        0.06549
   6464.00       -0.00830        0.06377
   6465.00       -0.00928        0.06207
   6466.00       -0.01025        0.06044
   6467.00       -0.01123        0.05885
   6468.00       -0.01221        0.05734
   6469.00       -0.01318        0.05589
   6470.00       -0.01416        0.05450
   6471.00       -0.01514        0.05321
   6472.00       -0.01611        0.05199
   6473.00       -0.01709        0.05084
   6474.00       -0.01807        0.04979
   6475.00       -0.01904        0.04884
   6476.00       -0.02002        0.04797
   6477.00       -0.02100        0.04721
   6478.00       -0.02197        0.04655
   6479.00       -0.02295        0.04601
   6480.00       -0.02393        0.04556
   6481.00       -0.02490        0.04521
   6482.00       -0.02588        0.04500
   6483.00       -0.02686        0.04488
   6484.00       -0.02734        0.04488
   6485.00       -0.02783        0.04500
   6486.00       -0.02832        0.04524
   6487.00       -0.02881        0.04559
   6488.00       -0.02930        0.04605
   6489.00       -0.02979        0.04665
   6490.00       -0.03027        0.04735
   6491.00       -0.03076        0.04817
   6492.00       -0.03125        0.04912
   6493.00       -0.03174        0.05017
   6494.00       -0.03223        0.05135
   6495.00       -0.03271        0.05263
   6496.00       -0.03320        0.05402
   6497.00       -0.03369        0.05553
   6498.00       -0.03369        0.05714
   6499.00       -0.03369        0.05885
   6500.00       -0.03369        0.06067
   6501.00       -0.03369        0.06259
   6502.00       -0.03369        0.06461
   6503.00       -0.03369        0.06671
   6504.00       -0.03369        0.06891
   6505.00       -0.03369        0.07120
   6506.00       -0.03369        0.07356
   6507.00       -0.03369        0.07602
   6508.00       -0.03369        0.07854
   6509.00       -0.03320        0.08113
   6510.00       -0.03271        0.08380
   6511.00       -0.03223        0.08652
   6512.00       -0.03174        0.08931
   6513.00       -0.03125        0.09215
   6514.00       -0.03076        0.09503
   6515.00       -0.03027        0.09798
   6516.00       -0.02979        0.10095
   6517.00       -0.02930        0.10397
   6518.00       -0.02881        0.10701
   6519.00       -0.02832        0.11009
   6520.00       -0.02734        0.11319
   6521.00       -0.02637        0.11632
   6522.00       -0.02539        0.11945
   6523.00       -0.02441        0.12259
   6524.00       -0.02344        0.12575
   6525.00       -0.02246        0.12889
   6526.00       -0.02148        0.13205
   6527.00       -0.02051        0.13519
   6528.00       -0.01953        0.13834
   6529.00       -0.01855        0.14145
   6530.00       -0.01758        0.14456
   6531.00       -0.01660        0.14764
   6532.00       -0.01514        0.15070
   6533.00       -0.01367        0.15372
   6534.00       -0.01221        0.15672
   6535.00       -0.01074        0.15968
   6536.00       -0.00928        0.16261
   6537.00       -0.00781        0.16550
   6538.00       -0.00635        0.16833
   6539.00       -0.00488        0.17113
   6540.00       -0.00342        0.17387
   6541.00       -0.00195        0.17657
   6542.00       -0.00049        0.17921
   6543.00        0.00098        0.18181
   6544.00        0.00244        0.18434
   6545.00        0.00391        0.18681
   6546.00        0.00537        0.18924
   6547.00        0.00684        0.19160
   6548.00        0.00830        0.19389
   6549.00        0.00977        0.19614
   6550.00        0.01123        0.19832
   6551.00        0.01270        0.20042
   6552.00        0.01416        0.20248
   6553.00        0.01514        0.20447
   6554.00        0.01611        0.20639
   6555.00        0.01709        0.20827
   6556.00        0.01807        0.21007
   6557.00        0.01904        0.21181
   6558.00        0.02002        0.21349
   6559.00        0.02100        0.21510
   6560.00        0.02197        0.21667
   6561.00        0.02295        0.21817
   6562.00        0.02393        0.21962
   6563.00        0.02441        0.22102
   6564.00        0.02490        0.22235
   6565.00        0.02539        0.22365
   6566.00        0.02588        0.22488
   6567.00        0.02637        0.22607
   6568.00        0.02686        0.22720
   6569.00        0.02734        0.22830
   6570.00        0.02734        0.22935
   6571.00        0.02734        0.23036
   6572.00        0.02734        0.23134
   6573.00        0.02734        0.23227
   6574.00        0.02734        0.23317
   6575.00        0.02734        0.23402
   6576.00        0.02686        0.23486
   6577.00        0.02637        0.23567
   6578.00        0.02588        0.23643
   6579.00        0.02539        0.23720
   6580.00        0.02490        0.23793
   6581.00        0.02441        0.23863
   6582.00        0.02393        0.23932
   6583.00        0.02344        0.23999
   6584.00        0.02246        0.24065
   6585.00        0.02148        0.24129
   6586.00        0.02051        0.24193
   6587.00        0.01953        0.24255
   6588.00        0.01855        0.24316
   6589.00        0.01758        0.24377
   6590.00        0.01660        0.24437
   6591.00        0.01562        0.24496
   6592.00        0.01465        0.24556
   6593.00        0.01367        0.24615
   6594.00        0.01270        0.24673
   6595.00        0.01172        0.24733
   6596.00        0.01025        0.24791
   6597.00        0.00879        0.24850
   6598.00        0.00732        0.24910
   6599.00        0.00586        0.24968
   6600.00        0.00439        0.25027
   6601.00        0.00293        0.25087
   6602.00        0.00146        0.25146
   6603.00        0.00000        0.25206
   6604.00       -0.00146        0.25266
   6605.00       -0.00244        0.25325
   6606.00       -0.00342        0.25385
   6607.00       -0.00439        0.25444
   6608.00       -0.00537        0.25504
   6609.00       -0.00635        0.25562
   6610.00       -0.00732        0.25620
   6611.00       -0.00830        0.25677
   6612.00       -0.00928        0.25734
   6613.00       -0.01025        0.25790
   6614.00       -0.01123        0.25845
   6615.00       -0.01221        0.25897
   6616.00       -0.01318        0.25949
   6617.00       -0.01367        0.25999
   6618.00       -0.01416        0.26047
   6619.00       -0.01465        0.26093
   6620.00       -0.01514        0.26137
   6621.00       -0.01562        0.26176
   6622.00       -0.01611        0.26215
   6623.00       -0.01660        0.26250
   6624.00       -0.01709        0.26282
   6625.00       -0.01709        0.26309
   6626.00       -0.01709        0.26332
   6627.00       -0.01709        0.26353
   6628.00       -0.01709        0.26369
   6629.00       -0.01709        0.26379
   6630.00       -0.01709        0.26385
   6631.00       -0.01709        0.26387
   6632.00       -0.01709        0.26382
   6633.00       -0.01660        0.26372
   6634.00       -0.01611        0.26357
   6635.00       -0.01562        0.26335
   6636.00       -0.01514        0.26308
   6637.00       -0.01465        0.26274
   6638.00       -0.01416        0.26234
   6639.00       -0.01367        0.26187
   6640.00       -0.01318        0.26134
   6641.00       -0.01270        0.26073
   6642.00       -0.01221        0.26006
   6643.00       -0.01123        0.25929
   6644.00       -0.01025        0.25848
   6645.00       -0.00928        0.25758
   6646.00       -0.00830        0.25662
   6647.00       -0.00732        0.25557
   6648.00       -0.00635        0.25446
   6649.00       -0.00537        0.25327
   6650.00       -0.00439        0.25200
   6651.00       -0.00342        0.25067
   6652.00       -0.00244        0.24925
   6653.00       -0.00146        0.24777
   6654.00       -0.00049        0.24622
   6655.00        0.00049        0.24460
   6656.00        0.00146        0.24290
   6657.00        0.00244        0.24115
   6658.00        0.00342        0.23933
   6659.00        0.00439        0.23744
   6660.00        0.00537        0.23550
   6661.00        0.00635        0.23351
   6662.00        0.00732        0.23145
   6663.00        0.00781        0.22934
   6664.00        0.00830        0.22717
   6665.00        0.00879        0.22498
   6666.00        0.00928        0.22273
   6667.00        0.00977        0.22044
   6668.00        0.01025        0.21811
   6669.00        0.01074        0.21576
   6670.00        0.01123        0.21338
   6671.00        0.01172        0.21097
   6672.00        0.01221        0.20854
   6673.00        0.01270        0.20609
   6674.00        0.01270        0.20363
   6675.00        0.01270        0.20117
   6676.00        0.01270        0.19870
   6677.00        0.01270        0.19623
   6678.00        0.01270        0.19376
   6679.00        0.01270        0.19130
   6680.00        0.01270        0.18886
   6681.00        0.01270        0.18643
   6682.00        0.01270        0.18404
   6683.00        0.01270        0.18166
   6684.00        0.01221        0.17931
   6685.00        0.01172        0.17700
   6686.00        0.01123        0.17473
   6687.00        0.01074        0.17249
   6688.00        0.01025        0.17030
   6689.00        0.00977        0.16817
   6690.00        0.00928        0.16608
   6691.00        0.00879        0.16405
   6692.00        0.00830        0.16206
   6693.00        0.00781        0.16016
   6694.00        0.00732        0.15831
   6695.00        0.00684        0.15652
   6696.00        0.00635        0.15480
   6697.00        0.00586        0.15315
   6698.00        0.00537        0.15158
   6699.00        0.00488        0.15009
   6700.00        0.00439        0.14865
   6701.00        0.00391        0.14731
   6702.00        0.00342        0.14603
   6703.00        0.00244        0.14484
   6704.00        0.00146        0.14371
   6705.00        0.00049        0.14267
   6706.00       -0.00049        0.14169
   6707.00       -0.00146        0.14081
   6708.00       -0.00195        0.13998
   6709.00       -0.00244        0.13924
   6710.00       -0.00293        0.13857
   6711.00       -0.00342        0.13797
   6712.00       -0.00391        0.13744
   6713.00       -0.00439        0.13696
   6714.00       -0.00488        0.13657
   6715.00       -0.00537        0.13622
   6716.00       -0.00586        0.13594
   6717.00       -0.00635        0.13571
   6718.00       -0.00684        0.13553
   6719.00       -0.00732        0.13541
   6720.00       -0.00781        0.13533
   6721.00       -0.00830        0.13528
   6722.00       -0.00879        0.13528
   6723.00       -0.00928        0.13531
   6724.00       -0.00977        0.13539
   6725.00       -0.01025        0.13548
   6726.00       -0.01074        0.13559
   6727.00       -0.01123        0.13571
   6728.00       -0.01172        0.13586
   6729.00       -0.01221        0.13602
   6730.00       -0.01270        0.13617
   6731.00       -0.01318        0.13632
   6732.00       -0.01367        0.13647
   6733.00       -0.01416        0.13661
   6734.00       -0.01416        0.13675
   6735.00       -0.01416        0.13686
   6736.00       -0.01416        0.13695
   6737.00       -0.01416        0.13701
   6738.00       -0.01416        0.13705
   6739.00       -0.01416        0.13705
   6740.00       -0.01416        0.13702
   6741.00       -0.01416        0.13695
   6742.00       -0.01416        0.13684
   6743.00       -0.01416        0.13669
   6744.00       -0.01416        0.13647
   6745.00       -0.01416        0.13622
   6746.00       -0.01416        0.13591
   6747.00       -0.01416        0.13554
   6748.00       -0.01416        0.13512
   6749.00       -0.01416        0.13464
   6750.00       -0.01416        0.13409
   6751.00       -0.01416        0.13350
   6752.00       -0.01416        0.13284
   6753.00       -0.01416        0.13211
   6754.00       -0.01416        0.13133
   6755.00       -0.01416        0.13049
   6756.00       -0.01416        0.12958
   6757.00       -0.01416        0.12862
   6758.00       -0.01416        0.12759
   6759.00       -0.01416        0.12651
   6760.00       -0.01416        0.12538
   6761.00       -0.01416        0.12419
   6762.00       -0.01416        0.12294
   6763.00       -0.01416        0.12166
   6764.00       -0.01416        0.12032
   6765.00       -0.01416        0.11894
   6766.00       -0.01416        0.11752
   6767.00       -0.01416        0.11607
   6768.00       -0.01416        0.11459
   6769.00       -0.01416        0.11308
   6770.00       -0.01416        0.11154
   6771.00       -0.01416        0.10999
   6772.00       -0.01416        0.10841
   6773.00       -0.01465        0.10683
   6774.00       -0.01514        0.10524
   6775.00       -0.01562        0.10365
   6776.00       -0.01611        0.10207
   6777.00       -0.01660        0.10049
   6778.00       -0.01709        0.09894
   6779.00       -0.01758        0.09740
   6780.00       -0.01807        0.09587
   6781.00       -0.01855        0.09439
   6782.00       -0.01904        0.09293
   6783.00       -0.01953        0.09152
   6784.00       -0.01953        0.09015
   6785.00       -0.01953        0.08882
   6786.00       -0.01953        0.08755
   6787.00       -0.01953        0.08635
   6788.00       -0.01953        0.08521
   6789.00       -0.01953        0.08414
   6790.00       -0.01953        0.08313
   6791.00       -0.01953        0.08220
   6792.00       -0.01953        0.08134
   6793.00       -0.01953        0.08058
   6794.00       -0.01953        0.07990
   6795.00       -0.01953        0.07932
   6796.00       -0.01953        0.07881
   6797.00       -0.01953        0.07840
   6798.00       -0.01953        0.07809
   6799.00       -0.01953        0.07788
   6800.00       -0.01953        0.07777
   6801.00       -0.01953        0.07777
   6802.00       -0.01953        0.07787
   6803.00       -0.01953        0.07805
   6804.00       -0.01953        0.07835
   6805.00       -0.01904        0.07875
   6806.00       -0.01855        0.07925
   6807.00       -0.01807        0.07986
   6808.00       -0.01758        0.08057
   6809.00       -0.01709        0.08138
   6810.00       -0.01660        0.08226
   6811.00       -0.01611        0.08327
   6812.00       -0.01562        0.08435
   6813.00       -0.01514        0.08553
   6814.00       -0.01465        0.08679
   6815.00       -0.01416        0.08813
   6816.00       -0.01367        0.08955
   6817.00       -0.01318        0.09106
   6818.00       -0.01270        0.09264
   6819.00       -0.01221        0.09427
   6820.00       -0.01172        0.09596
   6821.00       -0.01123        0.09773
   6822.00       -0.01074        0.09953
   6823.00       -0.01025        0.10139
   6824.00       -0.00977        0.10329
   6825.00       -0.00928        0.10522
   6826.00       -0.00879        0.10719
   6827.00       -0.00830        0.10918
   6828.00       -0.00781        0.11118
   6829.00       -0.00732        0.11319
   6830.00       -0.00684        0.11522
   6831.00       -0.00635        0.11723
   6832.00       -0.00586        0.11926
   6833.00       -0.00537        0.12126
   6834.00       -0.00488        0.12325
   6835.00       -0.00439        0.12521
   6836.00       -0.00391        0.12715
   6837.00       -0.00342        0.12904
   6838.00       -0.00293        0.13091
   6839.00       -0.00244        0.13271
   6840.00       -0.00195        0.13446
   6841.00       -0.00146        0.13615
   6842.00       -0.00098        0.13779
   6843.00       -0.00049        0.13936
   6844.00        0.00000        0.14085
   6845.00        0.00049        0.14226
   6846.00        0.00098        0.14360
   6847.00        0.00146        0.14484
   6848.00        0.00195        0.14600
   6849.00        0.00195        0.14706
   6850.00        0.00195        0.14803
   6851.00        0.00195        0.14890
   6852.00        0.00195        0.14966
   6853.00        0.00195        0.15031
   6854.00        0.00195        0.15086
   6855.00        0.00195        0.15131
   6856.00        0.00195        0.15164
   6857.00        0.00195        0.15187
   6858.00        0.00195        0.15198
   6859.00        0.00195        0.15198
   6860.00        0.00195        0.15186
   6861.00        0.00195        0.15163
   6862.00        0.00195        0.15129
   6863.00        0.00195        0.15083
   6864.00        0.00195        0.15027
   6865.00        0.00195        0.14960
   6866.00        0.00195        0.14883
   6867.00        0.00195        0.14795
   6868.00        0.00195        0.14696
   6869.00        0.00195        0.14587
   6870.00        0.00195        0.14470
   6871.00        0.00195        0.14342
   6872.00        0.00195        0.14204
   6873.00        0.00195        0.14058
   6874.00        0.00195        0.13904
   6875.00        0.00195        0.13742
   6876.00        0.00195        0.13571
   6877.00        0.00195        0.13394
   6878.00        0.00195        0.13210
   6879.00        0.00195        0.13019
   6880.00        0.00195        0.12822
   6881.00        0.00195        0.12619
   6882.00        0.00195        0.12411
   6883.00        0.00195        0.12199
   6884.00        0.00195        0.11983
   6885.00        0.00195        0.11761
   6886.00        0.00195        0.11537
   6887.00        0.00195        0.11311
   6888.00        0.00195        0.11081
   6889.00        0.00195        0.10849
   6890.00        0.00195        0.10617
   6891.00        0.00195        0.10382
   6892.00        0.00195        0.10147
   6893.00        0.00195        0.09911
   6894.00        0.00195        0.09676
   6895.00        0.00195        0.09439
   6896.00        0.00195        0.09206
   6897.00        0.00195        0.08972
   6898.00        0.00195        0.08740
   6899.00        0.00244        0.08510
   6900.00        0.00293        0.08281
   6901.00        0.00342        0.08055
   6902.00        0.00391        0.07831
   6903.00        0.00439        0.07611
   6904.00        0.00488        0.07393
   6905.00        0.00537        0.07179
   6906.00        0.00586        0.06969
   6907.00        0.00635        0.06761
   6908.00        0.00684        0.06557
   6909.00        0.00732        0.06358
   6910.00        0.00781        0.06161
   6911.00        0.00830        0.05971
   6912.00        0.00928        0.05783
   6913.00        0.01025        0.05600
   6914.00        0.01123        0.05421
   6915.00        0.01221        0.05246
   6916.00        0.01318        0.05075
   6917.00        0.01416        0.04909
   6918.00        0.01514        0.04747
   6919.00        0.01611        0.04588
   6920.00        0.01709        0.04434
   6921.00        0.01807        0.04285
   6922.00        0.01904        0.04138
   6923.00        0.02002        0.03996
   6924.00        0.02100        0.03857
   6925.00        0.02197        0.03722
   6926.00        0.02295        0.03590
   6927.00        0.02393        0.03462
   6928.00        0.02490        0.03337
   6929.00        0.02588        0.03215
   6930.00        0.02686        0.03094
   6931.00        0.02734        0.02979
   6932.00        0.02783        0.02864
   6933.00        0.02832        0.02753
   6934.00        0.02881        0.02644
   6935.00        0.02930        0.02536
   6936.00        0.02979        0.02432
   6937.00        0.03027        0.02328
   6938.00        0.03076        0.02228
   6939.00        0.03125        0.02127
   6940.00        0.03174        0.02029
   6941.00        0.03174        0.01932
   6942.00        0.03174        0.01836
   6943.00        0.03174        0.01741
   6944.00        0.03174        0.01648
   6945.00        0.03174        0.01555
   6946.00        0.03174        0.01463
   6947.00        0.03174        0.01372
   6948.00        0.03125        0.01282
   6949.00        0.03076        0.01192
   6950.00        0.03027        0.01102
   6951.00        0.02979        0.01013
   6952.00        0.02930        0.00926
   6953.00        0.02881        0.00838
   6954.00        0.02832        0.00751
   6955.00        0.02783        0.00664
   6956.00        0.02686        0.00578
   6957.00        0.02588        0.00493
   6958.00        0.02490        0.00407
   6959.00        0.02393        0.00323
   6960.00        0.02295        0.00240
   6961.00        0.02197        0.00157
   6962.00        0.02100        0.00075
   6963.00        0.02002       -0.00006
   6964.00        0.01904       -0.00087
   6965.00        0.01807       -0.00166
   6966.00        0.01660       -0.00246
   6967.00        0.01514       -0.00323
   6968.00        0.01367       -0.00400
   6969.00        0.01221       -0.00475
   6970.00        0.01074       -0.00548
   6971.00        0.00928       -0.00621
   6972.00        0.00781       -0.00691
   6973.00        0.00635       -0.00761
   6974.00        0.00488       -0.00829
   6975.00        0.00342       -0.00894
   6976.00        0.00195       -0.00958
   6977.00        0.00049       -0.01021
   6978.00       -0.00098       -0.01080
   6979.00       -0.00244       -0.01138
   6980.00       -0.00342       -0.01193
   6981.00       -0.00439       -0.01248
   6982.00       -0.00537       -0.01299
   6983.00       -0.00635       -0.01347
   6984.00       -0.00732       -0.01395
   6985.00       -0.00830       -0.01439
   6986.00       -0.00928       -0.01480
   6987.00       -0.01025       -0.01520
   6988.00       -0.01123       -0.01556
   6989.00       -0.01221       -0.01591
   6990.00       -0.01318       -0.01624
   6991.00       -0.01367       -0.01654
   6992.00       -0.01416       -0.01682
   6993.00       -0.01465       -0.01706
   6994.00       -0.01514       -0.01729
   6995.00       -0.01562       -0.01750
   6996.00       -0.01611       -0.01768
   6997.00       -0.01660       -0.01784
   6998.00       -0.01660       -0.01799
   6999.00       -0.01660       -0.01811
   7000.00       -0.01660       -0.01822
   7001.00       -0.01660       -0.01831
   7002.00       -0.01660       -0.01839
   7003.00       -0.01660       -0.01845
   7004.00       -0.01660       -0.01849
   7005.00       -0.01611       -0.01852
   7006.00       -0.01562       -0.01855
   7007.00       -0.01514       -0.01857
   7008.00       -0.01465       -0.01857
   7009.00       -0.01416       -0.01859
   7010.00       -0.01367       -0.01857
   7011.00       -0.01318       -0.01857
   7012.00       -0.01270       -0.01855
   7013.00       -0.01221       -0.01855
   7014.00       -0.01123       -0.01854
   7015.00       -0.01025       -0.01854
   7016.00       -0.00928       -0.01854
   7017.00       -0.00830       -0.01854
   7018.00       -0.00732       -0.01855
   7019.00       -0.00635       -0.01859
   7020.00       -0.00537       -0.01860
   7021.00       -0.00439       -0.01865
   7022.00       -0.00342       -0.01871
   7023.00       -0.00244       -0.01877
   7024.00       -0.00146       -0.01884
   7025.00       -0.00049       -0.01894
   7026.00        0.00049       -0.01904
   7027.00        0.00146       -0.01917
   7028.00        0.00244       -0.01932
   7029.00        0.00342       -0.01947
   7030.00        0.00439       -0.01965
   7031.00        0.00537       -0.01984
   7032.00        0.00635       -0.02005
   7033.00        0.00684       -0.02028
   7034.00        0.00732       -0.02052
   7035.00        0.00781       -0.02078
   7036.00        0.00830       -0.02107
   7037.00        0.00879       -0.02136
   7038.00        0.00928       -0.02167
   7039.00        0.00977       -0.02199
   7040.00        0.01025       -0.02232
   7041.00        0.01074       -0.02267
   7042.00        0.01123       -0.02304
   7043.00        0.01123       -0.02341
   7044.00        0.01123       -0.02377
   7045.00        0.01123       -0.02415
   7046.00        0.01123       -0.02454
   7047.00        0.01123       -0.02493
   7048.00        0.01123       -0.02531
   7049.00        0.01123       -0.02570
   7050.00        0.01123       -0.02608
   7051.00        0.01123       -0.02644
   7052.00        0.01074       -0.02681
   7053.00        0.01025       -0.02716
   7054.00        0.00977       -0.02750
   7055.00        0.00928       -0.02782
   7056.00        0.00879       -0.02812
   7057.00        0.00830       -0.02840
   7058.00        0.00781       -0.02864
   7059.00        0.00732       -0.02885
   7060.00        0.00684       -0.02905
   7061.00        0.00635       -0.02921
   7062.00        0.00586       -0.02931
   7063.00        0.00537       -0.02939
   7064.00        0.00439       -0.02942
   7065.00        0.00342       -0.02940
   7066.00        0.00244       -0.02934
   7067.00        0.00146       -0.02922
   7068.00        0.00049       -0.02905
   7069.00       -0.00049       -0.02882
   7070.00       -0.00146       -0.02853
   7071.00       -0.00244       -0.02817
   7072.00       -0.00342       -0.02776
   7073.00       -0.00439       -0.02727
   7074.00       -0.00537       -0.02670
   7075.00       -0.00635       -0.02608
   7076.00       -0.00732       -0.02536
   7077.00       -0.00830       -0.02458
   7078.00       -0.00928       -0.02373
   7079.00       -0.00977       -0.02278
   7080.00       -0.01025       -0.02176
   7081.00       -0.01074       -0.02065
   7082.00       -0.01123       -0.01945
   7083.00       -0.01172       -0.01817
   7084.00       -0.01221       -0.01682
   7085.00       -0.01270       -0.01535
   7086.00       -0.01318       -0.01381
   7087.00       -0.01367       -0.01219
   7088.00       -0.01416       -0.01047
   7089.00       -0.01465       -0.00867
   7090.00       -0.01514       -0.00676
   7091.00       -0.01562       -0.00478
   7092.00       -0.01611       -0.00272
   7093.00       -0.01611       -0.00055
   7094.00       -0.01611        0.00169
   7095.00       -0.01611        0.00401
   7096.00       -0.01611        0.00644
   7097.00       -0.01611        0.00893
   7098.00       -0.01611        0.01151
   7099.00       -0.01611        0.01414
   7100.00       -0.01611        0.01688
   7101.00       -0.01611        0.01967
   7102.00       -0.01611        0.02254
   7103.00       -0.01611        0.02548
   7104.00       -0.01611        0.02849
   7105.00       -0.01611        0.03154
   7106.00       -0.01611        0.03467
   7107.00       -0.01611        0.03784
   7108.00       -0.01611        0.04106
   7109.00       -0.01611        0.04434
   7110.00       -0.01611        0.04767
   7111.00       -0.01611        0.05103
   7112.00       -0.01562        0.05441
   7113.00       -0.01514        0.05783
   7114.00       -0.01465        0.06128
   7115.00       -0.01416        0.06476
   7116.00       -0.01367        0.06825
   7117.00       -0.01318        0.07175
   7118.00       -0.01270        0.07526
   7119.00       -0.01221        0.07877
   7120.00       -0.01221        0.08229
   7121.00       -0.01221        0.08578
   7122.00       -0.01221        0.08928
   7123.00       -0.01221        0.09276
   7124.00       -0.01221        0.09621
   7125.00       -0.01221        0.09964
   7126.00       -0.01221        0.10303
   7127.00       -0.01221        0.10640
   7128.00       -0.01221        0.10971
   7129.00       -0.01221        0.11298
   7130.00       -0.01221        0.11620
   7131.00       -0.01221        0.11937
   7132.00       -0.01221        0.12247
   7133.00       -0.01221        0.12550
   7134.00       -0.01221        0.12846
   7135.00       -0.01221        0.13136
   7136.00       -0.01221        0.13417
   7137.00       -0.01221        0.13690
   7138.00       -0.01221        0.13954
   7139.00       -0.01221        0.14211
   7140.00       -0.01221        0.14456
   7141.00       -0.01221        0.14691
   7142.00       -0.01221        0.14917
   7143.00       -0.01221        0.15132
   7144.00       -0.01270        0.15335
   7145.00       -0.01318        0.15529
   7146.00       -0.01367        0.15710
   7147.00       -0.01416        0.15880
   7148.00       -0.01465        0.16039
   7149.00       -0.01514        0.16183
   7150.00       -0.01562        0.16316
   7151.00       -0.01611        0.16438
   7152.00       -0.01660        0.16547
   7153.00       -0.01709        0.16641
   7154.00       -0.01758        0.16724
   7155.00       -0.01807        0.16794
   7156.00       -0.01855        0.16850
   7157.00       -0.01904        0.16893
   7158.00       -0.01953        0.16925
   7159.00       -0.02002        0.16942
   7160.00       -0.02051        0.16946
   7161.00       -0.02100        0.16939
   7162.00       -0.02148        0.16917
   7163.00       -0.02197        0.16884
   7164.00       -0.02197        0.16837
   7165.00       -0.02197        0.16779
   7166.00       -0.02197        0.16707
   7167.00       -0.02197        0.16624
   7168.00       -0.02197        0.16528
   7169.00       -0.02197        0.16423
   7170.00       -0.02197        0.16306
   7171.00       -0.02197        0.16176
   7172.00       -0.02197        0.16037
   7173.00       -0.02197        0.15887
   7174.00       -0.02197        0.15727
   7175.00       -0.02197        0.15558
   7176.00       -0.02197        0.15378
   7177.00       -0.02197        0.15190
   7178.00       -0.02197        0.14995
   7179.00       -0.02197        0.14789
   7180.00       -0.02148        0.14577
   7181.00       -0.02100        0.14357
   7182.00       -0.02051        0.14131
   7183.00       -0.02002        0.13898
   7184.00       -0.01953        0.13660
   7185.00       -0.01904        0.13416
   7186.00       -0.01855        0.13165
   7187.00       -0.01807        0.12910
   7188.00       -0.01758        0.12653
   7189.00       -0.01709        0.12392
   7190.00       -0.01660        0.12126
   7191.00       -0.01611        0.11858
   7192.00       -0.01562        0.11588
   7193.00       -0.01514        0.11316
   7194.00       -0.01465        0.11041
   7195.00       -0.01416        0.10768
   7196.00       -0.01367        0.10492
   7197.00       -0.01318        0.10217
   7198.00       -0.01270        0.09941
   7199.00       -0.01221        0.09668
   7200.00       -0.01123        0.09393
   7201.00       -0.01025        0.09122
   7202.00       -0.00928        0.08852
   7203.00       -0.00830        0.08583
   7204.00       -0.00732        0.08318
   7205.00       -0.00635        0.08054
   7206.00       -0.00537        0.07794
   7207.00       -0.00488        0.07536
   7208.00       -0.00439        0.07283
   7209.00       -0.00391        0.07033
   7210.00       -0.00342        0.06787
   7211.00       -0.00293        0.06546
   7212.00       -0.00244        0.06308
   7213.00       -0.00195        0.06075
   7214.00       -0.00146        0.05846
   7215.00       -0.00098        0.05621
   7216.00       -0.00049        0.05402
   7217.00        0.00000        0.05186
   7218.00        0.00049        0.04976
   7219.00        0.00098        0.04771
   7220.00        0.00146        0.04570
   7221.00        0.00195        0.04375
   7222.00        0.00244        0.04182
   7223.00        0.00293        0.03996
   7224.00        0.00342        0.03813
   7225.00        0.00391        0.03636
   7226.00        0.00439        0.03462
   7227.00        0.00439        0.03293
   7228.00        0.00439        0.03128
   7229.00        0.00439        0.02966
   7230.00        0.00439        0.02809
   7231.00        0.00439        0.02655
   7232.00        0.00439        0.02504
   7233.00        0.00439        0.02356
   7234.00        0.00439        0.02213
   7235.00        0.00439        0.02071
   7236.00        0.00439        0.01932
   7237.00        0.00439        0.01794
   7238.00        0.00439        0.01660
   7239.00        0.00439        0.01527
   7240.00        0.00439        0.01396
   7241.00        0.00439        0.01266
   7242.00        0.00391        0.01137
   7243.00        0.00342        0.01010
   7244.00        0.00293        0.00883
   7245.00        0.00244        0.00757
   7246.00        0.00195        0.00632
   7247.00        0.00146        0.00507
   7248.00        0.00098        0.00381
   7249.00        0.00049        0.00256
   7250.00        0.00000        0.00130
   7251.00       -0.00049        0.00005
   7252.00       -0.00098       -0.00122
   7253.00       -0.00146       -0.00249
   7254.00       -0.00195       -0.00375
   7255.00       -0.00244       -0.00504
   7256.00       -0.00293       -0.00632
   7257.00       -0.00342       -0.00760
   7258.00       -0.00391       -0.00890
   7259.00       -0.00391       -0.01021
   7260.00       -0.00391       -0.01152
   7261.00       -0.00391       -0.01283
   7262.00       -0.00391       -0.01414
   7263.00       -0.00391       -0.01547
   7264.00       -0.00391       -0.01678
   7265.00       -0.00391       -0.01811
   7266.00       -0.00391       -0.01942
   7267.00       -0.00391       -0.02075
   7268.00       -0.00391       -0.02206
   7269.00       -0.00391       -0.02336
   7270.00       -0.00391       -0.02466
   7271.00       -0.00391       -0.02592
   7272.00       -0.00391       -0.02719
   7273.00       -0.00391       -0.02843
   7274.00       -0.00391       -0.02965
   7275.00       -0.00391       -0.03084
   7276.00       -0.00391       -0.03201
   7277.00       -0.00391       -0.03314
   7278.00       -0.00342       -0.03423
   7279.00       -0.00293       -0.03528
   7280.00       -0.00244       -0.03629
   7281.00       -0.00195       -0.03725
   7282.00       -0.00146       -0.03815
   7283.00       -0.00098       -0.03900
   7284.00       -0.00049       -0.03979
   7285.00        0.00000       -0.04051
   7286.00        0.00049       -0.04118
   7287.00        0.00098       -0.04176
   7288.00        0.00146       -0.04227
   7289.00        0.00195       -0.04269
   7290.00        0.00244       -0.04305
   7291.00        0.00293       -0.04330
   7292.00        0.00342       -0.04347
   7293.00        0.00391       -0.04355
   7294.00        0.00439       -0.04352
   7295.00        0.00488       -0.04340
   7296.00        0.00537       -0.04317
   7297.00        0.00586       -0.04283
   7298.00        0.00635       -0.04239
   7299.00        0.00684       -0.04184
   7300.00        0.00732       -0.04117
   7301.00        0.00781       -0.04039
   7302.00        0.00830       -0.03949
   7303.00        0.00879       -0.03848
   7304.00        0.00928       -0.03735
   7305.00        0.00977       -0.03610
   7306.00        0.01025       -0.03473
   7307.00        0.01025       -0.03325
   7308.00        0.01025       -0.03163
   7309.00        0.01025       -0.02991
   7310.00        0.01025       -0.02806
   7311.00        0.01025       -0.02609
   7312.00        0.01025       -0.02402
   7313.00        0.01025       -0.02182
   7314.00        0.01025       -0.01952
   7315.00        0.01025       -0.01709
   7316.00        0.01025       -0.01457
   7317.00        0.01025       -0.01193
   7318.00        0.01025       -0.00920
   7319.00        0.01025       -0.00638
   7320.00        0.01025       -0.00345
   7321.00        0.01025       -0.00044
   7322.00        0.01025        0.00266
   7323.00        0.01025        0.00584
   7324.00        0.01025        0.00911
   7325.00        0.01025        0.01244
   7326.00        0.01025        0.01584
   7327.00        0.01025        0.01930
   7328.00        0.01025        0.02283
   7329.00        0.01025        0.02640
   7330.00        0.01025        0.03001
   7331.00        0.01025        0.03368
   7332.00        0.01025        0.03737
   7333.00        0.01025        0.04109
   7334.00        0.01025        0.04483
   7335.00        0.01025        0.04858
   7336.00        0.01025        0.05235
   7337.00        0.01025        0.05612
   7338.00        0.01025        0.05989
   7339.00        0.01025        0.06366
   7340.00        0.01025        0.06740
   7341.00        0.01025        0.07112
   7342.00        0.01025        0.07483
   7343.00        0.01025        0.07849
   7344.00        0.01025        0.08211
   7345.00        0.01025        0.08569
   7346.00        0.01025        0.08923
   7347.00        0.01025        0.09270
   7348.00        0.01025        0.09612
   7349.00        0.01025        0.09947
   7350.00        0.00977        0.10275
   7351.00        0.00977        0.10596
   7352.00        0.00977        0.10909
   7353.00        0.00977        0.11212
   7354.00        0.00977        0.11507
   7355.00        0.00977        0.11794
   7356.00        0.00977        0.12070
   7357.00        0.00977        0.12337
   7358.00        0.00977        0.12593
   7359.00        0.00977        0.12839
   7360.00        0.00977        0.13074
   7361.00        0.00977        0.13298
   7362.00        0.00977        0.13512
   7363.00        0.00977        0.13713
   7364.00        0.00977        0.13904
   7365.00        0.00977        0.14082
   7366.00        0.00977        0.14249
   7367.00        0.00928        0.14404
   7368.00        0.00879        0.14548
   7369.00        0.00830        0.14679
   7370.00        0.00781        0.14799
   7371.00        0.00732        0.14908
   7372.00        0.00684        0.15004
   7373.00        0.00684        0.15089
   7374.00        0.00684        0.15163
   7375.00        0.00684        0.15224
   7376.00        0.00684        0.15274
   7377.00        0.00684        0.15314
   7378.00        0.00684        0.15343
   7379.00        0.00684        0.15359
   7380.00        0.00684        0.15367
   7381.00        0.00635        0.15366
   7382.00        0.00586        0.15352
   7383.00        0.00537        0.15331
   7384.00        0.00488        0.15298
   7385.00        0.00439        0.15257
   7386.00        0.00391        0.15207
   7387.00        0.00342        0.15149
   7388.00        0.00293        0.15083
   7389.00        0.00244        0.15009
   7390.00        0.00195        0.14926
   7391.00        0.00146        0.14838
   7392.00        0.00098        0.14742
   7393.00        0.00049        0.14639
   7394.00        0.00000        0.14531
   7395.00       -0.00049        0.14415
   7396.00       -0.00049        0.14296
   7397.00       -0.00049        0.14171
   7398.00       -0.00049        0.14040
   7399.00       -0.00049        0.13905
   7400.00       -0.00049        0.13766
   7401.00       -0.00049        0.13623
   7402.00       -0.00098        0.13477
   7403.00       -0.00146        0.13327
   7404.00       -0.00195        0.13174
   7405.00       -0.00244        0.13019
   7406.00       -0.00293        0.12860
   7407.00       -0.00342        0.12700
   7408.00       -0.00391        0.12538
   7409.00       -0.00439        0.12373
   7410.00       -0.00488        0.12209
   7411.00       -0.00537        0.12042
   7412.00       -0.00586        0.11874
   7413.00       -0.00635        0.11707
   7414.00       -0.00684        0.11537
   7415.00       -0.00732        0.11368
   7416.00       -0.00781        0.11198
   7417.00       -0.00830        0.11029
   7418.00       -0.00879        0.10860
   7419.00       -0.00928        0.10692
   7420.00       -0.00977        0.10522
   7421.00       -0.00977        0.10355
   7422.00       -0.00977        0.10188
   7423.00       -0.00977        0.10022
   7424.00       -0.00977        0.09856
   7425.00       -0.00977        0.09692
   7426.00       -0.00977        0.09529
   7427.00       -0.00977        0.09367
   7428.00       -0.00977        0.09207
   7429.00       -0.01025        0.09048
   7430.00       -0.01074        0.08890
   7431.00       -0.01123        0.08734
   7432.00       -0.01172        0.08582
   7433.00       -0.01221        0.08429
   7434.00       -0.01270        0.08278
   7435.00       -0.01318        0.08130
   7436.00       -0.01367        0.07983
   7437.00       -0.01416        0.07840
   7438.00       -0.01465        0.07698
   7439.00       -0.01514        0.07558
   7440.00       -0.01514        0.07420
   7441.00       -0.01514        0.07286
   7442.00       -0.01514        0.07153
   7443.00       -0.01514        0.07024
   7444.00       -0.01514        0.06897
   7445.00       -0.01514        0.06772
   7446.00       -0.01514        0.06650
   7447.00       -0.01514        0.06532
   7448.00       -0.01514        0.06416
   7449.00       -0.01514        0.06303
   7450.00       -0.01514        0.06194
   7451.00       -0.01514        0.06087
   7452.00       -0.01514        0.05984
   7453.00       -0.01562        0.05885
   7454.00       -0.01611        0.05789
   7455.00       -0.01660        0.05696
   7456.00       -0.01709        0.05608
   7457.00       -0.01758        0.05522
   7458.00       -0.01807        0.05441
   7459.00       -0.01807        0.05363
   7460.00       -0.01807        0.05290
   7461.00       -0.01807        0.05222
   7462.00       -0.01807        0.05156
   7463.00       -0.01807        0.05095
   7464.00       -0.01807        0.05038
   7465.00       -0.01807        0.04987
   7466.00       -0.01807        0.04939
   7467.00       -0.01807        0.04895
   7468.00       -0.01807        0.04857
   7469.00       -0.01807        0.04823
   7470.00       -0.01807        0.04794
   7471.00       -0.01807        0.04770
   7472.00       -0.01807        0.04749
   7473.00       -0.01807        0.04735
   7474.00       -0.01807        0.04724
   7475.00       -0.01807        0.04718
   7476.00       -0.01807        0.04718
   7477.00       -0.01807        0.04721
   7478.00       -0.01807        0.04730
   7479.00       -0.01807        0.04744
   7480.00       -0.01807        0.04762
   7481.00       -0.01807        0.04785
   7482.00       -0.01807        0.04813
   7483.00       -0.01807        0.04845
   7484.00       -0.01807        0.04881
   7485.00       -0.01807        0.04922
   7486.00       -0.01807        0.04967
   7487.00       -0.01807        0.05017
   7488.00       -0.01807        0.05070
   7489.00       -0.01807        0.05128
   7490.00       -0.01807        0.05190
   7491.00       -0.01807        0.05254
   7492.00       -0.01807        0.05322
   7493.00       -0.01807        0.05396
   7494.00       -0.01807        0.05470
   7495.00       -0.01807        0.05550
   7496.00       -0.01807        0.05630
   7497.00       -0.01807        0.05716
   7498.00       -0.01807        0.05803
   7499.00       -0.01807        0.05891
   7500.00       -0.01807        0.05984
   7501.00       -0.01807        0.06078
   7502.00       -0.01807        0.06174
   7503.00       -0.01807        0.06271
   7504.00       -0.01807        0.06371
   7505.00       -0.01807        0.06471
   7506.00       -0.01807        0.06572
   7507.00       -0.01807        0.06676
   7508.00       -0.01807        0.06778
   7509.00       -0.01807        0.06882
   7510.00       -0.01807        0.06987
   7511.00       -0.01807        0.07091
   7512.00       -0.01807        0.07196
   7513.00       -0.01758        0.07300
   7514.00       -0.01709        0.07404
   7515.00       -0.01660        0.07507
   7516.00       -0.01611        0.07611
   7517.00       -0.01562        0.07713
   7518.00       -0.01514        0.07814
   7519.00       -0.01465        0.07915
   7520.00       -0.01416        0.08014
   7521.00       -0.01367        0.08113
   7522.00       -0.01318        0.08209
   7523.00       -0.01270        0.08304
   7524.00       -0.01221        0.08398
   7525.00       -0.01172        0.08490
   7526.00       -0.01123        0.08582
   7527.00       -0.01074        0.08670
   7528.00       -0.01025        0.08757
   7529.00       -0.00928        0.08842
   7530.00       -0.00830        0.08925
   7531.00       -0.00732        0.09007
   7532.00       -0.00635        0.09087
   7533.00       -0.00537        0.09164
   7534.00       -0.00439        0.09239
   7535.00       -0.00342        0.09314
   7536.00       -0.00244        0.09386
   7537.00       -0.00146        0.09456
   7538.00       -0.00049        0.09525
   7539.00        0.00049        0.09592
   7540.00        0.00146        0.09657
   7541.00        0.00244        0.09721
   7542.00        0.00342        0.09782
   7543.00        0.00439        0.09843
   7544.00        0.00537        0.09903
   7545.00        0.00635        0.09962
   7546.00        0.00732        0.10019
   7547.00        0.00830        0.10075
   7548.00        0.00928        0.10130
   7549.00        0.01025        0.10185
   7550.00        0.01123        0.10239
   7551.00        0.01221        0.10292
   7552.00        0.01318        0.10345
   7553.00        0.01416        0.10397
   7554.00        0.01514        0.10449
   7555.00        0.01611        0.10501
   7556.00        0.01660        0.10553
   7557.00        0.01709        0.10605
   7558.00        0.01758        0.10658
   7559.00        0.01807        0.10710
   7560.00        0.01855        0.10764
   7561.00        0.01904        0.10817
   7562.00        0.01953        0.10872
   7563.00        0.02002        0.10927
   7564.00        0.02051        0.10982
   7565.00        0.02100        0.11038
   7566.00        0.02148        0.11096
   7567.00        0.02197        0.11154
   7568.00        0.02246        0.11215
   7569.00        0.02295        0.11276
   7570.00        0.02344        0.11337
   7571.00        0.02344        0.11401
   7572.00        0.02344        0.11465
   7573.00        0.02344        0.11533
   7574.00        0.02344        0.11600
   7575.00        0.02344        0.11668
   7576.00        0.02344        0.11739
   7577.00        0.02344        0.11812
   7578.00        0.02344        0.11885
   7579.00        0.02344        0.11960
   7580.00        0.02344        0.12036
   7581.00        0.02344        0.12114
   7582.00        0.02344        0.12195
   7583.00        0.02344        0.12276
   7584.00        0.02344        0.12358
   7585.00        0.02344        0.12442
   7586.00        0.02344        0.12527
   7587.00        0.02295        0.12614
   7588.00        0.02246        0.12704
   7589.00        0.02197        0.12794
   7590.00        0.02148        0.12885
   7591.00        0.02100        0.12978
   7592.00        0.02051        0.13072
   7593.00        0.02002        0.13167
   7594.00        0.01953        0.13264
   7595.00        0.01904        0.13362
   7596.00        0.01855        0.13461
   7597.00        0.01807        0.13562
   7598.00        0.01758        0.13664
   7599.00        0.01709        0.13766
   7600.00        0.01660        0.13872
   7601.00        0.01611        0.13977
   7602.00        0.01562        0.14084
   7603.00        0.01514        0.14192
   7604.00        0.01465        0.14302
   7605.00        0.01416        0.14413
   7606.00        0.01367        0.14526
   7607.00        0.01318        0.14639
   7608.00        0.01270        0.14755
   7609.00        0.01221        0.14873
   7610.00        0.01172        0.14992
   7611.00        0.01123        0.15112
   7612.00        0.01074        0.15234
   7613.00        0.01025        0.15358
   7614.00        0.00977        0.15485
   7615.00        0.00928        0.15613
   7616.00        0.00879        0.15744
   7617.00        0.00830        0.15877
   7618.00        0.00781        0.16011
   7619.00        0.00732        0.16150
   7620.00        0.00684        0.16290
   7621.00        0.00635        0.16434
   7622.00        0.00586        0.16579
   7623.00        0.00537        0.16728
   7624.00        0.00488        0.16881
   7625.00        0.00439        0.17036
   7626.00        0.00391        0.17197
   7627.00        0.00342        0.17360
   7628.00        0.00293        0.17526
   7629.00        0.00244        0.17697
   7630.00        0.00195        0.17871
   7631.00        0.00146        0.18051
   7632.00        0.00098        0.18234
   7633.00        0.00049        0.18420
   7634.00        0.00000        0.18613
   7635.00       -0.00049        0.18810
   7636.00       -0.00098        0.19011
   7637.00       -0.00146        0.19217
   7638.00       -0.00195        0.19427
   7639.00       -0.00244        0.19644
   7640.00       -0.00293        0.19865
   7641.00       -0.00342        0.20091
   7642.00       -0.00391        0.20322
   7643.00       -0.00439        0.20557
   7644.00       -0.00488        0.20798
   7645.00       -0.00537        0.21045
   7646.00       -0.00586        0.21295
   7647.00       -0.00635        0.21552
   7648.00       -0.00684        0.21811
   7649.00       -0.00732        0.22076
   7650.00       -0.00781        0.22346
   7651.00       -0.00830        0.22621
   7652.00       -0.00879        0.22900
   7653.00       -0.00977        0.23183
   7654.00       -0.01074        0.23471
   7655.00       -0.01172        0.23761
   7656.00       -0.01270        0.24055
   7657.00       -0.01318        0.24355
   7658.00       -0.01367        0.24655
   7659.00       -0.01416        0.24959
   7660.00       -0.01465        0.25266
   7661.00       -0.01514        0.25574
   7662.00       -0.01562        0.25883
   7663.00       -0.01611        0.26196
   7664.00       -0.01660        0.26509
   7665.00       -0.01709        0.26822
   7666.00       -0.01758        0.27136
   7667.00       -0.01807        0.27451
   7668.00       -0.01855        0.27763
   7669.00       -0.01904        0.28076
   7670.00       -0.01953        0.28387
   7671.00       -0.02002        0.28697
   7672.00       -0.02051        0.29004
   7673.00       -0.02100        0.29308
   7674.00       -0.02148        0.29608
   7675.00       -0.02197        0.29906
   7676.00       -0.02246        0.30197
   7677.00       -0.02295        0.30486
   7678.00       -0.02295        0.30768
   7679.00       -0.02295        0.31044
   7680.00       -0.02295        0.31314
   7681.00       -0.02295        0.31577
   7682.00       -0.02295        0.31831
   7683.00       -0.02295        0.32079
   7684.00       -0.02295        0.32318
   7685.00       -0.02295        0.32549
   7686.00       -0.02295        0.32768
   7687.00       -0.02295        0.32979
   7688.00       -0.02246        0.33180
   7689.00       -0.02197        0.33369
   7690.00       -0.02148        0.33548
   7691.00       -0.02100        0.33714
   7692.00       -0.02051        0.33868
   7693.00       -0.02002        0.34010
   7694.00       -0.01953        0.34138
   7695.00       -0.01904        0.34254
   7696.00       -0.01855        0.34357
   7697.00       -0.01807        0.34445
   7698.00       -0.01758        0.34520
   7699.00       -0.01660        0.34579
   7700.00       -0.01562        0.34625
   7701.00       -0.01465        0.34656
   7702.00       -0.01367        0.34673
   7703.00       -0.01270        0.34673
   7704.00       -0.01172        0.34659
   7705.00       -0.01074        0.34628
   7706.00       -0.00977        0.34584
   7707.00       -0.00879        0.34523
   7708.00       -0.00781        0.34448
   7709.00       -0.00684        0.34357
   7710.00       -0.00586        0.34250
   7711.00       -0.00488        0.34129
   7712.00       -0.00391        0.33994
   7713.00       -0.00293        0.33841
   7714.00       -0.00195        0.33676
   7715.00       -0.00098        0.33495
   7716.00        0.00000        0.33301
   7717.00        0.00098        0.33092
   7718.00        0.00195        0.32869
   7719.00        0.00293        0.32634
   7720.00        0.00342        0.32385
   7721.00        0.00391        0.32123
   7722.00        0.00439        0.31850
   7723.00        0.00488        0.31564
   7724.00        0.00537        0.31267
   7725.00        0.00586        0.30959
   7726.00        0.00635        0.30640
   7727.00        0.00684        0.30310
   7728.00        0.00732        0.29973
   7729.00        0.00781        0.29625
   7730.00        0.00781        0.29268
   7731.00        0.00781        0.28905
   7732.00        0.00781        0.28532
   7733.00        0.00781        0.28154
   7734.00        0.00781        0.27769
   7735.00        0.00781        0.27379
   7736.00        0.00781        0.26982
   7737.00        0.00781        0.26581
   7738.00        0.00781        0.26176
   7739.00        0.00732        0.25768
   7740.00        0.00684        0.25357
   7741.00        0.00635        0.24942
   7742.00        0.00586        0.24527
   7743.00        0.00537        0.24109
   7744.00        0.00488        0.23691
   7745.00        0.00439        0.23273
   7746.00        0.00391        0.22855
   7747.00        0.00342        0.22438
   7748.00        0.00293        0.22021
   7749.00        0.00195        0.21608
   7750.00        0.00098        0.21194
   7751.00        0.00000        0.20786
   7752.00       -0.00098        0.20378
   7753.00       -0.00195        0.19975
   7754.00       -0.00293        0.19576
   7755.00       -0.00391        0.19180
   7756.00       -0.00488        0.18790
   7757.00       -0.00586        0.18405
   7758.00       -0.00684        0.18024
   7759.00       -0.00781        0.17648
   7760.00       -0.00879        0.17279
   7761.00       -0.00977        0.16916
   7762.00       -0.01074        0.16559
   7763.00       -0.01172        0.16209
   7764.00       -0.01270        0.15865
   7765.00       -0.01367        0.15527
   7766.00       -0.01465        0.15198
   7767.00       -0.01562        0.14874
   7768.00       -0.01660        0.14558
   7769.00       -0.01709        0.14249
   7770.00       -0.01758        0.13947
   7771.00       -0.01807        0.13652
   7772.00       -0.01855        0.13365
   7773.00       -0.01904        0.13086
   7774.00       -0.01953        0.12813
   7775.00       -0.02002        0.12547
   7776.00       -0.02051        0.12289
   7777.00       -0.02100        0.12038
   7778.00       -0.02148        0.11794
   7779.00       -0.02148        0.11555
   7780.00       -0.02148        0.11325
   7781.00       -0.02148        0.11101
   7782.00       -0.02148        0.10883
   7783.00       -0.02148        0.10670
   7784.00       -0.02148        0.10466
   7785.00       -0.02148        0.10266
   7786.00       -0.02148        0.10072
   7787.00       -0.02148        0.09883
   7788.00       -0.02100        0.09700
   7789.00       -0.02051        0.09523
   7790.00       -0.02002        0.09349
   7791.00       -0.01953        0.09180
   7792.00       -0.01904        0.09016
   7793.00       -0.01855        0.08856
   7794.00       -0.01807        0.08699
   7795.00       -0.01758        0.08546
   7796.00       -0.01709        0.08397
   7797.00       -0.01660        0.08252
   7798.00       -0.01611        0.08109
   7799.00       -0.01562        0.07968
   7800.00       -0.01465        0.07831
   7801.00       -0.01367        0.07695
   7802.00       -0.01270        0.07561
   7803.00       -0.01172        0.07430
   7804.00       -0.01074        0.07300
   7805.00       -0.00977        0.07170
   7806.00       -0.00879        0.07043
   7807.00       -0.00781        0.06917
   7808.00       -0.00684        0.06792
   7809.00       -0.00586        0.06667
   7810.00       -0.00488        0.06541
   7811.00       -0.00391        0.06418
   7812.00       -0.00293        0.06294
   7813.00       -0.00195        0.06171
   7814.00       -0.00098        0.06047
   7815.00        0.00000        0.05923
   7816.00        0.00049        0.05800
   7817.00        0.00098        0.05675
   7818.00        0.00146        0.05550
   7819.00        0.00195        0.05424
   7820.00        0.00244        0.05299
   7821.00        0.00293        0.05173
   7822.00        0.00342        0.05046
   7823.00        0.00391        0.04918
   7824.00        0.00439        0.04790
   7825.00        0.00488        0.04660
   7826.00        0.00537        0.04530
   7827.00        0.00586        0.04401
   7828.00        0.00635        0.04269
   7829.00        0.00635        0.04138
   7830.00        0.00635        0.04005
   7831.00        0.00635        0.03873
   7832.00        0.00635        0.03740
   7833.00        0.00635        0.03606
   7834.00        0.00635        0.03471
   7835.00        0.00635        0.03337
   7836.00        0.00635        0.03203
   7837.00        0.00635        0.03069
   7838.00        0.00635        0.02934
   7839.00        0.00635        0.02800
   7840.00        0.00635        0.02666
   7841.00        0.00635        0.02531
   7842.00        0.00635        0.02399
   7843.00        0.00586        0.02266
   7844.00        0.00537        0.02133
   7845.00        0.00488        0.02002
   7846.00        0.00439        0.01872
   7847.00        0.00391        0.01743
   7848.00        0.00342        0.01614
   7849.00        0.00293        0.01488
   7850.00        0.00244        0.01363
   7851.00        0.00195        0.01239
   7852.00        0.00146        0.01118
   7853.00        0.00098        0.00998
   7854.00        0.00049        0.00880
   7855.00        0.00000        0.00766
   7856.00       -0.00049        0.00653
   7857.00       -0.00098        0.00542
   7858.00       -0.00146        0.00435
   7859.00       -0.00195        0.00330
   7860.00       -0.00195        0.00227
   7861.00       -0.00195        0.00128
   7862.00       -0.00195        0.00032
   7863.00       -0.00195       -0.00060
   7864.00       -0.00195       -0.00150
   7865.00       -0.00195       -0.00235
   7866.00       -0.00195       -0.00316
   7867.00       -0.00195       -0.00394
   7868.00       -0.00195       -0.00468
   7869.00       -0.00195       -0.00539
   7870.00       -0.00195       -0.00604
   7871.00       -0.00195       -0.00667
   7872.00       -0.00195       -0.00725
   7873.00       -0.00195       -0.00778
   7874.00       -0.00195       -0.00827
   7875.00       -0.00195       -0.00871
   7876.00       -0.00195       -0.00911
   7877.00       -0.00195       -0.00946
   7878.00       -0.00195       -0.00977
   7879.00       -0.00195       -0.01003
   7880.00       -0.00195       -0.01022
   7881.00       -0.00195       -0.01039
   7882.00       -0.00146       -0.01050
   7883.00       -0.00098       -0.01057
   7884.00       -0.00049       -0.01059
   7885.00        0.00000       -0.01056
   7886.00        0.00049       -0.01048
   7887.00        0.00098       -0.01035
   7888.00        0.00146       -0.01018
   7889.00        0.00195       -0.00995
   7890.00        0.00195       -0.00969
   7891.00        0.00195       -0.00937
   7892.00        0.00195       -0.00900
   7893.00        0.00195       -0.00861
   7894.00        0.00195       -0.00815
   7895.00        0.00195       -0.00764
   7896.00        0.00195       -0.00711
   7897.00        0.00195       -0.00653
   7898.00        0.00195       -0.00591
   7899.00        0.00195       -0.00525
   7900.00        0.00195       -0.00455
   7901.00        0.00195       -0.00380
   7902.00        0.00195       -0.00302
   7903.00        0.00195       -0.00221
   7904.00        0.00195       -0.00137
   7905.00        0.00195       -0.00049
   7906.00        0.00195        0.00041
   7907.00        0.00146        0.00136
   7908.00        0.00098        0.00232
   7909.00        0.00049        0.00331
   7910.00        0.00000        0.00433
   7911.00       -0.00049        0.00537
   7912.00       -0.00098        0.00642
   7913.00       -0.00146        0.00751
   7914.00       -0.00195        0.00861
   7915.00       -0.00244        0.00972
   7916.00       -0.00293        0.01083
   7917.00       -0.00342        0.01198
   7918.00       -0.00391        0.01312
   7919.00       -0.00488        0.01427
   7920.00       -0.00586        0.01544
   7921.00       -0.00684        0.01660
   7922.00       -0.00781        0.01776
   7923.00       -0.00879        0.01894
   7924.00       -0.00977        0.02010
   7925.00       -0.01074        0.02127
   7926.00       -0.01172        0.02243
   7927.00       -0.01270        0.02357
   7928.00       -0.01367        0.02473
   7929.00       -0.01465        0.02586
   7930.00       -0.01562        0.02699
   7931.00       -0.01660        0.02811
   7932.00       -0.01758        0.02921
   7933.00       -0.01855        0.03029
   7934.00       -0.01953        0.03137
   7935.00       -0.02051        0.03242
   7936.00       -0.02148        0.03346
   7937.00       -0.02246        0.03447
   7938.00       -0.02344        0.03548
   7939.00       -0.02441        0.03645
   7940.00       -0.02539        0.03741
   7941.00       -0.02637        0.03835
   7942.00       -0.02734        0.03926
   7943.00       -0.02783        0.04016
   7944.00       -0.02832        0.04103
   7945.00       -0.02881        0.04187
   7946.00       -0.02930        0.04271
   7947.00       -0.02979        0.04350
   7948.00       -0.03027        0.04430
   7949.00       -0.03076        0.04506
   7950.00       -0.03125        0.04579
   7951.00       -0.03125        0.04652
   7952.00       -0.03125        0.04723
   7953.00       -0.03125        0.04790
   7954.00       -0.03125        0.04857
   7955.00       -0.03125        0.04922
   7956.00       -0.03125        0.04985
   7957.00       -0.03125        0.05048
   7958.00       -0.03076        0.05109
   7959.00       -0.03027        0.05168
   7960.00       -0.02979        0.05228
   7961.00       -0.02930        0.05286
   7962.00       -0.02881        0.05342
   7963.00       -0.02832        0.05399
   7964.00       -0.02783        0.05455
   7965.00       -0.02686        0.05511
   7966.00       -0.02588        0.05568
   7967.00       -0.02490        0.05624
   7968.00       -0.02393        0.05681
   7969.00       -0.02295        0.05739
   7970.00       -0.02197        0.05797
   7971.00       -0.02100        0.05856
   7972.00       -0.02002        0.05917
   7973.00       -0.01904        0.05980
   7974.00       -0.01758        0.06042
   7975.00       -0.01611        0.06108
   7976.00       -0.01465        0.06175
   7977.00       -0.01318        0.06244
   7978.00       -0.01172        0.06316
   7979.00       -0.01025        0.06390
   7980.00       -0.00879        0.06467
   7981.00       -0.00732        0.06546
   7982.00       -0.00586        0.06628
   7983.00       -0.00439        0.06714
   7984.00       -0.00293        0.06802
   7985.00       -0.00146        0.06895
   7986.00        0.00000        0.06990
   7987.00        0.00146        0.07089
   7988.00        0.00293        0.07193
   7989.00        0.00439        0.07300
   7990.00        0.00586        0.07410
   7991.00        0.00732        0.07524
   7992.00        0.00879        0.07643
   7993.00        0.01025        0.07765
   7994.00        0.01172        0.07890
   7995.00        0.01270        0.08022
   7996.00        0.01367        0.08156
   7997.00        0.01465        0.08293
   7998.00        0.01562        0.08437
   7999.00        0.01660        0.08582
   8000.00        0.01758        0.08731
   8001.00        0.01855        0.08885
   8002.00        0.01953        0.09042
   8003.00        0.02002        0.09203
   8004.00        0.02051        0.09367
   8005.00        0.02100        0.09535
   8006.00        0.02148        0.09705
   8007.00        0.02197        0.09879
   8008.00        0.02246        0.10054
   8009.00        0.02246        0.10233
   8010.00        0.02246        0.10414
   8011.00        0.02246        0.10597
   8012.00        0.02246        0.10782
   8013.00        0.02246        0.10970
   8014.00        0.02246        0.11157
   8015.00        0.02246        0.11346
   8016.00        0.02197        0.11537
   8017.00        0.02148        0.11728
   8018.00        0.02100        0.11919
   8019.00        0.02051        0.12111
   8020.00        0.02002        0.12302
   8021.00        0.01953        0.12492
   8022.00        0.01904        0.12682
   8023.00        0.01855        0.12869
   8024.00        0.01807        0.13057
   8025.00        0.01758        0.13242
   8026.00        0.01660        0.13425
   8027.00        0.01562        0.13605
   8028.00        0.01465        0.13782
   8029.00        0.01367        0.13957
   8030.00        0.01270        0.14128
   8031.00        0.01172        0.14294
   8032.00        0.01074        0.14458
   8033.00        0.00977        0.14616
   8034.00        0.00879        0.14769
   8035.00        0.00781        0.14919
   8036.00        0.00684        0.15062
   8037.00        0.00586        0.15199
   8038.00        0.00488        0.15331
   8039.00        0.00391        0.15456
   8040.00        0.00342        0.15575
   8041.00        0.00293        0.15688
   8042.00        0.00244        0.15791
   8043.00        0.00195        0.15889
   8044.00        0.00146        0.15979
   8045.00        0.00098        0.16061
   8046.00        0.00049        0.16136
   8047.00        0.00000        0.16202
   8048.00       -0.00049        0.16258
   8049.00       -0.00098        0.16307
   8050.00       -0.00146        0.16347
   8051.00       -0.00195        0.16379
   8052.00       -0.00195        0.16400
   8053.00       -0.00195        0.16412
   8054.00       -0.00195        0.16415
   8055.00       -0.00195        0.16409
   8056.00       -0.00195        0.16393
   8057.00       -0.00195        0.16367
   8058.00       -0.00195        0.16330
   8059.00       -0.00195        0.16284
   8060.00       -0.00195        0.16229
   8061.00       -0.00146        0.16164
   8062.00       -0.00098        0.16087
   8063.00       -0.00049        0.16002
   8064.00        0.00000        0.15906
   8065.00        0.00049        0.15799
   8066.00        0.00098        0.15683
   8067.00        0.00146        0.15556
   8068.00        0.00195        0.15421
   8069.00        0.00244        0.15274
   8070.00        0.00293        0.15118
   8071.00        0.00342        0.14952
   8072.00        0.00391        0.14777
   8073.00        0.00439        0.14592
   8074.00        0.00488        0.14397
   8075.00        0.00537        0.14192
   8076.00        0.00586        0.13979
   8077.00        0.00635        0.13756
   8078.00        0.00684        0.13524
   8079.00        0.00732        0.13284
   8080.00        0.00781        0.13034
   8081.00        0.00830        0.12776
   8082.00        0.00879        0.12511
   8083.00        0.00928        0.12236
   8084.00        0.00977        0.11954
   8085.00        0.01025        0.11664
   8086.00        0.01074        0.11366
   8087.00        0.01123        0.11063
   8088.00        0.01172        0.10751
   8089.00        0.01221        0.10432
   8090.00        0.01270        0.10107
   8091.00        0.01318        0.09776
   8092.00        0.01318        0.09439
   8093.00        0.01318        0.09096
   8094.00        0.01318        0.08746
   8095.00        0.01318        0.08392
   8096.00        0.01318        0.08034
   8097.00        0.01318        0.07671
   8098.00        0.01318        0.07304
   8099.00        0.01318        0.06932
   8100.00        0.01318        0.06558
   8101.00        0.01318        0.06180
   8102.00        0.01270        0.05798
   8103.00        0.01221        0.05414
   8104.00        0.01172        0.05028
   8105.00        0.01123        0.04640
   8106.00        0.01074        0.04250
   8107.00        0.01025        0.03859
   8108.00        0.00977        0.03468
   8109.00        0.00928        0.03076
   8110.00        0.00879        0.02684
   8111.00        0.00830        0.02292
   8112.00        0.00781        0.01900
   8113.00        0.00684        0.01511
   8114.00        0.00586        0.01122
   8115.00        0.00488        0.00734
   8116.00        0.00391        0.00349
   8117.00        0.00293       -0.00032
   8118.00        0.00195       -0.00410
   8119.00        0.00098       -0.00786
   8120.00        0.00000       -0.01158
   8121.00       -0.00098       -0.01526
   8122.00       -0.00195       -0.01889
   8123.00       -0.00293       -0.02246
   8124.00       -0.00391       -0.02599
   8125.00       -0.00488       -0.02946
   8126.00       -0.00586       -0.03287
   8127.00       -0.00684       -0.03621
   8128.00       -0.00781       -0.03947
   8129.00       -0.00879       -0.04266
   8130.00       -0.00928       -0.04579
   8131.00       -0.00977       -0.04883
   8132.00       -0.01025       -0.05179
   8133.00       -0.01074       -0.05464
   8134.00       -0.01123       -0.05742
   8135.00       -0.01172       -0.06010
   8136.00       -0.01221       -0.06270
   8137.00       -0.01270       -0.06517
   8138.00       -0.01318       -0.06755
   8139.00       -0.01367       -0.06982
   8140.00       -0.01416       -0.07199
   8141.00       -0.01416       -0.07405
   8142.00       -0.01416       -0.07597
   8143.00       -0.01416       -0.07780
   8144.00       -0.01416       -0.07950
   8145.00       -0.01416       -0.08109
   8146.00       -0.01416       -0.08253
   8147.00       -0.01416       -0.08386
   8148.00       -0.01416       -0.08507
   8149.00       -0.01367       -0.08615
   8150.00       -0.01318       -0.08710
   8151.00       -0.01270       -0.08791
   8152.00       -0.01221       -0.08859
   8153.00       -0.01172       -0.08916
   8154.00       -0.01123       -0.08957
   8155.00       -0.01074       -0.08987
   8156.00       -0.01025       -0.09003
   8157.00       -0.00977       -0.09006
   8158.00       -0.00928       -0.08995
   8159.00       -0.00830       -0.08972
   8160.00       -0.00732       -0.08936
   8161.00       -0.00635       -0.08887
   8162.00       -0.00537       -0.08826
   8163.00       -0.00439       -0.08751
   8164.00       -0.00342       -0.08664
   8165.00       -0.00244       -0.08566
   8166.00       -0.00146       -0.08455
   8167.00       -0.00049       -0.08333
   8168.00        0.00049       -0.08200
   8169.00        0.00146       -0.08055
   8170.00        0.00244       -0.07901
   8171.00        0.00342       -0.07735
   8172.00        0.00439       -0.07559
   8173.00        0.00488       -0.07375
   8174.00        0.00537       -0.07181
   8175.00        0.00586       -0.06978
   8176.00        0.00635       -0.06766
   8177.00        0.00684       -0.06546
   8178.00        0.00732       -0.06319
   8179.00        0.00781       -0.06085
   8180.00        0.00830       -0.05844
   8181.00        0.00879       -0.05598
   8182.00        0.00928       -0.05347
   8183.00        0.00977       -0.05089
   8184.00        0.00977       -0.04828
   8185.00        0.00977       -0.04562
   8186.00        0.00977       -0.04294
   8187.00        0.00977       -0.04022
   8188.00        0.00977       -0.03748
   8189.00        0.00977       -0.03473
   8190.00        0.00977       -0.03195
   8191.00        0.00928       -0.02919
   8192.00        0.00879       -0.02641
   8193.00        0.00830       -0.02365
   8194.00        0.00781       -0.02089
   8195.00        0.00732       -0.01814
   8196.00        0.00684       -0.01543
   8197.00        0.00635       -0.01274
   8198.00        0.00586       -0.01009
   8199.00        0.00488       -0.00746
   8200.00        0.00391       -0.00488
   8201.00        0.00293       -0.00235
   8202.00        0.00195        0.00014
   8203.00        0.00098        0.00256
   8204.00        0.00000        0.00493
   8205.00       -0.00098        0.00723
   8206.00       -0.00195        0.00948
   8207.00       -0.00293        0.01164
   8208.00       -0.00391        0.01373
   8209.00       -0.00488        0.01576
   8210.00       -0.00586        0.01770
   8211.00       -0.00684        0.01955
   8212.00       -0.00781        0.02133
   8213.00       -0.00879        0.02301
   8214.00       -0.00977        0.02461
   8215.00       -0.01074        0.02612
   8216.00       -0.01221        0.02756
   8217.00       -0.01318        0.02888
   8218.00       -0.01416        0.03014
   8219.00       -0.01514        0.03128
   8220.00       -0.01611        0.03235
   8221.00       -0.01709        0.03331
   8222.00       -0.01807        0.03419
   8223.00       -0.01904        0.03500
   8224.00       -0.02002        0.03571
   8225.00       -0.02100        0.03633
   8226.00       -0.02197        0.03687
   8227.00       -0.02295        0.03732
   8228.00       -0.02393        0.03770
   8229.00       -0.02490        0.03801
   8230.00       -0.02588        0.03824
   8231.00       -0.02686        0.03839
   8232.00       -0.02783        0.03848
   8233.00       -0.02832        0.03851
   8234.00       -0.02881        0.03848
   8235.00       -0.02930        0.03839
   8236.00       -0.02979        0.03824
   8237.00       -0.03027        0.03804
   8238.00       -0.03076        0.03781
   8239.00       -0.03125        0.03752
   8240.00       -0.03174        0.03720
   8241.00       -0.03174        0.03685
   8242.00       -0.03174        0.03648
   8243.00       -0.03174        0.03607
   8244.00       -0.03174        0.03566
   8245.00       -0.03174        0.03522
   8246.00       -0.03174        0.03477
   8247.00       -0.03174        0.03433
   8248.00       -0.03174        0.03387
   8249.00       -0.03125        0.03342
   8250.00       -0.03076        0.03297
   8251.00       -0.03027        0.03255
   8252.00       -0.02979        0.03214
   8253.00       -0.02930        0.03174
   8254.00       -0.02881        0.03136
   8255.00       -0.02832        0.03102
   8256.00       -0.02783        0.03070
   8257.00       -0.02734        0.03041
   8258.00       -0.02637        0.03017
   8259.00       -0.02539        0.02997
   8260.00       -0.02441        0.02980
   8261.00       -0.02344        0.02968
   8262.00       -0.02246        0.02962
   8263.00       -0.02148        0.02959
   8264.00       -0.02051        0.02962
   8265.00       -0.01953        0.02971
   8266.00       -0.01855        0.02985
   8267.00       -0.01758        0.03003
   8268.00       -0.01660        0.03027
   8269.00       -0.01562        0.03058
   8270.00       -0.01465        0.03094
   8271.00       -0.01367        0.03137
   8272.00       -0.01270        0.03185
   8273.00       -0.01172        0.03238
   8274.00       -0.01074        0.03296
   8275.00       -0.00977        0.03362
   8276.00       -0.00879        0.03430
   8277.00       -0.00781        0.03506
   8278.00       -0.00732        0.03586
   8279.00       -0.00684        0.03671
   8280.00       -0.00635        0.03761
   8281.00       -0.00586        0.03856
   8282.00       -0.00537        0.03955
   8283.00       -0.00488        0.04057
   8284.00       -0.00439        0.04164
   8285.00       -0.00391        0.04276
   8286.00       -0.00342        0.04390
   8287.00       -0.00293        0.04506
   8288.00       -0.00293        0.04626
   8289.00       -0.00293        0.04749
   8290.00       -0.00293        0.04872
   8291.00       -0.00293        0.04999
   8292.00       -0.00293        0.05127
   8293.00       -0.00293        0.05255
   8294.00       -0.00293        0.05385
   8295.00       -0.00293        0.05515
   8296.00       -0.00293        0.05646
   8297.00       -0.00293        0.05775
   8298.00       -0.00293        0.05905
   8299.00       -0.00342        0.06035
   8300.00       -0.00391        0.06163
   8301.00       -0.00439        0.06290
   8302.00       -0.00488        0.06416
   8303.00       -0.00537        0.06540
   8304.00       -0.00586        0.06660
   8305.00       -0.00635        0.06781
   8306.00       -0.00684        0.06897
   8307.00       -0.00732        0.07011
   8308.00       -0.00781        0.07121
   8309.00       -0.00830        0.07230
   8310.00       -0.00879        0.07335
   8311.00       -0.00928        0.07436
   8312.00       -0.00977        0.07533
   8313.00       -0.01025        0.07626
   8314.00       -0.01074        0.07716
   8315.00       -0.01123        0.07802
   8316.00       -0.01172        0.07884
   8317.00       -0.01221        0.07962
   8318.00       -0.01270        0.08037
   8319.00       -0.01270        0.08105
   8320.00       -0.01270        0.08173
   8321.00       -0.01270        0.08234
   8322.00       -0.01270        0.08292
   8323.00       -0.01270        0.08345
   8324.00       -0.01270        0.08395
   8325.00       -0.01270        0.08441
   8326.00       -0.01270        0.08484
   8327.00       -0.01270        0.08522
   8328.00       -0.01270        0.08557
   8329.00       -0.01270        0.08589
   8330.00       -0.01221        0.08617
   8331.00       -0.01172        0.08643
   8332.00       -0.01123        0.08664
   8333.00       -0.01074        0.08684
   8334.00       -0.01025        0.08701
   8335.00       -0.00977        0.08714
   8336.00       -0.00928        0.08727
   8337.00       -0.00879        0.08736
   8338.00       -0.00830        0.08743
   8339.00       -0.00732        0.08748
   8340.00       -0.00635        0.08752
   8341.00       -0.00537        0.08754
   8342.00       -0.00439        0.08754
   8343.00       -0.00342        0.08754
   8344.00       -0.00244        0.08751
   8345.00       -0.00146        0.08748
   8346.00       -0.00049        0.08743
   8347.00        0.00049        0.08739
   8348.00        0.00146        0.08733
   8349.00        0.00244        0.08727
   8350.00        0.00342        0.08719
   8351.00        0.00439        0.08711
   8352.00        0.00537        0.08702
   8353.00        0.00635        0.08693
   8354.00        0.00732        0.08684
   8355.00        0.00830        0.08675
   8356.00        0.00928        0.08664
   8357.00        0.01025        0.08652
   8358.00        0.01123        0.08641
   8359.00        0.01221        0.08629
   8360.00        0.01318        0.08615
   8361.00        0.01416        0.08601
   8362.00        0.01514        0.08586
   8363.00        0.01611        0.08571
   8364.00        0.01709        0.08554
   8365.00        0.01807        0.08536
   8366.00        0.01904        0.08516
   8367.00        0.02002        0.08495
   8368.00        0.02100        0.08472
   8369.00        0.02197        0.08446
   8370.00        0.02246        0.08418
   8371.00        0.02295        0.08389
   8372.00        0.02344        0.08357
   8373.00        0.02393        0.08322
   8374.00        0.02441        0.08284
   8375.00        0.02490        0.08243
   8376.00        0.02539        0.08197
   8377.00        0.02539        0.08150
   8378.00        0.02539        0.08096
   8379.00        0.02539        0.08040
   8380.00        0.02539        0.07979
   8381.00        0.02539        0.07915
   8382.00        0.02539        0.07845
   8383.00        0.02539        0.07768
   8384.00        0.02490        0.07689
   8385.00        0.02441        0.07603
   8386.00        0.02393        0.07512
   8387.00        0.02344        0.07416
   8388.00        0.02295        0.07312
   8389.00        0.02246        0.07204
   8390.00        0.02197        0.07089
   8391.00        0.02100        0.06967
   8392.00        0.02002        0.06841
   8393.00        0.01904        0.06706
   8394.00        0.01807        0.06566
   8395.00        0.01709        0.06419
   8396.00        0.01611        0.06265
   8397.00        0.01514        0.06105
   8398.00        0.01416        0.05939
   8399.00        0.01318        0.05765
   8400.00        0.01221        0.05585
   8401.00        0.01074        0.05399
   8402.00        0.00928        0.05206
   8403.00        0.00781        0.05006
   8404.00        0.00635        0.04802
   8405.00        0.00488        0.04591
   8406.00        0.00342        0.04373
   8407.00        0.00195        0.04152
   8408.00        0.00049        0.03923
   8409.00       -0.00098        0.03691
   8410.00       -0.00244        0.03453
   8411.00       -0.00391        0.03210
   8412.00       -0.00488        0.02963
   8413.00       -0.00586        0.02711
   8414.00       -0.00684        0.02458
   8415.00       -0.00781        0.02199
   8416.00       -0.00879        0.01938
   8417.00       -0.00977        0.01674
   8418.00       -0.01074        0.01407
   8419.00       -0.01172        0.01138
   8420.00       -0.01270        0.00868
   8421.00       -0.01367        0.00597
   8422.00       -0.01465        0.00325
   8423.00       -0.01514        0.00052
   8424.00       -0.01562       -0.00221
   8425.00       -0.01611       -0.00493
   8426.00       -0.01660       -0.00764
   8427.00       -0.01709       -0.01036
   8428.00       -0.01758       -0.01305
   8429.00       -0.01807       -0.01572
   8430.00       -0.01855       -0.01836
   8431.00       -0.01855       -0.02098
   8432.00       -0.01855       -0.02357
   8433.00       -0.01855       -0.02612
   8434.00       -0.01855       -0.02864
   8435.00       -0.01855       -0.03110
   8436.00       -0.01855       -0.03352
   8437.00       -0.01855       -0.03590
   8438.00       -0.01855       -0.03822
   8439.00       -0.01855       -0.04050
   8440.00       -0.01807       -0.04271
   8441.00       -0.01758       -0.04486
   8442.00       -0.01709       -0.04694
   8443.00       -0.01660       -0.04895
   8444.00       -0.01611       -0.05090
   8445.00       -0.01562       -0.05278
   8446.00       -0.01514       -0.05460
   8447.00       -0.01465       -0.05632
   8448.00       -0.01416       -0.05798
   8449.00       -0.01367       -0.05957
   8450.00       -0.01318       -0.06107
   8451.00       -0.01270       -0.06250
   8452.00       -0.01221       -0.06384
   8453.00       -0.01172       -0.06511
   8454.00       -0.01123       -0.06630
   8455.00       -0.01074       -0.06741
   8456.00       -0.01025       -0.06844
   8457.00       -0.00977       -0.06938
   8458.00       -0.00928       -0.07027
   8459.00       -0.00879       -0.07106
   8460.00       -0.00830       -0.07178
   8461.00       -0.00781       -0.07242
   8462.00       -0.00732       -0.07298
   8463.00       -0.00684       -0.07349
   8464.00       -0.00635       -0.07391
   8465.00       -0.00586       -0.07426
   8466.00       -0.00537       -0.07455
   8467.00       -0.00488       -0.07478
   8468.00       -0.00439       -0.07495
   8469.00       -0.00391       -0.07504
   8470.00       -0.00342       -0.07509
   8471.00       -0.00342       -0.07507
   8472.00       -0.00342       -0.07501
   8473.00       -0.00342       -0.07489
   8474.00       -0.00342       -0.07472
   8475.00       -0.00342       -0.07451
   8476.00       -0.00342       -0.07425
   8477.00       -0.00342       -0.07394
   8478.00       -0.00342       -0.07361
   8479.00       -0.00342       -0.07323
   8480.00       -0.00342       -0.07281
   8481.00       -0.00342       -0.07237
   8482.00       -0.00391       -0.07190
   8483.00       -0.00439       -0.07141
   8484.00       -0.00488       -0.07088
   8485.00       -0.00537       -0.07034
   8486.00       -0.00586       -0.06978
   8487.00       -0.00635       -0.06920
   8488.00       -0.00684       -0.06860
   8489.00       -0.00732       -0.06799
   8490.00       -0.00781       -0.06737
   8491.00       -0.00830       -0.06673
   8492.00       -0.00879       -0.06609
   8493.00       -0.00928       -0.06543
   8494.00       -0.00977       -0.06477
   8495.00       -0.01074       -0.06410
   8496.00       -0.01172       -0.06343
   8497.00       -0.01270       -0.06276
   8498.00       -0.01367       -0.06209
   8499.00       -0.01465       -0.06142
   8500.00       -0.01562       -0.06073
   8501.00       -0.01660       -0.06006
   8502.00       -0.01758       -0.05937
   8503.00       -0.01855       -0.05869
   8504.00       -0.01953       -0.05800
   8505.00       -0.02051       -0.05731
   8506.00       -0.02100       -0.05663
   8507.00       -0.02148       -0.05594
   8508.00       -0.02197       -0.05524
   8509.00       -0.02246       -0.05455
   8510.00       -0.02295       -0.05385
   8511.00       -0.02344       -0.05315
   8512.00       -0.02393       -0.05243
   8513.00       -0.02441       -0.05171
   8514.00       -0.02490       -0.05099
   8515.00       -0.02539       -0.05026
   8516.00       -0.02588       -0.04951
   8517.00       -0.02637       -0.04875
   8518.00       -0.02686       -0.04799
   8519.00       -0.02734       -0.04721
   8520.00       -0.02734       -0.04642
   8521.00       -0.02734       -0.04561
   8522.00       -0.02734       -0.04478
   8523.00       -0.02734       -0.04395
   8524.00       -0.02734       -0.04308
   8525.00       -0.02734       -0.04219
   8526.00       -0.02734       -0.04129
   8527.00       -0.02734       -0.04036
   8528.00       -0.02734       -0.03941
   8529.00       -0.02734       -0.03844
   8530.00       -0.02734       -0.03743
   8531.00       -0.02686       -0.03639
   8532.00       -0.02637       -0.03534
   8533.00       -0.02588       -0.03426
   8534.00       -0.02539       -0.03314
   8535.00       -0.02490       -0.03200
   8536.00       -0.02441       -0.03082
   8537.00       -0.02393       -0.02962
   8538.00       -0.02344       -0.02838
   8539.00       -0.02295       -0.02711
   8540.00       -0.02246       -0.02582
   8541.00       -0.02197       -0.02448
   8542.00       -0.02148       -0.02312
   8543.00       -0.02100       -0.02173
   8544.00       -0.02051       -0.02031
   8545.00       -0.02002       -0.01886
   8546.00       -0.01953       -0.01736
   8547.00       -0.01855       -0.01585
   8548.00       -0.01758       -0.01431
   8549.00       -0.01660       -0.01276
   8550.00       -0.01562       -0.01115
   8551.00       -0.01465       -0.00954
   8552.00       -0.01367       -0.00789
   8553.00       -0.01270       -0.00623
   8554.00       -0.01172       -0.00453
   8555.00       -0.01074       -0.00282
   8556.00       -0.00977       -0.00108
   8557.00       -0.00879        0.00066
   8558.00       -0.00830        0.00243
   8559.00       -0.00781        0.00421
   8560.00       -0.00732        0.00601
   8561.00       -0.00684        0.00781
   8562.00       -0.00635        0.00963
   8563.00       -0.00586        0.01146
   8564.00       -0.00537        0.01331
   8565.00       -0.00488        0.01514
   8566.00       -0.00439        0.01700
   8567.00       -0.00391        0.01884
   8568.00       -0.00342        0.02069
   8569.00       -0.00293        0.02255
   8570.00       -0.00244        0.02440
   8571.00       -0.00195        0.02625
   8572.00       -0.00146        0.02809
   8573.00       -0.00098        0.02992
   8574.00       -0.00049        0.03175
   8575.00        0.00000        0.03357
   8576.00        0.00049        0.03539
   8577.00        0.00098        0.03719
   8578.00        0.00146        0.03897
   8579.00        0.00195        0.04074
   8580.00        0.00244        0.04251
   8581.00        0.00293        0.04425
   8582.00        0.00342        0.04597
   8583.00        0.00391        0.04768
   8584.00        0.00439        0.04939
   8585.00        0.00488        0.05107
   8586.00        0.00537        0.05272
   8587.00        0.00586        0.05437
   8588.00        0.00635        0.05598
   8589.00        0.00684        0.05760
   8590.00        0.00732        0.05919
   8591.00        0.00781        0.06075
   8592.00        0.00830        0.06230
   8593.00        0.00879        0.06383
   8594.00        0.00928        0.06535
   8595.00        0.00977        0.06685
   8596.00        0.01025        0.06833
   8597.00        0.01074        0.06979
   8598.00        0.01123        0.07123
   8599.00        0.01172        0.07266
   8600.00        0.01221        0.07408
   8601.00        0.01270        0.07549
   8602.00        0.01318        0.07687
   8603.00        0.01367        0.07825
   8604.00        0.01416        0.07962
   8605.00        0.01465        0.08096
   8606.00        0.01514        0.08232
   8607.00        0.01562        0.08365
   8608.00        0.01611        0.08498
   8609.00        0.01660        0.08630
   8610.00        0.01709        0.08763
   8611.00        0.01758        0.08894
   8612.00        0.01807        0.09024
   8613.00        0.01855        0.09155
   8614.00        0.01904        0.09286
   8615.00        0.01953        0.09416
   8616.00        0.02002        0.09546
   8617.00        0.02051        0.09677
   8618.00        0.02100        0.09807
   8619.00        0.02148        0.09938
   8620.00        0.02197        0.10069
   8621.00        0.02246        0.10199
   8622.00        0.02295        0.10330
   8623.00        0.02344        0.10461
   8624.00        0.02393        0.10594
   8625.00        0.02441        0.10725
   8626.00        0.02490        0.10858
   8627.00        0.02539        0.10989
   8628.00        0.02588        0.11122
   8629.00        0.02637        0.11255
   8630.00        0.02686        0.11388
   8631.00        0.02734        0.11520
   8632.00        0.02783        0.11652
   8633.00        0.02832        0.11784
   8634.00        0.02881        0.11916
   8635.00        0.02930        0.12047
   8636.00        0.02979        0.12178
   8637.00        0.03027        0.12308
   8638.00        0.03076        0.12436
   8639.00        0.03076        0.12564
   8640.00        0.03076        0.12689
   8641.00        0.03076        0.12814
   8642.00        0.03076        0.12936
   8643.00        0.03076        0.13057
   8644.00        0.03076        0.13176
   8645.00        0.03076        0.13292
   8646.00        0.03076        0.13406
   8647.00        0.03076        0.13516
   8648.00        0.03076        0.13623
   8649.00        0.03076        0.13727
   8650.00        0.03076        0.13828
   8651.00        0.03076        0.13922
   8652.00        0.03027        0.14014
   8653.00        0.02979        0.14102
   8654.00        0.02930        0.14183
   8655.00        0.02881        0.14261
   8656.00        0.02832        0.14333
   8657.00        0.02783        0.14398
   8658.00        0.02734        0.14459
   8659.00        0.02686        0.14513
   8660.00        0.02637        0.14560
   8661.00        0.02588        0.14601
   8662.00        0.02490        0.14635
   8663.00        0.02393        0.14662
   8664.00        0.02295        0.14680
   8665.00        0.02197        0.14693
   8666.00        0.02100        0.14697
   8667.00        0.02002        0.14693
   8668.00        0.01904        0.14680
   8669.00        0.01807        0.14661
   8670.00        0.01709        0.14632
   8671.00        0.01611        0.14595
   8672.00        0.01514        0.14549
   8673.00        0.01416        0.14494
   8674.00        0.01318        0.14432
   8675.00        0.01221        0.14360
   8676.00        0.01123        0.14279
   8677.00        0.01025        0.14189
   8678.00        0.00928        0.14091
   8679.00        0.00830        0.13985
   8680.00        0.00684        0.13869
   8681.00        0.00537        0.13744
   8682.00        0.00391        0.13611
   8683.00        0.00244        0.13469
   8684.00        0.00098        0.13319
   8685.00       -0.00049        0.13161
   8686.00       -0.00146        0.12996
   8687.00       -0.00244        0.12822
   8688.00       -0.00342        0.12640
   8689.00       -0.00439        0.12451
   8690.00       -0.00537        0.12256
   8691.00       -0.00635        0.12053
   8692.00       -0.00732        0.11844
   8693.00       -0.00830        0.11627
   8694.00       -0.00928        0.11406
   8695.00       -0.01025        0.11179
   8696.00       -0.01123        0.10945
   8697.00       -0.01221        0.10709
   8698.00       -0.01318        0.10466
   8699.00       -0.01416        0.10219
   8700.00       -0.01514        0.09969
   8701.00       -0.01611        0.09714
   8702.00       -0.01660        0.09456
   8703.00       -0.01709        0.09196
   8704.00       -0.01758        0.08932
   8705.00       -0.01807        0.08669
   8706.00       -0.01855        0.08401
   8707.00       -0.01904        0.08134
   8708.00       -0.01953        0.07866
   8709.00       -0.02002        0.07596
   8710.00       -0.02051        0.07327
   8711.00       -0.02051        0.07057
   8712.00       -0.02051        0.06789
   8713.00       -0.02051        0.06522
   8714.00       -0.02051        0.06255
   8715.00       -0.02051        0.05989
   8716.00       -0.02051        0.05727
   8717.00       -0.02051        0.05466
   8718.00       -0.02051        0.05206
   8719.00       -0.02002        0.04951
   8720.00       -0.01953        0.04698
   8721.00       -0.01904        0.04449
   8722.00       -0.01855        0.04202
   8723.00       -0.01807        0.03960
   8724.00       -0.01758        0.03722
   8725.00       -0.01709        0.03487
   8726.00       -0.01660        0.03256
   8727.00       -0.01611        0.03030
   8728.00       -0.01562        0.02809
   8729.00       -0.01514        0.02591
   8730.00       -0.01465        0.02379
   8731.00       -0.01416        0.02171
   8732.00       -0.01367        0.01967
   8733.00       -0.01318        0.01768
   8734.00       -0.01221        0.01575
   8735.00       -0.01123        0.01385
   8736.00       -0.01025        0.01201
   8737.00       -0.00928        0.01021
   8738.00       -0.00830        0.00844
   8739.00       -0.00732        0.00673
   8740.00       -0.00635        0.00505
   8741.00       -0.00537        0.00342
   8742.00       -0.00488        0.00182
   8743.00       -0.00439        0.00026
   8744.00       -0.00391       -0.00125
   8745.00       -0.00342       -0.00275
   8746.00       -0.00293       -0.00420
   8747.00       -0.00244       -0.00562
   8748.00       -0.00195       -0.00702
   8749.00       -0.00146       -0.00839
   8750.00       -0.00098       -0.00974
   8751.00       -0.00049       -0.01106
   8752.00        0.00000       -0.01237
   8753.00        0.00049       -0.01366
   8754.00        0.00098       -0.01494
   8755.00        0.00146       -0.01620
   8756.00        0.00146       -0.01746
   8757.00        0.00146       -0.01871
   8758.00        0.00146       -0.01996
   8759.00        0.00146       -0.02119
   8760.00        0.00146       -0.02245
   8761.00        0.00146       -0.02368
   8762.00        0.00146       -0.02493
   8763.00        0.00146       -0.02620
   8764.00        0.00146       -0.02747
   8765.00        0.00146       -0.02873
   8766.00        0.00098       -0.03001
   8767.00        0.00049       -0.03131
   8768.00        0.00000       -0.03262
   8769.00       -0.00049       -0.03395
   8770.00       -0.00098       -0.03529
   8771.00       -0.00146       -0.03665
   8772.00       -0.00195       -0.03802
   8773.00       -0.00244       -0.03941
   8774.00       -0.00293       -0.04083
   8775.00       -0.00342       -0.04225
   8776.00       -0.00391       -0.04370
   8777.00       -0.00488       -0.04517
   8778.00       -0.00586       -0.04665
   8779.00       -0.00684       -0.04814
   8780.00       -0.00781       -0.04965
   8781.00       -0.00879       -0.05118
   8782.00       -0.00977       -0.05272
   8783.00       -0.01074       -0.05426
   8784.00       -0.01172       -0.05582
   8785.00       -0.01270       -0.05739
   8786.00       -0.01367       -0.05896
   8787.00       -0.01465       -0.06053
   8788.00       -0.01562       -0.06210
   8789.00       -0.01660       -0.06367
   8790.00       -0.01758       -0.06525
   8791.00       -0.01855       -0.06682
   8792.00       -0.01953       -0.06837
   8793.00       -0.02051       -0.06992
   8794.00       -0.02148       -0.07144
   8795.00       -0.02246       -0.07295
   8796.00       -0.02344       -0.07443
   8797.00       -0.02441       -0.07590
   8798.00       -0.02539       -0.07733
   8799.00       -0.02637       -0.07872
   8800.00       -0.02734       -0.08009
   8801.00       -0.02832       -0.08142
   8802.00       -0.02930       -0.08270
   8803.00       -0.03027       -0.08394
   8804.00       -0.03125       -0.08514
   8805.00       -0.03223       -0.08627
   8806.00       -0.03271       -0.08736
   8807.00       -0.03320       -0.08839
   8808.00       -0.03369       -0.08936
   8809.00       -0.03418       -0.09026
   8810.00       -0.03467       -0.09109
   8811.00       -0.03516       -0.09186
   8812.00       -0.03564       -0.09256
   8813.00       -0.03613       -0.09317
   8814.00       -0.03662       -0.09372
   8815.00       -0.03711       -0.09418
   8816.00       -0.03760       -0.09456
   8817.00       -0.03809       -0.09486
   8818.00       -0.03809       -0.09508
   8819.00       -0.03809       -0.09521
   8820.00       -0.03809       -0.09526
   8821.00       -0.03809       -0.09521
   8822.00       -0.03809       -0.09508
   8823.00       -0.03809       -0.09485
   8824.00       -0.03809       -0.09454
   8825.00       -0.03809       -0.09413
   8826.00       -0.03809       -0.09364
   8827.00       -0.03760       -0.09306
   8828.00       -0.03711       -0.09238
   8829.00       -0.03662       -0.09161
   8830.00       -0.03613       -0.09076
   8831.00       -0.03564       -0.08983
   8832.00       -0.03516       -0.08881
   8833.00       -0.03467       -0.08769
   8834.00       -0.03418       -0.08650
   8835.00       -0.03369       -0.08522
   8836.00       -0.03320       -0.08386
   8837.00       -0.03271       -0.08243
   8838.00       -0.03223       -0.08092
   8839.00       -0.03174       -0.07933
   8840.00       -0.03076       -0.07768
   8841.00       -0.02979       -0.07596
   8842.00       -0.02881       -0.07417
   8843.00       -0.02783       -0.07233
   8844.00       -0.02686       -0.07042
   8845.00       -0.02588       -0.06845
   8846.00       -0.02490       -0.06644
   8847.00       -0.02393       -0.06436
   8848.00       -0.02295       -0.06224
   8849.00       -0.02197       -0.06009
   8850.00       -0.02100       -0.05788
   8851.00       -0.02002       -0.05565
   8852.00       -0.01904       -0.05338
   8853.00       -0.01807       -0.05107
   8854.00       -0.01709       -0.04874
   8855.00       -0.01611       -0.04639
   8856.00       -0.01514       -0.04401
   8857.00       -0.01416       -0.04161
   8858.00       -0.01318       -0.03920
   8859.00       -0.01221       -0.03679
   8860.00       -0.01123       -0.03436
   8861.00       -0.01025       -0.03192
   8862.00       -0.00928       -0.02950
   8863.00       -0.00830       -0.02705
   8864.00       -0.00732       -0.02461
   8865.00       -0.00635       -0.02219
   8866.00       -0.00537       -0.01978
   8867.00       -0.00439       -0.01736
   8868.00       -0.00342       -0.01497
   8869.00       -0.00244       -0.01259
   8870.00       -0.00146       -0.01022
   8871.00       -0.00049       -0.00787
   8872.00        0.00049       -0.00554
   8873.00        0.00146       -0.00323
   8874.00        0.00244       -0.00096
   8875.00        0.00293        0.00130
   8876.00        0.00342        0.00352
   8877.00        0.00391        0.00574
   8878.00        0.00439        0.00792
   8879.00        0.00488        0.01007
   8880.00        0.00537        0.01218
   8881.00        0.00586        0.01428
   8882.00        0.00635        0.01634
   8883.00        0.00684        0.01837
   8884.00        0.00732        0.02037
   8885.00        0.00781        0.02234
   8886.00        0.00830        0.02428
   8887.00        0.00879        0.02618
   8888.00        0.00928        0.02806
   8889.00        0.00977        0.02991
   8890.00        0.01025        0.03172
   8891.00        0.01074        0.03351
   8892.00        0.01123        0.03526
   8893.00        0.01172        0.03700
   8894.00        0.01221        0.03870
   8895.00        0.01221        0.04037
   8896.00        0.01221        0.04202
   8897.00        0.01221        0.04364
   8898.00        0.01221        0.04523
   8899.00        0.01221        0.04680
   8900.00        0.01221        0.04834
   8901.00        0.01221        0.04987
   8902.00        0.01221        0.05136
   8903.00        0.01221        0.05283
   8904.00        0.01221        0.05428
   8905.00        0.01221        0.05571
   8906.00        0.01221        0.05713
   8907.00        0.01221        0.05852
   8908.00        0.01221        0.05988
   8909.00        0.01221        0.06123
   8910.00        0.01221        0.06256
   8911.00        0.01221        0.06389
   8912.00        0.01221        0.06519
   8913.00        0.01221        0.06647
   8914.00        0.01172        0.06772
   8915.00        0.01123        0.06897
   8916.00        0.01074        0.07019
   8917.00        0.01025        0.07141
   8918.00        0.00977        0.07260
   8919.00        0.00928        0.07378
   8920.00        0.00879        0.07494
   8921.00        0.00830        0.07608
   8922.00        0.00781        0.07719
   8923.00        0.00732        0.07831
   8924.00        0.00684        0.07939
   8925.00        0.00635        0.08046
   8926.00        0.00586        0.08150
   8927.00        0.00537        0.08253
   8928.00        0.00488        0.08354
   8929.00        0.00439        0.08452
   8930.00        0.00391        0.08548
   8931.00        0.00342        0.08643
   8932.00        0.00293        0.08734
   8933.00        0.00244        0.08823
   8934.00        0.00195        0.08910
   8935.00        0.00146        0.08995
   8936.00        0.00098        0.09076
   8937.00        0.00049        0.09155
   8938.00        0.00000        0.09232
   8939.00       -0.00049        0.09305
   8940.00       -0.00098        0.09375
   8941.00       -0.00146        0.09442
   8942.00       -0.00195        0.09508
   8943.00       -0.00244        0.09569
   8944.00       -0.00293        0.09628
   8945.00       -0.00342        0.09683
   8946.00       -0.00391        0.09735
   8947.00       -0.00439        0.09785
   8948.00       -0.00488        0.09831
   8949.00       -0.00537        0.09874
   8950.00       -0.00586        0.09912
   8951.00       -0.00635        0.09949
   8952.00       -0.00684        0.09982
   8953.00       -0.00732        0.10011
   8954.00       -0.00781        0.10037
   8955.00       -0.00830        0.10060
   8956.00       -0.00879        0.10080
   8957.00       -0.00928        0.10097
   8958.00       -0.00977        0.10110
   8959.00       -0.00977        0.10120
   8960.00       -0.00977        0.10127
   8961.00       -0.00977        0.10132
   8962.00       -0.00977        0.10132
   8963.00       -0.00977        0.10129
   8964.00       -0.00977        0.10124
   8965.00       -0.00977        0.10117
   8966.00       -0.00977        0.10104
   8967.00       -0.00977        0.10091
   8968.00       -0.00977        0.10074
   8969.00       -0.00977        0.10056
   8970.00       -0.00977        0.10034
   8971.00       -0.00977        0.10010
   8972.00       -0.00977        0.09982
   8973.00       -0.00977        0.09953
   8974.00       -0.00977        0.09921
   8975.00       -0.00977        0.09888
   8976.00       -0.00977        0.09851
   8977.00       -0.00977        0.09814
   8978.00       -0.00977        0.09773
   8979.00       -0.00977        0.09732
   8980.00       -0.00977        0.09688
   8981.00       -0.00928        0.09641
   8982.00       -0.00879        0.09593
   8983.00       -0.00830        0.09543
   8984.00       -0.00781        0.09492
   8985.00       -0.00732        0.09439
   8986.00       -0.00684        0.09384
   8987.00       -0.00635        0.09328
   8988.00       -0.00586        0.09270
   8989.00       -0.00537        0.09210
   8990.00       -0.00488        0.09148
   8991.00       -0.00439        0.09085
   8992.00       -0.00391        0.09019
   8993.00       -0.00342        0.08954
   8994.00       -0.00293        0.08885
   8995.00       -0.00293        0.08815
   8996.00       -0.00293        0.08743
   8997.00       -0.00293        0.08670
   8998.00       -0.00293        0.08594
   8999.00       -0.00293        0.08517
   9000.00       -0.00293        0.08438
   9001.00       -0.00293        0.08356
   9002.00       -0.00293        0.08272
   9003.00       -0.00293        0.08186
   9004.00       -0.00293        0.08098
   9005.00       -0.00293        0.08006
   9006.00       -0.00293        0.07913
   9007.00       -0.00293        0.07817
   9008.00       -0.00293        0.07718
   9009.00       -0.00293        0.07617
   9010.00       -0.00293        0.07512
   9011.00       -0.00293        0.07404
   9012.00       -0.00342        0.07294
   9013.00       -0.00391        0.07178
   9014.00       -0.00439        0.07060
   9015.00       -0.00488        0.06938
   9016.00       -0.00537        0.06813
   9017.00       -0.00586        0.06685
   9018.00       -0.00635        0.06551
   9019.00       -0.00684        0.06413
   9020.00       -0.00732        0.06273
   9021.00       -0.00781        0.06126
   9022.00       -0.00830        0.05977
   9023.00       -0.00879        0.05823
   9024.00       -0.00977        0.05663
   9025.00       -0.01074        0.05499
   9026.00       -0.01172        0.05331
   9027.00       -0.01270        0.05157
   9028.00       -0.01367        0.04980
   9029.00       -0.01465        0.04797
   9030.00       -0.01562        0.04610
   9031.00       -0.01660        0.04417
   9032.00       -0.01758        0.04219
   9033.00       -0.01855        0.04018
   9034.00       -0.01953        0.03810
   9035.00       -0.02051        0.03598
   9036.00       -0.02148        0.03381
   9037.00       -0.02246        0.03159
   9038.00       -0.02344        0.02933
   9039.00       -0.02441        0.02702
   9040.00       -0.02539        0.02466
   9041.00       -0.02637        0.02226
   9042.00       -0.02734        0.01982
   9043.00       -0.02832        0.01733
   9044.00       -0.02930        0.01480
   9045.00       -0.03027        0.01224
   9046.00       -0.03125        0.00963
   9047.00       -0.03223        0.00699
   9048.00       -0.03320        0.00430
   9049.00       -0.03418        0.00160
   9050.00       -0.03516       -0.00114
   9051.00       -0.03613       -0.00392
   9052.00       -0.03711       -0.00671
   9053.00       -0.03760       -0.00954
   9054.00       -0.03809       -0.01237
   9055.00       -0.03857       -0.01524
   9056.00       -0.03906       -0.01813
   9057.00       -0.03955       -0.02103
   9058.00       -0.04004       -0.02394
   9059.00       -0.04053       -0.02686
   9060.00       -0.04102       -0.02979
   9061.00       -0.04150       -0.03271
   9062.00       -0.04150       -0.03566
   9063.00       -0.04150       -0.03859
   9064.00       -0.04150       -0.04153
   9065.00       -0.04150       -0.04445
   9066.00       -0.04150       -0.04738
   9067.00       -0.04150       -0.05029
   9068.00       -0.04150       -0.05318
   9069.00       -0.04102       -0.05606
   9070.00       -0.04053       -0.05893
   9071.00       -0.04004       -0.06177
   9072.00       -0.03955       -0.06459
   9073.00       -0.03906       -0.06737
   9074.00       -0.03857       -0.07014
   9075.00       -0.03809       -0.07288
   9076.00       -0.03711       -0.07558
   9077.00       -0.03613       -0.07823
   9078.00       -0.03516       -0.08087
   9079.00       -0.03418       -0.08345
   9080.00       -0.03320       -0.08600
   9081.00       -0.03223       -0.08850
   9082.00       -0.03125       -0.09097
   9083.00       -0.02979       -0.09338
   9084.00       -0.02832       -0.09575
   9085.00       -0.02686       -0.09807
   9086.00       -0.02539       -0.10034
   9087.00       -0.02393       -0.10255
   9088.00       -0.02246       -0.10472
   9089.00       -0.02100       -0.10684
   9090.00       -0.01953       -0.10889
   9091.00       -0.01807       -0.11090
   9092.00       -0.01660       -0.11284
   9093.00       -0.01465       -0.11473
   9094.00       -0.01270       -0.11656
   9095.00       -0.01074       -0.11833
   9096.00       -0.00879       -0.12006
   9097.00       -0.00684       -0.12172
   9098.00       -0.00488       -0.12332
   9099.00       -0.00293       -0.12486
   9100.00       -0.00098       -0.12634
   9101.00        0.00098       -0.12778
   9102.00        0.00293       -0.12914
   9103.00        0.00488       -0.13045
   9104.00        0.00684       -0.13170
   9105.00        0.00879       -0.13290
   9106.00        0.01074       -0.13403
   9107.00        0.01270       -0.13512
   9108.00        0.01465       -0.13615
   9109.00        0.01660       -0.13712
   9110.00        0.01807       -0.13803
   9111.00        0.01953       -0.13890
   9112.00        0.02100       -0.13971
   9113.00        0.02246       -0.14046
   9114.00        0.02393       -0.14116
   9115.00        0.02539       -0.14182
   9116.00        0.02686       -0.14241
   9117.00        0.02832       -0.14296
   9118.00        0.02979       -0.14345
   9119.00        0.03125       -0.14389
   9120.00        0.03223       -0.14429
   9121.00        0.03320       -0.14464
   9122.00        0.03418       -0.14493
   9123.00        0.03516       -0.14519
   9124.00        0.03613       -0.14539
   9125.00        0.03711       -0.14554
   9126.00        0.03809       -0.14565
   9127.00        0.03906       -0.14571
   9128.00        0.03955       -0.14572
   9129.00        0.04004       -0.14568
   9130.00        0.04053       -0.14560
   9131.00        0.04102       -0.14548
   9132.00        0.04150       -0.14529
   9133.00        0.04199       -0.14508
   9134.00        0.04248       -0.14482
   9135.00        0.04248       -0.14450
   9136.00        0.04248       -0.14415
   9137.00        0.04248       -0.14374
   9138.00        0.04248       -0.14330
   9139.00        0.04248       -0.14279
   9140.00        0.04248       -0.14226
   9141.00        0.04248       -0.14168
   9142.00        0.04248       -0.14104
   9143.00        0.04248       -0.14035
   9144.00        0.04199       -0.13963
   9145.00        0.04150       -0.13885
   9146.00        0.04102       -0.13803
   9147.00        0.04053       -0.13718
   9148.00        0.04004       -0.13626
   9149.00        0.03955       -0.13530
   9150.00        0.03906       -0.13429
   9151.00        0.03857       -0.13322
   9152.00        0.03809       -0.13213
   9153.00        0.03760       -0.13098
   9154.00        0.03662       -0.12978
   9155.00        0.03564       -0.12854
   9156.00        0.03467       -0.12724
   9157.00        0.03369       -0.12590
   9158.00        0.03271       -0.12453
   9159.00        0.03174       -0.12309
   9160.00        0.03076       -0.12161
   9161.00        0.02979       -0.12010
   9162.00        0.02881       -0.11853
   9163.00        0.02783       -0.11691
   9164.00        0.02686       -0.11526
   9165.00        0.02588       -0.11357
   9166.00        0.02490       -0.11182
   9167.00        0.02393       -0.11005
   9168.00        0.02295       -0.10822
   9169.00        0.02197       -0.10635
   9170.00        0.02100       -0.10445
   9171.00        0.02002       -0.10251
   9172.00        0.01904       -0.10052
   9173.00        0.01807       -0.09851
   9174.00        0.01709       -0.09645
   9175.00        0.01611       -0.09438
   9176.00        0.01514       -0.09225
   9177.00        0.01416       -0.09010
   9178.00        0.01318       -0.08792
   9179.00        0.01221       -0.08571
   9180.00        0.01123       -0.08348
   9181.00        0.01025       -0.08122
   9182.00        0.00928       -0.07893
   9183.00        0.00830       -0.07663
   9184.00        0.00732       -0.07430
   9185.00        0.00635       -0.07195
   9186.00        0.00537       -0.06960
   9187.00        0.00439       -0.06721
   9188.00        0.00342       -0.06482
   9189.00        0.00244       -0.06241
   9190.00        0.00146       -0.06000
   9191.00        0.00049       -0.05757
   9192.00       -0.00049       -0.05515
   9193.00       -0.00146       -0.05270
   9194.00       -0.00244       -0.05026
   9195.00       -0.00342       -0.04782
   9196.00       -0.00439       -0.04538
   9197.00       -0.00537       -0.04294
   9198.00       -0.00635       -0.04051
   9199.00       -0.00684       -0.03807
   9200.00       -0.00732       -0.03564
   9201.00       -0.00781       -0.03323
   9202.00       -0.00830       -0.03082
   9203.00       -0.00879       -0.02843
   9204.00       -0.00928       -0.02605
   9205.00       -0.00977       -0.02368
   9206.00       -0.01025       -0.02133
   9207.00       -0.01074       -0.01898
   9208.00       -0.01123       -0.01666
   9209.00       -0.01172       -0.01436
   9210.00       -0.01221       -0.01208
   9211.00       -0.01270       -0.00981
   9212.00       -0.01318       -0.00757
   9213.00       -0.01367       -0.00536
   9214.00       -0.01416       -0.00316
   9215.00       -0.01465       -0.00098
   9216.00       -0.01514        0.00117
   9217.00       -0.01562        0.00330
   9218.00       -0.01611        0.00539
   9219.00       -0.01660        0.00746
   9220.00       -0.01709        0.00952
   9221.00       -0.01758        0.01154
   9222.00       -0.01807        0.01353
   9223.00       -0.01855        0.01550
   9224.00       -0.01904        0.01744
   9225.00       -0.01953        0.01936
   9226.00       -0.02002        0.02126
   9227.00       -0.02051        0.02312
   9228.00       -0.02100        0.02495
   9229.00       -0.02148        0.02676
   9230.00       -0.02197        0.02855
   9231.00       -0.02197        0.03032
   9232.00       -0.02197        0.03204
   9233.00       -0.02197        0.03377
   9234.00       -0.02197        0.03546
   9235.00       -0.02197        0.03712
   9236.00       -0.02197        0.03877
   9237.00       -0.02197        0.04039
   9238.00       -0.02197        0.04199
   9239.00       -0.02197        0.04358
   9240.00       -0.02197        0.04514
   9241.00       -0.02197        0.04669
   9242.00       -0.02197        0.04820
   9243.00       -0.02197        0.04971
   9244.00       -0.02197        0.05121
   9245.00       -0.02197        0.05267
   9246.00       -0.02197        0.05412
   9247.00       -0.02197        0.05557
   9248.00       -0.02197        0.05699
   9249.00       -0.02197        0.05840
   9250.00       -0.02197        0.05980
   9251.00       -0.02197        0.06117
   9252.00       -0.02197        0.06255
   9253.00       -0.02197        0.06389
   9254.00       -0.02197        0.06523
   9255.00       -0.02197        0.06656
   9256.00       -0.02197        0.06787
   9257.00       -0.02197        0.06918
   9258.00       -0.02197        0.07047
   9259.00       -0.02197        0.07175
   9260.00       -0.02197        0.07301
   9261.00       -0.02197        0.07426
   9262.00       -0.02197        0.07552
   9263.00       -0.02197        0.07674
   9264.00       -0.02197        0.07796
   9265.00       -0.02197        0.07916
   9266.00       -0.02197        0.08037
   9267.00       -0.02197        0.08154
   9268.00       -0.02197        0.08272
   9269.00       -0.02197        0.08386
   9270.00       -0.02197        0.08501
   9271.00       -0.02197        0.08614
   9272.00       -0.02197        0.08725
   9273.00       -0.02197        0.08835
   9274.00       -0.02197        0.08943
   9275.00       -0.02197        0.09050
   9276.00       -0.02197        0.09155
   9277.00       -0.02197        0.09258
   9278.00       -0.02197        0.09360
   9279.00       -0.02197        0.09460
   9280.00       -0.02197        0.09558
   9281.00       -0.02197        0.09654
   9282.00       -0.02197        0.09749
   9283.00       -0.02197        0.09840
   9284.00       -0.02197        0.09932
   9285.00       -0.02197        0.10020
   9286.00       -0.02197        0.10106
   9287.00       -0.02246        0.10190
   9288.00       -0.02295        0.10272
   9289.00       -0.02344        0.10352
   9290.00       -0.02393        0.10429
   9291.00       -0.02441        0.10504
   9292.00       -0.02490        0.10576
   9293.00       -0.02490        0.10646
   9294.00       -0.02490        0.10715
   9295.00       -0.02490        0.10780
   9296.00       -0.02490        0.10843
   9297.00       -0.02490        0.10904
   9298.00       -0.02490        0.10962
   9299.00       -0.02490        0.11017
   9300.00       -0.02490        0.11070
   9301.00       -0.02490        0.11121
   9302.00       -0.02490        0.11168
   9303.00       -0.02490        0.11212
   9304.00       -0.02490        0.11255
   9305.00       -0.02490        0.11295
   9306.00       -0.02490        0.11333
   9307.00       -0.02490        0.11368
   9308.00       -0.02490        0.11400
   9309.00       -0.02490        0.11429
   9310.00       -0.02490        0.11456
   9311.00       -0.02490        0.11481
   9312.00       -0.02490        0.11502
   9313.00       -0.02490        0.11522
   9314.00       -0.02490        0.11539
   9315.00       -0.02490        0.11552
   9316.00       -0.02490        0.11565
   9317.00       -0.02490        0.11574
   9318.00       -0.02490        0.11581
   9319.00       -0.02490        0.11586
   9320.00       -0.02490        0.11588
   9321.00       -0.02441        0.11588
   9322.00       -0.02393        0.11584
   9323.00       -0.02344        0.11578
   9324.00       -0.02295        0.11572
   9325.00       -0.02246        0.11562
   9326.00       -0.02197        0.11549
   9327.00       -0.02148        0.11534
   9328.00       -0.02100        0.11517
   9329.00       -0.02051        0.11497
   9330.00       -0.02002        0.11476
   9331.00       -0.01953        0.11452
   9332.00       -0.01904        0.11424
   9333.00       -0.01855        0.11395
   9334.00       -0.01807        0.11363
   9335.00       -0.01758        0.11330
   9336.00       -0.01709        0.11293
   9337.00       -0.01660        0.11253
   9338.00       -0.01611        0.11212
   9339.00       -0.01562        0.11168
   9340.00       -0.01514        0.11121
   9341.00       -0.01465        0.11072
   9342.00       -0.01416        0.11020
   9343.00       -0.01367        0.10965
   9344.00       -0.01318        0.10907
   9345.00       -0.01270        0.10847
   9346.00       -0.01221        0.10785
   9347.00       -0.01172        0.10718
   9348.00       -0.01123        0.10649
   9349.00       -0.01074        0.10577
   9350.00       -0.01025        0.10503
   9351.00       -0.00977        0.10425
   9352.00       -0.00928        0.10344
   9353.00       -0.00879        0.10260
   9354.00       -0.00830        0.10173
   9355.00       -0.00781        0.10083
   9356.00       -0.00732        0.09990
   9357.00       -0.00684        0.09892
   9358.00       -0.00635        0.09793
   9359.00       -0.00586        0.09689
   9360.00       -0.00537        0.09583
   9361.00       -0.00488        0.09473
   9362.00       -0.00439        0.09360
   9363.00       -0.00391        0.09242
   9364.00       -0.00342        0.09122
   9365.00       -0.00293        0.08998
   9366.00       -0.00244        0.08871
   9367.00       -0.00195        0.08740
   9368.00       -0.00146        0.08606
   9369.00       -0.00098        0.08469
   9370.00       -0.00049        0.08328
   9371.00        0.00000        0.08185
   9372.00        0.00049        0.08037
   9373.00        0.00098        0.07887
   9374.00        0.00146        0.07733
   9375.00        0.00195        0.07578
   9376.00        0.00244        0.07417
   9377.00        0.00244        0.07256
   9378.00        0.00244        0.07089
   9379.00        0.00244        0.06921
   9380.00        0.00244        0.06750
   9381.00        0.00244        0.06578
   9382.00        0.00244        0.06403
   9383.00        0.00244        0.06226
   9384.00        0.00244        0.06046
   9385.00        0.00244        0.05864
   9386.00        0.00244        0.05679
   9387.00        0.00244        0.05495
   9388.00        0.00244        0.05309
   9389.00        0.00244        0.05119
   9390.00        0.00244        0.04930
   9391.00        0.00244        0.04741
   9392.00        0.00244        0.04550
   9393.00        0.00244        0.04358
   9394.00        0.00244        0.04166
   9395.00        0.00244        0.03973
   9396.00        0.00244        0.03781
   9397.00        0.00244        0.03590
   9398.00        0.00244        0.03398
   9399.00        0.00244        0.03207
   9400.00        0.00244        0.03017
   9401.00        0.00244        0.02827
   9402.00        0.00244        0.02640
   9403.00        0.00244        0.02452
   9404.00        0.00244        0.02267
   9405.00        0.00244        0.02083
   9406.00        0.00244        0.01901
   9407.00        0.00244        0.01721
   9408.00        0.00244        0.01544
   9409.00        0.00244        0.01369
   9410.00        0.00244        0.01196
   9411.00        0.00244        0.01025
   9412.00        0.00244        0.00859
   9413.00        0.00244        0.00694
   9414.00        0.00244        0.00534
   9415.00        0.00244        0.00375
   9416.00        0.00244        0.00221
   9417.00        0.00244        0.00070
   9418.00        0.00244       -0.00078
   9419.00        0.00244       -0.00223
   9420.00        0.00244       -0.00363
   9421.00        0.00244       -0.00500
   9422.00        0.00244       -0.00635
   9423.00        0.00244       -0.00764
   9424.00        0.00244       -0.00890
   9425.00        0.00244       -0.01012
   9426.00        0.00244       -0.01131
   9427.00        0.00244       -0.01245
   9428.00        0.00244       -0.01357
   9429.00        0.00244       -0.01465
   9430.00        0.00293       -0.01569
   9431.00        0.00342       -0.01668
   9432.00        0.00391       -0.01765
   9433.00        0.00439       -0.01859
   9434.00        0.00488       -0.01949
   9435.00        0.00537       -0.02036
   9436.00        0.00586       -0.02118
   9437.00        0.00635       -0.02199
   9438.00        0.00684       -0.02277
   9439.00        0.00732       -0.02351
   9440.00        0.00781       -0.02423
   9441.00        0.00830       -0.02492
   9442.00        0.00879       -0.02557
   9443.00        0.00928       -0.02621
   9444.00        0.00977       -0.02684
   9445.00        0.01025       -0.02744
   9446.00        0.01074       -0.02802
   9447.00        0.01123       -0.02856
   9448.00        0.01172       -0.02910
   9449.00        0.01221       -0.02962
   9450.00        0.01270       -0.03012
   9451.00        0.01318       -0.03061
   9452.00        0.01367       -0.03108
   9453.00        0.01416       -0.03154
   9454.00        0.01465       -0.03198
   9455.00        0.01514       -0.03241
   9456.00        0.01562       -0.03284
   9457.00        0.01611       -0.03325
   9458.00        0.01660       -0.03365
   9459.00        0.01709       -0.03404
   9460.00        0.01758       -0.03442
   9461.00        0.01807       -0.03479
   9462.00        0.01855       -0.03516
   9463.00        0.01904       -0.03551
   9464.00        0.01953       -0.03584
   9465.00        0.02002       -0.03618
   9466.00        0.02051       -0.03650
   9467.00        0.02100       -0.03680
   9468.00        0.02148       -0.03711
   9469.00        0.02197       -0.03740
   9470.00        0.02246       -0.03767
   9471.00        0.02295       -0.03792
   9472.00        0.02344       -0.03816
   9473.00        0.02393       -0.03839
   9474.00        0.02393       -0.03860
   9475.00        0.02393       -0.03880
   9476.00        0.02393       -0.03897
   9477.00        0.02393       -0.03911
   9478.00        0.02393       -0.03923
   9479.00        0.02393       -0.03934
   9480.00        0.02393       -0.03940
   9481.00        0.02393       -0.03944
   9482.00        0.02393       -0.03944
   9483.00        0.02393       -0.03943
   9484.00        0.02344       -0.03937
   9485.00        0.02295       -0.03928
   9486.00        0.02246       -0.03914
   9487.00        0.02197       -0.03896
   9488.00        0.02148       -0.03874
   9489.00        0.02100       -0.03848
   9490.00        0.02051       -0.03816
   9491.00        0.02002       -0.03781
   9492.00        0.01904       -0.03740
   9493.00        0.01807       -0.03694
   9494.00        0.01709       -0.03642
   9495.00        0.01611       -0.03584
   9496.00        0.01514       -0.03522
   9497.00        0.01416       -0.03453
   9498.00        0.01318       -0.03378
   9499.00        0.01221       -0.03297
   9500.00        0.01123       -0.03210
   9501.00        0.01025       -0.03117
   9502.00        0.00928       -0.03017
   9503.00        0.00830       -0.02911
   9504.00        0.00732       -0.02798
   9505.00        0.00635       -0.02679
   9506.00        0.00537       -0.02554
   9507.00        0.00439       -0.02422
   9508.00        0.00293       -0.02283
   9509.00        0.00146       -0.02138
   9510.00        0.00000       -0.01987
   9511.00       -0.00146       -0.01828
   9512.00       -0.00293       -0.01665
   9513.00       -0.00391       -0.01494
   9514.00       -0.00488       -0.01318
   9515.00       -0.00586       -0.01135
   9516.00       -0.00684       -0.00949
   9517.00       -0.00781       -0.00755
   9518.00       -0.00879       -0.00557
   9519.00       -0.00977       -0.00354
   9520.00       -0.01074       -0.00145
   9521.00       -0.01172        0.00067
   9522.00       -0.01270        0.00284
   9523.00       -0.01367        0.00505
   9524.00       -0.01465        0.00729
   9525.00       -0.01562        0.00957
   9526.00       -0.01660        0.01189
   9527.00       -0.01758        0.01422
   9528.00       -0.01855        0.01659
   9529.00       -0.01953        0.01897
   9530.00       -0.02002        0.02136
   9531.00       -0.02051        0.02379
   9532.00       -0.02100        0.02620
   9533.00       -0.02148        0.02864
   9534.00       -0.02197        0.03107
   9535.00       -0.02246        0.03351
   9536.00       -0.02295        0.03593
   9537.00       -0.02344        0.03835
   9538.00       -0.02393        0.04076
   9539.00       -0.02441        0.04315
   9540.00       -0.02490        0.04553
   9541.00       -0.02490        0.04788
   9542.00       -0.02490        0.05022
   9543.00       -0.02490        0.05252
   9544.00       -0.02490        0.05479
   9545.00       -0.02490        0.05704
   9546.00       -0.02490        0.05923
   9547.00       -0.02490        0.06140
   9548.00       -0.02490        0.06352
   9549.00       -0.02490        0.06560
   9550.00       -0.02490        0.06764
   9551.00       -0.02490        0.06963
   9552.00       -0.02490        0.07156
   9553.00       -0.02490        0.07344
   9554.00       -0.02490        0.07529
   9555.00       -0.02441        0.07707
   9556.00       -0.02393        0.07880
   9557.00       -0.02344        0.08047
   9558.00       -0.02295        0.08209
   9559.00       -0.02246        0.08366
   9560.00       -0.02197        0.08517
   9561.00       -0.02148        0.08662
   9562.00       -0.02100        0.08803
   9563.00       -0.02051        0.08937
   9564.00       -0.02002        0.09067
   9565.00       -0.02002        0.09192
   9566.00       -0.02002        0.09311
   9567.00       -0.02002        0.09427
   9568.00       -0.02002        0.09537
   9569.00       -0.02002        0.09642
   9570.00       -0.02002        0.09743
   9571.00       -0.02002        0.09839
   9572.00       -0.02002        0.09933
   9573.00       -0.02002        0.10022
   9574.00       -0.02002        0.10109
   9575.00       -0.02002        0.10191
   9576.00       -0.02002        0.10272
   9577.00       -0.02002        0.10349
   9578.00       -0.02002        0.10425
   9579.00       -0.02002        0.10498
   9580.00       -0.02002        0.10570
   9581.00       -0.02002        0.10640
   9582.00       -0.02002        0.10710
   9583.00       -0.02051        0.10779
   9584.00       -0.02100        0.10847
   9585.00       -0.02148        0.10915
   9586.00       -0.02197        0.10983
   9587.00       -0.02246        0.11052
   9588.00       -0.02295        0.11122
   9589.00       -0.02344        0.11194
   9590.00       -0.02393        0.11266
   9591.00       -0.02441        0.11339
   9592.00       -0.02490        0.11415
   9593.00       -0.02539        0.11493
   9594.00       -0.02588        0.11574
   9595.00       -0.02637        0.11656
   9596.00       -0.02686        0.11742
   9597.00       -0.02734        0.11832
   9598.00       -0.02783        0.11923
   9599.00       -0.02832        0.12018
   9600.00       -0.02881        0.12117
   9601.00       -0.02930        0.12219
   9602.00       -0.02979        0.12326
   9603.00       -0.03027        0.12436
   9604.00       -0.03076        0.12549
   9605.00       -0.03125        0.12666
   9606.00       -0.03174        0.12788
   9607.00       -0.03223        0.12914
   9608.00       -0.03271        0.13042
   9609.00       -0.03320        0.13174
   9610.00       -0.03369        0.13312
   9611.00       -0.03369        0.13452
   9612.00       -0.03369        0.13597
   9613.00       -0.03369        0.13744
   9614.00       -0.03369        0.13895
   9615.00       -0.03369        0.14049
   9616.00       -0.03369        0.14206
   9617.00       -0.03369        0.14366
   9618.00       -0.03369        0.14529
   9619.00       -0.03369        0.14696
   9620.00       -0.03320        0.14864
   9621.00       -0.03271        0.15033
   9622.00       -0.03223        0.15204
   9623.00       -0.03174        0.15378
   9624.00       -0.03125        0.15552
   9625.00       -0.03076        0.15727
   9626.00       -0.03027        0.15904
   9627.00       -0.02930        0.16081
   9628.00       -0.02832        0.16260
   9629.00       -0.02734        0.16437
   9630.00       -0.02637        0.16614
   9631.00       -0.02539        0.16791
   9632.00       -0.02441        0.16966
   9633.00       -0.02344        0.17142
   9634.00       -0.02246        0.17314
   9635.00       -0.02100        0.17487
   9636.00       -0.01953        0.17657
   9637.00       -0.01807        0.17825
   9638.00       -0.01660        0.17990
   9639.00       -0.01514        0.18153
   9640.00       -0.01367        0.18315
   9641.00       -0.01221        0.18472
   9642.00       -0.01074        0.18626
   9643.00       -0.00928        0.18777
   9644.00       -0.00781        0.18925
   9645.00       -0.00635        0.19070
   9646.00       -0.00488        0.19211
   9647.00       -0.00342        0.19347
   9648.00       -0.00195        0.19479
   9649.00       -0.00049        0.19608
   9650.00        0.00098        0.19733
   9651.00        0.00244        0.19853
   9652.00        0.00391        0.19969
   9653.00        0.00537        0.20081
   9654.00        0.00684        0.20187
   9655.00        0.00830        0.20291
   9656.00        0.00977        0.20389
   9657.00        0.01123        0.20483
   9658.00        0.01270        0.20573
   9659.00        0.01367        0.20660
   9660.00        0.01465        0.20741
   9661.00        0.01562        0.20821
   9662.00        0.01660        0.20894
   9663.00        0.01758        0.20964
   9664.00        0.01855        0.21031
   9665.00        0.01953        0.21094
   9666.00        0.02051        0.21153
   9667.00        0.02100        0.21210
   9668.00        0.02148        0.21263
   9669.00        0.02197        0.21313
   9670.00        0.02246        0.21361
   9671.00        0.02295        0.21405
   9672.00        0.02344        0.21446
   9673.00        0.02344        0.21486
   9674.00        0.02344        0.21524
   9675.00        0.02344        0.21559
   9676.00        0.02344        0.21593
   9677.00        0.02344        0.21625
   9678.00        0.02344        0.21655
   9679.00        0.02295        0.21684
   9680.00        0.02246        0.21712
   9681.00        0.02197        0.21738
   9682.00        0.02148        0.21764
   9683.00        0.02100        0.21788
   9684.00        0.02051        0.21812
   9685.00        0.02002        0.21835
   9686.00        0.01904        0.21858
   9687.00        0.01807        0.21881
   9688.00        0.01709        0.21904
   9689.00        0.01611        0.21925
   9690.00        0.01514        0.21948
   9691.00        0.01416        0.21970
   9692.00        0.01318        0.21991
   9693.00        0.01221        0.22014
   9694.00        0.01123        0.22035
   9695.00        0.01025        0.22057
   9696.00        0.00928        0.22079
   9697.00        0.00830        0.22101
   9698.00        0.00732        0.22124
   9699.00        0.00635        0.22145
   9700.00        0.00537        0.22168
   9701.00        0.00439        0.22189
   9702.00        0.00342        0.22212
   9703.00        0.00244        0.22234
   9704.00        0.00146        0.22255
   9705.00        0.00049        0.22276
   9706.00       -0.00049        0.22296
   9707.00       -0.00146        0.22316
   9708.00       -0.00244        0.22336
   9709.00       -0.00342        0.22354
   9710.00       -0.00439        0.22372
   9711.00       -0.00537        0.22389
   9712.00       -0.00635        0.22404
   9713.00       -0.00684        0.22420
   9714.00       -0.00732        0.22433
   9715.00       -0.00781        0.22444
   9716.00       -0.00830        0.22455
   9717.00       -0.00879        0.22464
   9718.00       -0.00928        0.22470
   9719.00       -0.00977        0.22475
   9720.00       -0.01025        0.22478
   9721.00       -0.01025        0.22478
   9722.00       -0.01025        0.22476
   9723.00       -0.01025        0.22473
   9724.00       -0.01025        0.22467
   9725.00       -0.01025        0.22458
   9726.00       -0.01025        0.22446
   9727.00       -0.01025        0.22432
   9728.00       -0.01025        0.22415
   9729.00       -0.00977        0.22395
   9730.00       -0.00928        0.22372
   9731.00       -0.00879        0.22348
   9732.00       -0.00830        0.22321
   9733.00       -0.00781        0.22289
   9734.00       -0.00732        0.22255
   9735.00       -0.00684        0.22218
   9736.00       -0.00635        0.22180
   9737.00       -0.00586        0.22137
   9738.00       -0.00537        0.22093
   9739.00       -0.00488        0.22046
   9740.00       -0.00439        0.21996
   9741.00       -0.00342        0.21942
   9742.00       -0.00244        0.21887
   9743.00       -0.00146        0.21831
   9744.00       -0.00049        0.21771
   9745.00        0.00049        0.21710
   9746.00        0.00146        0.21646
   9747.00        0.00244        0.21582
   9748.00        0.00342        0.21515
   9749.00        0.00439        0.21446
   9750.00        0.00537        0.21378
   9751.00        0.00586        0.21306
   9752.00        0.00635        0.21234
   9753.00        0.00684        0.21162
   9754.00        0.00732        0.21089
   9755.00        0.00781        0.21016
[truncated: 42,846 more chars]
