# Supplementary material for: The near-field tsunami generated by the 15 January 2022 eruption of the Hunga Tonga-Hunga Ha’apai volcano and its impact on Tongatapu, Tonga
Source: Sci Rep. 2022 Sep 7;12:15187. doi: 10.1038/s41598-022-19486-w (PMC9452557; doi:10.1038/s41598-022-19486-w)
Supplement: Supplementary file 4 — Supplementary Information 4. [file 41598_2022_19486_MOESM4_ESM.zip › Output-Point_R0_225TNT.txt]

      0.00        0.00000        0.00000
      1.00        0.00000        0.00000
      2.00        0.00000        0.00000
      3.00        0.00000        0.00000
      4.00        0.00000        0.00000
      5.00        0.00000        0.00000
      6.00        0.00000        0.00000
      7.00        0.00000        0.00000
      8.00        0.00000        0.00000
      9.00        0.00000        0.00000
     10.00        0.00000        0.00000
     11.00        0.00000        0.00000
     12.00        0.00000        0.00000
     13.00        0.00000        0.00000
     14.00        0.00000        0.00000
     15.00        0.00000        0.00000
     16.00        0.00000        0.00000
     17.00        0.00000        0.00000
     18.00        0.00000        0.00000
     19.00        0.00000        0.00000
     20.00        0.00000        0.00000
     21.00        0.00000        0.00000
     22.00        0.00000        0.00000
     23.00        0.00000        0.00000
     24.00        0.00000        0.00000
     25.00        0.00000        0.00000
     26.00        0.00000        0.00000
     27.00        0.00000        0.00000
     28.00        0.00000        0.00000
     29.00        0.00000        0.00000
     30.00        0.00000        0.00000
     31.00        0.00000        0.00000
     32.00        0.00000        0.00000
     33.00        0.00000        0.00000
     34.00        0.00000        0.00000
     35.00        0.00000        0.00000
     36.00        0.00000        0.00000
     37.00        0.00000        0.00000
     38.00        0.00000        0.00000
     39.00        0.00000        0.00000
     40.00        0.00000        0.00000
     41.00        0.00000        0.00000
     42.00        0.00000        0.00000
     43.00        0.00000        0.00000
     44.00        0.00000        0.00000
     45.00        0.00000        0.00000
     46.00        0.00000        0.00000
     47.00        0.00000        0.00000
     48.00        0.00000        0.00000
     49.00        0.00000        0.00000
     50.00        0.00000        0.00000
     51.00        0.00000        0.00000
     52.00        0.00000        0.00000
     53.00        0.00000        0.00000
     54.00        0.00000        0.00000
     55.00        0.00000        0.00000
     56.00        0.00000        0.00000
     57.00        0.00000        0.00000
     58.00        0.00000        0.00000
     59.00        0.00000        0.00000
     60.00        0.00000        0.00000
     61.00        0.00000        0.00000
     62.00        0.00000        0.00000
     63.00        0.00000        0.00000
     64.00        0.00000        0.00000
     65.00        0.00000        0.00000
     66.00        0.00000        0.00000
     67.00        0.00000        0.00000
     68.00        0.00000        0.00000
     69.00        0.00000        0.00000
     70.00        0.00000        0.00000
     71.00        0.00000        0.00000
     72.00        0.00000        0.00000
     73.00        0.00000        0.00000
     74.00        0.00000        0.00000
     75.00        0.00000        0.00000
     76.00        0.00000        0.00000
     77.00        0.00000        0.00000
     78.00        0.00000        0.00000
     79.00        0.00000        0.00000
     80.00        0.00000        0.00000
     81.00        0.00000        0.00000
     82.00        0.00000        0.00000
     83.00        0.00000        0.00000
     84.00        0.00000        0.00000
     85.00        0.00000        0.00000
     86.00        0.00000        0.00000
     87.00        0.00000        0.00000
     88.00        0.00000        0.00000
     89.00        0.00000        0.00000
     90.00        0.00000        0.00000
     91.00        0.00000        0.00000
     92.00        0.00000        0.00000
     93.00        0.00000        0.00000
     94.00        0.00000        0.00000
     95.00        0.00000        0.00000
     96.00        0.00000        0.00000
     97.00        0.00000        0.00000
     98.00        0.00000        0.00000
     99.00        0.00000        0.00000
    100.00        0.00000        0.00000
    101.00        0.00000        0.00000
    102.00        0.00000        0.00000
    103.00        0.00000        0.00000
    104.00        0.00000        0.00000
    105.00        0.00000        0.00000
    106.00        0.00000        0.00000
    107.00        0.00000        0.00000
    108.00        0.00000        0.00000
    109.00        0.00000        0.00000
    110.00        0.00000        0.00000
    111.00        0.00000        0.00000
    112.00        0.00000        0.00000
    113.00        0.00000        0.00000
    114.00        0.00000        0.00000
    115.00        0.00000        0.00000
    116.00        0.00000        0.00000
    117.00        0.00000        0.00000
    118.00        0.00000        0.00000
    119.00        0.00000        0.00000
    120.00        0.00000        0.00000
    121.00        0.00000        0.00000
    122.00        0.00000        0.00000
    123.00        0.00000        0.00000
    124.00        0.00000        0.00000
    125.00        0.00000        0.00000
    126.00        0.00000        0.00000
    127.00        0.00000        0.00000
    128.00        0.00000        0.00000
    129.00        0.00000        0.00000
    130.00        0.00000        0.00000
    131.00        0.00000        0.00000
    132.00        0.00000        0.00000
    133.00        0.00000        0.00000
    134.00        0.00000        0.00000
    135.00        0.00000        0.00000
    136.00        0.00000        0.00000
    137.00        0.00000        0.00000
    138.00        0.00000        0.00000
    139.00        0.00000        0.00000
    140.00        0.00000        0.00000
    141.00        0.00000        0.00000
    142.00        0.00000        0.00000
    143.00        0.00000        0.00000
    144.00        0.00000        0.00000
    145.00        0.00000        0.00000
    146.00        0.00000        0.00000
    147.00        0.00000        0.00000
    148.00        0.00000        0.00000
    149.00        0.00000        0.00000
    150.00        0.00000        0.00000
    151.00        0.00000        0.00000
    152.00        0.00000        0.00000
    153.00        0.00000        0.00000
    154.00        0.00000        0.00000
    155.00        0.00000        0.00000
    156.00        0.00000        0.00000
    157.00        0.00000        0.00000
    158.00        0.00000        0.00000
    159.00        0.00000        0.00000
    160.00        0.00000        0.00000
    161.00        0.00000        0.00000
    162.00        0.00000        0.00000
    163.00        0.00000        0.00000
    164.00        0.00000        0.00000
    165.00        0.00000        0.00000
    166.00        0.00000        0.00000
    167.00        0.00000        0.00000
    168.00        0.00000        0.00000
    169.00        0.00000        0.00000
    170.00        0.00000        0.00000
    171.00        0.00000        0.00000
    172.00        0.00000        0.00000
    173.00        0.00000        0.00000
    174.00        0.00000        0.00000
    175.00        0.00000        0.00000
    176.00        0.00000        0.00000
    177.00        0.00000        0.00000
    178.00        0.00000        0.00000
    179.00        0.00000        0.00000
    180.00        0.00000        0.00000
    181.00        0.00000        0.00000
    182.00        0.00000        0.00000
    183.00        0.00000        0.00000
    184.00        0.00000        0.00000
    185.00        0.00000        0.00000
    186.00        0.00000        0.00000
    187.00        0.00000        0.00000
    188.00        0.00000        0.00000
    189.00        0.00000        0.00000
    190.00        0.00000        0.00000
    191.00        0.00000        0.00000
    192.00        0.00000        0.00000
    193.00        0.00000        0.00000
    194.00        0.00000        0.00000
    195.00        0.00000        0.00000
    196.00        0.00000        0.00000
    197.00        0.00000        0.00000
    198.00        0.00000        0.00000
    199.00        0.00000        0.00000
    200.00        0.00000        0.00000
    201.00        0.00000        0.00000
    202.00        0.00000        0.00000
    203.00        0.00000        0.00000
    204.00        0.00000        0.00000
    205.00        0.00000        0.00000
    206.00        0.00000        0.00000
    207.00        0.00000        0.00000
    208.00        0.00000        0.00000
    209.00        0.00000        0.00000
    210.00        0.00000        0.00000
    211.00        0.00000        0.00000
    212.00        0.00000        0.00000
    213.00        0.00000        0.00000
    214.00        0.00000        0.00000
    215.00        0.00000        0.00000
    216.00        0.00000        0.00000
    217.00        0.00000        0.00000
    218.00        0.00000        0.00000
    219.00        0.00000        0.00000
    220.00        0.00000        0.00000
    221.00        0.00000        0.00000
    222.00        0.00000        0.00000
    223.00        0.00000        0.00000
    224.00        0.00000        0.00000
    225.00        0.00000        0.00000
    226.00        0.00000        0.00000
    227.00        0.00000        0.00000
    228.00        0.00000        0.00000
    229.00        0.00000        0.00000
    230.00        0.00000        0.00000
    231.00        0.00000        0.00000
    232.00        0.00000        0.00000
    233.00        0.00000        0.00000
    234.00        0.00000        0.00000
    235.00        0.00000        0.00000
    236.00        0.00000        0.00000
    237.00        0.00000        0.00000
    238.00        0.00000        0.00000
    239.00        0.00000        0.00000
    240.00        0.00000        0.00000
    241.00        0.00000        0.00000
    242.00        0.00000        0.00000
    243.00        0.00000        0.00000
    244.00        0.00000        0.00000
    245.00        0.00000        0.00000
    246.00        0.00000        0.00000
    247.00        0.00000        0.00000
    248.00        0.00000        0.00000
    249.00        0.00000        0.00000
    250.00        0.00000        0.00000
    251.00        0.00000        0.00000
    252.00        0.00000        0.00000
    253.00        0.00000        0.00000
    254.00        0.00000        0.00000
    255.00        0.00000        0.00000
    256.00        0.00000        0.00000
    257.00        0.00000        0.00000
    258.00        0.00000        0.00000
    259.00        0.00000        0.00000
    260.00        0.00000        0.00000
    261.00        0.00000        0.00000
    262.00        0.00000        0.00000
    263.00        0.00000        0.00000
    264.00        0.00000        0.00000
    265.00        0.00000        0.00000
    266.00        0.00000        0.00000
    267.00        0.00000        0.00000
    268.00        0.00000        0.00000
    269.00        0.00000        0.00000
    270.00        0.00000        0.00000
    271.00        0.00000        0.00000
    272.00        0.00000        0.00000
    273.00        0.00000        0.00000
    274.00        0.00000        0.00000
    275.00        0.00000        0.00000
    276.00        0.00000        0.00000
    277.00        0.00000        0.00000
    278.00        0.00000        0.00000
    279.00        0.00000        0.00000
    280.00        0.00000        0.00000
    281.00        0.00000        0.00000
    282.00        0.00000        0.00000
    283.00        0.00000        0.00000
    284.00        0.00000        0.00000
    285.00        0.00000        0.00000
    286.00        0.00000        0.00000
    287.00        0.00000        0.00000
    288.00        0.00000        0.00000
    289.00        0.00000        0.00000
    290.00        0.00000        0.00000
    291.00        0.00000        0.00000
    292.00        0.00000        0.00000
    293.00        0.00000        0.00000
    294.00        0.00000        0.00000
    295.00        0.00000        0.00000
    296.00        0.00000        0.00000
    297.00        0.00000        0.00000
    298.00        0.00000        0.00000
    299.00        0.00000        0.00000
    300.00        0.00000        0.00000
    301.00        0.00000        0.00000
    302.00        0.00000        0.00000
    303.00        0.00000        0.00000
    304.00        0.00000        0.00000
    305.00        0.00000        0.00000
    306.00        0.00000        0.00000
    307.00        0.00000        0.00000
    308.00        0.00000        0.00000
    309.00        0.00000        0.00000
    310.00        0.00000        0.00000
    311.00        0.00000        0.00000
    312.00        0.00000        0.00000
    313.00        0.00000        0.00000
    314.00        0.00000        0.00000
    315.00        0.00000        0.00000
    316.00        0.00000        0.00000
    317.00        0.00000        0.00000
    318.00        0.00000        0.00000
    319.00        0.00000        0.00000
    320.00        0.00000        0.00000
    321.00        0.00000        0.00000
    322.00        0.00000        0.00000
    323.00        0.00000        0.00000
    324.00        0.00000        0.00000
    325.00        0.00000        0.00000
    326.00        0.00000        0.00000
    327.00        0.00000        0.00000
    328.00        0.00000        0.00000
    329.00        0.00000        0.00000
    330.00        0.00000        0.00000
    331.00        0.00000        0.00000
    332.00        0.00000        0.00000
    333.00        0.00000        0.00000
    334.00        0.00000        0.00000
    335.00        0.00000        0.00000
    336.00        0.00000        0.00000
    337.00        0.00000        0.00000
    338.00        0.00000        0.00000
    339.00        0.00000        0.00000
    340.00        0.00000        0.00000
    341.00        0.00000        0.00000
    342.00        0.00000        0.00000
    343.00        0.00000        0.00000
    344.00        0.00000        0.00000
    345.00        0.00000        0.00000
    346.00        0.00000        0.00000
    347.00        0.00000        0.00000
    348.00        0.00000        0.00000
    349.00        0.00000        0.00000
    350.00        0.00000        0.00000
    351.00        0.00000        0.00000
    352.00        0.00000        0.00000
    353.00        0.00000        0.00000
    354.00        0.00000        0.00000
    355.00        0.00000        0.00000
    356.00        0.00000        0.00000
    357.00        0.00000        0.00000
    358.00        0.00000        0.00000
    359.00        0.00000        0.00000
    360.00        0.00000        0.00000
    361.00        0.00000        0.00000
    362.00        0.00000        0.00000
    363.00        0.00000        0.00000
    364.00        0.00000        0.00000
    365.00        0.00000        0.00000
    366.00        0.00000        0.00000
    367.00        0.00000        0.00000
    368.00        0.00000        0.00000
    369.00        0.00000        0.00000
    370.00        0.00000        0.00000
    371.00        0.00000        0.00000
    372.00        0.00000        0.00000
    373.00        0.00000        0.00000
    374.00        0.00000        0.00000
    375.00        0.00000        0.00000
    376.00        0.00000        0.00000
    377.00        0.00000        0.00000
    378.00        0.00000        0.00000
    379.00        0.00000        0.00000
    380.00        0.00000        0.00000
    381.00        0.00000        0.00000
    382.00        0.00000        0.00000
    383.00        0.00000        0.00000
    384.00        0.00000        0.00000
    385.00        0.00000        0.00000
    386.00        0.00000        0.00000
    387.00        0.00000        0.00000
    388.00        0.00000        0.00000
    389.00        0.00000        0.00000
    390.00        0.00000        0.00000
    391.00        0.00000        0.00000
    392.00        0.00000        0.00000
    393.00        0.00000        0.00000
    394.00        0.00000        0.00000
    395.00        0.00000        0.00000
    396.00        0.00000        0.00000
    397.00        0.00000        0.00000
    398.00        0.00000        0.00000
    399.00        0.00000        0.00000
    400.00        0.00000        0.00000
    401.00        0.00000        0.00000
    402.00        0.00000        0.00000
    403.00        0.00000        0.00000
    404.00        0.00000        0.00000
    405.00        0.00000        0.00000
    406.00        0.00000        0.00000
    407.00        0.00000        0.00000
    408.00        0.00000        0.00000
    409.00        0.00000        0.00000
    410.00        0.00000        0.00000
    411.00        0.00000        0.00000
    412.00        0.00000        0.00000
    413.00        0.00000        0.00000
    414.00        0.00000        0.00000
    415.00        0.00000        0.00000
    416.00        0.00000        0.00000
    417.00        0.00000        0.00000
    418.00        0.00000        0.00000
    419.00        0.00000        0.00000
    420.00        0.00000        0.00000
    421.00        0.00000        0.00000
    422.00        0.00000        0.00000
    423.00        0.00000        0.00000
    424.00        0.00000        0.00000
    425.00        0.00000        0.00000
    426.00        0.00000        0.00000
    427.00        0.00000        0.00000
    428.00        0.00000        0.00000
    429.00        0.00000        0.00000
    430.00        0.00000        0.00000
    431.00        0.00000        0.00000
    432.00        0.00000        0.00000
    433.00        0.00000        0.00000
    434.00        0.00000        0.00000
    435.00        0.00000        0.00000
    436.00        0.00000        0.00000
    437.00        0.00000        0.00000
    438.00        0.00000        0.00000
    439.00        0.00000        0.00000
    440.00        0.00000        0.00000
    441.00        0.00000        0.00000
    442.00        0.00000        0.00000
    443.00        0.00000        0.00000
    444.00        0.00000        0.00000
    445.00        0.00000        0.00000
    446.00        0.00000        0.00000
    447.00        0.00000        0.00000
    448.00        0.00000        0.00000
    449.00        0.00000        0.00000
    450.00        0.00000        0.00000
    451.00        0.00000        0.00000
    452.00        0.00000        0.00000
    453.00        0.00000        0.00000
    454.00        0.00000        0.00000
    455.00        0.00000        0.00000
    456.00        0.00000        0.00000
    457.00        0.00000        0.00000
    458.00        0.00000        0.00000
    459.00        0.00000        0.00000
    460.00        0.00000        0.00000
    461.00        0.00000        0.00000
    462.00        0.00000        0.00000
    463.00        0.00000        0.00000
    464.00        0.00000        0.00000
    465.00        0.00000        0.00000
    466.00        0.00000        0.00000
    467.00        0.00000        0.00000
    468.00        0.00000        0.00000
    469.00        0.00000        0.00000
    470.00        0.00000        0.00000
    471.00        0.00000        0.00000
    472.00        0.00000        0.00000
    473.00        0.00000        0.00000
    474.00        0.00000        0.00000
    475.00        0.00000        0.00000
    476.00        0.00000        0.00000
    477.00        0.00000        0.00000
    478.00        0.00000        0.00000
    479.00        0.00000        0.00000
    480.00        0.00000        0.00000
    481.00        0.00000        0.00000
    482.00        0.00000        0.00000
    483.00        0.00000        0.00000
    484.00        0.00000        0.00000
    485.00        0.00000        0.00000
    486.00        0.00000        0.00000
    487.00        0.00000        0.00000
    488.00        0.00000        0.00000
    489.00        0.00000        0.00000
    490.00        0.00000        0.00000
    491.00        0.00000        0.00000
    492.00        0.00000        0.00000
    493.00        0.00000        0.00000
    494.00        0.00000        0.00000
    495.00        0.00000        0.00000
    496.00        0.00000        0.00000
    497.00        0.00000        0.00000
    498.00        0.00000        0.00000
    499.00        0.00000        0.00000
    500.00        0.00000        0.00000
    501.00        0.00000        0.00000
    502.00        0.00000        0.00000
    503.00        0.00000        0.00000
    504.00        0.00000        0.00000
    505.00        0.00000        0.00000
    506.00        0.00000        0.00000
    507.00        0.00000        0.00000
    508.00        0.00000        0.00000
    509.00        0.00000        0.00000
    510.00        0.00000        0.00000
    511.00        0.00000        0.00000
    512.00        0.00000        0.00000
    513.00        0.00000        0.00000
    514.00        0.00000        0.00000
    515.00        0.00000        0.00000
    516.00        0.00000        0.00000
    517.00        0.00000        0.00000
    518.00        0.00000        0.00000
    519.00        0.00000        0.00000
    520.00        0.00000        0.00000
    521.00        0.00000        0.00000
    522.00        0.00000        0.00000
    523.00        0.00000        0.00000
    524.00        0.00000        0.00000
    525.00        0.00000        0.00000
    526.00        0.00000        0.00000
    527.00        0.00000        0.00000
    528.00        0.00000        0.00000
    529.00        0.00000        0.00000
    530.00        0.00000        0.00000
    531.00        0.00000        0.00000
    532.00        0.00000        0.00000
    533.00        0.00000        0.00000
    534.00        0.00000        0.00000
    535.00        0.00000        0.00000
    536.00        0.00000        0.00000
    537.00        0.00000        0.00000
    538.00        0.00000        0.00000
    539.00        0.00000        0.00000
    540.00        0.00000        0.00000
    541.00        0.00000        0.00000
    542.00        0.00000        0.00000
    543.00        0.00000        0.00000
    544.00        0.00000        0.00000
    545.00        0.00000        0.00000
    546.00        0.00000        0.00000
    547.00        0.00000        0.00000
    548.00        0.00000        0.00000
    549.00        0.00000        0.00000
    550.00        0.00000        0.00000
    551.00        0.00000        0.00000
    552.00        0.00000        0.00000
    553.00        0.00000        0.00000
    554.00        0.00000        0.00000
    555.00        0.00000        0.00000
    556.00        0.00000        0.00000
    557.00        0.00000        0.00000
    558.00        0.00000        0.00000
    559.00        0.00000        0.00000
    560.00        0.00000        0.00000
    561.00        0.00000        0.00000
    562.00        0.00000        0.00000
    563.00        0.00000        0.00000
    564.00        0.00000        0.00000
    565.00        0.00000        0.00000
    566.00        0.00000        0.00000
    567.00        0.00000        0.00000
    568.00        0.00000        0.00000
    569.00        0.00000        0.00000
    570.00        0.00000        0.00000
    571.00        0.00000        0.00000
    572.00        0.00000        0.00000
    573.00        0.00000        0.00000
    574.00        0.00000        0.00000
    575.00        0.00000        0.00000
    576.00        0.00000        0.00000
    577.00        0.00000        0.00000
    578.00        0.00000        0.00000
    579.00        0.00000        0.00000
    580.00        0.00000        0.00000
    581.00        0.00000        0.00000
    582.00        0.00000        0.00000
    583.00        0.00000        0.00000
    584.00        0.00000        0.00000
    585.00        0.00000        0.00000
    586.00        0.00000        0.00000
    587.00        0.00000        0.00000
    588.00        0.00000        0.00000
    589.00        0.00000        0.00000
    590.00        0.00000        0.00000
    591.00        0.00000        0.00000
    592.00        0.00000        0.00000
    593.00        0.00000        0.00000
    594.00        0.00000        0.00000
    595.00        0.00000        0.00000
    596.00        0.00000        0.00000
    597.00        0.00000        0.00000
    598.00        0.00000        0.00000
    599.00        0.00000        0.00000
    600.00        0.00000        0.00000
    601.00        0.00000        0.00000
    602.00        0.00000        0.00000
    603.00        0.00000        0.00000
    604.00        0.00000        0.00000
    605.00        0.00000        0.00000
    606.00        0.00000        0.00000
    607.00        0.00000        0.00000
    608.00        0.00000        0.00000
    609.00        0.00000        0.00000
    610.00        0.00000        0.00000
    611.00        0.00000        0.00000
    612.00        0.00000        0.00000
    613.00        0.00000        0.00000
    614.00        0.00000        0.00000
    615.00        0.00000        0.00000
    616.00        0.00000        0.00000
    617.00        0.00000        0.00000
    618.00        0.00000        0.00000
    619.00        0.00000        0.00000
    620.00        0.00000        0.00000
    621.00        0.00000        0.00000
    622.00        0.00000        0.00000
    623.00        0.00000        0.00000
    624.00        0.00000        0.00000
    625.00        0.00000        0.00000
    626.00        0.00000        0.00000
    627.00        0.00000        0.00000
    628.00        0.00000        0.00000
    629.00        0.00000        0.00000
    630.00        0.00000        0.00000
    631.00        0.00000        0.00000
    632.00        0.00000        0.00000
    633.00        0.00000        0.00000
    634.00        0.00000        0.00000
    635.00        0.00000        0.00000
    636.00        0.00000        0.00000
    637.00        0.00000        0.00000
    638.00        0.00000        0.00000
    639.00        0.00000        0.00000
    640.00        0.00000        0.00000
    641.00        0.00000        0.00000
    642.00        0.00000        0.00000
    643.00        0.00000        0.00000
    644.00        0.00000        0.00000
    645.00        0.00000        0.00000
    646.00        0.00000        0.00000
    647.00        0.00000        0.00000
    648.00        0.00000        0.00000
    649.00        0.00000        0.00000
    650.00        0.00000        0.00000
    651.00        0.00000        0.00000
    652.00        0.00000        0.00000
    653.00        0.00000        0.00000
    654.00        0.00000        0.00000
    655.00        0.00000        0.00000
    656.00        0.00000        0.00000
    657.00        0.00000        0.00000
    658.00        0.00000        0.00000
    659.00        0.00000        0.00000
    660.00        0.00000        0.00000
    661.00        0.00000        0.00000
    662.00        0.00000        0.00000
    663.00        0.00000        0.00000
    664.00        0.00000        0.00000
    665.00        0.00000        0.00000
    666.00        0.00000        0.00000
    667.00        0.00000        0.00000
    668.00        0.00000        0.00000
    669.00        0.00000        0.00000
    670.00        0.00000        0.00000
    671.00        0.00000        0.00000
    672.00        0.00000        0.00000
    673.00        0.00000        0.00000
    674.00        0.00000        0.00000
    675.00        0.00000        0.00000
    676.00        0.00000        0.00000
    677.00        0.00000        0.00000
    678.00        0.00000        0.00000
    679.00        0.00000        0.00000
    680.00        0.00000        0.00000
    681.00        0.00000        0.00000
    682.00        0.00000        0.00000
    683.00        0.00000        0.00000
    684.00        0.00000        0.00000
    685.00        0.00000        0.00000
    686.00        0.00000        0.00000
    687.00        0.00000        0.00000
    688.00        0.00000        0.00000
    689.00        0.00000        0.00000
    690.00        0.00000        0.00000
    691.00        0.00000        0.00000
    692.00        0.00000        0.00000
    693.00        0.00000        0.00000
    694.00        0.00000        0.00000
    695.00        0.00000        0.00000
    696.00        0.00000        0.00000
    697.00        0.00000        0.00000
    698.00        0.00000        0.00000
    699.00        0.00000        0.00000
    700.00        0.00000        0.00000
    701.00        0.00000        0.00000
    702.00        0.00000        0.00000
    703.00        0.00000        0.00000
    704.00        0.00000        0.00000
    705.00        0.00000        0.00000
    706.00        0.00000        0.00000
    707.00        0.00000        0.00000
    708.00        0.00000        0.00000
    709.00        0.00000        0.00000
    710.00        0.00000        0.00000
    711.00        0.00000        0.00000
    712.00        0.00000        0.00000
    713.00        0.00000        0.00000
    714.00        0.00000        0.00000
    715.00        0.00000        0.00000
    716.00        0.00000        0.00000
    717.00        0.00000        0.00000
    718.00        0.00000        0.00000
    719.00        0.00000        0.00000
    720.00        0.00000        0.00000
    721.00        0.00000        0.00000
    722.00        0.00000        0.00000
    723.00        0.00000        0.00000
    724.00        0.00000        0.00000
    725.00        0.00000        0.00000
    726.00        0.00000        0.00000
    727.00        0.00000        0.00000
    728.00        0.00000        0.00000
    729.00        0.00000        0.00000
    730.00        0.00000        0.00000
    731.00        0.00000        0.00000
    732.00        0.00000        0.00000
    733.00        0.00000        0.00000
    734.00        0.00000        0.00000
    735.00        0.00000        0.00000
    736.00        0.00000        0.00000
    737.00        0.00000        0.00000
    738.00        0.00000        0.00000
    739.00        0.00000        0.00000
    740.00        0.00000        0.00000
    741.00        0.00000        0.00000
    742.00        0.00000        0.00000
    743.00        0.00000        0.00000
    744.00        0.00000        0.00000
    745.00        0.00000        0.00000
    746.00        0.00000        0.00000
    747.00        0.00000        0.00000
    748.00        0.00000        0.00000
    749.00        0.00000        0.00000
    750.00        0.00000        0.00000
    751.00        0.00000        0.00000
    752.00        0.00000        0.00000
    753.00        0.00000        0.00000
    754.00        0.00000        0.00000
    755.00        0.00000        0.00000
    756.00        0.00000        0.00000
    757.00        0.00000        0.00000
    758.00        0.00000        0.00000
    759.00        0.00000        0.00000
    760.00        0.00000        0.00000
    761.00        0.00000        0.00000
    762.00        0.00000        0.00000
    763.00        0.00000        0.00000
    764.00        0.00000        0.00000
    765.00        0.00000        0.00000
    766.00        0.00000        0.00000
    767.00        0.00000        0.00000
    768.00        0.00000        0.00000
    769.00        0.00000        0.00000
    770.00        0.00000        0.00000
    771.00        0.00000        0.00000
    772.00        0.00000        0.00000
    773.00        0.00000        0.00000
    774.00        0.00000        0.00000
    775.00        0.00000        0.00000
    776.00        0.00000        0.00000
    777.00        0.00000        0.00000
    778.00        0.00000        0.00000
    779.00        0.00000        0.00000
    780.00        0.00000        0.00000
    781.00        0.00000        0.00000
    782.00        0.00000        0.00000
    783.00        0.00000        0.00000
    784.00        0.00000        0.00000
    785.00        0.00000        0.00000
    786.00        0.00000        0.00000
    787.00        0.00000        0.00000
    788.00        0.00000        0.00000
    789.00        0.00000        0.00000
    790.00        0.00000        0.00000
    791.00        0.00000        0.00000
    792.00        0.00000        0.00000
    793.00        0.00000        0.00000
    794.00        0.00000        0.00000
    795.00        0.00000        0.00000
    796.00        0.00000        0.00000
    797.00        0.00000        0.00000
    798.00        0.00000        0.00000
    799.00        0.00000        0.00000
    800.00        0.00000        0.00000
    801.00        0.00000        0.00000
    802.00        0.00000        0.00000
    803.00        0.00000        0.00000
    804.00        0.00000        0.00000
    805.00        0.00000        0.00000
    806.00        0.00000        0.00000
    807.00        0.00000        0.00000
    808.00        0.00000        0.00000
    809.00        0.00000        0.00000
    810.00        0.00000        0.00000
    811.00        0.00000        0.00000
    812.00        0.00000        0.00000
    813.00        0.00000        0.00000
    814.00        0.00000        0.00000
    815.00        0.00000        0.00000
    816.00        0.00000        0.00000
    817.00        0.00000        0.00000
    818.00        0.00000        0.00000
    819.00        0.00000        0.00000
    820.00        0.00000        0.00000
    821.00        0.00000        0.00000
    822.00        0.00000        0.00000
    823.00        0.00000        0.00000
    824.00        0.00000        0.00000
    825.00        0.00000        0.00000
    826.00        0.00000        0.00000
    827.00        0.00000        0.00000
    828.00        0.00000        0.00000
    829.00        0.00000        0.00000
    830.00        0.00000        0.00000
    831.00        0.00000        0.00000
    832.00        0.00000        0.00000
    833.00        0.00000        0.00000
    834.00        0.00000        0.00000
    835.00        0.00000        0.00000
    836.00        0.00000        0.00000
    837.00        0.00000        0.00000
    838.00        0.00000        0.00000
    839.00        0.00000        0.00000
    840.00        0.00000        0.00000
    841.00        0.00000        0.00000
    842.00        0.00000        0.00000
    843.00        0.00000        0.00000
    844.00        0.00000        0.00000
    845.00        0.00000        0.00000
    846.00        0.00000        0.00000
    847.00        0.00000        0.00000
    848.00        0.00000        0.00000
    849.00        0.00000        0.00000
    850.00        0.00000        0.00000
    851.00        0.00000        0.00000
    852.00        0.00000        0.00000
    853.00        0.00000        0.00000
    854.00        0.00000        0.00000
    855.00        0.00000        0.00000
    856.00        0.00000        0.00000
    857.00        0.00000        0.00000
    858.00        0.00000        0.00000
    859.00        0.00000        0.00000
    860.00        0.00000        0.00000
    861.00        0.00000        0.00000
    862.00        0.00000        0.00000
    863.00        0.00000        0.00000
    864.00        0.00000        0.00000
    865.00        0.00000        0.00000
    866.00        0.00000        0.00000
    867.00        0.00000        0.00000
    868.00        0.00000        0.00000
    869.00        0.00000        0.00000
    870.00        0.00000        0.00000
    871.00        0.00000        0.00000
    872.00        0.00000        0.00000
    873.00        0.00000        0.00000
    874.00        0.00000        0.00000
    875.00        0.00000        0.00000
    876.00        0.00000        0.00000
    877.00        0.00000        0.00000
    878.00        0.00000        0.00000
    879.00        0.00000        0.00000
    880.00        0.00000        0.00000
    881.00        0.00000        0.00000
    882.00        0.00000        0.00000
    883.00        0.00000        0.00000
    884.00        0.00000        0.00000
    885.00        0.00000        0.00000
    886.00        0.00000        0.00000
    887.00        0.00000        0.00000
    888.00        0.00000        0.00000
    889.00        0.00000        0.00000
    890.00        0.00000        0.00000
    891.00        0.00000        0.00000
    892.00        0.00000        0.00000
    893.00        0.00000        0.00000
    894.00        0.00000        0.00000
    895.00        0.00000        0.00000
    896.00        0.00000        0.00000
    897.00        0.00000        0.00000
    898.00        0.00000        0.00000
    899.00        0.00000        0.00000
    900.00        0.00000        0.00000
    901.00        0.00000        0.00000
    902.00        0.00000        0.00000
    903.00        0.00000        0.00000
    904.00        0.00000        0.00000
    905.00        0.00000        0.00000
    906.00        0.00000        0.00000
    907.00        0.00000        0.00000
    908.00        0.00000        0.00000
    909.00        0.00000        0.00000
    910.00        0.00000        0.00000
    911.00        0.00000        0.00000
    912.00        0.00000        0.00000
    913.00        0.00000        0.00000
    914.00        0.00000        0.00000
    915.00        0.00000        0.00000
    916.00        0.00000        0.00000
    917.00        0.00000        0.00000
    918.00        0.00000        0.00000
    919.00        0.00000        0.00000
    920.00        0.00000        0.00000
    921.00        0.00000        0.00000
    922.00        0.00000        0.00000
    923.00        0.00000        0.00000
    924.00        0.00000        0.00000
    925.00        0.00000        0.00000
    926.00        0.00000        0.00000
    927.00        0.00000        0.00000
    928.00        0.00000        0.00000
    929.00        0.00000        0.00000
    930.00        0.00000        0.00000
    931.00        0.00000        0.00000
    932.00        0.00000        0.00000
    933.00        0.00000        0.00000
    934.00        0.00000        0.00000
    935.00        0.00000        0.00000
    936.00        0.00000        0.00000
    937.00        0.00000        0.00000
    938.00        0.00000        0.00000
    939.00        0.00000        0.00000
    940.00        0.00000        0.00000
    941.00        0.00000        0.00000
    942.00        0.00000        0.00000
    943.00        0.00000        0.00000
    944.00        0.00000        0.00000
    945.00        0.00000        0.00000
    946.00        0.00000        0.00000
    947.00        0.00000        0.00000
    948.00        0.00000        0.00000
    949.00        0.00000        0.00000
    950.00        0.00000        0.00000
    951.00        0.00000        0.00000
    952.00        0.00000        0.00000
    953.00        0.00000        0.00000
    954.00        0.00000        0.00000
    955.00        0.00000        0.00000
    956.00        0.00000        0.00000
    957.00        0.00000        0.00000
    958.00        0.00000        0.00000
    959.00        0.00000        0.00000
    960.00        0.00000        0.00000
    961.00        0.00000        0.00000
    962.00        0.00000        0.00000
    963.00        0.00000        0.00000
    964.00        0.00000        0.00000
    965.00        0.00000        0.00000
    966.00        0.00000        0.00000
    967.00        0.00000        0.00000
    968.00        0.00000        0.00000
    969.00        0.00000        0.00000
    970.00        0.00000        0.00000
    971.00        0.00000        0.00000
    972.00        0.00000        0.00000
    973.00        0.00000        0.00000
    974.00        0.00000        0.00000
    975.00        0.00000        0.00000
    976.00        0.00000        0.00000
    977.00        0.00000        0.00000
    978.00        0.00000        0.00000
    979.00        0.00000        0.00000
    980.00        0.00000        0.00000
    981.00        0.00000        0.00000
    982.00        0.00000        0.00000
    983.00        0.00000        0.00000
    984.00        0.00000        0.00000
    985.00        0.00000        0.00000
    986.00        0.00000        0.00000
    987.00        0.00000        0.00000
    988.00        0.00000        0.00000
    989.00        0.00000        0.00000
    990.00        0.00000        0.00000
    991.00        0.00000        0.00000
    992.00        0.00000        0.00000
    993.00        0.00000        0.00000
    994.00        0.00000        0.00000
    995.00        0.00000        0.00000
    996.00        0.00000        0.00000
    997.00        0.00000        0.00000
    998.00        0.00000        0.00000
    999.00        0.00000        0.00000
   1000.00        0.00000        0.00000
   1001.00        0.00000        0.00000
   1002.00        0.00000        0.00000
   1003.00        0.00000        0.00000
   1004.00        0.00000        0.00000
   1005.00        0.00000        0.00000
   1006.00        0.00000        0.00000
   1007.00        0.00000        0.00000
   1008.00        0.00000        0.00000
   1009.00        0.00000        0.00000
   1010.00        0.00000        0.00000
   1011.00        0.00000        0.00000
   1012.00        0.00000        0.00000
   1013.00        0.00000        0.00000
   1014.00        0.00000        0.00000
   1015.00        0.00000        0.00000
   1016.00        0.00000        0.00000
   1017.00        0.00000        0.00000
   1018.00        0.00000        0.00000
   1019.00        0.00000        0.00000
   1020.00        0.00000        0.00000
   1021.00        0.00000        0.00000
   1022.00        0.00000        0.00000
   1023.00        0.00000        0.00000
   1024.00        0.00000        0.00000
   1025.00        0.00000        0.00000
   1026.00        0.00000        0.00000
   1027.00        0.00000        0.00000
   1028.00        0.00000        0.00000
   1029.00        0.00000        0.00000
   1030.00        0.00000        0.00000
   1031.00        0.00000        0.00000
   1032.00        0.00000        0.00000
   1033.00        0.00000        0.00000
   1034.00        0.00000        0.00000
   1035.00        0.00000        0.00000
   1036.00        0.00000        0.00000
   1037.00        0.00000        0.00000
   1038.00        0.00000        0.00000
   1039.00        0.00000        0.00000
   1040.00        0.00000        0.00000
   1041.00        0.00000        0.00000
   1042.00        0.00000        0.00000
   1043.00        0.00000        0.00000
   1044.00        0.00000        0.00000
   1045.00        0.00000        0.00000
   1046.00        0.00000        0.00000
   1047.00        0.00000        0.00000
   1048.00        0.00000        0.00000
   1049.00        0.00000        0.00000
   1050.00        0.00000        0.00000
   1051.00        0.00000        0.00000
   1052.00        0.00000        0.00000
   1053.00        0.00000        0.00000
   1054.00        0.00000        0.00000
   1055.00        0.00000        0.00000
   1056.00        0.00000        0.00000
   1057.00        0.00000        0.00000
   1058.00        0.00000        0.00000
   1059.00        0.00000        0.00000
   1060.00        0.00000        0.00000
   1061.00        0.00000        0.00000
   1062.00        0.00000        0.00000
   1063.00        0.00000        0.00000
   1064.00        0.00000        0.00000
   1065.00        0.00000        0.00000
   1066.00        0.00000        0.00000
   1067.00        0.00000        0.00000
   1068.00        0.00000        0.00000
   1069.00        0.00000        0.00000
   1070.00        0.00000        0.00000
   1071.00        0.00000        0.00000
   1072.00        0.00000        0.00000
   1073.00        0.00000        0.00000
   1074.00        0.00000        0.00000
   1075.00        0.00000        0.00000
   1076.00        0.00000        0.00000
   1077.00        0.00000        0.00000
   1078.00        0.00000        0.00000
   1079.00        0.00000        0.00000
   1080.00        0.00000        0.00000
   1081.00        0.00000        0.00000
   1082.00        0.00000        0.00000
   1083.00        0.00000        0.00000
   1084.00        0.00000        0.00000
   1085.00        0.00000        0.00000
   1086.00        0.00000        0.00000
   1087.00        0.00000        0.00000
   1088.00        0.00000        0.00000
   1089.00        0.00000        0.00000
   1090.00        0.00000        0.00000
   1091.00        0.00000        0.00000
   1092.00        0.00000        0.00000
   1093.00        0.00000        0.00000
   1094.00        0.00000        0.00000
   1095.00        0.00000        0.00000
   1096.00        0.00000        0.00000
   1097.00        0.00000        0.00000
   1098.00        0.00000        0.00000
   1099.00        0.00000        0.00000
   1100.00        0.00000        0.00000
   1101.00        0.00000        0.00000
   1102.00        0.00000        0.00000
   1103.00        0.00000        0.00000
   1104.00        0.00000        0.00000
   1105.00        0.00000        0.00000
   1106.00        0.00000        0.00000
   1107.00        0.00000        0.00000
   1108.00        0.00000        0.00000
   1109.00        0.00000        0.00000
   1110.00        0.00000        0.00000
   1111.00        0.00000        0.00000
   1112.00        0.00000        0.00000
   1113.00        0.00000        0.00000
   1114.00        0.00000        0.00000
   1115.00        0.00000        0.00000
   1116.00        0.00000        0.00000
   1117.00        0.00000        0.00000
   1118.00        0.00000        0.00000
   1119.00        0.00000        0.00000
   1120.00        0.00000        0.00000
   1121.00        0.00000        0.00000
   1122.00        0.00000        0.00000
   1123.00        0.00000        0.00000
   1124.00        0.00000        0.00000
   1125.00        0.00000        0.00000
   1126.00        0.00000        0.00000
   1127.00        0.00000        0.00000
   1128.00        0.00000        0.00000
   1129.00        0.00000        0.00000
   1130.00        0.00000        0.00000
   1131.00        0.00000        0.00000
   1132.00        0.00000        0.00000
   1133.00        0.00000        0.00000
   1134.00        0.00000        0.00000
   1135.00        0.00000        0.00000
   1136.00        0.00000        0.00000
   1137.00        0.00000        0.00000
   1138.00        0.00000        0.00000
   1139.00        0.00000        0.00000
   1140.00        0.00000        0.00000
   1141.00        0.00000        0.00000
   1142.00        0.00000        0.00000
   1143.00        0.00000        0.00000
   1144.00        0.00000        0.00000
   1145.00        0.00000        0.00000
   1146.00        0.00000        0.00000
   1147.00        0.00000        0.00000
   1148.00        0.00000        0.00000
   1149.00        0.00000        0.00000
   1150.00        0.00000        0.00000
   1151.00        0.00000        0.00000
   1152.00        0.00000        0.00000
   1153.00        0.00000        0.00000
   1154.00        0.00000        0.00000
   1155.00        0.00000        0.00000
   1156.00        0.00000        0.00000
   1157.00        0.00000        0.00000
   1158.00        0.00000        0.00000
   1159.00        0.00000        0.00000
   1160.00        0.00000        0.00000
   1161.00        0.00000        0.00000
   1162.00        0.00000        0.00000
   1163.00        0.00000        0.00000
   1164.00        0.00000        0.00000
   1165.00        0.00000        0.00000
   1166.00        0.00000        0.00000
   1167.00        0.00000        0.00000
   1168.00        0.00000        0.00000
   1169.00        0.00000        0.00000
   1170.00        0.00000        0.00000
   1171.00        0.00000        0.00000
   1172.00        0.00000        0.00000
   1173.00        0.00000        0.00000
   1174.00        0.00000        0.00000
   1175.00        0.00000        0.00000
   1176.00        0.00000        0.00000
   1177.00        0.00000        0.00000
   1178.00        0.00000        0.00000
   1179.00        0.00000        0.00000
   1180.00        0.00000        0.00000
   1181.00        0.00000        0.00000
   1182.00        0.00000        0.00000
   1183.00        0.00000        0.00000
   1184.00        0.00000        0.00000
   1185.00        0.00000        0.00000
   1186.00        0.00000        0.00000
   1187.00        0.00000        0.00000
   1188.00        0.00000        0.00000
   1189.00        0.00000        0.00000
   1190.00        0.00000        0.00000
   1191.00        0.00000        0.00000
   1192.00        0.00000        0.00000
   1193.00        0.00000        0.00000
   1194.00        0.00000        0.00000
   1195.00        0.00000        0.00000
   1196.00        0.00000        0.00000
   1197.00        0.00000        0.00000
   1198.00        0.00000        0.00000
   1199.00        0.00000        0.00000
   1200.00        0.00000        0.00000
   1201.00        0.00000        0.00000
   1202.00        0.00000        0.00000
   1203.00        0.00000        0.00000
   1204.00        0.00000        0.00000
   1205.00        0.00000        0.00000
   1206.00        0.00000        0.00000
   1207.00        0.00000        0.00000
   1208.00        0.00000        0.00000
   1209.00        0.00000        0.00000
   1210.00        0.00000        0.00000
   1211.00        0.00000        0.00000
   1212.00        0.00000        0.00000
   1213.00        0.00000        0.00000
   1214.00        0.00000        0.00000
   1215.00        0.00000        0.00000
   1216.00        0.00000        0.00000
   1217.00        0.00000        0.00000
   1218.00        0.00000        0.00000
   1219.00        0.00000        0.00000
   1220.00        0.00000        0.00000
   1221.00        0.00000        0.00000
   1222.00        0.00000        0.00000
   1223.00        0.00000        0.00000
   1224.00        0.00000        0.00000
   1225.00        0.00000        0.00000
   1226.00        0.00000        0.00000
   1227.00        0.00000        0.00000
   1228.00        0.00000        0.00000
   1229.00        0.00000        0.00000
   1230.00        0.00000        0.00000
   1231.00        0.00000        0.00000
   1232.00        0.00000        0.00000
   1233.00        0.00000        0.00000
   1234.00        0.00000        0.00000
   1235.00        0.00000        0.00000
   1236.00        0.00000        0.00000
   1237.00        0.00000        0.00000
   1238.00        0.00000        0.00000
   1239.00        0.00000        0.00000
   1240.00        0.00000        0.00000
   1241.00        0.00000        0.00000
   1242.00        0.00000        0.00000
   1243.00        0.00000        0.00000
   1244.00        0.00000        0.00000
   1245.00        0.00000        0.00000
   1246.00        0.00000        0.00000
   1247.00        0.00000        0.00000
   1248.00        0.00000        0.00000
   1249.00        0.00000        0.00000
   1250.00        0.00000        0.00000
   1251.00        0.00000        0.00000
   1252.00        0.00000        0.00000
   1253.00        0.00000        0.00000
   1254.00        0.00000        0.00000
   1255.00        0.00000        0.00000
   1256.00        0.00000        0.00000
   1257.00        0.00000        0.00000
   1258.00        0.00000        0.00000
   1259.00        0.00000        0.00000
   1260.00        0.00000        0.00000
   1261.00        0.00000        0.00000
   1262.00        0.00000        0.00000
   1263.00        0.00000        0.00000
   1264.00        0.00000        0.00000
   1265.00        0.00000        0.00000
   1266.00        0.00000        0.00000
   1267.00        0.00000        0.00000
   1268.00        0.00000        0.00000
   1269.00        0.00000        0.00000
   1270.00        0.00000        0.00000
   1271.00        0.00000        0.00000
   1272.00        0.00000        0.00000
   1273.00        0.00000        0.00000
   1274.00        0.00000        0.00000
   1275.00        0.00000        0.00000
   1276.00        0.00000        0.00000
   1277.00        0.00000        0.00000
   1278.00        0.00000        0.00000
   1279.00        0.00000        0.00000
   1280.00        0.00000        0.00000
   1281.00        0.00000        0.00000
   1282.00        0.00000        0.00000
   1283.00        0.00000        0.00000
   1284.00        0.00000        0.00000
   1285.00        0.00000        0.00000
   1286.00        0.00000        0.00000
   1287.00        0.00000        0.00000
   1288.00        0.00000        0.00000
   1289.00        0.00000        0.00000
   1290.00        0.00000        0.00000
   1291.00        0.00000        0.00000
   1292.00        0.00000        0.00000
   1293.00        0.00000        0.00000
   1294.00        0.00000        0.00000
   1295.00        0.00000        0.00000
   1296.00        0.00000        0.00000
   1297.00        0.00000        0.00000
   1298.00        0.00000        0.00000
   1299.00        0.00000        0.00000
   1300.00        0.00000        0.00000
   1301.00        0.00000        0.00000
   1302.00        0.00000        0.00000
   1303.00        0.00000        0.00000
   1304.00        0.00000        0.00000
   1305.00        0.00000        0.00000
   1306.00        0.00000        0.00000
   1307.00        0.00000        0.00000
   1308.00        0.00000        0.00000
   1309.00        0.00000        0.00000
   1310.00        0.00000        0.00000
   1311.00        0.00000        0.00000
   1312.00        0.00000        0.00000
   1313.00        0.00000        0.00000
   1314.00        0.00000        0.00000
   1315.00        0.00000        0.00000
   1316.00        0.00000        0.00000
   1317.00        0.00000        0.00000
   1318.00        0.00000        0.00000
   1319.00        0.00000        0.00000
   1320.00        0.00000        0.00000
   1321.00        0.00000        0.00000
   1322.00        0.00000        0.00000
   1323.00        0.00000        0.00000
   1324.00        0.00000        0.00000
   1325.00        0.00000        0.00000
   1326.00        0.00000        0.00000
   1327.00        0.00000        0.00000
   1328.00        0.00000        0.00000
   1329.00        0.00000        0.00000
   1330.00        0.00000        0.00000
   1331.00        0.00000        0.00000
   1332.00        0.00000        0.00000
   1333.00        0.00000        0.00000
   1334.00        0.00000        0.00000
   1335.00        0.00000        0.00000
   1336.00        0.00000        0.00000
   1337.00        0.00000        0.00000
   1338.00        0.00000        0.00000
   1339.00        0.00000        0.00000
   1340.00        0.00000        0.00000
   1341.00        0.00000        0.00000
   1342.00        0.00000        0.00002
   1343.00        0.00000        0.00002
   1344.00        0.00000        0.00002
   1345.00        0.00000        0.00002
   1346.00        0.00000        0.00002
   1347.00        0.00000        0.00002
   1348.00        0.00000        0.00002
   1349.00        0.00000        0.00002
   1350.00        0.00000        0.00002
   1351.00        0.00000        0.00002
   1352.00        0.00000        0.00002
   1353.00        0.00000        0.00003
   1354.00        0.00000        0.00003
   1355.00        0.00000        0.00003
   1356.00        0.00000        0.00003
   1357.00        0.00000        0.00003
   1358.00        0.00000        0.00003
   1359.00        0.00000        0.00005
   1360.00        0.00000        0.00005
   1361.00        0.00000        0.00005
   1362.00        0.00000        0.00005
   1363.00        0.00000        0.00006
   1364.00        0.00000        0.00006
   1365.00        0.00000        0.00006
   1366.00        0.00000        0.00008
   1367.00        0.00000        0.00008
   1368.00        0.00000        0.00008
   1369.00        0.00000        0.00009
   1370.00        0.00000        0.00009
   1371.00        0.00000        0.00011
   1372.00        0.00000        0.00011
   1373.00        0.00000        0.00012
   1374.00        0.00000        0.00012
   1375.00        0.00000        0.00014
   1376.00        0.00000        0.00014
   1377.00        0.00000        0.00015
   1378.00        0.00000        0.00017
   1379.00        0.00000        0.00017
   1380.00        0.00000        0.00018
   1381.00        0.00000        0.00020
   1382.00        0.00000        0.00021
   1383.00        0.00000        0.00023
   1384.00        0.00000        0.00024
   1385.00        0.00000        0.00026
   1386.00        0.00000        0.00027
   1387.00        0.00000        0.00029
   1388.00        0.00000        0.00031
   1389.00        0.00000        0.00032
   1390.00        0.00000        0.00035
   1391.00        0.00000        0.00037
   1392.00        0.00000        0.00040
   1393.00        0.00000        0.00041
   1394.00        0.00000        0.00044
   1395.00        0.00000        0.00047
   1396.00        0.00000        0.00049
   1397.00        0.00000        0.00052
   1398.00        0.00000        0.00055
   1399.00        0.00000        0.00060
   1400.00        0.00000        0.00063
   1401.00        0.00000        0.00066
   1402.00        0.00000        0.00070
   1403.00        0.00000        0.00073
   1404.00        0.00000        0.00078
   1405.00        0.00000        0.00082
   1406.00        0.00000        0.00087
   1407.00        0.00000        0.00092
   1408.00        0.00000        0.00098
   1409.00        0.00000        0.00102
   1410.00        0.00000        0.00108
   1411.00        0.00000        0.00114
   1412.00        0.00000        0.00121
   1413.00        0.00000        0.00128
   1414.00        0.00000        0.00134
   1415.00        0.00000        0.00142
   1416.00        0.00000        0.00150
   1417.00        0.00000        0.00159
   1418.00        0.00000        0.00166
   1419.00        0.00000        0.00175
   1420.00        0.00000        0.00185
   1421.00        0.00000        0.00195
   1422.00        0.00000        0.00204
   1423.00        0.00000        0.00217
   1424.00        0.00000        0.00227
   1425.00        0.00000        0.00240
   1426.00        0.00000        0.00252
   1427.00        0.00000        0.00266
   1428.00        0.00000        0.00279
   1429.00        0.00000        0.00293
   1430.00        0.00000        0.00308
   1431.00        0.00000        0.00325
   1432.00        0.00000        0.00342
   1433.00        0.00000        0.00359
   1434.00        0.00000        0.00377
   1435.00        0.00000        0.00395
   1436.00        0.00000        0.00417
   1437.00        0.00000        0.00436
   1438.00        0.00000        0.00459
   1439.00        0.00000        0.00482
   1440.00        0.00000        0.00507
   1441.00        0.00000        0.00531
   1442.00        0.00000        0.00557
   1443.00        0.00000        0.00584
   1444.00        0.00000        0.00613
   1445.00        0.00000        0.00644
   1446.00        0.00000        0.00676
   1447.00        0.00000        0.00708
   1448.00        0.00000        0.00743
   1449.00        0.00000        0.00778
   1450.00        0.00000        0.00816
   1451.00        0.00000        0.00856
   1452.00        0.00000        0.00897
   1453.00        0.00000        0.00940
   1454.00        0.00000        0.00984
   1455.00        0.00000        0.01031
   1456.00        0.00000        0.01080
   1457.00        0.00000        0.01131
   1458.00        0.00000        0.01184
   1459.00        0.00000        0.01239
   1460.00        0.00000        0.01297
   1461.00        0.00000        0.01358
   1462.00        0.00000        0.01421
   1463.00        0.00000        0.01486
   1464.00        0.00000        0.01553
   1465.00        0.00000        0.01625
   1466.00        0.00000        0.01700
   1467.00        0.00000        0.01776
   1468.00        0.00000        0.01857
   1469.00        0.00000        0.01941
   1470.00        0.00000        0.02028
   1471.00        0.00000        0.02119
   1472.00        0.00000        0.02214
   1473.00        0.00000        0.02313
   1474.00        0.00000        0.02415
   1475.00        0.00000        0.02522
   1476.00        0.00000        0.02632
   1477.00        0.00000        0.02748
   1478.00        0.00000        0.02867
   1479.00        0.00000        0.02992
   1480.00        0.00000        0.03122
   1481.00        0.00000        0.03256
   1482.00        0.00000        0.03395
   1483.00        0.00000        0.03540
   1484.00        0.00000        0.03691
   1485.00        0.00000        0.03847
   1486.00        0.00000        0.04008
   1487.00        0.00000        0.04178
   1488.00        0.00000        0.04352
   1489.00        0.00000        0.04533
   1490.00        0.00000        0.04721
   1491.00        0.00000        0.04915
   1492.00        0.00000        0.05116
   1493.00        0.00000        0.05325
   1494.00        0.00000        0.05542
   1495.00        0.00000        0.05765
   1496.00        0.00000        0.05997
   1497.00        0.00000        0.06238
   1498.00        0.00000        0.06485
   1499.00        0.00000        0.06743
   1500.00        0.00000        0.07008
   1501.00        0.00000        0.07283
   1502.00        0.00000        0.07567
   1503.00        0.00000        0.07860
   1504.00        0.00000        0.08163
   1505.00        0.00000        0.08476
   1506.00        0.00000        0.08800
   1507.00        0.00000        0.09134
   1508.00        0.00000        0.09479
   1509.00        0.00000        0.09834
   1510.00        0.00000        0.10201
   1511.00        0.00000        0.10579
   1512.00        0.00000        0.10968
   1513.00        0.00000        0.11369
   1514.00        0.00000        0.11783
   1515.00        0.00000        0.12209
   1516.00        0.00000        0.12648
   1517.00        0.00000        0.13100
   1518.00        0.00000        0.13564
   1519.00        0.00000        0.14041
   1520.00        0.00000        0.14532
   1521.00        0.00000        0.15038
   1522.00        0.00000        0.15556
   1523.00        0.00000        0.16090
   1524.00        0.00000        0.16638
   1525.00        0.00000        0.17200
   1526.00        0.00000        0.17776
   1527.00        0.00000        0.18369
   1528.00        0.00000        0.18976
   1529.00        0.00000        0.19598
   1530.00        0.00000        0.20236
   1531.00        0.00000        0.20889
   1532.00        0.00000        0.21558
   1533.00        0.00000        0.22243
   1534.00        0.00000        0.22945
   1535.00        0.00000        0.23662
   1536.00        0.00000        0.24396
   1537.00        0.00000        0.25145
   1538.00        0.00000        0.25911
   1539.00        0.00000        0.26694
   1540.00        0.00000        0.27493
   1541.00        0.00000        0.28310
   1542.00        0.00000        0.29141
   1543.00        0.00000        0.29991
   1544.00        0.00000        0.30856
   1545.00        0.00000        0.31738
   1546.00        0.00000        0.32637
   1547.00        0.00000        0.33553
   1548.00        0.00000        0.34485
   1549.00        0.00000        0.35432
   1550.00        0.00000        0.36397
   1551.00        0.00000        0.37376
   1552.00        0.00000        0.38373
   1553.00        0.00000        0.39384
   1554.00        0.00000        0.40411
   1555.00        0.00000        0.41455
   1556.00        0.00000        0.42513
   1557.00        0.00000        0.43585
   1558.00        0.00000        0.44672
   1559.00        0.00000        0.45773
   1560.00        0.00000        0.46889
   1561.00        0.00000        0.48018
   1562.00        0.00000        0.49161
   1563.00        0.00000        0.50316
   1564.00        0.00000        0.51483
   1565.00        0.00000        0.52663
   1566.00        0.00000        0.53854
   1567.00        0.00000        0.55057
   1568.00        0.00000        0.56271
   1569.00        0.00000        0.57495
   1570.00        0.00000        0.58728
   1571.00        0.00000        0.59972
   1572.00        0.00000        0.61223
   1573.00        0.00000        0.62483
   1574.00        0.00000        0.63750
   1575.00        0.00000        0.65024
   1576.00        0.00000        0.66306
   1577.00        0.00000        0.67592
   1578.00        0.00000        0.68883
   1579.00        0.00000        0.70180
   1580.00        0.00000        0.71480
   1581.00        0.00000        0.72783
   1582.00        0.00000        0.74089
   1583.00        0.00000        0.75397
   1584.00        0.00000        0.76704
   1585.00        0.00000        0.78014
   1586.00        0.00000        0.79323
   1587.00        0.00000        0.80630
   1588.00        0.00000        0.81937
   1589.00        0.00000        0.83241
   1590.00        0.00000        0.84543
   1591.00        0.00000        0.85840
   1592.00        0.00000        0.87132
   1593.00        0.00000        0.88419
   1594.00        0.00000        0.89700
   1595.00        0.00000        0.90976
   1596.00        0.00000        0.92242
   1597.00        0.00000        0.93503
   1598.00        0.00000        0.94753
   1599.00        0.00000        0.95995
   1600.00        0.00000        0.97226
   1601.00        0.00000        0.98447
   1602.00        0.00000        0.99655
   1603.00        0.00000        1.00853
   1604.00        0.00000        1.02037
   1605.00        0.00000        1.03209
   1606.00        0.00000        1.04367
   1607.00        0.00000        1.05510
   1608.00        0.00000        1.06639
   1609.00        0.00000        1.07751
   1610.00        0.00000        1.08849
   1611.00        0.00000        1.09930
   1612.00        0.00000        1.10994
   1613.00        0.00000        1.12041
   1614.00        0.00000        1.13069
   1615.00        0.00000        1.14081
   1616.00        0.00000        1.15073
   1617.00        0.00000        1.16046
   1618.00        0.00000        1.17000
   1619.00        0.00000        1.17935
   1620.00        0.00000        1.18849
   1621.00        0.00000        1.19745
   1622.00        0.00000        1.20619
   1623.00        0.00000        1.21474
   1624.00        0.00000        1.22307
   1625.00        0.00000        1.23119
   1626.00        0.00000        1.23911
   1627.00        0.00000        1.24681
   1628.00        0.00000        1.25430
   1629.00        0.00000        1.26158
   1630.00        0.00000        1.26866
   1631.00        0.00000        1.27551
   1632.00        0.00000        1.28215
   1633.00        0.00000        1.28859
   1634.00        0.00000        1.29482
   1635.00        0.00000        1.30083
   1636.00        0.00000        1.30663
   1637.00        0.00000        1.31221
   1638.00        0.00000        1.31760
   1639.00        0.00000        1.32278
   1640.00        0.00000        1.32776
   1641.00        0.00000        1.33253
   1642.00        0.00000        1.33711
   1643.00        0.00000        1.34149
   1644.00        0.00000        1.34569
   1645.00        0.00000        1.34967
   1646.00        0.00000        1.35349
   1647.00        0.00000        1.35710
   1648.00        0.00000        1.36055
   1649.00        0.00000        1.36380
   1650.00        0.00000        1.36688
   1651.00        0.00000        1.36980
   1652.00        0.00000        1.37254
   1653.00        0.00000        1.37512
   1654.00        0.00000        1.37753
   1655.00        0.00000        1.37979
   1656.00        0.00000        1.38190
   1657.00        0.00000        1.38385
   1658.00        0.00000        1.38565
   1659.00        0.00000        1.38730
   1660.00        0.00000        1.38882
   1661.00        0.00000        1.39021
   1662.00        0.00000        1.39146
   1663.00        0.00000        1.39258
   1664.00        0.00000        1.39359
   1665.00        0.00000        1.39445
   1666.00        0.00000        1.39522
   1667.00        0.00000        1.39586
   1668.00        0.00000        1.39639
   1669.00        0.00000        1.39682
   1670.00        0.00000        1.39714
   1671.00        0.00000        1.39737
   1672.00        0.00000        1.39749
   1673.00        0.00000        1.39752
   1674.00        0.00000        1.39745
   1675.00        0.00000        1.39729
   1676.00        0.00000        1.39705
   1677.00        0.00000        1.39673
   1678.00        0.00000        1.39632
   1679.00        0.00000        1.39583
   1680.00        0.00000        1.39526
   1681.00        0.00000        1.39461
   1682.00        0.00000        1.39389
   1683.00        0.00000        1.39310
   1684.00        0.00000        1.39223
   1685.00        0.00000        1.39130
   1686.00        0.00000        1.39029
   1687.00        0.00000        1.38922
   1688.00        0.00000        1.38808
   1689.00        0.00000        1.38686
   1690.00        0.00000        1.38559
   1691.00        0.00000        1.38425
   1692.00        0.00000        1.38283
   1693.00        0.00000        1.38135
   1694.00        0.00000        1.37981
   1695.00        0.00000        1.37819
   1696.00        0.00000        1.37651
   1697.00        0.00000        1.37476
   1698.00        0.00000        1.37294
   1699.00        0.00000        1.37105
   1700.00        0.00000        1.36909
   1701.00        0.00000        1.36705
   1702.00        0.00000        1.36494
   1703.00        0.00000        1.36276
   1704.00        0.00000        1.36050
   1705.00        0.00000        1.35815
   1706.00        0.00000        1.35573
   1707.00        0.00000        1.35323
   1708.00        0.00000        1.35063
   1709.00        0.00000        1.34796
   1710.00        0.00000        1.34520
   1711.00        0.00000        1.34233
   1712.00        0.00000        1.33939
   1713.00        0.00000        1.33633
   1714.00        0.00000        1.33319
   1715.00        0.00000        1.32994
   1716.00        0.00000        1.32658
   1717.00        0.00000        1.32312
   1718.00        0.00000        1.31956
   1719.00        0.00000        1.31587
   1720.00        0.00000        1.31209
   1721.00        0.00000        1.30818
   1722.00        0.00000        1.30415
   1723.00        0.00000        1.30000
   1724.00        0.00000        1.29573
   1725.00        0.00000        1.29134
   1726.00        0.00000        1.28680
   1727.00        0.00000        1.28215
   1728.00        0.00000        1.27736
   1729.00        0.00000        1.27245
   1730.00        0.00000        1.26738
   1731.00        0.00000        1.26218
   1732.00        0.00000        1.25684
   1733.00        0.00000        1.25136
   1734.00        0.00000        1.24574
   1735.00        0.00000        1.23997
   1736.00        0.00000        1.23405
   1737.00        0.00000        1.22800
   1738.00        0.00000        1.22179
   1739.00        0.00000        1.21544
   1740.00        0.00000        1.20892
   1741.00        0.00000        1.20227
   1742.00        0.00000        1.19547
   1743.00        0.00000        1.18852
   1744.00        0.00000        1.18141
   1745.00        0.00000        1.17416
   1746.00        0.00000        1.16676
   1747.00        0.00000        1.15921
   1748.00        0.00000        1.15152
   1749.00        0.00000        1.14369
   1750.00        0.00000        1.13570
   1751.00        0.00000        1.12758
   1752.00        0.00000        1.11931
   1753.00        0.00000        1.11090
   1754.00        0.00000        1.10237
   1755.00        0.00000        1.09369
   1756.00        0.00000        1.08488
   1757.00        0.00000        1.07594
   1758.00        0.00000        1.06689
   1759.00        0.00000        1.05771
   1760.00        0.00000        1.04840
   1761.00        0.00000        1.03899
   1762.00        0.00000        1.02946
   1763.00        0.00000        1.01982
   1764.00        0.00000        1.01009
   1765.00        0.00000        1.00024
   1766.00        0.00000        0.99031
   1767.00        0.00000        0.98029
   1768.00        0.00000        0.97018
   1769.00        0.00000        0.95999
   1770.00        0.00000        0.94974
   1771.00        0.00000        0.93941
   1772.00        0.00000        0.92900
   1773.00        0.00000        0.91855
   1774.00        0.00000        0.90805
   1775.00        0.00000        0.89749
   1776.00        0.00000        0.88690
   1777.00        0.00000        0.87628
   1778.00        0.00000        0.86563
   1779.00        0.00000        0.85495
   1780.00        0.00000        0.84427
   1781.00        0.00000        0.83356
   1782.00        0.00000        0.82286
   1783.00        0.00000        0.81216
   1784.00        0.00000        0.80148
   1785.00        0.00000        0.79082
   1786.00        0.00000        0.78018
   1787.00        0.00000        0.76956
   1788.00        0.00000        0.75900
   1789.00        0.00000        0.74847
   1790.00        0.00000        0.73801
   1791.00        0.00000        0.72760
   1792.00        0.00000        0.71725
   1793.00        0.00000        0.70699
   1794.00        0.00000        0.69681
   1795.00        0.00000        0.68671
   1796.00        0.00000        0.67671
   1797.00        0.00000        0.66681
   1798.00        0.00000        0.65703
   1799.00        0.00000        0.64735
   1800.00        0.00000        0.63782
   1801.00        0.00000        0.62840
   1802.00        0.00000        0.61913
   1803.00        0.00000        0.60999
   1804.00        0.00000        0.60101
   1805.00        0.00000        0.59219
   1806.00        0.00000        0.58353
   1807.00        0.00000        0.57504
   1808.00        0.00000        0.56674
   1809.00        0.00000        0.55861
   1810.00        0.00000        0.55067
   1811.00        0.00000        0.54294
   1812.00        0.00000        0.53542
   1813.00        0.00000        0.52809
   1814.00        0.00000        0.52098
   1815.00        0.00000        0.51410
   1816.00        0.00000        0.50743
   1817.00        0.00000        0.50101
   1818.00        0.00000        0.49481
   1819.00        0.00000        0.48888
   1820.00        0.00000        0.48317
   1821.00        0.00000        0.47774
   1822.00        0.00000        0.47255
   1823.00        0.00000        0.46762
   1824.00        0.00000        0.46297
   1825.00        0.00000        0.45859
   1826.00        0.00000        0.45448
   1827.00        0.00000        0.45065
   1828.00        0.00000        0.44711
   1829.00        0.00000        0.44386
   1830.00        0.00000        0.44090
   1831.00        0.00000        0.43823
   1832.00        0.00000        0.43587
   1833.00        0.00000        0.43379
   1834.00        0.00000        0.43204
   1835.00        0.00000        0.43059
   1836.00        0.00000        0.42943
   1837.00        0.00000        0.42860
   1838.00        0.00000        0.42807
   1839.00        0.00000        0.42787
   1840.00        0.00000        0.42798
   1841.00        0.00000        0.42839
   1842.00        0.00000        0.42914
   1843.00        0.00000        0.43021
   1844.00        0.00000        0.43158
   1845.00        0.00000        0.43329
   1846.00        0.00000        0.43530
   1847.00        0.00000        0.43764
   1848.00        0.00000        0.44031
   1849.00        0.00000        0.44328
   1850.00        0.00000        0.44656
   1851.00        0.00000        0.45018
   1852.00        0.00000        0.45409
   1853.00        0.00000        0.45831
   1854.00        0.00000        0.46286
   1855.00        0.00000        0.46770
   1856.00        0.00000        0.47284
   1857.00        0.00000        0.47829
   1858.00        0.00000        0.48402
   1859.00        0.00000        0.49005
   1860.00        0.00000        0.49637
   1861.00        0.00000        0.50296
   1862.00        0.00000        0.50984
   1863.00        0.00000        0.51698
   1864.00        0.00000        0.52440
   1865.00        0.00000        0.53207
   1866.00        0.00000        0.53999
   1867.00        0.00000        0.54817
   1868.00        0.00000        0.55658
   1869.00        0.00000        0.56522
   1870.00        0.00000        0.57410
   1871.00        0.00000        0.58318
   1872.00        0.00000        0.59247
   1873.00        0.00000        0.60196
   1874.00        0.00000        0.61165
   1875.00        0.00000        0.62152
   1876.00        0.00000        0.63156
   1877.00        0.00000        0.64177
   1878.00        0.00000        0.65213
   1879.00        0.00000        0.66263
   1880.00        0.00000        0.67328
   1881.00        0.00000        0.68404
   1882.00        0.00000        0.69493
   1883.00        0.00000        0.70592
   1884.00        0.00000        0.71700
   1885.00        0.00000        0.72816
   1886.00        0.00000        0.73940
   1887.00        0.00000        0.75070
   1888.00        0.00000        0.76205
   1889.00        0.00000        0.77345
   1890.00        0.00000        0.78488
   1891.00        0.00000        0.79633
   1892.00        0.00000        0.80779
   1893.00        0.00000        0.81924
   1894.00        0.00000        0.83069
   1895.00        0.00000        0.84212
   1896.00        0.00000        0.85350
   1897.00        0.00000        0.86485
   1898.00        0.00000        0.87614
   1899.00        0.00000        0.88739
   1900.00        0.00000        0.89854
   1901.00        0.00000        0.90964
   1902.00        0.00000        0.92062
   1903.00        0.00000        0.93152
   1904.00        0.00000        0.94231
   1905.00        0.00000        0.95297
   1906.00        0.00000        0.96352
   1907.00        0.00000        0.97392
   1908.00        0.00000        0.98419
   1909.00        0.00000        0.99431
   1910.00        0.00000        1.00427
   1911.00        0.00000        1.01408
   1912.00        0.00000        1.02371
   1913.00        0.00000        1.03317
   1914.00        0.00000        1.04245
   1915.00        0.00000        1.05154
   1916.00        0.00000        1.06044
   1917.00        0.00000        1.06915
   1918.00        0.00000        1.07765
   1919.00        0.00000        1.08595
   1920.00        0.00000        1.09406
   1921.00        0.00000        1.10193
   1922.00        0.00000        1.10959
   1923.00        0.00000        1.11703
   1924.00        0.00000        1.12427
   1925.00        0.00000        1.13127
   1926.00        0.00000        1.13806
   1927.00        0.00000        1.14462
   1928.00        0.00000        1.15096
   1929.00        0.00000        1.15706
   1930.00        0.00000        1.16293
   1931.00        0.00000        1.16859
   1932.00        0.00000        1.17403
   1933.00        0.00000        1.17923
   1934.00        0.00000        1.18420
   1935.00        0.00000        1.18896
   1936.00        0.00000        1.19351
   1937.00        0.00000        1.19783
   1938.00        0.00000        1.20193
   1939.00        0.00000        1.20583
   1940.00        0.00000        1.20950
   1941.00        0.00000        1.21298
   1942.00        0.00000        1.21625
   1943.00        0.00000        1.21931
   1944.00        0.00000        1.22218
   1945.00        0.00000        1.22485
   1946.00        0.00000        1.22734
   1947.00        0.00000        1.22964
   1948.00        0.00000        1.23177
   1949.00        0.00000        1.23370
   1950.00        0.00000        1.23547
   1951.00        0.00000        1.23708
   1952.00        0.00000        1.23851
   1953.00        0.00000        1.23979
   1954.00        0.00000        1.24092
   1955.00        0.00000        1.24191
   1956.00        0.00000        1.24274
   1957.00        0.00000        1.24344
   1958.00        0.00000        1.24400
   1959.00        0.00000        1.24445
   1960.00        0.00000        1.24477
   1961.00        0.00000        1.24496
   1962.00        0.00000        1.24506
   1963.00        0.00000        1.24503
   1964.00        0.00000        1.24490
   1965.00        0.00000        1.24469
   1966.00        0.00000        1.24437
   1967.00        0.00000        1.24396
   1968.00        0.00000        1.24345
   1969.00        0.00000        1.24289
   1970.00        0.00000        1.24223
   1971.00        0.00000        1.24150
   1972.00        0.00000        1.24069
   1973.00        0.00000        1.23984
   1974.00        0.00000        1.23891
   1975.00        0.00000        1.23793
   1976.00        0.00000        1.23689
   1977.00        0.00000        1.23579
   1978.00        0.00000        1.23466
   1979.00        0.00000        1.23349
   1980.00        0.00000        1.23225
   1981.00        0.00000        1.23100
   1982.00        0.00000        1.22969
   1983.00        0.00000        1.22836
   1984.00        0.00000        1.22699
   1985.00        0.00000        1.22559
   1986.00        0.00000        1.22415
   1987.00        0.00000        1.22269
   1988.00        0.00000        1.22118
   1989.00        0.00000        1.21965
   1990.00        0.00000        1.21809
   1991.00        0.00000        1.21649
   1992.00        0.00000        1.21487
   1993.00        0.00000        1.21321
   1994.00        0.00000        1.21153
   1995.00        0.00000        1.20981
   1996.00        0.00000        1.20805
   1997.00        0.00000        1.20625
   1998.00        0.00000        1.20442
   1999.00        0.00000        1.20256
   2000.00        0.00000        1.20065
   2001.00        0.00000        1.19870
   2002.00        0.00000        1.19669
   2003.00        0.00000        1.19464
   2004.00        0.00000        1.19254
   2005.00        0.00000        1.19038
   2006.00        0.00000        1.18816
   2007.00        0.00000        1.18588
   2008.00        0.00000        1.18353
   2009.00        0.00000        1.18112
   2010.00        0.00000        1.17862
   2011.00        0.00000        1.17606
   2012.00        0.00000        1.17340
   2013.00        0.00000        1.17065
   2014.00        0.00000        1.16782
   2015.00        0.00000        1.16489
   2016.00        0.00000        1.16187
   2017.00        0.00000        1.15872
   2018.00        0.00000        1.15547
   2019.00        0.00000        1.15210
   2020.00        0.00000        1.14861
   2021.00        0.00000        1.14500
   2022.00        0.00000        1.14125
   2023.00        0.00000        1.13737
   2024.00        0.00000        1.13335
   2025.00        0.00000        1.12918
   2026.00        0.00000        1.12485
   2027.00        0.00000        1.12038
   2028.00        0.00000        1.11574
   2029.00        0.00000        1.11095
   2030.00        0.00000        1.10597
   2031.00        0.00000        1.10083
   2032.00        0.00000        1.09550
   2033.00        0.00000        1.09001
   2034.00        0.00000        1.08432
   2035.00        0.00000        1.07846
   2036.00        0.00000        1.07239
   2037.00        0.00000        1.06613
   2038.00        0.00000        1.05968
   2039.00        0.00000        1.05302
   2040.00        0.00000        1.04616
   2041.00        0.00000        1.03911
   2042.00        0.00000        1.03183
   2043.00        0.00000        1.02435
   2044.00        0.00000        1.01668
   2045.00        0.00000        1.00879
   2046.00        0.00000        1.00069
   2047.00        0.00000        0.99237
   2048.00        0.00000        0.98386
   2049.00        0.00000        0.97511
   2050.00        0.00000        0.96619
   2051.00        0.00000        0.95703
   2052.00        0.00000        0.94768
   2053.00        0.00000        0.93813
   2054.00        0.00000        0.92836
   2055.00        0.00000        0.91841
   2056.00        0.00000        0.90825
   2057.00        0.00000        0.89790
   2058.00        0.00000        0.88736
   2059.00        0.00000        0.87665
   2060.00        0.00000        0.86574
   2061.00        0.00000        0.85466
   2062.00        0.00000        0.84340
   2063.00        0.00000        0.83197
   2064.00        0.00000        0.82039
   2065.00        0.00000        0.80864
   2066.00        0.00000        0.79675
   2067.00        0.00000        0.78471
   2068.00        0.00000        0.77254
   2069.00        0.00000        0.76024
   2070.00        0.00000        0.74780
   2071.00        0.00000        0.73526
   2072.00        0.00000        0.72261
   2073.00        0.00000        0.70985
   2074.00        0.00000        0.69701
   2075.00        0.00000        0.68407
   2076.00        0.00000        0.67105
   2077.00        0.00000        0.65796
   2078.00        0.00000        0.64482
   2079.00        0.00000        0.63162
   2080.00        0.00000        0.61838
   2081.00        0.00000        0.60510
   2082.00        0.00000        0.59180
   2083.00        0.00000        0.57848
   2084.00        0.00000        0.56514
   2085.00        0.00000        0.55180
   2086.00        0.00000        0.53847
   2087.00        0.00000        0.52516
   2088.00        0.00000        0.51187
   2089.00        0.00000        0.49863
   2090.00        0.00000        0.48541
   2091.00        0.00000        0.47226
   2092.00        0.00000        0.45915
   2093.00        0.00000        0.44612
   2094.00        0.00000        0.43317
   2095.00        0.00000        0.42029
   2096.00        0.00000        0.40750
   2097.00        0.00000        0.39481
   2098.00        0.00000        0.38223
   2099.00        0.00000        0.36977
   2100.00        0.00000        0.35742
   2101.00        0.00000        0.34520
   2102.00        0.00000        0.33311
   2103.00        0.00000        0.32117
   2104.00        0.00000        0.30936
   2105.00        0.00000        0.29771
   2106.00        0.00000        0.28622
   2107.00        0.00000        0.27489
   2108.00        0.00000        0.26373
   2109.00        0.00000        0.25275
   2110.00        0.00000        0.24193
   2111.00        0.00000        0.23131
   2112.00        0.00000        0.22087
   2113.00        0.00000        0.21062
   2114.00        0.00000        0.20055
   2115.00        0.00000        0.19069
   2116.00        0.00000        0.18103
   2117.00        0.00000        0.17155
   2118.00        0.00000        0.16231
   2119.00        0.00000        0.15324
   2120.00        0.00000        0.14441
   2121.00        0.00000        0.13577
   2122.00        0.00000        0.12735
   2123.00        0.00000        0.11914
   2124.00        0.00000        0.11115
   2125.00        0.00000        0.10336
   2126.00        0.00000        0.09579
   2127.00        0.00000        0.08844
   2128.00        0.00000        0.08130
   2129.00        0.00000        0.07437
   2130.00        0.00000        0.06766
   2131.00        0.00000        0.06116
   2132.00        0.00000        0.05486
   2133.00        0.00000        0.04878
   2134.00        0.00000        0.04291
   2135.00        0.00000        0.03725
   2136.00        0.00000        0.03180
   2137.00        0.00000        0.02655
   2138.00        0.00000        0.02150
   2139.00        0.00000        0.01666
   2140.00        0.00000        0.01201
   2141.00        0.00000        0.00757
   2142.00        0.00000        0.00331
   2143.00        0.00000       -0.00075
   2144.00        0.00000       -0.00461
   2145.00        0.00000       -0.00830
   2146.00        0.00000       -0.01180
   2147.00        0.00000       -0.01511
   2148.00        0.00000       -0.01823
   2149.00        0.00000       -0.02118
   2150.00        0.00000       -0.02396
   2151.00        0.00000       -0.02657
   2152.00        0.00000       -0.02899
   2153.00        0.00000       -0.03125
   2154.00        0.00000       -0.03336
   2155.00        0.00000       -0.03528
   2156.00        0.00000       -0.03705
   2157.00        0.00000       -0.03867
   2158.00        0.00000       -0.04012
   2159.00        0.00000       -0.04141
   2160.00        0.00000       -0.04256
   2161.00        0.00000       -0.04356
   2162.00        0.00000       -0.04440
   2163.00        0.00000       -0.04510
   2164.00        0.00000       -0.04567
   2165.00        0.00000       -0.04608
   2166.00        0.00000       -0.04636
   2167.00        0.00000       -0.04649
   2168.00        0.00000       -0.04649
   2169.00        0.00000       -0.04636
   2170.00        0.00000       -0.04608
   2171.00        0.00000       -0.04568
   2172.00        0.00000       -0.04515
   2173.00        0.00000       -0.04448
   2174.00        0.00000       -0.04369
   2175.00        0.00000       -0.04277
   2176.00        0.00000       -0.04172
   2177.00        0.00000       -0.04054
   2178.00        0.00000       -0.03926
   2179.00        0.00000       -0.03784
   2180.00        0.00000       -0.03630
   2181.00        0.00000       -0.03464
   2182.00        0.00000       -0.03287
   2183.00        0.00000       -0.03098
   2184.00        0.00000       -0.02896
   2185.00        0.00000       -0.02684
   2186.00        0.00000       -0.02460
   2187.00        0.00000       -0.02225
   2188.00        0.00000       -0.01978
   2189.00        0.00000       -0.01720
   2190.00        0.00000       -0.01451
   2191.00        0.00000       -0.01172
   2192.00        0.00000       -0.00883
   2193.00        0.00000       -0.00583
   2194.00        0.00000       -0.00273
   2195.00        0.00000        0.00047
   2196.00        0.00000        0.00378
   2197.00        0.00000        0.00717
   2198.00        0.00000        0.01067
   2199.00        0.00000        0.01425
   2200.00        0.00000        0.01793
   2201.00        0.00000        0.02168
   2202.00        0.00000        0.02553
   2203.00        0.00000        0.02945
   2204.00        0.00000        0.03345
   2205.00        0.00000        0.03752
   2206.00        0.00000        0.04167
   2207.00        0.00000        0.04590
   2208.00        0.00000        0.05019
   2209.00        0.00000        0.05452
   2210.00        0.00000        0.05893
   2211.00        0.00000        0.06339
   2212.00        0.00000        0.06789
   2213.00        0.00000        0.07243
   2214.00        0.00000        0.07703
   2215.00        0.00000        0.08165
   2216.00        0.00000        0.08632
   2217.00        0.00000        0.09100
   2218.00        0.00000        0.09572
   2219.00        0.00000        0.10043
   2220.00        0.00000        0.10518
   2221.00        0.00000        0.10992
   2222.00        0.00000        0.11467
   2223.00        0.00000        0.11942
   2224.00        0.00000        0.12416
   2225.00        0.00000        0.12889
   2226.00        0.00000        0.13359
   2227.00        0.00000        0.13828
   2228.00        0.00000        0.14294
   2229.00        0.00000        0.14755
   2230.00        0.00000        0.15215
   2231.00        0.00000        0.15668
   2232.00        0.00000        0.16116
   2233.00        0.00000        0.16560
   2234.00        0.00000        0.16997
   2235.00        0.00000        0.17429
   2236.00        0.00000        0.17851
   2237.00        0.00000        0.18268
   2238.00        0.00000        0.18677
   2239.00        0.00000        0.19077
   2240.00        0.00000        0.19467
   2241.00        0.00000        0.19850
   2242.00        0.00000        0.20222
   2243.00        0.00000        0.20584
   2244.00        0.00000        0.20937
   2245.00        0.00000        0.21278
   2246.00        0.00000        0.21608
   2247.00        0.00000        0.21927
   2248.00        0.00000        0.22235
   2249.00        0.00000        0.22530
   2250.00        0.00000        0.22813
   2251.00        0.00000        0.23083
   2252.00        0.00000        0.23343
   2253.00        0.00000        0.23589
   2254.00        0.00000        0.23820
   2255.00        0.00000        0.24042
   2256.00        0.00000        0.24248
   2257.00        0.00000        0.24442
   2258.00        0.00000        0.24623
   2259.00        0.00000        0.24789
   2260.00        0.00000        0.24945
   2261.00        0.00000        0.25085
   2262.00        0.00000        0.25214
   2263.00        0.00000        0.25328
   2264.00        0.00000        0.25430
   2265.00        0.00000        0.25520
   2266.00        0.00000        0.25598
   2267.00        0.00000        0.25662
   2268.00        0.00000        0.25716
   2269.00        0.00000        0.25755
   2270.00        0.00000        0.25784
   2271.00        0.00000        0.25803
   2272.00        0.00000        0.25810
   2273.00        0.00000        0.25807
   2274.00        0.00000        0.25793
   2275.00        0.00000        0.25769
   2276.00        0.00000        0.25735
   2277.00        0.00000        0.25694
   2278.00        0.00000        0.25642
   2279.00        0.00000        0.25583
   2280.00        0.00000        0.25516
   2281.00        0.00000        0.25441
   2282.00        0.00000        0.25359
   2283.00        0.00000        0.25269
   2284.00        0.00000        0.25172
   2285.00        0.00000        0.25070
   2286.00        0.00000        0.24963
   2287.00        0.00000        0.24850
   2288.00        0.00000        0.24733
   2289.00        0.00000        0.24612
   2290.00        0.00000        0.24487
   2291.00        0.00000        0.24359
   2292.00        0.00000        0.24228
   2293.00        0.00000        0.24095
   2294.00        0.00000        0.23959
   2295.00        0.00000        0.23824
   2296.00        0.00000        0.23686
   2297.00        0.00000        0.23547
   2298.00        0.00000        0.23409
   2299.00        0.00000        0.23270
   2300.00        0.00000        0.23131
   2301.00        0.00000        0.22993
   2302.00        0.00000        0.22858
   2303.00        0.00000        0.22723
   2304.00        0.00000        0.22591
   2305.00        0.00000        0.22459
   2306.00        0.00000        0.22331
   2307.00        0.00000        0.22205
   2308.00        0.00000        0.22081
   2309.00        0.00000        0.21960
   2310.00        0.00000        0.21844
   2311.00        0.00000        0.21730
   2312.00        0.00000        0.21619
   2313.00        0.00000        0.21512
   2314.00        0.00000        0.21408
   2315.00        0.00000        0.21309
   2316.00        0.00000        0.21211
   2317.00        0.00000        0.21120
   2318.00        0.00000        0.21030
   2319.00        0.00000        0.20944
   2320.00        0.00000        0.20862
   2321.00        0.00000        0.20784
   2322.00        0.00000        0.20708
   2323.00        0.00000        0.20636
   2324.00        0.00000        0.20566
   2325.00        0.00000        0.20499
   2326.00        0.00000        0.20435
   2327.00        0.00000        0.20374
   2328.00        0.00000        0.20314
   2329.00        0.00000        0.20256
   2330.00        0.00000        0.20200
   2331.00        0.00000        0.20143
   2332.00        0.00000        0.20090
   2333.00        0.00000        0.20035
   2334.00        0.00000        0.19981
   2335.00        0.00000        0.19926
   2336.00        0.00000        0.19872
   2337.00        0.00000        0.19817
   2338.00        0.00000        0.19759
   2339.00        0.00000        0.19699
   2340.00        0.00000        0.19638
   2341.00        0.00000        0.19572
   2342.00        0.00000        0.19505
   2343.00        0.00000        0.19432
   2344.00        0.00000        0.19357
   2345.00        0.00000        0.19276
   2346.00        0.00000        0.19189
   2347.00        0.00000        0.19098
   2348.00        0.00000        0.19000
   2349.00        0.00000        0.18896
   2350.00        0.00000        0.18785
   2351.00        0.00000        0.18666
   2352.00        0.00000        0.18539
   2353.00        0.00000        0.18405
   2354.00        0.00000        0.18260
   2355.00        0.00000        0.18108
   2356.00        0.00000        0.17944
   2357.00        0.00000        0.17772
   2358.00        0.00000        0.17587
   2359.00        0.00000        0.17393
   2360.00        0.00000        0.17188
   2361.00        0.00000        0.16971
   2362.00        0.00000        0.16742
   2363.00        0.00000        0.16499
   2364.00        0.00000        0.16246
   2365.00        0.00000        0.15979
   2366.00        0.00000        0.15698
   2367.00        0.00000        0.15405
   2368.00        0.00000        0.15099
   2369.00        0.00000        0.14777
   2370.00        0.00000        0.14442
   2371.00        0.00000        0.14093
   2372.00        0.00000        0.13731
   2373.00        0.00000        0.13353
   2374.00        0.00000        0.12962
   2375.00        0.00000        0.12555
   2376.00        0.00000        0.12135
   2377.00        0.00000        0.11700
   2378.00        0.00000        0.11250
   2379.00        0.00000        0.10786
   2380.00        0.00000        0.10309
   2381.00        0.00000        0.09816
   2382.00        0.00000        0.09309
   2383.00        0.00000        0.08789
   2384.00        0.00000        0.08257
   2385.00        0.00000        0.07709
   2386.00        0.00000        0.07149
   2387.00        0.00000        0.06575
   2388.00        0.00000        0.05991
   2389.00        0.00000        0.05392
   2390.00        0.00000        0.04782
   2391.00        0.00000        0.04161
   2392.00        0.00000        0.03529
   2393.00        0.00000        0.02885
   2394.00        0.00000        0.02232
   2395.00        0.00000        0.01570
   2396.00        0.00000        0.00897
   2397.00        0.00000        0.00217
   2398.00        0.00000       -0.00471
   2399.00        0.00000       -0.01169
   2400.00        0.00000       -0.01872
   2401.00        0.00000       -0.02582
   2402.00        0.00000       -0.03296
   2403.00        0.00000       -0.04018
   2404.00        0.00000       -0.04742
   2405.00        0.00000       -0.05470
   2406.00        0.00000       -0.06203
   2407.00        0.00000       -0.06937
   2408.00        0.00000       -0.07674
   2409.00        0.00000       -0.08411
   2410.00        0.00000       -0.09148
   2411.00        0.00000       -0.09885
   2412.00        0.00000       -0.10620
   2413.00        0.00000       -0.11354
   2414.00        0.00000       -0.12085
   2415.00        0.00000       -0.12813
   2416.00        0.00000       -0.13538
   2417.00        0.00000       -0.14256
   2418.00        0.00000       -0.14969
   2419.00        0.00000       -0.15677
   2420.00        0.00000       -0.16376
   2421.00        0.00000       -0.17068
   2422.00        0.00000       -0.17752
   2423.00        0.00000       -0.18427
   2424.00        0.00000       -0.19092
   2425.00        0.00000       -0.19746
   2426.00        0.00000       -0.20389
   2427.00        0.00000       -0.21021
   2428.00        0.00000       -0.21640
   2429.00        0.00000       -0.22246
   2430.00        0.00000       -0.22838
   2431.00        0.00000       -0.23416
   2432.00        0.00000       -0.23979
   2433.00        0.00000       -0.24529
   2434.00        0.00000       -0.25061
   2435.00        0.00000       -0.25577
   2436.00        0.00000       -0.26077
   2437.00        0.00000       -0.26559
   2438.00        0.00000       -0.27025
   2439.00        0.00000       -0.27472
   2440.00        0.00000       -0.27901
   2441.00        0.00000       -0.28311
   2442.00        0.00000       -0.28703
   2443.00        0.00000       -0.29076
   2444.00        0.00000       -0.29428
   2445.00        0.00000       -0.29762
   2446.00        0.00000       -0.30077
   2447.00        0.00000       -0.30371
   2448.00        0.00000       -0.30646
   2449.00        0.00000       -0.30901
   2450.00        0.00000       -0.31136
   2451.00        0.00000       -0.31351
   2452.00        0.00000       -0.31546
   2453.00        0.00000       -0.31721
   2454.00        0.00000       -0.31877
   2455.00        0.00000       -0.32013
   2456.00        0.00000       -0.32129
   2457.00        0.00000       -0.32227
   2458.00        0.00000       -0.32304
   2459.00        0.00000       -0.32364
   2460.00        0.00000       -0.32405
   2461.00        0.00000       -0.32428
   2462.00        0.00000       -0.32433
   2463.00        0.00000       -0.32420
   2464.00        0.00000       -0.32390
   2465.00        0.00000       -0.32344
   2466.00        0.00000       -0.32281
   2467.00        0.00000       -0.32202
   2468.00        0.00000       -0.32109
   2469.00        0.00000       -0.32001
   2470.00        0.00000       -0.31877
   2471.00        0.00000       -0.31740
   2472.00        0.00000       -0.31590
   2473.00        0.00000       -0.31427
   2474.00        0.00000       -0.31252
   2475.00        0.00000       -0.31064
   2476.00        0.00000       -0.30867
   2477.00        0.00000       -0.30659
   2478.00        0.00000       -0.30441
   2479.00        0.00000       -0.30215
   2480.00        0.00000       -0.29980
   2481.00        0.00000       -0.29738
   2482.00        0.00000       -0.29488
   2483.00        0.00000       -0.29231
   2484.00        0.00000       -0.28970
   2485.00        0.00000       -0.28703
   2486.00        0.00000       -0.28432
   2487.00        0.00000       -0.28157
   2488.00        0.00000       -0.27879
   2489.00        0.00000       -0.27599
   2490.00        0.00000       -0.27318
   2491.00        0.00000       -0.27034
   2492.00        0.00000       -0.26750
   2493.00        0.00000       -0.26466
   2494.00        0.00000       -0.26184
   2495.00        0.00000       -0.25902
   2496.00        0.00000       -0.25623
   2497.00        0.00000       -0.25345
   2498.00        0.00000       -0.25070
   2499.00        0.00000       -0.24799
   2500.00        0.00000       -0.24532
   2501.00        0.00000       -0.24269
   2502.00        0.00000       -0.24010
   2503.00        0.00000       -0.23758
   2504.00        0.00000       -0.23511
   2505.00        0.00000       -0.23268
   2506.00        0.00000       -0.23035
   2507.00        0.00000       -0.22806
   2508.00        0.00000       -0.22585
   2509.00        0.00000       -0.22371
   2510.00        0.00000       -0.22165
   2511.00        0.00000       -0.21967
   2512.00        0.00000       -0.21776
   2513.00        0.00000       -0.21594
   2514.00        0.00000       -0.21420
   2515.00        0.00000       -0.21255
   2516.00        0.00000       -0.21098
   2517.00        0.00000       -0.20950
   2518.00        0.00000       -0.20811
   2519.00        0.00000       -0.20682
   2520.00        0.00000       -0.20561
   2521.00        0.00000       -0.20448
   2522.00        0.00000       -0.20345
   2523.00        0.00000       -0.20250
   2524.00        0.00000       -0.20163
   2525.00        0.00000       -0.20085
   2526.00        0.00000       -0.20016
   2527.00        0.00000       -0.19955
   2528.00        0.00000       -0.19902
   2529.00        0.00000       -0.19856
   2530.00        0.00000       -0.19820
   2531.00        0.00000       -0.19789
   2532.00        0.00000       -0.19766
   2533.00        0.00000       -0.19749
   2534.00        0.00000       -0.19740
   2535.00        0.00000       -0.19737
   2536.00        0.00000       -0.19740
   2537.00        0.00000       -0.19749
   2538.00        0.00000       -0.19763
   2539.00        0.00000       -0.19783
   2540.00        0.00000       -0.19806
   2541.00        0.00000       -0.19835
   2542.00        0.00000       -0.19865
   2543.00        0.00000       -0.19902
   2544.00        0.00000       -0.19940
   2545.00        0.00000       -0.19981
   2546.00        0.00000       -0.20024
   2547.00        0.00000       -0.20068
   2548.00        0.00000       -0.20116
   2549.00        0.00000       -0.20163
   2550.00        0.00000       -0.20210
   2551.00        0.00000       -0.20258
   2552.00        0.00000       -0.20305
   2553.00        0.00000       -0.20351
   2554.00        0.00000       -0.20395
   2555.00        0.00000       -0.20438
   2556.00        0.00000       -0.20479
   2557.00        0.00000       -0.20517
   2558.00        0.00000       -0.20551
   2559.00        0.00000       -0.20583
   2560.00        0.00000       -0.20609
   2561.00        0.00000       -0.20631
   2562.00        0.00000       -0.20648
   2563.00        0.00000       -0.20659
   2564.00        0.00000       -0.20665
   2565.00        0.00000       -0.20663
   2566.00        0.00000       -0.20656
   2567.00        0.00000       -0.20642
   2568.00        0.00000       -0.20619
   2569.00        0.00000       -0.20589
   2570.00        0.00000       -0.20551
   2571.00        0.00000       -0.20503
   2572.00        0.00000       -0.20445
   2573.00        0.00000       -0.20380
   2574.00        0.00000       -0.20303
   2575.00        0.00000       -0.20216
   2576.00        0.00000       -0.20119
   2577.00        0.00000       -0.20012
   2578.00        0.00000       -0.19891
   2579.00        0.00000       -0.19762
   2580.00        0.00000       -0.19618
   2581.00        0.00000       -0.19463
   2582.00        0.00000       -0.19295
   2583.00        0.00000       -0.19115
   2584.00        0.00000       -0.18921
   2585.00        0.00000       -0.18715
   2586.00        0.00000       -0.18494
   2587.00        0.00000       -0.18260
   2588.00        0.00000       -0.18013
   2589.00        0.00000       -0.17752
   2590.00        0.00000       -0.17476
   2591.00        0.00000       -0.17186
   2592.00        0.00000       -0.16882
   2593.00        0.00000       -0.16563
   2594.00        0.00000       -0.16231
   2595.00        0.00000       -0.15883
   2596.00        0.00000       -0.15521
   2597.00        0.00000       -0.15144
   2598.00        0.00000       -0.14754
   2599.00        0.00000       -0.14348
   2600.00        0.00000       -0.13927
   2601.00        0.00000       -0.13492
   2602.00        0.00000       -0.13043
   2603.00        0.00000       -0.12579
   2604.00        0.00000       -0.12100
   2605.00        0.00000       -0.11607
   2606.00        0.00000       -0.11101
   2607.00        0.00000       -0.10580
   2608.00        0.00000       -0.10046
   2609.00        0.00000       -0.09499
   2610.00        0.00000       -0.08939
   2611.00        0.00000       -0.08363
   2612.00        0.00000       -0.07776
   2613.00        0.00000       -0.07176
   2614.00        0.00000       -0.06564
   2615.00        0.00000       -0.05940
   2616.00        0.00000       -0.05304
   2617.00        0.00000       -0.04655
   2618.00        0.00000       -0.03996
   2619.00        0.00000       -0.03326
   2620.00        0.00000       -0.02646
   2621.00        0.00000       -0.01955
   2622.00        0.00000       -0.01254
   2623.00        0.00000       -0.00543
   2624.00        0.00000        0.00175
   2625.00        0.00000        0.00903
   2626.00        0.00000        0.01639
   2627.00        0.00000        0.02383
   2628.00        0.00000        0.03134
   2629.00        0.00000        0.03893
   2630.00        0.00000        0.04657
   2631.00        0.00000        0.05428
   2632.00        0.00000        0.06204
   2633.00        0.00000        0.06984
   2634.00        0.00000        0.07770
   2635.00        0.00000        0.08559
   2636.00        0.00000        0.09352
   2637.00        0.00000        0.10149
   2638.00        0.00000        0.10947
   2639.00        0.00000        0.11746
   2640.00        0.00000        0.12547
   2641.00        0.00000        0.13350
   2642.00        0.00000        0.14153
   2643.00        0.00000        0.14955
   2644.00        0.00000        0.15756
   2645.00        0.00000        0.16557
   2646.00        0.00000        0.17355
   2647.00        0.00000        0.18152
   2648.00        0.00000        0.18944
   2649.00        0.00000        0.19734
   2650.00        0.00000        0.20518
   2651.00        0.00000        0.21300
   2652.00        0.00000        0.22075
   2653.00        0.00000        0.22845
   2654.00        0.00000        0.23608
   2655.00        0.00000        0.24365
   2656.00        0.00000        0.25114
   2657.00        0.00000        0.25854
   2658.00        0.00000        0.26588
   2659.00        0.00000        0.27312
   2660.00        0.00000        0.28026
   2661.00        0.00000        0.28729
   2662.00        0.00000        0.29424
   2663.00        0.00000        0.30106
   2664.00        0.00000        0.30775
   2665.00        0.00000        0.31435
   2666.00        0.00000        0.32080
   2667.00        0.00000        0.32713
   2668.00        0.00000        0.33333
   2669.00        0.00000        0.33939
   2670.00        0.00000        0.34529
   2671.00        0.00000        0.35104
   2672.00        0.00000        0.35666
   2673.00        0.00000        0.36209
   2674.00        0.00000        0.36739
   2675.00        0.00000        0.37250
   2676.00        0.00000        0.37744
   2677.00        0.00000        0.38222
   2678.00        0.00000        0.38681
   2679.00        0.00000        0.39122
   2680.00        0.00000        0.39545
   2681.00        0.00000        0.39948
   2682.00        0.00000        0.40332
   2683.00        0.00000        0.40697
   2684.00        0.00000        0.41042
   2685.00        0.00000        0.41367
   2686.00        0.00000        0.41672
   2687.00        0.00049        0.41956
   2688.00        0.00098        0.42218
   2689.00        0.00146        0.42461
   2690.00        0.00195        0.42680
   2691.00        0.00244        0.42879
   2692.00        0.00293        0.43056
   2693.00        0.00342        0.43211
   2694.00        0.00391        0.43344
   2695.00        0.00439        0.43456
   2696.00        0.00488        0.43544
   2697.00        0.00537        0.43611
   2698.00        0.00586        0.43655
   2699.00        0.00635        0.43677
   2700.00        0.00635        0.43675
   2701.00        0.00635        0.43651
   2702.00        0.00635        0.43604
   2703.00        0.00635        0.43535
   2704.00        0.00635        0.43443
   2705.00        0.00635        0.43329
   2706.00        0.00635        0.43192
   2707.00        0.00635        0.43033
   2708.00        0.00635        0.42851
   2709.00        0.00635        0.42647
   2710.00        0.00635        0.42421
   2711.00        0.00635        0.42174
   2712.00        0.00635        0.41905
   2713.00        0.00635        0.41614
   2714.00        0.00635        0.41302
   2715.00        0.00635        0.40970
   2716.00        0.00635        0.40617
   2717.00        0.00635        0.40244
   2718.00        0.00635        0.39850
   2719.00        0.00635        0.39436
   2720.00        0.00635        0.39005
   2721.00        0.00635        0.38553
   2722.00        0.00635        0.38081
   2723.00        0.00635        0.37593
   2724.00        0.00635        0.37086
   2725.00        0.00635        0.36563
   2726.00        0.00635        0.36023
   2727.00        0.00635        0.35466
   2728.00        0.00635        0.34892
   2729.00        0.00635        0.34305
   2730.00        0.00635        0.33701
   2731.00        0.00635        0.33083
   2732.00        0.00635        0.32452
   2733.00        0.00635        0.31807
   2734.00        0.00635        0.31149
   2735.00        0.00635        0.30479
   2736.00        0.00635        0.29799
   2737.00        0.00635        0.29106
   2738.00        0.00635        0.28404
   2739.00        0.00635        0.27693
   2740.00        0.00635        0.26971
   2741.00        0.00635        0.26242
   2742.00        0.00635        0.25505
   2743.00        0.00635        0.24760
   2744.00        0.00635        0.24010
   2745.00        0.00635        0.23253
   2746.00        0.00635        0.22491
   2747.00        0.00635        0.21725
   2748.00        0.00635        0.20955
   2749.00        0.00635        0.20183
   2750.00        0.00635        0.19406
   2751.00        0.00635        0.18628
   2752.00        0.00635        0.17850
   2753.00        0.00635        0.17070
   2754.00        0.00635        0.16290
   2755.00        0.00635        0.15511
   2756.00        0.00635        0.14734
   2757.00        0.00635        0.13957
   2758.00        0.00635        0.13184
   2759.00        0.00635        0.12413
   2760.00        0.00635        0.11646
   2761.00        0.00635        0.10883
   2762.00        0.00635        0.10124
   2763.00        0.00635        0.09372
   2764.00        0.00635        0.08624
   2765.00        0.00635        0.07883
   2766.00        0.00635        0.07149
   2767.00        0.00635        0.06421
   2768.00        0.00635        0.05701
   2769.00        0.00635        0.04990
   2770.00        0.00635        0.04286
   2771.00        0.00635        0.03592
   2772.00        0.00635        0.02905
   2773.00        0.00635        0.02229
   2774.00        0.00635        0.01564
   2775.00        0.00635        0.00908
   2776.00        0.00635        0.00262
   2777.00        0.00635       -0.00372
   2778.00        0.00635       -0.00996
   2779.00        0.00635       -0.01610
   2780.00        0.00635       -0.02211
   2781.00        0.00635       -0.02802
   2782.00        0.00635       -0.03380
   2783.00        0.00635       -0.03946
   2784.00        0.00635       -0.04500
   2785.00        0.00635       -0.05043
   2786.00        0.00635       -0.05573
   2787.00        0.00635       -0.06091
   2788.00        0.00635       -0.06596
   2789.00        0.00635       -0.07091
   2790.00        0.00635       -0.07571
   2791.00        0.00635       -0.08040
   2792.00        0.00635       -0.08498
   2793.00        0.00635       -0.08942
   2794.00        0.00635       -0.09373
   2795.00        0.00635       -0.09795
   2796.00        0.00635       -0.10202
   2797.00        0.00635       -0.10599
   2798.00        0.00635       -0.10983
   2799.00        0.00635       -0.11356
   2800.00        0.00635       -0.11717
   2801.00        0.00635       -0.12067
   2802.00        0.00635       -0.12405
   2803.00        0.00635       -0.12733
   2804.00        0.00635       -0.13049
   2805.00        0.00635       -0.13356
   2806.00        0.00635       -0.13651
   2807.00        0.00635       -0.13936
   2808.00        0.00635       -0.14211
   2809.00        0.00635       -0.14474
   2810.00        0.00635       -0.14729
   2811.00        0.00635       -0.14975
   2812.00        0.00635       -0.15211
   2813.00        0.00635       -0.15437
   2814.00        0.00635       -0.15656
   2815.00        0.00635       -0.15865
   2816.00        0.00635       -0.16064
   2817.00        0.00635       -0.16257
   2818.00        0.00635       -0.16440
   2819.00        0.00635       -0.16615
   2820.00        0.00635       -0.16783
   2821.00        0.00635       -0.16943
   2822.00        0.00635       -0.17096
   2823.00        0.00635       -0.17241
   2824.00        0.00635       -0.17380
   2825.00        0.00635       -0.17511
   2826.00        0.00635       -0.17636
   2827.00        0.00635       -0.17755
   2828.00        0.00635       -0.17867
   2829.00        0.00635       -0.17972
   2830.00        0.00635       -0.18071
   2831.00        0.00635       -0.18164
   2832.00        0.00635       -0.18253
   2833.00        0.00635       -0.18335
   2834.00        0.00635       -0.18411
   2835.00        0.00635       -0.18481
   2836.00        0.00635       -0.18547
   2837.00        0.00635       -0.18608
   2838.00        0.00635       -0.18663
   2839.00        0.00635       -0.18715
   2840.00        0.00635       -0.18759
   2841.00        0.00635       -0.18800
   2842.00        0.00635       -0.18837
   2843.00        0.00635       -0.18867
   2844.00        0.00635       -0.18895
   2845.00        0.00635       -0.18918
   2846.00        0.00635       -0.18936
   2847.00        0.00635       -0.18950
   2848.00        0.00635       -0.18959
   2849.00        0.00635       -0.18964
   2850.00        0.00635       -0.18965
   2851.00        0.00635       -0.18962
   2852.00        0.00635       -0.18956
   2853.00        0.00635       -0.18945
   2854.00        0.00635       -0.18930
   2855.00        0.00635       -0.18912
   2856.00        0.00635       -0.18889
   2857.00        0.00635       -0.18863
   2858.00        0.00635       -0.18832
   2859.00        0.00635       -0.18800
   2860.00        0.00635       -0.18762
   2861.00        0.00635       -0.18723
   2862.00        0.00635       -0.18678
   2863.00        0.00635       -0.18631
   2864.00        0.00635       -0.18581
   2865.00        0.00635       -0.18526
   2866.00        0.00635       -0.18469
   2867.00        0.00635       -0.18408
   2868.00        0.00635       -0.18344
   2869.00        0.00635       -0.18279
   2870.00        0.00635       -0.18208
   2871.00        0.00635       -0.18135
   2872.00        0.00635       -0.18060
   2873.00        0.00635       -0.17981
   2874.00        0.00635       -0.17900
   2875.00        0.00635       -0.17816
   2876.00        0.00635       -0.17729
   2877.00        0.00635       -0.17641
   2878.00        0.00635       -0.17549
   2879.00        0.00635       -0.17455
   2880.00        0.00635       -0.17357
   2881.00        0.00635       -0.17258
   2882.00        0.00635       -0.17157
   2883.00        0.00635       -0.17053
   2884.00        0.00635       -0.16948
   2885.00        0.00635       -0.16840
   2886.00        0.00635       -0.16730
   2887.00        0.00635       -0.16618
   2888.00        0.00635       -0.16504
   2889.00        0.00635       -0.16389
   2890.00        0.00635       -0.16272
   2891.00        0.00635       -0.16151
   2892.00        0.00635       -0.16031
   2893.00        0.00635       -0.15907
   2894.00        0.00635       -0.15784
   2895.00        0.00635       -0.15657
   2896.00        0.00635       -0.15529
   2897.00        0.00635       -0.15399
   2898.00        0.00635       -0.15268
   2899.00        0.00635       -0.15135
   2900.00        0.00635       -0.14999
   2901.00        0.00635       -0.14864
   2902.00        0.00635       -0.14726
   2903.00        0.00635       -0.14586
   2904.00        0.00635       -0.14445
   2905.00        0.00635       -0.14302
   2906.00        0.00635       -0.14157
   2907.00        0.00635       -0.14011
   2908.00        0.00635       -0.13863
   2909.00        0.00635       -0.13713
   2910.00        0.00635       -0.13560
   2911.00        0.00635       -0.13406
   2912.00        0.00635       -0.13251
   2913.00        0.00635       -0.13094
   2914.00        0.00635       -0.12933
   2915.00        0.00635       -0.12772
   2916.00        0.00635       -0.12608
   2917.00        0.00635       -0.12442
   2918.00        0.00635       -0.12273
   2919.00        0.00635       -0.12102
   2920.00        0.00635       -0.11928
   2921.00        0.00635       -0.11752
   2922.00        0.00635       -0.11572
   2923.00        0.00635       -0.11391
   2924.00        0.00635       -0.11206
   2925.00        0.00635       -0.11018
   2926.00        0.00635       -0.10826
   2927.00        0.00635       -0.10632
   2928.00        0.00635       -0.10434
   2929.00        0.00635       -0.10234
   2930.00        0.00635       -0.10028
   2931.00        0.00635       -0.09821
   2932.00        0.00635       -0.09607
   2933.00        0.00635       -0.09390
   2934.00        0.00635       -0.09171
   2935.00        0.00635       -0.08945
   2936.00        0.00635       -0.08716
   2937.00        0.00635       -0.08482
   2938.00        0.00635       -0.08243
   2939.00        0.00635       -0.08000
   2940.00        0.00635       -0.07751
   2941.00        0.00635       -0.07498
   2942.00        0.00635       -0.07239
   2943.00        0.00635       -0.06975
   2944.00        0.00635       -0.06705
   2945.00        0.00635       -0.06430
   2946.00        0.00635       -0.06148
   2947.00        0.00635       -0.05861
   2948.00        0.00635       -0.05568
   2949.00        0.00635       -0.05269
   2950.00        0.00635       -0.04962
   2951.00        0.00635       -0.04651
   2952.00        0.00635       -0.04332
   2953.00        0.00635       -0.04005
   2954.00        0.00635       -0.03674
   2955.00        0.00586       -0.03334
   2956.00        0.00537       -0.02988
   2957.00        0.00488       -0.02634
   2958.00        0.00439       -0.02274
   2959.00        0.00391       -0.01906
   2960.00        0.00342       -0.01529
   2961.00        0.00293       -0.01146
   2962.00        0.00244       -0.00755
   2963.00        0.00195       -0.00357
   2964.00        0.00195        0.00050
   2965.00        0.00195        0.00464
   2966.00        0.00195        0.00885
   2967.00        0.00195        0.01315
   2968.00        0.00195        0.01753
   2969.00        0.00195        0.02199
   2970.00        0.00195        0.02652
   2971.00        0.00195        0.03114
   2972.00        0.00195        0.03583
   2973.00        0.00195        0.04060
   2974.00        0.00195        0.04546
   2975.00        0.00195        0.05038
   2976.00        0.00195        0.05537
   2977.00        0.00195        0.06046
   2978.00        0.00195        0.06561
   2979.00        0.00195        0.07083
   2980.00        0.00195        0.07613
   2981.00        0.00195        0.08150
   2982.00        0.00195        0.08693
   2983.00        0.00195        0.09244
   2984.00        0.00195        0.09799
   2985.00        0.00195        0.10362
   2986.00        0.00195        0.10930
   2987.00        0.00195        0.11504
   2988.00        0.00146        0.12083
   2989.00        0.00098        0.12666
   2990.00        0.00049        0.13255
   2991.00        0.00000        0.13849
   2992.00       -0.00049        0.14445
   2993.00       -0.00098        0.15045
   2994.00       -0.00146        0.15648
   2995.00       -0.00195        0.16254
   2996.00       -0.00244        0.16861
   2997.00       -0.00293        0.17471
   2998.00       -0.00342        0.18082
   2999.00       -0.00391        0.18692
   3000.00       -0.00439        0.19302
   3001.00       -0.00488        0.19913
   3002.00       -0.00488        0.20522
   3003.00       -0.00488        0.21129
   3004.00       -0.00488        0.21733
   3005.00       -0.00488        0.22334
   3006.00       -0.00488        0.22931
   3007.00       -0.00488        0.23524
   3008.00       -0.00488        0.24112
   3009.00       -0.00488        0.24693
   3010.00       -0.00488        0.25267
   3011.00       -0.00488        0.25835
   3012.00       -0.00488        0.26393
   3013.00       -0.00488        0.26944
   3014.00       -0.00488        0.27484
   3015.00       -0.00488        0.28014
   3016.00       -0.00488        0.28532
   3017.00       -0.00488        0.29039
   3018.00       -0.00488        0.29532
   3019.00       -0.00488        0.30013
   3020.00       -0.00488        0.30476
   3021.00       -0.00488        0.30927
   3022.00       -0.00488        0.31361
   3023.00       -0.00488        0.31778
   3024.00       -0.00488        0.32178
   3025.00       -0.00488        0.32558
   3026.00       -0.00488        0.32919
   3027.00       -0.00488        0.33261
   3028.00       -0.00488        0.33583
   3029.00       -0.00488        0.33882
   3030.00       -0.00488        0.34160
   3031.00       -0.00488        0.34416
   3032.00       -0.00488        0.34648
   3033.00       -0.00488        0.34856
   3034.00       -0.00488        0.35039
   3035.00       -0.00488        0.35197
   3036.00       -0.00537        0.35330
   3037.00       -0.00586        0.35437
   3038.00       -0.00635        0.35516
   3039.00       -0.00684        0.35570
   3040.00       -0.00732        0.35596
   3041.00       -0.00732        0.35593
   3042.00       -0.00732        0.35564
   3043.00       -0.00732        0.35504
   3044.00       -0.00732        0.35417
   3045.00       -0.00732        0.35303
   3046.00       -0.00732        0.35158
   3047.00       -0.00732        0.34984
   3048.00       -0.00732        0.34781
   3049.00       -0.00732        0.34549
   3050.00       -0.00732        0.34288
   3051.00       -0.00732        0.34000
   3052.00       -0.00732        0.33681
   3053.00       -0.00732        0.33333
   3054.00       -0.00732        0.32957
   3055.00       -0.00732        0.32555
   3056.00       -0.00732        0.32123
   3057.00       -0.00732        0.31665
   3058.00       -0.00732        0.31178
   3059.00       -0.00732        0.30666
   3060.00       -0.00732        0.30127
   3061.00       -0.00732        0.29564
   3062.00       -0.00732        0.28975
   3063.00       -0.00732        0.28362
   3064.00       -0.00732        0.27724
   3065.00       -0.00732        0.27065
   3066.00       -0.00732        0.26381
   3067.00       -0.00732        0.25677
   3068.00       -0.00732        0.24953
   3069.00       -0.00732        0.24208
   3070.00       -0.00732        0.23445
   3071.00       -0.00732        0.22664
   3072.00       -0.00732        0.21866
   3073.00       -0.00732        0.21051
   3074.00       -0.00732        0.20221
   3075.00       -0.00732        0.19376
   3076.00       -0.00732        0.18518
   3077.00       -0.00732        0.17648
   3078.00       -0.00732        0.16768
   3079.00       -0.00732        0.15877
   3080.00       -0.00732        0.14977
   3081.00       -0.00732        0.14069
   3082.00       -0.00732        0.13153
   3083.00       -0.00732        0.12231
   3084.00       -0.00732        0.11307
   3085.00       -0.00732        0.10376
   3086.00       -0.00732        0.09444
   3087.00       -0.00732        0.08510
   3088.00       -0.00732        0.07574
   3089.00       -0.00732        0.06641
   3090.00       -0.00732        0.05708
   3091.00       -0.00732        0.04778
   3092.00       -0.00732        0.03850
   3093.00       -0.00732        0.02927
   3094.00       -0.00732        0.02010
   3095.00       -0.00732        0.01097
   3096.00       -0.00732        0.00192
   3097.00       -0.00732       -0.00703
   3098.00       -0.00732       -0.01591
   3099.00       -0.00732       -0.02470
   3100.00       -0.00732       -0.03339
   3101.00       -0.00732       -0.04195
   3102.00       -0.00732       -0.05040
   3103.00       -0.00732       -0.05873
   3104.00       -0.00732       -0.06694
   3105.00       -0.00732       -0.07500
   3106.00       -0.00732       -0.08292
   3107.00       -0.00732       -0.09070
   3108.00       -0.00732       -0.09833
   3109.00       -0.00732       -0.10579
   3110.00       -0.00732       -0.11310
   3111.00       -0.00732       -0.12024
   3112.00       -0.00732       -0.12723
   3113.00       -0.00732       -0.13403
   3114.00       -0.00732       -0.14067
   3115.00       -0.00732       -0.14713
   3116.00       -0.00732       -0.15341
   3117.00       -0.00732       -0.15953
   3118.00       -0.00732       -0.16545
   3119.00       -0.00732       -0.17120
   3120.00       -0.00732       -0.17677
   3121.00       -0.00732       -0.18217
   3122.00       -0.00732       -0.18739
   3123.00       -0.00732       -0.19243
   3124.00       -0.00732       -0.19728
   3125.00       -0.00732       -0.20198
   3126.00       -0.00732       -0.20648
   3127.00       -0.00732       -0.21083
   3128.00       -0.00732       -0.21500
   3129.00       -0.00732       -0.21899
   3130.00       -0.00732       -0.22284
   3131.00       -0.00684       -0.22650
   3132.00       -0.00635       -0.23003
   3133.00       -0.00586       -0.23338
   3134.00       -0.00537       -0.23659
   3135.00       -0.00488       -0.23964
   3136.00       -0.00439       -0.24255
   3137.00       -0.00391       -0.24532
   3138.00       -0.00391       -0.24794
   3139.00       -0.00391       -0.25043
   3140.00       -0.00391       -0.25279
   3141.00       -0.00391       -0.25502
   3142.00       -0.00391       -0.25713
   3143.00       -0.00391       -0.25911
   3144.00       -0.00391       -0.26099
   3145.00       -0.00391       -0.26274
   3146.00       -0.00391       -0.26439
   3147.00       -0.00391       -0.26593
   3148.00       -0.00391       -0.26738
   3149.00       -0.00391       -0.26872
   3150.00       -0.00391       -0.26997
   3151.00       -0.00391       -0.27112
   3152.00       -0.00391       -0.27219
   3153.00       -0.00391       -0.27318
   3154.00       -0.00391       -0.27408
   3155.00       -0.00391       -0.27490
   3156.00       -0.00391       -0.27565
   3157.00       -0.00391       -0.27631
   3158.00       -0.00391       -0.27692
   3159.00       -0.00391       -0.27744
   3160.00       -0.00391       -0.27789
   3161.00       -0.00391       -0.27829
   3162.00       -0.00391       -0.27861
   3163.00       -0.00391       -0.27888
   3164.00       -0.00391       -0.27908
   3165.00       -0.00391       -0.27922
   3166.00       -0.00391       -0.27930
   3167.00       -0.00391       -0.27931
   3168.00       -0.00391       -0.27927
   3169.00       -0.00342       -0.27916
   3170.00       -0.00293       -0.27901
   3171.00       -0.00244       -0.27878
   3172.00       -0.00195       -0.27849
   3173.00       -0.00146       -0.27815
   3174.00       -0.00098       -0.27774
   3175.00       -0.00049       -0.27727
   3176.00        0.00000       -0.27673
   3177.00        0.00049       -0.27614
   3178.00        0.00098       -0.27548
   3179.00        0.00146       -0.27475
   3180.00        0.00195       -0.27394
   3181.00        0.00244       -0.27307
   3182.00        0.00244       -0.27213
   3183.00        0.00244       -0.27110
   3184.00        0.00244       -0.27002
   3185.00        0.00244       -0.26884
   3186.00        0.00244       -0.26758
   3187.00        0.00244       -0.26624
   3188.00        0.00244       -0.26482
   3189.00        0.00244       -0.26331
   3190.00        0.00244       -0.26170
   3191.00        0.00244       -0.26001
   3192.00        0.00244       -0.25822
   3193.00        0.00244       -0.25633
   3194.00        0.00244       -0.25435
   3195.00        0.00244       -0.25227
   3196.00        0.00244       -0.25009
   3197.00        0.00244       -0.24779
   3198.00        0.00244       -0.24539
   3199.00        0.00244       -0.24289
   3200.00        0.00244       -0.24028
   3201.00        0.00244       -0.23755
   3202.00        0.00244       -0.23471
   3203.00        0.00244       -0.23177
   3204.00        0.00244       -0.22870
   3205.00        0.00244       -0.22552
   3206.00        0.00244       -0.22223
   3207.00        0.00244       -0.21883
   3208.00        0.00244       -0.21529
   3209.00        0.00293       -0.21165
   3210.00        0.00342       -0.20789
   3211.00        0.00391       -0.20401
   3212.00        0.00439       -0.20003
   3213.00        0.00488       -0.19592
   3214.00        0.00537       -0.19170
   3215.00        0.00586       -0.18736
   3216.00        0.00635       -0.18292
   3217.00        0.00635       -0.17838
   3218.00        0.00635       -0.17371
   3219.00        0.00635       -0.16895
   3220.00        0.00635       -0.16408
   3221.00        0.00635       -0.15912
   3222.00        0.00635       -0.15404
   3223.00        0.00635       -0.14888
   3224.00        0.00635       -0.14363
   3225.00        0.00635       -0.13829
   3226.00        0.00635       -0.13286
   3227.00        0.00635       -0.12735
   3228.00        0.00635       -0.12177
   3229.00        0.00635       -0.11610
   3230.00        0.00635       -0.11037
   3231.00        0.00635       -0.10457
   3232.00        0.00635       -0.09871
   3233.00        0.00635       -0.09280
   3234.00        0.00635       -0.08682
   3235.00        0.00635       -0.08081
   3236.00        0.00635       -0.07475
   3237.00        0.00635       -0.06866
   3238.00        0.00635       -0.06253
   3239.00        0.00635       -0.05638
   3240.00        0.00635       -0.05020
   3241.00        0.00635       -0.04401
   3242.00        0.00635       -0.03780
   3243.00        0.00635       -0.03159
   3244.00        0.00635       -0.02536
   3245.00        0.00635       -0.01915
   3246.00        0.00635       -0.01294
   3247.00        0.00635       -0.00674
   3248.00        0.00635       -0.00056
   3249.00        0.00635        0.00558
   3250.00        0.00635        0.01172
   3251.00        0.00635        0.01781
   3252.00        0.00635        0.02386
   3253.00        0.00635        0.02989
   3254.00        0.00635        0.03586
   3255.00        0.00635        0.04178
   3256.00        0.00635        0.04764
   3257.00        0.00635        0.05345
   3258.00        0.00635        0.05919
   3259.00        0.00635        0.06487
   3260.00        0.00635        0.07048
   3261.00        0.00635        0.07600
   3262.00        0.00635        0.08147
   3263.00        0.00635        0.08684
   3264.00        0.00635        0.09213
   3265.00        0.00635        0.09734
   3266.00        0.00635        0.10245
   3267.00        0.00635        0.10748
   3268.00        0.00635        0.11241
   3269.00        0.00635        0.11725
   3270.00        0.00635        0.12198
   3271.00        0.00635        0.12662
   3272.00        0.00635        0.13116
   3273.00        0.00635        0.13559
   3274.00        0.00635        0.13992
   3275.00        0.00586        0.14415
   3276.00        0.00537        0.14827
   3277.00        0.00488        0.15228
   3278.00        0.00439        0.15617
   3279.00        0.00391        0.15997
   3280.00        0.00342        0.16367
   3281.00        0.00293        0.16724
   3282.00        0.00244        0.17070
   3283.00        0.00195        0.17406
   3284.00        0.00146        0.17731
   3285.00        0.00098        0.18045
   3286.00        0.00049        0.18349
   3287.00        0.00000        0.18640
   3288.00       -0.00049        0.18922
   3289.00       -0.00098        0.19193
   3290.00       -0.00146        0.19452
   3291.00       -0.00195        0.19702
   3292.00       -0.00244        0.19940
   3293.00       -0.00244        0.20169
   3294.00       -0.00244        0.20386
   3295.00       -0.00244        0.20593
   3296.00       -0.00244        0.20790
   3297.00       -0.00244        0.20978
   3298.00       -0.00244        0.21153
   3299.00       -0.00244        0.21320
   3300.00       -0.00244        0.21477
   3301.00       -0.00244        0.21622
   3302.00       -0.00244        0.21758
   3303.00       -0.00244        0.21883
   3304.00       -0.00244        0.21997
   3305.00       -0.00244        0.22102
   3306.00       -0.00244        0.22197
   3307.00       -0.00244        0.22282
   3308.00       -0.00244        0.22357
   3309.00       -0.00244        0.22421
   3310.00       -0.00244        0.22476
   3311.00       -0.00244        0.22522
   3312.00       -0.00244        0.22557
   3313.00       -0.00244        0.22581
   3314.00       -0.00244        0.22597
   3315.00       -0.00244        0.22603
   3316.00       -0.00244        0.22597
   3317.00       -0.00244        0.22581
   3318.00       -0.00244        0.22557
   3319.00       -0.00244        0.22522
   3320.00       -0.00244        0.22476
   3321.00       -0.00244        0.22420
   3322.00       -0.00244        0.22353
   3323.00       -0.00244        0.22275
   3324.00       -0.00244        0.22186
   3325.00       -0.00244        0.22087
   3326.00       -0.00244        0.21977
   3327.00       -0.00244        0.21855
   3328.00       -0.00244        0.21722
   3329.00       -0.00195        0.21577
   3330.00       -0.00146        0.21422
   3331.00       -0.00098        0.21252
   3332.00       -0.00049        0.21072
   3333.00        0.00000        0.20880
   3334.00        0.00049        0.20674
   3335.00        0.00098        0.20456
   3336.00        0.00146        0.20226
   3337.00        0.00195        0.19981
   3338.00        0.00244        0.19724
   3339.00        0.00293        0.19452
   3340.00        0.00342        0.19168
   3341.00        0.00391        0.18869
   3342.00        0.00439        0.18556
   3343.00        0.00488        0.18228
   3344.00        0.00537        0.17886
   3345.00        0.00537        0.17529
   3346.00        0.00537        0.17159
   3347.00        0.00537        0.16772
   3348.00        0.00537        0.16371
   3349.00        0.00537        0.15955
   3350.00        0.00537        0.15523
   3351.00        0.00537        0.15074
   3352.00        0.00537        0.14612
   3353.00        0.00537        0.14133
   3354.00        0.00537        0.13638
   3355.00        0.00537        0.13127
   3356.00        0.00537        0.12601
   3357.00        0.00537        0.12059
   3358.00        0.00537        0.11501
   3359.00        0.00537        0.10928
   3360.00        0.00537        0.10338
   3361.00        0.00537        0.09734
   3362.00        0.00537        0.09113
   3363.00        0.00537        0.08478
   3364.00        0.00537        0.07826
   3365.00        0.00537        0.07161
   3366.00        0.00537        0.06479
   3367.00        0.00537        0.05783
   3368.00        0.00537        0.05074
   3369.00        0.00537        0.04349
   3370.00        0.00537        0.03610
   3371.00        0.00537        0.02859
   3372.00        0.00537        0.02094
   3373.00        0.00537        0.01315
   3374.00        0.00537        0.00525
   3375.00        0.00537       -0.00278
   3376.00        0.00537       -0.01093
   3377.00        0.00537       -0.01918
   3378.00        0.00537       -0.02754
   3379.00        0.00537       -0.03601
   3380.00        0.00537       -0.04457
   3381.00        0.00586       -0.05324
   3382.00        0.00635       -0.06198
   3383.00        0.00684       -0.07080
   3384.00        0.00732       -0.07971
   3385.00        0.00781       -0.08868
   3386.00        0.00830       -0.09772
   3387.00        0.00879       -0.10681
   3388.00        0.00928       -0.11597
   3389.00        0.00977       -0.12515
   3390.00        0.01025       -0.13438
   3391.00        0.01074       -0.14365
   3392.00        0.01123       -0.15292
   3393.00        0.01172       -0.16223
   3394.00        0.01221       -0.17154
   3395.00        0.01270       -0.18086
   3396.00        0.01318       -0.19017
   3397.00        0.01367       -0.19948
   3398.00        0.01416       -0.20876
   3399.00        0.01416       -0.21802
   3400.00        0.01416       -0.22723
   3401.00        0.01416       -0.23642
   3402.00        0.01416       -0.24556
   3403.00        0.01416       -0.25465
   3404.00        0.01416       -0.26367
   3405.00        0.01416       -0.27263
   3406.00        0.01416       -0.28151
   3407.00        0.01416       -0.29031
   3408.00        0.01416       -0.29903
   3409.00        0.01416       -0.30763
   3410.00        0.01416       -0.31615
   3411.00        0.01416       -0.32455
   3412.00        0.01416       -0.33284
   3413.00        0.01416       -0.34102
   3414.00        0.01416       -0.34906
   3415.00        0.01416       -0.35696
   3416.00        0.01416       -0.36473
   3417.00        0.01416       -0.37236
   3418.00        0.01416       -0.37984
   3419.00        0.01416       -0.38716
   3420.00        0.01416       -0.39432
   3421.00        0.01416       -0.40132
   3422.00        0.01367       -0.40814
   3423.00        0.01318       -0.41481
   3424.00        0.01270       -0.42128
   3425.00        0.01221       -0.42758
   3426.00        0.01172       -0.43369
   3427.00        0.01123       -0.43961
   3428.00        0.01074       -0.44533
   3429.00        0.01025       -0.45087
   3430.00        0.00977       -0.45619
   3431.00        0.00928       -0.46132
   3432.00        0.00879       -0.46625
   3433.00        0.00830       -0.47098
   3434.00        0.00781       -0.47549
   3435.00        0.00732       -0.47980
   3436.00        0.00684       -0.48389
   3437.00        0.00635       -0.48778
   3438.00        0.00586       -0.49144
   3439.00        0.00537       -0.49490
   3440.00        0.00439       -0.49814
   3441.00        0.00342       -0.50116
   3442.00        0.00244       -0.50397
   3443.00        0.00146       -0.50658
   3444.00        0.00049       -0.50896
   3445.00       -0.00049       -0.51112
   3446.00       -0.00146       -0.51306
   3447.00       -0.00244       -0.51480
   3448.00       -0.00342       -0.51634
   3449.00       -0.00439       -0.51765
   3450.00       -0.00537       -0.51875
   3451.00       -0.00635       -0.51965
   3452.00       -0.00732       -0.52036
   3453.00       -0.00830       -0.52084
   3454.00       -0.00928       -0.52113
   3455.00       -0.01025       -0.52121
   3456.00       -0.01123       -0.52110
   3457.00       -0.01221       -0.52080
   3458.00       -0.01318       -0.52029
   3459.00       -0.01416       -0.51959
   3460.00       -0.01514       -0.51872
   3461.00       -0.01611       -0.51765
   3462.00       -0.01709       -0.51640
   3463.00       -0.01807       -0.51498
   3464.00       -0.01904       -0.51337
   3465.00       -0.02002       -0.51160
   3466.00       -0.02100       -0.50964
   3467.00       -0.02197       -0.50754
   3468.00       -0.02295       -0.50525
   3469.00       -0.02393       -0.50281
   3470.00       -0.02490       -0.50021
   3471.00       -0.02588       -0.49747
   3472.00       -0.02686       -0.49455
   3473.00       -0.02783       -0.49150
   3474.00       -0.02930       -0.48831
   3475.00       -0.03076       -0.48497
   3476.00       -0.03223       -0.48151
   3477.00       -0.03369       -0.47789
   3478.00       -0.03516       -0.47415
   3479.00       -0.03662       -0.47029
   3480.00       -0.03809       -0.46629
   3481.00       -0.03955       -0.46217
   3482.00       -0.04102       -0.45795
   3483.00       -0.04248       -0.45361
   3484.00       -0.04395       -0.44916
   3485.00       -0.04541       -0.44460
   3486.00       -0.04688       -0.43993
   3487.00       -0.04785       -0.43515
   3488.00       -0.04883       -0.43028
   3489.00       -0.04980       -0.42532
   3490.00       -0.05078       -0.42026
   3491.00       -0.05176       -0.41512
   3492.00       -0.05273       -0.40988
   3493.00       -0.05371       -0.40456
   3494.00       -0.05469       -0.39915
   3495.00       -0.05566       -0.39368
   3496.00       -0.05664       -0.38811
   3497.00       -0.05762       -0.38248
   3498.00       -0.05859       -0.37677
   3499.00       -0.05957       -0.37100
   3500.00       -0.06055       -0.36516
   3501.00       -0.06152       -0.35925
   3502.00       -0.06250       -0.35329
   3503.00       -0.06348       -0.34726
   3504.00       -0.06445       -0.34117
   3505.00       -0.06543       -0.33502
   3506.00       -0.06641       -0.32884
   3507.00       -0.06738       -0.32260
   3508.00       -0.06836       -0.31630
   3509.00       -0.06934       -0.30997
   3510.00       -0.07031       -0.30359
   3511.00       -0.07129       -0.29718
   3512.00       -0.07227       -0.29073
   3513.00       -0.07324       -0.28423
   3514.00       -0.07422       -0.27771
   3515.00       -0.07520       -0.27115
   3516.00       -0.07617       -0.26457
   3517.00       -0.07715       -0.25797
   3518.00       -0.07812       -0.25134
   3519.00       -0.07910       -0.24469
   3520.00       -0.08008       -0.23802
   3521.00       -0.08105       -0.23135
   3522.00       -0.08203       -0.22467
   3523.00       -0.08301       -0.21797
   3524.00       -0.08398       -0.21127
   3525.00       -0.08496       -0.20457
   3526.00       -0.08545       -0.19788
   3527.00       -0.08594       -0.19118
   3528.00       -0.08643       -0.18449
   3529.00       -0.08691       -0.17783
   3530.00       -0.08740       -0.17117
   3531.00       -0.08789       -0.16454
   3532.00       -0.08838       -0.15793
   3533.00       -0.08887       -0.15134
   3534.00       -0.08936       -0.14478
   3535.00       -0.08984       -0.13826
   3536.00       -0.09033       -0.13177
   3537.00       -0.09082       -0.12534
   3538.00       -0.09131       -0.11894
   3539.00       -0.09131       -0.11259
   3540.00       -0.09131       -0.10629
   3541.00       -0.09131       -0.10007
   3542.00       -0.09131       -0.09389
   3543.00       -0.09131       -0.08778
   3544.00       -0.09131       -0.08174
   3545.00       -0.09131       -0.07578
   3546.00       -0.09131       -0.06987
   3547.00       -0.09131       -0.06407
   3548.00       -0.09082       -0.05833
   3549.00       -0.09033       -0.05270
   3550.00       -0.08984       -0.04715
   3551.00       -0.08936       -0.04169
   3552.00       -0.08887       -0.03633
   3553.00       -0.08838       -0.03108
   3554.00       -0.08789       -0.02594
   3555.00       -0.08740       -0.02089
   3556.00       -0.08643       -0.01596
   3557.00       -0.08545       -0.01114
   3558.00       -0.08447       -0.00644
   3559.00       -0.08350       -0.00186
   3560.00       -0.08252        0.00259
   3561.00       -0.08154        0.00693
   3562.00       -0.08057        0.01114
   3563.00       -0.07959        0.01523
   3564.00       -0.07861        0.01918
   3565.00       -0.07715        0.02299
   3566.00       -0.07568        0.02669
   3567.00       -0.07422        0.03024
   3568.00       -0.07275        0.03366
   3569.00       -0.07129        0.03696
   3570.00       -0.06982        0.04010
   3571.00       -0.06836        0.04312
   3572.00       -0.06689        0.04599
   3573.00       -0.06543        0.04874
   3574.00       -0.06396        0.05133
   3575.00       -0.06201        0.05380
   3576.00       -0.06006        0.05614
   3577.00       -0.05811        0.05833
   3578.00       -0.05615        0.06041
   3579.00       -0.05420        0.06235
   3580.00       -0.05225        0.06415
   3581.00       -0.05029        0.06583
   3582.00       -0.04834        0.06737
   3583.00       -0.04639        0.06880
   3584.00       -0.04443        0.07010
   3585.00       -0.04248        0.07129
   3586.00       -0.04053        0.07236
   3587.00       -0.03857        0.07330
   3588.00       -0.03662        0.07414
   3589.00       -0.03467        0.07487
   3590.00       -0.03271        0.07550
   3591.00       -0.03076        0.07602
   3592.00       -0.02832        0.07643
   3593.00       -0.02588        0.07675
   3594.00       -0.02344        0.07700
   3595.00       -0.02100        0.07713
   3596.00       -0.01855        0.07718
   3597.00       -0.01611        0.07715
   3598.00       -0.01367        0.07704
   3599.00       -0.01123        0.07686
   3600.00       -0.00879        0.07660
   3601.00       -0.00635        0.07626
   3602.00       -0.00391        0.07585
   3603.00       -0.00146        0.07538
   3604.00        0.00098        0.07484
   3605.00        0.00342        0.07423
   3606.00        0.00586        0.07358
   3607.00        0.00830        0.07288
   3608.00        0.01074        0.07211
   3609.00        0.01318        0.07130
   3610.00        0.01562        0.07045
   3611.00        0.01807        0.06955
   3612.00        0.02051        0.06860
   3613.00        0.02295        0.06761
   3614.00        0.02539        0.06660
   3615.00        0.02734        0.06554
   3616.00        0.02930        0.06445
   3617.00        0.03125        0.06332
   3618.00        0.03320        0.06216
   3619.00        0.03516        0.06097
   3620.00        0.03711        0.05975
   3621.00        0.03906        0.05850
   3622.00        0.04102        0.05721
   3623.00        0.04297        0.05589
   3624.00        0.04492        0.05455
   3625.00        0.04688        0.05316
   3626.00        0.04883        0.05176
   3627.00        0.05078        0.05031
   3628.00        0.05273        0.04883
   3629.00        0.05469        0.04730
   3630.00        0.05664        0.04575
   3631.00        0.05859        0.04414
   3632.00        0.06055        0.04251
   3633.00        0.06250        0.04082
   3634.00        0.06445        0.03908
   3635.00        0.06641        0.03729
   3636.00        0.06836        0.03546
   3637.00        0.07031        0.03355
   3638.00        0.07227        0.03160
   3639.00        0.07422        0.02957
   3640.00        0.07617        0.02750
   3641.00        0.07812        0.02533
   3642.00        0.08008        0.02310
   3643.00        0.08203        0.02080
   3644.00        0.08398        0.01840
   3645.00        0.08594        0.01593
   3646.00        0.08789        0.01337
   3647.00        0.08984        0.01071
   3648.00        0.09180        0.00797
   3649.00        0.09326        0.00513
   3650.00        0.09473        0.00217
   3651.00        0.09619       -0.00089
   3652.00        0.09766       -0.00404
   3653.00        0.09912       -0.00732
   3654.00        0.10059       -0.01071
   3655.00        0.10205       -0.01422
   3656.00        0.10352       -0.01784
   3657.00        0.10498       -0.02159
   3658.00        0.10645       -0.02547
   3659.00        0.10791       -0.02946
   3660.00        0.10938       -0.03360
   3661.00        0.11035       -0.03786
   3662.00        0.11133       -0.04225
   3663.00        0.11230       -0.04677
   3664.00        0.11328       -0.05144
   3665.00        0.11426       -0.05621
   3666.00        0.11523       -0.06114
   3667.00        0.11621       -0.06619
   3668.00        0.11719       -0.07138
   3669.00        0.11768       -0.07671
   3670.00        0.11816       -0.08215
   3671.00        0.11865       -0.08772
   3672.00        0.11914       -0.09343
   3673.00        0.11963       -0.09924
   3674.00        0.12012       -0.10519
   3675.00        0.12012       -0.11127
   3676.00        0.12012       -0.11743
   3677.00        0.12012       -0.12373
   3678.00        0.12012       -0.13013
   3679.00        0.12012       -0.13661
   3680.00        0.11963       -0.14322
   3681.00        0.11914       -0.14990
   3682.00        0.11865       -0.15668
   3683.00        0.11816       -0.16353
   3684.00        0.11768       -0.17046
   3685.00        0.11719       -0.17746
   3686.00        0.11621       -0.18451
   3687.00        0.11523       -0.19164
   3688.00        0.11426       -0.19879
   3689.00        0.11328       -0.20601
   3690.00        0.11230       -0.21324
   3691.00        0.11084       -0.22050
   3692.00        0.10938       -0.22780
   3693.00        0.10791       -0.23509
   3694.00        0.10645       -0.24239
   3695.00        0.10498       -0.24968
   3696.00        0.10352       -0.25696
   3697.00        0.10156       -0.26422
   3698.00        0.09961       -0.27144
   3699.00        0.09766       -0.27863
   3700.00        0.09570       -0.28577
   3701.00        0.09375       -0.29285
   3702.00        0.09180       -0.29987
   3703.00        0.08984       -0.30682
   3704.00        0.08740       -0.31369
   3705.00        0.08496       -0.32047
   3706.00        0.08252       -0.32715
   3707.00        0.08008       -0.33372
   3708.00        0.07764       -0.34019
   3709.00        0.07520       -0.34654
   3710.00        0.07275       -0.35275
   3711.00        0.07031       -0.35884
   3712.00        0.06787       -0.36479
   3713.00        0.06543       -0.37059
   3714.00        0.06299       -0.37624
   3715.00        0.06055       -0.38171
   3716.00        0.05762       -0.38702
   3717.00        0.05469       -0.39218
   3718.00        0.05176       -0.39716
   3719.00        0.04883       -0.40195
   3720.00        0.04590       -0.40654
   3721.00        0.04297       -0.41096
   3722.00        0.04004       -0.41518
   3723.00        0.03711       -0.41920
   3724.00        0.03418       -0.42303
   3725.00        0.03125       -0.42665
   3726.00        0.02832       -0.43007
   3727.00        0.02539       -0.43329
   3728.00        0.02246       -0.43629
   3729.00        0.01953       -0.43909
   3730.00        0.01709       -0.44167
   3731.00        0.01465       -0.44405
   3732.00        0.01221       -0.44620
   3733.00        0.00977       -0.44815
   3734.00        0.00732       -0.44989
   3735.00        0.00488       -0.45143
   3736.00        0.00244       -0.45276
   3737.00        0.00000       -0.45387
   3738.00       -0.00244       -0.45479
   3739.00       -0.00488       -0.45551
   3740.00       -0.00732       -0.45602
   3741.00       -0.00977       -0.45634
   3742.00       -0.01221       -0.45648
   3743.00       -0.01465       -0.45642
   3744.00       -0.01709       -0.45618
   3745.00       -0.01953       -0.45575
   3746.00       -0.02148       -0.45515
   3747.00       -0.02344       -0.45438
   3748.00       -0.02539       -0.45345
   3749.00       -0.02734       -0.45235
   3750.00       -0.02930       -0.45108
   3751.00       -0.03125       -0.44968
   3752.00       -0.03320       -0.44812
   3753.00       -0.03516       -0.44643
   3754.00       -0.03711       -0.44461
   3755.00       -0.03906       -0.44264
   3756.00       -0.04102       -0.44057
   3757.00       -0.04297       -0.43837
   3758.00       -0.04492       -0.43607
   3759.00       -0.04639       -0.43365
   3760.00       -0.04785       -0.43115
   3761.00       -0.04932       -0.42854
   3762.00       -0.05078       -0.42586
   3763.00       -0.05225       -0.42310
   3764.00       -0.05371       -0.42024
   3765.00       -0.05518       -0.41734
   3766.00       -0.05664       -0.41437
   3767.00       -0.05811       -0.41133
   3768.00       -0.05957       -0.40825
   3769.00       -0.06104       -0.40512
   3770.00       -0.06250       -0.40195
   3771.00       -0.06396       -0.39874
   3772.00       -0.06543       -0.39551
   3773.00       -0.06641       -0.39224
   3774.00       -0.06738       -0.38895
   3775.00       -0.06836       -0.38565
   3776.00       -0.06934       -0.38232
   3777.00       -0.07031       -0.37898
   3778.00       -0.07129       -0.37564
   3779.00       -0.07227       -0.37230
   3780.00       -0.07324       -0.36896
   3781.00       -0.07422       -0.36560
   3782.00       -0.07520       -0.36226
   3783.00       -0.07617       -0.35892
   3784.00       -0.07715       -0.35559
   3785.00       -0.07812       -0.35228
   3786.00       -0.07861       -0.34897
   3787.00       -0.07910       -0.34566
   3788.00       -0.07959       -0.34238
   3789.00       -0.08008       -0.33910
   3790.00       -0.08057       -0.33585
   3791.00       -0.08105       -0.33260
   3792.00       -0.08154       -0.32936
   3793.00       -0.08203       -0.32614
   3794.00       -0.08252       -0.32292
   3795.00       -0.08301       -0.31973
   3796.00       -0.08301       -0.31654
   3797.00       -0.08301       -0.31337
   3798.00       -0.08301       -0.31020
   3799.00       -0.08301       -0.30702
   3800.00       -0.08301       -0.30386
   3801.00       -0.08301       -0.30070
   3802.00       -0.08301       -0.29755
   3803.00       -0.08301       -0.29439
   3804.00       -0.08252       -0.29123
   3805.00       -0.08203       -0.28804
   3806.00       -0.08154       -0.28487
   3807.00       -0.08105       -0.28166
   3808.00       -0.08057       -0.27846
   3809.00       -0.08008       -0.27522
   3810.00       -0.07959       -0.27197
   3811.00       -0.07910       -0.26869
   3812.00       -0.07812       -0.26540
   3813.00       -0.07715       -0.26207
   3814.00       -0.07617       -0.25870
   3815.00       -0.07520       -0.25529
   3816.00       -0.07422       -0.25186
   3817.00       -0.07324       -0.24838
   3818.00       -0.07227       -0.24484
   3819.00       -0.07129       -0.24127
   3820.00       -0.06982       -0.23766
   3821.00       -0.06836       -0.23398
   3822.00       -0.06689       -0.23024
   3823.00       -0.06543       -0.22646
   3824.00       -0.06396       -0.22261
   3825.00       -0.06250       -0.21870
   3826.00       -0.06104       -0.21474
   3827.00       -0.05957       -0.21071
   3828.00       -0.05811       -0.20660
   3829.00       -0.05664       -0.20244
   3830.00       -0.05469       -0.19821
   3831.00       -0.05273       -0.19391
   3832.00       -0.05078       -0.18953
   3833.00       -0.04883       -0.18509
   3834.00       -0.04688       -0.18057
   3835.00       -0.04492       -0.17599
   3836.00       -0.04297       -0.17134
   3837.00       -0.04102       -0.16661
   3838.00       -0.03906       -0.16182
   3839.00       -0.03711       -0.15697
   3840.00       -0.03516       -0.15204
   3841.00       -0.03320       -0.14703
   3842.00       -0.03125       -0.14198
   3843.00       -0.02930       -0.13686
   3844.00       -0.02734       -0.13168
   3845.00       -0.02539       -0.12645
   3846.00       -0.02344       -0.12115
   3847.00       -0.02148       -0.11580
   3848.00       -0.01953       -0.11041
   3849.00       -0.01758       -0.10497
   3850.00       -0.01562       -0.09949
   3851.00       -0.01367       -0.09396
   3852.00       -0.01172       -0.08841
   3853.00       -0.00977       -0.08281
   3854.00       -0.00781       -0.07719
   3855.00       -0.00586       -0.07156
   3856.00       -0.00391       -0.06590
   3857.00       -0.00195       -0.06023
   3858.00        0.00000       -0.05455
   3859.00        0.00195       -0.04887
   3860.00        0.00391       -0.04318
   3861.00        0.00586       -0.03751
   3862.00        0.00781       -0.03185
   3863.00        0.00977       -0.02620
   3864.00        0.01172       -0.02057
   3865.00        0.01318       -0.01498
   3866.00        0.01465       -0.00941
   3867.00        0.01611       -0.00389
   3868.00        0.01758        0.00159
   3869.00        0.01904        0.00702
   3870.00        0.02051        0.01241
   3871.00        0.02197        0.01772
   3872.00        0.02344        0.02296
   3873.00        0.02490        0.02814
   3874.00        0.02637        0.03323
   3875.00        0.02734        0.03825
   3876.00        0.02832        0.04318
   3877.00        0.02930        0.04802
   3878.00        0.03027        0.05275
   3879.00        0.03125        0.05739
   3880.00        0.03223        0.06190
   3881.00        0.03320        0.06633
   3882.00        0.03418        0.07062
   3883.00        0.03467        0.07480
   3884.00        0.03516        0.07886
   3885.00        0.03564        0.08278
   3886.00        0.03613        0.08656
   3887.00        0.03662        0.09021
   3888.00        0.03711        0.09372
   3889.00        0.03760        0.09708
   3890.00        0.03809        0.10030
   3891.00        0.03857        0.10336
   3892.00        0.03857        0.10628
   3893.00        0.03857        0.10904
   3894.00        0.03857        0.11163
   3895.00        0.03857        0.11407
   3896.00        0.03857        0.11635
   3897.00        0.03857        0.11847
   3898.00        0.03857        0.12042
   3899.00        0.03857        0.12222
   3900.00        0.03857        0.12384
   3901.00        0.03857        0.12531
   3902.00        0.03857        0.12659
   3903.00        0.03857        0.12772
   3904.00        0.03857        0.12868
   3905.00        0.03857        0.12947
   3906.00        0.03857        0.13010
   3907.00        0.03857        0.13055
   3908.00        0.03809        0.13086
   3909.00        0.03760        0.13098
   3910.00        0.03711        0.13095
   3911.00        0.03662        0.13077
   3912.00        0.03613        0.13040
   3913.00        0.03564        0.12990
   3914.00        0.03516        0.12923
   3915.00        0.03467        0.12840
   3916.00        0.03418        0.12741
   3917.00        0.03369        0.12628
   3918.00        0.03320        0.12500
   3919.00        0.03271        0.12357
   3920.00        0.03223        0.12198
   3921.00        0.03223        0.12025
   3922.00        0.03223        0.11838
   3923.00        0.03223        0.11636
   3924.00        0.03223        0.11421
   3925.00        0.03223        0.11192
   3926.00        0.03223        0.10950
   3927.00        0.03223        0.10695
   3928.00        0.03223        0.10426
   3929.00        0.03223        0.10144
   3930.00        0.03223        0.09850
   3931.00        0.03223        0.09543
   3932.00        0.03223        0.09224
   3933.00        0.03223        0.08891
   3934.00        0.03223        0.08548
   3935.00        0.03223        0.08192
   3936.00        0.03223        0.07826
   3937.00        0.03223        0.07448
   3938.00        0.03223        0.07059
   3939.00        0.03223        0.06657
   3940.00        0.03223        0.06245
   3941.00        0.03223        0.05823
   3942.00        0.03223        0.05389
   3943.00        0.03223        0.04945
   3944.00        0.03223        0.04491
   3945.00        0.03223        0.04025
   3946.00        0.03223        0.03549
   3947.00        0.03223        0.03064
   3948.00        0.03223        0.02568
   3949.00        0.03223        0.02063
   3950.00        0.03174        0.01547
   3951.00        0.03125        0.01022
   3952.00        0.03076        0.00487
   3953.00        0.03027       -0.00058
   3954.00        0.02979       -0.00612
   3955.00        0.02930       -0.01175
   3956.00        0.02881       -0.01747
   3957.00        0.02832       -0.02330
   3958.00        0.02783       -0.02921
   3959.00        0.02734       -0.03522
   3960.00        0.02686       -0.04131
   3961.00        0.02637       -0.04749
   3962.00        0.02588       -0.05374
   3963.00        0.02539       -0.06009
   3964.00        0.02490       -0.06653
   3965.00        0.02441       -0.07304
   3966.00        0.02393       -0.07964
   3967.00        0.02344       -0.08630
   3968.00        0.02295       -0.09306
   3969.00        0.02246       -0.09988
   3970.00        0.02197       -0.10678
   3971.00        0.02148       -0.11374
   3972.00        0.02100       -0.12077
   3973.00        0.02051       -0.12787
   3974.00        0.02002       -0.13503
   3975.00        0.01953       -0.14224
   3976.00        0.01904       -0.14951
   3977.00        0.01855       -0.15683
   3978.00        0.01807       -0.16418
   3979.00        0.01758       -0.17160
   3980.00        0.01709       -0.17905
   3981.00        0.01660       -0.18654
   3982.00        0.01611       -0.19405
   3983.00        0.01562       -0.20158
   3984.00        0.01514       -0.20915
   3985.00        0.01514       -0.21672
   3986.00        0.01514       -0.22430
   3987.00        0.01514       -0.23190
   3988.00        0.01514       -0.23949
   3989.00        0.01514       -0.24707
   3990.00        0.01514       -0.25465
   3991.00        0.01514       -0.26221
   3992.00        0.01514       -0.26973
   3993.00        0.01514       -0.27724
   3994.00        0.01514       -0.28470
   3995.00        0.01514       -0.29211
   3996.00        0.01514       -0.29947
   3997.00        0.01514       -0.30679
   3998.00        0.01514       -0.31403
   3999.00        0.01514       -0.32120
   4000.00        0.01514       -0.32831
   4001.00        0.01514       -0.33531
   4002.00        0.01514       -0.34224
   4003.00        0.01514       -0.34906
   4004.00        0.01514       -0.35577
   4005.00        0.01514       -0.36238
   4006.00        0.01562       -0.36887
   4007.00        0.01611       -0.37523
   4008.00        0.01660       -0.38147
   4009.00        0.01709       -0.38756
   4010.00        0.01758       -0.39351
   4011.00        0.01807       -0.39931
   4012.00        0.01855       -0.40497
   4013.00        0.01904       -0.41045
   4014.00        0.01953       -0.41577
   4015.00        0.02002       -0.42091
   4016.00        0.02051       -0.42589
   4017.00        0.02100       -0.43069
   4018.00        0.02148       -0.43530
   4019.00        0.02197       -0.43971
   4020.00        0.02246       -0.44395
   4021.00        0.02295       -0.44798
   4022.00        0.02344       -0.45181
   4023.00        0.02393       -0.45544
   4024.00        0.02441       -0.45886
   4025.00        0.02490       -0.46208
   4026.00        0.02539       -0.46509
   4027.00        0.02588       -0.46788
   4028.00        0.02588       -0.47046
   4029.00        0.02588       -0.47282
   4030.00        0.02588       -0.47498
   4031.00        0.02588       -0.47693
   4032.00        0.02588       -0.47865
   4033.00        0.02588       -0.48016
   4034.00        0.02588       -0.48146
   4035.00        0.02588       -0.48256
   4036.00        0.02588       -0.48344
   4037.00        0.02588       -0.48412
   4038.00        0.02588       -0.48457
   4039.00        0.02588       -0.48485
   4040.00        0.02588       -0.48491
   4041.00        0.02588       -0.48477
   4042.00        0.02588       -0.48445
   4043.00        0.02588       -0.48393
   4044.00        0.02588       -0.48325
   4045.00        0.02588       -0.48236
   4046.00        0.02539       -0.48131
   4047.00        0.02490       -0.48009
   4048.00        0.02441       -0.47870
   4049.00        0.02393       -0.47714
   4050.00        0.02344       -0.47543
   4051.00        0.02295       -0.47359
   4052.00        0.02246       -0.47159
   4053.00        0.02197       -0.46945
   4054.00        0.02148       -0.46719
   4055.00        0.02100       -0.46481
   4056.00        0.02051       -0.46230
   4057.00        0.02002       -0.45969
   4058.00        0.01953       -0.45697
   4059.00        0.01904       -0.45415
   4060.00        0.01855       -0.45125
   4061.00        0.01807       -0.44826
   4062.00        0.01758       -0.44519
   4063.00        0.01709       -0.44206
   4064.00        0.01660       -0.43886
   4065.00        0.01611       -0.43561
   4066.00        0.01562       -0.43230
   4067.00        0.01465       -0.42896
   4068.00        0.01367       -0.42557
   4069.00        0.01270       -0.42215
   4070.00        0.01172       -0.41870
   4071.00        0.01074       -0.41524
   4072.00        0.00977       -0.41177
   4073.00        0.00879       -0.40828
   4074.00        0.00781       -0.40480
   4075.00        0.00684       -0.40131
   4076.00        0.00586       -0.39783
   4077.00        0.00488       -0.39436
   4078.00        0.00391       -0.39091
   4079.00        0.00293       -0.38747
   4080.00        0.00195       -0.38406
   4081.00        0.00098       -0.38068
   4082.00        0.00049       -0.37732
   4083.00        0.00000       -0.37399
   4084.00       -0.00049       -0.37070
   4085.00       -0.00098       -0.36745
   4086.00       -0.00146       -0.36423
   4087.00       -0.00195       -0.36104
   4088.00       -0.00244       -0.35789
   4089.00       -0.00293       -0.35480
   4090.00       -0.00342       -0.35175
   4091.00       -0.00391       -0.34872
   4092.00       -0.00439       -0.34575
   4093.00       -0.00488       -0.34280
   4094.00       -0.00537       -0.33990
   4095.00       -0.00586       -0.33705
   4096.00       -0.00635       -0.33423
   4097.00       -0.00684       -0.33144
   4098.00       -0.00732       -0.32869
   4099.00       -0.00781       -0.32596
   4100.00       -0.00830       -0.32327
   4101.00       -0.00879       -0.32060
   4102.00       -0.00928       -0.31795
   4103.00       -0.00977       -0.31532
   4104.00       -0.01025       -0.31271
   4105.00       -0.01074       -0.31012
   4106.00       -0.01123       -0.30753
   4107.00       -0.01172       -0.30495
   4108.00       -0.01221       -0.30237
   4109.00       -0.01270       -0.29979
   4110.00       -0.01318       -0.29720
   4111.00       -0.01367       -0.29459
   4112.00       -0.01416       -0.29198
   4113.00       -0.01465       -0.28934
   4114.00       -0.01514       -0.28668
   4115.00       -0.01562       -0.28400
   4116.00       -0.01611       -0.28130
   4117.00       -0.01660       -0.27853
   4118.00       -0.01709       -0.27574
   4119.00       -0.01758       -0.27292
   4120.00       -0.01807       -0.27003
   4121.00       -0.01855       -0.26709
   4122.00       -0.01904       -0.26411
   4123.00       -0.01953       -0.26106
   4124.00       -0.02002       -0.25795
   4125.00       -0.02051       -0.25478
   4126.00       -0.02100       -0.25154
   4127.00       -0.02148       -0.24823
   4128.00       -0.02197       -0.24484
   4129.00       -0.02246       -0.24138
   4130.00       -0.02295       -0.23785
   4131.00       -0.02344       -0.23424
   4132.00       -0.02393       -0.23055
   4133.00       -0.02441       -0.22676
   4134.00       -0.02490       -0.22290
   4135.00       -0.02539       -0.21896
   4136.00       -0.02588       -0.21494
   4137.00       -0.02637       -0.21083
   4138.00       -0.02686       -0.20663
   4139.00       -0.02734       -0.20236
   4140.00       -0.02783       -0.19800
   4141.00       -0.02832       -0.19357
   4142.00       -0.02881       -0.18906
   4143.00       -0.02930       -0.18446
   4144.00       -0.02930       -0.17979
   4145.00       -0.02930       -0.17506
   4146.00       -0.02930       -0.17026
   4147.00       -0.02930       -0.16537
   4148.00       -0.02930       -0.16045
   4149.00       -0.02930       -0.15544
   4150.00       -0.02930       -0.15039
   4151.00       -0.02930       -0.14529
   4152.00       -0.02930       -0.14015
   4153.00       -0.02930       -0.13495
   4154.00       -0.02930       -0.12973
   4155.00       -0.02930       -0.12447
   4156.00       -0.02930       -0.11919
   4157.00       -0.02930       -0.11388
   4158.00       -0.02930       -0.10855
   4159.00       -0.02930       -0.10323
   4160.00       -0.02930       -0.09789
   4161.00       -0.02930       -0.09256
   4162.00       -0.02930       -0.08723
   4163.00       -0.02930       -0.08192
   4164.00       -0.02930       -0.07664
   4165.00       -0.02930       -0.07138
   4166.00       -0.02930       -0.06616
   4167.00       -0.02930       -0.06099
   4168.00       -0.02930       -0.05586
   4169.00       -0.02881       -0.05078
   4170.00       -0.02832       -0.04576
   4171.00       -0.02783       -0.04082
   4172.00       -0.02734       -0.03595
   4173.00       -0.02686       -0.03116
   4174.00       -0.02637       -0.02644
   4175.00       -0.02588       -0.02184
   4176.00       -0.02539       -0.01732
   4177.00       -0.02490       -0.01291
   4178.00       -0.02441       -0.00862
   4179.00       -0.02393       -0.00444
   4180.00       -0.02344       -0.00038
   4181.00       -0.02295        0.00356
   4182.00       -0.02246        0.00735
   4183.00       -0.02197        0.01102
   4184.00       -0.02148        0.01454
   4185.00       -0.02100        0.01793
   4186.00       -0.02051        0.02116
   4187.00       -0.02002        0.02425
   4188.00       -0.01953        0.02718
   4189.00       -0.01904        0.02995
   4190.00       -0.01855        0.03258
   4191.00       -0.01807        0.03503
   4192.00       -0.01758        0.03732
   4193.00       -0.01709        0.03946
   4194.00       -0.01709        0.04143
   4195.00       -0.01709        0.04323
   4196.00       -0.01709        0.04486
   4197.00       -0.01709        0.04634
   4198.00       -0.01709        0.04765
   4199.00       -0.01709        0.04880
   4200.00       -0.01709        0.04977
   4201.00       -0.01709        0.05060
   4202.00       -0.01709        0.05125
   4203.00       -0.01709        0.05176
   4204.00       -0.01709        0.05211
   4205.00       -0.01709        0.05231
   4206.00       -0.01709        0.05235
   4207.00       -0.01709        0.05226
   4208.00       -0.01709        0.05202
   4209.00       -0.01709        0.05164
   4210.00       -0.01709        0.05113
   4211.00       -0.01709        0.05049
   4212.00       -0.01709        0.04971
   4213.00       -0.01709        0.04883
   4214.00       -0.01709        0.04782
   4215.00       -0.01709        0.04671
   4216.00       -0.01709        0.04549
   4217.00       -0.01709        0.04417
   4218.00       -0.01709        0.04276
   4219.00       -0.01709        0.04124
   4220.00       -0.01709        0.03966
   4221.00       -0.01709        0.03799
   4222.00       -0.01709        0.03625
   4223.00       -0.01709        0.03445
   4224.00       -0.01709        0.03259
   4225.00       -0.01709        0.03069
   4226.00       -0.01709        0.02872
   4227.00       -0.01709        0.02670
   4228.00       -0.01709        0.02466
   4229.00       -0.01709        0.02258
   4230.00       -0.01709        0.02048
   4231.00       -0.01709        0.01836
   4232.00       -0.01709        0.01622
   4233.00       -0.01709        0.01408
   4234.00       -0.01709        0.01193
   4235.00       -0.01709        0.00978
   4236.00       -0.01709        0.00763
   4237.00       -0.01709        0.00549
   4238.00       -0.01709        0.00337
   4239.00       -0.01709        0.00128
   4240.00       -0.01709       -0.00081
   4241.00       -0.01709       -0.00285
   4242.00       -0.01709       -0.00488
   4243.00       -0.01709       -0.00687
   4244.00       -0.01709       -0.00883
   4245.00       -0.01709       -0.01074
   4246.00       -0.01709       -0.01262
   4247.00       -0.01709       -0.01447
   4248.00       -0.01709       -0.01625
   4249.00       -0.01709       -0.01799
   4250.00       -0.01709       -0.01968
   4251.00       -0.01709       -0.02133
   4252.00       -0.01709       -0.02293
   4253.00       -0.01709       -0.02448
   4254.00       -0.01709       -0.02597
   4255.00       -0.01709       -0.02742
   4256.00       -0.01709       -0.02881
   4257.00       -0.01709       -0.03015
   4258.00       -0.01709       -0.03145
   4259.00       -0.01709       -0.03270
   4260.00       -0.01709       -0.03391
   4261.00       -0.01709       -0.03506
   4262.00       -0.01709       -0.03618
   4263.00       -0.01709       -0.03726
   4264.00       -0.01660       -0.03830
   4265.00       -0.01611       -0.03929
   4266.00       -0.01562       -0.04027
   4267.00       -0.01514       -0.04120
   4268.00       -0.01465       -0.04211
   4269.00       -0.01416       -0.04300
   4270.00       -0.01367       -0.04385
   4271.00       -0.01318       -0.04471
   4272.00       -0.01270       -0.04553
   4273.00       -0.01221       -0.04636
   4274.00       -0.01172       -0.04716
   4275.00       -0.01123       -0.04797
   4276.00       -0.01025       -0.04878
   4277.00       -0.00928       -0.04959
   4278.00       -0.00830       -0.05042
   4279.00       -0.00732       -0.05124
   4280.00       -0.00635       -0.05209
   4281.00       -0.00537       -0.05296
   4282.00       -0.00439       -0.05386
   4283.00       -0.00342       -0.05478
   4284.00       -0.00244       -0.05574
   4285.00       -0.00146       -0.05673
   4286.00       -0.00049       -0.05777
   4287.00        0.00049       -0.05884
   4288.00        0.00146       -0.05997
   4289.00        0.00244       -0.06114
   4290.00        0.00391       -0.06238
   4291.00        0.00537       -0.06366
   4292.00        0.00684       -0.06502
   4293.00        0.00830       -0.06644
   4294.00        0.00977       -0.06792
   4295.00        0.01123       -0.06947
   4296.00        0.01270       -0.07111
   4297.00        0.01416       -0.07281
   4298.00        0.01562       -0.07462
   4299.00        0.01709       -0.07648
   4300.00        0.01855       -0.07843
   4301.00        0.02002       -0.08047
   4302.00        0.02148       -0.08260
   4303.00        0.02295       -0.08481
   4304.00        0.02441       -0.08713
   4305.00        0.02588       -0.08952
   4306.00        0.02734       -0.09201
   4307.00        0.02881       -0.09460
   4308.00        0.03027       -0.09727
   4309.00        0.03174       -0.10005
   4310.00        0.03320       -0.10292
   4311.00        0.03467       -0.10590
   4312.00        0.03564       -0.10895
   4313.00        0.03662       -0.11211
   4314.00        0.03760       -0.11536
   4315.00        0.03857       -0.11870
   4316.00        0.03955       -0.12213
   4317.00        0.04053       -0.12566
   4318.00        0.04150       -0.12927
   4319.00        0.04248       -0.13298
   4320.00        0.04346       -0.13678
   4321.00        0.04443       -0.14066
   4322.00        0.04541       -0.14462
   4323.00        0.04639       -0.14867
   4324.00        0.04736       -0.15279
   4325.00        0.04834       -0.15698
   4326.00        0.04883       -0.16127
   4327.00        0.04932       -0.16562
   4328.00        0.04980       -0.17003
   4329.00        0.05029       -0.17451
   4330.00        0.05078       -0.17908
   4331.00        0.05127       -0.18369
   4332.00        0.05176       -0.18835
   4333.00        0.05225       -0.19308
   4334.00        0.05273       -0.19786
   4335.00        0.05322       -0.20268
   4336.00        0.05371       -0.20755
   4337.00        0.05420       -0.21246
   4338.00        0.05469       -0.21742
   4339.00        0.05469       -0.22241
   4340.00        0.05469       -0.22743
   4341.00        0.05469       -0.23248
   4342.00        0.05469       -0.23755
   4343.00        0.05469       -0.24265
   4344.00        0.05469       -0.24776
   4345.00        0.05469       -0.25288
   4346.00        0.05469       -0.25803
   4347.00        0.05469       -0.26317
   4348.00        0.05469       -0.26831
   4349.00        0.05469       -0.27345
   4350.00        0.05469       -0.27859
   4351.00        0.05469       -0.28372
   4352.00        0.05469       -0.28885
   4353.00        0.05469       -0.29395
   4354.00        0.05420       -0.29904
   4355.00        0.05371       -0.30409
   4356.00        0.05322       -0.30914
   4357.00        0.05273       -0.31415
   4358.00        0.05225       -0.31912
   4359.00        0.05176       -0.32407
   4360.00        0.05127       -0.32896
   4361.00        0.05078       -0.33382
   4362.00        0.05029       -0.33864
   4363.00        0.04980       -0.34340
   4364.00        0.04932       -0.34811
   4365.00        0.04883       -0.35277
   4366.00        0.04834       -0.35736
   4367.00        0.04785       -0.36191
   4368.00        0.04736       -0.36638
   4369.00        0.04688       -0.37079
   4370.00        0.04590       -0.37512
   4371.00        0.04492       -0.37938
   4372.00        0.04395       -0.38358
   4373.00        0.04297       -0.38768
   4374.00        0.04199       -0.39172
   4375.00        0.04102       -0.39568
   4376.00        0.04004       -0.39954
   4377.00        0.03906       -0.40332
   4378.00        0.03809       -0.40701
   4379.00        0.03711       -0.41061
   4380.00        0.03613       -0.41412
   4381.00        0.03516       -0.41754
   4382.00        0.03418       -0.42085
   4383.00        0.03320       -0.42409
   4384.00        0.03223       -0.42720
   4385.00        0.03125       -0.43022
   4386.00        0.02979       -0.43314
   4387.00        0.02832       -0.43596
   4388.00        0.02686       -0.43867
   4389.00        0.02539       -0.44127
   4390.00        0.02393       -0.44377
   4391.00        0.02246       -0.44617
   4392.00        0.02100       -0.44844
   4393.00        0.01953       -0.45062
   4394.00        0.01807       -0.45268
   4395.00        0.01660       -0.45464
   4396.00        0.01514       -0.45647
   4397.00        0.01367       -0.45821
   4398.00        0.01221       -0.45982
   4399.00        0.01074       -0.46132
   4400.00        0.00928       -0.46272
   4401.00        0.00732       -0.46400
   4402.00        0.00537       -0.46518
   4403.00        0.00342       -0.46623
   4404.00        0.00146       -0.46718
   4405.00       -0.00049       -0.46802
   4406.00       -0.00244       -0.46875
   4407.00       -0.00439       -0.46938
   4408.00       -0.00635       -0.46988
   4409.00       -0.00830       -0.47028
   4410.00       -0.01025       -0.47057
   4411.00       -0.01221       -0.47076
   4412.00       -0.01416       -0.47084
   4413.00       -0.01611       -0.47083
   4414.00       -0.01807       -0.47069
   4415.00       -0.02002       -0.47046
   4416.00       -0.02197       -0.47014
   4417.00       -0.02393       -0.46970
   4418.00       -0.02588       -0.46918
   4419.00       -0.02783       -0.46855
   4420.00       -0.02979       -0.46782
   4421.00       -0.03125       -0.46701
   4422.00       -0.03271       -0.46611
   4423.00       -0.03418       -0.46510
   4424.00       -0.03564       -0.46402
   4425.00       -0.03711       -0.46284
   4426.00       -0.03857       -0.46158
   4427.00       -0.04004       -0.46024
   4428.00       -0.04150       -0.45882
   4429.00       -0.04297       -0.45731
   4430.00       -0.04443       -0.45573
   4431.00       -0.04590       -0.45407
   4432.00       -0.04688       -0.45235
   4433.00       -0.04785       -0.45053
   4434.00       -0.04883       -0.44867
   4435.00       -0.04980       -0.44673
   4436.00       -0.05078       -0.44472
   4437.00       -0.05176       -0.44266
   4438.00       -0.05273       -0.44052
   4439.00       -0.05371       -0.43834
   4440.00       -0.05420       -0.43610
   4441.00       -0.05469       -0.43379
   4442.00       -0.05518       -0.43144
   4443.00       -0.05566       -0.42905
   4444.00       -0.05615       -0.42661
   4445.00       -0.05664       -0.42412
   4446.00       -0.05664       -0.42157
   4447.00       -0.05664       -0.41901
   4448.00       -0.05664       -0.41638
   4449.00       -0.05664       -0.41374
   4450.00       -0.05664       -0.41106
   4451.00       -0.05664       -0.40834
   4452.00       -0.05615       -0.40561
   4453.00       -0.05566       -0.40283
   4454.00       -0.05518       -0.40004
   4455.00       -0.05469       -0.39723
   4456.00       -0.05420       -0.39439
   4457.00       -0.05322       -0.39154
   4458.00       -0.05225       -0.38869
   4459.00       -0.05127       -0.38580
   4460.00       -0.05029       -0.38292
   4461.00       -0.04932       -0.38004
   4462.00       -0.04834       -0.37714
   4463.00       -0.04736       -0.37422
   4464.00       -0.04590       -0.37132
   4465.00       -0.04443       -0.36842
   4466.00       -0.04297       -0.36552
   4467.00       -0.04150       -0.36264
   4468.00       -0.04004       -0.35974
   4469.00       -0.03857       -0.35687
   4470.00       -0.03711       -0.35400
   4471.00       -0.03516       -0.35115
   4472.00       -0.03320       -0.34831
   4473.00       -0.03125       -0.34549
   4474.00       -0.02930       -0.34270
   4475.00       -0.02734       -0.33992
   4476.00       -0.02539       -0.33716
   4477.00       -0.02344       -0.33441
   4478.00       -0.02148       -0.33171
   4479.00       -0.01953       -0.32903
   4480.00       -0.01758       -0.32635
   4481.00       -0.01562       -0.32373
   4482.00       -0.01367       -0.32114
   4483.00       -0.01172       -0.31857
   4484.00       -0.00977       -0.31602
   4485.00       -0.00781       -0.31354
   4486.00       -0.00586       -0.31107
   4487.00       -0.00391       -0.30864
   4488.00       -0.00195       -0.30624
   4489.00        0.00000       -0.30389
   4490.00        0.00195       -0.30157
   4491.00        0.00391       -0.29930
   4492.00        0.00586       -0.29706
   4493.00        0.00781       -0.29486
   4494.00        0.00977       -0.29271
   4495.00        0.01172       -0.29059
   4496.00        0.01367       -0.28850
   4497.00        0.01562       -0.28647
   4498.00        0.01758       -0.28445
   4499.00        0.01953       -0.28250
   4500.00        0.02148       -0.28058
   4501.00        0.02344       -0.27869
   4502.00        0.02539       -0.27684
   4503.00        0.02734       -0.27502
   4504.00        0.02930       -0.27325
   4505.00        0.03125       -0.27150
   4506.00        0.03320       -0.26979
   4507.00        0.03516       -0.26811
   4508.00        0.03662       -0.26646
   4509.00        0.03809       -0.26485
   4510.00        0.03955       -0.26324
   4511.00        0.04102       -0.26169
   4512.00        0.04248       -0.26013
   4513.00        0.04395       -0.25861
   4514.00        0.04541       -0.25710
   4515.00        0.04688       -0.25560
   4516.00        0.04785       -0.25414
   4517.00        0.04883       -0.25266
   4518.00        0.04980       -0.25121
   4519.00        0.05078       -0.24974
   4520.00        0.05176       -0.24829
   4521.00        0.05273       -0.24684
   4522.00        0.05371       -0.24538
   4523.00        0.05420       -0.24391
   4524.00        0.05469       -0.24243
   4525.00        0.05518       -0.24095
   4526.00        0.05566       -0.23944
   4527.00        0.05615       -0.23792
   4528.00        0.05664       -0.23636
   4529.00        0.05664       -0.23477
   4530.00        0.05664       -0.23317
   4531.00        0.05664       -0.23152
   4532.00        0.05664       -0.22983
   4533.00        0.05664       -0.22810
   4534.00        0.05664       -0.22632
   4535.00        0.05664       -0.22449
   4536.00        0.05615       -0.22261
   4537.00        0.05566       -0.22066
   4538.00        0.05518       -0.21866
   4539.00        0.05469       -0.21658
   4540.00        0.05420       -0.21445
   4541.00        0.05371       -0.21223
   4542.00        0.05322       -0.20993
   4543.00        0.05225       -0.20757
   4544.00        0.05127       -0.20511
   4545.00        0.05029       -0.20256
   4546.00        0.04932       -0.19994
   4547.00        0.04834       -0.19720
   4548.00        0.04736       -0.19438
   4549.00        0.04639       -0.19145
   4550.00        0.04541       -0.18843
   4551.00        0.04395       -0.18530
   4552.00        0.04248       -0.18207
   4553.00        0.04102       -0.17871
   4554.00        0.03955       -0.17526
   4555.00        0.03809       -0.17169
   4556.00        0.03662       -0.16800
   4557.00        0.03516       -0.16420
   4558.00        0.03369       -0.16029
   4559.00        0.03223       -0.15625
   4560.00        0.03076       -0.15210
   4561.00        0.02930       -0.14784
   4562.00        0.02734       -0.14345
   4563.00        0.02539       -0.13895
   4564.00        0.02344       -0.13432
   4565.00        0.02148       -0.12959
   4566.00        0.01953       -0.12474
   4567.00        0.01758       -0.11977
   4568.00        0.01562       -0.11469
   4569.00        0.01367       -0.10950
   4570.00        0.01172       -0.10420
   4571.00        0.00977       -0.09879
   4572.00        0.00781       -0.09328
   4573.00        0.00586       -0.08768
   4574.00        0.00391       -0.08195
   4575.00        0.00195       -0.07616
   4576.00        0.00000       -0.07027
   4577.00       -0.00195       -0.06429
   4578.00       -0.00391       -0.05823
   4579.00       -0.00586       -0.05209
   4580.00       -0.00781       -0.04588
   4581.00       -0.00977       -0.03961
   4582.00       -0.01172       -0.03328
   4583.00       -0.01367       -0.02689
   4584.00       -0.01562       -0.02043
   4585.00       -0.01709       -0.01395
   4586.00       -0.01855       -0.00743
   4587.00       -0.02002       -0.00087
   4588.00       -0.02148        0.00571
   4589.00       -0.02295        0.01231
   4590.00       -0.02441        0.01892
   4591.00       -0.02588        0.02554
   4592.00       -0.02734        0.03215
   4593.00       -0.02881        0.03874
   4594.00       -0.03027        0.04533
   4595.00       -0.03174        0.05188
   4596.00       -0.03320        0.05840
   4597.00       -0.03467        0.06488
   4598.00       -0.03564        0.07130
   4599.00       -0.03662        0.07768
   4600.00       -0.03760        0.08398
   4601.00       -0.03857        0.09021
   4602.00       -0.03955        0.09636
   4603.00       -0.04053        0.10242
   4604.00       -0.04150        0.10838
   4605.00       -0.04248        0.11424
   4606.00       -0.04346        0.11998
   4607.00       -0.04395        0.12560
   4608.00       -0.04443        0.13109
   4609.00       -0.04492        0.13644
   4610.00       -0.04541        0.14166
   4611.00       -0.04590        0.14671
   4612.00       -0.04639        0.15161
   4613.00       -0.04688        0.15636
   4614.00       -0.04736        0.16092
   4615.00       -0.04736        0.16530
   4616.00       -0.04736        0.16949
   4617.00       -0.04736        0.17351
   4618.00       -0.04736        0.17731
   4619.00       -0.04736        0.18092
   4620.00       -0.04736        0.18431
   4621.00       -0.04736        0.18750
   4622.00       -0.04688        0.19048
   4623.00       -0.04639        0.19321
   4624.00       -0.04590        0.19572
   4625.00       -0.04541        0.19801
   4626.00       -0.04492        0.20006
   4627.00       -0.04443        0.20187
   4628.00       -0.04395        0.20345
   4629.00       -0.04297        0.20477
   4630.00       -0.04199        0.20586
   4631.00       -0.04102        0.20670
   4632.00       -0.04004        0.20728
   4633.00       -0.03906        0.20761
   4634.00       -0.03809        0.20769
   4635.00       -0.03711        0.20752
   4636.00       -0.03613        0.20709
   4637.00       -0.03467        0.20641
   4638.00       -0.03320        0.20547
   4639.00       -0.03174        0.20430
   4640.00       -0.03027        0.20287
   4641.00       -0.02881        0.20119
   4642.00       -0.02734        0.19925
   4643.00       -0.02588        0.19708
   4644.00       -0.02441        0.19466
   4645.00       -0.02295        0.19200
   4646.00       -0.02148        0.18912
   4647.00       -0.02002        0.18599
   4648.00       -0.01807        0.18263
   4649.00       -0.01611        0.17905
   4650.00       -0.01416        0.17525
   4651.00       -0.01221        0.17123
   4652.00       -0.01025        0.16699
   4653.00       -0.00830        0.16257
   4654.00       -0.00635        0.15793
   4655.00       -0.00439        0.15309
   4656.00       -0.00244        0.14806
   4657.00       -0.00049        0.14285
   4658.00        0.00146        0.13745
   4659.00        0.00342        0.13190
   4660.00        0.00537        0.12616
   4661.00        0.00732        0.12027
   4662.00        0.00928        0.11424
   4663.00        0.01123        0.10805
   4664.00        0.01318        0.10173
   4665.00        0.01514        0.09526
   4666.00        0.01709        0.08868
   4667.00        0.01855        0.08199
   4668.00        0.02002        0.07518
   4669.00        0.02148        0.06827
   4670.00        0.02295        0.06125
   4671.00        0.02441        0.05415
   4672.00        0.02588        0.04698
   4673.00        0.02734        0.03973
   4674.00        0.02881        0.03241
   4675.00        0.03027        0.02504
   4676.00        0.03174        0.01762
   4677.00        0.03271        0.01015
   4678.00        0.03369        0.00266
   4679.00        0.03467       -0.00488
   4680.00        0.03564       -0.01244
   4681.00        0.03662       -0.02000
   4682.00        0.03760       -0.02757
   4683.00        0.03857       -0.03514
   4684.00        0.03955       -0.04271
   4685.00        0.04004       -0.05026
   4686.00        0.04053       -0.05779
   4687.00        0.04102       -0.06529
   4688.00        0.04150       -0.07275
   4689.00        0.04199       -0.08018
   4690.00        0.04248       -0.08755
   4691.00        0.04297       -0.09488
   4692.00        0.04297       -0.10214
   4693.00        0.04297       -0.10934
   4694.00        0.04297       -0.11646
   4695.00        0.04297       -0.12350
   4696.00        0.04297       -0.13046
   4697.00        0.04297       -0.13733
   4698.00        0.04297       -0.14412
   4699.00        0.04248       -0.15079
   4700.00        0.04199       -0.15736
   4701.00        0.04150       -0.16382
   4702.00        0.04102       -0.17017
   4703.00        0.04053       -0.17639
   4704.00        0.04004       -0.18250
   4705.00        0.03955       -0.18848
   4706.00        0.03906       -0.19431
   4707.00        0.03809       -0.20001
   4708.00        0.03711       -0.20558
   4709.00        0.03613       -0.21100
   4710.00        0.03516       -0.21628
   4711.00        0.03418       -0.22141
   4712.00        0.03320       -0.22638
   4713.00        0.03223       -0.23119
   4714.00        0.03125       -0.23584
   4715.00        0.03027       -0.24034
   4716.00        0.02930       -0.24467
   4717.00        0.02832       -0.24884
   4718.00        0.02734       -0.25284
   4719.00        0.02637       -0.25667
   4720.00        0.02539       -0.26031
   4721.00        0.02393       -0.26379
   4722.00        0.02246       -0.26711
   4723.00        0.02100       -0.27023
   4724.00        0.01953       -0.27319
   4725.00        0.01807       -0.27599
   4726.00        0.01660       -0.27858
   4727.00        0.01514       -0.28101
   4728.00        0.01367       -0.28325
   4729.00        0.01221       -0.28532
   4730.00        0.01123       -0.28722
   4731.00        0.01025       -0.28893
   4732.00        0.00928       -0.29045
   4733.00        0.00830       -0.29181
   4734.00        0.00732       -0.29300
   4735.00        0.00635       -0.29401
   4736.00        0.00537       -0.29485
   4737.00        0.00439       -0.29552
   4738.00        0.00342       -0.29601
   4739.00        0.00244       -0.29634
   4740.00        0.00146       -0.29651
   4741.00        0.00049       -0.29651
   4742.00       -0.00049       -0.29634
   4743.00       -0.00146       -0.29604
   4744.00       -0.00195       -0.29556
   4745.00       -0.00244       -0.29494
   4746.00       -0.00293       -0.29417
   4747.00       -0.00342       -0.29326
   4748.00       -0.00391       -0.29219
   4749.00       -0.00439       -0.29100
   4750.00       -0.00488       -0.28966
   4751.00       -0.00537       -0.28819
   4752.00       -0.00586       -0.28661
   4753.00       -0.00635       -0.28488
   4754.00       -0.00635       -0.28305
   4755.00       -0.00635       -0.28108
   4756.00       -0.00635       -0.27902
   4757.00       -0.00635       -0.27684
   4758.00       -0.00635       -0.27455
   4759.00       -0.00635       -0.27217
   4760.00       -0.00635       -0.26970
   4761.00       -0.00635       -0.26712
   4762.00       -0.00586       -0.26447
   4763.00       -0.00537       -0.26172
   4764.00       -0.00488       -0.25890
   4765.00       -0.00439       -0.25600
   4766.00       -0.00391       -0.25302
   4767.00       -0.00342       -0.24998
   4768.00       -0.00293       -0.24689
   4769.00       -0.00244       -0.24371
   4770.00       -0.00195       -0.24049
   4771.00       -0.00146       -0.23723
   4772.00       -0.00098       -0.23390
   4773.00        0.00000       -0.23055
   4774.00        0.00098       -0.22714
   4775.00        0.00195       -0.22371
   4776.00        0.00293       -0.22023
   4777.00        0.00391       -0.21674
   4778.00        0.00488       -0.21321
   4779.00        0.00586       -0.20967
   4780.00        0.00684       -0.20612
   4781.00        0.00781       -0.20253
   4782.00        0.00879       -0.19894
   4783.00        0.00977       -0.19534
   4784.00        0.01074       -0.19173
   4785.00        0.01172       -0.18811
   4786.00        0.01270       -0.18449
   4787.00        0.01367       -0.18088
   4788.00        0.01465       -0.17726
   4789.00        0.01562       -0.17365
   4790.00        0.01660       -0.17003
   4791.00        0.01758       -0.16643
   4792.00        0.01855       -0.16284
   4793.00        0.01953       -0.15924
   4794.00        0.02051       -0.15567
   4795.00        0.02148       -0.15210
   4796.00        0.02246       -0.14853
   4797.00        0.02344       -0.14499
   4798.00        0.02441       -0.14145
   4799.00        0.02539       -0.13792
   4800.00        0.02637       -0.13440
   4801.00        0.02734       -0.13089
   4802.00        0.02832       -0.12740
   4803.00        0.02930       -0.12392
   4804.00        0.03027       -0.12044
   4805.00        0.03125       -0.11696
   4806.00        0.03223       -0.11349
   4807.00        0.03320       -0.11003
   4808.00        0.03418       -0.10657
   4809.00        0.03516       -0.10310
   4810.00        0.03613       -0.09966
   4811.00        0.03711       -0.09619
   4812.00        0.03760       -0.09273
   4813.00        0.03809       -0.08925
   4814.00        0.03857       -0.08577
   4815.00        0.03906       -0.08228
   4816.00        0.03955       -0.07877
   4817.00        0.04004       -0.07524
   4818.00        0.04053       -0.07170
   4819.00        0.04102       -0.06815
   4820.00        0.04150       -0.06456
   4821.00        0.04199       -0.06094
   4822.00        0.04248       -0.05730
   4823.00        0.04297       -0.05362
   4824.00        0.04297       -0.04991
   4825.00        0.04297       -0.04616
   4826.00        0.04297       -0.04237
   4827.00        0.04297       -0.03854
   4828.00        0.04297       -0.03468
   4829.00        0.04297       -0.03076
   4830.00        0.04297       -0.02679
   4831.00        0.04297       -0.02277
   4832.00        0.04297       -0.01869
   4833.00        0.04248       -0.01456
   4834.00        0.04199       -0.01038
   4835.00        0.04150       -0.00612
   4836.00        0.04102       -0.00182
   4837.00        0.04053        0.00256
   4838.00        0.04004        0.00700
   4839.00        0.03955        0.01151
   4840.00        0.03906        0.01608
   4841.00        0.03857        0.02074
   4842.00        0.03760        0.02544
   4843.00        0.03662        0.03023
   4844.00        0.03564        0.03508
   4845.00        0.03467        0.04001
   4846.00        0.03369        0.04501
   4847.00        0.03271        0.05008
   4848.00        0.03174        0.05522
   4849.00        0.03076        0.06044
   4850.00        0.02979        0.06572
   4851.00        0.02881        0.07108
   4852.00        0.02783        0.07651
   4853.00        0.02637        0.08200
   4854.00        0.02490        0.08755
   4855.00        0.02344        0.09319
   4856.00        0.02197        0.09889
   4857.00        0.02051        0.10464
   4858.00        0.01904        0.11047
   4859.00        0.01758        0.11635
   4860.00        0.01611        0.12228
   4861.00        0.01465        0.12828
   4862.00        0.01318        0.13432
   4863.00        0.01172        0.14043
   4864.00        0.01025        0.14656
   4865.00        0.00879        0.15276
   4866.00        0.00732        0.15900
   4867.00        0.00586        0.16527
   4868.00        0.00439        0.17157
   4869.00        0.00293        0.17790
   4870.00        0.00146        0.18428
   4871.00        0.00000        0.19067
   4872.00       -0.00146        0.19708
   4873.00       -0.00293        0.20351
   4874.00       -0.00439        0.20996
   4875.00       -0.00586        0.21642
   4876.00       -0.00732        0.22287
   4877.00       -0.00879        0.22934
   4878.00       -0.01025        0.23581
   4879.00       -0.01172        0.24226
   4880.00       -0.01318        0.24870
   4881.00       -0.01465        0.25513
   4882.00       -0.01611        0.26155
   4883.00       -0.01758        0.26793
   4884.00       -0.01904        0.27429
   4885.00       -0.02002        0.28062
   4886.00       -0.02100        0.28691
   4887.00       -0.02197        0.29317
   4888.00       -0.02295        0.29938
   4889.00       -0.02393        0.30554
   4890.00       -0.02490        0.31165
   4891.00       -0.02588        0.31770
   4892.00       -0.02686        0.32368
   4893.00       -0.02783        0.32962
   4894.00       -0.02881        0.33548
   4895.00       -0.02979        0.34126
   4896.00       -0.03076        0.34697
   4897.00       -0.03174        0.35258
   4898.00       -0.03223        0.35814
   4899.00       -0.03271        0.36359
   4900.00       -0.03320        0.36896
   4901.00       -0.03369        0.37422
   4902.00       -0.03418        0.37939
   4903.00       -0.03467        0.38446
   4904.00       -0.03516        0.38943
   4905.00       -0.03564        0.39429
   4906.00       -0.03613        0.39905
   4907.00       -0.03662        0.40369
   4908.00       -0.03711        0.40820
   4909.00       -0.03711        0.41261
   4910.00       -0.03711        0.41690
   4911.00       -0.03711        0.42108
   4912.00       -0.03711        0.42513
   4913.00       -0.03711        0.42905
   4914.00       -0.03711        0.43285
   4915.00       -0.03711        0.43651
   4916.00       -0.03711        0.44006
   4917.00       -0.03711        0.44347
   4918.00       -0.03711        0.44676
   4919.00       -0.03711        0.44992
   4920.00       -0.03711        0.45294
   4921.00       -0.03711        0.45583
   4922.00       -0.03662        0.45860
   4923.00       -0.03613        0.46123
   4924.00       -0.03564        0.46373
   4925.00       -0.03516        0.46611
   4926.00       -0.03467        0.46835
   4927.00       -0.03418        0.47047
   4928.00       -0.03369        0.47246
   4929.00       -0.03320        0.47432
   4930.00       -0.03271        0.47607
   4931.00       -0.03223        0.47769
   4932.00       -0.03174        0.47919
   4933.00       -0.03125        0.48056
   4934.00       -0.03076        0.48183
   4935.00       -0.03027        0.48297
   4936.00       -0.02979        0.48401
   4937.00       -0.02930        0.48494
   4938.00       -0.02832        0.48575
   4939.00       -0.02734        0.48647
   4940.00       -0.02637        0.48708
   4941.00       -0.02539        0.48758
   4942.00       -0.02441        0.48799
   4943.00       -0.02344        0.48831
   4944.00       -0.02246        0.48856
   4945.00       -0.02148        0.48869
   4946.00       -0.02051        0.48877
   4947.00       -0.01953        0.48875
   4948.00       -0.01855        0.48868
   4949.00       -0.01758        0.48853
   4950.00       -0.01660        0.48831
   4951.00       -0.01562        0.48804
   4952.00       -0.01465        0.48770
   4953.00       -0.01367        0.48732
   4954.00       -0.01270        0.48688
   4955.00       -0.01172        0.48640
   4956.00       -0.01074        0.48589
   4957.00       -0.00977        0.48534
   4958.00       -0.00879        0.48474
   4959.00       -0.00781        0.48413
   4960.00       -0.00684        0.48349
   4961.00       -0.00586        0.48283
   4962.00       -0.00488        0.48216
   4963.00       -0.00391        0.48148
   4964.00       -0.00293        0.48077
   4965.00       -0.00244        0.48009
   4966.00       -0.00195        0.47939
   4967.00       -0.00146        0.47868
   4968.00       -0.00098        0.47798
   4969.00       -0.00049        0.47729
   4970.00        0.00000        0.47662
   4971.00        0.00049        0.47597
   4972.00        0.00098        0.47531
   4973.00        0.00146        0.47469
   4974.00        0.00195        0.47409
   4975.00        0.00244        0.47350
   4976.00        0.00293        0.47295
   4977.00        0.00342        0.47241
   4978.00        0.00391        0.47191
   4979.00        0.00439        0.47144
   4980.00        0.00488        0.47099
   4981.00        0.00537        0.47058
   4982.00        0.00586        0.47021
   4983.00        0.00635        0.46986
   4984.00        0.00684        0.46954
   4985.00        0.00732        0.46925
   4986.00        0.00781        0.46899
   4987.00        0.00830        0.46878
   4988.00        0.00879        0.46858
   4989.00        0.00928        0.46841
   4990.00        0.00928        0.46828
   4991.00        0.00928        0.46815
   4992.00        0.00928        0.46806
   4993.00        0.00928        0.46800
   4994.00        0.00928        0.46796
   4995.00        0.00928        0.46793
   4996.00        0.00928        0.46790
   4997.00        0.00928        0.46790
   4998.00        0.00928        0.46790
   4999.00        0.00928        0.46791
   5000.00        0.00928        0.46791
   5001.00        0.00928        0.46793
   5002.00        0.00928        0.46793
   5003.00        0.00928        0.46793
   5004.00        0.00928        0.46790
   5005.00        0.00928        0.46786
   5006.00        0.00928        0.46780
   5007.00        0.00928        0.46771
   5008.00        0.00928        0.46761
   5009.00        0.00928        0.46745
   5010.00        0.00928        0.46727
   5011.00        0.00928        0.46703
   5012.00        0.00928        0.46675
   5013.00        0.00928        0.46642
   5014.00        0.00928        0.46602
   5015.00        0.00879        0.46556
   5016.00        0.00830        0.46504
   5017.00        0.00781        0.46445
   5018.00        0.00732        0.46378
   5019.00        0.00684        0.46301
   5020.00        0.00635        0.46217
   5021.00        0.00586        0.46124
   5022.00        0.00537        0.46022
   5023.00        0.00488        0.45911
   5024.00        0.00439        0.45787
   5025.00        0.00391        0.45654
   5026.00        0.00342        0.45511
   5027.00        0.00293        0.45355
   5028.00        0.00244        0.45187
   5029.00        0.00195        0.45009
   5030.00        0.00146        0.44817
   5031.00        0.00098        0.44612
   5032.00        0.00049        0.44395
   5033.00        0.00000        0.44165
   5034.00       -0.00049        0.43921
   5035.00       -0.00098        0.43665
   5036.00       -0.00146        0.43393
   5037.00       -0.00195        0.43109
   5038.00       -0.00244        0.42810
   5039.00       -0.00293        0.42499
   5040.00       -0.00342        0.42172
   5041.00       -0.00391        0.41833
   5042.00       -0.00439        0.41479
   5043.00       -0.00488        0.41112
   5044.00       -0.00537        0.40732
   5045.00       -0.00586        0.40337
   5046.00       -0.00635        0.39929
   5047.00       -0.00635        0.39508
   5048.00       -0.00635        0.39075
   5049.00       -0.00635        0.38629
   5050.00       -0.00635        0.38170
   5051.00       -0.00635        0.37700
   5052.00       -0.00635        0.37218
   5053.00       -0.00635        0.36725
   5054.00       -0.00635        0.36220
   5055.00       -0.00635        0.35706
   5056.00       -0.00635        0.35182
   5057.00       -0.00635        0.34648
   5058.00       -0.00635        0.34105
   5059.00       -0.00635        0.33554
   5060.00       -0.00635        0.32996
   5061.00       -0.00635        0.32431
   5062.00       -0.00635        0.31859
   5063.00       -0.00635        0.31281
   5064.00       -0.00635        0.30698
   5065.00       -0.00635        0.30110
   5066.00       -0.00586        0.29518
   5067.00       -0.00537        0.28923
   5068.00       -0.00488        0.28326
   5069.00       -0.00439        0.27728
   5070.00       -0.00391        0.27129
   5071.00       -0.00342        0.26529
   5072.00       -0.00293        0.25931
   5073.00       -0.00244        0.25333
   5074.00       -0.00195        0.24738
   5075.00       -0.00146        0.24146
   5076.00       -0.00098        0.23557
   5077.00       -0.00049        0.22974
   5078.00        0.00000        0.22394
   5079.00        0.00049        0.21822
   5080.00        0.00098        0.21255
   5081.00        0.00146        0.20697
   5082.00        0.00195        0.20146
   5083.00        0.00244        0.19604
   5084.00        0.00293        0.19072
   5085.00        0.00342        0.18550
   5086.00        0.00391        0.18040
   5087.00        0.00439        0.17542
   5088.00        0.00488        0.17055
   5089.00        0.00537        0.16580
   5090.00        0.00586        0.16119
   5091.00        0.00635        0.15674
   5092.00        0.00684        0.15242
   5093.00        0.00732        0.14825
   5094.00        0.00781        0.14424
   5095.00        0.00830        0.14038
   5096.00        0.00879        0.13669
   5097.00        0.00928        0.13318
   5098.00        0.00977        0.12982
   5099.00        0.01025        0.12665
   5100.00        0.01074        0.12366
   5101.00        0.01123        0.12083
   5102.00        0.01172        0.11821
   5103.00        0.01221        0.11575
   5104.00        0.01270        0.11349
   5105.00        0.01318        0.11142
   5106.00        0.01367        0.10954
   5107.00        0.01416        0.10785
   5108.00        0.01465        0.10635
   5109.00        0.01514        0.10504
   5110.00        0.01562        0.10391
   5111.00        0.01611        0.10298
   5112.00        0.01660        0.10223
   5113.00        0.01709        0.10167
   5114.00        0.01758        0.10130
   5115.00        0.01807        0.10110
   5116.00        0.01855        0.10109
   5117.00        0.01904        0.10126
   5118.00        0.01953        0.10161
   5119.00        0.02002        0.10211
   5120.00        0.02002        0.10280
   5121.00        0.02002        0.10365
   5122.00        0.02002        0.10466
   5123.00        0.02002        0.10583
   5124.00        0.02002        0.10716
   5125.00        0.02002        0.10863
   5126.00        0.02002        0.11024
   5127.00        0.02002        0.11200
   5128.00        0.02002        0.11389
   5129.00        0.02002        0.11591
   5130.00        0.02002        0.11806
   5131.00        0.02002        0.12032
   5132.00        0.02002        0.12270
   5133.00        0.02002        0.12517
   5134.00        0.01953        0.12776
   5135.00        0.01904        0.13043
   5136.00        0.01855        0.13321
   5137.00        0.01807        0.13606
   5138.00        0.01758        0.13901
   5139.00        0.01709        0.14201
   5140.00        0.01660        0.14510
   5141.00        0.01611        0.14824
   5142.00        0.01562        0.15143
   5143.00        0.01514        0.15468
   5144.00        0.01465        0.15799
   5145.00        0.01416        0.16133
   5146.00        0.01367        0.16470
   5147.00        0.01318        0.16812
   5148.00        0.01270        0.17155
   5149.00        0.01221        0.17502
   5150.00        0.01172        0.17850
   5151.00        0.01123        0.18198
   5152.00        0.01025        0.18547
   5153.00        0.00928        0.18898
   5154.00        0.00830        0.19247
   5155.00        0.00732        0.19598
   5156.00        0.00635        0.19948
   5157.00        0.00537        0.20296
   5158.00        0.00439        0.20642
   5159.00        0.00342        0.20987
   5160.00        0.00293        0.21330
   5161.00        0.00244        0.21671
   5162.00        0.00195        0.22009
   5163.00        0.00146        0.22345
   5164.00        0.00098        0.22678
   5165.00        0.00049        0.23007
   5166.00        0.00000        0.23334
   5167.00       -0.00049        0.23657
   5168.00       -0.00098        0.23978
   5169.00       -0.00146        0.24294
   5170.00       -0.00195        0.24606
   5171.00       -0.00244        0.24916
   5172.00       -0.00293        0.25221
   5173.00       -0.00342        0.25523
   5174.00       -0.00391        0.25822
   5175.00       -0.00439        0.26117
   5176.00       -0.00488        0.26410
   5177.00       -0.00537        0.26697
   5178.00       -0.00586        0.26982
   5179.00       -0.00635        0.27263
   5180.00       -0.00684        0.27542
   5181.00       -0.00732        0.27817
   5182.00       -0.00732        0.28088
   5183.00       -0.00732        0.28358
   5184.00       -0.00732        0.28625
   5185.00       -0.00732        0.28889
   5186.00       -0.00732        0.29152
   5187.00       -0.00732        0.29411
   5188.00       -0.00732        0.29669
   5189.00       -0.00732        0.29924
   5190.00       -0.00732        0.30179
   5191.00       -0.00732        0.30431
   5192.00       -0.00732        0.30681
   5193.00       -0.00732        0.30931
   5194.00       -0.00732        0.31180
   5195.00       -0.00732        0.31427
   5196.00       -0.00732        0.31674
   5197.00       -0.00732        0.31920
   5198.00       -0.00732        0.32164
   5199.00       -0.00732        0.32410
   5200.00       -0.00732        0.32654
   5201.00       -0.00732        0.32898
   5202.00       -0.00732        0.33142
   5203.00       -0.00732        0.33386
   5204.00       -0.00732        0.33630
   5205.00       -0.00732        0.33875
   5206.00       -0.00732        0.34119
   5207.00       -0.00732        0.34364
   5208.00       -0.00732        0.34608
   5209.00       -0.00732        0.34854
   5210.00       -0.00732        0.35100
   5211.00       -0.00732        0.35345
   5212.00       -0.00732        0.35591
   5213.00       -0.00732        0.35838
   5214.00       -0.00732        0.36084
   5215.00       -0.00732        0.36330
   5216.00       -0.00732        0.36577
   5217.00       -0.00732        0.36823
   5218.00       -0.00732        0.37068
   5219.00       -0.00732        0.37314
   5220.00       -0.00732        0.37558
   5221.00       -0.00732        0.37802
   5222.00       -0.00732        0.38045
   5223.00       -0.00732        0.38287
   5224.00       -0.00732        0.38528
   5225.00       -0.00732        0.38766
   5226.00       -0.00732        0.39005
   5227.00       -0.00732        0.39240
   5228.00       -0.00732        0.39473
   5229.00       -0.00732        0.39703
   5230.00       -0.00781        0.39931
   5231.00       -0.00830        0.40155
   5232.00       -0.00879        0.40376
   5233.00       -0.00928        0.40594
   5234.00       -0.00977        0.40808
   5235.00       -0.01025        0.41017
   5236.00       -0.01074        0.41222
   5237.00       -0.01123        0.41422
   5238.00       -0.01172        0.41617
   5239.00       -0.01221        0.41806
   5240.00       -0.01270        0.41989
   5241.00       -0.01318        0.42166
   5242.00       -0.01367        0.42337
   5243.00       -0.01416        0.42502
   5244.00       -0.01465        0.42657
   5245.00       -0.01514        0.42809
   5246.00       -0.01562        0.42950
   5247.00       -0.01611        0.43085
   5248.00       -0.01660        0.43211
   5249.00       -0.01709        0.43329
   5250.00       -0.01709        0.43437
   5251.00       -0.01709        0.43538
   5252.00       -0.01709        0.43629
   5253.00       -0.01709        0.43710
   5254.00       -0.01709        0.43782
   5255.00       -0.01709        0.43845
   5256.00       -0.01709        0.43898
   5257.00       -0.01709        0.43939
   5258.00       -0.01709        0.43971
   5259.00       -0.01709        0.43994
   5260.00       -0.01709        0.44005
   5261.00       -0.01709        0.44005
   5262.00       -0.01709        0.43996
   5263.00       -0.01660        0.43974
   5264.00       -0.01611        0.43942
   5265.00       -0.01562        0.43901
   5266.00       -0.01514        0.43848
   5267.00       -0.01465        0.43784
   5268.00       -0.01416        0.43707
   5269.00       -0.01367        0.43622
   5270.00       -0.01318        0.43526
   5271.00       -0.01270        0.43419
   5272.00       -0.01221        0.43300
   5273.00       -0.01123        0.43172
   5274.00       -0.01025        0.43033
   5275.00       -0.00928        0.42885
   5276.00       -0.00830        0.42725
   5277.00       -0.00732        0.42557
   5278.00       -0.00635        0.42377
   5279.00       -0.00537        0.42189
   5280.00       -0.00439        0.41991
   5281.00       -0.00342        0.41783
   5282.00       -0.00244        0.41568
   5283.00       -0.00146        0.41342
   5284.00       -0.00049        0.41109
   5285.00        0.00049        0.40866
   5286.00        0.00146        0.40617
   5287.00        0.00293        0.40359
   5288.00        0.00439        0.40094
   5289.00        0.00586        0.39821
   5290.00        0.00732        0.39542
   5291.00        0.00879        0.39255
   5292.00        0.01025        0.38962
   5293.00        0.01172        0.38661
   5294.00        0.01318        0.38356
   5295.00        0.01465        0.38046
   5296.00        0.01611        0.37729
   5297.00        0.01758        0.37407
   5298.00        0.01904        0.37080
   5299.00        0.02051        0.36749
   5300.00        0.02148        0.36414
   5301.00        0.02246        0.36075
   5302.00        0.02344        0.35732
   5303.00        0.02441        0.35384
   5304.00        0.02539        0.35034
   5305.00        0.02637        0.34680
   5306.00        0.02734        0.34323
   5307.00        0.02832        0.33965
   5308.00        0.02930        0.33603
   5309.00        0.03027        0.33238
   5310.00        0.03125        0.32872
   5311.00        0.03223        0.32504
   5312.00        0.03320        0.32135
   5313.00        0.03418        0.31763
   5314.00        0.03516        0.31390
   5315.00        0.03564        0.31017
   5316.00        0.03613        0.30643
   5317.00        0.03662        0.30266
   5318.00        0.03711        0.29889
   5319.00        0.03760        0.29512
   5320.00        0.03809        0.29135
   5321.00        0.03857        0.28757
   5322.00        0.03906        0.28377
   5323.00        0.03955        0.27998
   5324.00        0.04004        0.27620
   5325.00        0.04053        0.27242
   5326.00        0.04053        0.26862
   5327.00        0.04053        0.26483
   5328.00        0.04053        0.26105
   5329.00        0.04053        0.25726
   5330.00        0.04053        0.25348
   5331.00        0.04053        0.24969
   5332.00        0.04053        0.24593
   5333.00        0.04053        0.24216
   5334.00        0.04053        0.23840
   5335.00        0.04053        0.23465
   5336.00        0.04053        0.23090
   5337.00        0.04053        0.22716
   5338.00        0.04053        0.22342
   5339.00        0.04053        0.21970
   5340.00        0.04004        0.21599
   5341.00        0.03955        0.21228
   5342.00        0.03906        0.20859
   5343.00        0.03857        0.20490
   5344.00        0.03809        0.20122
   5345.00        0.03760        0.19757
   5346.00        0.03711        0.19392
   5347.00        0.03662        0.19028
   5348.00        0.03613        0.18666
   5349.00        0.03564        0.18306
   5350.00        0.03516        0.17947
   5351.00        0.03467        0.17592
   5352.00        0.03418        0.17236
   5353.00        0.03369        0.16884
   5354.00        0.03320        0.16533
   5355.00        0.03271        0.16185
   5356.00        0.03223        0.15839
   5357.00        0.03174        0.15495
   5358.00        0.03125        0.15154
   5359.00        0.03076        0.14816
   5360.00        0.03027        0.14481
   5361.00        0.02979        0.14148
   5362.00        0.02930        0.13820
   5363.00        0.02881        0.13493
   5364.00        0.02832        0.13171
   5365.00        0.02783        0.12852
   5366.00        0.02734        0.12538
   5367.00        0.02686        0.12228
   5368.00        0.02637        0.11922
   5369.00        0.02637        0.11620
   5370.00        0.02637        0.11322
   5371.00        0.02637        0.11029
   5372.00        0.02637        0.10741
   5373.00        0.02637        0.10457
   5374.00        0.02637        0.10179
   5375.00        0.02637        0.09906
   5376.00        0.02637        0.09639
   5377.00        0.02637        0.09377
   5378.00        0.02637        0.09120
   5379.00        0.02637        0.08870
   5380.00        0.02588        0.08626
   5381.00        0.02539        0.08389
   5382.00        0.02490        0.08157
   5383.00        0.02441        0.07932
   5384.00        0.02393        0.07713
   5385.00        0.02344        0.07501
   5386.00        0.02295        0.07297
   5387.00        0.02246        0.07098
   5388.00        0.02197        0.06906
   5389.00        0.02148        0.06721
   5390.00        0.02100        0.06544
   5391.00        0.02051        0.06375
   5392.00        0.02002        0.06212
   5393.00        0.01953        0.06056
   5394.00        0.01904        0.05908
   5395.00        0.01855        0.05768
   5396.00        0.01807        0.05635
   5397.00        0.01758        0.05508
   5398.00        0.01709        0.05389
   5399.00        0.01660        0.05280
   5400.00        0.01562        0.05176
   5401.00        0.01465        0.05080
   5402.00        0.01367        0.04990
   5403.00        0.01270        0.04909
   5404.00        0.01172        0.04834
   5405.00        0.01074        0.04767
   5406.00        0.00977        0.04707
   5407.00        0.00879        0.04654
   5408.00        0.00781        0.04608
   5409.00        0.00684        0.04570
   5410.00        0.00586        0.04538
   5411.00        0.00488        0.04512
   5412.00        0.00391        0.04494
   5413.00        0.00293        0.04482
   5414.00        0.00195        0.04477
   5415.00        0.00098        0.04477
   5416.00        0.00000        0.04485
   5417.00       -0.00098        0.04498
   5418.00       -0.00195        0.04518
   5419.00       -0.00293        0.04543
   5420.00       -0.00391        0.04575
   5421.00       -0.00488        0.04611
   5422.00       -0.00586        0.04654
   5423.00       -0.00684        0.04703
   5424.00       -0.00781        0.04756
   5425.00       -0.00879        0.04814
   5426.00       -0.00977        0.04878
   5427.00       -0.01074        0.04948
   5428.00       -0.01172        0.05022
   5429.00       -0.01270        0.05101
   5430.00       -0.01367        0.05183
   5431.00       -0.01465        0.05272
   5432.00       -0.01562        0.05365
   5433.00       -0.01660        0.05461
   5434.00       -0.01709        0.05563
   5435.00       -0.01758        0.05669
   5436.00       -0.01807        0.05777
   5437.00       -0.01855        0.05891
   5438.00       -0.01904        0.06009
   5439.00       -0.01953        0.06131
   5440.00       -0.02002        0.06256
   5441.00       -0.02051        0.06384
   5442.00       -0.02100        0.06517
   5443.00       -0.02148        0.06654
   5444.00       -0.02148        0.06793
   5445.00       -0.02148        0.06937
   5446.00       -0.02148        0.07083
   5447.00       -0.02148        0.07234
   5448.00       -0.02148        0.07387
   5449.00       -0.02148        0.07544
   5450.00       -0.02148        0.07704
   5451.00       -0.02100        0.07867
   5452.00       -0.02051        0.08034
   5453.00       -0.02002        0.08203
   5454.00       -0.01953        0.08376
   5455.00       -0.01904        0.08549
   5456.00       -0.01855        0.08728
   5457.00       -0.01807        0.08910
   5458.00       -0.01758        0.09093
   5459.00       -0.01709        0.09280
   5460.00       -0.01611        0.09470
   5461.00       -0.01514        0.09662
   5462.00       -0.01416        0.09856
   5463.00       -0.01318        0.10054
   5464.00       -0.01221        0.10252
   5465.00       -0.01123        0.10455
   5466.00       -0.01025        0.10658
   5467.00       -0.00928        0.10866
   5468.00       -0.00830        0.11073
   5469.00       -0.00732        0.11284
   5470.00       -0.00635        0.11497
   5471.00       -0.00537        0.11711
   5472.00       -0.00439        0.11926
   5473.00       -0.00342        0.12144
   5474.00       -0.00244        0.12363
   5475.00       -0.00146        0.12582
   5476.00       -0.00049        0.12804
   5477.00        0.00049        0.13026
   5478.00        0.00146        0.13249
   5479.00        0.00244        0.13474
   5480.00        0.00342        0.13698
   5481.00        0.00439        0.13922
   5482.00        0.00537        0.14146
   5483.00        0.00635        0.14371
   5484.00        0.00732        0.14595
   5485.00        0.00830        0.14818
   5486.00        0.00928        0.15042
   5487.00        0.01025        0.15263
   5488.00        0.01123        0.15485
   5489.00        0.01172        0.15704
   5490.00        0.01221        0.15923
   5491.00        0.01270        0.16139
   5492.00        0.01318        0.16354
   5493.00        0.01367        0.16566
   5494.00        0.01416        0.16777
   5495.00        0.01465        0.16985
   5496.00        0.01514        0.17189
   5497.00        0.01562        0.17390
   5498.00        0.01562        0.17589
   5499.00        0.01562        0.17783
   5500.00        0.01562        0.17973
   5501.00        0.01562        0.18159
   5502.00        0.01562        0.18343
   5503.00        0.01562        0.18520
   5504.00        0.01562        0.18694
   5505.00        0.01562        0.18861
   5506.00        0.01514        0.19025
   5507.00        0.01465        0.19182
   5508.00        0.01416        0.19334
   5509.00        0.01367        0.19481
   5510.00        0.01318        0.19623
   5511.00        0.01270        0.19757
   5512.00        0.01221        0.19885
   5513.00        0.01172        0.20007
   5514.00        0.01123        0.20123
   5515.00        0.01025        0.20232
   5516.00        0.00928        0.20334
   5517.00        0.00830        0.20430
   5518.00        0.00732        0.20517
   5519.00        0.00635        0.20599
   5520.00        0.00537        0.20673
   5521.00        0.00439        0.20738
   5522.00        0.00342        0.20798
   5523.00        0.00244        0.20850
   5524.00        0.00146        0.20892
   5525.00        0.00049        0.20929
   5526.00       -0.00049        0.20958
   5527.00       -0.00146        0.20978
   5528.00       -0.00244        0.20992
   5529.00       -0.00342        0.20996
   5530.00       -0.00439        0.20993
   5531.00       -0.00537        0.20982
   5532.00       -0.00635        0.20964
   5533.00       -0.00732        0.20938
   5534.00       -0.00781        0.20903
   5535.00       -0.00830        0.20862
   5536.00       -0.00879        0.20811
   5537.00       -0.00928        0.20753
   5538.00       -0.00977        0.20688
   5539.00       -0.01025        0.20615
   5540.00       -0.01074        0.20534
   5541.00       -0.01123        0.20445
   5542.00       -0.01172        0.20349
   5543.00       -0.01221        0.20244
   5544.00       -0.01221        0.20132
   5545.00       -0.01221        0.20013
   5546.00       -0.01221        0.19887
   5547.00       -0.01221        0.19753
   5548.00       -0.01221        0.19612
   5549.00       -0.01221        0.19463
   5550.00       -0.01221        0.19307
   5551.00       -0.01221        0.19144
   5552.00       -0.01221        0.18973
   5553.00       -0.01221        0.18794
   5554.00       -0.01172        0.18610
   5555.00       -0.01123        0.18417
   5556.00       -0.01074        0.18219
   5557.00       -0.01025        0.18013
   5558.00       -0.00977        0.17799
   5559.00       -0.00928        0.17580
   5560.00       -0.00879        0.17352
   5561.00       -0.00830        0.17119
   5562.00       -0.00781        0.16878
   5563.00       -0.00732        0.16631
   5564.00       -0.00684        0.16377
   5565.00       -0.00635        0.16116
   5566.00       -0.00586        0.15848
   5567.00       -0.00537        0.15575
   5568.00       -0.00488        0.15294
   5569.00       -0.00439        0.15005
   5570.00       -0.00391        0.14711
   5571.00       -0.00342        0.14410
   5572.00       -0.00293        0.14104
   5573.00       -0.00244        0.13789
   5574.00       -0.00195        0.13469
   5575.00       -0.00146        0.13142
   5576.00       -0.00098        0.12808
   5577.00       -0.00049        0.12468
   5578.00        0.00000        0.12122
   5579.00        0.00049        0.11769
   5580.00        0.00098        0.11411
   5581.00        0.00146        0.11046
   5582.00        0.00195        0.10675
   5583.00        0.00244        0.10297
   5584.00        0.00293        0.09914
   5585.00        0.00342        0.09525
   5586.00        0.00391        0.09129
   5587.00        0.00439        0.08728
   5588.00        0.00488        0.08321
   5589.00        0.00537        0.07909
   5590.00        0.00586        0.07492
   5591.00        0.00635        0.07068
   5592.00        0.00684        0.06641
   5593.00        0.00732        0.06207
   5594.00        0.00781        0.05769
   5595.00        0.00830        0.05327
   5596.00        0.00879        0.04880
   5597.00        0.00928        0.04430
   5598.00        0.00977        0.03975
   5599.00        0.01025        0.03516
   5600.00        0.01074        0.03053
   5601.00        0.01123        0.02588
   5602.00        0.01172        0.02119
   5603.00        0.01221        0.01648
   5604.00        0.01221        0.01175
   5605.00        0.01221        0.00699
   5606.00        0.01221        0.00221
   5607.00        0.01221       -0.00256
   5608.00        0.01221       -0.00737
   5609.00        0.01221       -0.01216
   5610.00        0.01221       -0.01697
   5611.00        0.01221       -0.02177
   5612.00        0.01221       -0.02658
   5613.00        0.01221       -0.03136
   5614.00        0.01221       -0.03613
   5615.00        0.01221       -0.04089
   5616.00        0.01221       -0.04562
   5617.00        0.01221       -0.05034
   5618.00        0.01221       -0.05501
   5619.00        0.01221       -0.05965
   5620.00        0.01221       -0.06425
   5621.00        0.01221       -0.06880
   5622.00        0.01221       -0.07330
   5623.00        0.01221       -0.07776
   5624.00        0.01221       -0.08214
   5625.00        0.01221       -0.08646
   5626.00        0.01221       -0.09071
   5627.00        0.01221       -0.09489
   5628.00        0.01221       -0.09900
   5629.00        0.01221       -0.10301
   5630.00        0.01221       -0.10695
   5631.00        0.01221       -0.11078
   5632.00        0.01221       -0.11452
   5633.00        0.01221       -0.11816
   5634.00        0.01221       -0.12169
   5635.00        0.01221       -0.12512
   5636.00        0.01221       -0.12843
   5637.00        0.01221       -0.13164
   5638.00        0.01221       -0.13470
   5639.00        0.01221       -0.13766
   5640.00        0.01221       -0.14049
   5641.00        0.01221       -0.14319
   5642.00        0.01221       -0.14574
   5643.00        0.01221       -0.14818
   5644.00        0.01221       -0.15047
   5645.00        0.01221       -0.15262
   5646.00        0.01221       -0.15462
   5647.00        0.01221       -0.15648
   5648.00        0.01221       -0.15820
   5649.00        0.01221       -0.15977
   5650.00        0.01221       -0.16121
   5651.00        0.01221       -0.16248
   5652.00        0.01221       -0.16362
   5653.00        0.01221       -0.16460
   5654.00        0.01221       -0.16544
   5655.00        0.01221       -0.16612
   5656.00        0.01221       -0.16666
   5657.00        0.01221       -0.16705
   5658.00        0.01221       -0.16730
   5659.00        0.01221       -0.16740
   5660.00        0.01221       -0.16737
   5661.00        0.01221       -0.16721
   5662.00        0.01221       -0.16689
   5663.00        0.01221       -0.16644
   5664.00        0.01221       -0.16588
   5665.00        0.01221       -0.16518
   5666.00        0.01221       -0.16434
   5667.00        0.01221       -0.16339
   5668.00        0.01221       -0.16232
   5669.00        0.01172       -0.16115
   5670.00        0.01123       -0.15987
   5671.00        0.01074       -0.15848
   5672.00        0.01025       -0.15698
   5673.00        0.00977       -0.15540
   5674.00        0.00928       -0.15372
   5675.00        0.00879       -0.15195
   5676.00        0.00830       -0.15012
   5677.00        0.00781       -0.14819
   5678.00        0.00732       -0.14621
   5679.00        0.00684       -0.14417
   5680.00        0.00635       -0.14206
   5681.00        0.00586       -0.13991
   5682.00        0.00488       -0.13770
   5683.00        0.00391       -0.13545
   5684.00        0.00293       -0.13318
   5685.00        0.00195       -0.13087
   5686.00        0.00098       -0.12854
   5687.00        0.00000       -0.12621
   5688.00       -0.00098       -0.12384
   5689.00       -0.00195       -0.12148
   5690.00       -0.00293       -0.11911
   5691.00       -0.00391       -0.11676
   5692.00       -0.00488       -0.11441
   5693.00       -0.00586       -0.11208
   5694.00       -0.00684       -0.10977
   5695.00       -0.00781       -0.10748
   5696.00       -0.00879       -0.10524
   5697.00       -0.00977       -0.10303
   5698.00       -0.01074       -0.10085
   5699.00       -0.01172       -0.09872
   5700.00       -0.01270       -0.09663
   5701.00       -0.01367       -0.09460
   5702.00       -0.01465       -0.09264
   5703.00       -0.01562       -0.09073
   5704.00       -0.01660       -0.08888
   5705.00       -0.01758       -0.08710
   5706.00       -0.01855       -0.08537
   5707.00       -0.01904       -0.08374
   5708.00       -0.01953       -0.08217
   5709.00       -0.02002       -0.08067
   5710.00       -0.02051       -0.07927
   5711.00       -0.02100       -0.07793
   5712.00       -0.02148       -0.07668
   5713.00       -0.02197       -0.07550
   5714.00       -0.02246       -0.07440
   5715.00       -0.02246       -0.07339
   5716.00       -0.02246       -0.07246
   5717.00       -0.02246       -0.07162
   5718.00       -0.02246       -0.07085
   5719.00       -0.02246       -0.07018
   5720.00       -0.02246       -0.06956
   5721.00       -0.02197       -0.06903
   5722.00       -0.02148       -0.06857
   5723.00       -0.02100       -0.06821
   5724.00       -0.02051       -0.06790
   5725.00       -0.02002       -0.06766
   5726.00       -0.01953       -0.06749
   5727.00       -0.01855       -0.06738
   5728.00       -0.01758       -0.06735
   5729.00       -0.01660       -0.06737
   5730.00       -0.01562       -0.06744
   5731.00       -0.01465       -0.06757
   5732.00       -0.01318       -0.06775
   5733.00       -0.01172       -0.06796
   5734.00       -0.01025       -0.06822
   5735.00       -0.00879       -0.06851
   5736.00       -0.00732       -0.06885
   5737.00       -0.00586       -0.06920
   5738.00       -0.00439       -0.06958
   5739.00       -0.00293       -0.06999
   5740.00       -0.00098       -0.07040
   5741.00        0.00098       -0.07083
   5742.00        0.00293       -0.07126
   5743.00        0.00488       -0.07170
   5744.00        0.00684       -0.07213
   5745.00        0.00879       -0.07256
   5746.00        0.01074       -0.07297
   5747.00        0.01270       -0.07335
   5748.00        0.01465       -0.07373
   5749.00        0.01660       -0.07407
   5750.00        0.01855       -0.07439
   5751.00        0.02051       -0.07468
   5752.00        0.02246       -0.07492
   5753.00        0.02441       -0.07512
   5754.00        0.02637       -0.07527
   5755.00        0.02832       -0.07538
   5756.00        0.03027       -0.07544
   5757.00        0.03174       -0.07542
   5758.00        0.03320       -0.07536
   5759.00        0.03467       -0.07523
   5760.00        0.03613       -0.07503
   5761.00        0.03760       -0.07477
   5762.00        0.03906       -0.07442
   5763.00        0.04053       -0.07401
   5764.00        0.04150       -0.07352
   5765.00        0.04248       -0.07294
   5766.00        0.04346       -0.07228
   5767.00        0.04443       -0.07155
   5768.00        0.04541       -0.07072
   5769.00        0.04590       -0.06982
   5770.00        0.04639       -0.06883
   5771.00        0.04688       -0.06775
   5772.00        0.04736       -0.06659
   5773.00        0.04785       -0.06534
   5774.00        0.04785       -0.06398
   5775.00        0.04785       -0.06256
   5776.00        0.04785       -0.06104
   5777.00        0.04785       -0.05942
   5778.00        0.04736       -0.05771
   5779.00        0.04688       -0.05592
   5780.00        0.04639       -0.05403
   5781.00        0.04590       -0.05206
   5782.00        0.04492       -0.05002
   5783.00        0.04395       -0.04788
   5784.00        0.04297       -0.04567
   5785.00        0.04199       -0.04337
   5786.00        0.04102       -0.04100
   5787.00        0.03955       -0.03854
   5788.00        0.03809       -0.03603
   5789.00        0.03662       -0.03345
   5790.00        0.03516       -0.03079
   5791.00        0.03369       -0.02809
   5792.00        0.03223       -0.02531
   5793.00        0.03076       -0.02249
   5794.00        0.02881       -0.01961
   5795.00        0.02686       -0.01669
   5796.00        0.02490       -0.01372
   5797.00        0.02295       -0.01071
   5798.00        0.02100       -0.00766
   5799.00        0.01904       -0.00459
   5800.00        0.01709       -0.00148
   5801.00        0.01514        0.00165
   5802.00        0.01318        0.00479
   5803.00        0.01123        0.00797
   5804.00        0.00928        0.01114
   5805.00        0.00732        0.01433
   5806.00        0.00537        0.01752
   5807.00        0.00342        0.02071
   5808.00        0.00146        0.02390
   5809.00       -0.00049        0.02707
   5810.00       -0.00244        0.03023
   5811.00       -0.00439        0.03337
   5812.00       -0.00635        0.03650
   5813.00       -0.00830        0.03960
   5814.00       -0.01025        0.04268
   5815.00       -0.01221        0.04572
   5816.00       -0.01367        0.04872
   5817.00       -0.01514        0.05170
   5818.00       -0.01660        0.05463
   5819.00       -0.01807        0.05751
   5820.00       -0.01953        0.06033
   5821.00       -0.02100        0.06313
   5822.00       -0.02246        0.06584
   5823.00       -0.02344        0.06851
   5824.00       -0.02441        0.07112
   5825.00       -0.02539        0.07367
   5826.00       -0.02637        0.07616
   5827.00       -0.02734        0.07857
   5828.00       -0.02832        0.08092
   5829.00       -0.02881        0.08319
   5830.00       -0.02930        0.08539
   5831.00       -0.02979        0.08752
   5832.00       -0.03027        0.08957
   5833.00       -0.03076        0.09155
   5834.00       -0.03125        0.09344
   5835.00       -0.03125        0.09528
   5836.00       -0.03125        0.09702
   5837.00       -0.03125        0.09868
   5838.00       -0.03125        0.10027
   5839.00       -0.03125        0.10176
   5840.00       -0.03125        0.10320
   5841.00       -0.03076        0.10454
   5842.00       -0.03027        0.10579
   5843.00       -0.02979        0.10698
   5844.00       -0.02930        0.10808
   5845.00       -0.02881        0.10910
   5846.00       -0.02832        0.11005
   5847.00       -0.02783        0.11092
   5848.00       -0.02734        0.11169
   5849.00       -0.02637        0.11241
   5850.00       -0.02539        0.11304
   5851.00       -0.02441        0.11360
   5852.00       -0.02344        0.11409
   5853.00       -0.02246        0.11450
   5854.00       -0.02148        0.11484
   5855.00       -0.02051        0.11510
   5856.00       -0.01953        0.11531
   5857.00       -0.01855        0.11543
   5858.00       -0.01758        0.11551
   5859.00       -0.01660        0.11551
   5860.00       -0.01562        0.11545
   5861.00       -0.01465        0.11533
   5862.00       -0.01367        0.11514
   5863.00       -0.01270        0.11490
   5864.00       -0.01172        0.11459
   5865.00       -0.01074        0.11424
   5866.00       -0.00977        0.11383
   5867.00       -0.00879        0.11337
   5868.00       -0.00781        0.11285
   5869.00       -0.00684        0.11230
   5870.00       -0.00586        0.11169
   5871.00       -0.00488        0.11104
   5872.00       -0.00391        0.11035
   5873.00       -0.00293        0.10962
   5874.00       -0.00244        0.10883
   5875.00       -0.00195        0.10802
   5876.00       -0.00146        0.10716
   5877.00       -0.00098        0.10626
   5878.00       -0.00049        0.10535
   5879.00        0.00000        0.10439
   5880.00        0.00049        0.10339
   5881.00        0.00098        0.10237
   5882.00        0.00146        0.10132
   5883.00        0.00195        0.10023
   5884.00        0.00244        0.09914
   5885.00        0.00293        0.09801
   5886.00        0.00342        0.09685
   5887.00        0.00391        0.09566
   5888.00        0.00439        0.09445
   5889.00        0.00488        0.09323
   5890.00        0.00537        0.09200
   5891.00        0.00586        0.09073
   5892.00        0.00586        0.08943
   5893.00        0.00586        0.08813
   5894.00        0.00586        0.08681
   5895.00        0.00586        0.08548
   5896.00        0.00586        0.08412
   5897.00        0.00586        0.08275
   5898.00        0.00586        0.08136
   5899.00        0.00586        0.07996
   5900.00        0.00586        0.07854
   5901.00        0.00586        0.07710
   5902.00        0.00586        0.07567
   5903.00        0.00586        0.07420
   5904.00        0.00586        0.07272
   5905.00        0.00586        0.07124
   5906.00        0.00586        0.06975
   5907.00        0.00586        0.06822
   5908.00        0.00586        0.06670
   5909.00        0.00586        0.06516
   5910.00        0.00586        0.06360
   5911.00        0.00586        0.06203
   5912.00        0.00586        0.06044
   5913.00        0.00586        0.05885
   5914.00        0.00586        0.05724
   5915.00        0.00586        0.05560
   5916.00        0.00586        0.05397
   5917.00        0.00586        0.05231
   5918.00        0.00586        0.05064
   5919.00        0.00586        0.04895
   5920.00        0.00586        0.04726
   5921.00        0.00586        0.04553
   5922.00        0.00586        0.04379
   5923.00        0.00586        0.04205
   5924.00        0.00586        0.04028
   5925.00        0.00586        0.03850
   5926.00        0.00586        0.03668
   5927.00        0.00586        0.03487
   5928.00        0.00586        0.03302
   5929.00        0.00586        0.03117
   5930.00        0.00586        0.02928
   5931.00        0.00586        0.02739
   5932.00        0.00586        0.02547
   5933.00        0.00586        0.02353
   5934.00        0.00586        0.02158
   5935.00        0.00586        0.01961
   5936.00        0.00586        0.01761
   5937.00        0.00586        0.01558
   5938.00        0.00586        0.01355
   5939.00        0.00586        0.01149
   5940.00        0.00537        0.00940
   5941.00        0.00488        0.00731
   5942.00        0.00439        0.00517
   5943.00        0.00391        0.00304
   5944.00        0.00342        0.00087
   5945.00        0.00293       -0.00131
   5946.00        0.00244       -0.00351
   5947.00        0.00195       -0.00574
   5948.00        0.00146       -0.00798
   5949.00        0.00098       -0.01024
   5950.00        0.00000       -0.01251
   5951.00       -0.00098       -0.01480
   5952.00       -0.00195       -0.01712
   5953.00       -0.00293       -0.01944
   5954.00       -0.00391       -0.02179
   5955.00       -0.00488       -0.02414
   5956.00       -0.00586       -0.02650
   5957.00       -0.00684       -0.02888
   5958.00       -0.00781       -0.03128
   5959.00       -0.00879       -0.03368
   5960.00       -0.00977       -0.03607
   5961.00       -0.01074       -0.03848
   5962.00       -0.01221       -0.04089
   5963.00       -0.01367       -0.04330
   5964.00       -0.01514       -0.04572
   5965.00       -0.01660       -0.04814
   5966.00       -0.01807       -0.05054
   5967.00       -0.01953       -0.05295
   5968.00       -0.02100       -0.05533
   5969.00       -0.02246       -0.05772
   5970.00       -0.02393       -0.06009
   5971.00       -0.02539       -0.06244
   5972.00       -0.02637       -0.06476
   5973.00       -0.02734       -0.06708
   5974.00       -0.02832       -0.06935
   5975.00       -0.02930       -0.07161
   5976.00       -0.03027       -0.07384
   5977.00       -0.03125       -0.07603
   5978.00       -0.03223       -0.07819
   5979.00       -0.03320       -0.08029
   5980.00       -0.03418       -0.08237
   5981.00       -0.03467       -0.08438
   5982.00       -0.03516       -0.08635
   5983.00       -0.03564       -0.08826
   5984.00       -0.03613       -0.09012
   5985.00       -0.03662       -0.09190
   5986.00       -0.03711       -0.09364
   5987.00       -0.03711       -0.09529
   5988.00       -0.03711       -0.09688
   5989.00       -0.03711       -0.09839
   5990.00       -0.03711       -0.09981
   5991.00       -0.03662       -0.10115
   5992.00       -0.03613       -0.10240
   5993.00       -0.03564       -0.10358
   5994.00       -0.03516       -0.10464
   5995.00       -0.03467       -0.10561
   5996.00       -0.03369       -0.10648
   5997.00       -0.03271       -0.10724
   5998.00       -0.03174       -0.10789
   5999.00       -0.03076       -0.10844
   6000.00       -0.02930       -0.10887
   6001.00       -0.02783       -0.10919
   6002.00       -0.02637       -0.10938
   6003.00       -0.02490       -0.10945
   6004.00       -0.02295       -0.10941
   6005.00       -0.02100       -0.10922
   6006.00       -0.01904       -0.10892
   6007.00       -0.01709       -0.10847
   6008.00       -0.01514       -0.10791
   6009.00       -0.01270       -0.10719
   6010.00       -0.01025       -0.10635
   6011.00       -0.00781       -0.10538
   6012.00       -0.00537       -0.10426
   6013.00       -0.00293       -0.10301
   6014.00       -0.00049       -0.10161
   6015.00        0.00195       -0.10008
   6016.00        0.00439       -0.09840
   6017.00        0.00732       -0.09660
   6018.00        0.01025       -0.09465
   6019.00        0.01318       -0.09256
   6020.00        0.01611       -0.09035
   6021.00        0.01904       -0.08800
   6022.00        0.02197       -0.08549
   6023.00        0.02490       -0.08289
   6024.00        0.02783       -0.08014
   6025.00        0.03027       -0.07726
   6026.00        0.03271       -0.07426
   6027.00        0.03516       -0.07114
   6028.00        0.03760       -0.06790
   6029.00        0.04004       -0.06454
   6030.00        0.04248       -0.06108
   6031.00        0.04492       -0.05751
   6032.00        0.04688       -0.05383
   6033.00        0.04883       -0.05005
   6034.00        0.05078       -0.04619
   6035.00        0.05273       -0.04222
   6036.00        0.05469       -0.03818
   6037.00        0.05615       -0.03404
   6038.00        0.05762       -0.02985
   6039.00        0.05908       -0.02557
   6040.00        0.06006       -0.02124
   6041.00        0.06104       -0.01683
   6042.00        0.06201       -0.01239
   6043.00        0.06299       -0.00789
   6044.00        0.06348       -0.00334
   6045.00        0.06396        0.00124
   6046.00        0.06445        0.00584
   6047.00        0.06445        0.01048
   6048.00        0.06445        0.01514
   6049.00        0.06445        0.01981
   6050.00        0.06396        0.02448
   6051.00        0.06348        0.02916
   6052.00        0.06299        0.03383
   6053.00        0.06201        0.03848
   6054.00        0.06104        0.04314
   6055.00        0.06006        0.04776
   6056.00        0.05859        0.05235
   6057.00        0.05713        0.05693
   6058.00        0.05566        0.06145
   6059.00        0.05371        0.06593
   6060.00        0.05176        0.07037
   6061.00        0.04980        0.07475
   6062.00        0.04785        0.07909
   6063.00        0.04541        0.08336
   6064.00        0.04297        0.08755
   6065.00        0.04053        0.09169
   6066.00        0.03809        0.09573
   6067.00        0.03564        0.09972
   6068.00        0.03320        0.10362
   6069.00        0.03027        0.10744
   6070.00        0.02734        0.11116
   6071.00        0.02441        0.11479
   6072.00        0.02148        0.11835
   6073.00        0.01855        0.12180
   6074.00        0.01562        0.12514
   6075.00        0.01270        0.12840
   6076.00        0.00977        0.13155
   6077.00        0.00684        0.13461
   6078.00        0.00391        0.13756
   6079.00        0.00098        0.14041
   6080.00       -0.00195        0.14316
   6081.00       -0.00488        0.14581
   6082.00       -0.00732        0.14836
   6083.00       -0.00977        0.15080
   6084.00       -0.01221        0.15315
   6085.00       -0.01465        0.15541
   6086.00       -0.01709        0.15756
   6087.00       -0.01953        0.15961
   6088.00       -0.02148        0.16158
   6089.00       -0.02344        0.16344
   6090.00       -0.02539        0.16522
   6091.00       -0.02734        0.16692
   6092.00       -0.02881        0.16852
   6093.00       -0.03027        0.17004
   6094.00       -0.03174        0.17149
   6095.00       -0.03271        0.17287
   6096.00       -0.03369        0.17416
   6097.00       -0.03467        0.17538
   6098.00       -0.03564        0.17654
   6099.00       -0.03613        0.17764
   6100.00       -0.03662        0.17868
   6101.00       -0.03711        0.17966
   6102.00       -0.03711        0.18059
   6103.00       -0.03711        0.18147
   6104.00       -0.03711        0.18231
   6105.00       -0.03662        0.18312
   6106.00       -0.03613        0.18388
   6107.00       -0.03564        0.18460
   6108.00       -0.03516        0.18530
   6109.00       -0.03418        0.18597
   6110.00       -0.03320        0.18663
   6111.00       -0.03223        0.18727
   6112.00       -0.03076        0.18790
   6113.00       -0.02930        0.18851
   6114.00       -0.02783        0.18912
   6115.00       -0.02637        0.18973
   6116.00       -0.02490        0.19032
   6117.00       -0.02295        0.19093
   6118.00       -0.02100        0.19154
   6119.00       -0.01904        0.19217
   6120.00       -0.01709        0.19281
   6121.00       -0.01514        0.19345
   6122.00       -0.01318        0.19412
   6123.00       -0.01123        0.19481
   6124.00       -0.00928        0.19553
   6125.00       -0.00732        0.19626
   6126.00       -0.00537        0.19702
   6127.00       -0.00342        0.19780
   6128.00       -0.00146        0.19862
   6129.00        0.00049        0.19946
   6130.00        0.00244        0.20033
   6131.00        0.00439        0.20125
   6132.00        0.00635        0.20219
   6133.00        0.00830        0.20316
   6134.00        0.01025        0.20416
   6135.00        0.01221        0.20522
   6136.00        0.01416        0.20628
   6137.00        0.01611        0.20740
   6138.00        0.01807        0.20853
   6139.00        0.01953        0.20970
   6140.00        0.02100        0.21091
   6141.00        0.02246        0.21214
   6142.00        0.02393        0.21339
   6143.00        0.02539        0.21469
   6144.00        0.02686        0.21600
   6145.00        0.02783        0.21735
   6146.00        0.02881        0.21870
   6147.00        0.02979        0.22009
   6148.00        0.03076        0.22150
   6149.00        0.03125        0.22292
   6150.00        0.03174        0.22435
   6151.00        0.03223        0.22580
   6152.00        0.03271        0.22726
   6153.00        0.03320        0.22873
   6154.00        0.03320        0.23019
   6155.00        0.03320        0.23166
   6156.00        0.03320        0.23314
   6157.00        0.03320        0.23460
   6158.00        0.03320        0.23605
   6159.00        0.03271        0.23750
   6160.00        0.03223        0.23894
   6161.00        0.03174        0.24037
   6162.00        0.03125        0.24176
   6163.00        0.03076        0.24315
   6164.00        0.02979        0.24449
   6165.00        0.02881        0.24582
   6166.00        0.02783        0.24712
   6167.00        0.02686        0.24837
   6168.00        0.02588        0.24959
   6169.00        0.02490        0.25078
   6170.00        0.02393        0.25191
   6171.00        0.02295        0.25299
   6172.00        0.02148        0.25403
   6173.00        0.02002        0.25502
   6174.00        0.01855        0.25595
   6175.00        0.01709        0.25682
   6176.00        0.01562        0.25763
   6177.00        0.01416        0.25838
   6178.00        0.01270        0.25906
   6179.00        0.01123        0.25967
   6180.00        0.00977        0.26022
   6181.00        0.00830        0.26070
   6182.00        0.00684        0.26109
   6183.00        0.00537        0.26141
   6184.00        0.00391        0.26166
   6185.00        0.00244        0.26181
   6186.00        0.00098        0.26189
   6187.00       -0.00049        0.26189
   6188.00       -0.00146        0.26180
   6189.00       -0.00244        0.26163
   6190.00       -0.00342        0.26137
   6191.00       -0.00439        0.26102
   6192.00       -0.00537        0.26059
   6193.00       -0.00635        0.26007
   6194.00       -0.00732        0.25945
   6195.00       -0.00830        0.25874
   6196.00       -0.00928        0.25795
   6197.00       -0.00977        0.25706
   6198.00       -0.01025        0.25609
   6199.00       -0.01074        0.25504
   6200.00       -0.01123        0.25388
   6201.00       -0.01172        0.25264
   6202.00       -0.01221        0.25131
   6203.00       -0.01270        0.24989
   6204.00       -0.01318        0.24840
   6205.00       -0.01367        0.24681
   6206.00       -0.01367        0.24515
   6207.00       -0.01367        0.24341
   6208.00       -0.01367        0.24158
   6209.00       -0.01367        0.23969
   6210.00       -0.01367        0.23772
   6211.00       -0.01367        0.23567
   6212.00       -0.01367        0.23355
   6213.00       -0.01367        0.23137
   6214.00       -0.01367        0.22913
   6215.00       -0.01367        0.22682
   6216.00       -0.01367        0.22447
   6217.00       -0.01318        0.22206
   6218.00       -0.01270        0.21960
   6219.00       -0.01221        0.21709
   6220.00       -0.01172        0.21454
   6221.00       -0.01123        0.21194
   6222.00       -0.01074        0.20934
   6223.00       -0.01025        0.20668
   6224.00       -0.00977        0.20401
   6225.00       -0.00928        0.20131
   6226.00       -0.00879        0.19859
   6227.00       -0.00830        0.19586
   6228.00       -0.00781        0.19313
   6229.00       -0.00732        0.19040
   6230.00       -0.00684        0.18767
   6231.00       -0.00635        0.18495
   6232.00       -0.00586        0.18225
   6233.00       -0.00586        0.17955
   6234.00       -0.00586        0.17690
   6235.00       -0.00586        0.17426
   6236.00       -0.00586        0.17165
   6237.00       -0.00586        0.16908
   6238.00       -0.00586        0.16656
   6239.00       -0.00586        0.16409
   6240.00       -0.00586        0.16168
   6241.00       -0.00586        0.15932
   6242.00       -0.00586        0.15703
   6243.00       -0.00586        0.15480
   6244.00       -0.00586        0.15265
   6245.00       -0.00586        0.15059
   6246.00       -0.00586        0.14859
   6247.00       -0.00586        0.14670
   6248.00       -0.00586        0.14488
   6249.00       -0.00586        0.14317
   6250.00       -0.00586        0.14157
   6251.00       -0.00586        0.14006
   6252.00       -0.00586        0.13866
   6253.00       -0.00586        0.13737
   6254.00       -0.00586        0.13620
   6255.00       -0.00586        0.13515
   6256.00       -0.00586        0.13420
   6257.00       -0.00586        0.13339
   6258.00       -0.00586        0.13271
   6259.00       -0.00586        0.13214
   6260.00       -0.00586        0.13170
   6261.00       -0.00586        0.13139
   6262.00       -0.00586        0.13123
   6263.00       -0.00537        0.13118
   6264.00       -0.00488        0.13127
   6265.00       -0.00439        0.13148
   6266.00       -0.00391        0.13184
   6267.00       -0.00342        0.13232
   6268.00       -0.00293        0.13295
   6269.00       -0.00244        0.13368
   6270.00       -0.00195        0.13457
   6271.00       -0.00146        0.13556
   6272.00       -0.00098        0.13669
   6273.00       -0.00049        0.13792
   6274.00        0.00049        0.13930
   6275.00        0.00146        0.14078
   6276.00        0.00244        0.14236
   6277.00        0.00342        0.14406
   6278.00        0.00439        0.14587
   6279.00        0.00537        0.14777
   6280.00        0.00635        0.14977
   6281.00        0.00732        0.15186
   6282.00        0.00830        0.15404
   6283.00        0.00928        0.15630
   6284.00        0.01025        0.15862
   6285.00        0.01123        0.16101
   6286.00        0.01221        0.16347
   6287.00        0.01318        0.16599
   6288.00        0.01416        0.16855
   6289.00        0.01514        0.17116
   6290.00        0.01611        0.17378
   6291.00        0.01709        0.17645
   6292.00        0.01807        0.17914
   6293.00        0.01904        0.18184
   6294.00        0.02002        0.18456
   6295.00        0.02100        0.18726
   6296.00        0.02197        0.18996
   6297.00        0.02295        0.19263
   6298.00        0.02393        0.19528
   6299.00        0.02490        0.19791
   6300.00        0.02588        0.20050
   6301.00        0.02686        0.20303
   6302.00        0.02783        0.20552
   6303.00        0.02881        0.20795
   6304.00        0.02979        0.21030
   6305.00        0.03027        0.21259
   6306.00        0.03076        0.21478
   6307.00        0.03125        0.21689
   6308.00        0.03174        0.21890
   6309.00        0.03223        0.22083
   6310.00        0.03271        0.22263
   6311.00        0.03271        0.22433
   6312.00        0.03271        0.22591
   6313.00        0.03271        0.22737
   6314.00        0.03271        0.22870
   6315.00        0.03271        0.22990
   6316.00        0.03223        0.23096
   6317.00        0.03174        0.23189
   6318.00        0.03125        0.23267
   6319.00        0.03076        0.23331
   6320.00        0.02979        0.23380
   6321.00        0.02881        0.23415
   6322.00        0.02783        0.23433
   6323.00        0.02686        0.23438
   6324.00        0.02588        0.23425
   6325.00        0.02441        0.23399
   6326.00        0.02295        0.23357
   6327.00        0.02148        0.23299
   6328.00        0.02002        0.23227
   6329.00        0.01855        0.23138
   6330.00        0.01660        0.23036
   6331.00        0.01465        0.22919
   6332.00        0.01270        0.22787
   6333.00        0.01074        0.22643
   6334.00        0.00879        0.22484
   6335.00        0.00684        0.22310
   6336.00        0.00488        0.22125
   6337.00        0.00293        0.21927
   6338.00        0.00098        0.21718
   6339.00       -0.00146        0.21497
   6340.00       -0.00391        0.21263
   6341.00       -0.00635        0.21022
   6342.00       -0.00879        0.20769
   6343.00       -0.01123        0.20508
   6344.00       -0.01367        0.20238
   6345.00       -0.01611        0.19962
   6346.00       -0.01855        0.19676
   6347.00       -0.02051        0.19386
   6348.00       -0.02246        0.19090
   6349.00       -0.02441        0.18790
   6350.00       -0.02637        0.18486
   6351.00       -0.02832        0.18178
   6352.00       -0.03027        0.17868
   6353.00       -0.03223        0.17557
   6354.00       -0.03369        0.17245
   6355.00       -0.03516        0.16933
   6356.00       -0.03662        0.16621
   6357.00       -0.03809        0.16312
   6358.00       -0.03955        0.16005
   6359.00       -0.04053        0.15700
   6360.00       -0.04150        0.15399
   6361.00       -0.04248        0.15105
   6362.00       -0.04346        0.14813
   6363.00       -0.04395        0.14529
   6364.00       -0.04443        0.14252
   6365.00       -0.04492        0.13982
   6366.00       -0.04541        0.13719
   6367.00       -0.04541        0.13466
   6368.00       -0.04541        0.13222
   6369.00       -0.04541        0.12987
   6370.00       -0.04492        0.12761
   6371.00       -0.04443        0.12547
   6372.00       -0.04395        0.12344
   6373.00       -0.04297        0.12152
   6374.00       -0.04199        0.11972
   6375.00       -0.04102        0.11804
   6376.00       -0.04004        0.11649
   6377.00       -0.03857        0.11507
   6378.00       -0.03711        0.11375
   6379.00       -0.03564        0.11258
   6380.00       -0.03418        0.11154
   6381.00       -0.03223        0.11063
   6382.00       -0.03027        0.10985
   6383.00       -0.02832        0.10919
   6384.00       -0.02637        0.10867
   6385.00       -0.02393        0.10828
   6386.00       -0.02148        0.10800
   6387.00       -0.01904        0.10786
   6388.00       -0.01660        0.10785
   6389.00       -0.01416        0.10796
   6390.00       -0.01172        0.10817
   6391.00       -0.00928        0.10851
   6392.00       -0.00684        0.10895
   6393.00       -0.00439        0.10950
   6394.00       -0.00146        0.11014
   6395.00        0.00146        0.11089
   6396.00        0.00439        0.11174
   6397.00        0.00732        0.11266
   6398.00        0.00977        0.11368
   6399.00        0.01221        0.11476
   6400.00        0.01465        0.11592
   6401.00        0.01709        0.11714
   6402.00        0.01953        0.11842
   6403.00        0.02197        0.11977
   6404.00        0.02441        0.12114
   6405.00        0.02686        0.12256
   6406.00        0.02930        0.12402
   6407.00        0.03125        0.12550
   6408.00        0.03320        0.12700
   6409.00        0.03516        0.12852
   6410.00        0.03711        0.13005
   6411.00        0.03857        0.13158
   6412.00        0.04004        0.13309
   6413.00        0.04150        0.13460
   6414.00        0.04297        0.13609
   6415.00        0.04395        0.13757
   6416.00        0.04492        0.13901
   6417.00        0.04590        0.14043
   6418.00        0.04688        0.14178
   6419.00        0.04736        0.14311
   6420.00        0.04785        0.14439
   6421.00        0.04834        0.14561
   6422.00        0.04834        0.14677
   6423.00        0.04834        0.14789
   6424.00        0.04834        0.14891
   6425.00        0.04785        0.14989
   6426.00        0.04736        0.15077
   6427.00        0.04688        0.15160
   6428.00        0.04639        0.15233
   6429.00        0.04541        0.15298
   6430.00        0.04443        0.15356
   6431.00        0.04346        0.15405
   6432.00        0.04248        0.15446
   6433.00        0.04102        0.15479
   6434.00        0.03955        0.15503
   6435.00        0.03809        0.15518
   6436.00        0.03662        0.15524
   6437.00        0.03467        0.15521
   6438.00        0.03271        0.15512
   6439.00        0.03076        0.15492
   6440.00        0.02881        0.15465
   6441.00        0.02686        0.15430
   6442.00        0.02490        0.15387
   6443.00        0.02246        0.15337
   6444.00        0.02002        0.15280
   6445.00        0.01758        0.15215
   6446.00        0.01514        0.15144
   6447.00        0.01270        0.15067
   6448.00        0.01025        0.14983
   6449.00        0.00781        0.14893
   6450.00        0.00537        0.14799
   6451.00        0.00293        0.14700
   6452.00        0.00049        0.14597
   6453.00       -0.00195        0.14490
   6454.00       -0.00439        0.14380
   6455.00       -0.00684        0.14265
   6456.00       -0.00928        0.14149
   6457.00       -0.01172        0.14032
   6458.00       -0.01416        0.13913
   6459.00       -0.01611        0.13792
   6460.00       -0.01807        0.13672
   6461.00       -0.02002        0.13551
   6462.00       -0.02197        0.13432
   6463.00       -0.02393        0.13313
   6464.00       -0.02588        0.13196
   6465.00       -0.02783        0.13080
   6466.00       -0.02930        0.12967
   6467.00       -0.03076        0.12856
   6468.00       -0.03223        0.12749
   6469.00       -0.03369        0.12645
   6470.00       -0.03516        0.12546
   6471.00       -0.03613        0.12451
   6472.00       -0.03711        0.12361
   6473.00       -0.03809        0.12276
   6474.00       -0.03906        0.12196
   6475.00       -0.03955        0.12123
   6476.00       -0.04004        0.12054
   6477.00       -0.04053        0.11993
   6478.00       -0.04102        0.11938
   6479.00       -0.04150        0.11891
   6480.00       -0.04150        0.11850
   6481.00       -0.04150        0.11815
   6482.00       -0.04150        0.11787
   6483.00       -0.04150        0.11768
   6484.00       -0.04150        0.11755
   6485.00       -0.04102        0.11749
   6486.00       -0.04053        0.11752
   6487.00       -0.04004        0.11761
   6488.00       -0.03955        0.11778
   6489.00       -0.03906        0.11801
   6490.00       -0.03857        0.11833
   6491.00       -0.03760        0.11870
   6492.00       -0.03662        0.11916
   6493.00       -0.03564        0.11966
   6494.00       -0.03467        0.12024
   6495.00       -0.03369        0.12090
   6496.00       -0.03271        0.12160
   6497.00       -0.03174        0.12236
   6498.00       -0.03076        0.12317
   6499.00       -0.02979        0.12404
   6500.00       -0.02881        0.12495
   6501.00       -0.02783        0.12592
   6502.00       -0.02637        0.12692
   6503.00       -0.02490        0.12798
   6504.00       -0.02344        0.12906
   6505.00       -0.02197        0.13017
   6506.00       -0.02051        0.13132
   6507.00       -0.01904        0.13249
   6508.00       -0.01758        0.13368
   6509.00       -0.01611        0.13489
   6510.00       -0.01514        0.13611
   6511.00       -0.01416        0.13734
   6512.00       -0.01318        0.13858
   6513.00       -0.01221        0.13982
   6514.00       -0.01123        0.14105
   6515.00       -0.01025        0.14229
   6516.00       -0.00928        0.14351
   6517.00       -0.00830        0.14471
   6518.00       -0.00732        0.14590
   6519.00       -0.00635        0.14708
   6520.00       -0.00537        0.14824
   6521.00       -0.00439        0.14935
   6522.00       -0.00342        0.15045
   6523.00       -0.00244        0.15152
   6524.00       -0.00146        0.15254
   6525.00       -0.00049        0.15353
   6526.00        0.00049        0.15450
   6527.00        0.00146        0.15540
   6528.00        0.00244        0.15627
   6529.00        0.00342        0.15709
   6530.00        0.00391        0.15787
   6531.00        0.00439        0.15858
   6532.00        0.00488        0.15926
   6533.00        0.00537        0.15988
   6534.00        0.00586        0.16046
   6535.00        0.00635        0.16098
   6536.00        0.00684        0.16145
   6537.00        0.00732        0.16188
   6538.00        0.00781        0.16225
   6539.00        0.00830        0.16255
   6540.00        0.00879        0.16283
   6541.00        0.00928        0.16304
   6542.00        0.00977        0.16319
   6543.00        0.01025        0.16331
   6544.00        0.01074        0.16339
   6545.00        0.01123        0.16341
   6546.00        0.01172        0.16339
   6547.00        0.01221        0.16333
   6548.00        0.01270        0.16324
   6549.00        0.01318        0.16310
   6550.00        0.01367        0.16293
   6551.00        0.01416        0.16273
   6552.00        0.01465        0.16249
   6553.00        0.01514        0.16225
   6554.00        0.01562        0.16196
   6555.00        0.01611        0.16165
   6556.00        0.01660        0.16133
   6557.00        0.01709        0.16100
   6558.00        0.01758        0.16064
   6559.00        0.01807        0.16029
   6560.00        0.01855        0.15993
   6561.00        0.01904        0.15956
   6562.00        0.01953        0.15919
   6563.00        0.02002        0.15884
   6564.00        0.02051        0.15849
   6565.00        0.02100        0.15816
   6566.00        0.02148        0.15782
   6567.00        0.02197        0.15752
   6568.00        0.02246        0.15723
   6569.00        0.02295        0.15695
   6570.00        0.02344        0.15672
   6571.00        0.02393        0.15651
   6572.00        0.02393        0.15633
   6573.00        0.02393        0.15617
   6574.00        0.02393        0.15607
   6575.00        0.02393        0.15599
   6576.00        0.02393        0.15596
   6577.00        0.02393        0.15598
   6578.00        0.02393        0.15602
   6579.00        0.02393        0.15613
   6580.00        0.02393        0.15627
   6581.00        0.02393        0.15646
   6582.00        0.02393        0.15671
   6583.00        0.02393        0.15700
   6584.00        0.02344        0.15735
   6585.00        0.02295        0.15775
   6586.00        0.02246        0.15819
   6587.00        0.02197        0.15868
   6588.00        0.02148        0.15923
   6589.00        0.02100        0.15984
   6590.00        0.02051        0.16048
   6591.00        0.02002        0.16118
   6592.00        0.01953        0.16193
   6593.00        0.01855        0.16272
   6594.00        0.01758        0.16356
   6595.00        0.01660        0.16444
   6596.00        0.01562        0.16536
   6597.00        0.01465        0.16634
   6598.00        0.01367        0.16733
   6599.00        0.01270        0.16837
   6600.00        0.01172        0.16943
   6601.00        0.01074        0.17053
   6602.00        0.00977        0.17166
   6603.00        0.00879        0.17282
   6604.00        0.00781        0.17400
   6605.00        0.00684        0.17519
   6606.00        0.00586        0.17639
   6607.00        0.00488        0.17760
   6608.00        0.00391        0.17883
   6609.00        0.00293        0.18005
   6610.00        0.00195        0.18127
   6611.00        0.00098        0.18251
   6612.00        0.00000        0.18373
   6613.00       -0.00098        0.18494
   6614.00       -0.00195        0.18613
   6615.00       -0.00293        0.18730
   6616.00       -0.00391        0.18845
   6617.00       -0.00488        0.18958
   6618.00       -0.00586        0.19067
   6619.00       -0.00684        0.19173
   6620.00       -0.00781        0.19275
   6621.00       -0.00879        0.19374
   6622.00       -0.00977        0.19469
   6623.00       -0.01074        0.19557
   6624.00       -0.01172        0.19643
   6625.00       -0.01270        0.19720
   6626.00       -0.01367        0.19795
   6627.00       -0.01465        0.19862
   6628.00       -0.01514        0.19923
   6629.00       -0.01562        0.19980
   6630.00       -0.01611        0.20029
   6631.00       -0.01660        0.20070
   6632.00       -0.01709        0.20105
   6633.00       -0.01758        0.20134
   6634.00       -0.01807        0.20154
   6635.00       -0.01807        0.20168
   6636.00       -0.01807        0.20174
   6637.00       -0.01807        0.20172
   6638.00       -0.01807        0.20164
   6639.00       -0.01807        0.20148
   6640.00       -0.01758        0.20123
   6641.00       -0.01709        0.20093
   6642.00       -0.01660        0.20053
   6643.00       -0.01611        0.20007
   6644.00       -0.01562        0.19955
   6645.00       -0.01514        0.19894
   6646.00       -0.01416        0.19827
   6647.00       -0.01318        0.19754
   6648.00       -0.01221        0.19673
   6649.00       -0.01123        0.19588
   6650.00       -0.01025        0.19495
   6651.00       -0.00928        0.19397
   6652.00       -0.00781        0.19293
   6653.00       -0.00635        0.19183
   6654.00       -0.00488        0.19070
   6655.00       -0.00342        0.18953
   6656.00       -0.00195        0.18831
   6657.00       -0.00049        0.18706
   6658.00        0.00098        0.18576
   6659.00        0.00244        0.18445
   6660.00        0.00391        0.18311
   6661.00        0.00537        0.18175
   6662.00        0.00684        0.18037
   6663.00        0.00879        0.17900
   6664.00        0.01074        0.17761
   6665.00        0.01270        0.17622
   6666.00        0.01465        0.17484
   6667.00        0.01660        0.17346
   6668.00        0.01807        0.17210
   6669.00        0.01953        0.17076
   6670.00        0.02100        0.16945
   6671.00        0.02246        0.16815
   6672.00        0.02393        0.16690
   6673.00        0.02539        0.16568
   6674.00        0.02686        0.16451
   6675.00        0.02832        0.16338
   6676.00        0.02979        0.16231
   6677.00        0.03125        0.16129
   6678.00        0.03223        0.16032
   6679.00        0.03320        0.15942
   6680.00        0.03418        0.15860
   6681.00        0.03516        0.15784
   6682.00        0.03613        0.15715
   6683.00        0.03662        0.15654
   6684.00        0.03711        0.15602
   6685.00        0.03760        0.15556
   6686.00        0.03809        0.15521
   6687.00        0.03857        0.15494
   6688.00        0.03857        0.15475
   6689.00        0.03857        0.15466
   6690.00        0.03857        0.15466
   6691.00        0.03857        0.15475
   6692.00        0.03809        0.15494
   6693.00        0.03760        0.15523
   6694.00        0.03711        0.15559
   6695.00        0.03662        0.15607
   6696.00        0.03564        0.15663
   6697.00        0.03467        0.15729
   6698.00        0.03369        0.15804
   6699.00        0.03271        0.15887
   6700.00        0.03174        0.15981
   6701.00        0.03027        0.16081
   6702.00        0.02881        0.16191
   6703.00        0.02734        0.16310
   6704.00        0.02588        0.16435
   6705.00        0.02441        0.16570
   6706.00        0.02246        0.16710
   6707.00        0.02051        0.16858
   6708.00        0.01855        0.17012
   6709.00        0.01660        0.17172
   6710.00        0.01465        0.17339
   6711.00        0.01270        0.17511
   6712.00        0.01074        0.17686
   6713.00        0.00879        0.17868
   6714.00        0.00684        0.18051
   6715.00        0.00488        0.18239
   6716.00        0.00293        0.18430
   6717.00        0.00098        0.18622
   6718.00       -0.00098        0.18817
   6719.00       -0.00293        0.19012
   6720.00       -0.00488        0.19208
   6721.00       -0.00684        0.19405
   6722.00       -0.00879        0.19600
   6723.00       -0.01074        0.19794
   6724.00       -0.01270        0.19987
   6725.00       -0.01465        0.20178
   6726.00       -0.01660        0.20366
   6727.00       -0.01855        0.20551
   6728.00       -0.02002        0.20731
   6729.00       -0.02148        0.20908
   6730.00       -0.02295        0.21078
   6731.00       -0.02441        0.21245
   6732.00       -0.02588        0.21405
   6733.00       -0.02734        0.21559
   6734.00       -0.02832        0.21706
   6735.00       -0.02930        0.21846
   6736.00       -0.03027        0.21977
   6737.00       -0.03125        0.22102
   6738.00       -0.03174        0.22218
   6739.00       -0.03223        0.22325
   6740.00       -0.03271        0.22424
   6741.00       -0.03320        0.22513
   6742.00       -0.03369        0.22592
   6743.00       -0.03369        0.22662
   6744.00       -0.03369        0.22722
   6745.00       -0.03369        0.22772
   6746.00       -0.03369        0.22812
   6747.00       -0.03320        0.22841
   6748.00       -0.03271        0.22861
   6749.00       -0.03223        0.22868
   6750.00       -0.03174        0.22867
   6751.00       -0.03125        0.22855
   6752.00       -0.03076        0.22833
   6753.00       -0.02979        0.22801
   6754.00       -0.02881        0.22758
   6755.00       -0.02783        0.22707
   6756.00       -0.02686        0.22646
   6757.00       -0.02588        0.22574
   6758.00       -0.02490        0.22493
   6759.00       -0.02393        0.22404
   6760.00       -0.02246        0.22307
   6761.00       -0.02100        0.22200
   6762.00       -0.01953        0.22087
   6763.00       -0.01807        0.21965
   6764.00       -0.01660        0.21837
   6765.00       -0.01514        0.21701
   6766.00       -0.01367        0.21561
   6767.00       -0.01221        0.21413
   6768.00       -0.01074        0.21260
   6769.00       -0.00928        0.21103
   6770.00       -0.00781        0.20940
   6771.00       -0.00635        0.20775
   6772.00       -0.00488        0.20605
   6773.00       -0.00342        0.20433
   6774.00       -0.00195        0.20259
   6775.00       -0.00098        0.20082
   6776.00        0.00000        0.19905
   6777.00        0.00098        0.19727
   6778.00        0.00195        0.19548
   6779.00        0.00293        0.19370
   6780.00        0.00391        0.19191
   6781.00        0.00488        0.19014
   6782.00        0.00586        0.18839
   6783.00        0.00635        0.18666
   6784.00        0.00684        0.18495
   6785.00        0.00732        0.18327
   6786.00        0.00781        0.18164
   6787.00        0.00830        0.18004
   6788.00        0.00879        0.17847
   6789.00        0.00879        0.17696
   6790.00        0.00879        0.17548
   6791.00        0.00879        0.17406
   6792.00        0.00879        0.17270
   6793.00        0.00879        0.17139
   6794.00        0.00879        0.17014
   6795.00        0.00830        0.16893
   6796.00        0.00781        0.16780
   6797.00        0.00732        0.16673
   6798.00        0.00684        0.16573
   6799.00        0.00635        0.16478
   6800.00        0.00586        0.16389
   6801.00        0.00537        0.16309
   6802.00        0.00439        0.16232
   6803.00        0.00342        0.16164
   6804.00        0.00244        0.16101
   6805.00        0.00146        0.16045
   6806.00        0.00049        0.15993
   6807.00       -0.00049        0.15948
   6808.00       -0.00146        0.15909
   6809.00       -0.00244        0.15874
   6810.00       -0.00342        0.15845
   6811.00       -0.00439        0.15820
   6812.00       -0.00537        0.15799
   6813.00       -0.00635        0.15784
   6814.00       -0.00732        0.15770
   6815.00       -0.00830        0.15761
   6816.00       -0.00928        0.15755
   6817.00       -0.01025        0.15750
   6818.00       -0.01123        0.15749
   6819.00       -0.01221        0.15749
   6820.00       -0.01318        0.15749
   6821.00       -0.01416        0.15750
   6822.00       -0.01514        0.15752
   6823.00       -0.01611        0.15752
   6824.00       -0.01709        0.15752
   6825.00       -0.01807        0.15750
   6826.00       -0.01904        0.15747
   6827.00       -0.01953        0.15741
   6828.00       -0.02002        0.15733
   6829.00       -0.02051        0.15721
   6830.00       -0.02100        0.15704
   6831.00       -0.02148        0.15685
   6832.00       -0.02197        0.15659
   6833.00       -0.02246        0.15628
   6834.00       -0.02295        0.15591
   6835.00       -0.02295        0.15549
   6836.00       -0.02295        0.15498
   6837.00       -0.02295        0.15442
   6838.00       -0.02295        0.15376
   6839.00       -0.02295        0.15305
   6840.00       -0.02295        0.15224
   6841.00       -0.02295        0.15134
   6842.00       -0.02246        0.15036
   6843.00       -0.02197        0.14928
   6844.00       -0.02148        0.14810
   6845.00       -0.02100        0.14684
   6846.00       -0.02051        0.14546
   6847.00       -0.02002        0.14398
   6848.00       -0.01953        0.14241
   6849.00       -0.01904        0.14072
   6850.00       -0.01855        0.13893
   6851.00       -0.01758        0.13702
   6852.00       -0.01660        0.13503
   6853.00       -0.01562        0.13290
   6854.00       -0.01465        0.13068
   6855.00       -0.01367        0.12834
   6856.00       -0.01270        0.12592
   6857.00       -0.01172        0.12337
   6858.00       -0.01074        0.12071
   6859.00       -0.00977        0.11797
   6860.00       -0.00879        0.11511
   6861.00       -0.00781        0.11215
   6862.00       -0.00684        0.10910
   6863.00       -0.00586        0.10596
   6864.00       -0.00488        0.10272
   6865.00       -0.00391        0.09940
   6866.00       -0.00293        0.09598
   6867.00       -0.00195        0.09248
   6868.00       -0.00098        0.08891
   6869.00        0.00000        0.08527
   6870.00        0.00098        0.08154
   6871.00        0.00195        0.07776
   6872.00        0.00293        0.07391
   6873.00        0.00391        0.07001
   6874.00        0.00488        0.06606
   6875.00        0.00586        0.06204
   6876.00        0.00684        0.05800
   6877.00        0.00732        0.05391
   6878.00        0.00781        0.04979
   6879.00        0.00830        0.04565
   6880.00        0.00879        0.04147
   6881.00        0.00928        0.03729
   6882.00        0.00977        0.03310
   6883.00        0.01025        0.02888
   6884.00        0.01074        0.02467
   6885.00        0.01123        0.02046
   6886.00        0.01172        0.01627
   6887.00        0.01221        0.01208
   6888.00        0.01270        0.00790
   6889.00        0.01318        0.00375
   6890.00        0.01318       -0.00037
   6891.00        0.01318       -0.00446
   6892.00        0.01318       -0.00850
   6893.00        0.01318       -0.01251
   6894.00        0.01318       -0.01648
   6895.00        0.01318       -0.02040
   6896.00        0.01318       -0.02426
   6897.00        0.01318       -0.02806
   6898.00        0.01318       -0.03181
   6899.00        0.01318       -0.03549
   6900.00        0.01318       -0.03909
   6901.00        0.01318       -0.04263
   6902.00        0.01318       -0.04610
   6903.00        0.01318       -0.04947
   6904.00        0.01318       -0.05278
   6905.00        0.01318       -0.05600
   6906.00        0.01318       -0.05913
   6907.00        0.01318       -0.06216
   6908.00        0.01318       -0.06511
   6909.00        0.01318       -0.06798
   6910.00        0.01318       -0.07074
   6911.00        0.01318       -0.07339
   6912.00        0.01318       -0.07596
   6913.00        0.01318       -0.07843
   6914.00        0.01318       -0.08080
   6915.00        0.01318       -0.08305
   6916.00        0.01318       -0.08522
   6917.00        0.01318       -0.08728
   6918.00        0.01318       -0.08923
   6919.00        0.01318       -0.09108
   6920.00        0.01318       -0.09282
   6921.00        0.01318       -0.09445
   6922.00        0.01318       -0.09599
   6923.00        0.01318       -0.09741
   6924.00        0.01318       -0.09874
   6925.00        0.01318       -0.09996
   6926.00        0.01318       -0.10107
   6927.00        0.01367       -0.10208
   6928.00        0.01416       -0.10298
   6929.00        0.01465       -0.10379
   6930.00        0.01514       -0.10449
   6931.00        0.01562       -0.10509
   6932.00        0.01611       -0.10558
   6933.00        0.01660       -0.10597
   6934.00        0.01709       -0.10628
   6935.00        0.01758       -0.10648
   6936.00        0.01807       -0.10658
   6937.00        0.01855       -0.10658
   6938.00        0.01904       -0.10651
   6939.00        0.01953       -0.10632
   6940.00        0.02002       -0.10605
   6941.00        0.02051       -0.10567
   6942.00        0.02100       -0.10522
   6943.00        0.02148       -0.10468
   6944.00        0.02197       -0.10403
   6945.00        0.02246       -0.10332
   6946.00        0.02295       -0.10251
   6947.00        0.02344       -0.10161
   6948.00        0.02393       -0.10063
   6949.00        0.02441       -0.09958
   6950.00        0.02490       -0.09843
   6951.00        0.02539       -0.09723
   6952.00        0.02588       -0.09593
   6953.00        0.02588       -0.09456
   6954.00        0.02588       -0.09311
   6955.00        0.02588       -0.09158
   6956.00        0.02588       -0.08998
   6957.00        0.02588       -0.08832
   6958.00        0.02588       -0.08658
   6959.00        0.02588       -0.08478
   6960.00        0.02588       -0.08290
   6961.00        0.02588       -0.08095
   6962.00        0.02588       -0.07895
   6963.00        0.02588       -0.07687
   6964.00        0.02588       -0.07475
   6965.00        0.02539       -0.07256
   6966.00        0.02490       -0.07031
   6967.00        0.02441       -0.06799
   6968.00        0.02393       -0.06564
   6969.00        0.02344       -0.06322
   6970.00        0.02295       -0.06075
   6971.00        0.02246       -0.05823
   6972.00        0.02197       -0.05566
   6973.00        0.02148       -0.05305
   6974.00        0.02051       -0.05040
   6975.00        0.01953       -0.04768
   6976.00        0.01855       -0.04495
   6977.00        0.01758       -0.04216
   6978.00        0.01660       -0.03935
   6979.00        0.01562       -0.03650
   6980.00        0.01465       -0.03362
   6981.00        0.01367       -0.03070
   6982.00        0.01270       -0.02776
   6983.00        0.01172       -0.02478
   6984.00        0.01074       -0.02179
   6985.00        0.00977       -0.01878
   6986.00        0.00879       -0.01575
   6987.00        0.00781       -0.01271
   6988.00        0.00684       -0.00964
   6989.00        0.00586       -0.00658
   6990.00        0.00488       -0.00351
   6991.00        0.00391       -0.00043
   6992.00        0.00293        0.00266
   6993.00        0.00195        0.00574
   6994.00        0.00098        0.00882
   6995.00        0.00000        0.01189
   6996.00       -0.00098        0.01495
   6997.00       -0.00195        0.01801
   6998.00       -0.00293        0.02104
   6999.00       -0.00391        0.02406
   7000.00       -0.00488        0.02705
   7001.00       -0.00586        0.03003
   7002.00       -0.00684        0.03297
   7003.00       -0.00781        0.03590
   7004.00       -0.00879        0.03879
   7005.00       -0.00977        0.04164
   7006.00       -0.01074        0.04446
   7007.00       -0.01172        0.04723
   7008.00       -0.01270        0.04997
   7009.00       -0.01318        0.05266
   7010.00       -0.01367        0.05530
   7011.00       -0.01416        0.05789
   7012.00       -0.01465        0.06044
   7013.00       -0.01514        0.06293
   7014.00       -0.01562        0.06537
   7015.00       -0.01611        0.06773
   7016.00       -0.01660        0.07005
   7017.00       -0.01709        0.07231
   7018.00       -0.01709        0.07451
   7019.00       -0.01709        0.07663
   7020.00       -0.01709        0.07870
   7021.00       -0.01709        0.08070
   7022.00       -0.01709        0.08263
   7023.00       -0.01709        0.08449
   7024.00       -0.01709        0.08629
   7025.00       -0.01709        0.08801
   7026.00       -0.01709        0.08968
   7027.00       -0.01709        0.09126
   7028.00       -0.01660        0.09279
   7029.00       -0.01611        0.09422
   7030.00       -0.01562        0.09561
   7031.00       -0.01514        0.09692
   7032.00       -0.01465        0.09816
   7033.00       -0.01416        0.09933
   7034.00       -0.01367        0.10045
   7035.00       -0.01318        0.10149
   7036.00       -0.01270        0.10246
   7037.00       -0.01221        0.10338
   7038.00       -0.01172        0.10423
   7039.00       -0.01123        0.10503
   7040.00       -0.01074        0.10576
   7041.00       -0.01025        0.10645
   7042.00       -0.00977        0.10707
   7043.00       -0.00928        0.10765
   7044.00       -0.00879        0.10817
   7045.00       -0.00830        0.10866
   7046.00       -0.00781        0.10910
   7047.00       -0.00732        0.10950
   7048.00       -0.00684        0.10985
   7049.00       -0.00635        0.11018
   7050.00       -0.00586        0.11047
   7051.00       -0.00537        0.11073
   7052.00       -0.00488        0.11098
   7053.00       -0.00439        0.11121
   7054.00       -0.00391        0.11140
   7055.00       -0.00342        0.11159
   7056.00       -0.00293        0.11176
   7057.00       -0.00244        0.11192
   7058.00       -0.00195        0.11209
   7059.00       -0.00195        0.11224
   7060.00       -0.00195        0.11241
   7061.00       -0.00195        0.11258
   7062.00       -0.00195        0.11275
   7063.00       -0.00195        0.11295
   7064.00       -0.00195        0.11314
   7065.00       -0.00195        0.11337
   7066.00       -0.00195        0.11362
   7067.00       -0.00195        0.11389
   7068.00       -0.00195        0.11420
   7069.00       -0.00195        0.11453
   7070.00       -0.00195        0.11490
   7071.00       -0.00244        0.11530
   7072.00       -0.00293        0.11575
   7073.00       -0.00342        0.11624
   7074.00       -0.00391        0.11678
   7075.00       -0.00439        0.11736
   7076.00       -0.00488        0.11798
   7077.00       -0.00537        0.11865
   7078.00       -0.00586        0.11938
   7079.00       -0.00635        0.12018
   7080.00       -0.00684        0.12102
   7081.00       -0.00732        0.12190
   7082.00       -0.00781        0.12286
   7083.00       -0.00830        0.12387
   7084.00       -0.00879        0.12495
   7085.00       -0.00928        0.12607
   7086.00       -0.00977        0.12726
   7087.00       -0.01025        0.12851
   7088.00       -0.01074        0.12982
   7089.00       -0.01123        0.13118
   7090.00       -0.01172        0.13260
   7091.00       -0.01221        0.13408
   7092.00       -0.01270        0.13560
   7093.00       -0.01318        0.13719
   7094.00       -0.01367        0.13882
   7095.00       -0.01416        0.14050
   7096.00       -0.01465        0.14224
   7097.00       -0.01514        0.14401
   7098.00       -0.01562        0.14583
   7099.00       -0.01611        0.14769
   7100.00       -0.01660        0.14958
   7101.00       -0.01709        0.15152
   7102.00       -0.01758        0.15347
   7103.00       -0.01807        0.15547
   7104.00       -0.01855        0.15749
   7105.00       -0.01904        0.15952
   7106.00       -0.01953        0.16156
   7107.00       -0.02002        0.16362
   7108.00       -0.02051        0.16568
   7109.00       -0.02100        0.16776
   7110.00       -0.02148        0.16982
   7111.00       -0.02197        0.17188
   7112.00       -0.02246        0.17393
   7113.00       -0.02295        0.17596
   7114.00       -0.02344        0.17799
   7115.00       -0.02344        0.17998
   7116.00       -0.02344        0.18195
   7117.00       -0.02344        0.18387
   7118.00       -0.02344        0.18576
   7119.00       -0.02344        0.18761
   7120.00       -0.02344        0.18939
   7121.00       -0.02344        0.19115
   7122.00       -0.02344        0.19283
   7123.00       -0.02344        0.19444
   7124.00       -0.02344        0.19598
   7125.00       -0.02344        0.19746
   7126.00       -0.02344        0.19887
   7127.00       -0.02344        0.20018
   7128.00       -0.02295        0.20142
   7129.00       -0.02246        0.20255
   7130.00       -0.02197        0.20358
   7131.00       -0.02148        0.20453
   7132.00       -0.02100        0.20537
   7133.00       -0.02051        0.20612
   7134.00       -0.02002        0.20673
   7135.00       -0.01953        0.20724
   7136.00       -0.01904        0.20764
   7137.00       -0.01855        0.20790
   7138.00       -0.01807        0.20805
   7139.00       -0.01758        0.20808
   7140.00       -0.01709        0.20798
   7141.00       -0.01660        0.20775
   7142.00       -0.01611        0.20740
   7143.00       -0.01562        0.20689
   7144.00       -0.01514        0.20627
   7145.00       -0.01465        0.20551
   7146.00       -0.01416        0.20462
   7147.00       -0.01367        0.20358
   7148.00       -0.01318        0.20241
   7149.00       -0.01270        0.20111
   7150.00       -0.01221        0.19966
   7151.00       -0.01172        0.19809
   7152.00       -0.01123        0.19637
   7153.00       -0.01074        0.19453
   7154.00       -0.01025        0.19255
   7155.00       -0.00977        0.19044
   7156.00       -0.00977        0.18820
   7157.00       -0.00977        0.18585
   7158.00       -0.00977        0.18336
   7159.00       -0.00977        0.18076
   7160.00       -0.00977        0.17802
   7161.00       -0.00977        0.17519
   7162.00       -0.00977        0.17224
   7163.00       -0.00977        0.16917
   7164.00       -0.00977        0.16602
   7165.00       -0.00977        0.16275
   7166.00       -0.00977        0.15939
   7167.00       -0.00977        0.15594
   7168.00       -0.00977        0.15240
   7169.00       -0.00977        0.14879
   7170.00       -0.00977        0.14510
   7171.00       -0.00977        0.14133
   7172.00       -0.00977        0.13748
   7173.00       -0.00977        0.13358
   7174.00       -0.00977        0.12962
   7175.00       -0.00977        0.12561
   7176.00       -0.00977        0.12157
   7177.00       -0.00977        0.11746
   7178.00       -0.00977        0.11334
   7179.00       -0.00977        0.10918
   7180.00       -0.00977        0.10500
   7181.00       -0.00977        0.10080
   7182.00       -0.00977        0.09659
   7183.00       -0.00977        0.09236
   7184.00       -0.00977        0.08813
   7185.00       -0.00977        0.08392
   7186.00       -0.00977        0.07971
   7187.00       -0.00977        0.07550
   7188.00       -0.00977        0.07133
   7189.00       -0.00977        0.06717
   7190.00       -0.00977        0.06305
   7191.00       -0.00977        0.05896
   7192.00       -0.00977        0.05490
   7193.00       -0.00977        0.05089
   7194.00       -0.00977        0.04694
   7195.00       -0.00977        0.04301
   7196.00       -0.00977        0.03915
   7197.00       -0.00977        0.03535
   7198.00       -0.00977        0.03163
   7199.00       -0.00977        0.02795
   7200.00       -0.00977        0.02435
   7201.00       -0.00977        0.02081
   7202.00       -0.00977        0.01735
   7203.00       -0.00977        0.01398
   7204.00       -0.00977        0.01067
   7205.00       -0.00977        0.00743
   7206.00       -0.00977        0.00429
   7207.00       -0.00977        0.00122
   7208.00       -0.00977       -0.00175
   7209.00       -0.00977       -0.00465
   7210.00       -0.00977       -0.00746
   7211.00       -0.00977       -0.01019
   7212.00       -0.00977       -0.01283
   7213.00       -0.00928       -0.01540
   7214.00       -0.00879       -0.01788
   7215.00       -0.00830       -0.02028
   7216.00       -0.00781       -0.02258
   7217.00       -0.00732       -0.02483
   7218.00       -0.00684       -0.02698
   7219.00       -0.00635       -0.02905
   7220.00       -0.00586       -0.03105
   7221.00       -0.00537       -0.03299
   7222.00       -0.00488       -0.03485
   7223.00       -0.00439       -0.03664
   7224.00       -0.00391       -0.03836
   7225.00       -0.00342       -0.04002
   7226.00       -0.00293       -0.04163
   7227.00       -0.00244       -0.04317
   7228.00       -0.00195       -0.04466
   7229.00       -0.00146       -0.04611
   7230.00       -0.00098       -0.04750
   7231.00       -0.00049       -0.04884
   7232.00        0.00000       -0.05016
   7233.00        0.00049       -0.05142
   7234.00        0.00098       -0.05266
   7235.00        0.00146       -0.05386
   7236.00        0.00195       -0.05504
   7237.00        0.00244       -0.05618
   7238.00        0.00293       -0.05731
   7239.00        0.00342       -0.05843
   7240.00        0.00391       -0.05952
   7241.00        0.00391       -0.06061
   7242.00        0.00391       -0.06168
   7243.00        0.00391       -0.06274
   7244.00        0.00391       -0.06380
   7245.00        0.00391       -0.06487
   7246.00        0.00391       -0.06592
   7247.00        0.00391       -0.06697
   7248.00        0.00391       -0.06804
   7249.00        0.00391       -0.06911
   7250.00        0.00391       -0.07018
   7251.00        0.00391       -0.07126
   7252.00        0.00391       -0.07234
   7253.00        0.00391       -0.07343
   7254.00        0.00342       -0.07454
   7255.00        0.00293       -0.07564
   7256.00        0.00244       -0.07675
   7257.00        0.00195       -0.07788
   7258.00        0.00146       -0.07901
   7259.00        0.00098       -0.08014
   7260.00        0.00049       -0.08128
   7261.00        0.00000       -0.08243
   7262.00       -0.00049       -0.08356
   7263.00       -0.00098       -0.08470
   7264.00       -0.00146       -0.08583
   7265.00       -0.00195       -0.08694
   7266.00       -0.00244       -0.08806
   7267.00       -0.00293       -0.08916
   7268.00       -0.00342       -0.09024
   7269.00       -0.00391       -0.09129
   7270.00       -0.00488       -0.09232
   7271.00       -0.00586       -0.09332
   7272.00       -0.00684       -0.09428
   7273.00       -0.00781       -0.09521
   7274.00       -0.00879       -0.09610
   7275.00       -0.00977       -0.09692
   7276.00       -0.01074       -0.09770
   7277.00       -0.01172       -0.09843
   7278.00       -0.01221       -0.09908
   7279.00       -0.01270       -0.09967
   7280.00       -0.01318       -0.10017
   7281.00       -0.01367       -0.10060
   7282.00       -0.01416       -0.10095
   7283.00       -0.01465       -0.10120
   7284.00       -0.01514       -0.10135
   7285.00       -0.01562       -0.10141
   7286.00       -0.01611       -0.10135
   7287.00       -0.01660       -0.10118
   7288.00       -0.01709       -0.10089
   7289.00       -0.01758       -0.10049
   7290.00       -0.01807       -0.09995
   7291.00       -0.01855       -0.09929
   7292.00       -0.01855       -0.09848
   7293.00       -0.01855       -0.09752
   7294.00       -0.01855       -0.09644
   7295.00       -0.01855       -0.09518
   7296.00       -0.01855       -0.09380
   7297.00       -0.01855       -0.09224
   7298.00       -0.01855       -0.09053
   7299.00       -0.01855       -0.08865
   7300.00       -0.01807       -0.08661
   7301.00       -0.01758       -0.08440
   7302.00       -0.01709       -0.08202
   7303.00       -0.01660       -0.07947
   7304.00       -0.01611       -0.07675
   7305.00       -0.01562       -0.07385
   7306.00       -0.01514       -0.07079
   7307.00       -0.01465       -0.06755
   7308.00       -0.01367       -0.06413
   7309.00       -0.01270       -0.06055
   7310.00       -0.01172       -0.05681
   7311.00       -0.01074       -0.05287
   7312.00       -0.00977       -0.04880
   7313.00       -0.00879       -0.04454
   7314.00       -0.00781       -0.04013
   7315.00       -0.00684       -0.03555
   7316.00       -0.00586       -0.03082
   7317.00       -0.00488       -0.02596
   7318.00       -0.00391       -0.02094
   7319.00       -0.00293       -0.01576
   7320.00       -0.00195       -0.01047
   7321.00       -0.00049       -0.00504
   7322.00        0.00098        0.00052
   7323.00        0.00244        0.00620
   7324.00        0.00391        0.01198
   7325.00        0.00537        0.01787
   7326.00        0.00684        0.02386
   7327.00        0.00830        0.02995
   7328.00        0.00977        0.03612
   7329.00        0.01123        0.04237
   7330.00        0.01221        0.04869
   7331.00        0.01318        0.05507
   7332.00        0.01416        0.06149
   7333.00        0.01514        0.06798
   7334.00        0.01611        0.07449
   7335.00        0.01709        0.08105
   7336.00        0.01807        0.08762
   7337.00        0.01904        0.09421
   7338.00        0.02002        0.10080
   7339.00        0.02100        0.10739
   7340.00        0.02197        0.11397
   7341.00        0.02295        0.12051
   7342.00        0.02393        0.12704
   7343.00        0.02490        0.13354
   7344.00        0.02539        0.13998
   7345.00        0.02588        0.14639
   7346.00        0.02637        0.15273
   7347.00        0.02686        0.15900
   7348.00        0.02734        0.16521
   7349.00        0.02783        0.17133
   7350.00        0.02832        0.17735
   7351.00        0.02881        0.18329
   7352.00        0.02881        0.18913
   7353.00        0.02881        0.19485
   7354.00        0.02881        0.20049
   7355.00        0.02881        0.20598
   7356.00        0.02881        0.21136
   7357.00        0.02881        0.21661
   7358.00        0.02881        0.22173
   7359.00        0.02881        0.22672
   7360.00        0.02832        0.23155
   7361.00        0.02783        0.23625
   7362.00        0.02734        0.24081
   7363.00        0.02686        0.24521
   7364.00        0.02637        0.24945
   7365.00        0.02588        0.25356
   7366.00        0.02539        0.25749
   7367.00        0.02490        0.26126
   7368.00        0.02441        0.26488
   7369.00        0.02393        0.26834
   7370.00        0.02295        0.27164
   7371.00        0.02197        0.27477
   7372.00        0.02100        0.27774
   7373.00        0.02002        0.28055
   7374.00        0.01904        0.28320
   7375.00        0.01807        0.28569
   7376.00        0.01709        0.28801
   7377.00        0.01611        0.29019
   7378.00        0.01514        0.29221
   7379.00        0.01416        0.29405
   7380.00        0.01318        0.29576
   7381.00        0.01221        0.29732
   7382.00        0.01123        0.29872
   7383.00        0.01025        0.29999
   7384.00        0.00928        0.30110
   7385.00        0.00830        0.30206
   7386.00        0.00732        0.30290
   7387.00        0.00635        0.30360
   7388.00        0.00537        0.30417
   7389.00        0.00439        0.30461
   7390.00        0.00342        0.30493
   7391.00        0.00244        0.30513
   7392.00        0.00146        0.30519
   7393.00        0.00049        0.30516
   7394.00       -0.00049        0.30501
   7395.00       -0.00146        0.30475
   7396.00       -0.00244        0.30438
   7397.00       -0.00342        0.30392
   7398.00       -0.00439        0.30338
   7399.00       -0.00537        0.30272
   7400.00       -0.00635        0.30197
   7401.00       -0.00732        0.30115
   7402.00       -0.00830        0.30023
   7403.00       -0.00879        0.29924
   7404.00       -0.00928        0.29819
   7405.00       -0.00977        0.29704
   7406.00       -0.01025        0.29582
   7407.00       -0.01074        0.29456
   7408.00       -0.01123        0.29321
   7409.00       -0.01172        0.29181
   7410.00       -0.01221        0.29034
   7411.00       -0.01270        0.28882
   7412.00       -0.01318        0.28725
   7413.00       -0.01367        0.28563
   7414.00       -0.01416        0.28395
   7415.00       -0.01465        0.28223
   7416.00       -0.01514        0.28046
   7417.00       -0.01562        0.27866
   7418.00       -0.01611        0.27679
   7419.00       -0.01660        0.27492
   7420.00       -0.01709        0.27298
   7421.00       -0.01758        0.27103
   7422.00       -0.01807        0.26903
   7423.00       -0.01855        0.26700
   7424.00       -0.01904        0.26492
   7425.00       -0.01953        0.26283
   7426.00       -0.02002        0.26071
   7427.00       -0.02051        0.25856
   7428.00       -0.02100        0.25639
   7429.00       -0.02148        0.25418
   7430.00       -0.02197        0.25195
   7431.00       -0.02246        0.24971
   7432.00       -0.02295        0.24744
   7433.00       -0.02344        0.24515
   7434.00       -0.02393        0.24283
   7435.00       -0.02441        0.24049
   7436.00       -0.02490        0.23814
   7437.00       -0.02539        0.23578
   7438.00       -0.02588        0.23338
   7439.00       -0.02637        0.23099
   7440.00       -0.02686        0.22858
   7441.00       -0.02734        0.22615
   7442.00       -0.02783        0.22369
   7443.00       -0.02832        0.22125
   7444.00       -0.02881        0.21878
   7445.00       -0.02930        0.21631
   7446.00       -0.02979        0.21382
   7447.00       -0.03027        0.21133
   7448.00       -0.03076        0.20885
   7449.00       -0.03125        0.20634
   7450.00       -0.03174        0.20383
   7451.00       -0.03174        0.20132
   7452.00       -0.03174        0.19882
   7453.00       -0.03174        0.19630
   7454.00       -0.03174        0.19380
   7455.00       -0.03174        0.19128
   7456.00       -0.03174        0.18878
   7457.00       -0.03174        0.18629
   7458.00       -0.03174        0.18379
   7459.00       -0.03174        0.18130
   7460.00       -0.03174        0.17883
   7461.00       -0.03174        0.17636
   7462.00       -0.03174        0.17390
   7463.00       -0.03174        0.17146
   7464.00       -0.03174        0.16902
   7465.00       -0.03174        0.16661
   7466.00       -0.03174        0.16420
   7467.00       -0.03174        0.16180
   7468.00       -0.03174        0.15944
   7469.00       -0.03125        0.15709
   7470.00       -0.03076        0.15475
   7471.00       -0.03027        0.15244
   7472.00       -0.02979        0.15013
   7473.00       -0.02930        0.14786
   7474.00       -0.02881        0.14560
   7475.00       -0.02832        0.14337
   7476.00       -0.02783        0.14116
   7477.00       -0.02734        0.13898
   7478.00       -0.02686        0.13681
   7479.00       -0.02637        0.13466
   7480.00       -0.02588        0.13254
   7481.00       -0.02539        0.13045
   7482.00       -0.02490        0.12837
   7483.00       -0.02441        0.12631
   7484.00       -0.02393        0.12428
   7485.00       -0.02344        0.12228
   7486.00       -0.02295        0.12030
   7487.00       -0.02246        0.11833
   7488.00       -0.02197        0.11638
   7489.00       -0.02100        0.11446
   7490.00       -0.02002        0.11255
   7491.00       -0.01904        0.11066
   7492.00       -0.01807        0.10878
   7493.00       -0.01709        0.10692
   7494.00       -0.01611        0.10509
   7495.00       -0.01514        0.10326
   7496.00       -0.01416        0.10144
   7497.00       -0.01318        0.09962
   7498.00       -0.01221        0.09784
   7499.00       -0.01123        0.09605
   7500.00       -0.01025        0.09427
   7501.00       -0.00928        0.09250
   7502.00       -0.00830        0.09073
   7503.00       -0.00781        0.08897
   7504.00       -0.00732        0.08720
   7505.00       -0.00684        0.08545
   7506.00       -0.00635        0.08369
   7507.00       -0.00586        0.08194
   7508.00       -0.00537        0.08017
   7509.00       -0.00488        0.07840
   7510.00       -0.00439        0.07663
   7511.00       -0.00391        0.07486
   7512.00       -0.00342        0.07307
   7513.00       -0.00293        0.07129
   7514.00       -0.00244        0.06950
   7515.00       -0.00195        0.06769
   7516.00       -0.00146        0.06587
   7517.00       -0.00098        0.06406
   7518.00       -0.00049        0.06223
   7519.00        0.00000        0.06038
   7520.00        0.00049        0.05852
   7521.00        0.00098        0.05666
   7522.00        0.00146        0.05478
   7523.00        0.00195        0.05290
   7524.00        0.00195        0.05099
   7525.00        0.00195        0.04909
   7526.00        0.00195        0.04718
   7527.00        0.00195        0.04526
   7528.00        0.00195        0.04332
   7529.00        0.00195        0.04138
   7530.00        0.00195        0.03944
   7531.00        0.00195        0.03749
   7532.00        0.00195        0.03554
   7533.00        0.00195        0.03358
   7534.00        0.00195        0.03163
   7535.00        0.00195        0.02968
   7536.00        0.00195        0.02773
   7537.00        0.00195        0.02579
   7538.00        0.00195        0.02385
   7539.00        0.00195        0.02191
   7540.00        0.00195        0.02000
   7541.00        0.00195        0.01810
   7542.00        0.00195        0.01620
   7543.00        0.00195        0.01433
   7544.00        0.00195        0.01248
   7545.00        0.00195        0.01065
   7546.00        0.00195        0.00885
   7547.00        0.00195        0.00708
   7548.00        0.00195        0.00534
   7549.00        0.00195        0.00363
   7550.00        0.00195        0.00195
   7551.00        0.00195        0.00032
   7552.00        0.00195       -0.00128
   7553.00        0.00244       -0.00282
   7554.00        0.00293       -0.00432
   7555.00        0.00342       -0.00577
   7556.00        0.00391       -0.00717
   7557.00        0.00439       -0.00851
   7558.00        0.00488       -0.00980
   7559.00        0.00537       -0.01103
   7560.00        0.00586       -0.01219
   7561.00        0.00635       -0.01329
   7562.00        0.00684       -0.01431
   7563.00        0.00732       -0.01527
   7564.00        0.00781       -0.01616
   7565.00        0.00830       -0.01698
   7566.00        0.00879       -0.01772
   7567.00        0.00928       -0.01837
   7568.00        0.00977       -0.01895
   7569.00        0.01025       -0.01944
   7570.00        0.01074       -0.01985
   7571.00        0.01172       -0.02019
   7572.00        0.01270       -0.02042
   7573.00        0.01367       -0.02057
   7574.00        0.01465       -0.02063
   7575.00        0.01562       -0.02060
   7576.00        0.01660       -0.02048
   7577.00        0.01758       -0.02026
   7578.00        0.01855       -0.01996
   7579.00        0.01953       -0.01956
   7580.00        0.02051       -0.01906
   7581.00        0.02148       -0.01846
   7582.00        0.02246       -0.01778
   7583.00        0.02344       -0.01700
   7584.00        0.02441       -0.01611
   7585.00        0.02539       -0.01514
   7586.00        0.02588       -0.01407
   7587.00        0.02637       -0.01291
   7588.00        0.02686       -0.01164
   7589.00        0.02734       -0.01028
   7590.00        0.02783       -0.00883
   7591.00        0.02832       -0.00728
   7592.00        0.02881       -0.00565
   7593.00        0.02930       -0.00391
   7594.00        0.02979       -0.00209
   7595.00        0.03027       -0.00017
   7596.00        0.03076        0.00185
   7597.00        0.03125        0.00394
   7598.00        0.03125        0.00613
   7599.00        0.03125        0.00841
   7600.00        0.03125        0.01077
   7601.00        0.03125        0.01323
   7602.00        0.03125        0.01576
   7603.00        0.03125        0.01839
   7604.00        0.03125        0.02109
   7605.00        0.03125        0.02388
   7606.00        0.03076        0.02675
   7607.00        0.03027        0.02969
   7608.00        0.02979        0.03271
   7609.00        0.02930        0.03583
   7610.00        0.02881        0.03900
   7611.00        0.02832        0.04227
   7612.00        0.02783        0.04559
   7613.00        0.02734        0.04900
   7614.00        0.02686        0.05247
   7615.00        0.02588        0.05603
   7616.00        0.02490        0.05965
   7617.00        0.02393        0.06334
   7618.00        0.02295        0.06709
   7619.00        0.02197        0.07091
   7620.00        0.02100        0.07480
   7621.00        0.02002        0.07875
   7622.00        0.01904        0.08278
   7623.00        0.01807        0.08685
   7624.00        0.01709        0.09100
   7625.00        0.01562        0.09520
   7626.00        0.01416        0.09946
   7627.00        0.01270        0.10379
   7628.00        0.01123        0.10817
   7629.00        0.00977        0.11259
   7630.00        0.00830        0.11710
   7631.00        0.00684        0.12164
   7632.00        0.00537        0.12624
   7633.00        0.00391        0.13089
   7634.00        0.00244        0.13559
   7635.00        0.00098        0.14035
   7636.00       -0.00049        0.14514
   7637.00       -0.00195        0.14999
   7638.00       -0.00342        0.15488
   7639.00       -0.00488        0.15982
   7640.00       -0.00635        0.16479
   7641.00       -0.00781        0.16982
   7642.00       -0.00928        0.17488
   7643.00       -0.01074        0.17998
   7644.00       -0.01172        0.18510
   7645.00       -0.01270        0.19026
   7646.00       -0.01367        0.19547
   7647.00       -0.01465        0.20068
   7648.00       -0.01562        0.20595
   7649.00       -0.01660        0.21121
   7650.00       -0.01758        0.21652
   7651.00       -0.01855        0.22183
   7652.00       -0.01953        0.22717
   7653.00       -0.02051        0.23251
   7654.00       -0.02100        0.23787
   7655.00       -0.02148        0.24324
   7656.00       -0.02197        0.24861
   7657.00       -0.02246        0.25398
   7658.00       -0.02295        0.25935
   7659.00       -0.02344        0.26472
   7660.00       -0.02393        0.27008
   7661.00       -0.02441        0.27544
   7662.00       -0.02490        0.28076
   7663.00       -0.02490        0.28607
   7664.00       -0.02490        0.29137
   7665.00       -0.02490        0.29662
   7666.00       -0.02490        0.30185
   7667.00       -0.02490        0.30705
   7668.00       -0.02490        0.31219
   7669.00       -0.02490        0.31731
   7670.00       -0.02490        0.32237
   7671.00       -0.02441        0.32738
   7672.00       -0.02393        0.33234
   7673.00       -0.02344        0.33723
   7674.00       -0.02295        0.34206
   7675.00       -0.02246        0.34682
   7676.00       -0.02197        0.35150
   7677.00       -0.02148        0.35611
   7678.00       -0.02100        0.36063
   7679.00       -0.02051        0.36507
   7680.00       -0.02002        0.36942
   7681.00       -0.01953        0.37367
   7682.00       -0.01904        0.37782
   7683.00       -0.01855        0.38187
   7684.00       -0.01807        0.38582
   7685.00       -0.01758        0.38965
   7686.00       -0.01709        0.39337
   7687.00       -0.01611        0.39697
   7688.00       -0.01514        0.40045
   7689.00       -0.01416        0.40381
   7690.00       -0.01318        0.40704
   7691.00       -0.01221        0.41014
   7692.00       -0.01123        0.41310
   7693.00       -0.01025        0.41592
   7694.00       -0.00977        0.41862
   7695.00       -0.00928        0.42117
   7696.00       -0.00879        0.42357
   7697.00       -0.00830        0.42584
   7698.00       -0.00781        0.42795
   7699.00       -0.00732        0.42992
   7700.00       -0.00684        0.43173
   7701.00       -0.00635        0.43340
   7702.00       -0.00586        0.43491
   7703.00       -0.00537        0.43626
   7704.00       -0.00488        0.43747
   7705.00       -0.00439        0.43852
   7706.00       -0.00391        0.43942
   7707.00       -0.00342        0.44017
   7708.00       -0.00293        0.44077
   7709.00       -0.00244        0.44121
   7710.00       -0.00195        0.44151
   7711.00       -0.00146        0.44165
   7712.00       -0.00146        0.44165
   7713.00       -0.00146        0.44150
   7714.00       -0.00146        0.44121
   7715.00       -0.00146        0.44078
   7716.00       -0.00146        0.44020
   7717.00       -0.00146        0.43950
   7718.00       -0.00146        0.43864
   7719.00       -0.00146        0.43767
   7720.00       -0.00146        0.43657
   7721.00       -0.00146        0.43533
   7722.00       -0.00146        0.43399
   7723.00       -0.00146        0.43251
   7724.00       -0.00146        0.43092
   7725.00       -0.00146        0.42921
   7726.00       -0.00195        0.42741
   7727.00       -0.00244        0.42551
   7728.00       -0.00293        0.42349
   7729.00       -0.00342        0.42137
   7730.00       -0.00391        0.41917
   7731.00       -0.00439        0.41689
   7732.00       -0.00488        0.41452
   7733.00       -0.00537        0.41206
   7734.00       -0.00586        0.40955
   7735.00       -0.00635        0.40694
   7736.00       -0.00684        0.40428
   7737.00       -0.00732        0.40155
   7738.00       -0.00781        0.39877
   7739.00       -0.00830        0.39594
   7740.00       -0.00879        0.39305
   7741.00       -0.00928        0.39011
   7742.00       -0.00977        0.38713
   7743.00       -0.01025        0.38412
   7744.00       -0.01074        0.38107
   7745.00       -0.01123        0.37801
   7746.00       -0.01172        0.37489
   7747.00       -0.01221        0.37178
   7748.00       -0.01270        0.36864
   7749.00       -0.01318        0.36546
   7750.00       -0.01367        0.36229
   7751.00       -0.01416        0.35912
   7752.00       -0.01465        0.35591
   7753.00       -0.01514        0.35272
   7754.00       -0.01562        0.34952
   7755.00       -0.01611        0.34633
   7756.00       -0.01660        0.34312
   7757.00       -0.01709        0.33994
   7758.00       -0.01758        0.33676
   7759.00       -0.01807        0.33357
   7760.00       -0.01855        0.33041
   7761.00       -0.01855        0.32726
   7762.00       -0.01855        0.32411
   7763.00       -0.01855        0.32098
   7764.00       -0.01855        0.31786
   7765.00       -0.01855        0.31476
   7766.00       -0.01855        0.31166
   7767.00       -0.01855        0.30859
   7768.00       -0.01855        0.30554
   7769.00       -0.01855        0.30249
   7770.00       -0.01855        0.29947
   7771.00       -0.01855        0.29645
   7772.00       -0.01855        0.29346
   7773.00       -0.01855        0.29047
   7774.00       -0.01855        0.28749
   7775.00       -0.01855        0.28453
   7776.00       -0.01855        0.28159
   7777.00       -0.01855        0.27864
   7778.00       -0.01855        0.27571
   7779.00       -0.01855        0.27280
   7780.00       -0.01855        0.26988
   7781.00       -0.01807        0.26697
   7782.00       -0.01758        0.26405
   7783.00       -0.01709        0.26114
   7784.00       -0.01660        0.25824
   7785.00       -0.01611        0.25533
   7786.00       -0.01562        0.25241
   7787.00       -0.01514        0.24950
   7788.00       -0.01465        0.24657
   7789.00       -0.01416        0.24362
   7790.00       -0.01367        0.24068
   7791.00       -0.01318        0.23772
   7792.00       -0.01270        0.23474
   7793.00       -0.01221        0.23174
   7794.00       -0.01172        0.22873
   7795.00       -0.01123        0.22569
   7796.00       -0.01074        0.22264
   7797.00       -0.01025        0.21956
   7798.00       -0.00977        0.21645
   7799.00       -0.00928        0.21332
   7800.00       -0.00879        0.21016
   7801.00       -0.00830        0.20697
   7802.00       -0.00781        0.20374
   7803.00       -0.00732        0.20049
   7804.00       -0.00684        0.19719
   7805.00       -0.00635        0.19388
   7806.00       -0.00586        0.19051
   7807.00       -0.00537        0.18712
   7808.00       -0.00488        0.18369
   7809.00       -0.00439        0.18021
   7810.00       -0.00391        0.17670
   7811.00       -0.00342        0.17316
   7812.00       -0.00293        0.16957
   7813.00       -0.00244        0.16594
   7814.00       -0.00195        0.16228
   7815.00       -0.00146        0.15857
   7816.00       -0.00098        0.15483
   7817.00       -0.00049        0.15106
   7818.00        0.00000        0.14725
   7819.00        0.00049        0.14339
   7820.00        0.00098        0.13950
   7821.00        0.00146        0.13557
   7822.00        0.00195        0.13162
   7823.00        0.00244        0.12764
   7824.00        0.00293        0.12363
   7825.00        0.00342        0.11957
   7826.00        0.00391        0.11549
   7827.00        0.00439        0.11140
   7828.00        0.00488        0.10728
   7829.00        0.00537        0.10313
   7830.00        0.00586        0.09897
   7831.00        0.00635        0.09479
   7832.00        0.00684        0.09059
   7833.00        0.00732        0.08638
   7834.00        0.00781        0.08215
   7835.00        0.00830        0.07793
   7836.00        0.00879        0.07370
   7837.00        0.00928        0.06946
   7838.00        0.00977        0.06523
   7839.00        0.01025        0.06099
   7840.00        0.01074        0.05676
   7841.00        0.01123        0.05255
   7842.00        0.01172        0.04836
   7843.00        0.01221        0.04416
   7844.00        0.01270        0.03999
   7845.00        0.01318        0.03584
   7846.00        0.01367        0.03171
   7847.00        0.01416        0.02762
   7848.00        0.01465        0.02354
   7849.00        0.01514        0.01952
   7850.00        0.01562        0.01552
   7851.00        0.01611        0.01155
   7852.00        0.01660        0.00764
   7853.00        0.01709        0.00377
   7854.00        0.01758       -0.00005
   7855.00        0.01807       -0.00381
   7856.00        0.01855       -0.00752
   7857.00        0.01904       -0.01118
   7858.00        0.01953       -0.01477
   7859.00        0.02002       -0.01831
   7860.00        0.02002       -0.02177
   7861.00        0.02002       -0.02516
   7862.00        0.02002       -0.02849
   7863.00        0.02002       -0.03174
   7864.00        0.02002       -0.03490
   7865.00        0.02002       -0.03799
   7866.00        0.02002       -0.04100
   7867.00        0.02002       -0.04393
   7868.00        0.02002       -0.04677
   7869.00        0.02002       -0.04953
   7870.00        0.02002       -0.05220
   7871.00        0.01953       -0.05476
   7872.00        0.01904       -0.05725
   7873.00        0.01855       -0.05963
   7874.00        0.01807       -0.06194
   7875.00        0.01758       -0.06412
   7876.00        0.01709       -0.06622
   7877.00        0.01660       -0.06822
   7878.00        0.01611       -0.07011
   7879.00        0.01562       -0.07191
   7880.00        0.01465       -0.07361
   7881.00        0.01367       -0.07521
   7882.00        0.01270       -0.07671
   7883.00        0.01172       -0.07809
   7884.00        0.01074       -0.07939
   7885.00        0.00977       -0.08057
   7886.00        0.00879       -0.08167
   7887.00        0.00781       -0.08264
   7888.00        0.00684       -0.08353
   7889.00        0.00586       -0.08432
   7890.00        0.00488       -0.08499
   7891.00        0.00391       -0.08559
   7892.00        0.00293       -0.08607
   7893.00        0.00195       -0.08647
   7894.00        0.00098       -0.08676
   7895.00        0.00000       -0.08696
   7896.00       -0.00146       -0.08708
   7897.00       -0.00293       -0.08710
   7898.00       -0.00439       -0.08704
   7899.00       -0.00586       -0.08687
   7900.00       -0.00732       -0.08664
   7901.00       -0.00879       -0.08632
   7902.00       -0.00977       -0.08591
   7903.00       -0.01074       -0.08542
   7904.00       -0.01172       -0.08487
   7905.00       -0.01270       -0.08423
   7906.00       -0.01367       -0.08353
   7907.00       -0.01465       -0.08275
   7908.00       -0.01562       -0.08191
   7909.00       -0.01660       -0.08099
   7910.00       -0.01758       -0.08003
   7911.00       -0.01855       -0.07899
   7912.00       -0.01953       -0.07791
   7913.00       -0.02051       -0.07678
   7914.00       -0.02148       -0.07559
   7915.00       -0.02246       -0.07436
   7916.00       -0.02344       -0.07306
   7917.00       -0.02393       -0.07175
   7918.00       -0.02441       -0.07037
   7919.00       -0.02490       -0.06897
   7920.00       -0.02539       -0.06754
   7921.00       -0.02588       -0.06607
   7922.00       -0.02637       -0.06456
   7923.00       -0.02686       -0.06305
   7924.00       -0.02734       -0.06149
   7925.00       -0.02783       -0.05992
   7926.00       -0.02832       -0.05833
   7927.00       -0.02832       -0.05672
   7928.00       -0.02832       -0.05510
   7929.00       -0.02832       -0.05345
   7930.00       -0.02832       -0.05180
   7931.00       -0.02832       -0.05016
   7932.00       -0.02832       -0.04849
   7933.00       -0.02832       -0.04681
   7934.00       -0.02832       -0.04515
   7935.00       -0.02832       -0.04347
   7936.00       -0.02832       -0.04179
   7937.00       -0.02783       -0.04012
   7938.00       -0.02734       -0.03845
   7939.00       -0.02686       -0.03677
   7940.00       -0.02637       -0.03511
   7941.00       -0.02588       -0.03345
   7942.00       -0.02539       -0.03178
   7943.00       -0.02490       -0.03014
   7944.00       -0.02441       -0.02849
   7945.00       -0.02393       -0.02684
   7946.00       -0.02344       -0.02521
   7947.00       -0.02295       -0.02357
   7948.00       -0.02246       -0.02196
   7949.00       -0.02197       -0.02034
   7950.00       -0.02148       -0.01872
   7951.00       -0.02100       -0.01712
   7952.00       -0.02051       -0.01552
   7953.00       -0.02002       -0.01392
   7954.00       -0.01953       -0.01231
   7955.00       -0.01904       -0.01073
   7956.00       -0.01855       -0.00912
   7957.00       -0.01807       -0.00754
   7958.00       -0.01758       -0.00594
   7959.00       -0.01709       -0.00433
   7960.00       -0.01660       -0.00273
   7961.00       -0.01611       -0.00113
   7962.00       -0.01562        0.00049
   7963.00       -0.01514        0.00212
   7964.00       -0.01465        0.00375
   7965.00       -0.01416        0.00540
   7966.00       -0.01367        0.00706
   7967.00       -0.01318        0.00873
   7968.00       -0.01270        0.01042
   7969.00       -0.01221        0.01213
   7970.00       -0.01172        0.01387
   7971.00       -0.01123        0.01562
   7972.00       -0.01074        0.01740
   7973.00       -0.01025        0.01920
   7974.00       -0.01025        0.02103
   7975.00       -0.01025        0.02287
   7976.00       -0.01025        0.02477
   7977.00       -0.01025        0.02667
   7978.00       -0.01025        0.02863
   7979.00       -0.01025        0.03061
   7980.00       -0.01025        0.03262
   7981.00       -0.01025        0.03467
   7982.00       -0.01025        0.03676
   7983.00       -0.01025        0.03889
   7984.00       -0.01025        0.04105
   7985.00       -0.01025        0.04326
   7986.00       -0.01025        0.04550
   7987.00       -0.01025        0.04778
   7988.00       -0.01025        0.05009
   7989.00       -0.01025        0.05246
   7990.00       -0.01025        0.05486
   7991.00       -0.01025        0.05731
   7992.00       -0.01025        0.05978
   7993.00       -0.01025        0.06230
   7994.00       -0.01025        0.06487
   7995.00       -0.01025        0.06746
   7996.00       -0.01025        0.07010
   7997.00       -0.01025        0.07277
   7998.00       -0.01025        0.07547
   7999.00       -0.01025        0.07822
   8000.00       -0.01025        0.08099
   8001.00       -0.00977        0.08379
   8002.00       -0.00928        0.08662
   8003.00       -0.00879        0.08948
   8004.00       -0.00830        0.09236
   8005.00       -0.00781        0.09526
   8006.00       -0.00732        0.09819
   8007.00       -0.00684        0.10114
   8008.00       -0.00635        0.10408
   8009.00       -0.00586        0.10706
   8010.00       -0.00537        0.11003
   8011.00       -0.00488        0.11302
   8012.00       -0.00439        0.11601
   8013.00       -0.00391        0.11900
   8014.00       -0.00342        0.12199
   8015.00       -0.00244        0.12498
   8016.00       -0.00146        0.12796
   8017.00       -0.00049        0.13092
   8018.00        0.00049        0.13387
   8019.00        0.00146        0.13680
   8020.00        0.00244        0.13971
   8021.00        0.00342        0.14258
   8022.00        0.00439        0.14543
   8023.00        0.00537        0.14825
   8024.00        0.00635        0.15103
   8025.00        0.00732        0.15378
   8026.00        0.00830        0.15646
   8027.00        0.00928        0.15912
   8028.00        0.01025        0.16173
   8029.00        0.01123        0.16426
   8030.00        0.01221        0.16676
   8031.00        0.01318        0.16919
   8032.00        0.01416        0.17155
   8033.00        0.01514        0.17384
   8034.00        0.01611        0.17607
   8035.00        0.01709        0.17822
   8036.00        0.01807        0.18031
   8037.00        0.01904        0.18231
   8038.00        0.02002        0.18422
   8039.00        0.02100        0.18607
   8040.00        0.02197        0.18781
   8041.00        0.02295        0.18947
   8042.00        0.02393        0.19102
   8043.00        0.02490        0.19250
   8044.00        0.02539        0.19388
   8045.00        0.02588        0.19516
   8046.00        0.02637        0.19635
   8047.00        0.02686        0.19743
   8048.00        0.02734        0.19841
   8049.00        0.02783        0.19930
   8050.00        0.02832        0.20007
   8051.00        0.02881        0.20073
   8052.00        0.02930        0.20129
   8053.00        0.02979        0.20177
   8054.00        0.02979        0.20212
   8055.00        0.02979        0.20236
   8056.00        0.02979        0.20250
   8057.00        0.02979        0.20253
   8058.00        0.02979        0.20245
   8059.00        0.02979        0.20227
   8060.00        0.02979        0.20198
   8061.00        0.02979        0.20158
   8062.00        0.02979        0.20108
   8063.00        0.02930        0.20049
   8064.00        0.02881        0.19978
   8065.00        0.02832        0.19897
   8066.00        0.02783        0.19806
   8067.00        0.02734        0.19705
   8068.00        0.02686        0.19595
   8069.00        0.02637        0.19475
   8070.00        0.02588        0.19345
   8071.00        0.02539        0.19206
   8072.00        0.02441        0.19058
   8073.00        0.02344        0.18901
   8074.00        0.02246        0.18735
   8075.00        0.02148        0.18561
   8076.00        0.02051        0.18378
   8077.00        0.01953        0.18187
   8078.00        0.01855        0.17989
   8079.00        0.01758        0.17783
   8080.00        0.01660        0.17569
   8081.00        0.01562        0.17349
   8082.00        0.01465        0.17122
   8083.00        0.01367        0.16888
   8084.00        0.01270        0.16647
   8085.00        0.01172        0.16402
   8086.00        0.01074        0.16150
   8087.00        0.00977        0.15892
   8088.00        0.00879        0.15628
   8089.00        0.00781        0.15361
   8090.00        0.00684        0.15088
   8091.00        0.00586        0.14812
   8092.00        0.00488        0.14529
   8093.00        0.00391        0.14244
   8094.00        0.00293        0.13956
   8095.00        0.00195        0.13664
   8096.00        0.00098        0.13368
   8097.00        0.00000        0.13071
   8098.00       -0.00098        0.12770
   8099.00       -0.00195        0.12466
   8100.00       -0.00293        0.12161
   8101.00       -0.00391        0.11855
   8102.00       -0.00488        0.11546
   8103.00       -0.00586        0.11237
   8104.00       -0.00684        0.10925
   8105.00       -0.00781        0.10614
   8106.00       -0.00879        0.10301
   8107.00       -0.00977        0.09990
   8108.00       -0.01025        0.09677
   8109.00       -0.01074        0.09364
   8110.00       -0.01123        0.09052
   8111.00       -0.01172        0.08740
   8112.00       -0.01221        0.08429
   8113.00       -0.01270        0.08119
   8114.00       -0.01318        0.07811
   8115.00       -0.01367        0.07504
   8116.00       -0.01416        0.07199
   8117.00       -0.01465        0.06895
   8118.00       -0.01514        0.06593
   8119.00       -0.01562        0.06294
   8120.00       -0.01562        0.05998
   8121.00       -0.01562        0.05704
   8122.00       -0.01562        0.05412
   8123.00       -0.01562        0.05124
   8124.00       -0.01562        0.04837
   8125.00       -0.01562        0.04556
   8126.00       -0.01562        0.04277
   8127.00       -0.01562        0.04001
   8128.00       -0.01562        0.03729
   8129.00       -0.01562        0.03462
   8130.00       -0.01562        0.03198
   8131.00       -0.01562        0.02939
   8132.00       -0.01562        0.02684
   8133.00       -0.01514        0.02432
   8134.00       -0.01465        0.02187
   8135.00       -0.01416        0.01944
   8136.00       -0.01367        0.01707
   8137.00       -0.01318        0.01474
   8138.00       -0.01270        0.01247
   8139.00       -0.01221        0.01024
   8140.00       -0.01172        0.00807
   8141.00       -0.01123        0.00594
   8142.00       -0.01074        0.00386
   8143.00       -0.01025        0.00185
   8144.00       -0.00977       -0.00012
   8145.00       -0.00928       -0.00204
   8146.00       -0.00879       -0.00391
   8147.00       -0.00830       -0.00571
   8148.00       -0.00781       -0.00748
   8149.00       -0.00732       -0.00917
   8150.00       -0.00684       -0.01082
   8151.00       -0.00635       -0.01242
   8152.00       -0.00586       -0.01396
   8153.00       -0.00537       -0.01544
   8154.00       -0.00488       -0.01688
   8155.00       -0.00439       -0.01826
   8156.00       -0.00391       -0.01959
   8157.00       -0.00342       -0.02087
   8158.00       -0.00293       -0.02209
   8159.00       -0.00244       -0.02327
   8160.00       -0.00195       -0.02440
   8161.00       -0.00146       -0.02548
   8162.00       -0.00098       -0.02650
   8163.00       -0.00049       -0.02750
   8164.00        0.00000       -0.02843
   8165.00        0.00049       -0.02933
   8166.00        0.00049       -0.03017
   8167.00        0.00049       -0.03098
   8168.00        0.00049       -0.03175
   8169.00        0.00049       -0.03247
   8170.00        0.00049       -0.03317
   8171.00        0.00049       -0.03383
   8172.00        0.00049       -0.03444
   8173.00        0.00049       -0.03503
   8174.00        0.00049       -0.03558
   8175.00        0.00049       -0.03612
   8176.00        0.00049       -0.03662
   8177.00        0.00049       -0.03709
   8178.00        0.00049       -0.03755
   8179.00        0.00049       -0.03798
   8180.00        0.00049       -0.03839
   8181.00        0.00049       -0.03879
   8182.00        0.00049       -0.03917
   8183.00        0.00049       -0.03954
   8184.00        0.00049       -0.03989
   8185.00        0.00049       -0.04024
   8186.00        0.00049       -0.04057
   8187.00        0.00049       -0.04091
   8188.00        0.00049       -0.04124
   8189.00        0.00049       -0.04156
   8190.00        0.00049       -0.04190
   8191.00        0.00049       -0.04224
   8192.00        0.00049       -0.04257
   8193.00        0.00049       -0.04292
   8194.00        0.00049       -0.04327
   8195.00        0.00049       -0.04362
   8196.00        0.00049       -0.04399
   8197.00        0.00049       -0.04439
   8198.00        0.00000       -0.04478
   8199.00       -0.00049       -0.04520
   8200.00       -0.00098       -0.04562
   8201.00       -0.00146       -0.04607
   8202.00       -0.00195       -0.04652
   8203.00       -0.00244       -0.04701
   8204.00       -0.00293       -0.04752
   8205.00       -0.00342       -0.04803
   8206.00       -0.00391       -0.04857
   8207.00       -0.00439       -0.04913
   8208.00       -0.00488       -0.04971
   8209.00       -0.00537       -0.05031
   8210.00       -0.00586       -0.05093
   8211.00       -0.00635       -0.05157
   8212.00       -0.00684       -0.05225
   8213.00       -0.00732       -0.05292
   8214.00       -0.00781       -0.05362
   8215.00       -0.00830       -0.05432
   8216.00       -0.00879       -0.05505
   8217.00       -0.00928       -0.05580
   8218.00       -0.00977       -0.05655
   8219.00       -0.01025       -0.05733
   8220.00       -0.01074       -0.05809
   8221.00       -0.01074       -0.05888
   8222.00       -0.01074       -0.05966
   8223.00       -0.01074       -0.06046
   8224.00       -0.01074       -0.06125
   8225.00       -0.01074       -0.06204
   8226.00       -0.01074       -0.06282
   8227.00       -0.01074       -0.06360
   8228.00       -0.01074       -0.06436
   8229.00       -0.01074       -0.06512
   8230.00       -0.01074       -0.06586
   8231.00       -0.01074       -0.06659
   8232.00       -0.01074       -0.06729
   8233.00       -0.01074       -0.06796
   8234.00       -0.01123       -0.06860
   8235.00       -0.01172       -0.06923
   8236.00       -0.01221       -0.06981
   8237.00       -0.01270       -0.07036
   8238.00       -0.01318       -0.07086
   8239.00       -0.01367       -0.07132
   8240.00       -0.01416       -0.07173
   8241.00       -0.01465       -0.07210
   8242.00       -0.01514       -0.07240
   8243.00       -0.01562       -0.07266
   8244.00       -0.01611       -0.07285
   8245.00       -0.01660       -0.07298
   8246.00       -0.01709       -0.07304
   8247.00       -0.01758       -0.07304
   8248.00       -0.01807       -0.07298
   8249.00       -0.01855       -0.07283
   8250.00       -0.01904       -0.07260
   8251.00       -0.01953       -0.07231
   8252.00       -0.02002       -0.07193
   8253.00       -0.02051       -0.07147
   8254.00       -0.02100       -0.07092
   8255.00       -0.02148       -0.07030
   8256.00       -0.02197       -0.06958
   8257.00       -0.02197       -0.06877
   8258.00       -0.02197       -0.06789
   8259.00       -0.02197       -0.06689
   8260.00       -0.02197       -0.06583
   8261.00       -0.02197       -0.06465
   8262.00       -0.02197       -0.06340
   8263.00       -0.02197       -0.06204
   8264.00       -0.02197       -0.06061
   8265.00       -0.02197       -0.05908
   8266.00       -0.02197       -0.05746
   8267.00       -0.02197       -0.05576
   8268.00       -0.02197       -0.05396
   8269.00       -0.02197       -0.05208
   8270.00       -0.02197       -0.05011
   8271.00       -0.02197       -0.04805
   8272.00       -0.02197       -0.04591
   8273.00       -0.02197       -0.04370
   8274.00       -0.02197       -0.04141
   8275.00       -0.02197       -0.03905
   8276.00       -0.02197       -0.03662
   8277.00       -0.02197       -0.03412
   8278.00       -0.02197       -0.03154
   8279.00       -0.02197       -0.02892
   8280.00       -0.02197       -0.02623
   8281.00       -0.02197       -0.02348
   8282.00       -0.02197       -0.02069
   8283.00       -0.02197       -0.01784
   8284.00       -0.02197       -0.01495
   8285.00       -0.02197       -0.01202
   8286.00       -0.02197       -0.00906
   8287.00       -0.02197       -0.00606
   8288.00       -0.02197       -0.00304
   8289.00       -0.02197        0.00002
   8290.00       -0.02197        0.00308
   8291.00       -0.02197        0.00616
   8292.00       -0.02148        0.00925
   8293.00       -0.02100        0.01234
   8294.00       -0.02051        0.01546
   8295.00       -0.02002        0.01855
   8296.00       -0.01953        0.02165
   8297.00       -0.01904        0.02473
   8298.00       -0.01855        0.02780
   8299.00       -0.01807        0.03085
   8300.00       -0.01758        0.03387
   8301.00       -0.01709        0.03688
   8302.00       -0.01660        0.03986
   8303.00       -0.01611        0.04280
   8304.00       -0.01562        0.04572
   8305.00       -0.01514        0.04858
   8306.00       -0.01465        0.05141
   8307.00       -0.01416        0.05418
   8308.00       -0.01367        0.05692
   8309.00       -0.01318        0.05960
   8310.00       -0.01270        0.06224
   8311.00       -0.01221        0.06482
   8312.00       -0.01172        0.06734
   8313.00       -0.01123        0.06979
   8314.00       -0.01074        0.07220
   8315.00       -0.01025        0.07454
   8316.00       -0.00977        0.07681
   8317.00       -0.00928        0.07903
   8318.00       -0.00830        0.08118
   8319.00       -0.00732        0.08325
   8320.00       -0.00635        0.08527
   8321.00       -0.00537        0.08722
   8322.00       -0.00439        0.08910
   8323.00       -0.00342        0.09091
   8324.00       -0.00244        0.09267
   8325.00       -0.00146        0.09435
   8326.00       -0.00049        0.09596
   8327.00        0.00049        0.09750
   8328.00        0.00146        0.09900
   8329.00        0.00244        0.10042
   8330.00        0.00342        0.10178
   8331.00        0.00391        0.10307
   8332.00        0.00439        0.10431
   8333.00        0.00488        0.10550
   8334.00        0.00537        0.10661
   8335.00        0.00586        0.10768
   8336.00        0.00635        0.10870
   8337.00        0.00684        0.10966
   8338.00        0.00732        0.11058
   8339.00        0.00781        0.11143
   8340.00        0.00830        0.11226
   8341.00        0.00879        0.11302
   8342.00        0.00928        0.11375
   8343.00        0.00977        0.11443
   8344.00        0.01025        0.11508
   8345.00        0.01074        0.11568
   8346.00        0.01123        0.11624
   8347.00        0.01172        0.11678
   8348.00        0.01221        0.11728
   8349.00        0.01270        0.11775
   8350.00        0.01318        0.11818
   8351.00        0.01367        0.11859
   8352.00        0.01416        0.11897
   8353.00        0.01465        0.11932
   8354.00        0.01465        0.11964
   8355.00        0.01465        0.11995
   8356.00        0.01465        0.12022
   8357.00        0.01465        0.12048
   8358.00        0.01465        0.12071
   8359.00        0.01465        0.12091
   8360.00        0.01465        0.12111
   8361.00        0.01465        0.12126
   8362.00        0.01465        0.12141
   8363.00        0.01465        0.12154
   8364.00        0.01465        0.12163
   8365.00        0.01465        0.12170
   8366.00        0.01465        0.12177
   8367.00        0.01465        0.12180
   8368.00        0.01465        0.12180
   8369.00        0.01465        0.12178
   8370.00        0.01465        0.12175
   8371.00        0.01416        0.12169
   8372.00        0.01367        0.12160
   8373.00        0.01318        0.12148
   8374.00        0.01270        0.12132
   8375.00        0.01221        0.12114
   8376.00        0.01172        0.12094
   8377.00        0.01123        0.12070
   8378.00        0.01074        0.12042
   8379.00        0.01025        0.12012
   8380.00        0.00977        0.11977
   8381.00        0.00928        0.11938
   8382.00        0.00879        0.11896
   8383.00        0.00830        0.11850
   8384.00        0.00781        0.11798
   8385.00        0.00732        0.11743
   8386.00        0.00684        0.11685
   8387.00        0.00635        0.11621
   8388.00        0.00586        0.11551
   8389.00        0.00537        0.11478
   8390.00        0.00488        0.11400
   8391.00        0.00439        0.11316
   8392.00        0.00391        0.11226
   8393.00        0.00342        0.11131
   8394.00        0.00293        0.11032
   8395.00        0.00244        0.10927
   8396.00        0.00195        0.10815
   8397.00        0.00146        0.10699
   8398.00        0.00098        0.10577
   8399.00        0.00049        0.10449
   8400.00        0.00000        0.10315
   8401.00       -0.00049        0.10176
   8402.00       -0.00098        0.10031
   8403.00       -0.00146        0.09880
   8404.00       -0.00195        0.09724
   8405.00       -0.00244        0.09561
   8406.00       -0.00293        0.09393
   8407.00       -0.00342        0.09221
   8408.00       -0.00391        0.09042
   8409.00       -0.00439        0.08858
   8410.00       -0.00488        0.08669
   8411.00       -0.00537        0.08475
   8412.00       -0.00586        0.08275
   8413.00       -0.00635        0.08070
   8414.00       -0.00684        0.07863
   8415.00       -0.00732        0.07649
   8416.00       -0.00781        0.07433
   8417.00       -0.00830        0.07211
   8418.00       -0.00879        0.06985
   8419.00       -0.00928        0.06757
   8420.00       -0.00977        0.06525
   8421.00       -0.01025        0.06290
   8422.00       -0.01074        0.06052
   8423.00       -0.01123        0.05812
   8424.00       -0.01172        0.05569
   8425.00       -0.01221        0.05324
   8426.00       -0.01270        0.05078
   8427.00       -0.01318        0.04829
   8428.00       -0.01367        0.04581
   8429.00       -0.01416        0.04330
   8430.00       -0.01465        0.04080
   8431.00       -0.01465        0.03830
   8432.00       -0.01465        0.03580
   8433.00       -0.01465        0.03329
   8434.00       -0.01465        0.03079
   8435.00       -0.01465        0.02831
   8436.00       -0.01465        0.02583
   8437.00       -0.01465        0.02336
   8438.00       -0.01465        0.02092
   8439.00       -0.01465        0.01849
   8440.00       -0.01465        0.01610
   8441.00       -0.01465        0.01372
   8442.00       -0.01465        0.01137
   8443.00       -0.01465        0.00906
   8444.00       -0.01465        0.00677
   8445.00       -0.01465        0.00452
   8446.00       -0.01465        0.00230
   8447.00       -0.01465        0.00014
   8448.00       -0.01465       -0.00200
   8449.00       -0.01465       -0.00409
   8450.00       -0.01465       -0.00613
   8451.00       -0.01465       -0.00813
   8452.00       -0.01465       -0.01009
   8453.00       -0.01465       -0.01199
   8454.00       -0.01465       -0.01385
   8455.00       -0.01465       -0.01566
   8456.00       -0.01465       -0.01741
   8457.00       -0.01465       -0.01912
   8458.00       -0.01465       -0.02077
   8459.00       -0.01465       -0.02237
   8460.00       -0.01465       -0.02391
   8461.00       -0.01465       -0.02541
   8462.00       -0.01465       -0.02684
   8463.00       -0.01465       -0.02823
   8464.00       -0.01465       -0.02956
   8465.00       -0.01465       -0.03084
   8466.00       -0.01465       -0.03206
   8467.00       -0.01465       -0.03323
   8468.00       -0.01465       -0.03436
   8469.00       -0.01465       -0.03543
   8470.00       -0.01465       -0.03645
   8471.00       -0.01465       -0.03743
   8472.00       -0.01465       -0.03836
   8473.00       -0.01465       -0.03923
   8474.00       -0.01465       -0.04007
   8475.00       -0.01465       -0.04086
   8476.00       -0.01465       -0.04160
   8477.00       -0.01465       -0.04230
   8478.00       -0.01465       -0.04295
   8479.00       -0.01465       -0.04358
   8480.00       -0.01465       -0.04416
   8481.00       -0.01465       -0.04469
   8482.00       -0.01465       -0.04521
   8483.00       -0.01465       -0.04567
   8484.00       -0.01465       -0.04611
   8485.00       -0.01465       -0.04652
   8486.00       -0.01465       -0.04689
   8487.00       -0.01465       -0.04724
   8488.00       -0.01465       -0.04756
   8489.00       -0.01465       -0.04784
   8490.00       -0.01465       -0.04811
   8491.00       -0.01465       -0.04834
   8492.00       -0.01465       -0.04857
   8493.00       -0.01465       -0.04875
   8494.00       -0.01465       -0.04893
   8495.00       -0.01465       -0.04909
   8496.00       -0.01465       -0.04922
   8497.00       -0.01465       -0.04933
   8498.00       -0.01465       -0.04944
   8499.00       -0.01465       -0.04951
   8500.00       -0.01465       -0.04959
   8501.00       -0.01465       -0.04964
   8502.00       -0.01465       -0.04968
   8503.00       -0.01465       -0.04970
   8504.00       -0.01465       -0.04971
   8505.00       -0.01465       -0.04971
   8506.00       -0.01465       -0.04970
   8507.00       -0.01465       -0.04968
   8508.00       -0.01465       -0.04964
   8509.00       -0.01465       -0.04959
   8510.00       -0.01465       -0.04953
   8511.00       -0.01465       -0.04947
   8512.00       -0.01514       -0.04939
   8513.00       -0.01562       -0.04930
   8514.00       -0.01611       -0.04919
   8515.00       -0.01660       -0.04907
   8516.00       -0.01709       -0.04895
   8517.00       -0.01758       -0.04881
   8518.00       -0.01807       -0.04866
   8519.00       -0.01855       -0.04849
   8520.00       -0.01904       -0.04832
   8521.00       -0.01953       -0.04813
   8522.00       -0.02002       -0.04793
   8523.00       -0.02051       -0.04770
   8524.00       -0.02100       -0.04747
   8525.00       -0.02148       -0.04721
   8526.00       -0.02197       -0.04695
   8527.00       -0.02246       -0.04666
   8528.00       -0.02295       -0.04636
   8529.00       -0.02344       -0.04604
   8530.00       -0.02393       -0.04570
   8531.00       -0.02441       -0.04535
   8532.00       -0.02490       -0.04497
   8533.00       -0.02539       -0.04457
   8534.00       -0.02588       -0.04414
   8535.00       -0.02637       -0.04370
   8536.00       -0.02637       -0.04324
   8537.00       -0.02637       -0.04276
   8538.00       -0.02637       -0.04224
   8539.00       -0.02637       -0.04170
   8540.00       -0.02637       -0.04114
   8541.00       -0.02637       -0.04056
   8542.00       -0.02637       -0.03995
   8543.00       -0.02637       -0.03931
   8544.00       -0.02637       -0.03864
   8545.00       -0.02637       -0.03795
   8546.00       -0.02637       -0.03723
   8547.00       -0.02637       -0.03648
   8548.00       -0.02637       -0.03571
   8549.00       -0.02637       -0.03491
   8550.00       -0.02637       -0.03407
   8551.00       -0.02637       -0.03322
   8552.00       -0.02637       -0.03233
   8553.00       -0.02637       -0.03142
   8554.00       -0.02637       -0.03047
   8555.00       -0.02637       -0.02950
   8556.00       -0.02588       -0.02849
   8557.00       -0.02539       -0.02745
   8558.00       -0.02490       -0.02640
   8559.00       -0.02441       -0.02530
   8560.00       -0.02393       -0.02419
   8561.00       -0.02344       -0.02304
   8562.00       -0.02295       -0.02187
   8563.00       -0.02246       -0.02066
   8564.00       -0.02197       -0.01942
   8565.00       -0.02148       -0.01816
   8566.00       -0.02100       -0.01688
   8567.00       -0.02051       -0.01555
   8568.00       -0.02002       -0.01421
   8569.00       -0.01953       -0.01285
   8570.00       -0.01904       -0.01144
   8571.00       -0.01855       -0.01003
   8572.00       -0.01807       -0.00858
   8573.00       -0.01709       -0.00710
   8574.00       -0.01611       -0.00560
   8575.00       -0.01514       -0.00407
   8576.00       -0.01416       -0.00253
   8577.00       -0.01318       -0.00096
   8578.00       -0.01221        0.00064
   8579.00       -0.01123        0.00226
   8580.00       -0.01025        0.00389
   8581.00       -0.00928        0.00555
   8582.00       -0.00830        0.00723
   8583.00       -0.00732        0.00894
   8584.00       -0.00635        0.01067
   8585.00       -0.00537        0.01241
   8586.00       -0.00439        0.01418
   8587.00       -0.00342        0.01596
   8588.00       -0.00244        0.01776
   8589.00       -0.00146        0.01958
   8590.00       -0.00049        0.02142
   8591.00        0.00049        0.02327
   8592.00        0.00146        0.02515
   8593.00        0.00244        0.02704
   8594.00        0.00342        0.02893
   8595.00        0.00439        0.03085
   8596.00        0.00537        0.03279
   8597.00        0.00635        0.03473
   8598.00        0.00732        0.03670
   8599.00        0.00830        0.03867
   8600.00        0.00928        0.04065
   8601.00        0.01025        0.04263
   8602.00        0.01123        0.04465
   8603.00        0.01221        0.04666
   8604.00        0.01318        0.04868
   8605.00        0.01416        0.05070
   8606.00        0.01514        0.05275
   8607.00        0.01611        0.05478
   8608.00        0.01709        0.05682
   8609.00        0.01807        0.05888
   8610.00        0.01904        0.06093
   8611.00        0.02002        0.06299
   8612.00        0.02100        0.06503
   8613.00        0.02197        0.06709
   8614.00        0.02295        0.06914
   8615.00        0.02393        0.07118
   8616.00        0.02490        0.07323
   8617.00        0.02588        0.07526
   8618.00        0.02686        0.07729
   8619.00        0.02783        0.07928
   8620.00        0.02881        0.08128
   8621.00        0.02979        0.08328
   8622.00        0.03076        0.08525
   8623.00        0.03174        0.08720
   8624.00        0.03271        0.08913
   8625.00        0.03369        0.09103
   8626.00        0.03467        0.09293
   8627.00        0.03564        0.09479
   8628.00        0.03662        0.09662
   8629.00        0.03760        0.09842
   8630.00        0.03809        0.10017
   8631.00        0.03857        0.10191
   8632.00        0.03906        0.10361
   8633.00        0.03955        0.10526
   8634.00        0.04004        0.10687
   8635.00        0.04053        0.10844
   8636.00        0.04102        0.10995
   8637.00        0.04150        0.11142
   8638.00        0.04199        0.11284
   8639.00        0.04199        0.11421
   8640.00        0.04199        0.11551
   8641.00        0.04199        0.11676
   8642.00        0.04199        0.11795
   8643.00        0.04199        0.11906
   8644.00        0.04199        0.12012
   8645.00        0.04199        0.12111
   8646.00        0.04150        0.12202
   8647.00        0.04102        0.12286
   8648.00        0.04053        0.12364
   8649.00        0.04004        0.12433
   8650.00        0.03955        0.12495
   8651.00        0.03906        0.12549
   8652.00        0.03857        0.12593
   8653.00        0.03760        0.12630
   8654.00        0.03662        0.12659
   8655.00        0.03564        0.12679
   8656.00        0.03467        0.12689
   8657.00        0.03369        0.12692
   8658.00        0.03271        0.12686
   8659.00        0.03174        0.12671
   8660.00        0.03027        0.12645
   8661.00        0.02881        0.12611
   8662.00        0.02734        0.12569
   8663.00        0.02588        0.12517
   8664.00        0.02441        0.12456
   8665.00        0.02295        0.12386
   8666.00        0.02148        0.12308
   8667.00        0.02002        0.12219
   8668.00        0.01855        0.12122
   8669.00        0.01709        0.12016
   8670.00        0.01562        0.11902
   8671.00        0.01416        0.11778
   8672.00        0.01270        0.11647
   8673.00        0.01123        0.11508
   8674.00        0.00977        0.11360
   8675.00        0.00830        0.11205
   8676.00        0.00684        0.11041
   8677.00        0.00537        0.10872
   8678.00        0.00391        0.10693
   8679.00        0.00244        0.10510
   8680.00        0.00098        0.10320
   8681.00       -0.00049        0.10123
   8682.00       -0.00195        0.09920
   8683.00       -0.00342        0.09711
   8684.00       -0.00488        0.09499
   8685.00       -0.00635        0.09280
   8686.00       -0.00781        0.09058
   8687.00       -0.00928        0.08830
   8688.00       -0.01074        0.08601
   8689.00       -0.01221        0.08368
   8690.00       -0.01367        0.08131
   8691.00       -0.01465        0.07893
   8692.00       -0.01562        0.07652
   8693.00       -0.01660        0.07411
   8694.00       -0.01758        0.07169
   8695.00       -0.01855        0.06924
   8696.00       -0.01953        0.06682
   8697.00       -0.02051        0.06438
   8698.00       -0.02148        0.06195
   8699.00       -0.02197        0.05954
   8700.00       -0.02246        0.05714
   8701.00       -0.02295        0.05476
   8702.00       -0.02344        0.05241
   8703.00       -0.02393        0.05009
   8704.00       -0.02441        0.04779
   8705.00       -0.02441        0.04555
   8706.00       -0.02441        0.04332
   8707.00       -0.02441        0.04115
   8708.00       -0.02441        0.03903
   8709.00       -0.02441        0.03696
   8710.00       -0.02441        0.03493
   8711.00       -0.02441        0.03297
   8712.00       -0.02393        0.03107
   8713.00       -0.02344        0.02922
   8714.00       -0.02295        0.02745
   8715.00       -0.02246        0.02574
   8716.00       -0.02197        0.02409
   8717.00       -0.02148        0.02252
   8718.00       -0.02100        0.02103
   8719.00       -0.02051        0.01959
   8720.00       -0.01953        0.01825
   8721.00       -0.01855        0.01697
   8722.00       -0.01758        0.01578
   8723.00       -0.01660        0.01465
   8724.00       -0.01562        0.01360
   8725.00       -0.01465        0.01263
   8726.00       -0.01367        0.01173
   8727.00       -0.01270        0.01091
   8728.00       -0.01172        0.01016
   8729.00       -0.01074        0.00949
   8730.00       -0.00977        0.00888
   8731.00       -0.00879        0.00836
   8732.00       -0.00781        0.00789
   8733.00       -0.00684        0.00749
   8734.00       -0.00586        0.00716
   8735.00       -0.00488        0.00688
   8736.00       -0.00391        0.00667
   8737.00       -0.00293        0.00652
   8738.00       -0.00195        0.00641
   8739.00       -0.00098        0.00635
   8740.00        0.00000        0.00635
   8741.00        0.00098        0.00638
   8742.00        0.00195        0.00644
   8743.00        0.00293        0.00655
   8744.00        0.00391        0.00668
   8745.00        0.00488        0.00685
   8746.00        0.00537        0.00705
   8747.00        0.00586        0.00725
   8748.00        0.00635        0.00748
   8749.00        0.00684        0.00772
   8750.00        0.00732        0.00795
   8751.00        0.00781        0.00819
   8752.00        0.00830        0.00844
   8753.00        0.00879        0.00868
   8754.00        0.00879        0.00891
   8755.00        0.00879        0.00912
   8756.00        0.00879        0.00932
   8757.00        0.00879        0.00949
   8758.00        0.00879        0.00964
   8759.00        0.00879        0.00975
   8760.00        0.00879        0.00984
   8761.00        0.00830        0.00989
   8762.00        0.00781        0.00990
   8763.00        0.00732        0.00987
   8764.00        0.00684        0.00980
   8765.00        0.00635        0.00966
   8766.00        0.00586        0.00948
   8767.00        0.00537        0.00925
   8768.00        0.00439        0.00896
   8769.00        0.00342        0.00861
   8770.00        0.00244        0.00821
   8771.00        0.00146        0.00774
   8772.00        0.00049        0.00720
   8773.00       -0.00049        0.00662
   8774.00       -0.00146        0.00597
   8775.00       -0.00244        0.00523
   8776.00       -0.00342        0.00446
   8777.00       -0.00439        0.00360
   8778.00       -0.00586        0.00269
   8779.00       -0.00732        0.00169
   8780.00       -0.00879        0.00066
   8781.00       -0.01025       -0.00046
   8782.00       -0.01172       -0.00162
   8783.00       -0.01318       -0.00285
   8784.00       -0.01465       -0.00414
   8785.00       -0.01611       -0.00548
   8786.00       -0.01758       -0.00688
   8787.00       -0.01904       -0.00833
   8788.00       -0.02051       -0.00984
   8789.00       -0.02197       -0.01138
   8790.00       -0.02344       -0.01297
   8791.00       -0.02490       -0.01462
   8792.00       -0.02637       -0.01628
   8793.00       -0.02783       -0.01799
   8794.00       -0.02881       -0.01973
   8795.00       -0.02979       -0.02150
   8796.00       -0.03076       -0.02328
   8797.00       -0.03174       -0.02510
   8798.00       -0.03271       -0.02693
   8799.00       -0.03369       -0.02878
   8800.00       -0.03467       -0.03062
   8801.00       -0.03564       -0.03247
   8802.00       -0.03662       -0.03433
   8803.00       -0.03760       -0.03618
   8804.00       -0.03857       -0.03802
   8805.00       -0.03906       -0.03986
   8806.00       -0.03955       -0.04167
   8807.00       -0.04004       -0.04347
   8808.00       -0.04053       -0.04524
   8809.00       -0.04102       -0.04700
   8810.00       -0.04150       -0.04871
   8811.00       -0.04199       -0.05038
   8812.00       -0.04248       -0.05203
   8813.00       -0.04248       -0.05362
   8814.00       -0.04248       -0.05518
   8815.00       -0.04248       -0.05669
   8816.00       -0.04248       -0.05814
   8817.00       -0.04248       -0.05952
   8818.00       -0.04248       -0.06087
   8819.00       -0.04248       -0.06213
   8820.00       -0.04248       -0.06335
   8821.00       -0.04199       -0.06450
   8822.00       -0.04150       -0.06558
   8823.00       -0.04102       -0.06659
   8824.00       -0.04053       -0.06754
   8825.00       -0.04004       -0.06841
   8826.00       -0.03955       -0.06918
   8827.00       -0.03906       -0.06990
   8828.00       -0.03857       -0.07054
   8829.00       -0.03809       -0.07111
   8830.00       -0.03760       -0.07159
   8831.00       -0.03711       -0.07199
   8832.00       -0.03613       -0.07231
   8833.00       -0.03516       -0.07257
   8834.00       -0.03418       -0.07274
   8835.00       -0.03320       -0.07281
   8836.00       -0.03223       -0.07283
   8837.00       -0.03125       -0.07277
   8838.00       -0.03027       -0.07262
   8839.00       -0.02930       -0.07240
   8840.00       -0.02832       -0.07211
   8841.00       -0.02734       -0.07175
   8842.00       -0.02637       -0.07130
   8843.00       -0.02539       -0.07080
   8844.00       -0.02441       -0.07022
   8845.00       -0.02344       -0.06958
   8846.00       -0.02246       -0.06886
   8847.00       -0.02148       -0.06808
   8848.00       -0.02051       -0.06726
   8849.00       -0.01953       -0.06636
   8850.00       -0.01855       -0.06541
   8851.00       -0.01758       -0.06441
   8852.00       -0.01660       -0.06335
   8853.00       -0.01562       -0.06226
   8854.00       -0.01465       -0.06110
   8855.00       -0.01416       -0.05989
   8856.00       -0.01367       -0.05865
   8857.00       -0.01318       -0.05737
   8858.00       -0.01270       -0.05605
   8859.00       -0.01221       -0.05470
   8860.00       -0.01172       -0.05331
   8861.00       -0.01123       -0.05190
   8862.00       -0.01074       -0.05045
   8863.00       -0.01025       -0.04897
   8864.00       -0.00977       -0.04747
   8865.00       -0.00928       -0.04596
   8866.00       -0.00879       -0.04442
   8867.00       -0.00830       -0.04286
   8868.00       -0.00781       -0.04129
   8869.00       -0.00732       -0.03970
   8870.00       -0.00684       -0.03810
   8871.00       -0.00635       -0.03650
   8872.00       -0.00586       -0.03488
   8873.00       -0.00537       -0.03326
   8874.00       -0.00488       -0.03163
   8875.00       -0.00439       -0.03001
   8876.00       -0.00391       -0.02838
   8877.00       -0.00342       -0.02675
   8878.00       -0.00293       -0.02512
   8879.00       -0.00244       -0.02348
   8880.00       -0.00195       -0.02185
   8881.00       -0.00146       -0.02023
   8882.00       -0.00146       -0.01862
   8883.00       -0.00146       -0.01700
   8884.00       -0.00146       -0.01540
   8885.00       -0.00146       -0.01379
   8886.00       -0.00146       -0.01221
   8887.00       -0.00146       -0.01062
   8888.00       -0.00146       -0.00905
   8889.00       -0.00146       -0.00748
   8890.00       -0.00146       -0.00592
   8891.00       -0.00146       -0.00438
   8892.00       -0.00098       -0.00284
   8893.00       -0.00049       -0.00131
   8894.00        0.00000        0.00021
   8895.00        0.00049        0.00171
   8896.00        0.00098        0.00320
   8897.00        0.00146        0.00470
   8898.00        0.00195        0.00616
   8899.00        0.00244        0.00763
   8900.00        0.00293        0.00908
   8901.00        0.00342        0.01053
   8902.00        0.00391        0.01196
   8903.00        0.00439        0.01338
   8904.00        0.00488        0.01479
   8905.00        0.00537        0.01619
   8906.00        0.00586        0.01756
   8907.00        0.00635        0.01895
   8908.00        0.00684        0.02031
   8909.00        0.00684        0.02167
   8910.00        0.00684        0.02301
   8911.00        0.00684        0.02434
   8912.00        0.00684        0.02567
   8913.00        0.00684        0.02698
   8914.00        0.00684        0.02827
   8915.00        0.00684        0.02957
   8916.00        0.00684        0.03084
   8917.00        0.00684        0.03210
   8918.00        0.00684        0.03337
   8919.00        0.00684        0.03461
   8920.00        0.00684        0.03584
   8921.00        0.00684        0.03706
   8922.00        0.00684        0.03828
   8923.00        0.00684        0.03947
   8924.00        0.00684        0.04066
   8925.00        0.00684        0.04184
   8926.00        0.00684        0.04301
   8927.00        0.00684        0.04416
   8928.00        0.00684        0.04530
   8929.00        0.00684        0.04643
   8930.00        0.00684        0.04755
   8931.00        0.00684        0.04865
   8932.00        0.00684        0.04974
   8933.00        0.00684        0.05083
   8934.00        0.00684        0.05188
   8935.00        0.00684        0.05295
   8936.00        0.00684        0.05399
   8937.00        0.00684        0.05501
   8938.00        0.00684        0.05603
   8939.00        0.00684        0.05704
   8940.00        0.00635        0.05803
   8941.00        0.00586        0.05902
   8942.00        0.00537        0.05998
   8943.00        0.00488        0.06094
   8944.00        0.00439        0.06189
   8945.00        0.00391        0.06284
   8946.00        0.00342        0.06377
   8947.00        0.00293        0.06468
   8948.00        0.00244        0.06558
   8949.00        0.00195        0.06648
   8950.00        0.00146        0.06738
   8951.00        0.00098        0.06827
   8952.00        0.00049        0.06914
   8953.00        0.00000        0.07001
   8954.00       -0.00049        0.07088
   8955.00       -0.00098        0.07173
   8956.00       -0.00146        0.07259
   8957.00       -0.00195        0.07343
   8958.00       -0.00244        0.07428
   8959.00       -0.00293        0.07512
   8960.00       -0.00342        0.07596
   8961.00       -0.00391        0.07680
   8962.00       -0.00439        0.07764
   8963.00       -0.00488        0.07848
   8964.00       -0.00537        0.07932
   8965.00       -0.00586        0.08015
   8966.00       -0.00635        0.08099
   8967.00       -0.00684        0.08185
   8968.00       -0.00684        0.08269
   8969.00       -0.00684        0.08354
   8970.00       -0.00684        0.08440
   8971.00       -0.00684        0.08527
   8972.00       -0.00684        0.08612
   8973.00       -0.00684        0.08701
   8974.00       -0.00684        0.08788
   8975.00       -0.00684        0.08876
   8976.00       -0.00684        0.08965
   8977.00       -0.00684        0.09055
   8978.00       -0.00684        0.09145
   8979.00       -0.00684        0.09235
   8980.00       -0.00684        0.09326
   8981.00       -0.00684        0.09419
   8982.00       -0.00684        0.09511
   8983.00       -0.00684        0.09604
   8984.00       -0.00684        0.09697
   8985.00       -0.00684        0.09792
   8986.00       -0.00684        0.09885
   8987.00       -0.00684        0.09979
   8988.00       -0.00684        0.10074
   8989.00       -0.00684        0.10167
   8990.00       -0.00684        0.10262
   8991.00       -0.00684        0.10355
   8992.00       -0.00684        0.10449
   8993.00       -0.00684        0.10541
   8994.00       -0.00684        0.10634
   8995.00       -0.00684        0.10725
   8996.00       -0.00684        0.10815
   8997.00       -0.00684        0.10904
   8998.00       -0.00684        0.10991
   8999.00       -0.00684        0.11076
   9000.00       -0.00684        0.11160
   9001.00       -0.00684        0.11243
   9002.00       -0.00684        0.11322
   9003.00       -0.00684        0.11398
   9004.00       -0.00684        0.11473
   9005.00       -0.00684        0.11543
   9006.00       -0.00684        0.11610
   9007.00       -0.00684        0.11674
   9008.00       -0.00684        0.11736
   9009.00       -0.00684        0.11792
   9010.00       -0.00684        0.11844
   9011.00       -0.00684        0.11891
   9012.00       -0.00684        0.11932
   9013.00       -0.00684        0.11971
   9014.00       -0.00684        0.12003
   9015.00       -0.00684        0.12029
   9016.00       -0.00684        0.12048
   9017.00       -0.00684        0.12062
   9018.00       -0.00684        0.12071
   9019.00       -0.00684        0.12071
   9020.00       -0.00732        0.12067
   9021.00       -0.00781        0.12053
   9022.00       -0.00830        0.12033
   9023.00       -0.00879        0.12006
   9024.00       -0.00928        0.11972
   9025.00       -0.00977        0.11929
   9026.00       -0.01025        0.11877
   9027.00       -0.01074        0.11819
   9028.00       -0.01123        0.11752
   9029.00       -0.01172        0.11676
   9030.00       -0.01221        0.11592
   9031.00       -0.01318        0.11501
   9032.00       -0.01416        0.11400
   9033.00       -0.01514        0.11290
   9034.00       -0.01611        0.11171
   9035.00       -0.01709        0.11043
   9036.00       -0.01807        0.10907
   9037.00       -0.01904        0.10762
   9038.00       -0.02002        0.10608
   9039.00       -0.02100        0.10446
   9040.00       -0.02197        0.10275
   9041.00       -0.02295        0.10095
   9042.00       -0.02393        0.09908
   9043.00       -0.02490        0.09711
   9044.00       -0.02588        0.09506
   9045.00       -0.02686        0.09294
   9046.00       -0.02783        0.09073
   9047.00       -0.02881        0.08846
   9048.00       -0.02979        0.08609
   9049.00       -0.03076        0.08366
   9050.00       -0.03174        0.08116
   9051.00       -0.03271        0.07858
   9052.00       -0.03369        0.07594
   9053.00       -0.03467        0.07324
   9054.00       -0.03564        0.07048
   9055.00       -0.03662        0.06767
   9056.00       -0.03760        0.06479
   9057.00       -0.03857        0.06186
   9058.00       -0.03955        0.05890
   9059.00       -0.04053        0.05588
   9060.00       -0.04150        0.05281
   9061.00       -0.04248        0.04971
   9062.00       -0.04346        0.04659
   9063.00       -0.04395        0.04343
   9064.00       -0.04443        0.04022
   9065.00       -0.04492        0.03702
   9066.00       -0.04541        0.03378
   9067.00       -0.04590        0.03053
   9068.00       -0.04639        0.02727
   9069.00       -0.04639        0.02399
   9070.00       -0.04639        0.02072
   9071.00       -0.04639        0.01744
   9072.00       -0.04639        0.01416
   9073.00       -0.04639        0.01088
   9074.00       -0.04590        0.00761
   9075.00       -0.04541        0.00436
   9076.00       -0.04492        0.00113
   9077.00       -0.04443       -0.00209
   9078.00       -0.04395       -0.00529
   9079.00       -0.04297       -0.00845
   9080.00       -0.04199       -0.01160
   9081.00       -0.04102       -0.01471
   9082.00       -0.04004       -0.01779
   9083.00       -0.03857       -0.02084
   9084.00       -0.03711       -0.02383
   9085.00       -0.03564       -0.02681
   9086.00       -0.03418       -0.02972
   9087.00       -0.03271       -0.03259
   9088.00       -0.03076       -0.03542
   9089.00       -0.02881       -0.03819
   9090.00       -0.02686       -0.04091
   9091.00       -0.02490       -0.04358
   9092.00       -0.02295       -0.04619
   9093.00       -0.02100       -0.04875
   9094.00       -0.01855       -0.05124
   9095.00       -0.01611       -0.05368
   9096.00       -0.01367       -0.05606
   9097.00       -0.01123       -0.05838
   9098.00       -0.00879       -0.06064
   9099.00       -0.00635       -0.06282
   9100.00       -0.00391       -0.06496
   9101.00       -0.00146       -0.06702
   9102.00        0.00098       -0.06902
   9103.00        0.00391       -0.07095
   9104.00        0.00684       -0.07283
   9105.00        0.00977       -0.07463
   9106.00        0.01270       -0.07637
   9107.00        0.01562       -0.07805
   9108.00        0.01855       -0.07967
   9109.00        0.02100       -0.08122
   9110.00        0.02344       -0.08270
   9111.00        0.02588       -0.08412
   9112.00        0.02832       -0.08549
   9113.00        0.03076       -0.08679
   9114.00        0.03320       -0.08803
   9115.00        0.03564       -0.08920
   9116.00        0.03809       -0.09032
   9117.00        0.04053       -0.09138
   9118.00        0.04248       -0.09239
   9119.00        0.04443       -0.09332
   9120.00        0.04639       -0.09422
   9121.00        0.04834       -0.09505
   9122.00        0.05029       -0.09583
   9123.00        0.05176       -0.09656
   9124.00        0.05322       -0.09723
   9125.00        0.05469       -0.09784
   9126.00        0.05615       -0.09842
   9127.00        0.05762       -0.09894
   9128.00        0.05859       -0.09941
   9129.00        0.05957       -0.09982
   9130.00        0.06055       -0.10020
   9131.00        0.06152       -0.10052
   9132.00        0.06201       -0.10081
   9133.00        0.06250       -0.10106
   9134.00        0.06299       -0.10126
   9135.00        0.06299       -0.10141
   9136.00        0.06299       -0.10152
   9137.00        0.06299       -0.10158
   9138.00        0.06299       -0.10161
   9139.00        0.06250       -0.10159
   9140.00        0.06201       -0.10155
   9141.00        0.06152       -0.10146
   9142.00        0.06104       -0.10133
   9143.00        0.06006       -0.10117
   9144.00        0.05908       -0.10097
   9145.00        0.05811       -0.10074
   9146.00        0.05713       -0.10046
   9147.00        0.05615       -0.10016
   9148.00        0.05469       -0.09981
   9149.00        0.05322       -0.09944
   9150.00        0.05176       -0.09903
   9151.00        0.05029       -0.09859
   9152.00        0.04883       -0.09811
   9153.00        0.04736       -0.09763
   9154.00        0.04541       -0.09709
   9155.00        0.04346       -0.09653
   9156.00        0.04150       -0.09593
   9157.00        0.03955       -0.09531
   9158.00        0.03760       -0.09465
   9159.00        0.03564       -0.09396
   9160.00        0.03369       -0.09326
   9161.00        0.03174       -0.09251
   9162.00        0.02979       -0.09175
   9163.00        0.02783       -0.09096
   9164.00        0.02588       -0.09015
   9165.00        0.02393       -0.08931
   9166.00        0.02197       -0.08844
   9167.00        0.02002       -0.08754
   9168.00        0.01807       -0.08662
   9169.00        0.01611       -0.08568
   9170.00        0.01416       -0.08472
   9171.00        0.01221       -0.08374
   9172.00        0.01025       -0.08272
   9173.00        0.00830       -0.08170
   9174.00        0.00635       -0.08064
   9175.00        0.00488       -0.07957
   9176.00        0.00342       -0.07849
   9177.00        0.00195       -0.07738
   9178.00        0.00049       -0.07625
   9179.00       -0.00098       -0.07510
   9180.00       -0.00244       -0.07394
   9181.00       -0.00391       -0.07275
   9182.00       -0.00537       -0.07156
   9183.00       -0.00635       -0.07036
   9184.00       -0.00732       -0.06912
   9185.00       -0.00830       -0.06789
   9186.00       -0.00928       -0.06664
   9187.00       -0.01025       -0.06537
   9188.00       -0.01123       -0.06409
   9189.00       -0.01172       -0.06279
   9190.00       -0.01221       -0.06148
   9191.00       -0.01270       -0.06017
   9192.00       -0.01318       -0.05884
   9193.00       -0.01367       -0.05750
   9194.00       -0.01416       -0.05615
   9195.00       -0.01465       -0.05479
   9196.00       -0.01465       -0.05342
   9197.00       -0.01465       -0.05205
   9198.00       -0.01465       -0.05066
   9199.00       -0.01465       -0.04927
   9200.00       -0.01465       -0.04787
   9201.00       -0.01465       -0.04646
   9202.00       -0.01465       -0.04504
   9203.00       -0.01465       -0.04361
   9204.00       -0.01465       -0.04218
   9205.00       -0.01465       -0.04074
   9206.00       -0.01416       -0.03929
   9207.00       -0.01367       -0.03784
   9208.00       -0.01318       -0.03638
   9209.00       -0.01270       -0.03491
   9210.00       -0.01221       -0.03343
   9211.00       -0.01172       -0.03195
   9212.00       -0.01123       -0.03046
   9213.00       -0.01074       -0.02896
   9214.00       -0.01025       -0.02745
   9215.00       -0.00977       -0.02592
   9216.00       -0.00928       -0.02440
   9217.00       -0.00879       -0.02287
   9218.00       -0.00830       -0.02132
   9219.00       -0.00830       -0.01978
   9220.00       -0.00830       -0.01820
   9221.00       -0.00830       -0.01663
   9222.00       -0.00830       -0.01506
   9223.00       -0.00830       -0.01346
   9224.00       -0.00830       -0.01186
   9225.00       -0.00830       -0.01024
   9226.00       -0.00830       -0.00862
   9227.00       -0.00830       -0.00699
   9228.00       -0.00830       -0.00534
   9229.00       -0.00830       -0.00368
   9230.00       -0.00830       -0.00200
   9231.00       -0.00830       -0.00032
   9232.00       -0.00879        0.00137
   9233.00       -0.00928        0.00308
   9234.00       -0.00977        0.00481
   9235.00       -0.01025        0.00655
   9236.00       -0.01074        0.00829
   9237.00       -0.01123        0.01004
   9238.00       -0.01172        0.01181
   9239.00       -0.01221        0.01360
   9240.00       -0.01270        0.01540
   9241.00       -0.01318        0.01720
   9242.00       -0.01367        0.01901
   9243.00       -0.01465        0.02084
   9244.00       -0.01562        0.02267
   9245.00       -0.01660        0.02452
   9246.00       -0.01758        0.02638
   9247.00       -0.01855        0.02824
   9248.00       -0.01953        0.03012
   9249.00       -0.02051        0.03200
   9250.00       -0.02148        0.03387
   9251.00       -0.02246        0.03577
   9252.00       -0.02344        0.03766
   9253.00       -0.02441        0.03957
   9254.00       -0.02539        0.04146
   9255.00       -0.02637        0.04337
   9256.00       -0.02734        0.04527
   9257.00       -0.02832        0.04716
   9258.00       -0.02930        0.04906
   9259.00       -0.03027        0.05096
   9260.00       -0.03125        0.05284
   9261.00       -0.03223        0.05472
   9262.00       -0.03271        0.05659
   9263.00       -0.03320        0.05846
   9264.00       -0.03369        0.06030
   9265.00       -0.03418        0.06215
   9266.00       -0.03467        0.06396
   9267.00       -0.03516        0.06578
   9268.00       -0.03564        0.06757
   9269.00       -0.03613        0.06934
   9270.00       -0.03662        0.07109
   9271.00       -0.03711        0.07281
   9272.00       -0.03760        0.07451
   9273.00       -0.03760        0.07619
   9274.00       -0.03760        0.07784
   9275.00       -0.03760        0.07945
   9276.00       -0.03760        0.08104
   9277.00       -0.03760        0.08260
   9278.00       -0.03760        0.08412
   9279.00       -0.03760        0.08562
   9280.00       -0.03760        0.08707
   9281.00       -0.03760        0.08849
   9282.00       -0.03760        0.08986
   9283.00       -0.03760        0.09120
   9284.00       -0.03760        0.09250
   9285.00       -0.03711        0.09375
   9286.00       -0.03662        0.09497
   9287.00       -0.03613        0.09615
   9288.00       -0.03564        0.09727
   9289.00       -0.03516        0.09836
   9290.00       -0.03467        0.09940
   9291.00       -0.03418        0.10040
   9292.00       -0.03369        0.10135
   9293.00       -0.03320        0.10226
   9294.00       -0.03271        0.10312
   9295.00       -0.03223        0.10394
   9296.00       -0.03174        0.10472
   9297.00       -0.03125        0.10544
   9298.00       -0.03076        0.10612
   9299.00       -0.03027        0.10677
   9300.00       -0.02979        0.10738
   9301.00       -0.02930        0.10793
   9302.00       -0.02881        0.10844
   9303.00       -0.02832        0.10892
   9304.00       -0.02783        0.10936
   9305.00       -0.02734        0.10976
   9306.00       -0.02686        0.11011
   9307.00       -0.02637        0.11044
   9308.00       -0.02588        0.11073
   9309.00       -0.02539        0.11098
   9310.00       -0.02490        0.11121
   9311.00       -0.02441        0.11140
   9312.00       -0.02393        0.11156
   9313.00       -0.02344        0.11169
   9314.00       -0.02295        0.11180
   9315.00       -0.02246        0.11189
   9316.00       -0.02197        0.11195
   9317.00       -0.02197        0.11200
   9318.00       -0.02197        0.11201
   9319.00       -0.02197        0.11201
   9320.00       -0.02197        0.11200
   9321.00       -0.02197        0.11197
   9322.00       -0.02197        0.11194
   9323.00       -0.02197        0.11188
   9324.00       -0.02197        0.11182
   9325.00       -0.02197        0.11174
   9326.00       -0.02197        0.11165
   9327.00       -0.02197        0.11157
   9328.00       -0.02197        0.11147
   9329.00       -0.02197        0.11137
   9330.00       -0.02197        0.11127
   9331.00       -0.02197        0.11118
   9332.00       -0.02197        0.11107
   9333.00       -0.02197        0.11096
   9334.00       -0.02197        0.11086
   9335.00       -0.02197        0.11075
   9336.00       -0.02197        0.11066
   9337.00       -0.02197        0.11055
   9338.00       -0.02197        0.11046
   9339.00       -0.02197        0.11035
   9340.00       -0.02197        0.11026
   9341.00       -0.02197        0.11017
   9342.00       -0.02197        0.11008
   9343.00       -0.02197        0.11000
   9344.00       -0.02197        0.10991
   9345.00       -0.02197        0.10983
   9346.00       -0.02197        0.10974
   9347.00       -0.02197        0.10966
   9348.00       -0.02197        0.10957
   9349.00       -0.02197        0.10948
   9350.00       -0.02197        0.10939
   9351.00       -0.02197        0.10930
   9352.00       -0.02197        0.10921
   9353.00       -0.02197        0.10910
   9354.00       -0.02148        0.10898
   9355.00       -0.02100        0.10886
   9356.00       -0.02051        0.10872
   9357.00       -0.02002        0.10858
   9358.00       -0.01953        0.10841
   9359.00       -0.01904        0.10825
   9360.00       -0.01855        0.10805
   9361.00       -0.01807        0.10783
   9362.00       -0.01758        0.10760
   9363.00       -0.01709        0.10735
   9364.00       -0.01660        0.10706
   9365.00       -0.01611        0.10675
   9366.00       -0.01562        0.10641
   9367.00       -0.01514        0.10605
   9368.00       -0.01465        0.10565
   9369.00       -0.01367        0.10522
   9370.00       -0.01270        0.10477
   9371.00       -0.01172        0.10426
   9372.00       -0.01074        0.10373
   9373.00       -0.00977        0.10315
   9374.00       -0.00879        0.10254
   9375.00       -0.00781        0.10187
   9376.00       -0.00684        0.10117
   9377.00       -0.00586        0.10042
   9378.00       -0.00488        0.09962
   9379.00       -0.00391        0.09879
   9380.00       -0.00293        0.09790
   9381.00       -0.00195        0.09697
   9382.00       -0.00098        0.09599
   9383.00        0.00000        0.09497
   9384.00        0.00098        0.09389
   9385.00        0.00195        0.09276
   9386.00        0.00293        0.09158
   9387.00        0.00342        0.09036
   9388.00        0.00391        0.08908
   9389.00        0.00439        0.08777
   9390.00        0.00488        0.08640
   9391.00        0.00537        0.08498
   9392.00        0.00586        0.08351
   9393.00        0.00635        0.08202
   9394.00        0.00684        0.08046
   9395.00        0.00732        0.07887
   9396.00        0.00781        0.07724
   9397.00        0.00830        0.07556
   9398.00        0.00879        0.07385
   9399.00        0.00928        0.07210
   9400.00        0.00928        0.07031
   9401.00        0.00928        0.06850
   9402.00        0.00928        0.06665
   9403.00        0.00928        0.06477
   9404.00        0.00928        0.06287
   9405.00        0.00928        0.06094
   9406.00        0.00928        0.05899
   9407.00        0.00928        0.05702
   9408.00        0.00928        0.05504
   9409.00        0.00928        0.05304
   9410.00        0.00928        0.05104
   9411.00        0.00879        0.04901
   9412.00        0.00830        0.04700
   9413.00        0.00781        0.04497
   9414.00        0.00732        0.04294
   9415.00        0.00684        0.04091
   9416.00        0.00635        0.03888
   9417.00        0.00586        0.03687
   9418.00        0.00537        0.03485
   9419.00        0.00488        0.03285
   9420.00        0.00439        0.03088
   9421.00        0.00391        0.02892
   9422.00        0.00342        0.02696
   9423.00        0.00293        0.02504
   9424.00        0.00244        0.02315
   9425.00        0.00195        0.02127
   9426.00        0.00146        0.01942
   9427.00        0.00098        0.01761
   9428.00        0.00049        0.01582
   9429.00        0.00000        0.01407
   9430.00       -0.00049        0.01234
   9431.00       -0.00098        0.01067
   9432.00       -0.00146        0.00902
   9433.00       -0.00195        0.00742
   9434.00       -0.00195        0.00586
   9435.00       -0.00195        0.00433
   9436.00       -0.00195        0.00285
   9437.00       -0.00195        0.00142
   9438.00       -0.00195        0.00003
   9439.00       -0.00195       -0.00131
   9440.00       -0.00195       -0.00261
   9441.00       -0.00195       -0.00386
   9442.00       -0.00195       -0.00508
   9443.00       -0.00195       -0.00624
   9444.00       -0.00195       -0.00735
   9445.00       -0.00195       -0.00842
   9446.00       -0.00146       -0.00945
   9447.00       -0.00098       -0.01044
   9448.00       -0.00049       -0.01137
   9449.00        0.00000       -0.01227
   9450.00        0.00049       -0.01311
   9451.00        0.00098       -0.01392
   9452.00        0.00146       -0.01468
   9453.00        0.00195       -0.01540
   9454.00        0.00244       -0.01607
   9455.00        0.00293       -0.01671
   9456.00        0.00342       -0.01732
   9457.00        0.00439       -0.01788
   9458.00        0.00537       -0.01840
   9459.00        0.00635       -0.01889
   9460.00        0.00732       -0.01935
   9461.00        0.00830       -0.01978
   9462.00        0.00928       -0.02016
   9463.00        0.01025       -0.02051
   9464.00        0.01123       -0.02084
   9465.00        0.01221       -0.02113
   9466.00        0.01318       -0.02141
   9467.00        0.01416       -0.02164
   9468.00        0.01514       -0.02185
   9469.00        0.01611       -0.02203
   9470.00        0.01709       -0.02220
   9471.00        0.01807       -0.02234
   9472.00        0.01904       -0.02246
   9473.00        0.02002       -0.02255
   9474.00        0.02051       -0.02261
   9475.00        0.02100       -0.02266
   9476.00        0.02148       -0.02269
   9477.00        0.02197       -0.02269
   9478.00        0.02246       -0.02267
   9479.00        0.02295       -0.02264
   9480.00        0.02344       -0.02258
   9481.00        0.02393       -0.02251
   9482.00        0.02441       -0.02242
   9483.00        0.02441       -0.02229
   9484.00        0.02441       -0.02216
   9485.00        0.02441       -0.02200
   9486.00        0.02441       -0.02182
   9487.00        0.02441       -0.02162
   9488.00        0.02441       -0.02139
   9489.00        0.02441       -0.02115
   9490.00        0.02393       -0.02087
   9491.00        0.02344       -0.02058
   9492.00        0.02295       -0.02026
   9493.00        0.02246       -0.01991
   9494.00        0.02197       -0.01955
   9495.00        0.02148       -0.01915
   9496.00        0.02051       -0.01872
   9497.00        0.01953       -0.01826
   9498.00        0.01855       -0.01778
   9499.00        0.01758       -0.01726
   9500.00        0.01660       -0.01671
   9501.00        0.01562       -0.01611
   9502.00        0.01465       -0.01549
   9503.00        0.01367       -0.01483
   9504.00        0.01221       -0.01414
   9505.00        0.01074       -0.01341
   9506.00        0.00928       -0.01263
   9507.00        0.00781       -0.01181
   9508.00        0.00635       -0.01096
   9509.00        0.00488       -0.01006
   9510.00        0.00342       -0.00911
   9511.00        0.00195       -0.00813
   9512.00        0.00049       -0.00710
   9513.00       -0.00098       -0.00601
   9514.00       -0.00244       -0.00488
   9515.00       -0.00391       -0.00371
   9516.00       -0.00537       -0.00249
   9517.00       -0.00684       -0.00122
   9518.00       -0.00830        0.00011
   9519.00       -0.00977        0.00148
   9520.00       -0.01123        0.00290
   9521.00       -0.01270        0.00438
   9522.00       -0.01416        0.00589
   9523.00       -0.01562        0.00748
   9524.00       -0.01709        0.00909
   9525.00       -0.01855        0.01077
   9526.00       -0.02002        0.01250
   9527.00       -0.02148        0.01428
   9528.00       -0.02295        0.01610
   9529.00       -0.02441        0.01797
   9530.00       -0.02588        0.01990
   9531.00       -0.02734        0.02188
   9532.00       -0.02881        0.02390
   9533.00       -0.03027        0.02597
   9534.00       -0.03174        0.02808
   9535.00       -0.03320        0.03024
   9536.00       -0.03418        0.03244
   9537.00       -0.03516        0.03468
   9538.00       -0.03613        0.03697
   9539.00       -0.03711        0.03931
   9540.00       -0.03809        0.04167
   9541.00       -0.03906        0.04408
   9542.00       -0.04004        0.04654
   9543.00       -0.04102        0.04901
   9544.00       -0.04150        0.05153
   9545.00       -0.04199        0.05408
   9546.00       -0.04248        0.05666
   9547.00       -0.04297        0.05928
   9548.00       -0.04346        0.06192
   9549.00       -0.04395        0.06459
   9550.00       -0.04443        0.06728
   9551.00       -0.04492        0.06999
   9552.00       -0.04492        0.07274
   9553.00       -0.04492        0.07552
   9554.00       -0.04492        0.07829
   9555.00       -0.04492        0.08110
   9556.00       -0.04492        0.08392
   9557.00       -0.04492        0.08676
   9558.00       -0.04492        0.08961
   9559.00       -0.04492        0.09248
   9560.00       -0.04443        0.09537
   9561.00       -0.04395        0.09827
   9562.00       -0.04346        0.10118
   9563.00       -0.04297        0.10410
   9564.00       -0.04248        0.10701
   9565.00       -0.04199        0.10995
   9566.00       -0.04150        0.11290
   9567.00       -0.04102        0.11584
   9568.00       -0.04053        0.11879
   9569.00       -0.04004        0.12175
   9570.00       -0.03955        0.12471
   9571.00       -0.03906        0.12769
   9572.00       -0.03857        0.13065
   9573.00       -0.03809        0.13362
   9574.00       -0.03711        0.13660
   9575.00       -0.03613        0.13957
   9576.00       -0.03516        0.14255
   9577.00       -0.03418        0.14552
   9578.00       -0.03320        0.14850
   9579.00       -0.03223        0.15147
   9580.00       -0.03125        0.15445
   9581.00       -0.03027        0.15742
   9582.00       -0.02930        0.16040
   9583.00       -0.02832        0.16338
   9584.00       -0.02734        0.16635
   9585.00       -0.02686        0.16933
   9586.00       -0.02637        0.17229
   9587.00       -0.02588        0.17526
   9588.00       -0.02539        0.17824
   9589.00       -0.02490        0.18120
   9590.00       -0.02441        0.18417
   9591.00       -0.02393        0.18713
   9592.00       -0.02344        0.19009
   9593.00       -0.02295        0.19305
   9594.00       -0.02246        0.19601
   9595.00       -0.02197        0.19897
   9596.00       -0.02148        0.20193
   9597.00       -0.02100        0.20488
   9598.00       -0.02051        0.20784
   9599.00       -0.02002        0.21078
   9600.00       -0.01953        0.21371
   9601.00       -0.01904        0.21666
   9602.00       -0.01855        0.21959
   9603.00       -0.01807        0.22252
   9604.00       -0.01758        0.22543
   9605.00       -0.01709        0.22835
   9606.00       -0.01660        0.23125
   9607.00       -0.01611        0.23415
   9608.00       -0.01562        0.23705
   9609.00       -0.01514        0.23991
   9610.00       -0.01465        0.24278
   9611.00       -0.01416        0.24564
   9612.00       -0.01367        0.24847
   9613.00       -0.01318        0.25131
   9614.00       -0.01270        0.25412
   9615.00       -0.01221        0.25691
   9616.00       -0.01172        0.25969
   9617.00       -0.01123        0.26245
   9618.00       -0.01074        0.26518
   9619.00       -0.01025        0.26790
   9620.00       -0.00977        0.27058
   9621.00       -0.00928        0.27325
   9622.00       -0.00879        0.27589
   9623.00       -0.00830        0.27850
   9624.00       -0.00781        0.28108
   9625.00       -0.00732        0.28365
   9626.00       -0.00684        0.28616
   9627.00       -0.00635        0.28865
   9628.00       -0.00586        0.29109
   9629.00       -0.00537        0.29350
   9630.00       -0.00488        0.29588
   9631.00       -0.00439        0.29822
   9632.00       -0.00391        0.30051
   9633.00       -0.00342        0.30276
   9634.00       -0.00293        0.30496
   9635.00       -0.00244        0.30713
   9636.00       -0.00195        0.30923
   9637.00       -0.00146        0.31131
   9638.00       -0.00098        0.31332
   9639.00       -0.00049        0.31528
   9640.00        0.00000        0.31720
   9641.00        0.00049        0.31906
   9642.00        0.00098        0.32086
   9643.00        0.00146        0.32262
   9644.00        0.00195        0.32431
   9645.00        0.00244        0.32594
   9646.00        0.00293        0.32751
   9647.00        0.00342        0.32904
   9648.00        0.00391        0.33051
   9649.00        0.00391        0.33191
   9650.00        0.00391        0.33325
   9651.00        0.00391        0.33455
   9652.00        0.00391        0.33577
   9653.00        0.00391        0.33693
   9654.00        0.00391        0.33804
   9655.00        0.00391        0.33910
   9656.00        0.00391        0.34007
   9657.00        0.00391        0.34100
   9658.00        0.00391        0.34187
   9659.00        0.00391        0.34268
   9660.00        0.00391        0.34343
   9661.00        0.00391        0.34412
   9662.00        0.00391        0.34474
   9663.00        0.00391        0.34532
   9664.00        0.00391        0.34584
   9665.00        0.00391        0.34630
   9666.00        0.00391        0.34671
   9667.00        0.00391        0.34706
   9668.00        0.00391        0.34737
   9669.00        0.00391        0.34761
   9670.00        0.00391        0.34781
   9671.00        0.00391        0.34795
   9672.00        0.00391        0.34804
   9673.00        0.00391        0.34808
   9674.00        0.00391        0.34808
   9675.00        0.00342        0.34804
   9676.00        0.00293        0.34793
   9677.00        0.00244        0.34779
   9678.00        0.00195        0.34761
   9679.00        0.00146        0.34738
   9680.00        0.00098        0.34712
   9681.00        0.00049        0.34682
   9682.00        0.00000        0.34647
   9683.00       -0.00049        0.34607
   9684.00       -0.00098        0.34564
   9685.00       -0.00146        0.34518
   9686.00       -0.00195        0.34470
   9687.00       -0.00244        0.34416
   9688.00       -0.00293        0.34360
   9689.00       -0.00342        0.34299
   9690.00       -0.00391        0.34236
   9691.00       -0.00439        0.34171
   9692.00       -0.00488        0.34100
   9693.00       -0.00537        0.34029
   9694.00       -0.00586        0.33952
   9695.00       -0.00635        0.33875
   9696.00       -0.00684        0.33794
   9697.00       -0.00732        0.33710
   9698.00       -0.00781        0.33624
   9699.00       -0.00781        0.33534
   9700.00       -0.00781        0.33443
   9701.00       -0.00781        0.33350
   9702.00       -0.00781        0.33252
   9703.00       -0.00781        0.33153
   9704.00       -0.00781        0.33052
   9705.00       -0.00781        0.32948
   9706.00       -0.00781        0.32843
   9707.00       -0.00781        0.32735
   9708.00       -0.00781        0.32623
   9709.00       -0.00781        0.32510
   9710.00       -0.00781        0.32396
   9711.00       -0.00781        0.32278
   9712.00       -0.00781        0.32159
   9713.00       -0.00732        0.32039
   9714.00       -0.00684        0.31915
   9715.00       -0.00635        0.31790
   9716.00       -0.00586        0.31662
   9717.00       -0.00537        0.31534
   9718.00       -0.00488        0.31403
   9719.00       -0.00439        0.31270
   9720.00       -0.00391        0.31134
   9721.00       -0.00342        0.30998
   9722.00       -0.00293        0.30859
   9723.00       -0.00244        0.30721
   9724.00       -0.00195        0.30579
   9725.00       -0.00146        0.30435
   9726.00       -0.00049        0.30290
   9727.00        0.00049        0.30144
   9728.00        0.00146        0.29997
   9729.00        0.00244        0.29848
   9730.00        0.00342        0.29698
   9731.00        0.00439        0.29547
   9732.00        0.00537        0.29395
   9733.00        0.00635        0.29242
   9734.00        0.00732        0.29088
   9735.00        0.00830        0.28932
   9736.00        0.00928        0.28777
   9737.00        0.01025        0.28621
   9738.00        0.01123        0.28464
   9739.00        0.01221        0.28308
   9740.00        0.01318        0.28151
   9741.00        0.01416        0.27992
   9742.00        0.01514        0.27835
   9743.00        0.01611        0.27678
   9744.00        0.01709        0.27521
   9745.00        0.01758        0.27365
   9746.00        0.01807        0.27208
   9747.00        0.01855        0.27054
   9748.00        0.01904        0.26898
   9749.00        0.01953        0.26744
   9750.00        0.02002        0.26591
   9751.00        0.02051        0.26440
   9752.00        0.02100        0.26291
   9753.00        0.02148        0.26141
   9754.00        0.02197        0.25995
   9755.00        0.02197        0.25850
[truncated: 42,846 more chars]
