# Supplementary material for: The near-field tsunami generated by the 15 January 2022 eruption of the Hunga Tonga-Hunga Ha’apai volcano and its impact on Tongatapu, Tonga
Source: Sci Rep. 2022 Sep 7;12:15187. doi: 10.1038/s41598-022-19486-w (PMC9452557; doi:10.1038/s41598-022-19486-w)
Supplement: Supplementary file 4 — Supplementary Information 4. [file 41598_2022_19486_MOESM4_ESM.zip › Output-Point_R0_250TNT.txt]

      0.00        0.00000        0.00000
      1.00        0.00000        0.00000
      2.00        0.00000        0.00000
      3.00        0.00000        0.00000
      4.00        0.00000        0.00000
      5.00        0.00000        0.00000
      6.00        0.00000        0.00000
      7.00        0.00000        0.00000
      8.00        0.00000        0.00000
      9.00        0.00000        0.00000
     10.00        0.00000        0.00000
     11.00        0.00000        0.00000
     12.00        0.00000        0.00000
     13.00        0.00000        0.00000
     14.00        0.00000        0.00000
     15.00        0.00000        0.00000
     16.00        0.00000        0.00000
     17.00        0.00000        0.00000
     18.00        0.00000        0.00000
     19.00        0.00000        0.00000
     20.00        0.00000        0.00000
     21.00        0.00000        0.00000
     22.00        0.00000        0.00000
     23.00        0.00000        0.00000
     24.00        0.00000        0.00000
     25.00        0.00000        0.00000
     26.00        0.00000        0.00000
     27.00        0.00000        0.00000
     28.00        0.00000        0.00000
     29.00        0.00000        0.00000
     30.00        0.00000        0.00000
     31.00        0.00000        0.00000
     32.00        0.00000        0.00000
     33.00        0.00000        0.00000
     34.00        0.00000        0.00000
     35.00        0.00000        0.00000
     36.00        0.00000        0.00000
     37.00        0.00000        0.00000
     38.00        0.00000        0.00000
     39.00        0.00000        0.00000
     40.00        0.00000        0.00000
     41.00        0.00000        0.00000
     42.00        0.00000        0.00000
     43.00        0.00000        0.00000
     44.00        0.00000        0.00000
     45.00        0.00000        0.00000
     46.00        0.00000        0.00000
     47.00        0.00000        0.00000
     48.00        0.00000        0.00000
     49.00        0.00000        0.00000
     50.00        0.00000        0.00000
     51.00        0.00000        0.00000
     52.00        0.00000        0.00000
     53.00        0.00000        0.00000
     54.00        0.00000        0.00000
     55.00        0.00000        0.00000
     56.00        0.00000        0.00000
     57.00        0.00000        0.00000
     58.00        0.00000        0.00000
     59.00        0.00000        0.00000
     60.00        0.00000        0.00000
     61.00        0.00000        0.00000
     62.00        0.00000        0.00000
     63.00        0.00000        0.00000
     64.00        0.00000        0.00000
     65.00        0.00000        0.00000
     66.00        0.00000        0.00000
     67.00        0.00000        0.00000
     68.00        0.00000        0.00000
     69.00        0.00000        0.00000
     70.00        0.00000        0.00000
     71.00        0.00000        0.00000
     72.00        0.00000        0.00000
     73.00        0.00000        0.00000
     74.00        0.00000        0.00000
     75.00        0.00000        0.00000
     76.00        0.00000        0.00000
     77.00        0.00000        0.00000
     78.00        0.00000        0.00000
     79.00        0.00000        0.00000
     80.00        0.00000        0.00000
     81.00        0.00000        0.00000
     82.00        0.00000        0.00000
     83.00        0.00000        0.00000
     84.00        0.00000        0.00000
     85.00        0.00000        0.00000
     86.00        0.00000        0.00000
     87.00        0.00000        0.00000
     88.00        0.00000        0.00000
     89.00        0.00000        0.00000
     90.00        0.00000        0.00000
     91.00        0.00000        0.00000
     92.00        0.00000        0.00000
     93.00        0.00000        0.00000
     94.00        0.00000        0.00000
     95.00        0.00000        0.00000
     96.00        0.00000        0.00000
     97.00        0.00000        0.00000
     98.00        0.00000        0.00000
     99.00        0.00000        0.00000
    100.00        0.00000        0.00000
    101.00        0.00000        0.00000
    102.00        0.00000        0.00000
    103.00        0.00000        0.00000
    104.00        0.00000        0.00000
    105.00        0.00000        0.00000
    106.00        0.00000        0.00000
    107.00        0.00000        0.00000
    108.00        0.00000        0.00000
    109.00        0.00000        0.00000
    110.00        0.00000        0.00000
    111.00        0.00000        0.00000
    112.00        0.00000        0.00000
    113.00        0.00000        0.00000
    114.00        0.00000        0.00000
    115.00        0.00000        0.00000
    116.00        0.00000        0.00000
    117.00        0.00000        0.00000
    118.00        0.00000        0.00000
    119.00        0.00000        0.00000
    120.00        0.00000        0.00000
    121.00        0.00000        0.00000
    122.00        0.00000        0.00000
    123.00        0.00000        0.00000
    124.00        0.00000        0.00000
    125.00        0.00000        0.00000
    126.00        0.00000        0.00000
    127.00        0.00000        0.00000
    128.00        0.00000        0.00000
    129.00        0.00000        0.00000
    130.00        0.00000        0.00000
    131.00        0.00000        0.00000
    132.00        0.00000        0.00000
    133.00        0.00000        0.00000
    134.00        0.00000        0.00000
    135.00        0.00000        0.00000
    136.00        0.00000        0.00000
    137.00        0.00000        0.00000
    138.00        0.00000        0.00000
    139.00        0.00000        0.00000
    140.00        0.00000        0.00000
    141.00        0.00000        0.00000
    142.00        0.00000        0.00000
    143.00        0.00000        0.00000
    144.00        0.00000        0.00000
    145.00        0.00000        0.00000
    146.00        0.00000        0.00000
    147.00        0.00000        0.00000
    148.00        0.00000        0.00000
    149.00        0.00000        0.00000
    150.00        0.00000        0.00000
    151.00        0.00000        0.00000
    152.00        0.00000        0.00000
    153.00        0.00000        0.00000
    154.00        0.00000        0.00000
    155.00        0.00000        0.00000
    156.00        0.00000        0.00000
    157.00        0.00000        0.00000
    158.00        0.00000        0.00000
    159.00        0.00000        0.00000
    160.00        0.00000        0.00000
    161.00        0.00000        0.00000
    162.00        0.00000        0.00000
    163.00        0.00000        0.00000
    164.00        0.00000        0.00000
    165.00        0.00000        0.00000
    166.00        0.00000        0.00000
    167.00        0.00000        0.00000
    168.00        0.00000        0.00000
    169.00        0.00000        0.00000
    170.00        0.00000        0.00000
    171.00        0.00000        0.00000
    172.00        0.00000        0.00000
    173.00        0.00000        0.00000
    174.00        0.00000        0.00000
    175.00        0.00000        0.00000
    176.00        0.00000        0.00000
    177.00        0.00000        0.00000
    178.00        0.00000        0.00000
    179.00        0.00000        0.00000
    180.00        0.00000        0.00000
    181.00        0.00000        0.00000
    182.00        0.00000        0.00000
    183.00        0.00000        0.00000
    184.00        0.00000        0.00000
    185.00        0.00000        0.00000
    186.00        0.00000        0.00000
    187.00        0.00000        0.00000
    188.00        0.00000        0.00000
    189.00        0.00000        0.00000
    190.00        0.00000        0.00000
    191.00        0.00000        0.00000
    192.00        0.00000        0.00000
    193.00        0.00000        0.00000
    194.00        0.00000        0.00000
    195.00        0.00000        0.00000
    196.00        0.00000        0.00000
    197.00        0.00000        0.00000
    198.00        0.00000        0.00000
    199.00        0.00000        0.00000
    200.00        0.00000        0.00000
    201.00        0.00000        0.00000
    202.00        0.00000        0.00000
    203.00        0.00000        0.00000
    204.00        0.00000        0.00000
    205.00        0.00000        0.00000
    206.00        0.00000        0.00000
    207.00        0.00000        0.00000
    208.00        0.00000        0.00000
    209.00        0.00000        0.00000
    210.00        0.00000        0.00000
    211.00        0.00000        0.00000
    212.00        0.00000        0.00000
    213.00        0.00000        0.00000
    214.00        0.00000        0.00000
    215.00        0.00000        0.00000
    216.00        0.00000        0.00000
    217.00        0.00000        0.00000
    218.00        0.00000        0.00000
    219.00        0.00000        0.00000
    220.00        0.00000        0.00000
    221.00        0.00000        0.00000
    222.00        0.00000        0.00000
    223.00        0.00000        0.00000
    224.00        0.00000        0.00000
    225.00        0.00000        0.00000
    226.00        0.00000        0.00000
    227.00        0.00000        0.00000
    228.00        0.00000        0.00000
    229.00        0.00000        0.00000
    230.00        0.00000        0.00000
    231.00        0.00000        0.00000
    232.00        0.00000        0.00000
    233.00        0.00000        0.00000
    234.00        0.00000        0.00000
    235.00        0.00000        0.00000
    236.00        0.00000        0.00000
    237.00        0.00000        0.00000
    238.00        0.00000        0.00000
    239.00        0.00000        0.00000
    240.00        0.00000        0.00000
    241.00        0.00000        0.00000
    242.00        0.00000        0.00000
    243.00        0.00000        0.00000
    244.00        0.00000        0.00000
    245.00        0.00000        0.00000
    246.00        0.00000        0.00000
    247.00        0.00000        0.00000
    248.00        0.00000        0.00000
    249.00        0.00000        0.00000
    250.00        0.00000        0.00000
    251.00        0.00000        0.00000
    252.00        0.00000        0.00000
    253.00        0.00000        0.00000
    254.00        0.00000        0.00000
    255.00        0.00000        0.00000
    256.00        0.00000        0.00000
    257.00        0.00000        0.00000
    258.00        0.00000        0.00000
    259.00        0.00000        0.00000
    260.00        0.00000        0.00000
    261.00        0.00000        0.00000
    262.00        0.00000        0.00000
    263.00        0.00000        0.00000
    264.00        0.00000        0.00000
    265.00        0.00000        0.00000
    266.00        0.00000        0.00000
    267.00        0.00000        0.00000
    268.00        0.00000        0.00000
    269.00        0.00000        0.00000
    270.00        0.00000        0.00000
    271.00        0.00000        0.00000
    272.00        0.00000        0.00000
    273.00        0.00000        0.00000
    274.00        0.00000        0.00000
    275.00        0.00000        0.00000
    276.00        0.00000        0.00000
    277.00        0.00000        0.00000
    278.00        0.00000        0.00000
    279.00        0.00000        0.00000
    280.00        0.00000        0.00000
    281.00        0.00000        0.00000
    282.00        0.00000        0.00000
    283.00        0.00000        0.00000
    284.00        0.00000        0.00000
    285.00        0.00000        0.00000
    286.00        0.00000        0.00000
    287.00        0.00000        0.00000
    288.00        0.00000        0.00000
    289.00        0.00000        0.00000
    290.00        0.00000        0.00000
    291.00        0.00000        0.00000
    292.00        0.00000        0.00000
    293.00        0.00000        0.00000
    294.00        0.00000        0.00000
    295.00        0.00000        0.00000
    296.00        0.00000        0.00000
    297.00        0.00000        0.00000
    298.00        0.00000        0.00000
    299.00        0.00000        0.00000
    300.00        0.00000        0.00000
    301.00        0.00000        0.00000
    302.00        0.00000        0.00000
    303.00        0.00000        0.00000
    304.00        0.00000        0.00000
    305.00        0.00000        0.00000
    306.00        0.00000        0.00000
    307.00        0.00000        0.00000
    308.00        0.00000        0.00000
    309.00        0.00000        0.00000
    310.00        0.00000        0.00000
    311.00        0.00000        0.00000
    312.00        0.00000        0.00000
    313.00        0.00000        0.00000
    314.00        0.00000        0.00000
    315.00        0.00000        0.00000
    316.00        0.00000        0.00000
    317.00        0.00000        0.00000
    318.00        0.00000        0.00000
    319.00        0.00000        0.00000
    320.00        0.00000        0.00000
    321.00        0.00000        0.00000
    322.00        0.00000        0.00000
    323.00        0.00000        0.00000
    324.00        0.00000        0.00000
    325.00        0.00000        0.00000
    326.00        0.00000        0.00000
    327.00        0.00000        0.00000
    328.00        0.00000        0.00000
    329.00        0.00000        0.00000
    330.00        0.00000        0.00000
    331.00        0.00000        0.00000
    332.00        0.00000        0.00000
    333.00        0.00000        0.00000
    334.00        0.00000        0.00000
    335.00        0.00000        0.00000
    336.00        0.00000        0.00000
    337.00        0.00000        0.00000
    338.00        0.00000        0.00000
    339.00        0.00000        0.00000
    340.00        0.00000        0.00000
    341.00        0.00000        0.00000
    342.00        0.00000        0.00000
    343.00        0.00000        0.00000
    344.00        0.00000        0.00000
    345.00        0.00000        0.00000
    346.00        0.00000        0.00000
    347.00        0.00000        0.00000
    348.00        0.00000        0.00000
    349.00        0.00000        0.00000
    350.00        0.00000        0.00000
    351.00        0.00000        0.00000
    352.00        0.00000        0.00000
    353.00        0.00000        0.00000
    354.00        0.00000        0.00000
    355.00        0.00000        0.00000
    356.00        0.00000        0.00000
    357.00        0.00000        0.00000
    358.00        0.00000        0.00000
    359.00        0.00000        0.00000
    360.00        0.00000        0.00000
    361.00        0.00000        0.00000
    362.00        0.00000        0.00000
    363.00        0.00000        0.00000
    364.00        0.00000        0.00000
    365.00        0.00000        0.00000
    366.00        0.00000        0.00000
    367.00        0.00000        0.00000
    368.00        0.00000        0.00000
    369.00        0.00000        0.00000
    370.00        0.00000        0.00000
    371.00        0.00000        0.00000
    372.00        0.00000        0.00000
    373.00        0.00000        0.00000
    374.00        0.00000        0.00000
    375.00        0.00000        0.00000
    376.00        0.00000        0.00000
    377.00        0.00000        0.00000
    378.00        0.00000        0.00000
    379.00        0.00000        0.00000
    380.00        0.00000        0.00000
    381.00        0.00000        0.00000
    382.00        0.00000        0.00000
    383.00        0.00000        0.00000
    384.00        0.00000        0.00000
    385.00        0.00000        0.00000
    386.00        0.00000        0.00000
    387.00        0.00000        0.00000
    388.00        0.00000        0.00000
    389.00        0.00000        0.00000
    390.00        0.00000        0.00000
    391.00        0.00000        0.00000
    392.00        0.00000        0.00000
    393.00        0.00000        0.00000
    394.00        0.00000        0.00000
    395.00        0.00000        0.00000
    396.00        0.00000        0.00000
    397.00        0.00000        0.00000
    398.00        0.00000        0.00000
    399.00        0.00000        0.00000
    400.00        0.00000        0.00000
    401.00        0.00000        0.00000
    402.00        0.00000        0.00000
    403.00        0.00000        0.00000
    404.00        0.00000        0.00000
    405.00        0.00000        0.00000
    406.00        0.00000        0.00000
    407.00        0.00000        0.00000
    408.00        0.00000        0.00000
    409.00        0.00000        0.00000
    410.00        0.00000        0.00000
    411.00        0.00000        0.00000
    412.00        0.00000        0.00000
    413.00        0.00000        0.00000
    414.00        0.00000        0.00000
    415.00        0.00000        0.00000
    416.00        0.00000        0.00000
    417.00        0.00000        0.00000
    418.00        0.00000        0.00000
    419.00        0.00000        0.00000
    420.00        0.00000        0.00000
    421.00        0.00000        0.00000
    422.00        0.00000        0.00000
    423.00        0.00000        0.00000
    424.00        0.00000        0.00000
    425.00        0.00000        0.00000
    426.00        0.00000        0.00000
    427.00        0.00000        0.00000
    428.00        0.00000        0.00000
    429.00        0.00000        0.00000
    430.00        0.00000        0.00000
    431.00        0.00000        0.00000
    432.00        0.00000        0.00000
    433.00        0.00000        0.00000
    434.00        0.00000        0.00000
    435.00        0.00000        0.00000
    436.00        0.00000        0.00000
    437.00        0.00000        0.00000
    438.00        0.00000        0.00000
    439.00        0.00000        0.00000
    440.00        0.00000        0.00000
    441.00        0.00000        0.00000
    442.00        0.00000        0.00000
    443.00        0.00000        0.00000
    444.00        0.00000        0.00000
    445.00        0.00000        0.00000
    446.00        0.00000        0.00000
    447.00        0.00000        0.00000
    448.00        0.00000        0.00000
    449.00        0.00000        0.00000
    450.00        0.00000        0.00000
    451.00        0.00000        0.00000
    452.00        0.00000        0.00000
    453.00        0.00000        0.00000
    454.00        0.00000        0.00000
    455.00        0.00000        0.00000
    456.00        0.00000        0.00000
    457.00        0.00000        0.00000
    458.00        0.00000        0.00000
    459.00        0.00000        0.00000
    460.00        0.00000        0.00000
    461.00        0.00000        0.00000
    462.00        0.00000        0.00000
    463.00        0.00000        0.00000
    464.00        0.00000        0.00000
    465.00        0.00000        0.00000
    466.00        0.00000        0.00000
    467.00        0.00000        0.00000
    468.00        0.00000        0.00000
    469.00        0.00000        0.00000
    470.00        0.00000        0.00000
    471.00        0.00000        0.00000
    472.00        0.00000        0.00000
    473.00        0.00000        0.00000
    474.00        0.00000        0.00000
    475.00        0.00000        0.00000
    476.00        0.00000        0.00000
    477.00        0.00000        0.00000
    478.00        0.00000        0.00000
    479.00        0.00000        0.00000
    480.00        0.00000        0.00000
    481.00        0.00000        0.00000
    482.00        0.00000        0.00000
    483.00        0.00000        0.00000
    484.00        0.00000        0.00000
    485.00        0.00000        0.00000
    486.00        0.00000        0.00000
    487.00        0.00000        0.00000
    488.00        0.00000        0.00000
    489.00        0.00000        0.00000
    490.00        0.00000        0.00000
    491.00        0.00000        0.00000
    492.00        0.00000        0.00000
    493.00        0.00000        0.00000
    494.00        0.00000        0.00000
    495.00        0.00000        0.00000
    496.00        0.00000        0.00000
    497.00        0.00000        0.00000
    498.00        0.00000        0.00000
    499.00        0.00000        0.00000
    500.00        0.00000        0.00000
    501.00        0.00000        0.00000
    502.00        0.00000        0.00000
    503.00        0.00000        0.00000
    504.00        0.00000        0.00000
    505.00        0.00000        0.00000
    506.00        0.00000        0.00000
    507.00        0.00000        0.00000
    508.00        0.00000        0.00000
    509.00        0.00000        0.00000
    510.00        0.00000        0.00000
    511.00        0.00000        0.00000
    512.00        0.00000        0.00000
    513.00        0.00000        0.00000
    514.00        0.00000        0.00000
    515.00        0.00000        0.00000
    516.00        0.00000        0.00000
    517.00        0.00000        0.00000
    518.00        0.00000        0.00000
    519.00        0.00000        0.00000
    520.00        0.00000        0.00000
    521.00        0.00000        0.00000
    522.00        0.00000        0.00000
    523.00        0.00000        0.00000
    524.00        0.00000        0.00000
    525.00        0.00000        0.00000
    526.00        0.00000        0.00000
    527.00        0.00000        0.00000
    528.00        0.00000        0.00000
    529.00        0.00000        0.00000
    530.00        0.00000        0.00000
    531.00        0.00000        0.00000
    532.00        0.00000        0.00000
    533.00        0.00000        0.00000
    534.00        0.00000        0.00000
    535.00        0.00000        0.00000
    536.00        0.00000        0.00000
    537.00        0.00000        0.00000
    538.00        0.00000        0.00000
    539.00        0.00000        0.00000
    540.00        0.00000        0.00000
    541.00        0.00000        0.00000
    542.00        0.00000        0.00000
    543.00        0.00000        0.00000
    544.00        0.00000        0.00000
    545.00        0.00000        0.00000
    546.00        0.00000        0.00000
    547.00        0.00000        0.00000
    548.00        0.00000        0.00000
    549.00        0.00000        0.00000
    550.00        0.00000        0.00000
    551.00        0.00000        0.00000
    552.00        0.00000        0.00000
    553.00        0.00000        0.00000
    554.00        0.00000        0.00000
    555.00        0.00000        0.00000
    556.00        0.00000        0.00000
    557.00        0.00000        0.00000
    558.00        0.00000        0.00000
    559.00        0.00000        0.00000
    560.00        0.00000        0.00000
    561.00        0.00000        0.00000
    562.00        0.00000        0.00000
    563.00        0.00000        0.00000
    564.00        0.00000        0.00000
    565.00        0.00000        0.00000
    566.00        0.00000        0.00000
    567.00        0.00000        0.00000
    568.00        0.00000        0.00000
    569.00        0.00000        0.00000
    570.00        0.00000        0.00000
    571.00        0.00000        0.00000
    572.00        0.00000        0.00000
    573.00        0.00000        0.00000
    574.00        0.00000        0.00000
    575.00        0.00000        0.00000
    576.00        0.00000        0.00000
    577.00        0.00000        0.00000
    578.00        0.00000        0.00000
    579.00        0.00000        0.00000
    580.00        0.00000        0.00000
    581.00        0.00000        0.00000
    582.00        0.00000        0.00000
    583.00        0.00000        0.00000
    584.00        0.00000        0.00000
    585.00        0.00000        0.00000
    586.00        0.00000        0.00000
    587.00        0.00000        0.00000
    588.00        0.00000        0.00000
    589.00        0.00000        0.00000
    590.00        0.00000        0.00000
    591.00        0.00000        0.00000
    592.00        0.00000        0.00000
    593.00        0.00000        0.00000
    594.00        0.00000        0.00000
    595.00        0.00000        0.00000
    596.00        0.00000        0.00000
    597.00        0.00000        0.00000
    598.00        0.00000        0.00000
    599.00        0.00000        0.00000
    600.00        0.00000        0.00000
    601.00        0.00000        0.00000
    602.00        0.00000        0.00000
    603.00        0.00000        0.00000
    604.00        0.00000        0.00000
    605.00        0.00000        0.00000
    606.00        0.00000        0.00000
    607.00        0.00000        0.00000
    608.00        0.00000        0.00000
    609.00        0.00000        0.00000
    610.00        0.00000        0.00000
    611.00        0.00000        0.00000
    612.00        0.00000        0.00000
    613.00        0.00000        0.00000
    614.00        0.00000        0.00000
    615.00        0.00000        0.00000
    616.00        0.00000        0.00000
    617.00        0.00000        0.00000
    618.00        0.00000        0.00000
    619.00        0.00000        0.00000
    620.00        0.00000        0.00000
    621.00        0.00000        0.00000
    622.00        0.00000        0.00000
    623.00        0.00000        0.00000
    624.00        0.00000        0.00000
    625.00        0.00000        0.00000
    626.00        0.00000        0.00000
    627.00        0.00000        0.00000
    628.00        0.00000        0.00000
    629.00        0.00000        0.00000
    630.00        0.00000        0.00000
    631.00        0.00000        0.00000
    632.00        0.00000        0.00000
    633.00        0.00000        0.00000
    634.00        0.00000        0.00000
    635.00        0.00000        0.00000
    636.00        0.00000        0.00000
    637.00        0.00000        0.00000
    638.00        0.00000        0.00000
    639.00        0.00000        0.00000
    640.00        0.00000        0.00000
    641.00        0.00000        0.00000
    642.00        0.00000        0.00000
    643.00        0.00000        0.00000
    644.00        0.00000        0.00000
    645.00        0.00000        0.00000
    646.00        0.00000        0.00000
    647.00        0.00000        0.00000
    648.00        0.00000        0.00000
    649.00        0.00000        0.00000
    650.00        0.00000        0.00000
    651.00        0.00000        0.00000
    652.00        0.00000        0.00000
    653.00        0.00000        0.00000
    654.00        0.00000        0.00000
    655.00        0.00000        0.00000
    656.00        0.00000        0.00000
    657.00        0.00000        0.00000
    658.00        0.00000        0.00000
    659.00        0.00000        0.00000
    660.00        0.00000        0.00000
    661.00        0.00000        0.00000
    662.00        0.00000        0.00000
    663.00        0.00000        0.00000
    664.00        0.00000        0.00000
    665.00        0.00000        0.00000
    666.00        0.00000        0.00000
    667.00        0.00000        0.00000
    668.00        0.00000        0.00000
    669.00        0.00000        0.00000
    670.00        0.00000        0.00000
    671.00        0.00000        0.00000
    672.00        0.00000        0.00000
    673.00        0.00000        0.00000
    674.00        0.00000        0.00000
    675.00        0.00000        0.00000
    676.00        0.00000        0.00000
    677.00        0.00000        0.00000
    678.00        0.00000        0.00000
    679.00        0.00000        0.00000
    680.00        0.00000        0.00000
    681.00        0.00000        0.00000
    682.00        0.00000        0.00000
    683.00        0.00000        0.00000
    684.00        0.00000        0.00000
    685.00        0.00000        0.00000
    686.00        0.00000        0.00000
    687.00        0.00000        0.00000
    688.00        0.00000        0.00000
    689.00        0.00000        0.00000
    690.00        0.00000        0.00000
    691.00        0.00000        0.00000
    692.00        0.00000        0.00000
    693.00        0.00000        0.00000
    694.00        0.00000        0.00000
    695.00        0.00000        0.00000
    696.00        0.00000        0.00000
    697.00        0.00000        0.00000
    698.00        0.00000        0.00000
    699.00        0.00000        0.00000
    700.00        0.00000        0.00000
    701.00        0.00000        0.00000
    702.00        0.00000        0.00000
    703.00        0.00000        0.00000
    704.00        0.00000        0.00000
    705.00        0.00000        0.00000
    706.00        0.00000        0.00000
    707.00        0.00000        0.00000
    708.00        0.00000        0.00000
    709.00        0.00000        0.00000
    710.00        0.00000        0.00000
    711.00        0.00000        0.00000
    712.00        0.00000        0.00000
    713.00        0.00000        0.00000
    714.00        0.00000        0.00000
    715.00        0.00000        0.00000
    716.00        0.00000        0.00000
    717.00        0.00000        0.00000
    718.00        0.00000        0.00000
    719.00        0.00000        0.00000
    720.00        0.00000        0.00000
    721.00        0.00000        0.00000
    722.00        0.00000        0.00000
    723.00        0.00000        0.00000
    724.00        0.00000        0.00000
    725.00        0.00000        0.00000
    726.00        0.00000        0.00000
    727.00        0.00000        0.00000
    728.00        0.00000        0.00000
    729.00        0.00000        0.00000
    730.00        0.00000        0.00000
    731.00        0.00000        0.00000
    732.00        0.00000        0.00000
    733.00        0.00000        0.00000
    734.00        0.00000        0.00000
    735.00        0.00000        0.00000
    736.00        0.00000        0.00000
    737.00        0.00000        0.00000
    738.00        0.00000        0.00000
    739.00        0.00000        0.00000
    740.00        0.00000        0.00000
    741.00        0.00000        0.00000
    742.00        0.00000        0.00000
    743.00        0.00000        0.00000
    744.00        0.00000        0.00000
    745.00        0.00000        0.00000
    746.00        0.00000        0.00000
    747.00        0.00000        0.00000
    748.00        0.00000        0.00000
    749.00        0.00000        0.00000
    750.00        0.00000        0.00000
    751.00        0.00000        0.00000
    752.00        0.00000        0.00000
    753.00        0.00000        0.00000
    754.00        0.00000        0.00000
    755.00        0.00000        0.00000
    756.00        0.00000        0.00000
    757.00        0.00000        0.00000
    758.00        0.00000        0.00000
    759.00        0.00000        0.00000
    760.00        0.00000        0.00000
    761.00        0.00000        0.00000
    762.00        0.00000        0.00000
    763.00        0.00000        0.00000
    764.00        0.00000        0.00000
    765.00        0.00000        0.00000
    766.00        0.00000        0.00000
    767.00        0.00000        0.00000
    768.00        0.00000        0.00000
    769.00        0.00000        0.00000
    770.00        0.00000        0.00000
    771.00        0.00000        0.00000
    772.00        0.00000        0.00000
    773.00        0.00000        0.00000
    774.00        0.00000        0.00000
    775.00        0.00000        0.00000
    776.00        0.00000        0.00000
    777.00        0.00000        0.00000
    778.00        0.00000        0.00000
    779.00        0.00000        0.00000
    780.00        0.00000        0.00000
    781.00        0.00000        0.00000
    782.00        0.00000        0.00000
    783.00        0.00000        0.00000
    784.00        0.00000        0.00000
    785.00        0.00000        0.00000
    786.00        0.00000        0.00000
    787.00        0.00000        0.00000
    788.00        0.00000        0.00000
    789.00        0.00000        0.00000
    790.00        0.00000        0.00000
    791.00        0.00000        0.00000
    792.00        0.00000        0.00000
    793.00        0.00000        0.00000
    794.00        0.00000        0.00000
    795.00        0.00000        0.00000
    796.00        0.00000        0.00000
    797.00        0.00000        0.00000
    798.00        0.00000        0.00000
    799.00        0.00000        0.00000
    800.00        0.00000        0.00000
    801.00        0.00000        0.00000
    802.00        0.00000        0.00000
    803.00        0.00000        0.00000
    804.00        0.00000        0.00000
    805.00        0.00000        0.00000
    806.00        0.00000        0.00000
    807.00        0.00000        0.00000
    808.00        0.00000        0.00000
    809.00        0.00000        0.00000
    810.00        0.00000        0.00000
    811.00        0.00000        0.00000
    812.00        0.00000        0.00000
    813.00        0.00000        0.00000
    814.00        0.00000        0.00000
    815.00        0.00000        0.00000
    816.00        0.00000        0.00000
    817.00        0.00000        0.00000
    818.00        0.00000        0.00000
    819.00        0.00000        0.00000
    820.00        0.00000        0.00000
    821.00        0.00000        0.00000
    822.00        0.00000        0.00000
    823.00        0.00000        0.00000
    824.00        0.00000        0.00000
    825.00        0.00000        0.00000
    826.00        0.00000        0.00000
    827.00        0.00000        0.00000
    828.00        0.00000        0.00000
    829.00        0.00000        0.00000
    830.00        0.00000        0.00000
    831.00        0.00000        0.00000
    832.00        0.00000        0.00000
    833.00        0.00000        0.00000
    834.00        0.00000        0.00000
    835.00        0.00000        0.00000
    836.00        0.00000        0.00000
    837.00        0.00000        0.00000
    838.00        0.00000        0.00000
    839.00        0.00000        0.00000
    840.00        0.00000        0.00000
    841.00        0.00000        0.00000
    842.00        0.00000        0.00000
    843.00        0.00000        0.00000
    844.00        0.00000        0.00000
    845.00        0.00000        0.00000
    846.00        0.00000        0.00000
    847.00        0.00000        0.00000
    848.00        0.00000        0.00000
    849.00        0.00000        0.00000
    850.00        0.00000        0.00000
    851.00        0.00000        0.00000
    852.00        0.00000        0.00000
    853.00        0.00000        0.00000
    854.00        0.00000        0.00000
    855.00        0.00000        0.00000
    856.00        0.00000        0.00000
    857.00        0.00000        0.00000
    858.00        0.00000        0.00000
    859.00        0.00000        0.00000
    860.00        0.00000        0.00000
    861.00        0.00000        0.00000
    862.00        0.00000        0.00000
    863.00        0.00000        0.00000
    864.00        0.00000        0.00000
    865.00        0.00000        0.00000
    866.00        0.00000        0.00000
    867.00        0.00000        0.00000
    868.00        0.00000        0.00000
    869.00        0.00000        0.00000
    870.00        0.00000        0.00000
    871.00        0.00000        0.00000
    872.00        0.00000        0.00000
    873.00        0.00000        0.00000
    874.00        0.00000        0.00000
    875.00        0.00000        0.00000
    876.00        0.00000        0.00000
    877.00        0.00000        0.00000
    878.00        0.00000        0.00000
    879.00        0.00000        0.00000
    880.00        0.00000        0.00000
    881.00        0.00000        0.00000
    882.00        0.00000        0.00000
    883.00        0.00000        0.00000
    884.00        0.00000        0.00000
    885.00        0.00000        0.00000
    886.00        0.00000        0.00000
    887.00        0.00000        0.00000
    888.00        0.00000        0.00000
    889.00        0.00000        0.00000
    890.00        0.00000        0.00000
    891.00        0.00000        0.00000
    892.00        0.00000        0.00000
    893.00        0.00000        0.00000
    894.00        0.00000        0.00000
    895.00        0.00000        0.00000
    896.00        0.00000        0.00000
    897.00        0.00000        0.00000
    898.00        0.00000        0.00000
    899.00        0.00000        0.00000
    900.00        0.00000        0.00000
    901.00        0.00000        0.00000
    902.00        0.00000        0.00000
    903.00        0.00000        0.00000
    904.00        0.00000        0.00000
    905.00        0.00000        0.00000
    906.00        0.00000        0.00000
    907.00        0.00000        0.00000
    908.00        0.00000        0.00000
    909.00        0.00000        0.00000
    910.00        0.00000        0.00000
    911.00        0.00000        0.00000
    912.00        0.00000        0.00000
    913.00        0.00000        0.00000
    914.00        0.00000        0.00000
    915.00        0.00000        0.00000
    916.00        0.00000        0.00000
    917.00        0.00000        0.00000
    918.00        0.00000        0.00000
    919.00        0.00000        0.00000
    920.00        0.00000        0.00000
    921.00        0.00000        0.00000
    922.00        0.00000        0.00000
    923.00        0.00000        0.00000
    924.00        0.00000        0.00000
    925.00        0.00000        0.00000
    926.00        0.00000        0.00000
    927.00        0.00000        0.00000
    928.00        0.00000        0.00000
    929.00        0.00000        0.00000
    930.00        0.00000        0.00000
    931.00        0.00000        0.00000
    932.00        0.00000        0.00000
    933.00        0.00000        0.00000
    934.00        0.00000        0.00000
    935.00        0.00000        0.00000
    936.00        0.00000        0.00000
    937.00        0.00000        0.00000
    938.00        0.00000        0.00000
    939.00        0.00000        0.00000
    940.00        0.00000        0.00000
    941.00        0.00000        0.00000
    942.00        0.00000        0.00000
    943.00        0.00000        0.00000
    944.00        0.00000        0.00000
    945.00        0.00000        0.00000
    946.00        0.00000        0.00000
    947.00        0.00000        0.00000
    948.00        0.00000        0.00000
    949.00        0.00000        0.00000
    950.00        0.00000        0.00000
    951.00        0.00000        0.00000
    952.00        0.00000        0.00000
    953.00        0.00000        0.00000
    954.00        0.00000        0.00000
    955.00        0.00000        0.00000
    956.00        0.00000        0.00000
    957.00        0.00000        0.00000
    958.00        0.00000        0.00000
    959.00        0.00000        0.00000
    960.00        0.00000        0.00000
    961.00        0.00000        0.00000
    962.00        0.00000        0.00000
    963.00        0.00000        0.00000
    964.00        0.00000        0.00000
    965.00        0.00000        0.00000
    966.00        0.00000        0.00000
    967.00        0.00000        0.00000
    968.00        0.00000        0.00000
    969.00        0.00000        0.00000
    970.00        0.00000        0.00000
    971.00        0.00000        0.00000
    972.00        0.00000        0.00000
    973.00        0.00000        0.00000
    974.00        0.00000        0.00000
    975.00        0.00000        0.00000
    976.00        0.00000        0.00000
    977.00        0.00000        0.00000
    978.00        0.00000        0.00000
    979.00        0.00000        0.00000
    980.00        0.00000        0.00000
    981.00        0.00000        0.00000
    982.00        0.00000        0.00000
    983.00        0.00000        0.00000
    984.00        0.00000        0.00000
    985.00        0.00000        0.00000
    986.00        0.00000        0.00000
    987.00        0.00000        0.00000
    988.00        0.00000        0.00000
    989.00        0.00000        0.00000
    990.00        0.00000        0.00000
    991.00        0.00000        0.00000
    992.00        0.00000        0.00000
    993.00        0.00000        0.00000
    994.00        0.00000        0.00000
    995.00        0.00000        0.00000
    996.00        0.00000        0.00000
    997.00        0.00000        0.00000
    998.00        0.00000        0.00000
    999.00        0.00000        0.00000
   1000.00        0.00000        0.00000
   1001.00        0.00000        0.00000
   1002.00        0.00000        0.00000
   1003.00        0.00000        0.00000
   1004.00        0.00000        0.00000
   1005.00        0.00000        0.00000
   1006.00        0.00000        0.00000
   1007.00        0.00000        0.00000
   1008.00        0.00000        0.00000
   1009.00        0.00000        0.00000
   1010.00        0.00000        0.00000
   1011.00        0.00000        0.00000
   1012.00        0.00000        0.00000
   1013.00        0.00000        0.00000
   1014.00        0.00000        0.00000
   1015.00        0.00000        0.00000
   1016.00        0.00000        0.00000
   1017.00        0.00000        0.00000
   1018.00        0.00000        0.00000
   1019.00        0.00000        0.00000
   1020.00        0.00000        0.00000
   1021.00        0.00000        0.00000
   1022.00        0.00000        0.00000
   1023.00        0.00000        0.00000
   1024.00        0.00000        0.00000
   1025.00        0.00000        0.00000
   1026.00        0.00000        0.00000
   1027.00        0.00000        0.00000
   1028.00        0.00000        0.00000
   1029.00        0.00000        0.00000
   1030.00        0.00000        0.00000
   1031.00        0.00000        0.00000
   1032.00        0.00000        0.00000
   1033.00        0.00000        0.00000
   1034.00        0.00000        0.00000
   1035.00        0.00000        0.00000
   1036.00        0.00000        0.00000
   1037.00        0.00000        0.00000
   1038.00        0.00000        0.00000
   1039.00        0.00000        0.00000
   1040.00        0.00000        0.00000
   1041.00        0.00000        0.00000
   1042.00        0.00000        0.00000
   1043.00        0.00000        0.00000
   1044.00        0.00000        0.00000
   1045.00        0.00000        0.00000
   1046.00        0.00000        0.00000
   1047.00        0.00000        0.00000
   1048.00        0.00000        0.00000
   1049.00        0.00000        0.00000
   1050.00        0.00000        0.00000
   1051.00        0.00000        0.00000
   1052.00        0.00000        0.00000
   1053.00        0.00000        0.00000
   1054.00        0.00000        0.00000
   1055.00        0.00000        0.00000
   1056.00        0.00000        0.00000
   1057.00        0.00000        0.00000
   1058.00        0.00000        0.00000
   1059.00        0.00000        0.00000
   1060.00        0.00000        0.00000
   1061.00        0.00000        0.00000
   1062.00        0.00000        0.00000
   1063.00        0.00000        0.00000
   1064.00        0.00000        0.00000
   1065.00        0.00000        0.00000
   1066.00        0.00000        0.00000
   1067.00        0.00000        0.00000
   1068.00        0.00000        0.00000
   1069.00        0.00000        0.00000
   1070.00        0.00000        0.00000
   1071.00        0.00000        0.00000
   1072.00        0.00000        0.00000
   1073.00        0.00000        0.00000
   1074.00        0.00000        0.00000
   1075.00        0.00000        0.00000
   1076.00        0.00000        0.00000
   1077.00        0.00000        0.00000
   1078.00        0.00000        0.00000
   1079.00        0.00000        0.00000
   1080.00        0.00000        0.00000
   1081.00        0.00000        0.00000
   1082.00        0.00000        0.00000
   1083.00        0.00000        0.00000
   1084.00        0.00000        0.00000
   1085.00        0.00000        0.00000
   1086.00        0.00000        0.00000
   1087.00        0.00000        0.00000
   1088.00        0.00000        0.00000
   1089.00        0.00000        0.00000
   1090.00        0.00000        0.00000
   1091.00        0.00000        0.00000
   1092.00        0.00000        0.00000
   1093.00        0.00000        0.00000
   1094.00        0.00000        0.00000
   1095.00        0.00000        0.00000
   1096.00        0.00000        0.00000
   1097.00        0.00000        0.00000
   1098.00        0.00000        0.00000
   1099.00        0.00000        0.00000
   1100.00        0.00000        0.00000
   1101.00        0.00000        0.00000
   1102.00        0.00000        0.00000
   1103.00        0.00000        0.00000
   1104.00        0.00000        0.00000
   1105.00        0.00000        0.00000
   1106.00        0.00000        0.00000
   1107.00        0.00000        0.00000
   1108.00        0.00000        0.00000
   1109.00        0.00000        0.00000
   1110.00        0.00000        0.00000
   1111.00        0.00000        0.00000
   1112.00        0.00000        0.00000
   1113.00        0.00000        0.00000
   1114.00        0.00000        0.00000
   1115.00        0.00000        0.00000
   1116.00        0.00000        0.00000
   1117.00        0.00000        0.00000
   1118.00        0.00000        0.00000
   1119.00        0.00000        0.00000
   1120.00        0.00000        0.00000
   1121.00        0.00000        0.00000
   1122.00        0.00000        0.00000
   1123.00        0.00000        0.00000
   1124.00        0.00000        0.00000
   1125.00        0.00000        0.00000
   1126.00        0.00000        0.00000
   1127.00        0.00000        0.00000
   1128.00        0.00000        0.00000
   1129.00        0.00000        0.00000
   1130.00        0.00000        0.00000
   1131.00        0.00000        0.00000
   1132.00        0.00000        0.00000
   1133.00        0.00000        0.00000
   1134.00        0.00000        0.00000
   1135.00        0.00000        0.00000
   1136.00        0.00000        0.00000
   1137.00        0.00000        0.00000
   1138.00        0.00000        0.00000
   1139.00        0.00000        0.00000
   1140.00        0.00000        0.00000
   1141.00        0.00000        0.00000
   1142.00        0.00000        0.00000
   1143.00        0.00000        0.00000
   1144.00        0.00000        0.00000
   1145.00        0.00000        0.00000
   1146.00        0.00000        0.00000
   1147.00        0.00000        0.00000
   1148.00        0.00000        0.00000
   1149.00        0.00000        0.00000
   1150.00        0.00000        0.00000
   1151.00        0.00000        0.00000
   1152.00        0.00000        0.00000
   1153.00        0.00000        0.00000
   1154.00        0.00000        0.00000
   1155.00        0.00000        0.00000
   1156.00        0.00000        0.00000
   1157.00        0.00000        0.00000
   1158.00        0.00000        0.00000
   1159.00        0.00000        0.00000
   1160.00        0.00000        0.00000
   1161.00        0.00000        0.00000
   1162.00        0.00000        0.00000
   1163.00        0.00000        0.00000
   1164.00        0.00000        0.00000
   1165.00        0.00000        0.00000
   1166.00        0.00000        0.00000
   1167.00        0.00000        0.00000
   1168.00        0.00000        0.00000
   1169.00        0.00000        0.00000
   1170.00        0.00000        0.00000
   1171.00        0.00000        0.00000
   1172.00        0.00000        0.00000
   1173.00        0.00000        0.00000
   1174.00        0.00000        0.00000
   1175.00        0.00000        0.00000
   1176.00        0.00000        0.00000
   1177.00        0.00000        0.00000
   1178.00        0.00000        0.00000
   1179.00        0.00000        0.00000
   1180.00        0.00000        0.00000
   1181.00        0.00000        0.00000
   1182.00        0.00000        0.00000
   1183.00        0.00000        0.00000
   1184.00        0.00000        0.00000
   1185.00        0.00000        0.00000
   1186.00        0.00000        0.00000
   1187.00        0.00000        0.00000
   1188.00        0.00000        0.00000
   1189.00        0.00000        0.00000
   1190.00        0.00000        0.00000
   1191.00        0.00000        0.00000
   1192.00        0.00000        0.00000
   1193.00        0.00000        0.00000
   1194.00        0.00000        0.00000
   1195.00        0.00000        0.00000
   1196.00        0.00000        0.00000
   1197.00        0.00000        0.00000
   1198.00        0.00000        0.00000
   1199.00        0.00000        0.00000
   1200.00        0.00000        0.00000
   1201.00        0.00000        0.00000
   1202.00        0.00000        0.00000
   1203.00        0.00000        0.00000
   1204.00        0.00000        0.00000
   1205.00        0.00000        0.00000
   1206.00        0.00000        0.00000
   1207.00        0.00000        0.00000
   1208.00        0.00000        0.00000
   1209.00        0.00000        0.00000
   1210.00        0.00000        0.00000
   1211.00        0.00000        0.00000
   1212.00        0.00000        0.00000
   1213.00        0.00000        0.00000
   1214.00        0.00000        0.00000
   1215.00        0.00000        0.00000
   1216.00        0.00000        0.00000
   1217.00        0.00000        0.00000
   1218.00        0.00000        0.00000
   1219.00        0.00000        0.00000
   1220.00        0.00000        0.00000
   1221.00        0.00000        0.00000
   1222.00        0.00000        0.00000
   1223.00        0.00000        0.00000
   1224.00        0.00000        0.00000
   1225.00        0.00000        0.00000
   1226.00        0.00000        0.00000
   1227.00        0.00000        0.00000
   1228.00        0.00000        0.00000
   1229.00        0.00000        0.00000
   1230.00        0.00000        0.00000
   1231.00        0.00000        0.00000
   1232.00        0.00000        0.00000
   1233.00        0.00000        0.00000
   1234.00        0.00000        0.00000
   1235.00        0.00000        0.00000
   1236.00        0.00000        0.00000
   1237.00        0.00000        0.00000
   1238.00        0.00000        0.00000
   1239.00        0.00000        0.00000
   1240.00        0.00000        0.00000
   1241.00        0.00000        0.00000
   1242.00        0.00000        0.00000
   1243.00        0.00000        0.00000
   1244.00        0.00000        0.00000
   1245.00        0.00000        0.00000
   1246.00        0.00000        0.00000
   1247.00        0.00000        0.00000
   1248.00        0.00000        0.00000
   1249.00        0.00000        0.00000
   1250.00        0.00000        0.00000
   1251.00        0.00000        0.00000
   1252.00        0.00000        0.00000
   1253.00        0.00000        0.00000
   1254.00        0.00000        0.00000
   1255.00        0.00000        0.00000
   1256.00        0.00000        0.00000
   1257.00        0.00000        0.00000
   1258.00        0.00000        0.00000
   1259.00        0.00000        0.00000
   1260.00        0.00000        0.00000
   1261.00        0.00000        0.00000
   1262.00        0.00000        0.00000
   1263.00        0.00000        0.00000
   1264.00        0.00000        0.00000
   1265.00        0.00000        0.00000
   1266.00        0.00000        0.00000
   1267.00        0.00000        0.00000
   1268.00        0.00000        0.00000
   1269.00        0.00000        0.00000
   1270.00        0.00000        0.00000
   1271.00        0.00000        0.00000
   1272.00        0.00000        0.00000
   1273.00        0.00000        0.00000
   1274.00        0.00000        0.00000
   1275.00        0.00000        0.00000
   1276.00        0.00000        0.00000
   1277.00        0.00000        0.00000
   1278.00        0.00000        0.00000
   1279.00        0.00000        0.00000
   1280.00        0.00000        0.00000
   1281.00        0.00000        0.00000
   1282.00        0.00000        0.00000
   1283.00        0.00000        0.00000
   1284.00        0.00000        0.00000
   1285.00        0.00000        0.00000
   1286.00        0.00000        0.00000
   1287.00        0.00000        0.00000
   1288.00        0.00000        0.00000
   1289.00        0.00000        0.00000
   1290.00        0.00000        0.00000
   1291.00        0.00000        0.00000
   1292.00        0.00000        0.00000
   1293.00        0.00000        0.00000
   1294.00        0.00000        0.00000
   1295.00        0.00000        0.00000
   1296.00        0.00000        0.00000
   1297.00        0.00000        0.00000
   1298.00        0.00000        0.00000
   1299.00        0.00000        0.00000
   1300.00        0.00000        0.00000
   1301.00        0.00000        0.00000
   1302.00        0.00000        0.00000
   1303.00        0.00000        0.00000
   1304.00        0.00000        0.00000
   1305.00        0.00000        0.00000
   1306.00        0.00000        0.00000
   1307.00        0.00000        0.00000
   1308.00        0.00000        0.00000
   1309.00        0.00000        0.00000
   1310.00        0.00000        0.00000
   1311.00        0.00000        0.00000
   1312.00        0.00000        0.00000
   1313.00        0.00000        0.00000
   1314.00        0.00000        0.00000
   1315.00        0.00000        0.00000
   1316.00        0.00000        0.00000
   1317.00        0.00000        0.00000
   1318.00        0.00000        0.00000
   1319.00        0.00000        0.00000
   1320.00        0.00000        0.00000
   1321.00        0.00000        0.00000
   1322.00        0.00000        0.00000
   1323.00        0.00000        0.00000
   1324.00        0.00000        0.00000
   1325.00        0.00000        0.00000
   1326.00        0.00000        0.00000
   1327.00        0.00000        0.00000
   1328.00        0.00000        0.00000
   1329.00        0.00000        0.00000
   1330.00        0.00000        0.00000
   1331.00        0.00000        0.00000
   1332.00        0.00000        0.00000
   1333.00        0.00000        0.00000
   1334.00        0.00000        0.00000
   1335.00        0.00000        0.00002
   1336.00        0.00000        0.00002
   1337.00        0.00000        0.00002
   1338.00        0.00000        0.00002
   1339.00        0.00000        0.00002
   1340.00        0.00000        0.00002
   1341.00        0.00000        0.00002
   1342.00        0.00000        0.00002
   1343.00        0.00000        0.00002
   1344.00        0.00000        0.00002
   1345.00        0.00000        0.00003
   1346.00        0.00000        0.00003
   1347.00        0.00000        0.00003
   1348.00        0.00000        0.00003
   1349.00        0.00000        0.00003
   1350.00        0.00000        0.00003
   1351.00        0.00000        0.00005
   1352.00        0.00000        0.00005
   1353.00        0.00000        0.00005
   1354.00        0.00000        0.00005
   1355.00        0.00000        0.00006
   1356.00        0.00000        0.00006
   1357.00        0.00000        0.00006
   1358.00        0.00000        0.00008
   1359.00        0.00000        0.00008
   1360.00        0.00000        0.00008
   1361.00        0.00000        0.00009
   1362.00        0.00000        0.00009
   1363.00        0.00000        0.00011
   1364.00        0.00000        0.00011
   1365.00        0.00000        0.00012
   1366.00        0.00000        0.00012
   1367.00        0.00000        0.00014
   1368.00        0.00000        0.00014
   1369.00        0.00000        0.00015
   1370.00        0.00000        0.00017
   1371.00        0.00000        0.00018
   1372.00        0.00000        0.00018
   1373.00        0.00000        0.00020
   1374.00        0.00000        0.00021
   1375.00        0.00000        0.00023
   1376.00        0.00000        0.00024
   1377.00        0.00000        0.00026
   1378.00        0.00000        0.00027
   1379.00        0.00000        0.00031
   1380.00        0.00000        0.00032
   1381.00        0.00000        0.00034
   1382.00        0.00000        0.00037
   1383.00        0.00000        0.00038
   1384.00        0.00000        0.00041
   1385.00        0.00000        0.00043
   1386.00        0.00000        0.00046
   1387.00        0.00000        0.00049
   1388.00        0.00000        0.00052
   1389.00        0.00000        0.00055
   1390.00        0.00000        0.00058
   1391.00        0.00000        0.00063
   1392.00        0.00000        0.00066
   1393.00        0.00000        0.00070
   1394.00        0.00000        0.00073
   1395.00        0.00000        0.00078
   1396.00        0.00000        0.00082
   1397.00        0.00000        0.00087
   1398.00        0.00000        0.00093
   1399.00        0.00000        0.00098
   1400.00        0.00000        0.00104
   1401.00        0.00000        0.00110
   1402.00        0.00000        0.00116
   1403.00        0.00000        0.00122
   1404.00        0.00000        0.00130
   1405.00        0.00000        0.00137
   1406.00        0.00000        0.00145
   1407.00        0.00000        0.00153
   1408.00        0.00000        0.00162
   1409.00        0.00000        0.00171
   1410.00        0.00000        0.00180
   1411.00        0.00000        0.00189
   1412.00        0.00000        0.00200
   1413.00        0.00000        0.00212
   1414.00        0.00000        0.00223
   1415.00        0.00000        0.00235
   1416.00        0.00000        0.00247
   1417.00        0.00000        0.00261
   1418.00        0.00000        0.00275
   1419.00        0.00000        0.00290
   1420.00        0.00000        0.00305
   1421.00        0.00000        0.00322
   1422.00        0.00000        0.00339
   1423.00        0.00000        0.00357
   1424.00        0.00000        0.00375
   1425.00        0.00000        0.00395
   1426.00        0.00000        0.00417
   1427.00        0.00000        0.00438
   1428.00        0.00000        0.00461
   1429.00        0.00000        0.00485
   1430.00        0.00000        0.00510
   1431.00        0.00000        0.00537
   1432.00        0.00000        0.00565
   1433.00        0.00000        0.00594
   1434.00        0.00000        0.00623
   1435.00        0.00000        0.00655
   1436.00        0.00000        0.00688
   1437.00        0.00000        0.00723
   1438.00        0.00000        0.00760
   1439.00        0.00000        0.00798
   1440.00        0.00000        0.00838
   1441.00        0.00000        0.00879
   1442.00        0.00000        0.00923
   1443.00        0.00000        0.00969
   1444.00        0.00000        0.01016
   1445.00        0.00000        0.01067
   1446.00        0.00000        0.01118
   1447.00        0.00000        0.01173
   1448.00        0.00000        0.01231
   1449.00        0.00000        0.01291
   1450.00        0.00000        0.01353
   1451.00        0.00000        0.01418
   1452.00        0.00000        0.01486
   1453.00        0.00000        0.01558
   1454.00        0.00000        0.01631
   1455.00        0.00000        0.01709
   1456.00        0.00000        0.01790
   1457.00        0.00000        0.01875
   1458.00        0.00000        0.01962
   1459.00        0.00000        0.02055
   1460.00        0.00000        0.02150
   1461.00        0.00000        0.02251
   1462.00        0.00000        0.02354
   1463.00        0.00000        0.02463
   1464.00        0.00000        0.02576
   1465.00        0.00000        0.02693
   1466.00        0.00000        0.02817
   1467.00        0.00000        0.02945
   1468.00        0.00000        0.03078
   1469.00        0.00000        0.03215
   1470.00        0.00000        0.03360
   1471.00        0.00000        0.03510
   1472.00        0.00000        0.03665
   1473.00        0.00000        0.03827
   1474.00        0.00000        0.03996
   1475.00        0.00000        0.04172
   1476.00        0.00000        0.04353
   1477.00        0.00000        0.04543
   1478.00        0.00000        0.04738
   1479.00        0.00000        0.04942
   1480.00        0.00000        0.05154
   1481.00        0.00000        0.05374
   1482.00        0.00000        0.05602
   1483.00        0.00000        0.05838
   1484.00        0.00000        0.06084
   1485.00        0.00000        0.06337
   1486.00        0.00000        0.06601
   1487.00        0.00000        0.06874
   1488.00        0.00000        0.07156
   1489.00        0.00000        0.07449
   1490.00        0.00000        0.07753
   1491.00        0.00000        0.08067
   1492.00        0.00000        0.08392
   1493.00        0.00000        0.08728
   1494.00        0.00000        0.09076
   1495.00        0.00000        0.09435
   1496.00        0.00000        0.09807
   1497.00        0.00000        0.10190
   1498.00        0.00000        0.10587
   1499.00        0.00000        0.10995
   1500.00        0.00000        0.11418
   1501.00        0.00000        0.11855
   1502.00        0.00000        0.12305
   1503.00        0.00000        0.12769
   1504.00        0.00000        0.13248
   1505.00        0.00000        0.13741
   1506.00        0.00000        0.14249
   1507.00        0.00000        0.14772
   1508.00        0.00000        0.15311
   1509.00        0.00000        0.15865
   1510.00        0.00000        0.16435
   1511.00        0.00000        0.17023
   1512.00        0.00000        0.17627
   1513.00        0.00000        0.18248
   1514.00        0.00000        0.18884
   1515.00        0.00000        0.19540
   1516.00        0.00000        0.20212
   1517.00        0.00000        0.20903
   1518.00        0.00000        0.21611
   1519.00        0.00000        0.22337
   1520.00        0.00000        0.23082
   1521.00        0.00000        0.23846
   1522.00        0.00000        0.24628
   1523.00        0.00000        0.25429
   1524.00        0.00000        0.26248
   1525.00        0.00000        0.27087
   1526.00        0.00000        0.27946
   1527.00        0.00000        0.28824
   1528.00        0.00000        0.29721
   1529.00        0.00000        0.30637
   1530.00        0.00000        0.31573
   1531.00        0.00000        0.32529
   1532.00        0.00000        0.33504
   1533.00        0.00000        0.34497
   1534.00        0.00000        0.35512
   1535.00        0.00000        0.36545
   1536.00        0.00000        0.37598
   1537.00        0.00000        0.38669
   1538.00        0.00000        0.39760
   1539.00        0.00000        0.40869
   1540.00        0.00000        0.41997
   1541.00        0.00000        0.43144
   1542.00        0.00000        0.44310
   1543.00        0.00000        0.45493
   1544.00        0.00000        0.46693
   1545.00        0.00000        0.47913
   1546.00        0.00000        0.49149
   1547.00        0.00000        0.50401
   1548.00        0.00000        0.51669
   1549.00        0.00000        0.52954
   1550.00        0.00000        0.54256
   1551.00        0.00000        0.55571
   1552.00        0.00000        0.56902
   1553.00        0.00000        0.58247
   1554.00        0.00000        0.59605
   1555.00        0.00000        0.60977
   1556.00        0.00000        0.62361
   1557.00        0.00000        0.63757
   1558.00        0.00000        0.65166
   1559.00        0.00000        0.66583
   1560.00        0.00000        0.68013
   1561.00        0.00000        0.69450
   1562.00        0.00000        0.70897
   1563.00        0.00000        0.72353
   1564.00        0.00000        0.73814
   1565.00        0.00000        0.75284
   1566.00        0.00000        0.76758
   1567.00        0.00000        0.78238
   1568.00        0.00000        0.79723
   1569.00        0.00000        0.81209
   1570.00        0.00000        0.82700
   1571.00        0.00000        0.84192
   1572.00        0.00000        0.85684
   1573.00        0.00000        0.87178
   1574.00        0.00000        0.88670
   1575.00        0.00000        0.90161
   1576.00        0.00000        0.91649
   1577.00        0.00000        0.93135
   1578.00        0.00000        0.94615
   1579.00        0.00000        0.96092
   1580.00        0.00000        0.97563
   1581.00        0.00000        0.99026
   1582.00        0.00000        1.00484
   1583.00        0.00000        1.01932
   1584.00        0.00000        1.03371
   1585.00        0.00000        1.04800
   1586.00        0.00000        1.06218
   1587.00        0.00000        1.07625
   1588.00        0.00000        1.09021
   1589.00        0.00000        1.10402
   1590.00        0.00000        1.11771
   1591.00        0.00000        1.13124
   1592.00        0.00000        1.14462
   1593.00        0.00000        1.15785
   1594.00        0.00000        1.17090
   1595.00        0.00000        1.18379
   1596.00        0.00000        1.19650
   1597.00        0.00000        1.20903
   1598.00        0.00000        1.22136
   1599.00        0.00000        1.23351
   1600.00        0.00000        1.24545
   1601.00        0.00000        1.25719
   1602.00        0.00000        1.26871
   1603.00        0.00000        1.28003
   1604.00        0.00000        1.29112
   1605.00        0.00000        1.30200
   1606.00        0.00000        1.31265
   1607.00        0.00000        1.32306
   1608.00        0.00000        1.33325
   1609.00        0.00000        1.34322
   1610.00        0.00000        1.35294
   1611.00        0.00000        1.36243
   1612.00        0.00000        1.37166
   1613.00        0.00000        1.38068
   1614.00        0.00000        1.38943
   1615.00        0.00000        1.39796
   1616.00        0.00000        1.40623
   1617.00        0.00000        1.41428
   1618.00        0.00000        1.42207
   1619.00        0.00000        1.42963
   1620.00        0.00000        1.43695
   1621.00        0.00000        1.44403
   1622.00        0.00000        1.45087
   1623.00        0.00000        1.45747
   1624.00        0.00000        1.46384
   1625.00        0.00000        1.46999
   1626.00        0.00000        1.47589
   1627.00        0.00000        1.48157
   1628.00        0.00000        1.48703
   1629.00        0.00000        1.49226
   1630.00        0.00000        1.49728
   1631.00        0.00000        1.50209
   1632.00        0.00000        1.50668
   1633.00        0.00000        1.51108
   1634.00        0.00000        1.51526
   1635.00        0.00000        1.51924
   1636.00        0.00000        1.52304
   1637.00        0.00000        1.52664
   1638.00        0.00000        1.53006
   1639.00        0.00000        1.53329
   1640.00        0.00000        1.53635
   1641.00        0.00000        1.53923
   1642.00        0.00000        1.54195
   1643.00        0.00000        1.54451
   1644.00        0.00000        1.54691
   1645.00        0.00000        1.54915
   1646.00        0.00000        1.55124
   1647.00        0.00000        1.55319
   1648.00        0.00000        1.55501
   1649.00        0.00000        1.55669
   1650.00        0.00000        1.55823
   1651.00        0.00000        1.55965
   1652.00        0.00000        1.56094
   1653.00        0.00000        1.56213
   1654.00        0.00000        1.56320
   1655.00        0.00000        1.56416
   1656.00        0.00000        1.56502
   1657.00        0.00000        1.56578
   1658.00        0.00000        1.56644
   1659.00        0.00000        1.56700
   1660.00        0.00000        1.56747
   1661.00        0.00000        1.56787
   1662.00        0.00000        1.56818
   1663.00        0.00000        1.56841
   1664.00        0.00000        1.56856
   1665.00        0.00000        1.56863
   1666.00        0.00000        1.56865
   1667.00        0.00000        1.56857
   1668.00        0.00000        1.56844
   1669.00        0.00000        1.56824
   1670.00        0.00000        1.56798
   1671.00        0.00000        1.56766
   1672.00        0.00000        1.56726
   1673.00        0.00000        1.56682
   1674.00        0.00000        1.56630
   1675.00        0.00000        1.56573
   1676.00        0.00000        1.56511
   1677.00        0.00000        1.56442
   1678.00        0.00000        1.56367
   1679.00        0.00000        1.56287
   1680.00        0.00000        1.56200
   1681.00        0.00000        1.56108
   1682.00        0.00000        1.56009
   1683.00        0.00000        1.55905
   1684.00        0.00000        1.55794
   1685.00        0.00000        1.55676
   1686.00        0.00000        1.55553
   1687.00        0.00000        1.55421
   1688.00        0.00000        1.55283
   1689.00        0.00000        1.55138
   1690.00        0.00000        1.54985
   1691.00        0.00000        1.54825
   1692.00        0.00000        1.54657
   1693.00        0.00000        1.54482
   1694.00        0.00000        1.54297
   1695.00        0.00000        1.54105
   1696.00        0.00000        1.53902
   1697.00        0.00000        1.53691
   1698.00        0.00000        1.53470
   1699.00        0.00000        1.53239
   1700.00        0.00000        1.52998
   1701.00        0.00000        1.52747
   1702.00        0.00000        1.52484
   1703.00        0.00000        1.52209
   1704.00        0.00000        1.51926
   1705.00        0.00000        1.51628
   1706.00        0.00000        1.51318
   1707.00        0.00000        1.50996
   1708.00        0.00000        1.50662
   1709.00        0.00000        1.50314
   1710.00        0.00000        1.49953
   1711.00        0.00000        1.49577
   1712.00        0.00000        1.49188
   1713.00        0.00000        1.48784
   1714.00        0.00000        1.48366
   1715.00        0.00000        1.47931
   1716.00        0.00000        1.47482
   1717.00        0.00000        1.47017
   1718.00        0.00000        1.46538
   1719.00        0.00000        1.46040
   1720.00        0.00000        1.45528
   1721.00        0.00000        1.44998
   1722.00        0.00000        1.44453
   1723.00        0.00000        1.43890
   1724.00        0.00000        1.43311
   1725.00        0.00000        1.42714
   1726.00        0.00000        1.42101
   1727.00        0.00000        1.41469
   1728.00        0.00000        1.40820
   1729.00        0.00000        1.40155
   1730.00        0.00000        1.39473
   1731.00        0.00000        1.38773
   1732.00        0.00000        1.38054
   1733.00        0.00000        1.37320
   1734.00        0.00000        1.36568
   1735.00        0.00000        1.35799
   1736.00        0.00000        1.35013
   1737.00        0.00000        1.34210
   1738.00        0.00000        1.33391
   1739.00        0.00000        1.32556
   1740.00        0.00000        1.31703
   1741.00        0.00000        1.30836
   1742.00        0.00000        1.29953
   1743.00        0.00000        1.29054
   1744.00        0.00000        1.28142
   1745.00        0.00000        1.27213
   1746.00        0.00000        1.26271
   1747.00        0.00000        1.25314
   1748.00        0.00000        1.24345
   1749.00        0.00000        1.23363
   1750.00        0.00000        1.22368
   1751.00        0.00000        1.21361
   1752.00        0.00000        1.20341
   1753.00        0.00000        1.19312
   1754.00        0.00000        1.18272
   1755.00        0.00000        1.17221
   1756.00        0.00000        1.16162
   1757.00        0.00000        1.15094
   1758.00        0.00000        1.14018
   1759.00        0.00000        1.12933
   1760.00        0.00000        1.11844
   1761.00        0.00000        1.10747
   1762.00        0.00000        1.09644
   1763.00        0.00000        1.08537
   1764.00        0.00000        1.07425
   1765.00        0.00000        1.06310
   1766.00        0.00000        1.05193
   1767.00        0.00000        1.04073
   1768.00        0.00000        1.02951
   1769.00        0.00000        1.01830
   1770.00        0.00000        1.00708
   1771.00        0.00000        0.99586
   1772.00        0.00000        0.98468
   1773.00        0.00000        0.97351
   1774.00        0.00000        0.96237
   1775.00        0.00000        0.95128
   1776.00        0.00000        0.94023
   1777.00        0.00000        0.92923
   1778.00        0.00000        0.91829
   1779.00        0.00000        0.90742
   1780.00        0.00000        0.89664
   1781.00        0.00000        0.88593
   1782.00        0.00000        0.87531
   1783.00        0.00000        0.86479
   1784.00        0.00000        0.85439
   1785.00        0.00000        0.84409
   1786.00        0.00000        0.83391
   1787.00        0.00000        0.82387
   1788.00        0.00000        0.81395
   1789.00        0.00000        0.80417
   1790.00        0.00000        0.79454
   1791.00        0.00000        0.78508
   1792.00        0.00000        0.77577
   1793.00        0.00000        0.76663
   1794.00        0.00000        0.75768
   1795.00        0.00000        0.74889
   1796.00        0.00000        0.74030
   1797.00        0.00000        0.73189
   1798.00        0.00000        0.72369
   1799.00        0.00000        0.71570
   1800.00        0.00000        0.70790
   1801.00        0.00000        0.70033
   1802.00        0.00000        0.69299
   1803.00        0.00000        0.68587
   1804.00        0.00000        0.67899
   1805.00        0.00000        0.67233
   1806.00        0.00000        0.66594
   1807.00        0.00000        0.65977
   1808.00        0.00000        0.65387
   1809.00        0.00000        0.64821
   1810.00        0.00000        0.64282
   1811.00        0.00000        0.63770
   1812.00        0.00000        0.63283
   1813.00        0.00000        0.62823
   1814.00        0.00000        0.62392
   1815.00        0.00000        0.61989
   1816.00        0.00000        0.61613
   1817.00        0.00000        0.61266
   1818.00        0.00000        0.60947
   1819.00        0.00000        0.60657
   1820.00        0.00000        0.60396
   1821.00        0.00000        0.60165
   1822.00        0.00000        0.59962
   1823.00        0.00000        0.59790
   1824.00        0.00000        0.59648
   1825.00        0.00000        0.59535
   1826.00        0.00000        0.59453
   1827.00        0.00000        0.59399
   1828.00        0.00000        0.59377
   1829.00        0.00000        0.59384
   1830.00        0.00000        0.59422
   1831.00        0.00000        0.59491
   1832.00        0.00000        0.59589
   1833.00        0.00000        0.59717
   1834.00        0.00000        0.59875
   1835.00        0.00000        0.60063
   1836.00        0.00000        0.60281
   1837.00        0.00000        0.60529
   1838.00        0.00000        0.60806
   1839.00        0.00000        0.61111
   1840.00        0.00000        0.61447
   1841.00        0.00000        0.61810
   1842.00        0.00000        0.62202
   1843.00        0.00000        0.62624
   1844.00        0.00000        0.63071
   1845.00        0.00000        0.63547
   1846.00        0.00000        0.64049
   1847.00        0.00000        0.64578
   1848.00        0.00000        0.65134
   1849.00        0.00000        0.65714
   1850.00        0.00000        0.66321
   1851.00        0.00000        0.66951
   1852.00        0.00000        0.67607
   1853.00        0.00000        0.68285
   1854.00        0.00000        0.68987
   1855.00        0.00000        0.69711
   1856.00        0.00000        0.70457
   1857.00        0.00000        0.71225
   1858.00        0.00000        0.72012
   1859.00        0.00000        0.72820
   1860.00        0.00000        0.73647
   1861.00        0.00000        0.74490
   1862.00        0.00000        0.75352
   1863.00        0.00000        0.76233
   1864.00        0.00000        0.77127
   1865.00        0.00000        0.78038
   1866.00        0.00000        0.78963
   1867.00        0.00000        0.79901
   1868.00        0.00000        0.80852
   1869.00        0.00000        0.81815
   1870.00        0.00000        0.82790
   1871.00        0.00000        0.83772
   1872.00        0.00000        0.84766
   1873.00        0.00000        0.85768
   1874.00        0.00000        0.86777
   1875.00        0.00000        0.87793
   1876.00        0.00000        0.88814
   1877.00        0.00000        0.89841
   1878.00        0.00000        0.90871
   1879.00        0.00000        0.91904
   1880.00        0.00000        0.92938
   1881.00        0.00000        0.93976
   1882.00        0.00000        0.95012
   1883.00        0.00000        0.96049
   1884.00        0.00000        0.97084
   1885.00        0.00000        0.98117
   1886.00        0.00000        0.99147
   1887.00        0.00000        1.00172
   1888.00        0.00000        1.01195
   1889.00        0.00000        1.02209
   1890.00        0.00000        1.03220
   1891.00        0.00000        1.04222
   1892.00        0.00000        1.05217
   1893.00        0.00000        1.06204
   1894.00        0.00000        1.07181
   1895.00        0.00000        1.08148
   1896.00        0.00000        1.09106
   1897.00        0.00000        1.10051
   1898.00        0.00000        1.10986
   1899.00        0.00000        1.11908
   1900.00        0.00000        1.12816
   1901.00        0.00000        1.13712
   1902.00        0.00000        1.14594
   1903.00        0.00000        1.15460
   1904.00        0.00000        1.16313
   1905.00        0.00000        1.17149
   1906.00        0.00000        1.17970
   1907.00        0.00000        1.18774
   1908.00        0.00000        1.19563
   1909.00        0.00000        1.20335
   1910.00        0.00000        1.21089
   1911.00        0.00000        1.21826
   1912.00        0.00000        1.22545
   1913.00        0.00000        1.23245
   1914.00        0.00000        1.23929
   1915.00        0.00000        1.24593
   1916.00        0.00000        1.25240
   1917.00        0.00000        1.25867
   1918.00        0.00000        1.26476
   1919.00        0.00000        1.27066
   1920.00        0.00000        1.27637
   1921.00        0.00000        1.28189
   1922.00        0.00000        1.28723
   1923.00        0.00000        1.29237
   1924.00        0.00000        1.29733
   1925.00        0.00000        1.30211
   1926.00        0.00000        1.30670
   1927.00        0.00000        1.31110
   1928.00        0.00000        1.31532
   1929.00        0.00000        1.31935
   1930.00        0.00000        1.32321
   1931.00        0.00000        1.32689
   1932.00        0.00000        1.33038
   1933.00        0.00000        1.33371
   1934.00        0.00000        1.33685
   1935.00        0.00000        1.33984
   1936.00        0.00000        1.34265
   1937.00        0.00000        1.34531
   1938.00        0.00000        1.34779
   1939.00        0.00000        1.35011
   1940.00        0.00000        1.35229
   1941.00        0.00000        1.35431
   1942.00        0.00000        1.35617
   1943.00        0.00000        1.35789
   1944.00        0.00000        1.35947
   1945.00        0.00000        1.36090
   1946.00        0.00000        1.36220
   1947.00        0.00000        1.36337
   1948.00        0.00000        1.36440
   1949.00        0.00000        1.36531
   1950.00        0.00000        1.36609
   1951.00        0.00000        1.36674
   1952.00        0.00000        1.36729
   1953.00        0.00000        1.36772
   1954.00        0.00000        1.36803
   1955.00        0.00000        1.36824
   1956.00        0.00000        1.36833
   1957.00        0.00000        1.36833
   1958.00        0.00000        1.36823
   1959.00        0.00000        1.36801
   1960.00        0.00000        1.36772
   1961.00        0.00000        1.36732
   1962.00        0.00000        1.36684
   1963.00        0.00000        1.36627
   1964.00        0.00000        1.36562
   1965.00        0.00000        1.36488
   1966.00        0.00000        1.36407
   1967.00        0.00000        1.36317
   1968.00        0.00000        1.36221
   1969.00        0.00000        1.36116
   1970.00        0.00000        1.36005
   1971.00        0.00000        1.35886
   1972.00        0.00000        1.35759
   1973.00        0.00000        1.35626
   1974.00        0.00000        1.35486
   1975.00        0.00000        1.35338
   1976.00        0.00000        1.35184
   1977.00        0.00000        1.35022
   1978.00        0.00000        1.34853
   1979.00        0.00000        1.34677
   1980.00        0.00000        1.34496
   1981.00        0.00000        1.34306
   1982.00        0.00000        1.34109
   1983.00        0.00000        1.33907
   1984.00        0.00000        1.33696
   1985.00        0.00000        1.33478
   1986.00        0.00000        1.33252
   1987.00        0.00000        1.33018
   1988.00        0.00000        1.32777
   1989.00        0.00000        1.32529
   1990.00        0.00000        1.32271
   1991.00        0.00000        1.32007
   1992.00        0.00000        1.31732
   1993.00        0.00000        1.31450
   1994.00        0.00000        1.31157
   1995.00        0.00000        1.30856
   1996.00        0.00000        1.30545
   1997.00        0.00000        1.30223
   1998.00        0.00000        1.29892
   1999.00        0.00000        1.29550
   2000.00        0.00000        1.29196
   2001.00        0.00000        1.28831
   2002.00        0.00000        1.28455
   2003.00        0.00000        1.28067
   2004.00        0.00000        1.27666
   2005.00        0.00000        1.27252
   2006.00        0.00000        1.26825
   2007.00        0.00000        1.26384
   2008.00        0.00000        1.25929
   2009.00        0.00000        1.25459
   2010.00        0.00000        1.24976
   2011.00        0.00000        1.24475
   2012.00        0.00000        1.23961
   2013.00        0.00000        1.23430
   2014.00        0.00000        1.22882
   2015.00        0.00000        1.22318
   2016.00        0.00000        1.21736
   2017.00        0.00000        1.21138
   2018.00        0.00000        1.20520
   2019.00        0.00000        1.19887
   2020.00        0.00000        1.19234
   2021.00        0.00000        1.18561
   2022.00        0.00000        1.17870
   2023.00        0.00000        1.17160
   2024.00        0.00000        1.16431
   2025.00        0.00000        1.15681
   2026.00        0.00000        1.14912
   2027.00        0.00000        1.14122
   2028.00        0.00000        1.13313
   2029.00        0.00000        1.12483
   2030.00        0.00000        1.11632
   2031.00        0.00000        1.10760
   2032.00        0.00000        1.09869
   2033.00        0.00000        1.08957
   2034.00        0.00000        1.08023
   2035.00        0.00000        1.07069
   2036.00        0.00000        1.06094
   2037.00        0.00000        1.05099
   2038.00        0.00000        1.04085
   2039.00        0.00000        1.03050
   2040.00        0.00000        1.01994
   2041.00        0.00000        1.00919
   2042.00        0.00000        0.99825
   2043.00        0.00000        0.98711
   2044.00        0.00000        0.97577
   2045.00        0.00000        0.96425
   2046.00        0.00000        0.95255
   2047.00        0.00000        0.94067
   2048.00        0.00000        0.92862
   2049.00        0.00000        0.91638
   2050.00        0.00000        0.90399
   2051.00        0.00000        0.89145
   2052.00        0.00000        0.87874
   2053.00        0.00000        0.86588
   2054.00        0.00000        0.85287
   2055.00        0.00000        0.83974
   2056.00        0.00000        0.82646
   2057.00        0.00000        0.81306
   2058.00        0.00000        0.79956
   2059.00        0.00000        0.78593
   2060.00        0.00000        0.77220
   2061.00        0.00000        0.75838
   2062.00        0.00000        0.74446
   2063.00        0.00000        0.73045
   2064.00        0.00000        0.71638
   2065.00        0.00000        0.70224
   2066.00        0.00000        0.68805
   2067.00        0.00000        0.67380
   2068.00        0.00000        0.65952
   2069.00        0.00000        0.64519
   2070.00        0.00000        0.63084
   2071.00        0.00000        0.61647
   2072.00        0.00000        0.60210
   2073.00        0.00000        0.58772
   2074.00        0.00000        0.57335
   2075.00        0.00000        0.55899
   2076.00        0.00000        0.54466
   2077.00        0.00000        0.53036
   2078.00        0.00000        0.51610
   2079.00        0.00000        0.50188
   2080.00        0.00000        0.48773
   2081.00        0.00000        0.47363
   2082.00        0.00000        0.45961
   2083.00        0.00000        0.44566
   2084.00        0.00000        0.43181
   2085.00        0.00000        0.41805
   2086.00        0.00000        0.40439
   2087.00        0.00000        0.39082
   2088.00        0.00000        0.37738
   2089.00        0.00000        0.36406
   2090.00        0.00000        0.35086
   2091.00        0.00000        0.33780
   2092.00        0.00000        0.32487
   2093.00        0.00000        0.31210
   2094.00        0.00000        0.29947
   2095.00        0.00000        0.28700
   2096.00        0.00000        0.27469
   2097.00        0.00000        0.26253
   2098.00        0.00000        0.25055
   2099.00        0.00000        0.23875
   2100.00        0.00000        0.22713
   2101.00        0.00000        0.21567
   2102.00        0.00000        0.20441
   2103.00        0.00000        0.19334
   2104.00        0.00000        0.18246
   2105.00        0.00000        0.17177
   2106.00        0.00000        0.16129
   2107.00        0.00000        0.15099
   2108.00        0.00000        0.14090
   2109.00        0.00000        0.13101
   2110.00        0.00000        0.12132
   2111.00        0.00000        0.11185
   2112.00        0.00000        0.10258
   2113.00        0.00000        0.09352
   2114.00        0.00000        0.08467
   2115.00        0.00000        0.07602
   2116.00        0.00000        0.06760
   2117.00        0.00000        0.05937
   2118.00        0.00000        0.05135
   2119.00        0.00000        0.04355
   2120.00        0.00000        0.03595
   2121.00        0.00000        0.02858
   2122.00        0.00000        0.02139
   2123.00        0.00000        0.01443
   2124.00        0.00000        0.00768
   2125.00        0.00000        0.00111
   2126.00        0.00000       -0.00523
   2127.00        0.00000       -0.01138
   2128.00        0.00000       -0.01732
   2129.00        0.00000       -0.02307
   2130.00        0.00000       -0.02861
   2131.00        0.00000       -0.03395
   2132.00        0.00000       -0.03909
   2133.00        0.00000       -0.04405
   2134.00        0.00000       -0.04881
   2135.00        0.00000       -0.05338
   2136.00        0.00000       -0.05775
   2137.00        0.00000       -0.06194
   2138.00        0.00000       -0.06593
   2139.00        0.00000       -0.06975
   2140.00        0.00000       -0.07338
   2141.00        0.00000       -0.07683
   2142.00        0.00000       -0.08011
   2143.00        0.00000       -0.08319
   2144.00        0.00000       -0.08611
   2145.00        0.00000       -0.08884
   2146.00        0.00000       -0.09142
   2147.00        0.00000       -0.09380
   2148.00        0.00000       -0.09602
   2149.00        0.00000       -0.09807
   2150.00        0.00000       -0.09996
   2151.00        0.00000       -0.10167
   2152.00        0.00000       -0.10323
   2153.00        0.00000       -0.10460
   2154.00        0.00000       -0.10582
   2155.00        0.00000       -0.10689
   2156.00        0.00000       -0.10779
   2157.00        0.00000       -0.10852
   2158.00        0.00000       -0.10910
   2159.00        0.00000       -0.10953
   2160.00        0.00000       -0.10979
   2161.00        0.00000       -0.10989
   2162.00        0.00000       -0.10985
   2163.00        0.00000       -0.10963
   2164.00        0.00000       -0.10928
   2165.00        0.00000       -0.10876
   2166.00        0.00000       -0.10811
   2167.00        0.00000       -0.10728
   2168.00        0.00000       -0.10632
   2169.00        0.00000       -0.10521
   2170.00        0.00000       -0.10394
   2171.00        0.00000       -0.10252
   2172.00        0.00000       -0.10097
   2173.00        0.00000       -0.09926
   2174.00        0.00000       -0.09741
   2175.00        0.00000       -0.09541
   2176.00        0.00000       -0.09326
   2177.00        0.00000       -0.09099
   2178.00        0.00000       -0.08856
   2179.00        0.00000       -0.08600
   2180.00        0.00000       -0.08330
   2181.00        0.00000       -0.08046
   2182.00        0.00000       -0.07750
   2183.00        0.00000       -0.07439
   2184.00        0.00000       -0.07117
   2185.00        0.00000       -0.06781
   2186.00        0.00000       -0.06432
   2187.00        0.00000       -0.06071
   2188.00        0.00000       -0.05699
   2189.00        0.00000       -0.05315
   2190.00        0.00000       -0.04919
   2191.00        0.00000       -0.04512
   2192.00        0.00000       -0.04094
   2193.00        0.00000       -0.03667
   2194.00        0.00000       -0.03229
   2195.00        0.00000       -0.02780
   2196.00        0.00000       -0.02324
   2197.00        0.00000       -0.01859
   2198.00        0.00000       -0.01384
   2199.00        0.00000       -0.00902
   2200.00        0.00000       -0.00412
   2201.00        0.00000        0.00084
   2202.00        0.00000        0.00587
   2203.00        0.00000        0.01097
   2204.00        0.00000        0.01611
   2205.00        0.00000        0.02130
   2206.00        0.00000        0.02655
   2207.00        0.00000        0.03183
   2208.00        0.00000        0.03714
   2209.00        0.00000        0.04248
   2210.00        0.00000        0.04784
   2211.00        0.00000        0.05321
   2212.00        0.00000        0.05859
   2213.00        0.00000        0.06398
   2214.00        0.00000        0.06938
   2215.00        0.00000        0.07475
   2216.00        0.00000        0.08012
   2217.00        0.00000        0.08546
   2218.00        0.00000        0.09079
   2219.00        0.00000        0.09607
   2220.00        0.00000        0.10133
   2221.00        0.00000        0.10654
   2222.00        0.00000        0.11169
   2223.00        0.00000        0.11679
   2224.00        0.00000        0.12184
   2225.00        0.00000        0.12682
   2226.00        0.00000        0.13173
   2227.00        0.00000        0.13655
   2228.00        0.00000        0.14130
   2229.00        0.00000        0.14597
   2230.00        0.00000        0.15054
   2231.00        0.00000        0.15501
   2232.00        0.00000        0.15939
   2233.00        0.00000        0.16367
   2234.00        0.00000        0.16785
   2235.00        0.00000        0.17191
   2236.00        0.00000        0.17584
   2237.00        0.00000        0.17967
   2238.00        0.00000        0.18338
   2239.00        0.00000        0.18697
   2240.00        0.00000        0.19043
   2241.00        0.00000        0.19377
   2242.00        0.00000        0.19698
   2243.00        0.00000        0.20006
   2244.00        0.00000        0.20300
   2245.00        0.00000        0.20583
   2246.00        0.00000        0.20851
   2247.00        0.00000        0.21107
   2248.00        0.00000        0.21350
   2249.00        0.00000        0.21579
   2250.00        0.00000        0.21794
   2251.00        0.00000        0.21999
   2252.00        0.00000        0.22188
   2253.00        0.00000        0.22366
   2254.00        0.00000        0.22531
   2255.00        0.00000        0.22684
   2256.00        0.00000        0.22824
   2257.00        0.00000        0.22952
   2258.00        0.00000        0.23068
   2259.00        0.00000        0.23174
   2260.00        0.00000        0.23267
   2261.00        0.00000        0.23349
   2262.00        0.00000        0.23419
   2263.00        0.00000        0.23480
   2264.00        0.00000        0.23532
   2265.00        0.00000        0.23573
   2266.00        0.00000        0.23607
   2267.00        0.00000        0.23631
   2268.00        0.00000        0.23647
   2269.00        0.00000        0.23656
   2270.00        0.00000        0.23656
   2271.00        0.00000        0.23651
   2272.00        0.00000        0.23639
   2273.00        0.00000        0.23622
   2274.00        0.00000        0.23599
   2275.00        0.00000        0.23572
   2276.00        0.00000        0.23540
   2277.00        0.00000        0.23505
   2278.00        0.00000        0.23465
   2279.00        0.00000        0.23424
   2280.00        0.00000        0.23380
   2281.00        0.00000        0.23334
   2282.00        0.00000        0.23286
   2283.00        0.00000        0.23239
   2284.00        0.00000        0.23190
   2285.00        0.00000        0.23143
   2286.00        0.00000        0.23094
   2287.00        0.00000        0.23047
   2288.00        0.00000        0.23001
   2289.00        0.00000        0.22955
   2290.00        0.00000        0.22913
   2291.00        0.00000        0.22871
   2292.00        0.00000        0.22832
   2293.00        0.00000        0.22795
   2294.00        0.00000        0.22762
   2295.00        0.00000        0.22733
   2296.00        0.00000        0.22705
   2297.00        0.00000        0.22684
   2298.00        0.00000        0.22664
   2299.00        0.00000        0.22650
   2300.00        0.00000        0.22639
   2301.00        0.00000        0.22633
   2302.00        0.00000        0.22632
   2303.00        0.00000        0.22635
   2304.00        0.00000        0.22641
   2305.00        0.00000        0.22653
   2306.00        0.00000        0.22670
   2307.00        0.00000        0.22691
   2308.00        0.00000        0.22716
   2309.00        0.00000        0.22746
   2310.00        0.00000        0.22780
   2311.00        0.00000        0.22818
   2312.00        0.00000        0.22859
   2313.00        0.00000        0.22903
   2314.00        0.00000        0.22952
   2315.00        0.00000        0.23004
   2316.00        0.00000        0.23058
   2317.00        0.00000        0.23114
   2318.00        0.00000        0.23174
   2319.00        0.00000        0.23233
   2320.00        0.00000        0.23296
   2321.00        0.00000        0.23357
   2322.00        0.00000        0.23421
   2323.00        0.00000        0.23483
   2324.00        0.00000        0.23544
   2325.00        0.00000        0.23607
   2326.00        0.00000        0.23666
   2327.00        0.00000        0.23723
   2328.00        0.00000        0.23778
   2329.00        0.00000        0.23830
   2330.00        0.00000        0.23878
   2331.00        0.00000        0.23923
   2332.00        0.00000        0.23961
   2333.00        0.00000        0.23994
   2334.00        0.00000        0.24020
   2335.00        0.00000        0.24042
   2336.00        0.00000        0.24054
   2337.00        0.00000        0.24060
   2338.00        0.00000        0.24055
   2339.00        0.00000        0.24043
   2340.00        0.00000        0.24020
   2341.00        0.00000        0.23988
   2342.00        0.00000        0.23946
   2343.00        0.00000        0.23889
   2344.00        0.00000        0.23824
   2345.00        0.00000        0.23743
   2346.00        0.00000        0.23651
   2347.00        0.00000        0.23544
   2348.00        0.00000        0.23424
   2349.00        0.00000        0.23288
   2350.00        0.00000        0.23138
   2351.00        0.00000        0.22972
   2352.00        0.00000        0.22791
   2353.00        0.00000        0.22594
   2354.00        0.00000        0.22379
   2355.00        0.00000        0.22147
   2356.00        0.00000        0.21896
   2357.00        0.00000        0.21629
   2358.00        0.00000        0.21344
   2359.00        0.00000        0.21040
   2360.00        0.00000        0.20718
   2361.00        0.00000        0.20377
   2362.00        0.00000        0.20016
   2363.00        0.00000        0.19638
   2364.00        0.00000        0.19240
   2365.00        0.00000        0.18822
   2366.00        0.00000        0.18385
   2367.00        0.00000        0.17929
   2368.00        0.00000        0.17455
   2369.00        0.00000        0.16959
   2370.00        0.00000        0.16446
   2371.00        0.00000        0.15913
   2372.00        0.00000        0.15361
   2373.00        0.00000        0.14790
   2374.00        0.00000        0.14201
   2375.00        0.00000        0.13594
   2376.00        0.00000        0.12970
   2377.00        0.00000        0.12326
   2378.00        0.00000        0.11667
   2379.00        0.00000        0.10989
   2380.00        0.00000        0.10295
   2381.00        0.00000        0.09586
   2382.00        0.00000        0.08861
   2383.00        0.00000        0.08121
   2384.00        0.00000        0.07365
   2385.00        0.00000        0.06596
   2386.00        0.00000        0.05814
   2387.00        0.00000        0.05019
   2388.00        0.00000        0.04210
   2389.00        0.00000        0.03391
   2390.00        0.00000        0.02560
   2391.00        0.00000        0.01720
   2392.00        0.00000        0.00870
   2393.00        0.00000        0.00011
   2394.00        0.00000       -0.00856
   2395.00        0.00000       -0.01730
   2396.00        0.00000       -0.02611
   2397.00        0.00000       -0.03497
   2398.00        0.00000       -0.04390
   2399.00        0.00000       -0.05284
   2400.00        0.00000       -0.06183
   2401.00        0.00000       -0.07085
   2402.00        0.00000       -0.07988
   2403.00        0.00000       -0.08891
   2404.00        0.00000       -0.09795
   2405.00        0.00000       -0.10698
   2406.00        0.00000       -0.11598
   2407.00        0.00000       -0.12495
   2408.00        0.00000       -0.13390
   2409.00        0.00000       -0.14281
   2410.00        0.00000       -0.15164
   2411.00        0.00000       -0.16043
   2412.00        0.00000       -0.16914
   2413.00        0.00000       -0.17778
   2414.00        0.00000       -0.18634
   2415.00        0.00000       -0.19479
   2416.00        0.00000       -0.20314
   2417.00        0.00000       -0.21138
   2418.00        0.00000       -0.21951
   2419.00        0.00000       -0.22751
   2420.00        0.00000       -0.23538
   2421.00        0.00000       -0.24312
   2422.00        0.00000       -0.25070
   2423.00        0.00000       -0.25813
   2424.00        0.00000       -0.26540
   2425.00        0.00000       -0.27251
   2426.00        0.00000       -0.27943
   2427.00        0.00000       -0.28619
   2428.00        0.00000       -0.29277
   2429.00        0.00000       -0.29916
   2430.00        0.00000       -0.30536
   2431.00        0.00000       -0.31137
   2432.00        0.00000       -0.31717
   2433.00        0.00000       -0.32277
   2434.00        0.00000       -0.32816
   2435.00        0.00000       -0.33333
   2436.00        0.00000       -0.33830
   2437.00        0.00000       -0.34305
   2438.00        0.00000       -0.34758
   2439.00        0.00000       -0.35188
   2440.00        0.00000       -0.35597
   2441.00        0.00000       -0.35985
   2442.00        0.00000       -0.36349
   2443.00        0.00000       -0.36691
   2444.00        0.00000       -0.37012
   2445.00        0.00000       -0.37309
   2446.00        0.00000       -0.37584
   2447.00        0.00000       -0.37837
   2448.00        0.00000       -0.38069
   2449.00        0.00000       -0.38278
   2450.00        0.00000       -0.38466
   2451.00        0.00000       -0.38632
   2452.00        0.00000       -0.38779
   2453.00        0.00000       -0.38902
   2454.00        0.00000       -0.39008
   2455.00        0.00000       -0.39091
   2456.00        0.00000       -0.39156
   2457.00        0.00000       -0.39201
   2458.00        0.00000       -0.39227
   2459.00        0.00000       -0.39236
   2460.00        0.00000       -0.39226
   2461.00        0.00000       -0.39200
   2462.00        0.00000       -0.39156
   2463.00        0.00000       -0.39096
   2464.00        0.00000       -0.39020
   2465.00        0.00000       -0.38928
   2466.00        0.00000       -0.38823
   2467.00        0.00000       -0.38704
   2468.00        0.00000       -0.38573
   2469.00        0.00000       -0.38428
   2470.00        0.00000       -0.38271
   2471.00        0.00000       -0.38104
   2472.00        0.00000       -0.37927
   2473.00        0.00000       -0.37740
   2474.00        0.00000       -0.37544
   2475.00        0.00000       -0.37340
   2476.00        0.00000       -0.37128
   2477.00        0.00000       -0.36911
   2478.00        0.00000       -0.36687
   2479.00        0.00000       -0.36458
   2480.00        0.00000       -0.36224
   2481.00        0.00000       -0.35988
   2482.00        0.00000       -0.35748
   2483.00        0.00000       -0.35506
   2484.00        0.00000       -0.35263
   2485.00        0.00000       -0.35019
   2486.00        0.00000       -0.34773
   2487.00        0.00000       -0.34529
   2488.00        0.00000       -0.34286
   2489.00        0.00000       -0.34045
   2490.00        0.00000       -0.33806
   2491.00        0.00000       -0.33569
   2492.00        0.00000       -0.33336
   2493.00        0.00000       -0.33107
   2494.00        0.00000       -0.32883
   2495.00        0.00000       -0.32663
   2496.00        0.00000       -0.32449
   2497.00        0.00000       -0.32240
   2498.00        0.00000       -0.32037
   2499.00        0.00000       -0.31842
   2500.00        0.00000       -0.31653
   2501.00        0.00000       -0.31471
   2502.00        0.00000       -0.31297
   2503.00        0.00000       -0.31131
   2504.00        0.00000       -0.30972
   2505.00        0.00000       -0.30823
   2506.00        0.00000       -0.30681
   2507.00        0.00000       -0.30547
   2508.00        0.00000       -0.30421
   2509.00        0.00000       -0.30305
   2510.00        0.00000       -0.30197
   2511.00        0.00000       -0.30098
   2512.00        0.00000       -0.30008
   2513.00        0.00000       -0.29926
   2514.00        0.00000       -0.29852
   2515.00        0.00000       -0.29787
   2516.00        0.00000       -0.29730
   2517.00        0.00000       -0.29681
   2518.00        0.00000       -0.29640
   2519.00        0.00000       -0.29607
   2520.00        0.00000       -0.29581
   2521.00        0.00000       -0.29562
   2522.00        0.00000       -0.29550
   2523.00        0.00000       -0.29546
   2524.00        0.00000       -0.29546
   2525.00        0.00000       -0.29553
   2526.00        0.00000       -0.29565
   2527.00        0.00000       -0.29584
   2528.00        0.00000       -0.29605
   2529.00        0.00000       -0.29633
   2530.00        0.00000       -0.29663
   2531.00        0.00000       -0.29697
   2532.00        0.00000       -0.29733
   2533.00        0.00000       -0.29773
   2534.00        0.00000       -0.29814
   2535.00        0.00000       -0.29857
   2536.00        0.00000       -0.29901
   2537.00        0.00000       -0.29945
   2538.00        0.00000       -0.29990
   2539.00        0.00000       -0.30032
   2540.00        0.00000       -0.30075
   2541.00        0.00000       -0.30115
   2542.00        0.00000       -0.30153
   2543.00        0.00000       -0.30190
   2544.00        0.00000       -0.30222
   2545.00        0.00000       -0.30249
   2546.00        0.00000       -0.30273
   2547.00        0.00000       -0.30292
   2548.00        0.00000       -0.30304
   2549.00        0.00000       -0.30312
   2550.00        0.00000       -0.30312
   2551.00        0.00000       -0.30305
   2552.00        0.00000       -0.30290
   2553.00        0.00000       -0.30267
   2554.00        0.00000       -0.30237
   2555.00        0.00000       -0.30196
   2556.00        0.00000       -0.30145
   2557.00        0.00000       -0.30084
   2558.00        0.00000       -0.30013
   2559.00        0.00000       -0.29930
   2560.00        0.00000       -0.29837
   2561.00        0.00000       -0.29730
   2562.00        0.00000       -0.29611
   2563.00        0.00000       -0.29480
   2564.00        0.00000       -0.29335
   2565.00        0.00000       -0.29178
   2566.00        0.00000       -0.29004
   2567.00        0.00000       -0.28818
   2568.00        0.00000       -0.28615
   2569.00        0.00000       -0.28398
   2570.00        0.00000       -0.28166
   2571.00        0.00000       -0.27917
   2572.00        0.00000       -0.27652
   2573.00        0.00000       -0.27371
   2574.00        0.00000       -0.27075
   2575.00        0.00000       -0.26761
   2576.00        0.00000       -0.26430
   2577.00        0.00000       -0.26082
   2578.00        0.00000       -0.25717
   2579.00        0.00000       -0.25336
   2580.00        0.00000       -0.24936
   2581.00        0.00000       -0.24519
   2582.00        0.00000       -0.24084
   2583.00        0.00000       -0.23633
   2584.00        0.00000       -0.23163
   2585.00        0.00049       -0.22676
   2586.00        0.00098       -0.22171
   2587.00        0.00146       -0.21649
   2588.00        0.00195       -0.21111
   2589.00        0.00244       -0.20554
   2590.00        0.00293       -0.19978
   2591.00        0.00342       -0.19388
   2592.00        0.00391       -0.18781
   2593.00        0.00439       -0.18155
   2594.00        0.00488       -0.17514
   2595.00        0.00537       -0.16856
   2596.00        0.00586       -0.16182
   2597.00        0.00635       -0.15492
   2598.00        0.00684       -0.14787
   2599.00        0.00732       -0.14066
   2600.00        0.00781       -0.13330
   2601.00        0.00830       -0.12579
   2602.00        0.00830       -0.11815
   2603.00        0.00830       -0.11035
   2604.00        0.00830       -0.10243
   2605.00        0.00830       -0.09438
   2606.00        0.00830       -0.08618
   2607.00        0.00830       -0.07788
   2608.00        0.00830       -0.06944
   2609.00        0.00830       -0.06090
   2610.00        0.00830       -0.05225
   2611.00        0.00830       -0.04349
   2612.00        0.00830       -0.03462
   2613.00        0.00830       -0.02567
   2614.00        0.00830       -0.01662
   2615.00        0.00830       -0.00749
   2616.00        0.00830        0.00172
   2617.00        0.00830        0.01102
   2618.00        0.00830        0.02037
   2619.00        0.00830        0.02979
   2620.00        0.00830        0.03926
   2621.00        0.00830        0.04878
   2622.00        0.00830        0.05835
   2623.00        0.00830        0.06795
   2624.00        0.00830        0.07759
   2625.00        0.00830        0.08725
   2626.00        0.00830        0.09694
   2627.00        0.00830        0.10664
   2628.00        0.00830        0.11635
   2629.00        0.00830        0.12605
   2630.00        0.00830        0.13574
   2631.00        0.00830        0.14543
   2632.00        0.00830        0.15511
   2633.00        0.00830        0.16475
   2634.00        0.00830        0.17436
   2635.00        0.00830        0.18394
   2636.00        0.00830        0.19347
   2637.00        0.00830        0.20294
   2638.00        0.00830        0.21237
   2639.00        0.00830        0.22173
   2640.00        0.00830        0.23102
   2641.00        0.00830        0.24023
   2642.00        0.00830        0.24936
   2643.00        0.00830        0.25841
   2644.00        0.00830        0.26736
   2645.00        0.00830        0.27620
   2646.00        0.00830        0.28494
   2647.00        0.00830        0.29358
   2648.00        0.00830        0.30209
   2649.00        0.00830        0.31047
   2650.00        0.00830        0.31873
   2651.00        0.00830        0.32686
   2652.00        0.00830        0.33484
   2653.00        0.00830        0.34267
   2654.00        0.00830        0.35036
   2655.00        0.00830        0.35788
   2656.00        0.00830        0.36525
   2657.00        0.00830        0.37245
   2658.00        0.00830        0.37949
   2659.00        0.00830        0.38634
   2660.00        0.00830        0.39302
   2661.00        0.00830        0.39951
   2662.00        0.00830        0.40582
   2663.00        0.00830        0.41193
   2664.00        0.00830        0.41785
   2665.00        0.00830        0.42357
   2666.00        0.00830        0.42908
   2667.00        0.00830        0.43439
   2668.00        0.00830        0.43948
   2669.00        0.00830        0.44438
   2670.00        0.00830        0.44905
   2671.00        0.00830        0.45351
   2672.00        0.00830        0.45773
   2673.00        0.00830        0.46175
   2674.00        0.00830        0.46553
   2675.00        0.00830        0.46910
   2676.00        0.00830        0.47243
   2677.00        0.00830        0.47552
   2678.00        0.00830        0.47839
   2679.00        0.00830        0.48102
   2680.00        0.00830        0.48341
   2681.00        0.00830        0.48558
   2682.00        0.00830        0.48750
   2683.00        0.00830        0.48920
   2684.00        0.00830        0.49065
   2685.00        0.00830        0.49185
   2686.00        0.00830        0.49283
   2687.00        0.00830        0.49356
   2688.00        0.00830        0.49406
   2689.00        0.00830        0.49432
   2690.00        0.00830        0.49434
   2691.00        0.00830        0.49413
   2692.00        0.00830        0.49367
   2693.00        0.00830        0.49300
   2694.00        0.00830        0.49208
   2695.00        0.00830        0.49092
   2696.00        0.00830        0.48955
   2697.00        0.00830        0.48793
   2698.00        0.00830        0.48608
   2699.00        0.00830        0.48402
   2700.00        0.00830        0.48174
   2701.00        0.00830        0.47923
   2702.00        0.00830        0.47650
   2703.00        0.00830        0.47356
   2704.00        0.00830        0.47040
   2705.00        0.00830        0.46704
   2706.00        0.00830        0.46347
   2707.00        0.00830        0.45969
   2708.00        0.00830        0.45572
   2709.00        0.00830        0.45155
   2710.00        0.00830        0.44719
   2711.00        0.00830        0.44264
   2712.00        0.00830        0.43791
   2713.00        0.00830        0.43300
   2714.00        0.00830        0.42790
   2715.00        0.00830        0.42265
   2716.00        0.00830        0.41724
   2717.00        0.00830        0.41165
   2718.00        0.00830        0.40590
   2719.00        0.00830        0.40001
   2720.00        0.00830        0.39398
   2721.00        0.00830        0.38780
   2722.00        0.00830        0.38148
   2723.00        0.00830        0.37505
   2724.00        0.00830        0.36847
   2725.00        0.00830        0.36179
   2726.00        0.00830        0.35498
   2727.00        0.00830        0.34807
   2728.00        0.00830        0.34105
   2729.00        0.00830        0.33394
   2730.00        0.00830        0.32672
   2731.00        0.00830        0.31943
   2732.00        0.00830        0.31206
   2733.00        0.00830        0.30461
   2734.00        0.00830        0.29710
   2735.00        0.00830        0.28954
   2736.00        0.00830        0.28191
   2737.00        0.00830        0.27422
   2738.00        0.00830        0.26649
   2739.00        0.00830        0.25873
   2740.00        0.00830        0.25093
   2741.00        0.00830        0.24310
   2742.00        0.00830        0.23526
   2743.00        0.00830        0.22740
   2744.00        0.00830        0.21953
   2745.00        0.00830        0.21165
   2746.00        0.00830        0.20378
   2747.00        0.00830        0.19591
   2748.00        0.00830        0.18805
   2749.00        0.00830        0.18022
   2750.00        0.00830        0.17239
   2751.00        0.00830        0.16461
   2752.00        0.00830        0.15685
   2753.00        0.00830        0.14912
   2754.00        0.00830        0.14143
   2755.00        0.00830        0.13379
   2756.00        0.00830        0.12621
   2757.00        0.00830        0.11867
   2758.00        0.00830        0.11119
   2759.00        0.00830        0.10378
   2760.00        0.00830        0.09642
   2761.00        0.00830        0.08913
   2762.00        0.00830        0.08191
   2763.00        0.00830        0.07477
   2764.00        0.00830        0.06770
   2765.00        0.00830        0.06073
   2766.00        0.00830        0.05383
   2767.00        0.00830        0.04701
   2768.00        0.00830        0.04028
   2769.00        0.00830        0.03365
   2770.00        0.00830        0.02710
   2771.00        0.00830        0.02066
   2772.00        0.00830        0.01430
   2773.00        0.00830        0.00804
   2774.00        0.00830        0.00188
   2775.00        0.00830       -0.00418
   2776.00        0.00830       -0.01013
   2777.00        0.00830       -0.01599
   2778.00        0.00781       -0.02174
   2779.00        0.00732       -0.02740
   2780.00        0.00732       -0.03296
   2781.00        0.00732       -0.03839
   2782.00        0.00732       -0.04373
   2783.00        0.00732       -0.04898
   2784.00        0.00732       -0.05411
   2785.00        0.00732       -0.05913
   2786.00        0.00732       -0.06406
   2787.00        0.00732       -0.06888
   2788.00        0.00732       -0.07359
   2789.00        0.00732       -0.07820
   2790.00        0.00732       -0.08270
   2791.00        0.00732       -0.08711
   2792.00        0.00732       -0.09142
   2793.00        0.00732       -0.09561
   2794.00        0.00732       -0.09972
   2795.00        0.00732       -0.10373
   2796.00        0.00732       -0.10762
   2797.00        0.00732       -0.11143
   2798.00        0.00732       -0.11514
   2799.00        0.00732       -0.11874
   2800.00        0.00732       -0.12227
   2801.00        0.00732       -0.12569
   2802.00        0.00732       -0.12901
   2803.00        0.00732       -0.13225
   2804.00        0.00732       -0.13539
   2805.00        0.00732       -0.13844
   2806.00        0.00732       -0.14140
   2807.00        0.00732       -0.14429
   2808.00        0.00732       -0.14706
   2809.00        0.00732       -0.14977
   2810.00        0.00732       -0.15237
   2811.00        0.00732       -0.15491
   2812.00        0.00732       -0.15735
   2813.00        0.00732       -0.15970
   2814.00        0.00732       -0.16199
   2815.00        0.00732       -0.16417
   2816.00        0.00732       -0.16629
   2817.00        0.00732       -0.16832
   2818.00        0.00732       -0.17027
   2819.00        0.00732       -0.17213
   2820.00        0.00732       -0.17393
   2821.00        0.00732       -0.17564
   2822.00        0.00732       -0.17729
   2823.00        0.00732       -0.17885
   2824.00        0.00732       -0.18034
   2825.00        0.00732       -0.18175
   2826.00        0.00732       -0.18309
   2827.00        0.00732       -0.18434
   2828.00        0.00732       -0.18553
   2829.00        0.00732       -0.18666
   2830.00        0.00732       -0.18770
   2831.00        0.00732       -0.18867
   2832.00        0.00732       -0.18958
   2833.00        0.00732       -0.19041
   2834.00        0.00732       -0.19118
   2835.00        0.00732       -0.19186
   2836.00        0.00732       -0.19249
   2837.00        0.00732       -0.19305
   2838.00        0.00732       -0.19354
   2839.00        0.00732       -0.19397
   2840.00        0.00732       -0.19434
   2841.00        0.00732       -0.19463
   2842.00        0.00732       -0.19487
   2843.00        0.00732       -0.19504
   2844.00        0.00732       -0.19514
   2845.00        0.00732       -0.19519
   2846.00        0.00732       -0.19518
   2847.00        0.00732       -0.19510
   2848.00        0.00732       -0.19496
   2849.00        0.00732       -0.19476
   2850.00        0.00732       -0.19452
   2851.00        0.00732       -0.19421
   2852.00        0.00732       -0.19385
   2853.00        0.00732       -0.19344
   2854.00        0.00732       -0.19296
   2855.00        0.00732       -0.19244
   2856.00        0.00732       -0.19188
   2857.00        0.00732       -0.19125
   2858.00        0.00732       -0.19058
   2859.00        0.00732       -0.18987
   2860.00        0.00732       -0.18910
   2861.00        0.00732       -0.18829
   2862.00        0.00732       -0.18742
   2863.00        0.00732       -0.18654
   2864.00        0.00732       -0.18559
   2865.00        0.00732       -0.18462
   2866.00        0.00732       -0.18359
   2867.00        0.00732       -0.18254
   2868.00        0.00732       -0.18144
   2869.00        0.00732       -0.18031
   2870.00        0.00732       -0.17914
   2871.00        0.00732       -0.17795
   2872.00        0.00732       -0.17671
   2873.00        0.00732       -0.17545
   2874.00        0.00732       -0.17416
   2875.00        0.00732       -0.17284
   2876.00        0.00732       -0.17149
   2877.00        0.00732       -0.17012
   2878.00        0.00732       -0.16872
   2879.00        0.00732       -0.16730
   2880.00        0.00732       -0.16585
   2881.00        0.00732       -0.16438
   2882.00        0.00732       -0.16289
   2883.00        0.00732       -0.16139
   2884.00        0.00732       -0.15985
   2885.00        0.00732       -0.15831
   2886.00        0.00732       -0.15674
   2887.00        0.00732       -0.15515
   2888.00        0.00732       -0.15355
   2889.00        0.00732       -0.15193
   2890.00        0.00732       -0.15030
   2891.00        0.00732       -0.14865
   2892.00        0.00732       -0.14699
   2893.00        0.00732       -0.14531
   2894.00        0.00732       -0.14362
   2895.00        0.00732       -0.14191
   2896.00        0.00732       -0.14017
   2897.00        0.00732       -0.13843
   2898.00        0.00732       -0.13667
   2899.00        0.00732       -0.13490
   2900.00        0.00732       -0.13312
   2901.00        0.00732       -0.13132
   2902.00        0.00732       -0.12949
   2903.00        0.00732       -0.12766
   2904.00        0.00732       -0.12581
   2905.00        0.00732       -0.12393
   2906.00        0.00732       -0.12204
   2907.00        0.00732       -0.12013
   2908.00        0.00732       -0.11819
   2909.00        0.00732       -0.11624
   2910.00        0.00732       -0.11427
   2911.00        0.00732       -0.11227
   2912.00        0.00732       -0.11026
   2913.00        0.00732       -0.10822
   2914.00        0.00732       -0.10614
   2915.00        0.00732       -0.10405
   2916.00        0.00732       -0.10193
   2917.00        0.00732       -0.09976
   2918.00        0.00732       -0.09758
   2919.00        0.00732       -0.09537
   2920.00        0.00732       -0.09311
   2921.00        0.00732       -0.09084
   2922.00        0.00732       -0.08850
   2923.00        0.00732       -0.08615
   2924.00        0.00732       -0.08376
   2925.00        0.00732       -0.08131
   2926.00        0.00732       -0.07884
   2927.00        0.00732       -0.07631
   2928.00        0.00732       -0.07375
   2929.00        0.00732       -0.07114
   2930.00        0.00732       -0.06848
   2931.00        0.00732       -0.06577
   2932.00        0.00732       -0.06300
   2933.00        0.00732       -0.06020
   2934.00        0.00732       -0.05733
   2935.00        0.00732       -0.05441
   2936.00        0.00732       -0.05144
   2937.00        0.00732       -0.04842
   2938.00        0.00732       -0.04532
   2939.00        0.00732       -0.04216
   2940.00        0.00732       -0.03896
   2941.00        0.00732       -0.03568
   2942.00        0.00732       -0.03235
   2943.00        0.00732       -0.02893
   2944.00        0.00732       -0.02547
   2945.00        0.00732       -0.02193
   2946.00        0.00732       -0.01833
   2947.00        0.00732       -0.01465
   2948.00        0.00732       -0.01091
   2949.00        0.00732       -0.00708
   2950.00        0.00684       -0.00320
   2951.00        0.00635        0.00076
   2952.00        0.00586        0.00479
   2953.00        0.00537        0.00891
   2954.00        0.00488        0.01309
   2955.00        0.00439        0.01735
   2956.00        0.00391        0.02168
   2957.00        0.00342        0.02609
   2958.00        0.00293        0.03058
   2959.00        0.00244        0.03514
   2960.00        0.00195        0.03978
   2961.00        0.00146        0.04449
   2962.00        0.00098        0.04927
   2963.00        0.00049        0.05414
   2964.00        0.00000        0.05908
   2965.00       -0.00049        0.06409
   2966.00       -0.00098        0.06917
   2967.00       -0.00146        0.07433
   2968.00       -0.00195        0.07954
   2969.00       -0.00244        0.08484
   2970.00       -0.00293        0.09021
   2971.00       -0.00342        0.09564
   2972.00       -0.00391        0.10114
   2973.00       -0.00391        0.10669
   2974.00       -0.00391        0.11230
   2975.00       -0.00391        0.11798
   2976.00       -0.00391        0.12372
   2977.00       -0.00391        0.12950
   2978.00       -0.00391        0.13535
   2979.00       -0.00391        0.14124
   2980.00       -0.00391        0.14716
   2981.00       -0.00391        0.15314
   2982.00       -0.00391        0.15915
   2983.00       -0.00391        0.16519
   2984.00       -0.00391        0.17126
   2985.00       -0.00391        0.17737
   2986.00       -0.00391        0.18349
   2987.00       -0.00391        0.18964
   2988.00       -0.00391        0.19579
   2989.00       -0.00391        0.20195
   2990.00       -0.00391        0.20811
   2991.00       -0.00391        0.21428
   2992.00       -0.00391        0.22044
   2993.00       -0.00391        0.22658
   2994.00       -0.00391        0.23271
   2995.00       -0.00391        0.23882
   2996.00       -0.00391        0.24487
   2997.00       -0.00391        0.25092
   2998.00       -0.00439        0.25690
   2999.00       -0.00488        0.26285
   3000.00       -0.00537        0.26872
   3001.00       -0.00586        0.27455
   3002.00       -0.00635        0.28030
   3003.00       -0.00684        0.28598
   3004.00       -0.00732        0.29156
   3005.00       -0.00781        0.29706
   3006.00       -0.00830        0.30246
   3007.00       -0.00830        0.30775
   3008.00       -0.00830        0.31294
   3009.00       -0.00830        0.31801
   3010.00       -0.00830        0.32294
   3011.00       -0.00830        0.32774
   3012.00       -0.00830        0.33240
   3013.00       -0.00830        0.33691
   3014.00       -0.00830        0.34126
   3015.00       -0.00830        0.34544
   3016.00       -0.00830        0.34946
   3017.00       -0.00830        0.35330
   3018.00       -0.00830        0.35695
   3019.00       -0.00830        0.36041
   3020.00       -0.00830        0.36368
   3021.00       -0.00830        0.36673
   3022.00       -0.00830        0.36958
   3023.00       -0.00830        0.37221
   3024.00       -0.00830        0.37460
   3025.00       -0.00830        0.37679
   3026.00       -0.00830        0.37872
   3027.00       -0.00830        0.38042
   3028.00       -0.00830        0.38187
   3029.00       -0.00830        0.38307
   3030.00       -0.00830        0.38402
   3031.00       -0.00830        0.38469
   3032.00       -0.00830        0.38512
   3033.00       -0.00830        0.38528
   3034.00       -0.00830        0.38516
   3035.00       -0.00830        0.38478
   3036.00       -0.00830        0.38412
   3037.00       -0.00830        0.38318
   3038.00       -0.00830        0.38197
   3039.00       -0.00830        0.38048
   3040.00       -0.00830        0.37869
   3041.00       -0.00830        0.37665
   3042.00       -0.00830        0.37430
   3043.00       -0.00830        0.37169
   3044.00       -0.00830        0.36879
   3045.00       -0.00830        0.36560
   3046.00       -0.00830        0.36215
   3047.00       -0.00830        0.35841
   3048.00       -0.00830        0.35440
   3049.00       -0.00830        0.35013
   3050.00       -0.00830        0.34558
   3051.00       -0.00830        0.34077
   3052.00       -0.00830        0.33571
   3053.00       -0.00830        0.33038
   3054.00       -0.00830        0.32481
   3055.00       -0.00830        0.31900
   3056.00       -0.00830        0.31294
   3057.00       -0.00830        0.30664
   3058.00       -0.00830        0.30013
   3059.00       -0.00830        0.29338
   3060.00       -0.00879        0.28642
   3061.00       -0.00928        0.27925
   3062.00       -0.00977        0.27188
   3063.00       -0.01025        0.26433
   3064.00       -0.01074        0.25659
   3065.00       -0.01074        0.24867
   3066.00       -0.01074        0.24059
   3067.00       -0.01074        0.23233
   3068.00       -0.01074        0.22394
   3069.00       -0.01074        0.21541
   3070.00       -0.01074        0.20673
   3071.00       -0.01074        0.19794
   3072.00       -0.01074        0.18903
   3073.00       -0.01074        0.18002
   3074.00       -0.01074        0.17091
   3075.00       -0.01074        0.16173
   3076.00       -0.01074        0.15245
   3077.00       -0.01074        0.14313
   3078.00       -0.01074        0.13374
   3079.00       -0.01074        0.12430
   3080.00       -0.01074        0.11482
   3081.00       -0.01074        0.10533
   3082.00       -0.01074        0.09581
   3083.00       -0.01074        0.08629
   3084.00       -0.01074        0.07675
   3085.00       -0.01074        0.06723
   3086.00       -0.01074        0.05772
   3087.00       -0.01074        0.04825
   3088.00       -0.01074        0.03882
   3089.00       -0.01074        0.02942
   3090.00       -0.01074        0.02007
   3091.00       -0.01074        0.01077
   3092.00       -0.01074        0.00156
   3093.00       -0.01074       -0.00760
   3094.00       -0.01074       -0.01666
   3095.00       -0.01074       -0.02563
   3096.00       -0.01074       -0.03453
   3097.00       -0.01074       -0.04332
   3098.00       -0.01074       -0.05199
   3099.00       -0.01074       -0.06056
   3100.00       -0.01074       -0.06902
   3101.00       -0.01074       -0.07735
   3102.00       -0.01074       -0.08554
   3103.00       -0.01074       -0.09361
   3104.00       -0.01074       -0.10155
   3105.00       -0.01074       -0.10934
   3106.00       -0.01074       -0.11700
   3107.00       -0.01074       -0.12451
   3108.00       -0.01074       -0.13188
   3109.00       -0.01074       -0.13908
   3110.00       -0.01074       -0.14615
   3111.00       -0.01074       -0.15305
   3112.00       -0.01074       -0.15981
   3113.00       -0.01074       -0.16640
   3114.00       -0.01074       -0.17282
   3115.00       -0.01074       -0.17909
   3116.00       -0.01074       -0.18521
   3117.00       -0.01074       -0.19116
   3118.00       -0.01074       -0.19696
   3119.00       -0.01074       -0.20259
   3120.00       -0.01074       -0.20807
   3121.00       -0.01074       -0.21338
   3122.00       -0.01074       -0.21854
   3123.00       -0.01074       -0.22354
   3124.00       -0.01074       -0.22838
   3125.00       -0.01074       -0.23308
   3126.00       -0.01074       -0.23761
   3127.00       -0.01074       -0.24200
   3128.00       -0.01074       -0.24625
   3129.00       -0.01074       -0.25034
   3130.00       -0.01074       -0.25429
   3131.00       -0.01074       -0.25810
   3132.00       -0.01074       -0.26176
   3133.00       -0.01074       -0.26529
   3134.00       -0.01074       -0.26868
   3135.00       -0.01074       -0.27194
   3136.00       -0.01074       -0.27507
   3137.00       -0.01074       -0.27808
   3138.00       -0.01074       -0.28094
   3139.00       -0.01074       -0.28369
   3140.00       -0.01074       -0.28632
   3141.00       -0.01074       -0.28883
   3142.00       -0.01025       -0.29121
   3143.00       -0.00977       -0.29350
   3144.00       -0.00928       -0.29565
   3145.00       -0.00879       -0.29771
   3146.00       -0.00830       -0.29967
   3147.00       -0.00781       -0.30150
   3148.00       -0.00732       -0.30324
   3149.00       -0.00684       -0.30487
   3150.00       -0.00635       -0.30640
   3151.00       -0.00586       -0.30783
   3152.00       -0.00537       -0.30916
   3153.00       -0.00488       -0.31039
   3154.00       -0.00439       -0.31154
   3155.00       -0.00391       -0.31259
   3156.00       -0.00342       -0.31354
   3157.00       -0.00293       -0.31441
   3158.00       -0.00244       -0.31517
   3159.00       -0.00195       -0.31584
   3160.00       -0.00146       -0.31644
   3161.00       -0.00098       -0.31693
   3162.00       -0.00049       -0.31734
   3163.00        0.00000       -0.31766
   3164.00        0.00049       -0.31787
   3165.00        0.00098       -0.31801
   3166.00        0.00146       -0.31805
   3167.00        0.00195       -0.31801
   3168.00        0.00244       -0.31787
   3169.00        0.00293       -0.31764
   3170.00        0.00293       -0.31731
   3171.00        0.00293       -0.31689
   3172.00        0.00293       -0.31639
   3173.00        0.00293       -0.31578
   3174.00        0.00293       -0.31508
   3175.00        0.00293       -0.31429
   3176.00        0.00293       -0.31339
   3177.00        0.00293       -0.31239
   3178.00        0.00293       -0.31129
   3179.00        0.00293       -0.31010
   3180.00        0.00293       -0.30879
   3181.00        0.00293       -0.30740
   3182.00        0.00293       -0.30589
   3183.00        0.00293       -0.30428
   3184.00        0.00293       -0.30255
   3185.00        0.00293       -0.30074
   3186.00        0.00293       -0.29880
   3187.00        0.00293       -0.29675
   3188.00        0.00293       -0.29459
   3189.00        0.00293       -0.29231
   3190.00        0.00293       -0.28993
   3191.00        0.00293       -0.28743
   3192.00        0.00293       -0.28482
   3193.00        0.00293       -0.28210
   3194.00        0.00293       -0.27925
   3195.00        0.00293       -0.27631
   3196.00        0.00293       -0.27322
   3197.00        0.00293       -0.27003
   3198.00        0.00293       -0.26674
   3199.00        0.00293       -0.26331
   3200.00        0.00293       -0.25977
   3201.00        0.00293       -0.25612
   3202.00        0.00293       -0.25235
   3203.00        0.00293       -0.24846
   3204.00        0.00293       -0.24446
   3205.00        0.00293       -0.24036
   3206.00        0.00293       -0.23613
   3207.00        0.00293       -0.23180
   3208.00        0.00293       -0.22736
   3209.00        0.00293       -0.22281
   3210.00        0.00293       -0.21815
   3211.00        0.00293       -0.21339
   3212.00        0.00293       -0.20853
   3213.00        0.00293       -0.20357
   3214.00        0.00293       -0.19850
   3215.00        0.00293       -0.19334
   3216.00        0.00293       -0.18810
   3217.00        0.00293       -0.18275
   3218.00        0.00293       -0.17732
   3219.00        0.00293       -0.17180
   3220.00        0.00293       -0.16620
   3221.00        0.00293       -0.16052
   3222.00        0.00293       -0.15477
   3223.00        0.00293       -0.14894
   3224.00        0.00293       -0.14304
   3225.00        0.00293       -0.13708
   3226.00        0.00293       -0.13106
   3227.00        0.00293       -0.12497
   3228.00        0.00293       -0.11884
   3229.00        0.00293       -0.11264
   3230.00        0.00293       -0.10641
   3231.00        0.00293       -0.10013
   3232.00        0.00293       -0.09381
   3233.00        0.00293       -0.08746
   3234.00        0.00293       -0.08107
   3235.00        0.00293       -0.07466
   3236.00        0.00293       -0.06824
   3237.00        0.00293       -0.06178
   3238.00        0.00293       -0.05533
   3239.00        0.00293       -0.04884
   3240.00        0.00293       -0.04237
   3241.00        0.00293       -0.03589
   3242.00        0.00293       -0.02942
   3243.00        0.00293       -0.02295
   3244.00        0.00293       -0.01649
   3245.00        0.00293       -0.01006
   3246.00        0.00293       -0.00363
   3247.00        0.00293        0.00276
   3248.00        0.00293        0.00912
   3249.00        0.00293        0.01547
   3250.00        0.00293        0.02176
   3251.00        0.00293        0.02802
   3252.00        0.00293        0.03424
   3253.00        0.00293        0.04041
   3254.00        0.00293        0.04651
   3255.00        0.00293        0.05257
   3256.00        0.00293        0.05856
   3257.00        0.00293        0.06450
   3258.00        0.00293        0.07036
   3259.00        0.00293        0.07616
   3260.00        0.00293        0.08186
   3261.00        0.00293        0.08751
   3262.00        0.00293        0.09308
   3263.00        0.00293        0.09856
   3264.00        0.00293        0.10394
   3265.00        0.00293        0.10924
   3266.00        0.00293        0.11444
   3267.00        0.00293        0.11955
   3268.00        0.00293        0.12457
   3269.00        0.00293        0.12949
   3270.00        0.00293        0.13429
   3271.00        0.00293        0.13899
   3272.00        0.00293        0.14359
   3273.00        0.00293        0.14807
   3274.00        0.00293        0.15244
   3275.00        0.00293        0.15669
   3276.00        0.00293        0.16083
   3277.00        0.00293        0.16486
   3278.00        0.00293        0.16876
   3279.00        0.00293        0.17253
   3280.00        0.00293        0.17619
   3281.00        0.00293        0.17972
   3282.00        0.00293        0.18312
   3283.00        0.00293        0.18640
   3284.00        0.00293        0.18954
   3285.00        0.00293        0.19257
   3286.00        0.00293        0.19545
   3287.00        0.00293        0.19821
   3288.00        0.00293        0.20084
   3289.00        0.00293        0.20332
   3290.00        0.00293        0.20567
   3291.00        0.00293        0.20790
   3292.00        0.00293        0.20999
   3293.00        0.00293        0.21193
   3294.00        0.00293        0.21375
   3295.00        0.00293        0.21541
   3296.00        0.00293        0.21693
   3297.00        0.00293        0.21832
   3298.00        0.00293        0.21957
   3299.00        0.00293        0.22067
   3300.00        0.00293        0.22163
   3301.00        0.00293        0.22246
   3302.00        0.00244        0.22313
   3303.00        0.00195        0.22368
   3304.00        0.00146        0.22408
   3305.00        0.00098        0.22433
   3306.00        0.00049        0.22444
   3307.00        0.00000        0.22443
   3308.00       -0.00049        0.22426
   3309.00       -0.00098        0.22395
   3310.00       -0.00146        0.22353
   3311.00       -0.00146        0.22295
   3312.00       -0.00146        0.22223
   3313.00       -0.00146        0.22137
   3314.00       -0.00146        0.22038
   3315.00       -0.00146        0.21927
   3316.00       -0.00146        0.21800
   3317.00       -0.00146        0.21661
   3318.00       -0.00146        0.21507
   3319.00       -0.00146        0.21341
   3320.00       -0.00146        0.21161
   3321.00       -0.00146        0.20969
   3322.00       -0.00146        0.20763
   3323.00       -0.00146        0.20543
   3324.00       -0.00146        0.20309
   3325.00       -0.00146        0.20064
   3326.00       -0.00146        0.19806
   3327.00       -0.00146        0.19534
   3328.00       -0.00146        0.19249
   3329.00       -0.00146        0.18951
   3330.00       -0.00146        0.18642
   3331.00       -0.00146        0.18318
   3332.00       -0.00146        0.17982
   3333.00       -0.00146        0.17635
   3334.00       -0.00146        0.17273
   3335.00       -0.00146        0.16899
   3336.00       -0.00146        0.16513
   3337.00       -0.00146        0.16115
   3338.00       -0.00146        0.15703
   3339.00       -0.00146        0.15280
   3340.00       -0.00146        0.14844
   3341.00       -0.00146        0.14397
   3342.00       -0.00098        0.13936
   3343.00       -0.00049        0.13464
   3344.00        0.00000        0.12979
   3345.00        0.00049        0.12483
   3346.00        0.00098        0.11975
   3347.00        0.00146        0.11455
   3348.00        0.00195        0.10924
   3349.00        0.00244        0.10381
   3350.00        0.00293        0.09825
   3351.00        0.00342        0.09259
   3352.00        0.00391        0.08682
   3353.00        0.00439        0.08093
   3354.00        0.00488        0.07494
   3355.00        0.00537        0.06882
   3356.00        0.00586        0.06261
   3357.00        0.00635        0.05627
   3358.00        0.00684        0.04985
   3359.00        0.00732        0.04332
   3360.00        0.00781        0.03668
   3361.00        0.00830        0.02994
   3362.00        0.00879        0.02310
   3363.00        0.00928        0.01617
   3364.00        0.00977        0.00916
   3365.00        0.01025        0.00203
   3366.00        0.01074       -0.00517
   3367.00        0.01123       -0.01247
   3368.00        0.01172       -0.01985
   3369.00        0.01221       -0.02731
   3370.00        0.01270       -0.03485
   3371.00        0.01318       -0.04247
   3372.00        0.01367       -0.05016
   3373.00        0.01416       -0.05792
   3374.00        0.01465       -0.06573
   3375.00        0.01514       -0.07362
   3376.00        0.01562       -0.08157
   3377.00        0.01611       -0.08958
   3378.00        0.01660       -0.09764
   3379.00        0.01709       -0.10574
   3380.00        0.01709       -0.11389
   3381.00        0.01709       -0.12209
   3382.00        0.01709       -0.13031
   3383.00        0.01709       -0.13857
   3384.00        0.01709       -0.14684
   3385.00        0.01709       -0.15514
   3386.00        0.01709       -0.16347
   3387.00        0.01709       -0.17180
   3388.00        0.01709       -0.18013
   3389.00        0.01709       -0.18848
   3390.00        0.01709       -0.19682
   3391.00        0.01709       -0.20515
   3392.00        0.01709       -0.21347
   3393.00        0.01709       -0.22177
   3394.00        0.01709       -0.23004
   3395.00        0.01709       -0.23828
   3396.00        0.01709       -0.24649
   3397.00        0.01709       -0.25467
   3398.00        0.01709       -0.26279
   3399.00        0.01709       -0.27087
   3400.00        0.01709       -0.27888
   3401.00        0.01709       -0.28683
   3402.00        0.01660       -0.29472
   3403.00        0.01611       -0.30254
   3404.00        0.01562       -0.31026
   3405.00        0.01514       -0.31792
   3406.00        0.01465       -0.32547
   3407.00        0.01416       -0.33293
   3408.00        0.01367       -0.34029
   3409.00        0.01318       -0.34755
   3410.00        0.01270       -0.35469
   3411.00        0.01221       -0.36171
   3412.00        0.01172       -0.36861
   3413.00        0.01123       -0.37540
   3414.00        0.01074       -0.38203
   3415.00        0.01025       -0.38855
   3416.00        0.00977       -0.39491
   3417.00        0.00928       -0.40114
   3418.00        0.00879       -0.40721
   3419.00        0.00830       -0.41313
   3420.00        0.00781       -0.41888
   3421.00        0.00732       -0.42448
   3422.00        0.00684       -0.42993
   3423.00        0.00635       -0.43520
   3424.00        0.00586       -0.44029
   3425.00        0.00537       -0.44521
   3426.00        0.00488       -0.44995
   3427.00        0.00439       -0.45451
   3428.00        0.00391       -0.45889
   3429.00        0.00342       -0.46309
   3430.00        0.00293       -0.46710
   3431.00        0.00244       -0.47092
   3432.00        0.00195       -0.47455
   3433.00        0.00146       -0.47800
   3434.00        0.00098       -0.48123
   3435.00        0.00049       -0.48428
   3436.00        0.00000       -0.48714
   3437.00       -0.00049       -0.48979
   3438.00       -0.00098       -0.49226
   3439.00       -0.00146       -0.49452
   3440.00       -0.00195       -0.49660
   3441.00       -0.00244       -0.49847
   3442.00       -0.00293       -0.50015
   3443.00       -0.00342       -0.50165
   3444.00       -0.00391       -0.50293
   3445.00       -0.00439       -0.50403
   3446.00       -0.00488       -0.50494
   3447.00       -0.00537       -0.50566
   3448.00       -0.00586       -0.50620
   3449.00       -0.00635       -0.50653
   3450.00       -0.00684       -0.50668
   3451.00       -0.00732       -0.50667
   3452.00       -0.00781       -0.50645
   3453.00       -0.00830       -0.50607
   3454.00       -0.00879       -0.50552
   3455.00       -0.00928       -0.50479
   3456.00       -0.00977       -0.50389
   3457.00       -0.01074       -0.50282
   3458.00       -0.01172       -0.50159
   3459.00       -0.01270       -0.50018
   3460.00       -0.01367       -0.49863
   3461.00       -0.01465       -0.49692
   3462.00       -0.01562       -0.49506
   3463.00       -0.01660       -0.49306
   3464.00       -0.01758       -0.49089
   3465.00       -0.01855       -0.48860
   3466.00       -0.01953       -0.48616
   3467.00       -0.02051       -0.48360
   3468.00       -0.02197       -0.48088
   3469.00       -0.02344       -0.47806
   3470.00       -0.02490       -0.47510
   3471.00       -0.02637       -0.47202
   3472.00       -0.02783       -0.46881
   3473.00       -0.02930       -0.46550
   3474.00       -0.03076       -0.46207
   3475.00       -0.03223       -0.45853
   3476.00       -0.03369       -0.45488
   3477.00       -0.03516       -0.45114
   3478.00       -0.03662       -0.44730
   3479.00       -0.03809       -0.44336
   3480.00       -0.04004       -0.43932
   3481.00       -0.04199       -0.43520
   3482.00       -0.04395       -0.43098
   3483.00       -0.04590       -0.42668
   3484.00       -0.04785       -0.42230
   3485.00       -0.04980       -0.41783
   3486.00       -0.05176       -0.41330
   3487.00       -0.05371       -0.40868
   3488.00       -0.05566       -0.40399
   3489.00       -0.05762       -0.39922
   3490.00       -0.05957       -0.39439
   3491.00       -0.06152       -0.38950
   3492.00       -0.06348       -0.38452
   3493.00       -0.06543       -0.37950
   3494.00       -0.06738       -0.37440
   3495.00       -0.06934       -0.36925
   3496.00       -0.07129       -0.36404
   3497.00       -0.07324       -0.35876
   3498.00       -0.07520       -0.35345
   3499.00       -0.07715       -0.34807
   3500.00       -0.07910       -0.34264
   3501.00       -0.08105       -0.33716
   3502.00       -0.08301       -0.33163
   3503.00       -0.08447       -0.32605
   3504.00       -0.08594       -0.32042
   3505.00       -0.08740       -0.31476
   3506.00       -0.08887       -0.30904
   3507.00       -0.09033       -0.30328
   3508.00       -0.09180       -0.29749
   3509.00       -0.09326       -0.29164
   3510.00       -0.09473       -0.28577
   3511.00       -0.09619       -0.27986
   3512.00       -0.09766       -0.27391
   3513.00       -0.09863       -0.26793
   3514.00       -0.09961       -0.26192
   3515.00       -0.10059       -0.25587
   3516.00       -0.10156       -0.24980
   3517.00       -0.10254       -0.24371
   3518.00       -0.10352       -0.23759
   3519.00       -0.10449       -0.23145
   3520.00       -0.10498       -0.22530
   3521.00       -0.10547       -0.21912
   3522.00       -0.10596       -0.21292
   3523.00       -0.10645       -0.20673
   3524.00       -0.10693       -0.20052
   3525.00       -0.10742       -0.19429
   3526.00       -0.10791       -0.18808
   3527.00       -0.10840       -0.18185
   3528.00       -0.10840       -0.17563
   3529.00       -0.10840       -0.16942
   3530.00       -0.10840       -0.16322
   3531.00       -0.10840       -0.15703
   3532.00       -0.10840       -0.15085
   3533.00       -0.10840       -0.14468
   3534.00       -0.10840       -0.13855
   3535.00       -0.10840       -0.13245
   3536.00       -0.10840       -0.12636
   3537.00       -0.10791       -0.12032
   3538.00       -0.10742       -0.11430
   3539.00       -0.10693       -0.10834
   3540.00       -0.10645       -0.10242
   3541.00       -0.10596       -0.09654
   3542.00       -0.10547       -0.09071
   3543.00       -0.10498       -0.08496
   3544.00       -0.10449       -0.07925
   3545.00       -0.10400       -0.07361
   3546.00       -0.10352       -0.06804
   3547.00       -0.10254       -0.06255
   3548.00       -0.10156       -0.05713
   3549.00       -0.10059       -0.05179
   3550.00       -0.09961       -0.04652
   3551.00       -0.09863       -0.04137
   3552.00       -0.09766       -0.03629
   3553.00       -0.09668       -0.03130
   3554.00       -0.09570       -0.02641
   3555.00       -0.09473       -0.02164
   3556.00       -0.09375       -0.01697
   3557.00       -0.09277       -0.01239
   3558.00       -0.09180       -0.00793
   3559.00       -0.09082       -0.00360
   3560.00       -0.08984        0.00063
   3561.00       -0.08887        0.00473
   3562.00       -0.08789        0.00873
   3563.00       -0.08691        0.01259
   3564.00       -0.08545        0.01631
   3565.00       -0.08398        0.01993
   3566.00       -0.08252        0.02341
   3567.00       -0.08105        0.02675
   3568.00       -0.07959        0.02997
   3569.00       -0.07812        0.03305
   3570.00       -0.07666        0.03601
   3571.00       -0.07520        0.03882
   3572.00       -0.07373        0.04150
   3573.00       -0.07227        0.04405
   3574.00       -0.07080        0.04646
   3575.00       -0.06934        0.04874
   3576.00       -0.06787        0.05089
   3577.00       -0.06641        0.05290
   3578.00       -0.06494        0.05478
   3579.00       -0.06299        0.05652
   3580.00       -0.06104        0.05815
   3581.00       -0.05908        0.05963
   3582.00       -0.05713        0.06100
   3583.00       -0.05518        0.06224
   3584.00       -0.05322        0.06335
   3585.00       -0.05127        0.06435
   3586.00       -0.04932        0.06523
   3587.00       -0.04736        0.06599
   3588.00       -0.04541        0.06664
   3589.00       -0.04346        0.06717
   3590.00       -0.04102        0.06760
   3591.00       -0.03857        0.06792
   3592.00       -0.03613        0.06815
   3593.00       -0.03369        0.06825
   3594.00       -0.03125        0.06827
   3595.00       -0.02881        0.06819
   3596.00       -0.02637        0.06801
   3597.00       -0.02393        0.06775
   3598.00       -0.02148        0.06740
   3599.00       -0.01855        0.06696
   3600.00       -0.01562        0.06644
   3601.00       -0.01270        0.06584
   3602.00       -0.00977        0.06517
   3603.00       -0.00684        0.06444
   3604.00       -0.00391        0.06363
   3605.00       -0.00098        0.06276
   3606.00        0.00195        0.06183
   3607.00        0.00488        0.06082
   3608.00        0.00781        0.05977
   3609.00        0.01074        0.05867
   3610.00        0.01367        0.05751
   3611.00        0.01660        0.05630
   3612.00        0.02002        0.05505
   3613.00        0.02344        0.05374
   3614.00        0.02686        0.05240
   3615.00        0.03027        0.05103
   3616.00        0.03369        0.04959
   3617.00        0.03711        0.04814
   3618.00        0.04053        0.04663
   3619.00        0.04395        0.04510
   3620.00        0.04736        0.04353
   3621.00        0.05078        0.04193
   3622.00        0.05420        0.04028
   3623.00        0.05762        0.03860
   3624.00        0.06055        0.03690
   3625.00        0.06348        0.03516
   3626.00        0.06641        0.03337
   3627.00        0.06934        0.03156
   3628.00        0.07227        0.02971
   3629.00        0.07520        0.02782
   3630.00        0.07812        0.02588
   3631.00        0.08105        0.02391
   3632.00        0.08398        0.02190
   3633.00        0.08691        0.01984
   3634.00        0.08984        0.01773
   3635.00        0.09229        0.01558
   3636.00        0.09473        0.01338
   3637.00        0.09717        0.01112
   3638.00        0.09961        0.00880
   3639.00        0.10205        0.00644
   3640.00        0.10449        0.00401
   3641.00        0.10645        0.00153
   3642.00        0.10840       -0.00104
   3643.00        0.11035       -0.00366
   3644.00        0.11230       -0.00635
   3645.00        0.11426       -0.00912
   3646.00        0.11621       -0.01196
   3647.00        0.11768       -0.01489
   3648.00        0.11914       -0.01790
   3649.00        0.12061       -0.02098
   3650.00        0.12207       -0.02417
   3651.00        0.12354       -0.02744
   3652.00        0.12451       -0.03079
   3653.00        0.12549       -0.03424
   3654.00        0.12646       -0.03778
   3655.00        0.12744       -0.04143
   3656.00        0.12842       -0.04517
   3657.00        0.12891       -0.04901
   3658.00        0.12939       -0.05295
   3659.00        0.12988       -0.05699
   3660.00        0.13037       -0.06114
   3661.00        0.13086       -0.06540
   3662.00        0.13086       -0.06976
   3663.00        0.13086       -0.07423
   3664.00        0.13086       -0.07880
   3665.00        0.13086       -0.08348
   3666.00        0.13086       -0.08826
   3667.00        0.13086       -0.09314
   3668.00        0.13037       -0.09813
   3669.00        0.12988       -0.10321
   3670.00        0.12939       -0.10840
   3671.00        0.12891       -0.11368
   3672.00        0.12842       -0.11906
   3673.00        0.12793       -0.12453
   3674.00        0.12744       -0.13010
   3675.00        0.12646       -0.13574
   3676.00        0.12549       -0.14146
   3677.00        0.12451       -0.14728
   3678.00        0.12354       -0.15317
   3679.00        0.12256       -0.15912
   3680.00        0.12158       -0.16515
   3681.00        0.12061       -0.17123
   3682.00        0.11914       -0.17738
   3683.00        0.11768       -0.18358
   3684.00        0.11621       -0.18982
   3685.00        0.11475       -0.19611
   3686.00        0.11328       -0.20242
   3687.00        0.11182       -0.20879
   3688.00        0.11035       -0.21516
   3689.00        0.10889       -0.22156
   3690.00        0.10742       -0.22795
   3691.00        0.10596       -0.23436
   3692.00        0.10449       -0.24077
   3693.00        0.10254       -0.24718
   3694.00        0.10059       -0.25356
   3695.00        0.09863       -0.25992
   3696.00        0.09668       -0.26625
   3697.00        0.09473       -0.27254
   3698.00        0.09277       -0.27879
   3699.00        0.09082       -0.28500
   3700.00        0.08887       -0.29115
   3701.00        0.08691       -0.29723
   3702.00        0.08496       -0.30325
   3703.00        0.08301       -0.30919
   3704.00        0.08105       -0.31503
   3705.00        0.07910       -0.32080
   3706.00        0.07715       -0.32646
   3707.00        0.07520       -0.33203
   3708.00        0.07275       -0.33749
   3709.00        0.07031       -0.34283
   3710.00        0.06787       -0.34805
   3711.00        0.06543       -0.35315
   3712.00        0.06299       -0.35811
   3713.00        0.06055       -0.36295
   3714.00        0.05811       -0.36763
   3715.00        0.05566       -0.37218
   3716.00        0.05322       -0.37656
   3717.00        0.05078       -0.38080
   3718.00        0.04834       -0.38487
   3719.00        0.04590       -0.38879
   3720.00        0.04346       -0.39255
   3721.00        0.04102       -0.39613
   3722.00        0.03857       -0.39954
   3723.00        0.03613       -0.40279
   3724.00        0.03369       -0.40584
   3725.00        0.03125       -0.40872
   3726.00        0.02832       -0.41144
   3727.00        0.02539       -0.41397
   3728.00        0.02246       -0.41631
   3729.00        0.01953       -0.41847
   3730.00        0.01660       -0.42046
   3731.00        0.01367       -0.42226
   3732.00        0.01074       -0.42387
   3733.00        0.00781       -0.42531
   3734.00        0.00488       -0.42657
   3735.00        0.00195       -0.42764
   3736.00       -0.00098       -0.42854
   3737.00       -0.00391       -0.42928
   3738.00       -0.00684       -0.42982
   3739.00       -0.00977       -0.43021
   3740.00       -0.01270       -0.43040
   3741.00       -0.01562       -0.43045
   3742.00       -0.01855       -0.43033
   3743.00       -0.02148       -0.43004
   3744.00       -0.02441       -0.42960
   3745.00       -0.02734       -0.42900
   3746.00       -0.03027       -0.42825
   3747.00       -0.03320       -0.42735
   3748.00       -0.03613       -0.42632
   3749.00       -0.03906       -0.42514
   3750.00       -0.04150       -0.42384
   3751.00       -0.04395       -0.42239
   3752.00       -0.04639       -0.42082
   3753.00       -0.04883       -0.41914
   3754.00       -0.05127       -0.41733
   3755.00       -0.05371       -0.41542
   3756.00       -0.05615       -0.41339
   3757.00       -0.05859       -0.41127
   3758.00       -0.06104       -0.40904
   3759.00       -0.06348       -0.40672
   3760.00       -0.06592       -0.40431
   3761.00       -0.06787       -0.40182
   3762.00       -0.06982       -0.39925
   3763.00       -0.07178       -0.39659
   3764.00       -0.07373       -0.39388
   3765.00       -0.07568       -0.39110
   3766.00       -0.07764       -0.38824
   3767.00       -0.07959       -0.38535
   3768.00       -0.08154       -0.38239
   3769.00       -0.08301       -0.37936
   3770.00       -0.08447       -0.37631
   3771.00       -0.08594       -0.37321
   3772.00       -0.08740       -0.37007
   3773.00       -0.08887       -0.36690
   3774.00       -0.09033       -0.36368
   3775.00       -0.09131       -0.36044
   3776.00       -0.09229       -0.35716
   3777.00       -0.09326       -0.35387
   3778.00       -0.09424       -0.35056
   3779.00       -0.09521       -0.34721
   3780.00       -0.09570       -0.34384
   3781.00       -0.09619       -0.34047
   3782.00       -0.09668       -0.33707
   3783.00       -0.09717       -0.33365
   3784.00       -0.09766       -0.33023
   3785.00       -0.09814       -0.32678
   3786.00       -0.09814       -0.32332
   3787.00       -0.09814       -0.31985
   3788.00       -0.09814       -0.31638
   3789.00       -0.09814       -0.31287
   3790.00       -0.09814       -0.30936
   3791.00       -0.09766       -0.30583
   3792.00       -0.09717       -0.30229
   3793.00       -0.09668       -0.29872
   3794.00       -0.09619       -0.29515
   3795.00       -0.09570       -0.29155
   3796.00       -0.09521       -0.28793
   3797.00       -0.09473       -0.28429
   3798.00       -0.09375       -0.28062
   3799.00       -0.09277       -0.27695
   3800.00       -0.09180       -0.27322
   3801.00       -0.09082       -0.26949
   3802.00       -0.08984       -0.26572
   3803.00       -0.08887       -0.26190
   3804.00       -0.08789       -0.25806
   3805.00       -0.08643       -0.25418
   3806.00       -0.08496       -0.25026
   3807.00       -0.08350       -0.24631
   3808.00       -0.08203       -0.24229
   3809.00       -0.08057       -0.23825
   3810.00       -0.07910       -0.23415
   3811.00       -0.07764       -0.23000
   3812.00       -0.07617       -0.22580
   3813.00       -0.07471       -0.22154
   3814.00       -0.07324       -0.21722
   3815.00       -0.07178       -0.21284
   3816.00       -0.07031       -0.20842
   3817.00       -0.06836       -0.20392
   3818.00       -0.06641       -0.19937
   3819.00       -0.06445       -0.19475
   3820.00       -0.06250       -0.19006
   3821.00       -0.06055       -0.18530
   3822.00       -0.05859       -0.18050
   3823.00       -0.05664       -0.17560
   3824.00       -0.05469       -0.17065
   3825.00       -0.05273       -0.16562
   3826.00       -0.05078       -0.16054
   3827.00       -0.04883       -0.15538
   3828.00       -0.04688       -0.15015
   3829.00       -0.04492       -0.14487
   3830.00       -0.04297       -0.13950
   3831.00       -0.04102       -0.13408
   3832.00       -0.03906       -0.12860
   3833.00       -0.03711       -0.12305
   3834.00       -0.03516       -0.11745
   3835.00       -0.03320       -0.11179
   3836.00       -0.03125       -0.10608
   3837.00       -0.02930       -0.10031
   3838.00       -0.02734       -0.09450
   3839.00       -0.02539       -0.08864
   3840.00       -0.02344       -0.08275
   3841.00       -0.02148       -0.07681
   3842.00       -0.01953       -0.07083
   3843.00       -0.01758       -0.06483
   3844.00       -0.01611       -0.05881
   3845.00       -0.01465       -0.05276
   3846.00       -0.01318       -0.04669
   3847.00       -0.01172       -0.04062
   3848.00       -0.01025       -0.03455
   3849.00       -0.00879       -0.02846
   3850.00       -0.00732       -0.02237
   3851.00       -0.00586       -0.01630
   3852.00       -0.00439       -0.01024
   3853.00       -0.00293       -0.00420
   3854.00       -0.00146        0.00182
   3855.00        0.00000        0.00780
   3856.00        0.00146        0.01375
   3857.00        0.00293        0.01965
   3858.00        0.00439        0.02551
   3859.00        0.00586        0.03131
   3860.00        0.00732        0.03705
   3861.00        0.00879        0.04272
   3862.00        0.01025        0.04832
   3863.00        0.01172        0.05385
   3864.00        0.01318        0.05930
   3865.00        0.01465        0.06465
   3866.00        0.01611        0.06990
   3867.00        0.01758        0.07506
   3868.00        0.01904        0.08009
   3869.00        0.02051        0.08504
   3870.00        0.02197        0.08984
   3871.00        0.02344        0.09454
   3872.00        0.02490        0.09911
   3873.00        0.02637        0.10355
   3874.00        0.02783        0.10783
   3875.00        0.02930        0.11198
   3876.00        0.03076        0.11600
   3877.00        0.03223        0.11986
   3878.00        0.03369        0.12355
   3879.00        0.03516        0.12709
   3880.00        0.03613        0.13046
   3881.00        0.03711        0.13368
   3882.00        0.03809        0.13672
   3883.00        0.03906        0.13960
   3884.00        0.04004        0.14229
   3885.00        0.04102        0.14481
   3886.00        0.04199        0.14716
   3887.00        0.04297        0.14931
   3888.00        0.04395        0.15128
   3889.00        0.04492        0.15308
   3890.00        0.04590        0.15468
   3891.00        0.04688        0.15610
   3892.00        0.04785        0.15733
   3893.00        0.04834        0.15837
   3894.00        0.04883        0.15923
   3895.00        0.04932        0.15990
   3896.00        0.04980        0.16039
   3897.00        0.05029        0.16068
   3898.00        0.05078        0.16080
   3899.00        0.05127        0.16072
   3900.00        0.05176        0.16046
   3901.00        0.05225        0.16002
   3902.00        0.05273        0.15941
   3903.00        0.05273        0.15860
   3904.00        0.05273        0.15762
   3905.00        0.05273        0.15648
   3906.00        0.05273        0.15515
   3907.00        0.05273        0.15366
   3908.00        0.05273        0.15199
   3909.00        0.05273        0.15016
   3910.00        0.05273        0.14816
   3911.00        0.05273        0.14601
   3912.00        0.05225        0.14369
   3913.00        0.05176        0.14122
   3914.00        0.05127        0.13860
   3915.00        0.05078        0.13582
   3916.00        0.05029        0.13289
   3917.00        0.04980        0.12982
   3918.00        0.04932        0.12662
   3919.00        0.04883        0.12326
   3920.00        0.04834        0.11978
   3921.00        0.04736        0.11617
   3922.00        0.04639        0.11241
   3923.00        0.04541        0.10854
   3924.00        0.04443        0.10454
   3925.00        0.04346        0.10042
   3926.00        0.04248        0.09618
   3927.00        0.04150        0.09181
   3928.00        0.04053        0.08734
   3929.00        0.03955        0.08276
   3930.00        0.03857        0.07806
   3931.00        0.03760        0.07326
   3932.00        0.03662        0.06836
   3933.00        0.03564        0.06335
   3934.00        0.03467        0.05826
   3935.00        0.03369        0.05305
   3936.00        0.03271        0.04776
   3937.00        0.03174        0.04237
   3938.00        0.03076        0.03688
   3939.00        0.02930        0.03133
   3940.00        0.02783        0.02567
   3941.00        0.02637        0.01993
   3942.00        0.02490        0.01410
   3943.00        0.02393        0.00819
   3944.00        0.02295        0.00221
   3945.00        0.02197       -0.00385
   3946.00        0.02100       -0.00998
   3947.00        0.02002       -0.01619
   3948.00        0.01904       -0.02248
   3949.00        0.01807       -0.02882
   3950.00        0.01709       -0.03525
   3951.00        0.01611       -0.04175
   3952.00        0.01514       -0.04829
   3953.00        0.01416       -0.05492
   3954.00        0.01318       -0.06160
   3955.00        0.01221       -0.06833
   3956.00        0.01123       -0.07513
   3957.00        0.01025       -0.08199
   3958.00        0.00928       -0.08890
   3959.00        0.00830       -0.09586
   3960.00        0.00781       -0.10286
   3961.00        0.00732       -0.10991
   3962.00        0.00684       -0.11700
   3963.00        0.00635       -0.12415
   3964.00        0.00586       -0.13133
   3965.00        0.00537       -0.13855
   3966.00        0.00488       -0.14580
   3967.00        0.00439       -0.15309
   3968.00        0.00391       -0.16040
   3969.00        0.00391       -0.16772
   3970.00        0.00391       -0.17509
   3971.00        0.00391       -0.18246
   3972.00        0.00391       -0.18985
   3973.00        0.00391       -0.19725
   3974.00        0.00391       -0.20467
   3975.00        0.00391       -0.21208
   3976.00        0.00391       -0.21948
   3977.00        0.00391       -0.22690
   3978.00        0.00391       -0.23430
   3979.00        0.00439       -0.24168
   3980.00        0.00488       -0.24904
   3981.00        0.00537       -0.25639
   3982.00        0.00586       -0.26370
   3983.00        0.00635       -0.27100
   3984.00        0.00684       -0.27824
   3985.00        0.00732       -0.28546
   3986.00        0.00781       -0.29262
   3987.00        0.00830       -0.29973
   3988.00        0.00879       -0.30679
   3989.00        0.00928       -0.31378
   3990.00        0.00977       -0.32072
   3991.00        0.01025       -0.32758
   3992.00        0.01074       -0.33437
   3993.00        0.01123       -0.34108
   3994.00        0.01172       -0.34769
   3995.00        0.01221       -0.35422
   3996.00        0.01270       -0.36066
   3997.00        0.01367       -0.36699
   3998.00        0.01465       -0.37321
   3999.00        0.01562       -0.37933
   4000.00        0.01660       -0.38535
   4001.00        0.01758       -0.39122
   4002.00        0.01855       -0.39699
   4003.00        0.01904       -0.40262
   4004.00        0.01953       -0.40813
   4005.00        0.02002       -0.41350
   4006.00        0.02051       -0.41873
   4007.00        0.02100       -0.42381
   4008.00        0.02148       -0.42876
   4009.00        0.02197       -0.43355
   4010.00        0.02246       -0.43819
   4011.00        0.02295       -0.44267
   4012.00        0.02344       -0.44699
   4013.00        0.02393       -0.45117
   4014.00        0.02441       -0.45517
   4015.00        0.02490       -0.45901
   4016.00        0.02539       -0.46269
   4017.00        0.02588       -0.46620
   4018.00        0.02637       -0.46954
   4019.00        0.02686       -0.47272
   4020.00        0.02734       -0.47572
   4021.00        0.02783       -0.47856
   4022.00        0.02832       -0.48123
   4023.00        0.02881       -0.48373
   4024.00        0.02930       -0.48605
   4025.00        0.02979       -0.48822
   4026.00        0.02979       -0.49020
   4027.00        0.02979       -0.49203
   4028.00        0.02979       -0.49370
   4029.00        0.02979       -0.49519
   4030.00        0.02979       -0.49652
   4031.00        0.02979       -0.49770
   4032.00        0.02979       -0.49872
   4033.00        0.02979       -0.49957
   4034.00        0.02979       -0.50029
   4035.00        0.02979       -0.50085
   4036.00        0.02979       -0.50127
   4037.00        0.02979       -0.50154
   4038.00        0.02979       -0.50168
   4039.00        0.02979       -0.50166
   4040.00        0.02979       -0.50154
   4041.00        0.02979       -0.50127
   4042.00        0.02930       -0.50089
   4043.00        0.02881       -0.50038
   4044.00        0.02832       -0.49976
   4045.00        0.02783       -0.49902
   4046.00        0.02734       -0.49818
   4047.00        0.02686       -0.49724
   4048.00        0.02637       -0.49620
   4049.00        0.02588       -0.49507
   4050.00        0.02539       -0.49385
   4051.00        0.02490       -0.49254
   4052.00        0.02441       -0.49117
   4053.00        0.02393       -0.48970
   4054.00        0.02344       -0.48817
   4055.00        0.02295       -0.48657
   4056.00        0.02246       -0.48492
   4057.00        0.02197       -0.48322
   4058.00        0.02148       -0.48146
   4059.00        0.02100       -0.47964
   4060.00        0.02051       -0.47780
   4061.00        0.02002       -0.47591
   4062.00        0.01953       -0.47398
   4063.00        0.01904       -0.47203
   4064.00        0.01855       -0.47006
   4065.00        0.01807       -0.46806
   4066.00        0.01758       -0.46605
   4067.00        0.01709       -0.46400
   4068.00        0.01660       -0.46196
   4069.00        0.01611       -0.45992
   4070.00        0.01562       -0.45786
   4071.00        0.01514       -0.45580
   4072.00        0.01465       -0.45374
   4073.00        0.01416       -0.45168
   4074.00        0.01367       -0.44963
   4075.00        0.01318       -0.44757
   4076.00        0.01270       -0.44554
   4077.00        0.01221       -0.44351
   4078.00        0.01172       -0.44150
   4079.00        0.01123       -0.43948
   4080.00        0.01074       -0.43750
   4081.00        0.01025       -0.43553
   4082.00        0.00977       -0.43356
   4083.00        0.00928       -0.43163
   4084.00        0.00879       -0.42969
   4085.00        0.00830       -0.42778
   4086.00        0.00781       -0.42587
   4087.00        0.00732       -0.42400
   4088.00        0.00684       -0.42212
   4089.00        0.00635       -0.42027
   4090.00        0.00586       -0.41843
   4091.00        0.00537       -0.41658
   4092.00        0.00488       -0.41476
   4093.00        0.00439       -0.41295
   4094.00        0.00391       -0.41113
   4095.00        0.00342       -0.40933
   4096.00        0.00244       -0.40753
   4097.00        0.00146       -0.40573
   4098.00        0.00049       -0.40393
   4099.00       -0.00049       -0.40211
   4100.00       -0.00146       -0.40031
   4101.00       -0.00244       -0.39848
   4102.00       -0.00342       -0.39665
   4103.00       -0.00439       -0.39481
   4104.00       -0.00537       -0.39294
   4105.00       -0.00635       -0.39105
   4106.00       -0.00732       -0.38914
   4107.00       -0.00830       -0.38721
   4108.00       -0.00928       -0.38524
   4109.00       -0.01025       -0.38326
   4110.00       -0.01123       -0.38123
   4111.00       -0.01221       -0.37915
   4112.00       -0.01318       -0.37704
   4113.00       -0.01416       -0.37489
   4114.00       -0.01514       -0.37270
   4115.00       -0.01611       -0.37045
   4116.00       -0.01709       -0.36815
   4117.00       -0.01807       -0.36580
   4118.00       -0.01904       -0.36339
   4119.00       -0.02002       -0.36093
   4120.00       -0.02100       -0.35840
   4121.00       -0.02197       -0.35580
   4122.00       -0.02295       -0.35315
   4123.00       -0.02393       -0.35042
   4124.00       -0.02490       -0.34763
   4125.00       -0.02588       -0.34476
   4126.00       -0.02686       -0.34183
   4127.00       -0.02783       -0.33881
   4128.00       -0.02881       -0.33572
   4129.00       -0.02930       -0.33257
   4130.00       -0.02979       -0.32933
   4131.00       -0.03027       -0.32602
   4132.00       -0.03076       -0.32262
   4133.00       -0.03125       -0.31915
   4134.00       -0.03174       -0.31561
   4135.00       -0.03223       -0.31198
   4136.00       -0.03271       -0.30829
   4137.00       -0.03320       -0.30450
   4138.00       -0.03369       -0.30066
   4139.00       -0.03418       -0.29674
   4140.00       -0.03467       -0.29274
   4141.00       -0.03516       -0.28867
   4142.00       -0.03564       -0.28453
   4143.00       -0.03613       -0.28032
   4144.00       -0.03613       -0.27605
   4145.00       -0.03613       -0.27171
   4146.00       -0.03613       -0.26733
   4147.00       -0.03613       -0.26288
   4148.00       -0.03613       -0.25838
   4149.00       -0.03613       -0.25381
   4150.00       -0.03613       -0.24921
   4151.00       -0.03613       -0.24455
   4152.00       -0.03613       -0.23987
   4153.00       -0.03613       -0.23514
   4154.00       -0.03613       -0.23038
   4155.00       -0.03613       -0.22559
   4156.00       -0.03613       -0.22078
   4157.00       -0.03613       -0.21594
   4158.00       -0.03564       -0.21109
   4159.00       -0.03516       -0.20622
   4160.00       -0.03467       -0.20135
   4161.00       -0.03418       -0.19649
   4162.00       -0.03369       -0.19162
   4163.00       -0.03320       -0.18675
   4164.00       -0.03271       -0.18190
   4165.00       -0.03223       -0.17706
   4166.00       -0.03174       -0.17226
   4167.00       -0.03125       -0.16747
   4168.00       -0.03076       -0.16272
   4169.00       -0.03027       -0.15800
   4170.00       -0.02979       -0.15332
   4171.00       -0.02930       -0.14870
   4172.00       -0.02881       -0.14412
   4173.00       -0.02832       -0.13960
   4174.00       -0.02783       -0.13513
   4175.00       -0.02734       -0.13074
   4176.00       -0.02686       -0.12640
   4177.00       -0.02637       -0.12215
   4178.00       -0.02588       -0.11797
   4179.00       -0.02539       -0.11386
   4180.00       -0.02490       -0.10985
   4181.00       -0.02441       -0.10593
   4182.00       -0.02393       -0.10210
   4183.00       -0.02344       -0.09834
   4184.00       -0.02295       -0.09471
   4185.00       -0.02246       -0.09117
   4186.00       -0.02197       -0.08772
   4187.00       -0.02148       -0.08440
   4188.00       -0.02100       -0.08116
   4189.00       -0.02051       -0.07805
   4190.00       -0.02002       -0.07504
   4191.00       -0.01953       -0.07216
   4192.00       -0.01904       -0.06937
   4193.00       -0.01855       -0.06671
   4194.00       -0.01855       -0.06416
   4195.00       -0.01855       -0.06172
   4196.00       -0.01855       -0.05940
   4197.00       -0.01855       -0.05721
   4198.00       -0.01855       -0.05511
   4199.00       -0.01855       -0.05315
   4200.00       -0.01855       -0.05130
   4201.00       -0.01855       -0.04956
   4202.00       -0.01855       -0.04793
   4203.00       -0.01855       -0.04640
   4204.00       -0.01855       -0.04500
   4205.00       -0.01855       -0.04370
   4206.00       -0.01855       -0.04250
   4207.00       -0.01855       -0.04141
   4208.00       -0.01855       -0.04042
   4209.00       -0.01855       -0.03954
   4210.00       -0.01855       -0.03874
   4211.00       -0.01855       -0.03804
   4212.00       -0.01855       -0.03743
   4213.00       -0.01855       -0.03690
   4214.00       -0.01855       -0.03647
   4215.00       -0.01855       -0.03610
   4216.00       -0.01855       -0.03583
   4217.00       -0.01855       -0.03561
   4218.00       -0.01855       -0.03548
   4219.00       -0.01855       -0.03540
   4220.00       -0.01855       -0.03540
   4221.00       -0.01855       -0.03545
   4222.00       -0.01855       -0.03557
   4223.00       -0.01855       -0.03572
   4224.00       -0.01855       -0.03593
   4225.00       -0.01855       -0.03618
   4226.00       -0.01855       -0.03647
   4227.00       -0.01855       -0.03680
   4228.00       -0.01807       -0.03717
   4229.00       -0.01758       -0.03757
   4230.00       -0.01709       -0.03799
   4231.00       -0.01660       -0.03844
   4232.00       -0.01611       -0.03889
   4233.00       -0.01562       -0.03938
   4234.00       -0.01514       -0.03987
   4235.00       -0.01465       -0.04039
   4236.00       -0.01416       -0.04091
   4237.00       -0.01367       -0.04143
   4238.00       -0.01318       -0.04195
   4239.00       -0.01270       -0.04248
   4240.00       -0.01221       -0.04300
   4241.00       -0.01172       -0.04352
   4242.00       -0.01123       -0.04404
   4243.00       -0.01074       -0.04456
   4244.00       -0.01025       -0.04506
   4245.00       -0.00977       -0.04555
   4246.00       -0.00928       -0.04604
   4247.00       -0.00879       -0.04651
   4248.00       -0.00830       -0.04697
   4249.00       -0.00781       -0.04742
   4250.00       -0.00732       -0.04787
   4251.00       -0.00684       -0.04828
   4252.00       -0.00635       -0.04869
   4253.00       -0.00635       -0.04909
   4254.00       -0.00635       -0.04948
   4255.00       -0.00635       -0.04985
   4256.00       -0.00635       -0.05022
   4257.00       -0.00635       -0.05058
   4258.00       -0.00635       -0.05092
   4259.00       -0.00635       -0.05125
   4260.00       -0.00635       -0.05159
   4261.00       -0.00635       -0.05193
   4262.00       -0.00635       -0.05225
   4263.00       -0.00635       -0.05257
   4264.00       -0.00635       -0.05289
   4265.00       -0.00635       -0.05321
   4266.00       -0.00635       -0.05354
   4267.00       -0.00635       -0.05388
   4268.00       -0.00635       -0.05423
   4269.00       -0.00635       -0.05458
   4270.00       -0.00635       -0.05496
   4271.00       -0.00635       -0.05534
   4272.00       -0.00635       -0.05576
   4273.00       -0.00635       -0.05618
   4274.00       -0.00635       -0.05663
   4275.00       -0.00635       -0.05711
   4276.00       -0.00635       -0.05762
   4277.00       -0.00635       -0.05815
   4278.00       -0.00635       -0.05873
   4279.00       -0.00635       -0.05933
   4280.00       -0.00635       -0.05998
   4281.00       -0.00586       -0.06067
   4282.00       -0.00537       -0.06140
   4283.00       -0.00488       -0.06218
   4284.00       -0.00439       -0.06302
   4285.00       -0.00391       -0.06389
   4286.00       -0.00342       -0.06482
   4287.00       -0.00293       -0.06581
   4288.00       -0.00244       -0.06685
   4289.00       -0.00195       -0.06796
   4290.00       -0.00146       -0.06912
   4291.00       -0.00098       -0.07034
   4292.00       -0.00049       -0.07164
   4293.00        0.00000       -0.07298
   4294.00        0.00049       -0.07440
   4295.00        0.00098       -0.07590
   4296.00        0.00146       -0.07744
   4297.00        0.00244       -0.07907
   4298.00        0.00342       -0.08075
   4299.00        0.00439       -0.08252
   4300.00        0.00537       -0.08435
   4301.00        0.00635       -0.08626
   4302.00        0.00732       -0.08823
   4303.00        0.00830       -0.09027
   4304.00        0.00928       -0.09239
   4305.00        0.01025       -0.09457
   4306.00        0.01123       -0.09683
   4307.00        0.01221       -0.09917
   4308.00        0.01318       -0.10156
   4309.00        0.01416       -0.10403
   4310.00        0.01562       -0.10657
   4311.00        0.01709       -0.10916
   4312.00        0.01855       -0.11182
   4313.00        0.02002       -0.11455
   4314.00        0.02148       -0.11734
   4315.00        0.02295       -0.12019
   4316.00        0.02441       -0.12309
   4317.00        0.02588       -0.12605
   4318.00        0.02734       -0.12907
   4319.00        0.02881       -0.13216
   4320.00        0.03027       -0.13527
   4321.00        0.03174       -0.13844
   4322.00        0.03320       -0.14168
   4323.00        0.03467       -0.14493
   4324.00        0.03613       -0.14824
   4325.00        0.03760       -0.15160
   4326.00        0.03906       -0.15498
   4327.00        0.04053       -0.15840
   4328.00        0.04199       -0.16185
   4329.00        0.04346       -0.16534
   4330.00        0.04492       -0.16885
   4331.00        0.04639       -0.17239
   4332.00        0.04785       -0.17595
   4333.00        0.04883       -0.17953
   4334.00        0.04980       -0.18314
   4335.00        0.05078       -0.18677
   4336.00        0.05176       -0.19040
   4337.00        0.05273       -0.19405
   4338.00        0.05371       -0.19769
   4339.00        0.05469       -0.20135
   4340.00        0.05566       -0.20502
   4341.00        0.05664       -0.20868
   4342.00        0.05762       -0.21234
   4343.00        0.05859       -0.21600
   4344.00        0.05908       -0.21967
   4345.00        0.05957       -0.22331
   4346.00        0.06006       -0.22696
   4347.00        0.06055       -0.23059
   4348.00        0.06104       -0.23421
   4349.00        0.06152       -0.23781
   4350.00        0.06201       -0.24139
   4351.00        0.06250       -0.24496
   4352.00        0.06250       -0.24850
   4353.00        0.06250       -0.25203
   4354.00        0.06250       -0.25552
   4355.00        0.06250       -0.25899
   4356.00        0.06250       -0.26244
   4357.00        0.06250       -0.26585
   4358.00        0.06250       -0.26923
   4359.00        0.06201       -0.27257
   4360.00        0.06152       -0.27589
   4361.00        0.06104       -0.27916
   4362.00        0.06055       -0.28241
   4363.00        0.06006       -0.28560
   4364.00        0.05957       -0.28876
   4365.00        0.05908       -0.29189
   4366.00        0.05859       -0.29495
   4367.00        0.05762       -0.29799
   4368.00        0.05664       -0.30098
   4369.00        0.05566       -0.30391
   4370.00        0.05469       -0.30681
   4371.00        0.05371       -0.30965
   4372.00        0.05273       -0.31244
   4373.00        0.05176       -0.31519
   4374.00        0.05078       -0.31787
   4375.00        0.04980       -0.32051
   4376.00        0.04834       -0.32309
   4377.00        0.04688       -0.32562
   4378.00        0.04541       -0.32809
   4379.00        0.04395       -0.33052
   4380.00        0.04248       -0.33287
   4381.00        0.04102       -0.33517
   4382.00        0.03955       -0.33742
   4383.00        0.03809       -0.33960
   4384.00        0.03662       -0.34172
   4385.00        0.03516       -0.34378
   4386.00        0.03369       -0.34578
   4387.00        0.03223       -0.34772
   4388.00        0.03076       -0.34958
   4389.00        0.02930       -0.35139
   4390.00        0.02783       -0.35313
   4391.00        0.02637       -0.35481
   4392.00        0.02490       -0.35643
   4393.00        0.02344       -0.35797
   4394.00        0.02148       -0.35945
   4395.00        0.01953       -0.36086
   4396.00        0.01758       -0.36220
   4397.00        0.01562       -0.36348
   4398.00        0.01367       -0.36469
   4399.00        0.01172       -0.36583
   4400.00        0.00977       -0.36690
   4401.00        0.00781       -0.36789
   4402.00        0.00586       -0.36882
   4403.00        0.00391       -0.36967
   4404.00        0.00195       -0.37047
   4405.00        0.00000       -0.37119
   4406.00       -0.00195       -0.37183
   4407.00       -0.00342       -0.37241
   4408.00       -0.00488       -0.37291
   4409.00       -0.00635       -0.37334
   4410.00       -0.00781       -0.37370
   4411.00       -0.00928       -0.37399
   4412.00       -0.01074       -0.37421
   4413.00       -0.01221       -0.37436
   4414.00       -0.01367       -0.37444
   4415.00       -0.01514       -0.37445
   4416.00       -0.01660       -0.37439
   4417.00       -0.01807       -0.37425
   4418.00       -0.01953       -0.37405
   4419.00       -0.02100       -0.37378
   4420.00       -0.02246       -0.37344
   4421.00       -0.02393       -0.37305
   4422.00       -0.02539       -0.37257
   4423.00       -0.02686       -0.37204
   4424.00       -0.02832       -0.37143
   4425.00       -0.02979       -0.37076
   4426.00       -0.03125       -0.37003
   4427.00       -0.03271       -0.36923
   4428.00       -0.03418       -0.36838
   4429.00       -0.03564       -0.36746
   4430.00       -0.03711       -0.36649
   4431.00       -0.03857       -0.36546
   4432.00       -0.04004       -0.36436
   4433.00       -0.04150       -0.36322
   4434.00       -0.04297       -0.36201
   4435.00       -0.04443       -0.36076
   4436.00       -0.04541       -0.35947
   4437.00       -0.04639       -0.35811
   4438.00       -0.04736       -0.35670
   4439.00       -0.04834       -0.35526
   4440.00       -0.04932       -0.35374
   4441.00       -0.05029       -0.35220
   4442.00       -0.05127       -0.35063
   4443.00       -0.05225       -0.34901
   4444.00       -0.05322       -0.34735
   4445.00       -0.05420       -0.34566
   4446.00       -0.05518       -0.34393
   4447.00       -0.05615       -0.34218
   4448.00       -0.05664       -0.34039
   4449.00       -0.05713       -0.33859
   4450.00       -0.05762       -0.33676
   4451.00       -0.05811       -0.33490
   4452.00       -0.05859       -0.33304
   4453.00       -0.05908       -0.33115
   4454.00       -0.05957       -0.32924
   4455.00       -0.06006       -0.32733
   4456.00       -0.06006       -0.32541
   4457.00       -0.06006       -0.32347
   4458.00       -0.06006       -0.32155
   4459.00       -0.06006       -0.31961
   4460.00       -0.06006       -0.31767
   4461.00       -0.06006       -0.31573
   4462.00       -0.05957       -0.31380
   4463.00       -0.05908       -0.31187
   4464.00       -0.05859       -0.30995
   4465.00       -0.05811       -0.30806
   4466.00       -0.05762       -0.30615
   4467.00       -0.05713       -0.30428
   4468.00       -0.05615       -0.30241
   4469.00       -0.05518       -0.30057
   4470.00       -0.05420       -0.29874
   4471.00       -0.05322       -0.29692
   4472.00       -0.05225       -0.29514
   4473.00       -0.05127       -0.29338
   4474.00       -0.04980       -0.29164
   4475.00       -0.04834       -0.28993
   4476.00       -0.04688       -0.28824
   4477.00       -0.04541       -0.28659
   4478.00       -0.04395       -0.28497
   4479.00       -0.04248       -0.28337
   4480.00       -0.04053       -0.28181
   4481.00       -0.03857       -0.28027
   4482.00       -0.03662       -0.27878
   4483.00       -0.03467       -0.27731
   4484.00       -0.03271       -0.27589
   4485.00       -0.03076       -0.27449
   4486.00       -0.02832       -0.27313
   4487.00       -0.02588       -0.27179
   4488.00       -0.02344       -0.27051
   4489.00       -0.02100       -0.26924
   4490.00       -0.01855       -0.26801
   4491.00       -0.01611       -0.26682
   4492.00       -0.01367       -0.26566
   4493.00       -0.01123       -0.26453
   4494.00       -0.00879       -0.26341
   4495.00       -0.00586       -0.26234
   4496.00       -0.00293       -0.26131
   4497.00        0.00000       -0.26028
   4498.00        0.00293       -0.25929
   4499.00        0.00586       -0.25833
   4500.00        0.00879       -0.25740
   4501.00        0.01172       -0.25647
   4502.00        0.01465       -0.25558
   4503.00        0.01758       -0.25470
   4504.00        0.02051       -0.25383
   4505.00        0.02344       -0.25298
   4506.00        0.02637       -0.25215
   4507.00        0.02881       -0.25131
   4508.00        0.03125       -0.25049
   4509.00        0.03369       -0.24968
   4510.00        0.03613       -0.24887
   4511.00        0.03857       -0.24805
   4512.00        0.04102       -0.24724
   4513.00        0.04346       -0.24641
   4514.00        0.04590       -0.24559
   4515.00        0.04834       -0.24474
   4516.00        0.05029       -0.24388
   4517.00        0.05225       -0.24301
   4518.00        0.05420       -0.24213
   4519.00        0.05615       -0.24121
   4520.00        0.05811       -0.24026
   4521.00        0.05957       -0.23929
   4522.00        0.06104       -0.23828
   4523.00        0.06250       -0.23724
   4524.00        0.06396       -0.23616
   4525.00        0.06543       -0.23503
   4526.00        0.06641       -0.23387
   4527.00        0.06738       -0.23265
   4528.00        0.06836       -0.23137
   4529.00        0.06934       -0.23004
   4530.00        0.06982       -0.22867
   4531.00        0.07031       -0.22722
   4532.00        0.07080       -0.22569
   4533.00        0.07129       -0.22412
   4534.00        0.07129       -0.22246
   4535.00        0.07129       -0.22073
   4536.00        0.07129       -0.21893
   4537.00        0.07129       -0.21706
   4538.00        0.07080       -0.21509
   4539.00        0.07031       -0.21303
   4540.00        0.06982       -0.21089
   4541.00        0.06885       -0.20865
   4542.00        0.06787       -0.20633
   4543.00        0.06689       -0.20390
   4544.00        0.06592       -0.20139
   4545.00        0.06445       -0.19876
   4546.00        0.06299       -0.19604
   4547.00        0.06152       -0.19322
   4548.00        0.06006       -0.19029
   4549.00        0.05859       -0.18724
   4550.00        0.05664       -0.18410
   4551.00        0.05469       -0.18085
   4552.00        0.05273       -0.17747
   4553.00        0.05078       -0.17401
   4554.00        0.04883       -0.17041
   4555.00        0.04639       -0.16672
   4556.00        0.04395       -0.16290
   4557.00        0.04150       -0.15898
   4558.00        0.03906       -0.15494
   4559.00        0.03662       -0.15079
   4560.00        0.03418       -0.14653
   4561.00        0.03174       -0.14215
   4562.00        0.02930       -0.13766
   4563.00        0.02637       -0.13307
   4564.00        0.02344       -0.12837
   4565.00        0.02051       -0.12357
   4566.00        0.01758       -0.11865
   4567.00        0.01465       -0.11363
   4568.00        0.01172       -0.10851
   4569.00        0.00879       -0.10329
   4570.00        0.00586       -0.09798
   4571.00        0.00293       -0.09256
   4572.00        0.00000       -0.08707
   4573.00       -0.00293       -0.08147
   4574.00       -0.00586       -0.07579
   4575.00       -0.00830       -0.07004
   4576.00       -0.01074       -0.06419
   4577.00       -0.01318       -0.05827
   4578.00       -0.01562       -0.05229
   4579.00       -0.01807       -0.04625
   4580.00       -0.02051       -0.04013
   4581.00       -0.02295       -0.03395
   4582.00       -0.02539       -0.02773
   4583.00       -0.02783       -0.02145
   4584.00       -0.02979       -0.01514
   4585.00       -0.03174       -0.00877
   4586.00       -0.03369       -0.00238
   4587.00       -0.03564        0.00403
   4588.00       -0.03760        0.01048
   4589.00       -0.03955        0.01694
   4590.00       -0.04102        0.02341
   4591.00       -0.04248        0.02988
   4592.00       -0.04395        0.03635
   4593.00       -0.04541        0.04282
   4594.00       -0.04688        0.04926
   4595.00       -0.04834        0.05569
   4596.00       -0.04932        0.06209
   4597.00       -0.05029        0.06847
   4598.00       -0.05127        0.07480
   4599.00       -0.05225        0.08107
   4600.00       -0.05322        0.08731
   4601.00       -0.05371        0.09348
   4602.00       -0.05420        0.09958
   4603.00       -0.05469        0.10559
   4604.00       -0.05518        0.11154
   4605.00       -0.05566        0.11740
   4606.00       -0.05566        0.12317
   4607.00       -0.05566        0.12881
   4608.00       -0.05566        0.13437
   4609.00       -0.05566        0.13982
   4610.00       -0.05566        0.14513
   4611.00       -0.05518        0.15031
   4612.00       -0.05469        0.15536
   4613.00       -0.05420        0.16028
   4614.00       -0.05371        0.16504
   4615.00       -0.05322        0.16963
   4616.00       -0.05273        0.17409
   4617.00       -0.05225        0.17836
   4618.00       -0.05127        0.18248
   4619.00       -0.05029        0.18640
   4620.00       -0.04932        0.19014
   4621.00       -0.04834        0.19371
   4622.00       -0.04736        0.19707
   4623.00       -0.04639        0.20023
   4624.00       -0.04541        0.20319
   4625.00       -0.04443        0.20593
   4626.00       -0.04346        0.20848
   4627.00       -0.04199        0.21080
   4628.00       -0.04053        0.21289
   4629.00       -0.03906        0.21477
   4630.00       -0.03760        0.21642
   4631.00       -0.03613        0.21783
   4632.00       -0.03467        0.21901
   4633.00       -0.03320        0.21996
   4634.00       -0.03174        0.22067
   4635.00       -0.03027        0.22113
   4636.00       -0.02881        0.22136
   4637.00       -0.02734        0.22133
   4638.00       -0.02588        0.22107
   4639.00       -0.02441        0.22055
   4640.00       -0.02295        0.21979
   4641.00       -0.02148        0.21878
   4642.00       -0.02002        0.21753
   4643.00       -0.01855        0.21603
   4644.00       -0.01709        0.21429
   4645.00       -0.01562        0.21230
   4646.00       -0.01416        0.21007
   4647.00       -0.01270        0.20760
   4648.00       -0.01123        0.20490
   4649.00       -0.00977        0.20195
   4650.00       -0.00830        0.19878
   4651.00       -0.00684        0.19536
   4652.00       -0.00537        0.19173
   4653.00       -0.00391        0.18787
   4654.00       -0.00244        0.18379
   4655.00       -0.00098        0.17950
   4656.00        0.00049        0.17500
   4657.00        0.00195        0.17030
   4658.00        0.00342        0.16539
   4659.00        0.00488        0.16029
   4660.00        0.00635        0.15500
   4661.00        0.00781        0.14952
   4662.00        0.00928        0.14386
   4663.00        0.01074        0.13803
   4664.00        0.01221        0.13205
   4665.00        0.01367        0.12590
   4666.00        0.01514        0.11960
   4667.00        0.01660        0.11316
   4668.00        0.01807        0.10658
   4669.00        0.01953        0.09987
   4670.00        0.02100        0.09303
   4671.00        0.02246        0.08609
   4672.00        0.02393        0.07904
   4673.00        0.02539        0.07188
   4674.00        0.02686        0.06464
   4675.00        0.02832        0.05731
   4676.00        0.02979        0.04991
   4677.00        0.03125        0.04245
   4678.00        0.03271        0.03493
   4679.00        0.03369        0.02736
   4680.00        0.03467        0.01973
   4681.00        0.03564        0.01208
   4682.00        0.03662        0.00441
   4683.00        0.03760       -0.00327
   4684.00        0.03857       -0.01097
   4685.00        0.03955       -0.01866
   4686.00        0.04053       -0.02635
   4687.00        0.04150       -0.03403
   4688.00        0.04248       -0.04167
   4689.00        0.04346       -0.04929
   4690.00        0.04395       -0.05687
   4691.00        0.04443       -0.06439
   4692.00        0.04492       -0.07187
   4693.00        0.04541       -0.07928
   4694.00        0.04590       -0.08662
   4695.00        0.04639       -0.09387
   4696.00        0.04688       -0.10106
   4697.00        0.04736       -0.10814
   4698.00        0.04736       -0.11513
   4699.00        0.04736       -0.12201
   4700.00        0.04736       -0.12878
   4701.00        0.04736       -0.13544
   4702.00        0.04736       -0.14197
   4703.00        0.04736       -0.14838
   4704.00        0.04736       -0.15465
   4705.00        0.04736       -0.16078
   4706.00        0.04688       -0.16676
   4707.00        0.04639       -0.17261
   4708.00        0.04590       -0.17828
   4709.00        0.04541       -0.18381
   4710.00        0.04492       -0.18918
   4711.00        0.04443       -0.19438
   4712.00        0.04395       -0.19942
   4713.00        0.04297       -0.20427
   4714.00        0.04199       -0.20895
   4715.00        0.04102       -0.21347
   4716.00        0.04004       -0.21780
   4717.00        0.03906       -0.22194
   4718.00        0.03809       -0.22591
   4719.00        0.03711       -0.22969
   4720.00        0.03613       -0.23328
   4721.00        0.03516       -0.23669
   4722.00        0.03418       -0.23990
   4723.00        0.03271       -0.24294
   4724.00        0.03125       -0.24577
   4725.00        0.02979       -0.24843
   4726.00        0.02832       -0.25089
   4727.00        0.02686       -0.25317
   4728.00        0.02539       -0.25526
   4729.00        0.02393       -0.25716
   4730.00        0.02246       -0.25888
   4731.00        0.02100       -0.26041
   4732.00        0.01953       -0.26176
   4733.00        0.01807       -0.26294
   4734.00        0.01660       -0.26392
   4735.00        0.01514       -0.26474
   4736.00        0.01367       -0.26538
   4737.00        0.01221       -0.26585
   4738.00        0.01074       -0.26616
   4739.00        0.00928       -0.26630
   4740.00        0.00781       -0.26628
   4741.00        0.00635       -0.26610
   4742.00        0.00537       -0.26576
   4743.00        0.00439       -0.26529
   4744.00        0.00342       -0.26465
   4745.00        0.00244       -0.26389
   4746.00        0.00146       -0.26297
   4747.00        0.00049       -0.26193
   4748.00       -0.00049       -0.26076
   4749.00       -0.00146       -0.25946
   4750.00       -0.00244       -0.25804
   4751.00       -0.00342       -0.25652
   4752.00       -0.00391       -0.25487
   4753.00       -0.00439       -0.25311
   4754.00       -0.00488       -0.25125
   4755.00       -0.00537       -0.24930
   4756.00       -0.00586       -0.24725
   4757.00       -0.00635       -0.24512
   4758.00       -0.00684       -0.24289
   4759.00       -0.00684       -0.24059
   4760.00       -0.00684       -0.23820
   4761.00       -0.00684       -0.23575
   4762.00       -0.00684       -0.23323
   4763.00       -0.00684       -0.23065
   4764.00       -0.00684       -0.22800
   4765.00       -0.00684       -0.22530
   4766.00       -0.00635       -0.22255
   4767.00       -0.00586       -0.21974
   4768.00       -0.00537       -0.21689
   4769.00       -0.00488       -0.21400
   4770.00       -0.00439       -0.21107
   4771.00       -0.00391       -0.20810
   4772.00       -0.00342       -0.20511
   4773.00       -0.00293       -0.20207
   4774.00       -0.00244       -0.19902
   4775.00       -0.00146       -0.19594
   4776.00       -0.00049       -0.19284
   4777.00        0.00049       -0.18971
   4778.00        0.00146       -0.18657
   4779.00        0.00244       -0.18341
   4780.00        0.00342       -0.18024
   4781.00        0.00439       -0.17703
   4782.00        0.00537       -0.17383
   4783.00        0.00635       -0.17061
   4784.00        0.00732       -0.16739
   4785.00        0.00830       -0.16414
   4786.00        0.00928       -0.16089
   4787.00        0.01074       -0.15762
   4788.00        0.01221       -0.15436
   4789.00        0.01367       -0.15106
   4790.00        0.01514       -0.14777
   4791.00        0.01660       -0.14445
   4792.00        0.01807       -0.14114
   4793.00        0.01953       -0.13780
   4794.00        0.02100       -0.13445
   4795.00        0.02246       -0.13109
   4796.00        0.02393       -0.12770
   4797.00        0.02490       -0.12430
   4798.00        0.02588       -0.12086
   4799.00        0.02686       -0.11742
   4800.00        0.02783       -0.11394
   4801.00        0.02881       -0.11043
   4802.00        0.02979       -0.10690
   4803.00        0.03076       -0.10333
   4804.00        0.03174       -0.09972
   4805.00        0.03271       -0.09608
   4806.00        0.03369       -0.09239
   4807.00        0.03467       -0.08867
   4808.00        0.03564       -0.08488
   4809.00        0.03662       -0.08107
   4810.00        0.03760       -0.07719
   4811.00        0.03809       -0.07326
   4812.00        0.03857       -0.06927
   4813.00        0.03906       -0.06523
   4814.00        0.03955       -0.06113
   4815.00        0.04004       -0.05695
   4816.00        0.04053       -0.05270
   4817.00        0.04102       -0.04840
   4818.00        0.04150       -0.04401
   4819.00        0.04199       -0.03955
   4820.00        0.04199       -0.03502
   4821.00        0.04199       -0.03040
   4822.00        0.04199       -0.02571
   4823.00        0.04199       -0.02092
   4824.00        0.04199       -0.01607
   4825.00        0.04199       -0.01111
   4826.00        0.04199       -0.00607
   4827.00        0.04199       -0.00095
   4828.00        0.04199        0.00427
   4829.00        0.04150        0.00957
   4830.00        0.04102        0.01497
   4831.00        0.04053        0.02046
   4832.00        0.04004        0.02605
   4833.00        0.03955        0.03171
   4834.00        0.03906        0.03748
   4835.00        0.03857        0.04333
   4836.00        0.03809        0.04929
   4837.00        0.03760        0.05533
   4838.00        0.03711        0.06145
   4839.00        0.03613        0.06767
   4840.00        0.03516        0.07397
   4841.00        0.03418        0.08035
   4842.00        0.03320        0.08684
   4843.00        0.03223        0.09338
   4844.00        0.03125        0.10002
   4845.00        0.03027        0.10674
   4846.00        0.02930        0.11351
   4847.00        0.02832        0.12038
   4848.00        0.02734        0.12730
   4849.00        0.02637        0.13429
   4850.00        0.02539        0.14134
   4851.00        0.02441        0.14845
   4852.00        0.02344        0.15562
   4853.00        0.02246        0.16284
   4854.00        0.02148        0.17012
   4855.00        0.02051        0.17743
   4856.00        0.01953        0.18478
   4857.00        0.01855        0.19217
   4858.00        0.01758        0.19958
   4859.00        0.01660        0.20703
   4860.00        0.01562        0.21449
   4861.00        0.01465        0.22198
   4862.00        0.01367        0.22948
   4863.00        0.01270        0.23698
   4864.00        0.01123        0.24449
   4865.00        0.00977        0.25200
   4866.00        0.00830        0.25949
   4867.00        0.00684        0.26697
   4868.00        0.00537        0.27444
   4869.00        0.00391        0.28189
   4870.00        0.00244        0.28931
   4871.00        0.00146        0.29668
   4872.00        0.00049        0.30403
   4873.00       -0.00049        0.31133
   4874.00       -0.00146        0.31859
   4875.00       -0.00244        0.32578
   4876.00       -0.00342        0.33293
   4877.00       -0.00439        0.34000
   4878.00       -0.00537        0.34702
   4879.00       -0.00635        0.35394
   4880.00       -0.00732        0.36081
   4881.00       -0.00830        0.36758
   4882.00       -0.00928        0.37427
   4883.00       -0.01025        0.38086
   4884.00       -0.01123        0.38736
   4885.00       -0.01221        0.39375
   4886.00       -0.01318        0.40005
   4887.00       -0.01416        0.40623
   4888.00       -0.01514        0.41231
   4889.00       -0.01611        0.41824
   4890.00       -0.01709        0.42407
   4891.00       -0.01807        0.42978
   4892.00       -0.01904        0.43535
   4893.00       -0.02002        0.44080
   4894.00       -0.02100        0.44609
   4895.00       -0.02197        0.45126
   4896.00       -0.02295        0.45628
   4897.00       -0.02393        0.46115
   4898.00       -0.02490        0.46588
   4899.00       -0.02588        0.47046
   4900.00       -0.02686        0.47488
   4901.00       -0.02734        0.47914
   4902.00       -0.02783        0.48326
   4903.00       -0.02832        0.48720
   4904.00       -0.02881        0.49098
   4905.00       -0.02930        0.49460
   4906.00       -0.02979        0.49805
   4907.00       -0.03027        0.50134
   4908.00       -0.03076        0.50446
   4909.00       -0.03125        0.50740
   4910.00       -0.03174        0.51016
   4911.00       -0.03223        0.51277
   4912.00       -0.03271        0.51520
   4913.00       -0.03320        0.51744
   4914.00       -0.03320        0.51953
   4915.00       -0.03320        0.52142
   4916.00       -0.03320        0.52316
   4917.00       -0.03320        0.52472
   4918.00       -0.03320        0.52609
   4919.00       -0.03320        0.52731
   4920.00       -0.03320        0.52834
   4921.00       -0.03320        0.52921
   4922.00       -0.03320        0.52989
   4923.00       -0.03320        0.53043
   4924.00       -0.03320        0.53076
   4925.00       -0.03271        0.53094
   4926.00       -0.03223        0.53096
   4927.00       -0.03174        0.53081
   4928.00       -0.03125        0.53049
   4929.00       -0.03076        0.53001
   4930.00       -0.03027        0.52937
   4931.00       -0.02979        0.52856
   4932.00       -0.02930        0.52762
   4933.00       -0.02881        0.52652
   4934.00       -0.02832        0.52527
   4935.00       -0.02783        0.52388
   4936.00       -0.02734        0.52234
   4937.00       -0.02686        0.52066
   4938.00       -0.02637        0.51886
   4939.00       -0.02588        0.51692
   4940.00       -0.02539        0.51486
   4941.00       -0.02490        0.51266
   4942.00       -0.02441        0.51036
   4943.00       -0.02344        0.50795
   4944.00       -0.02246        0.50542
   4945.00       -0.02148        0.50278
   4946.00       -0.02051        0.50005
   4947.00       -0.01953        0.49722
   4948.00       -0.01855        0.49429
   4949.00       -0.01758        0.49130
   4950.00       -0.01660        0.48820
   4951.00       -0.01562        0.48505
   4952.00       -0.01465        0.48181
   4953.00       -0.01367        0.47852
   4954.00       -0.01270        0.47516
   4955.00       -0.01221        0.47176
   4956.00       -0.01172        0.46829
   4957.00       -0.01123        0.46478
   4958.00       -0.01074        0.46124
   4959.00       -0.01025        0.45766
   4960.00       -0.00977        0.45406
   4961.00       -0.00928        0.45042
   4962.00       -0.00879        0.44676
   4963.00       -0.00830        0.44310
   4964.00       -0.00781        0.43944
   4965.00       -0.00732        0.43576
   4966.00       -0.00684        0.43208
   4967.00       -0.00635        0.42842
   4968.00       -0.00586        0.42476
   4969.00       -0.00537        0.42111
   4970.00       -0.00488        0.41750
   4971.00       -0.00439        0.41389
   4972.00       -0.00391        0.41032
   4973.00       -0.00342        0.40678
   4974.00       -0.00293        0.40329
   4975.00       -0.00244        0.39983
   4976.00       -0.00244        0.39641
   4977.00       -0.00244        0.39304
   4978.00       -0.00244        0.38971
   4979.00       -0.00244        0.38643
   4980.00       -0.00244        0.38322
   4981.00       -0.00244        0.38007
   4982.00       -0.00244        0.37697
   4983.00       -0.00244        0.37393
   4984.00       -0.00244        0.37096
   4985.00       -0.00244        0.36804
   4986.00       -0.00244        0.36520
   4987.00       -0.00244        0.36243
   4988.00       -0.00244        0.35973
   4989.00       -0.00244        0.35709
   4990.00       -0.00244        0.35452
   4991.00       -0.00244        0.35204
   4992.00       -0.00244        0.34961
   4993.00       -0.00244        0.34724
   4994.00       -0.00244        0.34496
   4995.00       -0.00244        0.34273
   4996.00       -0.00244        0.34058
   4997.00       -0.00244        0.33849
   4998.00       -0.00244        0.33646
   4999.00       -0.00244        0.33449
   5000.00       -0.00244        0.33258
   5001.00       -0.00244        0.33073
   5002.00       -0.00244        0.32893
   5003.00       -0.00244        0.32719
   5004.00       -0.00244        0.32550
   5005.00       -0.00244        0.32385
   5006.00       -0.00244        0.32225
   5007.00       -0.00244        0.32068
   5008.00       -0.00244        0.31914
   5009.00       -0.00244        0.31764
   5010.00       -0.00244        0.31616
   5011.00       -0.00244        0.31471
   5012.00       -0.00244        0.31329
   5013.00       -0.00244        0.31187
   5014.00       -0.00244        0.31047
   5015.00       -0.00244        0.30907
   5016.00       -0.00244        0.30766
   5017.00       -0.00244        0.30626
   5018.00       -0.00244        0.30486
   5019.00       -0.00244        0.30344
   5020.00       -0.00244        0.30200
   5021.00       -0.00244        0.30054
   5022.00       -0.00244        0.29906
   5023.00       -0.00244        0.29753
   5024.00       -0.00244        0.29599
   5025.00       -0.00244        0.29439
   5026.00       -0.00244        0.29276
   5027.00       -0.00244        0.29108
   5028.00       -0.00195        0.28934
   5029.00       -0.00146        0.28754
   5030.00       -0.00098        0.28569
   5031.00       -0.00049        0.28378
   5032.00        0.00000        0.28180
   5033.00        0.00049        0.27974
   5034.00        0.00098        0.27762
   5035.00        0.00146        0.27542
   5036.00        0.00195        0.27313
   5037.00        0.00244        0.27078
   5038.00        0.00293        0.26833
   5039.00        0.00342        0.26581
   5040.00        0.00391        0.26320
   5041.00        0.00439        0.26050
   5042.00        0.00488        0.25771
   5043.00        0.00537        0.25484
   5044.00        0.00586        0.25188
   5045.00        0.00635        0.24883
   5046.00        0.00684        0.24568
   5047.00        0.00732        0.24246
   5048.00        0.00781        0.23915
   5049.00        0.00830        0.23575
   5050.00        0.00830        0.23227
   5051.00        0.00830        0.22871
   5052.00        0.00830        0.22507
   5053.00        0.00830        0.22136
   5054.00        0.00830        0.21758
   5055.00        0.00830        0.21371
   5056.00        0.00830        0.20979
   5057.00        0.00830        0.20581
   5058.00        0.00830        0.20177
   5059.00        0.00830        0.19766
   5060.00        0.00830        0.19353
   5061.00        0.00830        0.18933
   5062.00        0.00830        0.18510
   5063.00        0.00830        0.18085
   5064.00        0.00830        0.17656
   5065.00        0.00830        0.17224
   5066.00        0.00830        0.16792
   5067.00        0.00830        0.16359
   5068.00        0.00830        0.15924
   5069.00        0.00781        0.15491
   5070.00        0.00732        0.15057
   5071.00        0.00684        0.14627
   5072.00        0.00635        0.14198
   5073.00        0.00586        0.13773
   5074.00        0.00537        0.13350
   5075.00        0.00488        0.12932
   5076.00        0.00439        0.12520
   5077.00        0.00391        0.12112
   5078.00        0.00342        0.11711
   5079.00        0.00293        0.11317
   5080.00        0.00244        0.10930
   5081.00        0.00195        0.10551
   5082.00        0.00146        0.10182
   5083.00        0.00098        0.09824
   5084.00        0.00049        0.09474
   5085.00        0.00000        0.09134
   5086.00       -0.00049        0.08807
   5087.00       -0.00098        0.08492
   5088.00       -0.00146        0.08188
   5089.00       -0.00195        0.07896
   5090.00       -0.00244        0.07619
   5091.00       -0.00293        0.07355
   5092.00       -0.00342        0.07106
   5093.00       -0.00391        0.06871
   5094.00       -0.00439        0.06650
   5095.00       -0.00488        0.06445
   5096.00       -0.00537        0.06256
   5097.00       -0.00537        0.06082
   5098.00       -0.00537        0.05925
   5099.00       -0.00537        0.05783
   5100.00       -0.00537        0.05658
   5101.00       -0.00537        0.05550
   5102.00       -0.00537        0.05458
   5103.00       -0.00537        0.05382
   5104.00       -0.00537        0.05324
   5105.00       -0.00537        0.05283
   5106.00       -0.00537        0.05257
   5107.00       -0.00537        0.05247
   5108.00       -0.00537        0.05257
   5109.00       -0.00537        0.05281
   5110.00       -0.00537        0.05321
   5111.00       -0.00537        0.05377
   5112.00       -0.00537        0.05450
   5113.00       -0.00537        0.05537
   5114.00       -0.00537        0.05641
   5115.00       -0.00488        0.05759
   5116.00       -0.00439        0.05891
   5117.00       -0.00391        0.06038
   5118.00       -0.00342        0.06200
   5119.00       -0.00293        0.06374
   5120.00       -0.00244        0.06560
   5121.00       -0.00195        0.06760
   5122.00       -0.00146        0.06972
   5123.00       -0.00098        0.07196
   5124.00       -0.00049        0.07431
   5125.00        0.00000        0.07677
   5126.00        0.00049        0.07932
   5127.00        0.00098        0.08199
   5128.00        0.00146        0.08473
   5129.00        0.00195        0.08757
   5130.00        0.00244        0.09050
   5131.00        0.00293        0.09352
   5132.00        0.00342        0.09660
   5133.00        0.00391        0.09976
   5134.00        0.00439        0.10297
   5135.00        0.00488        0.10625
   5136.00        0.00537        0.10959
   5137.00        0.00586        0.11296
   5138.00        0.00635        0.11639
   5139.00        0.00684        0.11986
   5140.00        0.00684        0.12335
   5141.00        0.00684        0.12689
   5142.00        0.00684        0.13045
   5143.00        0.00684        0.13402
   5144.00        0.00684        0.13762
   5145.00        0.00684        0.14122
   5146.00        0.00684        0.14484
   5147.00        0.00684        0.14847
   5148.00        0.00684        0.15210
   5149.00        0.00684        0.15572
   5150.00        0.00684        0.15933
   5151.00        0.00684        0.16295
   5152.00        0.00684        0.16656
   5153.00        0.00684        0.17015
   5154.00        0.00684        0.17374
   5155.00        0.00684        0.17731
   5156.00        0.00684        0.18086
   5157.00        0.00684        0.18439
   5158.00        0.00684        0.18790
   5159.00        0.00684        0.19139
   5160.00        0.00684        0.19487
   5161.00        0.00635        0.19832
   5162.00        0.00586        0.20175
   5163.00        0.00537        0.20515
   5164.00        0.00488        0.20854
   5165.00        0.00439        0.21191
   5166.00        0.00391        0.21526
   5167.00        0.00342        0.21858
   5168.00        0.00293        0.22189
   5169.00        0.00244        0.22519
   5170.00        0.00195        0.22847
   5171.00        0.00146        0.23172
   5172.00        0.00098        0.23497
   5173.00        0.00049        0.23820
   5174.00        0.00000        0.24144
   5175.00       -0.00049        0.24466
   5176.00       -0.00098        0.24786
   5177.00       -0.00146        0.25108
   5178.00       -0.00195        0.25429
   5179.00       -0.00244        0.25749
   5180.00       -0.00293        0.26070
   5181.00       -0.00342        0.26392
   5182.00       -0.00391        0.26714
   5183.00       -0.00439        0.27037
   5184.00       -0.00488        0.27362
   5185.00       -0.00537        0.27687
   5186.00       -0.00586        0.28014
   5187.00       -0.00586        0.28343
   5188.00       -0.00586        0.28673
   5189.00       -0.00586        0.29007
   5190.00       -0.00586        0.29341
   5191.00       -0.00586        0.29680
   5192.00       -0.00586        0.30020
   5193.00       -0.00586        0.30362
   5194.00       -0.00586        0.30708
   5195.00       -0.00586        0.31058
   5196.00       -0.00586        0.31409
   5197.00       -0.00586        0.31764
   5198.00       -0.00586        0.32123
   5199.00       -0.00586        0.32484
   5200.00       -0.00586        0.32848
   5201.00       -0.00586        0.33215
   5202.00       -0.00586        0.33586
   5203.00       -0.00586        0.33960
   5204.00       -0.00586        0.34338
   5205.00       -0.00586        0.34718
   5206.00       -0.00586        0.35101
   5207.00       -0.00586        0.35489
   5208.00       -0.00586        0.35878
   5209.00       -0.00586        0.36270
   5210.00       -0.00586        0.36665
   5211.00       -0.00586        0.37062
   5212.00       -0.00586        0.37462
   5213.00       -0.00586        0.37863
   5214.00       -0.00586        0.38268
   5215.00       -0.00586        0.38673
   5216.00       -0.00586        0.39081
   5217.00       -0.00586        0.39488
   5218.00       -0.00586        0.39897
   5219.00       -0.00586        0.40308
   5220.00       -0.00586        0.40718
   5221.00       -0.00586        0.41129
   5222.00       -0.00586        0.41537
   5223.00       -0.00586        0.41946
   5224.00       -0.00586        0.42355
   5225.00       -0.00586        0.42763
   5226.00       -0.00586        0.43167
   5227.00       -0.00586        0.43570
   5228.00       -0.00586        0.43971
   5229.00       -0.00635        0.44368
   5230.00       -0.00684        0.44762
   5231.00       -0.00732        0.45152
   5232.00       -0.00781        0.45538
   5233.00       -0.00830        0.45920
   5234.00       -0.00879        0.46297
   5235.00       -0.00928        0.46667
   5236.00       -0.00977        0.47032
   5237.00       -0.01025        0.47392
   5238.00       -0.01074        0.47743
   5239.00       -0.01123        0.48088
   5240.00       -0.01172        0.48425
   5241.00       -0.01221        0.48755
   5242.00       -0.01270        0.49075
   5243.00       -0.01318        0.49388
   5244.00       -0.01318        0.49690
   5245.00       -0.01318        0.49983
   5246.00       -0.01318        0.50266
   5247.00       -0.01318        0.50539
   5248.00       -0.01318        0.50800
   5249.00       -0.01318        0.51050
   5250.00       -0.01318        0.51289
   5251.00       -0.01318        0.51517
   5252.00       -0.01318        0.51732
   5253.00       -0.01318        0.51935
   5254.00       -0.01318        0.52124
   5255.00       -0.01318        0.52301
   5256.00       -0.01318        0.52464
   5257.00       -0.01318        0.52614
   5258.00       -0.01318        0.52750
   5259.00       -0.01318        0.52872
   5260.00       -0.01318        0.52979
   5261.00       -0.01318        0.53072
   5262.00       -0.01318        0.53151
   5263.00       -0.01270        0.53214
   5264.00       -0.01221        0.53262
   5265.00       -0.01172        0.53296
   5266.00       -0.01123        0.53314
   5267.00       -0.01074        0.53317
   5268.00       -0.01025        0.53305
   5269.00       -0.00977        0.53278
   5270.00       -0.00928        0.53233
   5271.00       -0.00879        0.53175
   5272.00       -0.00830        0.53101
   5273.00       -0.00781        0.53011
   5274.00       -0.00732        0.52905
   5275.00       -0.00684        0.52785
   5276.00       -0.00635        0.52647
   5277.00       -0.00537        0.52496
   5278.00       -0.00439        0.52328
   5279.00       -0.00342        0.52147
   5280.00       -0.00244        0.51950
   5281.00       -0.00146        0.51738
   5282.00       -0.00049        0.51511
   5283.00        0.00049        0.51270
   5284.00        0.00146        0.51013
   5285.00        0.00244        0.50745
   5286.00        0.00342        0.50459
   5287.00        0.00439        0.50162
   5288.00        0.00537        0.49850
   5289.00        0.00635        0.49525
   5290.00        0.00732        0.49188
   5291.00        0.00830        0.48837
   5292.00        0.00928        0.48474
   5293.00        0.01025        0.48099
   5294.00        0.01123        0.47711
   5295.00        0.01221        0.47313
   5296.00        0.01318        0.46902
   5297.00        0.01416        0.46481
   5298.00        0.01514        0.46049
   5299.00        0.01611        0.45607
   5300.00        0.01709        0.45155
   5301.00        0.01807        0.44695
   5302.00        0.01904        0.44223
   5303.00        0.02002        0.43744
   5304.00        0.02100        0.43256
   5305.00        0.02197        0.42760
   5306.00        0.02295        0.42255
   5307.00        0.02393        0.41743
   5308.00        0.02490        0.41226
   5309.00        0.02588        0.40701
   5310.00        0.02686        0.40170
   5311.00        0.02783        0.39635
   5312.00        0.02881        0.39093
   5313.00        0.02979        0.38547
   5314.00        0.03076        0.37996
   5315.00        0.03174        0.37440
   5316.00        0.03271        0.36882
   5317.00        0.03369        0.36320
   5318.00        0.03467        0.35756
   5319.00        0.03564        0.35190
   5320.00        0.03662        0.34621
   5321.00        0.03711        0.34052
   5322.00        0.03760        0.33479
   5323.00        0.03809        0.32909
   5324.00        0.03857        0.32336
   5325.00        0.03906        0.31764
   5326.00        0.03955        0.31194
   5327.00        0.04004        0.30623
   5328.00        0.04053        0.30054
   5329.00        0.04102        0.29488
   5330.00        0.04150        0.28923
   5331.00        0.04199        0.28362
   5332.00        0.04248        0.27802
   5333.00        0.04297        0.27246
   5334.00        0.04346        0.26695
   5335.00        0.04395        0.26147
   5336.00        0.04443        0.25604
   5337.00        0.04492        0.25066
   5338.00        0.04541        0.24533
   5339.00        0.04590        0.24005
   5340.00        0.04590        0.23485
   5341.00        0.04590        0.22969
   5342.00        0.04590        0.22461
   5343.00        0.04590        0.21959
   5344.00        0.04590        0.21465
   5345.00        0.04590        0.20978
   5346.00        0.04590        0.20499
   5347.00        0.04590        0.20027
   5348.00        0.04590        0.19565
   5349.00        0.04590        0.19110
   5350.00        0.04590        0.18665
   5351.00        0.04590        0.18228
   5352.00        0.04590        0.17802
   5353.00        0.04590        0.17384
   5354.00        0.04590        0.16977
   5355.00        0.04590        0.16579
   5356.00        0.04590        0.16191
   5357.00        0.04590        0.15813
   5358.00        0.04590        0.15445
   5359.00        0.04541        0.15088
   5360.00        0.04492        0.14742
   5361.00        0.04443        0.14404
   5362.00        0.04395        0.14079
   5363.00        0.04346        0.13765
   5364.00        0.04297        0.13461
   5365.00        0.04248        0.13167
   5366.00        0.04199        0.12885
   5367.00        0.04150        0.12613
   5368.00        0.04102        0.12352
   5369.00        0.04053        0.12102
   5370.00        0.04004        0.11862
   5371.00        0.03955        0.11633
   5372.00        0.03906        0.11415
   5373.00        0.03857        0.11208
   5374.00        0.03809        0.11009
   5375.00        0.03760        0.10823
   5376.00        0.03662        0.10645
   5377.00        0.03564        0.10477
   5378.00        0.03467        0.10320
   5379.00        0.03369        0.10170
   5380.00        0.03271        0.10031
   5381.00        0.03174        0.09901
   5382.00        0.03076        0.09779
   5383.00        0.02979        0.09666
   5384.00        0.02881        0.09563
   5385.00        0.02783        0.09467
   5386.00        0.02686        0.09378
   5387.00        0.02588        0.09297
   5388.00        0.02490        0.09224
   5389.00        0.02393        0.09157
   5390.00        0.02295        0.09097
   5391.00        0.02197        0.09044
   5392.00        0.02100        0.08995
   5393.00        0.02002        0.08954
   5394.00        0.01904        0.08917
   5395.00        0.01758        0.08887
   5396.00        0.01611        0.08861
   5397.00        0.01465        0.08839
   5398.00        0.01318        0.08823
   5399.00        0.01172        0.08809
   5400.00        0.01025        0.08798
   5401.00        0.00879        0.08792
   5402.00        0.00732        0.08789
   5403.00        0.00586        0.08789
   5404.00        0.00439        0.08791
   5405.00        0.00293        0.08795
   5406.00        0.00146        0.08801
   5407.00        0.00000        0.08809
   5408.00       -0.00146        0.08818
   5409.00       -0.00244        0.08829
   5410.00       -0.00342        0.08841
   5411.00       -0.00439        0.08853
   5412.00       -0.00537        0.08867
   5413.00       -0.00635        0.08881
   5414.00       -0.00732        0.08894
   5415.00       -0.00830        0.08908
   5416.00       -0.00928        0.08923
   5417.00       -0.01025        0.08937
   5418.00       -0.01123        0.08951
   5419.00       -0.01221        0.08965
   5420.00       -0.01318        0.08978
   5421.00       -0.01416        0.08992
   5422.00       -0.01514        0.09004
   5423.00       -0.01611        0.09016
   5424.00       -0.01709        0.09029
   5425.00       -0.01758        0.09041
   5426.00       -0.01807        0.09052
   5427.00       -0.01855        0.09062
   5428.00       -0.01904        0.09073
   5429.00       -0.01953        0.09084
   5430.00       -0.02002        0.09094
   5431.00       -0.02051        0.09105
   5432.00       -0.02100        0.09116
   5433.00       -0.02148        0.09126
   5434.00       -0.02197        0.09138
   5435.00       -0.02197        0.09151
   5436.00       -0.02197        0.09163
   5437.00       -0.02197        0.09177
   5438.00       -0.02197        0.09193
   5439.00       -0.02197        0.09209
   5440.00       -0.02197        0.09229
   5441.00       -0.02197        0.09248
   5442.00       -0.02197        0.09271
   5443.00       -0.02197        0.09296
   5444.00       -0.02148        0.09323
   5445.00       -0.02100        0.09352
   5446.00       -0.02051        0.09386
   5447.00       -0.02002        0.09422
   5448.00       -0.01953        0.09462
   5449.00       -0.01904        0.09506
   5450.00       -0.01855        0.09554
   5451.00       -0.01807        0.09605
   5452.00       -0.01758        0.09662
   5453.00       -0.01709        0.09721
   5454.00       -0.01660        0.09787
   5455.00       -0.01611        0.09859
   5456.00       -0.01562        0.09935
   5457.00       -0.01465        0.10016
   5458.00       -0.01367        0.10103
   5459.00       -0.01270        0.10194
   5460.00       -0.01172        0.10294
   5461.00       -0.01074        0.10397
   5462.00       -0.00977        0.10509
   5463.00       -0.00879        0.10625
   5464.00       -0.00781        0.10748
   5465.00       -0.00684        0.10876
   5466.00       -0.00586        0.11012
   5467.00       -0.00488        0.11154
   5468.00       -0.00391        0.11302
   5469.00       -0.00293        0.11456
   5470.00       -0.00195        0.11617
   5471.00       -0.00098        0.11784
   5472.00        0.00000        0.11957
   5473.00        0.00049        0.12137
   5474.00        0.00098        0.12321
   5475.00        0.00146        0.12512
   5476.00        0.00195        0.12709
   5477.00        0.00244        0.12910
   5478.00        0.00293        0.13118
   5479.00        0.00342        0.13330
   5480.00        0.00391        0.13547
   5481.00        0.00439        0.13770
   5482.00        0.00488        0.13995
   5483.00        0.00537        0.14226
   5484.00        0.00586        0.14459
   5485.00        0.00635        0.14697
   5486.00        0.00684        0.14938
   5487.00        0.00732        0.15181
   5488.00        0.00781        0.15427
   5489.00        0.00781        0.15675
   5490.00        0.00781        0.15926
   5491.00        0.00781        0.16176
   5492.00        0.00781        0.16429
   5493.00        0.00781        0.16681
   5494.00        0.00781        0.16934
   5495.00        0.00781        0.17188
   5496.00        0.00781        0.17439
   5497.00        0.00781        0.17691
   5498.00        0.00781        0.17941
   5499.00        0.00781        0.18190
   5500.00        0.00781        0.18436
   5501.00        0.00781        0.18680
   5502.00        0.00781        0.18921
   5503.00        0.00781        0.19157
   5504.00        0.00732        0.19391
   5505.00        0.00684        0.19621
   5506.00        0.00635        0.19846
   5507.00        0.00586        0.20067
   5508.00        0.00537        0.20282
   5509.00        0.00488        0.20491
   5510.00        0.00439        0.20695
   5511.00        0.00391        0.20894
   5512.00        0.00342        0.21085
   5513.00        0.00293        0.21271
   5514.00        0.00244        0.21448
   5515.00        0.00195        0.21619
   5516.00        0.00146        0.21782
   5517.00        0.00098        0.21938
   5518.00        0.00049        0.22086
   5519.00        0.00000        0.22226
   5520.00       -0.00049        0.22357
   5521.00       -0.00098        0.22481
   5522.00       -0.00146        0.22595
   5523.00       -0.00195        0.22701
   5524.00       -0.00244        0.22798
   5525.00       -0.00293        0.22887
   5526.00       -0.00342        0.22966
   5527.00       -0.00391        0.23036
   5528.00       -0.00439        0.23097
   5529.00       -0.00488        0.23151
   5530.00       -0.00537        0.23193
   5531.00       -0.00537        0.23228
   5532.00       -0.00537        0.23254
   5533.00       -0.00537        0.23270
   5534.00       -0.00537        0.23277
   5535.00       -0.00537        0.23276
   5536.00       -0.00537        0.23265
   5537.00       -0.00537        0.23247
   5538.00       -0.00537        0.23219
   5539.00       -0.00537        0.23183
   5540.00       -0.00537        0.23138
   5541.00       -0.00537        0.23085
   5542.00       -0.00537        0.23024
   5543.00       -0.00537        0.22954
   5544.00       -0.00537        0.22878
   5545.00       -0.00537        0.22792
   5546.00       -0.00537        0.22699
   5547.00       -0.00537        0.22598
   5548.00       -0.00537        0.22491
   5549.00       -0.00537        0.22377
   5550.00       -0.00537        0.22255
   5551.00       -0.00537        0.22125
   5552.00       -0.00537        0.21989
   5553.00       -0.00537        0.21848
   5554.00       -0.00537        0.21698
   5555.00       -0.00537        0.21542
   5556.00       -0.00537        0.21381
   5557.00       -0.00537        0.21213
   5558.00       -0.00537        0.21039
   5559.00       -0.00537        0.20860
   5560.00       -0.00537        0.20674
   5561.00       -0.00537        0.20483
   5562.00       -0.00537        0.20287
   5563.00       -0.00537        0.20085
   5564.00       -0.00537        0.19878
   5565.00       -0.00537        0.19666
   5566.00       -0.00537        0.19447
   5567.00       -0.00537        0.19225
   5568.00       -0.00537        0.18997
   5569.00       -0.00537        0.18764
   5570.00       -0.00537        0.18526
   5571.00       -0.00537        0.18283
   5572.00       -0.00537        0.18034
   5573.00       -0.00537        0.17783
   5574.00       -0.00537        0.17525
   5575.00       -0.00537        0.17262
   5576.00       -0.00537        0.16995
   5577.00       -0.00537        0.16724
   5578.00       -0.00537        0.16447
   5579.00       -0.00537        0.16167
   5580.00       -0.00537        0.15880
   5581.00       -0.00537        0.15590
   5582.00       -0.00537        0.15294
   5583.00       -0.00537        0.14993
   5584.00       -0.00537        0.14688
   5585.00       -0.00537        0.14378
   5586.00       -0.00537        0.14064
   5587.00       -0.00537        0.13744
   5588.00       -0.00537        0.13420
   5589.00       -0.00537        0.13091
   5590.00       -0.00537        0.12758
   5591.00       -0.00537        0.12419
   5592.00       -0.00488        0.12076
   5593.00       -0.00439        0.11728
   5594.00       -0.00391        0.11375
   5595.00       -0.00342        0.11018
   5596.00       -0.00293        0.10655
   5597.00       -0.00244        0.10289
   5598.00       -0.00195        0.09918
   5599.00       -0.00146        0.09544
   5600.00       -0.00098        0.09164
   5601.00       -0.00049        0.08781
   5602.00        0.00000        0.08394
   5603.00        0.00049        0.08002
   5604.00        0.00098        0.07607
   5605.00        0.00146        0.07207
   5606.00        0.00195        0.06805
   5607.00        0.00244        0.06400
   5608.00        0.00293        0.05991
   5609.00        0.00342        0.05579
   5610.00        0.00391        0.05164
   5611.00        0.00439        0.04747
   5612.00        0.00488        0.04327
   5613.00        0.00537        0.03906
   5614.00        0.00586        0.03482
   5615.00        0.00635        0.03058
   5616.00        0.00684        0.02632
   5617.00        0.00732        0.02205
   5618.00        0.00781        0.01778
   5619.00        0.00830        0.01350
   5620.00        0.00879        0.00923
   5621.00        0.00928        0.00497
   5622.00        0.00977        0.00070
   5623.00        0.01025       -0.00354
   5624.00        0.01074       -0.00778
   5625.00        0.01123       -0.01199
   5626.00        0.01172       -0.01619
   5627.00        0.01221       -0.02036
   5628.00        0.01270       -0.02449
   5629.00        0.01318       -0.02859
   5630.00        0.01367       -0.03265
   5631.00        0.01416       -0.03668
   5632.00        0.01465       -0.04065
   5633.00        0.01514       -0.04459
   5634.00        0.01562       -0.04845
   5635.00        0.01611       -0.05226
   5636.00        0.01660       -0.05602
   5637.00        0.01709       -0.05969
   5638.00        0.01758       -0.06331
   5639.00        0.01807       -0.06686
   5640.00        0.01855       -0.07033
   5641.00        0.01904       -0.07372
   5642.00        0.01953       -0.07701
   5643.00        0.02002       -0.08023
   5644.00        0.02051       -0.08334
   5645.00        0.02100       -0.08638
   5646.00        0.02148       -0.08932
   5647.00        0.02197       -0.09215
   5648.00        0.02246       -0.09489
   5649.00        0.02295       -0.09752
   5650.00        0.02295       -0.10005
   5651.00        0.02295       -0.10246
   5652.00        0.02295       -0.10477
   5653.00        0.02295       -0.10696
   5654.00        0.02295       -0.10905
   5655.00        0.02295       -0.11102
   5656.00        0.02295       -0.11287
   5657.00        0.02295       -0.11459
   5658.00        0.02295       -0.11621
   5659.00        0.02246       -0.11772
   5660.00        0.02197       -0.11909
   5661.00        0.02148       -0.12036
   5662.00        0.02100       -0.12151
   5663.00        0.02051       -0.12253
   5664.00        0.02002       -0.12343
   5665.00        0.01953       -0.12422
   5666.00        0.01904       -0.12489
   5667.00        0.01855       -0.12546
   5668.00        0.01758       -0.12590
   5669.00        0.01660       -0.12624
   5670.00        0.01562       -0.12645
   5671.00        0.01465       -0.12657
   5672.00        0.01367       -0.12657
   5673.00        0.01270       -0.12648
   5674.00        0.01172       -0.12628
   5675.00        0.01074       -0.12599
   5676.00        0.00977       -0.12560
   5677.00        0.00879       -0.12511
   5678.00        0.00781       -0.12453
   5679.00        0.00684       -0.12386
   5680.00        0.00586       -0.12309
   5681.00        0.00488       -0.12227
   5682.00        0.00391       -0.12135
   5683.00        0.00293       -0.12036
   5684.00        0.00195       -0.11929
   5685.00        0.00098       -0.11816
   5686.00        0.00000       -0.11697
   5687.00       -0.00098       -0.11571
   5688.00       -0.00195       -0.11440
   5689.00       -0.00293       -0.11304
   5690.00       -0.00391       -0.11160
   5691.00       -0.00488       -0.11014
   5692.00       -0.00586       -0.10863
   5693.00       -0.00684       -0.10709
   5694.00       -0.00781       -0.10550
   5695.00       -0.00879       -0.10388
   5696.00       -0.00977       -0.10222
   5697.00       -0.01074       -0.10054
   5698.00       -0.01172       -0.09885
   5699.00       -0.01270       -0.09712
   5700.00       -0.01367       -0.09538
   5701.00       -0.01416       -0.09363
   5702.00       -0.01465       -0.09186
   5703.00       -0.01514       -0.09009
   5704.00       -0.01562       -0.08830
   5705.00       -0.01611       -0.08652
   5706.00       -0.01660       -0.08473
   5707.00       -0.01709       -0.08293
   5708.00       -0.01709       -0.08115
   5709.00       -0.01709       -0.07936
   5710.00       -0.01709       -0.07758
   5711.00       -0.01709       -0.07581
   5712.00       -0.01709       -0.07404
   5713.00       -0.01709       -0.07228
   5714.00       -0.01660       -0.07053
   5715.00       -0.01611       -0.06879
   5716.00       -0.01562       -0.06706
   5717.00       -0.01514       -0.06534
   5718.00       -0.01465       -0.06363
   5719.00       -0.01416       -0.06194
   5720.00       -0.01318       -0.06026
   5721.00       -0.01221       -0.05858
   5722.00       -0.01123       -0.05692
   5723.00       -0.01025       -0.05527
   5724.00       -0.00928       -0.05363
   5725.00       -0.00830       -0.05199
   5726.00       -0.00684       -0.05037
   5727.00       -0.00537       -0.04875
   5728.00       -0.00391       -0.04713
   5729.00       -0.00244       -0.04553
   5730.00       -0.00098       -0.04393
   5731.00        0.00049       -0.04231
   5732.00        0.00195       -0.04071
   5733.00        0.00342       -0.03911
   5734.00        0.00488       -0.03751
   5735.00        0.00635       -0.03589
   5736.00        0.00781       -0.03426
   5737.00        0.00928       -0.03262
   5738.00        0.01074       -0.03099
   5739.00        0.01270       -0.02933
   5740.00        0.01465       -0.02766
   5741.00        0.01660       -0.02597
   5742.00        0.01807       -0.02428
   5743.00        0.01953       -0.02254
   5744.00        0.02100       -0.02080
   5745.00        0.02246       -0.01901
   5746.00        0.02393       -0.01721
   5747.00        0.02539       -0.01540
   5748.00        0.02686       -0.01353
   5749.00        0.02832       -0.01164
   5750.00        0.02979       -0.00972
   5751.00        0.03125       -0.00775
   5752.00        0.03271       -0.00577
   5753.00        0.03418       -0.00372
   5754.00        0.03516       -0.00165
   5755.00        0.03613        0.00046
   5756.00        0.03711        0.00261
   5757.00        0.03809        0.00481
   5758.00        0.03906        0.00705
   5759.00        0.04004        0.00934
   5760.00        0.04053        0.01166
   5761.00        0.04102        0.01404
   5762.00        0.04150        0.01645
   5763.00        0.04199        0.01892
   5764.00        0.04248        0.02144
   5765.00        0.04248        0.02399
   5766.00        0.04248        0.02660
   5767.00        0.04248        0.02924
   5768.00        0.04248        0.03192
   5769.00        0.04248        0.03467
   5770.00        0.04199        0.03745
   5771.00        0.04150        0.04027
   5772.00        0.04102        0.04312
   5773.00        0.04053        0.04604
   5774.00        0.04004        0.04898
   5775.00        0.03906        0.05196
   5776.00        0.03809        0.05498
   5777.00        0.03711        0.05803
   5778.00        0.03613        0.06113
   5779.00        0.03516        0.06425
   5780.00        0.03418        0.06740
   5781.00        0.03271        0.07059
   5782.00        0.03125        0.07381
   5783.00        0.02979        0.07704
   5784.00        0.02832        0.08031
   5785.00        0.02686        0.08359
   5786.00        0.02539        0.08690
   5787.00        0.02393        0.09023
   5788.00        0.02246        0.09355
   5789.00        0.02051        0.09691
   5790.00        0.01855        0.10027
   5791.00        0.01660        0.10362
   5792.00        0.01465        0.10699
   5793.00        0.01270        0.11037
   5794.00        0.01074        0.11374
   5795.00        0.00879        0.11711
   5796.00        0.00684        0.12047
   5797.00        0.00488        0.12383
   5798.00        0.00293        0.12718
   5799.00        0.00098        0.13051
   5800.00       -0.00098        0.13383
   5801.00       -0.00293        0.13713
   5802.00       -0.00439        0.14041
   5803.00       -0.00586        0.14368
   5804.00       -0.00732        0.14691
   5805.00       -0.00879        0.15013
   5806.00       -0.01025        0.15332
   5807.00       -0.01172        0.15646
   5808.00       -0.01318        0.15959
   5809.00       -0.01465        0.16267
   5810.00       -0.01611        0.16573
   5811.00       -0.01709        0.16873
   5812.00       -0.01807        0.17171
   5813.00       -0.01904        0.17464
   5814.00       -0.02002        0.17751
   5815.00       -0.02100        0.18034
   5816.00       -0.02197        0.18314
   5817.00       -0.02295        0.18588
   5818.00       -0.02344        0.18858
   5819.00       -0.02393        0.19124
   5820.00       -0.02441        0.19383
   5821.00       -0.02490        0.19638
   5822.00       -0.02539        0.19888
   5823.00       -0.02588        0.20132
   5824.00       -0.02588        0.20372
   5825.00       -0.02588        0.20605
   5826.00       -0.02588        0.20834
   5827.00       -0.02588        0.21057
   5828.00       -0.02588        0.21275
   5829.00       -0.02588        0.21487
   5830.00       -0.02588        0.21693
   5831.00       -0.02588        0.21895
   5832.00       -0.02539        0.22092
   5833.00       -0.02490        0.22282
   5834.00       -0.02441        0.22467
   5835.00       -0.02393        0.22646
   5836.00       -0.02344        0.22820
   5837.00       -0.02295        0.22989
   5838.00       -0.02246        0.23151
   5839.00       -0.02197        0.23308
   5840.00       -0.02148        0.23460
   5841.00       -0.02100        0.23607
   5842.00       -0.02051        0.23747
   5843.00       -0.02002        0.23883
   5844.00       -0.01904        0.24013
   5845.00       -0.01807        0.24136
   5846.00       -0.01709        0.24255
   5847.00       -0.01611        0.24368
   5848.00       -0.01514        0.24477
   5849.00       -0.01416        0.24579
   5850.00       -0.01318        0.24675
   5851.00       -0.01221        0.24767
   5852.00       -0.01123        0.24852
   5853.00       -0.01025        0.24931
   5854.00       -0.00928        0.25006
   5855.00       -0.00879        0.25075
   5856.00       -0.00830        0.25137
   5857.00       -0.00781        0.25195
   5858.00       -0.00732        0.25246
   5859.00       -0.00684        0.25291
   5860.00       -0.00635        0.25331
   5861.00       -0.00586        0.25366
   5862.00       -0.00537        0.25394
   5863.00       -0.00488        0.25415
   5864.00       -0.00439        0.25430
   5865.00       -0.00391        0.25441
   5866.00       -0.00342        0.25444
   5867.00       -0.00293        0.25441
   5868.00       -0.00244        0.25430
   5869.00       -0.00195        0.25415
   5870.00       -0.00146        0.25392
   5871.00       -0.00098        0.25362
   5872.00       -0.00049        0.25327
   5873.00        0.00000        0.25282
   5874.00        0.00049        0.25232
   5875.00        0.00098        0.25175
   5876.00        0.00098        0.25111
   5877.00        0.00098        0.25040
   5878.00        0.00098        0.24960
   5879.00        0.00098        0.24875
   5880.00        0.00098        0.24782
   5881.00        0.00098        0.24680
   5882.00        0.00098        0.24571
   5883.00        0.00098        0.24455
   5884.00        0.00098        0.24332
   5885.00        0.00098        0.24199
   5886.00        0.00098        0.24060
   5887.00        0.00098        0.23912
   5888.00        0.00098        0.23756
   5889.00        0.00098        0.23593
   5890.00        0.00098        0.23421
   5891.00        0.00098        0.23242
   5892.00        0.00098        0.23055
   5893.00        0.00098        0.22858
   5894.00        0.00098        0.22655
   5895.00        0.00098        0.22443
   5896.00        0.00146        0.22223
   5897.00        0.00195        0.21994
   5898.00        0.00244        0.21759
   5899.00        0.00293        0.21515
   5900.00        0.00342        0.21263
   5901.00        0.00391        0.21002
   5902.00        0.00439        0.20735
   5903.00        0.00488        0.20461
   5904.00        0.00537        0.20177
   5905.00        0.00586        0.19887
   5906.00        0.00635        0.19588
   5907.00        0.00684        0.19283
   5908.00        0.00732        0.18970
   5909.00        0.00781        0.18649
   5910.00        0.00830        0.18323
   5911.00        0.00879        0.17989
   5912.00        0.00928        0.17647
   5913.00        0.00977        0.17300
   5914.00        0.01025        0.16946
   5915.00        0.01074        0.16586
   5916.00        0.01123        0.16219
   5917.00        0.01172        0.15846
   5918.00        0.01172        0.15469
   5919.00        0.01172        0.15085
   5920.00        0.01172        0.14696
   5921.00        0.01172        0.14301
   5922.00        0.01172        0.13902
   5923.00        0.01172        0.13498
   5924.00        0.01172        0.13089
   5925.00        0.01172        0.12675
   5926.00        0.01172        0.12257
   5927.00        0.01172        0.11836
   5928.00        0.01172        0.11412
   5929.00        0.01172        0.10983
   5930.00        0.01123        0.10551
   5931.00        0.01074        0.10115
   5932.00        0.01025        0.09679
   5933.00        0.00977        0.09238
   5934.00        0.00928        0.08795
   5935.00        0.00879        0.08350
   5936.00        0.00830        0.07903
   5937.00        0.00781        0.07454
   5938.00        0.00732        0.07004
   5939.00        0.00635        0.06554
   5940.00        0.00537        0.06100
   5941.00        0.00439        0.05647
   5942.00        0.00342        0.05194
   5943.00        0.00244        0.04741
   5944.00        0.00146        0.04286
   5945.00        0.00049        0.03833
   5946.00       -0.00049        0.03380
   5947.00       -0.00146        0.02927
   5948.00       -0.00293        0.02475
   5949.00       -0.00439        0.02023
   5950.00       -0.00586        0.01575
   5951.00       -0.00732        0.01126
   5952.00       -0.00879        0.00681
   5953.00       -0.01025        0.00235
   5954.00       -0.01172       -0.00208
   5955.00       -0.01318       -0.00647
   5956.00       -0.01465       -0.01083
   5957.00       -0.01611       -0.01518
   5958.00       -0.01758       -0.01950
   5959.00       -0.01904       -0.02377
   5960.00       -0.02051       -0.02802
   5961.00       -0.02197       -0.03223
   5962.00       -0.02344       -0.03641
   5963.00       -0.02490       -0.04053
   5964.00       -0.02637       -0.04462
   5965.00       -0.02783       -0.04866
   5966.00       -0.02930       -0.05264
   5967.00       -0.03076       -0.05658
   5968.00       -0.03174       -0.06047
   5969.00       -0.03271       -0.06432
   5970.00       -0.03369       -0.06808
   5971.00       -0.03467       -0.07181
   5972.00       -0.03564       -0.07545
   5973.00       -0.03662       -0.07906
   5974.00       -0.03760       -0.08258
   5975.00       -0.03809       -0.08604
   5976.00       -0.03857       -0.08943
   5977.00       -0.03906       -0.09274
   5978.00       -0.03955       -0.09598
   5979.00       -0.04004       -0.09915
   5980.00       -0.04004       -0.10223
   5981.00       -0.04004       -0.10522
   5982.00       -0.04004       -0.10814
   5983.00       -0.04004       -0.11098
   5984.00       -0.03955       -0.11372
   5985.00       -0.03906       -0.11636
   5986.00       -0.03857       -0.11893
   5987.00       -0.03809       -0.12138
   5988.00       -0.03760       -0.12375
   5989.00       -0.03662       -0.12601
   5990.00       -0.03564       -0.12817
   5991.00       -0.03467       -0.13023
   5992.00       -0.03369       -0.13219
   5993.00       -0.03223       -0.13402
   5994.00       -0.03076       -0.13576
   5995.00       -0.02930       -0.13737
   5996.00       -0.02783       -0.13889
   5997.00       -0.02637       -0.14029
   5998.00       -0.02441       -0.14156
   5999.00       -0.02246       -0.14272
   6000.00       -0.02051       -0.14377
   6001.00       -0.01855       -0.14468
   6002.00       -0.01660       -0.14549
   6003.00       -0.01465       -0.14616
   6004.00       -0.01221       -0.14671
   6005.00       -0.00977       -0.14716
   6006.00       -0.00732       -0.14746
   6007.00       -0.00488       -0.14764
   6008.00       -0.00244       -0.14769
   6009.00        0.00000       -0.14763
   6010.00        0.00244       -0.14743
   6011.00        0.00488       -0.14711
   6012.00        0.00732       -0.14665
   6013.00        0.00977       -0.14609
   6014.00        0.01221       -0.14539
   6015.00        0.01465       -0.14458
   6016.00        0.01709       -0.14363
   6017.00        0.01953       -0.14256
   6018.00        0.02197       -0.14139
   6019.00        0.02441       -0.14009
   6020.00        0.02686       -0.13867
   6021.00        0.02930       -0.13713
   6022.00        0.03125       -0.13550
   6023.00        0.03320       -0.13373
   6024.00        0.03516       -0.13187
   6025.00        0.03711       -0.12990
   6026.00        0.03906       -0.12784
   6027.00        0.04102       -0.12566
   6028.00        0.04248       -0.12340
   6029.00        0.04395       -0.12103
   6030.00        0.04541       -0.11858
   6031.00        0.04688       -0.11604
   6032.00        0.04834       -0.11342
   6033.00        0.04932       -0.11073
   6034.00        0.05029       -0.10796
   6035.00        0.05127       -0.10512
   6036.00        0.05225       -0.10220
   6037.00        0.05273       -0.09924
   6038.00        0.05322       -0.09621
   6039.00        0.05371       -0.09312
   6040.00        0.05371       -0.09000
   6041.00        0.05371       -0.08682
   6042.00        0.05371       -0.08362
   6043.00        0.05371       -0.08037
   6044.00        0.05322       -0.07710
   6045.00        0.05273       -0.07381
   6046.00        0.05225       -0.07048
   6047.00        0.05176       -0.06715
   6048.00        0.05078       -0.06381
   6049.00        0.04980       -0.06046
   6050.00        0.04883       -0.05711
   6051.00        0.04785       -0.05377
   6052.00        0.04639       -0.05043
   6053.00        0.04492       -0.04710
   6054.00        0.04346       -0.04381
   6055.00        0.04199       -0.04053
   6056.00        0.04053       -0.03728
   6057.00        0.03857       -0.03404
   6058.00        0.03662       -0.03085
   6059.00        0.03467       -0.02771
   6060.00        0.03271       -0.02460
   6061.00        0.03076       -0.02153
   6062.00        0.02881       -0.01851
   6063.00        0.02686       -0.01555
   6064.00        0.02490       -0.01265
   6065.00        0.02295       -0.00980
   6066.00        0.02100       -0.00700
   6067.00        0.01904       -0.00429
   6068.00        0.01660       -0.00162
   6069.00        0.01416        0.00098
   6070.00        0.01172        0.00349
   6071.00        0.00977        0.00595
   6072.00        0.00781        0.00833
   6073.00        0.00586        0.01065
   6074.00        0.00391        0.01288
   6075.00        0.00195        0.01505
   6076.00        0.00000        0.01714
   6077.00       -0.00195        0.01915
   6078.00       -0.00391        0.02109
   6079.00       -0.00586        0.02296
   6080.00       -0.00781        0.02477
   6081.00       -0.00977        0.02649
   6082.00       -0.01172        0.02814
   6083.00       -0.01318        0.02972
   6084.00       -0.01465        0.03125
   6085.00       -0.01611        0.03270
   6086.00       -0.01758        0.03409
   6087.00       -0.01904        0.03542
   6088.00       -0.02002        0.03668
   6089.00       -0.02100        0.03790
   6090.00       -0.02197        0.03906
   6091.00       -0.02295        0.04018
   6092.00       -0.02393        0.04124
   6093.00       -0.02441        0.04227
   6094.00       -0.02490        0.04324
   6095.00       -0.02539        0.04419
   6096.00       -0.02588        0.04509
   6097.00       -0.02637        0.04597
   6098.00       -0.02637        0.04683
   6099.00       -0.02637        0.04767
   6100.00       -0.02637        0.04849
   6101.00       -0.02637        0.04929
   6102.00       -0.02637        0.05009
   6103.00       -0.02588        0.05089
   6104.00       -0.02539        0.05168
   6105.00       -0.02490        0.05247
   6106.00       -0.02441        0.05327
   6107.00       -0.02393        0.05409
   6108.00       -0.02344        0.05492
   6109.00       -0.02246        0.05577
   6110.00       -0.02148        0.05666
   6111.00       -0.02051        0.05756
   6112.00       -0.01953        0.05850
   6113.00       -0.01855        0.05948
   6114.00       -0.01758        0.06049
   6115.00       -0.01660        0.06155
   6116.00       -0.01514        0.06265
   6117.00       -0.01367        0.06381
   6118.00       -0.01221        0.06503
   6119.00       -0.01074        0.06630
   6120.00       -0.00928        0.06763
   6121.00       -0.00781        0.06902
   6122.00       -0.00635        0.07048
   6123.00       -0.00488        0.07201
   6124.00       -0.00342        0.07361
   6125.00       -0.00195        0.07527
   6126.00       -0.00049        0.07703
   6127.00        0.00098        0.07884
   6128.00        0.00244        0.08075
   6129.00        0.00391        0.08273
   6130.00        0.00537        0.08479
   6131.00        0.00684        0.08693
   6132.00        0.00830        0.08917
   6133.00        0.00977        0.09148
   6134.00        0.01123        0.09387
   6135.00        0.01221        0.09636
   6136.00        0.01318        0.09892
   6137.00        0.01416        0.10158
   6138.00        0.01514        0.10432
   6139.00        0.01611        0.10715
   6140.00        0.01709        0.11005
   6141.00        0.01807        0.11304
   6142.00        0.01904        0.11610
   6143.00        0.02002        0.11925
   6144.00        0.02100        0.12248
   6145.00        0.02148        0.12578
   6146.00        0.02197        0.12915
   6147.00        0.02246        0.13260
   6148.00        0.02295        0.13612
   6149.00        0.02344        0.13971
   6150.00        0.02393        0.14337
   6151.00        0.02441        0.14709
   6152.00        0.02490        0.15086
   6153.00        0.02539        0.15469
   6154.00        0.02539        0.15858
   6155.00        0.02539        0.16252
   6156.00        0.02539        0.16650
   6157.00        0.02539        0.17053
   6158.00        0.02539        0.17459
   6159.00        0.02539        0.17870
   6160.00        0.02539        0.18282
   6161.00        0.02539        0.18698
   6162.00        0.02539        0.19116
   6163.00        0.02539        0.19536
   6164.00        0.02490        0.19957
   6165.00        0.02441        0.20380
   6166.00        0.02393        0.20802
   6167.00        0.02344        0.21225
   6168.00        0.02295        0.21648
   6169.00        0.02246        0.22069
   6170.00        0.02197        0.22490
   6171.00        0.02148        0.22908
   6172.00        0.02100        0.23325
   6173.00        0.02051        0.23738
   6174.00        0.02002        0.24149
   6175.00        0.01953        0.24556
   6176.00        0.01904        0.24959
   6177.00        0.01855        0.25359
   6178.00        0.01807        0.25752
   6179.00        0.01758        0.26140
   6180.00        0.01709        0.26523
   6181.00        0.01611        0.26898
   6182.00        0.01514        0.27269
   6183.00        0.01416        0.27631
   6184.00        0.01318        0.27986
   6185.00        0.01221        0.28334
   6186.00        0.01123        0.28673
   6187.00        0.01025        0.29004
   6188.00        0.00928        0.29324
   6189.00        0.00830        0.29637
   6190.00        0.00732        0.29939
   6191.00        0.00635        0.30232
   6192.00        0.00537        0.30515
   6193.00        0.00439        0.30786
   6194.00        0.00342        0.31047
   6195.00        0.00244        0.31297
   6196.00        0.00146        0.31537
   6197.00        0.00049        0.31763
   6198.00       -0.00049        0.31978
   6199.00       -0.00146        0.32181
   6200.00       -0.00244        0.32373
   6201.00       -0.00293        0.32552
   6202.00       -0.00342        0.32718
   6203.00       -0.00391        0.32872
   6204.00       -0.00439        0.33012
   6205.00       -0.00488        0.33141
   6206.00       -0.00537        0.33257
   6207.00       -0.00586        0.33359
   6208.00       -0.00635        0.33449
   6209.00       -0.00684        0.33525
   6210.00       -0.00732        0.33589
   6211.00       -0.00781        0.33641
   6212.00       -0.00830        0.33679
   6213.00       -0.00879        0.33705
   6214.00       -0.00928        0.33717
   6215.00       -0.00977        0.33719
   6216.00       -0.01025        0.33707
   6217.00       -0.01074        0.33684
   6218.00       -0.01123        0.33649
   6219.00       -0.01172        0.33601
   6220.00       -0.01221        0.33542
   6221.00       -0.01270        0.33472
   6222.00       -0.01318        0.33391
   6223.00       -0.01367        0.33299
   6224.00       -0.01416        0.33195
   6225.00       -0.01465        0.33084
   6226.00       -0.01514        0.32961
   6227.00       -0.01562        0.32829
   6228.00       -0.01611        0.32689
   6229.00       -0.01660        0.32538
   6230.00       -0.01709        0.32381
   6231.00       -0.01758        0.32214
   6232.00       -0.01807        0.32040
   6233.00       -0.01855        0.31859
   6234.00       -0.01904        0.31671
   6235.00       -0.01953        0.31477
   6236.00       -0.02002        0.31277
   6237.00       -0.02002        0.31071
   6238.00       -0.02002        0.30861
   6239.00       -0.02002        0.30646
   6240.00       -0.02002        0.30426
   6241.00       -0.02002        0.30203
   6242.00       -0.02002        0.29977
   6243.00       -0.02002        0.29749
   6244.00       -0.02002        0.29518
   6245.00       -0.02002        0.29285
   6246.00       -0.02002        0.29051
   6247.00       -0.01953        0.28816
   6248.00       -0.01904        0.28580
   6249.00       -0.01855        0.28345
   6250.00       -0.01807        0.28110
   6251.00       -0.01758        0.27875
   6252.00       -0.01709        0.27643
   6253.00       -0.01660        0.27411
   6254.00       -0.01611        0.27180
   6255.00       -0.01562        0.26953
   6256.00       -0.01465        0.26729
   6257.00       -0.01367        0.26506
   6258.00       -0.01270        0.26288
   6259.00       -0.01172        0.26073
   6260.00       -0.01074        0.25862
   6261.00       -0.00977        0.25655
   6262.00       -0.00879        0.25450
   6263.00       -0.00781        0.25252
   6264.00       -0.00684        0.25058
   6265.00       -0.00586        0.24869
   6266.00       -0.00439        0.24683
   6267.00       -0.00293        0.24503
   6268.00       -0.00146        0.24329
   6269.00        0.00000        0.24158
   6270.00        0.00146        0.23993
   6271.00        0.00293        0.23833
   6272.00        0.00439        0.23677
   6273.00        0.00586        0.23528
   6274.00        0.00732        0.23381
   6275.00        0.00879        0.23241
   6276.00        0.01025        0.23103
   6277.00        0.01172        0.22971
   6278.00        0.01318        0.22842
   6279.00        0.01465        0.22717
   6280.00        0.01611        0.22595
   6281.00        0.01758        0.22478
   6282.00        0.01904        0.22363
   6283.00        0.02051        0.22250
   6284.00        0.02197        0.22141
   6285.00        0.02295        0.22032
   6286.00        0.02393        0.21925
   6287.00        0.02490        0.21820
   6288.00        0.02588        0.21715
   6289.00        0.02686        0.21611
   6290.00        0.02783        0.21506
   6291.00        0.02881        0.21400
   6292.00        0.02979        0.21295
   6293.00        0.03027        0.21187
   6294.00        0.03076        0.21078
   6295.00        0.03125        0.20966
   6296.00        0.03174        0.20851
   6297.00        0.03223        0.20734
   6298.00        0.03271        0.20612
   6299.00        0.03271        0.20486
   6300.00        0.03271        0.20357
   6301.00        0.03271        0.20221
   6302.00        0.03271        0.20081
   6303.00        0.03271        0.19933
   6304.00        0.03223        0.19780
   6305.00        0.03174        0.19621
   6306.00        0.03125        0.19453
   6307.00        0.03076        0.19279
   6308.00        0.03027        0.19098
   6309.00        0.02930        0.18909
   6310.00        0.02832        0.18712
   6311.00        0.02734        0.18506
   6312.00        0.02637        0.18291
   6313.00        0.02539        0.18066
   6314.00        0.02441        0.17834
   6315.00        0.02295        0.17593
   6316.00        0.02148        0.17342
   6317.00        0.02002        0.17082
   6318.00        0.01855        0.16814
   6319.00        0.01709        0.16534
   6320.00        0.01562        0.16248
   6321.00        0.01416        0.15950
   6322.00        0.01270        0.15645
   6323.00        0.01074        0.15331
   6324.00        0.00879        0.15009
   6325.00        0.00684        0.14677
   6326.00        0.00488        0.14339
   6327.00        0.00293        0.13992
   6328.00        0.00098        0.13638
   6329.00       -0.00098        0.13277
   6330.00       -0.00293        0.12909
   6331.00       -0.00488        0.12537
   6332.00       -0.00684        0.12158
   6333.00       -0.00879        0.11774
   6334.00       -0.01074        0.11386
   6335.00       -0.01270        0.10994
   6336.00       -0.01465        0.10599
   6337.00       -0.01611        0.10201
   6338.00       -0.01758        0.09801
   6339.00       -0.01904        0.09399
   6340.00       -0.02051        0.08998
   6341.00       -0.02197        0.08597
   6342.00       -0.02344        0.08197
   6343.00       -0.02490        0.07799
   6344.00       -0.02637        0.07404
   6345.00       -0.02734        0.07011
   6346.00       -0.02832        0.06622
   6347.00       -0.02930        0.06239
   6348.00       -0.03027        0.05862
   6349.00       -0.03125        0.05492
   6350.00       -0.03223        0.05127
   6351.00       -0.03271        0.04771
   6352.00       -0.03320        0.04425
   6353.00       -0.03369        0.04089
   6354.00       -0.03418        0.03763
   6355.00       -0.03418        0.03448
   6356.00       -0.03418        0.03146
   6357.00       -0.03418        0.02856
   6358.00       -0.03418        0.02580
   6359.00       -0.03418        0.02318
   6360.00       -0.03369        0.02071
   6361.00       -0.03320        0.01839
   6362.00       -0.03271        0.01624
   6363.00       -0.03223        0.01425
   6364.00       -0.03174        0.01242
   6365.00       -0.03076        0.01079
   6366.00       -0.02979        0.00934
   6367.00       -0.02881        0.00806
   6368.00       -0.02783        0.00699
   6369.00       -0.02686        0.00609
   6370.00       -0.02588        0.00540
   6371.00       -0.02441        0.00491
   6372.00       -0.02295        0.00464
   6373.00       -0.02148        0.00455
   6374.00       -0.02002        0.00467
   6375.00       -0.01855        0.00500
   6376.00       -0.01709        0.00554
   6377.00       -0.01562        0.00627
   6378.00       -0.01416        0.00722
   6379.00       -0.01270        0.00838
   6380.00       -0.01123        0.00974
   6381.00       -0.00977        0.01129
   6382.00       -0.00830        0.01305
   6383.00       -0.00684        0.01500
   6384.00       -0.00537        0.01715
   6385.00       -0.00391        0.01949
   6386.00       -0.00244        0.02202
   6387.00       -0.00098        0.02472
   6388.00        0.00049        0.02760
   6389.00        0.00195        0.03065
   6390.00        0.00342        0.03387
   6391.00        0.00488        0.03725
   6392.00        0.00635        0.04079
   6393.00        0.00781        0.04446
   6394.00        0.00928        0.04828
   6395.00        0.01074        0.05223
   6396.00        0.01221        0.05630
   6397.00        0.01367        0.06049
   6398.00        0.01514        0.06479
   6399.00        0.01660        0.06920
   6400.00        0.01807        0.07370
   6401.00        0.01904        0.07828
   6402.00        0.02002        0.08293
   6403.00        0.02100        0.08766
   6404.00        0.02197        0.09245
   6405.00        0.02295        0.09729
   6406.00        0.02393        0.10217
   6407.00        0.02441        0.10707
   6408.00        0.02490        0.11201
   6409.00        0.02539        0.11697
   6410.00        0.02588        0.12193
   6411.00        0.02637        0.12689
   6412.00        0.02686        0.13184
   6413.00        0.02734        0.13678
   6414.00        0.02734        0.14168
   6415.00        0.02734        0.14656
   6416.00        0.02734        0.15140
   6417.00        0.02734        0.15617
   6418.00        0.02734        0.16090
   6419.00        0.02734        0.16559
   6420.00        0.02686        0.17018
   6421.00        0.02637        0.17471
   6422.00        0.02588        0.17915
   6423.00        0.02539        0.18352
   6424.00        0.02490        0.18777
   6425.00        0.02441        0.19194
   6426.00        0.02393        0.19601
   6427.00        0.02295        0.19997
   6428.00        0.02197        0.20383
   6429.00        0.02100        0.20757
   6430.00        0.02002        0.21118
   6431.00        0.01904        0.21468
   6432.00        0.01807        0.21805
   6433.00        0.01709        0.22130
   6434.00        0.01611        0.22443
   6435.00        0.01514        0.22742
   6436.00        0.01416        0.23029
   6437.00        0.01318        0.23302
   6438.00        0.01221        0.23561
   6439.00        0.01123        0.23808
   6440.00        0.01025        0.24043
   6441.00        0.00928        0.24265
   6442.00        0.00830        0.24472
   6443.00        0.00732        0.24667
   6444.00        0.00635        0.24850
   6445.00        0.00537        0.25021
   6446.00        0.00439        0.25180
   6447.00        0.00342        0.25325
   6448.00        0.00244        0.25461
   6449.00        0.00146        0.25583
   6450.00        0.00049        0.25696
   6451.00       -0.00049        0.25797
   6452.00       -0.00146        0.25887
   6453.00       -0.00244        0.25967
   6454.00       -0.00342        0.26039
   6455.00       -0.00439        0.26100
   6456.00       -0.00537        0.26154
   6457.00       -0.00635        0.26198
   6458.00       -0.00732        0.26233
   6459.00       -0.00830        0.26262
   6460.00       -0.00928        0.26283
   6461.00       -0.01025        0.26299
   6462.00       -0.01123        0.26308
   6463.00       -0.01221        0.26311
   6464.00       -0.01318        0.26308
   6465.00       -0.01416        0.26300
   6466.00       -0.01514        0.26288
   6467.00       -0.01611        0.26273
   6468.00       -0.01709        0.26253
   6469.00       -0.01807        0.26230
   6470.00       -0.01904        0.26205
   6471.00       -0.02002        0.26178
   6472.00       -0.02100        0.26149
   6473.00       -0.02197        0.26118
   6474.00       -0.02295        0.26086
   6475.00       -0.02344        0.26053
   6476.00       -0.02393        0.26021
   6477.00       -0.02441        0.25987
   6478.00       -0.02490        0.25955
   6479.00       -0.02539        0.25923
   6480.00       -0.02588        0.25891
   6481.00       -0.02637        0.25861
   6482.00       -0.02686        0.25832
   6483.00       -0.02734        0.25806
   6484.00       -0.02783        0.25780
   6485.00       -0.02832        0.25757
   6486.00       -0.02881        0.25735
   6487.00       -0.02930        0.25717
   6488.00       -0.02979        0.25700
   6489.00       -0.02979        0.25688
   6490.00       -0.02979        0.25677
   6491.00       -0.02979        0.25668
   6492.00       -0.02979        0.25664
   6493.00       -0.02979        0.25662
   6494.00       -0.02979        0.25662
   6495.00       -0.02979        0.25665
   6496.00       -0.02979        0.25673
   6497.00       -0.02979        0.25682
   6498.00       -0.02979        0.25694
   6499.00       -0.02979        0.25710
   6500.00       -0.02979        0.25726
   6501.00       -0.02979        0.25748
   6502.00       -0.02930        0.25771
   6503.00       -0.02881        0.25795
   6504.00       -0.02832        0.25822
   6505.00       -0.02783        0.25851
   6506.00       -0.02734        0.25883
   6507.00       -0.02686        0.25917
   6508.00       -0.02637        0.25952
   6509.00       -0.02588        0.25989
   6510.00       -0.02539        0.26025
   6511.00       -0.02490        0.26065
   6512.00       -0.02441        0.26105
   6513.00       -0.02393        0.26144
   6514.00       -0.02344        0.26186
   6515.00       -0.02246        0.26225
   6516.00       -0.02148        0.26266
   6517.00       -0.02051        0.26308
   6518.00       -0.01953        0.26347
   6519.00       -0.01855        0.26387
   6520.00       -0.01758        0.26427
   6521.00       -0.01660        0.26463
   6522.00       -0.01562        0.26500
   6523.00       -0.01465        0.26535
   6524.00       -0.01367        0.26569
   6525.00       -0.01270        0.26601
   6526.00       -0.01172        0.26630
   6527.00       -0.01074        0.26657
   6528.00       -0.00977        0.26682
   6529.00       -0.00879        0.26703
   6530.00       -0.00781        0.26723
   6531.00       -0.00684        0.26740
   6532.00       -0.00586        0.26752
   6533.00       -0.00488        0.26762
   6534.00       -0.00391        0.26768
   6535.00       -0.00293        0.26772
   6536.00       -0.00195        0.26772
   6537.00       -0.00098        0.26767
   6538.00        0.00000        0.26758
   6539.00        0.00098        0.26746
   6540.00        0.00195        0.26729
   6541.00        0.00293        0.26709
   6542.00        0.00391        0.26685
   6543.00        0.00488        0.26656
   6544.00        0.00586        0.26622
   6545.00        0.00684        0.26585
   6546.00        0.00781        0.26543
   6547.00        0.00879        0.26497
   6548.00        0.00977        0.26447
   6549.00        0.01074        0.26392
   6550.00        0.01172        0.26334
   6551.00        0.01270        0.26270
   6552.00        0.01367        0.26202
   6553.00        0.01465        0.26131
   6554.00        0.01562        0.26054
   6555.00        0.01660        0.25975
   6556.00        0.01758        0.25891
   6557.00        0.01855        0.25803
   6558.00        0.01953        0.25711
   6559.00        0.02051        0.25616
   6560.00        0.02148        0.25517
   6561.00        0.02197        0.25415
   6562.00        0.02246        0.25308
   6563.00        0.02295        0.25200
   6564.00        0.02344        0.25087
   6565.00        0.02393        0.24971
   6566.00        0.02441        0.24852
   6567.00        0.02490        0.24730
   6568.00        0.02539        0.24606
   6569.00        0.02588        0.24480
   6570.00        0.02637        0.24350
   6571.00        0.02637        0.24217
   6572.00        0.02637        0.24083
   6573.00        0.02637        0.23947
   6574.00        0.02637        0.23808
   6575.00        0.02637        0.23669
   6576.00        0.02637        0.23528
   6577.00        0.02637        0.23384
   6578.00        0.02637        0.23239
   6579.00        0.02588        0.23093
   6580.00        0.02539        0.22945
   6581.00        0.02490        0.22795
   6582.00        0.02441        0.22646
   6583.00        0.02393        0.22495
   6584.00        0.02344        0.22343
   6585.00        0.02295        0.22191
   6586.00        0.02246        0.22037
   6587.00        0.02197        0.21883
   6588.00        0.02100        0.21729
   6589.00        0.02002        0.21574
   6590.00        0.01904        0.21419
   6591.00        0.01807        0.21262
   6592.00        0.01709        0.21106
   6593.00        0.01611        0.20949
   6594.00        0.01514        0.20793
   6595.00        0.01416        0.20636
   6596.00        0.01318        0.20479
   6597.00        0.01221        0.20320
   6598.00        0.01123        0.20163
   6599.00        0.01025        0.20004
   6600.00        0.00928        0.19847
   6601.00        0.00830        0.19688
   6602.00        0.00732        0.19530
   6603.00        0.00635        0.19371
   6604.00        0.00537        0.19212
   6605.00        0.00439        0.19052
   6606.00        0.00342        0.18893
   6607.00        0.00244        0.18733
   6608.00        0.00146        0.18573
   6609.00        0.00049        0.18411
   6610.00        0.00000        0.18251
   6611.00       -0.00049        0.18089
   6612.00       -0.00098        0.17926
   6613.00       -0.00146        0.17763
   6614.00       -0.00195        0.17599
   6615.00       -0.00244        0.17436
   6616.00       -0.00293        0.17271
   6617.00       -0.00342        0.17105
   6618.00       -0.00391        0.16940
   6619.00       -0.00439        0.16772
   6620.00       -0.00439        0.16605
   6621.00       -0.00439        0.16437
   6622.00       -0.00439        0.16266
   6623.00       -0.00439        0.16096
   6624.00       -0.00439        0.15924
   6625.00       -0.00439        0.15753
   6626.00       -0.00439        0.15579
   6627.00       -0.00439        0.15405
   6628.00       -0.00439        0.15230
   6629.00       -0.00391        0.15054
   6630.00       -0.00342        0.14877
   6631.00       -0.00293        0.14700
   6632.00       -0.00244        0.14522
   6633.00       -0.00195        0.14342
   6634.00       -0.00146        0.14162
   6635.00       -0.00098        0.13982
   6636.00       -0.00049        0.13802
   6637.00        0.00000        0.13620
   6638.00        0.00049        0.13438
   6639.00        0.00098        0.13255
   6640.00        0.00195        0.13074
   6641.00        0.00293        0.12891
   6642.00        0.00391        0.12709
   6643.00        0.00488        0.12527
   6644.00        0.00586        0.12346
   6645.00        0.00684        0.12164
   6646.00        0.00781        0.11984
   6647.00        0.00879        0.11806
   6648.00        0.00977        0.11627
   6649.00        0.01074        0.11450
   6650.00        0.01172        0.11275
   6651.00        0.01270        0.11101
   6652.00        0.01367        0.10928
   6653.00        0.01416        0.10759
   6654.00        0.01465        0.10591
   6655.00        0.01514        0.10426
   6656.00        0.01562        0.10265
   6657.00        0.01611        0.10104
   6658.00        0.01660        0.09949
   6659.00        0.01709        0.09796
   6660.00        0.01758        0.09648
   6661.00        0.01807        0.09503
   6662.00        0.01855        0.09363
   6663.00        0.01904        0.09227
   6664.00        0.01953        0.09096
   6665.00        0.01953        0.08969
   6666.00        0.01953        0.08849
   6667.00        0.01953        0.08733
   6668.00        0.01953        0.08623
   6669.00        0.01953        0.08519
   6670.00        0.01953        0.08421
   6671.00        0.01953        0.08328
   6672.00        0.01953        0.08244
   6673.00        0.01953        0.08165
   6674.00        0.01904        0.08093
   6675.00        0.01855        0.08029
   6676.00        0.01807        0.07971
   6677.00        0.01758        0.07922
   6678.00        0.01709        0.07880
   6679.00        0.01660        0.07845
   6680.00        0.01611        0.07817
   6681.00        0.01562        0.07799
   6682.00        0.01514        0.07787
   6683.00        0.01416        0.07784
   6684.00        0.01318        0.07788
   6685.00        0.01221        0.07802
   6686.00        0.01123        0.07822
   6687.00        0.01025        0.07851
   6688.00        0.00928        0.07887
   6689.00        0.00830        0.07933
   6690.00        0.00732        0.07985
   6691.00        0.00635        0.08046
   6692.00        0.00537        0.08115
   6693.00        0.00439        0.08191
   6694.00        0.00342        0.08273
   6695.00        0.00244        0.08365
   6696.00        0.00146        0.08463
   6697.00        0.00049        0.08568
   6698.00       -0.00049        0.08679
   6699.00       -0.00146        0.08798
   6700.00       -0.00244        0.08922
   6701.00       -0.00342        0.09053
   6702.00       -0.00439        0.09190
   6703.00       -0.00537        0.09332
   6704.00       -0.00635        0.09479
   6705.00       -0.00732        0.09631
   6706.00       -0.00830        0.09789
   6707.00       -0.00879        0.09950
   6708.00       -0.00928        0.10115
   6709.00       -0.00977        0.10284
   6710.00       -0.01025        0.10455
   6711.00       -0.01074        0.10631
   6712.00       -0.01123        0.10809
   6713.00       -0.01172        0.10988
   6714.00       -0.01221        0.11169
   6715.00       -0.01270        0.11354
   6716.00       -0.01318        0.11537
   6717.00       -0.01367        0.11722
   6718.00       -0.01367        0.11908
   6719.00       -0.01367        0.12093
   6720.00       -0.01367        0.12277
   6721.00       -0.01367        0.12462
   6722.00       -0.01367        0.12645
   6723.00       -0.01367        0.12827
   6724.00       -0.01367        0.13007
   6725.00       -0.01367        0.13185
   6726.00       -0.01367        0.13361
   6727.00       -0.01367        0.13533
   6728.00       -0.01318        0.13704
   6729.00       -0.01270        0.13870
   6730.00       -0.01221        0.14034
   6731.00       -0.01172        0.14194
   6732.00       -0.01123        0.14349
   6733.00       -0.01074        0.14502
   6734.00       -0.01025        0.14648
   6735.00       -0.00977        0.14792
   6736.00       -0.00928        0.14931
   6737.00       -0.00879        0.15065
   6738.00       -0.00830        0.15193
   6739.00       -0.00781        0.15317
   6740.00       -0.00732        0.15436
   6741.00       -0.00684        0.15550
   6742.00       -0.00635        0.15660
   6743.00       -0.00586        0.15764
   6744.00       -0.00537        0.15863
   6745.00       -0.00488        0.15958
   6746.00       -0.00439        0.16046
   6747.00       -0.00391        0.16132
   6748.00       -0.00342        0.16212
   6749.00       -0.00293        0.16287
   6750.00       -0.00244        0.16359
   6751.00       -0.00195        0.16426
   6752.00       -0.00146        0.16490
   6753.00       -0.00098        0.16550
   6754.00       -0.00049        0.16608
   6755.00        0.00000        0.16661
   6756.00        0.00049        0.16711
   6757.00        0.00098        0.16760
   6758.00        0.00146        0.16806
   6759.00        0.00195        0.16850
   6760.00        0.00244        0.16893
   6761.00        0.00293        0.16934
   6762.00        0.00342        0.16975
   6763.00        0.00391        0.17017
   6764.00        0.00439        0.17056
   6765.00        0.00488        0.17097
   6766.00        0.00488        0.17139
   6767.00        0.00488        0.17181
   6768.00        0.00488        0.17226
   6769.00        0.00488        0.17271
   6770.00        0.00488        0.17320
   6771.00        0.00488        0.17371
   6772.00        0.00488        0.17426
   6773.00        0.00488        0.17482
   6774.00        0.00488        0.17543
   6775.00        0.00488        0.17609
   6776.00        0.00488        0.17679
   6777.00        0.00488        0.17754
   6778.00        0.00439        0.17834
   6779.00        0.00391        0.17920
   6780.00        0.00342        0.18011
   6781.00        0.00293        0.18109
   6782.00        0.00244        0.18211
   6783.00        0.00195        0.18321
   6784.00        0.00146        0.18439
   6785.00        0.00098        0.18562
   6786.00        0.00049        0.18692
   6787.00        0.00000        0.18829
   6788.00       -0.00049        0.18974
   6789.00       -0.00098        0.19127
   6790.00       -0.00146        0.19286
   6791.00       -0.00195        0.19452
   6792.00       -0.00244        0.19626
   6793.00       -0.00293        0.19806
   6794.00       -0.00342        0.19995
   6795.00       -0.00391        0.20190
   6796.00       -0.00439        0.20392
   6797.00       -0.00488        0.20601
   6798.00       -0.00537        0.20816
   6799.00       -0.00586        0.21037
   6800.00       -0.00635        0.21266
   6801.00       -0.00684        0.21500
   6802.00       -0.00732        0.21738
   6803.00       -0.00781        0.21982
   6804.00       -0.00830        0.22231
   6805.00       -0.00879        0.22484
   6806.00       -0.00928        0.22742
   6807.00       -0.00977        0.23003
   6808.00       -0.01025        0.23267
   6809.00       -0.01074        0.23534
   6810.00       -0.01123        0.23802
   6811.00       -0.01172        0.24072
   6812.00       -0.01221        0.24344
   6813.00       -0.01270        0.24615
   6814.00       -0.01318        0.24887
   6815.00       -0.01367        0.25159
   6816.00       -0.01416        0.25429
   6817.00       -0.01465        0.25697
   6818.00       -0.01514        0.25963
   6819.00       -0.01562        0.26225
   6820.00       -0.01611        0.26485
   6821.00       -0.01660        0.26740
   6822.00       -0.01660        0.26990
   6823.00       -0.01660        0.27235
   6824.00       -0.01660        0.27473
   6825.00       -0.01660        0.27707
   6826.00       -0.01660        0.27931
   6827.00       -0.01660        0.28148
   6828.00       -0.01660        0.28357
   6829.00       -0.01660        0.28557
   6830.00       -0.01660        0.28748
   6831.00       -0.01660        0.28928
   6832.00       -0.01660        0.29099
   6833.00       -0.01660        0.29257
   6834.00       -0.01660        0.29405
   6835.00       -0.01660        0.29541
   6836.00       -0.01660        0.29663
   6837.00       -0.01660        0.29774
   6838.00       -0.01660        0.29872
   6839.00       -0.01660        0.29956
   6840.00       -0.01660        0.30026
   6841.00       -0.01660        0.30081
   6842.00       -0.01611        0.30124
   6843.00       -0.01562        0.30150
   6844.00       -0.01514        0.30162
   6845.00       -0.01465        0.30159
   6846.00       -0.01416        0.30142
   6847.00       -0.01367        0.30109
   6848.00       -0.01318        0.30060
   6849.00       -0.01270        0.29994
   6850.00       -0.01221        0.29915
   6851.00       -0.01172        0.29820
   6852.00       -0.01123        0.29709
   6853.00       -0.01074        0.29582
   6854.00       -0.01025        0.29440
   6855.00       -0.00977        0.29283
   6856.00       -0.00928        0.29111
   6857.00       -0.00879        0.28925
   6858.00       -0.00830        0.28722
   6859.00       -0.00781        0.28505
   6860.00       -0.00732        0.28275
   6861.00       -0.00684        0.28030
   6862.00       -0.00635        0.27771
   6863.00       -0.00586        0.27499
   6864.00       -0.00537        0.27214
   6865.00       -0.00488        0.26915
   6866.00       -0.00439        0.26604
   6867.00       -0.00391        0.26282
   6868.00       -0.00342        0.25948
   6869.00       -0.00293        0.25601
   6870.00       -0.00244        0.25246
   6871.00       -0.00195        0.24878
   6872.00       -0.00146        0.24501
   6873.00       -0.00098        0.24115
   6874.00       -0.00049        0.23718
   6875.00        0.00000        0.23315
   6876.00        0.00049        0.22902
   6877.00        0.00098        0.22482
   6878.00        0.00146        0.22055
   6879.00        0.00195        0.21622
   6880.00        0.00244        0.21182
   6881.00        0.00293        0.20735
   6882.00        0.00342        0.20285
   6883.00        0.00391        0.19829
   6884.00        0.00439        0.19368
   6885.00        0.00488        0.18904
   6886.00        0.00537        0.18437
   6887.00        0.00635        0.17966
   6888.00        0.00732        0.17493
   6889.00        0.00830        0.17017
   6890.00        0.00928        0.16541
   6891.00        0.01025        0.16061
   6892.00        0.01123        0.15582
   6893.00        0.01221        0.15102
   6894.00        0.01318        0.14621
   6895.00        0.01416        0.14140
   6896.00        0.01514        0.13661
   6897.00        0.01611        0.13182
   6898.00        0.01709        0.12703
   6899.00        0.01807        0.12227
   6900.00        0.01904        0.11752
   6901.00        0.02002        0.11279
   6902.00        0.02100        0.10808
   6903.00        0.02197        0.10339
   6904.00        0.02295        0.09874
   6905.00        0.02393        0.09410
   6906.00        0.02490        0.08951
   6907.00        0.02588        0.08495
   6908.00        0.02686        0.08041
   6909.00        0.02783        0.07591
   6910.00        0.02881        0.07146
   6911.00        0.02930        0.06703
   6912.00        0.02979        0.06265
   6913.00        0.03027        0.05832
   6914.00        0.03076        0.05403
   6915.00        0.03125        0.04977
   6916.00        0.03174        0.04556
   6917.00        0.03223        0.04141
   6918.00        0.03271        0.03729
   6919.00        0.03320        0.03323
   6920.00        0.03369        0.02921
   6921.00        0.03418        0.02524
   6922.00        0.03467        0.02132
   6923.00        0.03516        0.01746
   6924.00        0.03564        0.01364
   6925.00        0.03564        0.00987
   6926.00        0.03564        0.00616
   6927.00        0.03564        0.00250
   6928.00        0.03564       -0.00110
   6929.00        0.03564       -0.00465
   6930.00        0.03564       -0.00815
   6931.00        0.03564       -0.01158
   6932.00        0.03564       -0.01497
   6933.00        0.03564       -0.01830
   6934.00        0.03564       -0.02156
   6935.00        0.03516       -0.02477
   6936.00        0.03467       -0.02791
   6937.00        0.03418       -0.03099
   6938.00        0.03369       -0.03401
   6939.00        0.03320       -0.03699
   6940.00        0.03271       -0.03989
   6941.00        0.03223       -0.04271
   6942.00        0.03174       -0.04549
   6943.00        0.03125       -0.04819
   6944.00        0.03076       -0.05081
   6945.00        0.03027       -0.05339
   6946.00        0.02979       -0.05588
   6947.00        0.02930       -0.05830
   6948.00        0.02832       -0.06065
   6949.00        0.02734       -0.06293
   6950.00        0.02637       -0.06514
   6951.00        0.02539       -0.06726
   6952.00        0.02441       -0.06932
   6953.00        0.02344       -0.07129
   6954.00        0.02246       -0.07318
   6955.00        0.02148       -0.07500
   6956.00        0.02051       -0.07674
   6957.00        0.01953       -0.07838
   6958.00        0.01855       -0.07994
   6959.00        0.01758       -0.08142
   6960.00        0.01660       -0.08282
   6961.00        0.01562       -0.08412
   6962.00        0.01465       -0.08534
   6963.00        0.01367       -0.08647
   6964.00        0.01270       -0.08751
   6965.00        0.01172       -0.08847
   6966.00        0.01074       -0.08932
   6967.00        0.00977       -0.09010
   6968.00        0.00879       -0.09077
   6969.00        0.00781       -0.09135
   6970.00        0.00684       -0.09184
   6971.00        0.00586       -0.09225
   6972.00        0.00537       -0.09256
   6973.00        0.00488       -0.09277
   6974.00        0.00439       -0.09290
   6975.00        0.00391       -0.09293
   6976.00        0.00342       -0.09285
   6977.00        0.00293       -0.09270
   6978.00        0.00244       -0.09245
   6979.00        0.00195       -0.09213
   6980.00        0.00146       -0.09171
   6981.00        0.00098       -0.09119
   6982.00        0.00049       -0.09059
   6983.00        0.00000       -0.08990
   6984.00       -0.00049       -0.08914
   6985.00       -0.00098       -0.08829
   6986.00       -0.00098       -0.08736
   6987.00       -0.00098       -0.08633
   6988.00       -0.00098       -0.08525
   6989.00       -0.00098       -0.08409
   6990.00       -0.00098       -0.08284
   6991.00       -0.00098       -0.08153
   6992.00       -0.00098       -0.08015
   6993.00       -0.00098       -0.07870
   6994.00       -0.00098       -0.07718
   6995.00       -0.00098       -0.07561
   6996.00       -0.00098       -0.07396
   6997.00       -0.00098       -0.07227
   6998.00       -0.00098       -0.07053
   6999.00       -0.00098       -0.06871
   7000.00       -0.00098       -0.06686
   7001.00       -0.00098       -0.06496
   7002.00       -0.00049       -0.06302
   7003.00        0.00000       -0.06104
   7004.00        0.00049       -0.05901
   7005.00        0.00098       -0.05695
   7006.00        0.00146       -0.05486
   7007.00        0.00195       -0.05272
   7008.00        0.00244       -0.05057
   7009.00        0.00293       -0.04840
   7010.00        0.00342       -0.04619
   7011.00        0.00391       -0.04398
   7012.00        0.00439       -0.04173
   7013.00        0.00488       -0.03949
   7014.00        0.00537       -0.03722
   7015.00        0.00586       -0.03494
   7016.00        0.00635       -0.03265
   7017.00        0.00635       -0.03036
   7018.00        0.00635       -0.02808
   7019.00        0.00635       -0.02579
   7020.00        0.00635       -0.02348
   7021.00        0.00635       -0.02119
   7022.00        0.00635       -0.01891
   7023.00        0.00635       -0.01662
   7024.00        0.00635       -0.01434
   7025.00        0.00635       -0.01207
   7026.00        0.00635       -0.00980
   7027.00        0.00635       -0.00755
   7028.00        0.00635       -0.00531
   7029.00        0.00635       -0.00307
   7030.00        0.00635       -0.00085
   7031.00        0.00635        0.00136
   7032.00        0.00635        0.00356
   7033.00        0.00635        0.00575
   7034.00        0.00635        0.00792
   7035.00        0.00635        0.01009
   7036.00        0.00635        0.01224
   7037.00        0.00635        0.01437
   7038.00        0.00635        0.01651
   7039.00        0.00586        0.01863
   7040.00        0.00537        0.02074
   7041.00        0.00488        0.02284
   7042.00        0.00439        0.02493
   7043.00        0.00391        0.02702
   7044.00        0.00342        0.02911
   7045.00        0.00293        0.03120
   7046.00        0.00244        0.03328
   7047.00        0.00195        0.03537
   7048.00        0.00146        0.03745
   7049.00        0.00098        0.03954
   7050.00        0.00049        0.04164
   7051.00        0.00000        0.04373
   7052.00       -0.00049        0.04585
   7053.00       -0.00098        0.04797
   7054.00       -0.00146        0.05011
   7055.00       -0.00195        0.05226
   7056.00       -0.00244        0.05443
   7057.00       -0.00293        0.05663
   7058.00       -0.00342        0.05884
   7059.00       -0.00391        0.06107
   7060.00       -0.00439        0.06332
   7061.00       -0.00488        0.06561
   7062.00       -0.00537        0.06793
   7063.00       -0.00537        0.07027
   7064.00       -0.00537        0.07266
   7065.00       -0.00537        0.07507
   7066.00       -0.00537        0.07751
   7067.00       -0.00537        0.08002
   7068.00       -0.00537        0.08253
   7069.00       -0.00537        0.08511
   7070.00       -0.00537        0.08772
   7071.00       -0.00537        0.09038
   7072.00       -0.00537        0.09308
   7073.00       -0.00537        0.09583
   7074.00       -0.00537        0.09862
   7075.00       -0.00537        0.10146
   7076.00       -0.00537        0.10434
   7077.00       -0.00537        0.10728
   7078.00       -0.00537        0.11026
   7079.00       -0.00537        0.11330
   7080.00       -0.00537        0.11636
   7081.00       -0.00537        0.11949
   7082.00       -0.00537        0.12267
   7083.00       -0.00537        0.12589
   7084.00       -0.00537        0.12915
   7085.00       -0.00537        0.13248
   7086.00       -0.00537        0.13582
   7087.00       -0.00537        0.13922
   7088.00       -0.00537        0.14265
   7089.00       -0.00537        0.14613
   7090.00       -0.00537        0.14966
   7091.00       -0.00537        0.15320
   7092.00       -0.00586        0.15678
   7093.00       -0.00635        0.16039
   7094.00       -0.00684        0.16403
   7095.00       -0.00732        0.16769
   7096.00       -0.00781        0.17137
   7097.00       -0.00830        0.17506
   7098.00       -0.00879        0.17877
   7099.00       -0.00928        0.18250
   7100.00       -0.00977        0.18623
   7101.00       -0.01025        0.18996
   7102.00       -0.01074        0.19368
   7103.00       -0.01123        0.19742
   7104.00       -0.01172        0.20113
   7105.00       -0.01221        0.20482
   7106.00       -0.01270        0.20851
   7107.00       -0.01318        0.21217
   7108.00       -0.01367        0.21581
   7109.00       -0.01416        0.21941
   7110.00       -0.01465        0.22296
   7111.00       -0.01514        0.22649
   7112.00       -0.01562        0.22995
   7113.00       -0.01611        0.23338
   7114.00       -0.01660        0.23674
   7115.00       -0.01709        0.24005
   7116.00       -0.01758        0.24329
   7117.00       -0.01807        0.24646
   7118.00       -0.01855        0.24954
   7119.00       -0.01904        0.25255
   7120.00       -0.01953        0.25548
   7121.00       -0.02002        0.25832
   7122.00       -0.02051        0.26105
   7123.00       -0.02100        0.26369
   7124.00       -0.02148        0.26622
   7125.00       -0.02197        0.26865
   7126.00       -0.02246        0.27097
   7127.00       -0.02295        0.27316
   7128.00       -0.02344        0.27524
   7129.00       -0.02393        0.27719
   7130.00       -0.02441        0.27901
   7131.00       -0.02490        0.28070
   7132.00       -0.02539        0.28226
   7133.00       -0.02588        0.28368
   7134.00       -0.02637        0.28494
   7135.00       -0.02686        0.28607
   7136.00       -0.02734        0.28705
   7137.00       -0.02783        0.28789
   7138.00       -0.02832        0.28856
   7139.00       -0.02881        0.28909
   7140.00       -0.02930        0.28946
   7141.00       -0.02979        0.28967
   7142.00       -0.03027        0.28972
   7143.00       -0.03076        0.28961
   7144.00       -0.03125        0.28935
   7145.00       -0.03174        0.28893
   7146.00       -0.03174        0.28833
   7147.00       -0.03174        0.28758
   7148.00       -0.03174        0.28668
   7149.00       -0.03174        0.28561
   7150.00       -0.03174        0.28438
   7151.00       -0.03174        0.28300
   7152.00       -0.03174        0.28145
   7153.00       -0.03174        0.27975
   7154.00       -0.03174        0.27791
   7155.00       -0.03125        0.27591
   7156.00       -0.03076        0.27376
   7157.00       -0.03027        0.27145
   7158.00       -0.02979        0.26901
   7159.00       -0.02930        0.26643
   7160.00       -0.02881        0.26372
   7161.00       -0.02832        0.26086
   7162.00       -0.02783        0.25789
   7163.00       -0.02734        0.25479
   7164.00       -0.02686        0.25156
   7165.00       -0.02588        0.24821
   7166.00       -0.02490        0.24477
   7167.00       -0.02393        0.24120
   7168.00       -0.02295        0.23753
   7169.00       -0.02197        0.23376
   7170.00       -0.02100        0.22992
   7171.00       -0.02002        0.22597
   7172.00       -0.01904        0.22194
   7173.00       -0.01807        0.21785
   7174.00       -0.01709        0.21367
   7175.00       -0.01611        0.20944
   7176.00       -0.01514        0.20514
   7177.00       -0.01416        0.20079
   7178.00       -0.01318        0.19640
   7179.00       -0.01221        0.19196
   7180.00       -0.01123        0.18748
   7181.00       -0.01025        0.18298
   7182.00       -0.00928        0.17847
   7183.00       -0.00830        0.17392
   7184.00       -0.00732        0.16936
   7185.00       -0.00635        0.16479
   7186.00       -0.00537        0.16023
   7187.00       -0.00439        0.15567
   7188.00       -0.00342        0.15112
   7189.00       -0.00244        0.14659
   7190.00       -0.00146        0.14207
   7191.00       -0.00049        0.13759
   7192.00        0.00049        0.13313
   7193.00        0.00146        0.12871
   7194.00        0.00244        0.12433
   7195.00        0.00342        0.12000
   7196.00        0.00439        0.11571
   7197.00        0.00537        0.11148
   7198.00        0.00586        0.10730
   7199.00        0.00635        0.10318
   7200.00        0.00684        0.09914
   7201.00        0.00732        0.09515
   7202.00        0.00781        0.09123
   7203.00        0.00830        0.08739
   7204.00        0.00879        0.08362
   7205.00        0.00928        0.07993
   7206.00        0.00928        0.07631
   7207.00        0.00928        0.07278
   7208.00        0.00928        0.06934
   7209.00        0.00928        0.06596
   7210.00        0.00928        0.06268
   7211.00        0.00928        0.05948
   7212.00        0.00928        0.05637
   7213.00        0.00928        0.05334
   7214.00        0.00879        0.05040
   7215.00        0.00830        0.04755
   7216.00        0.00781        0.04477
   7217.00        0.00732        0.04207
   7218.00        0.00684        0.03946
   7219.00        0.00635        0.03694
   7220.00        0.00586        0.03448
   7221.00        0.00537        0.03212
   7222.00        0.00488        0.02982
   7223.00        0.00439        0.02759
   7224.00        0.00391        0.02544
   7225.00        0.00293        0.02335
   7226.00        0.00195        0.02133
   7227.00        0.00098        0.01938
   7228.00        0.00000        0.01749
   7229.00       -0.00098        0.01564
   7230.00       -0.00195        0.01385
   7231.00       -0.00293        0.01213
   7232.00       -0.00391        0.01044
   7233.00       -0.00488        0.00880
   7234.00       -0.00586        0.00720
   7235.00       -0.00684        0.00563
   7236.00       -0.00781        0.00410
   7237.00       -0.00879        0.00261
   7238.00       -0.00977        0.00113
   7239.00       -0.01074       -0.00031
   7240.00       -0.01172       -0.00174
   7241.00       -0.01221       -0.00314
   7242.00       -0.01270       -0.00453
   7243.00       -0.01318       -0.00592
   7244.00       -0.01367       -0.00728
   7245.00       -0.01416       -0.00865
   7246.00       -0.01465       -0.01001
   7247.00       -0.01514       -0.01137
   7248.00       -0.01562       -0.01274
   7249.00       -0.01611       -0.01410
   7250.00       -0.01660       -0.01547
   7251.00       -0.01660       -0.01685
   7252.00       -0.01660       -0.01823
   7253.00       -0.01660       -0.01962
   7254.00       -0.01660       -0.02103
   7255.00       -0.01660       -0.02245
   7256.00       -0.01660       -0.02388
   7257.00       -0.01660       -0.02531
   7258.00       -0.01660       -0.02676
   7259.00       -0.01611       -0.02823
   7260.00       -0.01562       -0.02971
   7261.00       -0.01514       -0.03120
   7262.00       -0.01465       -0.03270
   7263.00       -0.01416       -0.03421
   7264.00       -0.01367       -0.03572
   7265.00       -0.01318       -0.03725
   7266.00       -0.01270       -0.03876
   7267.00       -0.01172       -0.04028
   7268.00       -0.01074       -0.04181
   7269.00       -0.00977       -0.04333
   7270.00       -0.00879       -0.04485
   7271.00       -0.00781       -0.04636
   7272.00       -0.00684       -0.04785
   7273.00       -0.00586       -0.04933
   7274.00       -0.00488       -0.05078
   7275.00       -0.00391       -0.05222
   7276.00       -0.00293       -0.05363
   7277.00       -0.00195       -0.05501
   7278.00       -0.00098       -0.05635
   7279.00        0.00000       -0.05765
   7280.00        0.00098       -0.05891
   7281.00        0.00195       -0.06012
   7282.00        0.00293       -0.06128
   7283.00        0.00391       -0.06238
   7284.00        0.00488       -0.06342
   7285.00        0.00586       -0.06439
   7286.00        0.00684       -0.06529
   7287.00        0.00781       -0.06612
   7288.00        0.00879       -0.06686
   7289.00        0.00977       -0.06752
   7290.00        0.01074       -0.06810
   7291.00        0.01172       -0.06857
   7292.00        0.01270       -0.06897
   7293.00        0.01367       -0.06924
   7294.00        0.01465       -0.06943
   7295.00        0.01562       -0.06950
   7296.00        0.01660       -0.06946
   7297.00        0.01709       -0.06931
   7298.00        0.01758       -0.06903
   7299.00        0.01807       -0.06865
   7300.00        0.01855       -0.06813
   7301.00        0.01904       -0.06749
   7302.00        0.01953       -0.06671
   7303.00        0.02002       -0.06581
   7304.00        0.02051       -0.06479
   7305.00        0.02100       -0.06363
   7306.00        0.02148       -0.06232
   7307.00        0.02148       -0.06088
   7308.00        0.02148       -0.05933
   7309.00        0.02148       -0.05762
   7310.00        0.02148       -0.05577
   7311.00        0.02148       -0.05379
   7312.00        0.02148       -0.05168
   7313.00        0.02148       -0.04944
   7314.00        0.02148       -0.04706
   7315.00        0.02148       -0.04454
   7316.00        0.02148       -0.04190
   7317.00        0.02148       -0.03912
   7318.00        0.02100       -0.03624
   7319.00        0.02051       -0.03322
   7320.00        0.02002       -0.03008
   7321.00        0.01953       -0.02681
   7322.00        0.01904       -0.02344
   7323.00        0.01855       -0.01996
   7324.00        0.01807       -0.01636
   7325.00        0.01758       -0.01266
   7326.00        0.01709       -0.00887
   7327.00        0.01660       -0.00497
   7328.00        0.01611       -0.00099
   7329.00        0.01562        0.00308
   7330.00        0.01514        0.00723
   7331.00        0.01465        0.01146
   7332.00        0.01416        0.01576
   7333.00        0.01367        0.02013
   7334.00        0.01318        0.02455
   7335.00        0.01270        0.02904
   7336.00        0.01221        0.03357
   7337.00        0.01172        0.03815
   7338.00        0.01123        0.04277
   7339.00        0.01074        0.04742
   7340.00        0.01025        0.05209
   7341.00        0.00977        0.05681
   7342.00        0.00928        0.06152
   7343.00        0.00879        0.06627
   7344.00        0.00830        0.07101
   7345.00        0.00781        0.07576
   7346.00        0.00732        0.08051
   7347.00        0.00684        0.08524
   7348.00        0.00635        0.08997
   7349.00        0.00586        0.09468
   7350.00        0.00537        0.09937
   7351.00        0.00488        0.10402
   7352.00        0.00439        0.10866
   7353.00        0.00391        0.11325
   7354.00        0.00391        0.11781
   7355.00        0.00391        0.12231
   7356.00        0.00391        0.12679
   7357.00        0.00391        0.13121
   7358.00        0.00391        0.13557
   7359.00        0.00391        0.13989
   7360.00        0.00391        0.14415
   7361.00        0.00391        0.14835
   7362.00        0.00391        0.15247
   7363.00        0.00391        0.15654
   7364.00        0.00391        0.16054
   7365.00        0.00391        0.16446
   7366.00        0.00391        0.16832
   7367.00        0.00391        0.17210
   7368.00        0.00391        0.17581
   7369.00        0.00391        0.17944
   7370.00        0.00391        0.18301
   7371.00        0.00391        0.18649
   7372.00        0.00391        0.18990
   7373.00        0.00391        0.19322
   7374.00        0.00391        0.19647
   7375.00        0.00391        0.19965
   7376.00        0.00391        0.20274
   7377.00        0.00391        0.20576
   7378.00        0.00391        0.20871
   7379.00        0.00391        0.21156
   7380.00        0.00391        0.21436
   7381.00        0.00391        0.21707
   7382.00        0.00391        0.21970
   7383.00        0.00391        0.22226
   7384.00        0.00391        0.22475
   7385.00        0.00391        0.22716
   7386.00        0.00391        0.22949
   7387.00        0.00391        0.23177
   7388.00        0.00391        0.23396
   7389.00        0.00391        0.23610
   7390.00        0.00391        0.23816
   7391.00        0.00391        0.24014
   7392.00        0.00342        0.24207
   7393.00        0.00293        0.24393
   7394.00        0.00244        0.24571
   7395.00        0.00195        0.24744
   7396.00        0.00146        0.24910
   7397.00        0.00098        0.25069
   7398.00        0.00049        0.25223
   7399.00        0.00000        0.25371
   7400.00       -0.00049        0.25511
   7401.00       -0.00098        0.25647
   7402.00       -0.00146        0.25777
   7403.00       -0.00195        0.25899
   7404.00       -0.00244        0.26016
   7405.00       -0.00293        0.26129
   7406.00       -0.00342        0.26234
   7407.00       -0.00391        0.26335
   7408.00       -0.00439        0.26428
   7409.00       -0.00488        0.26518
   7410.00       -0.00537        0.26601
   7411.00       -0.00586        0.26678
   7412.00       -0.00635        0.26750
   7413.00       -0.00684        0.26817
   7414.00       -0.00732        0.26877
   7415.00       -0.00781        0.26933
   7416.00       -0.00830        0.26982
   7417.00       -0.00879        0.27026
   7418.00       -0.00928        0.27065
   7419.00       -0.00977        0.27097
   7420.00       -0.01025        0.27124
   7421.00       -0.01074        0.27145
   7422.00       -0.01123        0.27162
   7423.00       -0.01172        0.27171
   7424.00       -0.01221        0.27176
   7425.00       -0.01270        0.27174
   7426.00       -0.01318        0.27168
   7427.00       -0.01367        0.27155
   7428.00       -0.01416        0.27136
   7429.00       -0.01465        0.27112
   7430.00       -0.01514        0.27083
   7431.00       -0.01562        0.27046
   7432.00       -0.01611        0.27005
   7433.00       -0.01660        0.26959
   7434.00       -0.01709        0.26906
   7435.00       -0.01758        0.26848
   7436.00       -0.01807        0.26784
   7437.00       -0.01855        0.26714
   7438.00       -0.01904        0.26639
   7439.00       -0.01953        0.26558
   7440.00       -0.02002        0.26471
   7441.00       -0.02051        0.26379
   7442.00       -0.02100        0.26283
   7443.00       -0.02148        0.26181
   7444.00       -0.02197        0.26073
   7445.00       -0.02246        0.25960
   7446.00       -0.02295        0.25842
   7447.00       -0.02344        0.25719
   7448.00       -0.02393        0.25591
   7449.00       -0.02441        0.25458
   7450.00       -0.02441        0.25320
   7451.00       -0.02441        0.25179
   7452.00       -0.02441        0.25032
   7453.00       -0.02441        0.24881
   7454.00       -0.02441        0.24725
   7455.00       -0.02441        0.24565
   7456.00       -0.02441        0.24400
   7457.00       -0.02441        0.24232
   7458.00       -0.02441        0.24062
   7459.00       -0.02441        0.23886
   7460.00       -0.02441        0.23706
   7461.00       -0.02441        0.23523
   7462.00       -0.02441        0.23337
   7463.00       -0.02441        0.23148
   7464.00       -0.02441        0.22955
   7465.00       -0.02441        0.22758
   7466.00       -0.02441        0.22560
   7467.00       -0.02441        0.22357
   7468.00       -0.02441        0.22153
   7469.00       -0.02441        0.21945
   7470.00       -0.02441        0.21735
   7471.00       -0.02441        0.21523
   7472.00       -0.02441        0.21307
   7473.00       -0.02441        0.21089
   7474.00       -0.02441        0.20869
   7475.00       -0.02441        0.20647
   7476.00       -0.02441        0.20422
   7477.00       -0.02441        0.20195
   7478.00       -0.02441        0.19966
   7479.00       -0.02441        0.19734
   7480.00       -0.02441        0.19501
   7481.00       -0.02393        0.19266
   7482.00       -0.02344        0.19028
   7483.00       -0.02295        0.18788
   7484.00       -0.02246        0.18547
   7485.00       -0.02197        0.18303
   7486.00       -0.02148        0.18057
   7487.00       -0.02100        0.17810
   7488.00       -0.02051        0.17560
   7489.00       -0.02002        0.17308
   7490.00       -0.01953        0.17055
   7491.00       -0.01904        0.16798
   7492.00       -0.01855        0.16541
   7493.00       -0.01807        0.16281
   7494.00       -0.01758        0.16019
   7495.00       -0.01709        0.15753
   7496.00       -0.01660        0.15488
   7497.00       -0.01660        0.15219
   7498.00       -0.01660        0.14948
   7499.00       -0.01660        0.14674
   7500.00       -0.01660        0.14400
   7501.00       -0.01660        0.14122
   7502.00       -0.01660        0.13843
   7503.00       -0.01660        0.13560
   7504.00       -0.01611        0.13277
   7505.00       -0.01562        0.12990
   7506.00       -0.01514        0.12701
   7507.00       -0.01465        0.12411
   7508.00       -0.01416        0.12120
   7509.00       -0.01367        0.11826
   7510.00       -0.01318        0.11530
   7511.00       -0.01270        0.11230
   7512.00       -0.01221        0.10931
   7513.00       -0.01172        0.10631
   7514.00       -0.01123        0.10327
   7515.00       -0.01074        0.10023
   7516.00       -0.01025        0.09718
   7517.00       -0.00977        0.09412
   7518.00       -0.00928        0.09103
   7519.00       -0.00879        0.08795
   7520.00       -0.00830        0.08485
   7521.00       -0.00781        0.08176
   7522.00       -0.00732        0.07866
   7523.00       -0.00684        0.07556
   7524.00       -0.00635        0.07246
   7525.00       -0.00586        0.06937
   7526.00       -0.00537        0.06628
   7527.00       -0.00488        0.06320
   7528.00       -0.00439        0.06012
   7529.00       -0.00391        0.05707
   7530.00       -0.00342        0.05403
   7531.00       -0.00293        0.05101
   7532.00       -0.00244        0.04800
   7533.00       -0.00195        0.04503
   7534.00       -0.00146        0.04208
   7535.00       -0.00049        0.03915
   7536.00        0.00049        0.03627
   7537.00        0.00146        0.03342
   7538.00        0.00244        0.03061
   7539.00        0.00342        0.02785
   7540.00        0.00439        0.02512
   7541.00        0.00537        0.02245
   7542.00        0.00635        0.01982
   7543.00        0.00732        0.01726
   7544.00        0.00830        0.01474
   7545.00        0.00928        0.01228
   7546.00        0.01025        0.00990
   7547.00        0.01123        0.00758
   7548.00        0.01221        0.00533
   7549.00        0.01318        0.00314
   7550.00        0.01416        0.00102
   7551.00        0.01514       -0.00101
   7552.00        0.01611       -0.00296
   7553.00        0.01709       -0.00484
   7554.00        0.01807       -0.00662
   7555.00        0.01904       -0.00833
   7556.00        0.02002       -0.00995
   7557.00        0.02100       -0.01149
   7558.00        0.02197       -0.01292
   7559.00        0.02295       -0.01428
   7560.00        0.02393       -0.01555
   7561.00        0.02490       -0.01671
   7562.00        0.02588       -0.01778
   7563.00        0.02686       -0.01875
   7564.00        0.02783       -0.01964
   7565.00        0.02881       -0.02043
   7566.00        0.02979       -0.02112
   7567.00        0.03027       -0.02171
   7568.00        0.03076       -0.02222
   7569.00        0.03125       -0.02261
   7570.00        0.03174       -0.02292
   7571.00        0.03223       -0.02313
   7572.00        0.03271       -0.02325
   7573.00        0.03320       -0.02328
   7574.00        0.03369       -0.02321
   7575.00        0.03418       -0.02306
   7576.00        0.03467       -0.02281
   7577.00        0.03467       -0.02248
   7578.00        0.03467       -0.02205
   7579.00        0.03467       -0.02155
   7580.00        0.03467       -0.02097
   7581.00        0.03467       -0.02029
   7582.00        0.03467       -0.01955
   7583.00        0.03467       -0.01872
   7584.00        0.03467       -0.01784
   7585.00        0.03467       -0.01686
   7586.00        0.03418       -0.01582
   7587.00        0.03369       -0.01472
   7588.00        0.03320       -0.01355
   7589.00        0.03271       -0.01231
   7590.00        0.03223       -0.01103
   7591.00        0.03174       -0.00969
   7592.00        0.03125       -0.00829
   7593.00        0.03076       -0.00682
   7594.00        0.03027       -0.00533
   7595.00        0.02979       -0.00377
   7596.00        0.02881       -0.00217
   7597.00        0.02783       -0.00053
   7598.00        0.02686        0.00114
   7599.00        0.02588        0.00287
   7600.00        0.02490        0.00462
   7601.00        0.02393        0.00641
   7602.00        0.02295        0.00822
   7603.00        0.02197        0.01007
   7604.00        0.02100        0.01196
   7605.00        0.02002        0.01387
   7606.00        0.01904        0.01581
   7607.00        0.01807        0.01776
   7608.00        0.01709        0.01974
   7609.00        0.01611        0.02174
   7610.00        0.01514        0.02377
   7611.00        0.01416        0.02583
   7612.00        0.01318        0.02789
   7613.00        0.01221        0.02998
   7614.00        0.01074        0.03209
   7615.00        0.00928        0.03423
   7616.00        0.00781        0.03638
   7617.00        0.00635        0.03854
   7618.00        0.00488        0.04073
   7619.00        0.00391        0.04294
   7620.00        0.00293        0.04518
   7621.00        0.00195        0.04742
   7622.00        0.00098        0.04970
   7623.00        0.00000        0.05200
   7624.00       -0.00098        0.05432
   7625.00       -0.00195        0.05669
   7626.00       -0.00293        0.05905
   7627.00       -0.00391        0.06146
   7628.00       -0.00488        0.06390
   7629.00       -0.00586        0.06636
   7630.00       -0.00684        0.06886
   7631.00       -0.00781        0.07140
   7632.00       -0.00879        0.07397
   7633.00       -0.00977        0.07658
   7634.00       -0.01074        0.07922
   7635.00       -0.01172        0.08192
   7636.00       -0.01270        0.08466
   7637.00       -0.01367        0.08743
   7638.00       -0.01416        0.09026
   7639.00       -0.01465        0.09312
   7640.00       -0.01514        0.09604
   7641.00       -0.01562        0.09901
   7642.00       -0.01611        0.10204
   7643.00       -0.01660        0.10512
   7644.00       -0.01709        0.10825
   7645.00       -0.01758        0.11145
   7646.00       -0.01807        0.11469
   7647.00       -0.01855        0.11800
   7648.00       -0.01904        0.12137
   7649.00       -0.01953        0.12479
   7650.00       -0.01953        0.12828
   7651.00       -0.01953        0.13182
   7652.00       -0.01953        0.13544
   7653.00       -0.01953        0.13911
   7654.00       -0.01953        0.14284
   7655.00       -0.01953        0.14664
   7656.00       -0.01953        0.15050
   7657.00       -0.01953        0.15440
   7658.00       -0.01953        0.15839
   7659.00       -0.01953        0.16243
   7660.00       -0.01953        0.16652
   7661.00       -0.01953        0.17067
   7662.00       -0.01904        0.17487
   7663.00       -0.01855        0.17912
   7664.00       -0.01807        0.18344
   7665.00       -0.01758        0.18779
   7666.00       -0.01709        0.19220
   7667.00       -0.01660        0.19666
   7668.00       -0.01611        0.20114
   7669.00       -0.01562        0.20567
   7670.00       -0.01514        0.21024
   7671.00       -0.01465        0.21484
   7672.00       -0.01416        0.21947
   7673.00       -0.01367        0.22412
   7674.00       -0.01318        0.22881
   7675.00       -0.01270        0.23351
   7676.00       -0.01221        0.23820
   7677.00       -0.01172        0.24294
   7678.00       -0.01123        0.24767
   7679.00       -0.01074        0.25240
   7680.00       -0.01025        0.25711
   7681.00       -0.00977        0.26184
   7682.00       -0.00928        0.26656
   7683.00       -0.00879        0.27124
   7684.00       -0.00830        0.27592
   7685.00       -0.00781        0.28056
   7686.00       -0.00732        0.28519
   7687.00       -0.00684        0.28978
   7688.00       -0.00635        0.29433
   7689.00       -0.00586        0.29883
   7690.00       -0.00488        0.30328
   7691.00       -0.00391        0.30769
   7692.00       -0.00342        0.31204
   7693.00       -0.00293        0.31633
   7694.00       -0.00244        0.32054
   7695.00       -0.00195        0.32469
   7696.00       -0.00146        0.32877
   7697.00       -0.00098        0.33276
   7698.00       -0.00049        0.33669
   7699.00        0.00000        0.34052
   7700.00        0.00049        0.34425
   7701.00        0.00098        0.34790
   7702.00        0.00146        0.35146
   7703.00        0.00195        0.35490
   7704.00        0.00244        0.35826
   7705.00        0.00293        0.36150
   7706.00        0.00342        0.36462
   7707.00        0.00391        0.36766
   7708.00        0.00439        0.37056
   7709.00        0.00488        0.37337
   7710.00        0.00537        0.37604
   7711.00        0.00586        0.37860
   7712.00        0.00635        0.38104
   7713.00        0.00684        0.38335
   7714.00        0.00732        0.38554
   7715.00        0.00781        0.38762
   7716.00        0.00830        0.38956
   7717.00        0.00830        0.39137
   7718.00        0.00830        0.39308
   7719.00        0.00830        0.39464
   7720.00        0.00830        0.39609
   7721.00        0.00830        0.39742
   7722.00        0.00830        0.39861
   7723.00        0.00830        0.39969
   7724.00        0.00830        0.40063
   7725.00        0.00830        0.40147
   7726.00        0.00830        0.40218
   7727.00        0.00781        0.40277
   7728.00        0.00732        0.40326
   7729.00        0.00684        0.40363
   7730.00        0.00635        0.40387
   7731.00        0.00586        0.40401
   7732.00        0.00537        0.40404
   7733.00        0.00488        0.40396
   7734.00        0.00439        0.40379
   7735.00        0.00391        0.40350
   7736.00        0.00342        0.40312
   7737.00        0.00293        0.40265
   7738.00        0.00195        0.40208
   7739.00        0.00098        0.40143
   7740.00        0.00000        0.40068
   7741.00       -0.00098        0.39984
   7742.00       -0.00195        0.39893
   7743.00       -0.00293        0.39793
   7744.00       -0.00391        0.39687
   7745.00       -0.00488        0.39572
   7746.00       -0.00586        0.39450
   7747.00       -0.00684        0.39322
   7748.00       -0.00781        0.39188
   7749.00       -0.00879        0.39046
   7750.00       -0.00977        0.38899
   7751.00       -0.01074        0.38747
   7752.00       -0.01172        0.38588
   7753.00       -0.01270        0.38425
   7754.00       -0.01367        0.38255
   7755.00       -0.01465        0.38083
   7756.00       -0.01562        0.37904
   7757.00       -0.01660        0.37723
   7758.00       -0.01758        0.37537
   7759.00       -0.01855        0.37346
   7760.00       -0.01953        0.37152
   7761.00       -0.02051        0.36955
   7762.00       -0.02148        0.36755
   7763.00       -0.02246        0.36551
   7764.00       -0.02344        0.36343
   7765.00       -0.02441        0.36134
   7766.00       -0.02539        0.35921
   7767.00       -0.02637        0.35706
   7768.00       -0.02686        0.35487
   7769.00       -0.02734        0.35268
   7770.00       -0.02783        0.35043
   7771.00       -0.02832        0.34819
   7772.00       -0.02881        0.34590
   7773.00       -0.02930        0.34360
   7774.00       -0.02979        0.34128
   7775.00       -0.03027        0.33893
   7776.00       -0.03027        0.33656
   7777.00       -0.03027        0.33417
   7778.00       -0.03027        0.33174
   7779.00       -0.03027        0.32930
   7780.00       -0.03027        0.32683
   7781.00       -0.03027        0.32434
   7782.00       -0.03027        0.32182
   7783.00       -0.03027        0.31927
   7784.00       -0.02979        0.31671
   7785.00       -0.02930        0.31412
   7786.00       -0.02881        0.31149
   7787.00       -0.02832        0.30884
   7788.00       -0.02783        0.30617
   7789.00       -0.02734        0.30345
   7790.00       -0.02686        0.30070
   7791.00       -0.02637        0.29794
   7792.00       -0.02539        0.29514
   7793.00       -0.02441        0.29230
   7794.00       -0.02344        0.28941
   7795.00       -0.02246        0.28650
   7796.00       -0.02148        0.28355
   7797.00       -0.02051        0.28058
   7798.00       -0.01953        0.27756
   7799.00       -0.01855        0.27449
   7800.00       -0.01758        0.27139
   7801.00       -0.01660        0.26826
   7802.00       -0.01562        0.26508
   7803.00       -0.01465        0.26186
   7804.00       -0.01367        0.25861
   7805.00       -0.01270        0.25529
   7806.00       -0.01172        0.25195
   7807.00       -0.01074        0.24858
   7808.00       -0.00977        0.24515
   7809.00       -0.00879        0.24168
   7810.00       -0.00732        0.23817
   7811.00       -0.00635        0.23462
   7812.00       -0.00537        0.23102
   7813.00       -0.00439        0.22739
   7814.00       -0.00342        0.22371
   7815.00       -0.00244        0.22000
   7816.00       -0.00146        0.21625
   7817.00       -0.00049        0.21246
   7818.00        0.00049        0.20863
   7819.00        0.00146        0.20477
   7820.00        0.00244        0.20088
   7821.00        0.00342        0.19695
   7822.00        0.00439        0.19299
   7823.00        0.00537        0.18900
   7824.00        0.00635        0.18498
   7825.00        0.00732        0.18094
   7826.00        0.00830        0.17688
   7827.00        0.00928        0.17279
   7828.00        0.01025        0.16867
   7829.00        0.01074        0.16455
   7830.00        0.01123        0.16040
   7831.00        0.01172        0.15625
   7832.00        0.01221        0.15208
   7833.00        0.01270        0.14790
   7834.00        0.01318        0.14372
   7835.00        0.01367        0.13954
   7836.00        0.01416        0.13536
   7837.00        0.01465        0.13118
   7838.00        0.01465        0.12700
   7839.00        0.01465        0.12283
   7840.00        0.01465        0.11867
   7841.00        0.01465        0.11452
   7842.00        0.01465        0.11040
   7843.00        0.01465        0.10629
   7844.00        0.01465        0.10220
   7845.00        0.01465        0.09814
   7846.00        0.01416        0.09410
   7847.00        0.01367        0.09010
   7848.00        0.01318        0.08614
   7849.00        0.01270        0.08220
   7850.00        0.01221        0.07831
   7851.00        0.01172        0.07446
   7852.00        0.01123        0.07066
   7853.00        0.01074        0.06691
   7854.00        0.01025        0.06320
   7855.00        0.00977        0.05956
   7856.00        0.00928        0.05595
   7857.00        0.00830        0.05241
   7858.00        0.00732        0.04893
   7859.00        0.00635        0.04553
   7860.00        0.00537        0.04218
   7861.00        0.00439        0.03889
   7862.00        0.00342        0.03569
   7863.00        0.00244        0.03255
   7864.00        0.00146        0.02950
   7865.00        0.00049        0.02650
   7866.00       -0.00049        0.02359
   7867.00       -0.00146        0.02075
   7868.00       -0.00244        0.01801
   7869.00       -0.00342        0.01534
   7870.00       -0.00439        0.01274
   7871.00       -0.00537        0.01024
   7872.00       -0.00635        0.00781
   7873.00       -0.00732        0.00548
   7874.00       -0.00830        0.00323
   7875.00       -0.00928        0.00108
   7876.00       -0.01025       -0.00099
   7877.00       -0.01123       -0.00298
   7878.00       -0.01172       -0.00487
   7879.00       -0.01221       -0.00668
   7880.00       -0.01270       -0.00839
   7881.00       -0.01318       -0.01003
   7882.00       -0.01367       -0.01157
   7883.00       -0.01416       -0.01302
   7884.00       -0.01465       -0.01437
   7885.00       -0.01514       -0.01566
   7886.00       -0.01562       -0.01683
   7887.00       -0.01611       -0.01794
   7888.00       -0.01660       -0.01895
   7889.00       -0.01709       -0.01988
   7890.00       -0.01758       -0.02074
   7891.00       -0.01758       -0.02150
   7892.00       -0.01758       -0.02219
   7893.00       -0.01758       -0.02280
   7894.00       -0.01758       -0.02332
   7895.00       -0.01758       -0.02377
   7896.00       -0.01758       -0.02414
   7897.00       -0.01758       -0.02444
   7898.00       -0.01758       -0.02467
   7899.00       -0.01758       -0.02483
   7900.00       -0.01758       -0.02492
   7901.00       -0.01758       -0.02495
   7902.00       -0.01758       -0.02492
   7903.00       -0.01758       -0.02481
   7904.00       -0.01758       -0.02464
   7905.00       -0.01758       -0.02443
   7906.00       -0.01758       -0.02415
   7907.00       -0.01709       -0.02382
   7908.00       -0.01660       -0.02344
   7909.00       -0.01611       -0.02299
   7910.00       -0.01562       -0.02252
   7911.00       -0.01514       -0.02199
   7912.00       -0.01465       -0.02142
   7913.00       -0.01416       -0.02081
   7914.00       -0.01367       -0.02016
   7915.00       -0.01318       -0.01947
   7916.00       -0.01270       -0.01875
   7917.00       -0.01221       -0.01799
   7918.00       -0.01172       -0.01721
   7919.00       -0.01123       -0.01640
   7920.00       -0.01123       -0.01555
   7921.00       -0.01123       -0.01469
   7922.00       -0.01123       -0.01381
   7923.00       -0.01123       -0.01289
   7924.00       -0.01123       -0.01196
   7925.00       -0.01123       -0.01102
   7926.00       -0.01123       -0.01006
   7927.00       -0.01123       -0.00908
   7928.00       -0.01123       -0.00809
   7929.00       -0.01123       -0.00708
   7930.00       -0.01123       -0.00607
   7931.00       -0.01123       -0.00505
   7932.00       -0.01123       -0.00401
   7933.00       -0.01123       -0.00298
   7934.00       -0.01123       -0.00194
   7935.00       -0.01123       -0.00089
   7936.00       -0.01123        0.00017
   7937.00       -0.01123        0.00122
   7938.00       -0.01123        0.00227
   7939.00       -0.01123        0.00334
   7940.00       -0.01123        0.00441
   7941.00       -0.01123        0.00548
   7942.00       -0.01123        0.00655
   7943.00       -0.01123        0.00761
   7944.00       -0.01123        0.00868
   7945.00       -0.01123        0.00977
   7946.00       -0.01123        0.01083
   7947.00       -0.01123        0.01192
   7948.00       -0.01172        0.01300
   7949.00       -0.01221        0.01408
   7950.00       -0.01270        0.01517
   7951.00       -0.01318        0.01627
   7952.00       -0.01367        0.01736
   7953.00       -0.01367        0.01846
   7954.00       -0.01367        0.01958
   7955.00       -0.01367        0.02069
   7956.00       -0.01367        0.02182
   7957.00       -0.01367        0.02295
   7958.00       -0.01367        0.02411
   7959.00       -0.01367        0.02525
   7960.00       -0.01367        0.02643
   7961.00       -0.01367        0.02762
   7962.00       -0.01367        0.02881
   7963.00       -0.01367        0.03003
   7964.00       -0.01367        0.03127
   7965.00       -0.01367        0.03250
   7966.00       -0.01367        0.03378
   7967.00       -0.01367        0.03506
   7968.00       -0.01367        0.03638
   7969.00       -0.01367        0.03772
   7970.00       -0.01367        0.03908
   7971.00       -0.01367        0.04047
   7972.00       -0.01367        0.04187
   7973.00       -0.01367        0.04330
   7974.00       -0.01318        0.04477
   7975.00       -0.01270        0.04626
   7976.00       -0.01221        0.04779
   7977.00       -0.01172        0.04935
   7978.00       -0.01123        0.05095
   7979.00       -0.01074        0.05257
   7980.00       -0.01025        0.05421
   7981.00       -0.00977        0.05591
   7982.00       -0.00928        0.05763
   7983.00       -0.00879        0.05939
   7984.00       -0.00830        0.06117
   7985.00       -0.00781        0.06300
   7986.00       -0.00684        0.06485
   7987.00       -0.00586        0.06674
   7988.00       -0.00488        0.06868
   7989.00       -0.00391        0.07065
   7990.00       -0.00293        0.07263
   7991.00       -0.00195        0.07466
   7992.00       -0.00098        0.07674
   7993.00        0.00000        0.07883
   7994.00        0.00098        0.08095
   7995.00        0.00195        0.08310
   7996.00        0.00293        0.08530
   7997.00        0.00391        0.08751
   7998.00        0.00488        0.08975
   7999.00        0.00586        0.09201
   8000.00        0.00684        0.09430
   8001.00        0.00781        0.09660
   8002.00        0.00879        0.09894
   8003.00        0.00977        0.10129
   8004.00        0.01074        0.10367
   8005.00        0.01172        0.10605
   8006.00        0.01270        0.10844
   8007.00        0.01367        0.11084
   8008.00        0.01465        0.11325
   8009.00        0.01562        0.11568
   8010.00        0.01660        0.11810
   8011.00        0.01758        0.12053
   8012.00        0.01855        0.12294
   8013.00        0.01953        0.12537
   8014.00        0.02002        0.12778
   8015.00        0.02051        0.13017
   8016.00        0.02100        0.13257
   8017.00        0.02148        0.13493
   8018.00        0.02197        0.13728
   8019.00        0.02246        0.13962
   8020.00        0.02295        0.14194
   8021.00        0.02344        0.14423
   8022.00        0.02393        0.14648
   8023.00        0.02441        0.14870
   8024.00        0.02490        0.15089
   8025.00        0.02539        0.15305
   8026.00        0.02539        0.15515
   8027.00        0.02539        0.15723
   8028.00        0.02539        0.15926
   8029.00        0.02539        0.16122
   8030.00        0.02539        0.16315
   8031.00        0.02539        0.16502
   8032.00        0.02539        0.16684
   8033.00        0.02539        0.16861
   8034.00        0.02539        0.17030
   8035.00        0.02539        0.17195
   8036.00        0.02539        0.17352
   8037.00        0.02539        0.17503
   8038.00        0.02539        0.17648
   8039.00        0.02490        0.17786
   8040.00        0.02441        0.17915
   8041.00        0.02393        0.18039
   8042.00        0.02344        0.18155
   8043.00        0.02295        0.18265
   8044.00        0.02246        0.18365
   8045.00        0.02197        0.18459
   8046.00        0.02148        0.18544
   8047.00        0.02100        0.18622
   8048.00        0.02051        0.18694
   8049.00        0.02002        0.18755
   8050.00        0.01953        0.18810
   8051.00        0.01904        0.18857
   8052.00        0.01855        0.18895
   8053.00        0.01807        0.18925
   8054.00        0.01758        0.18948
   8055.00        0.01709        0.18964
   8056.00        0.01660        0.18971
   8057.00        0.01611        0.18971
   8058.00        0.01562        0.18964
   8059.00        0.01514        0.18948
   8060.00        0.01465        0.18925
   8061.00        0.01416        0.18896
   8062.00        0.01367        0.18858
   8063.00        0.01318        0.18816
   8064.00        0.01270        0.18764
   8065.00        0.01221        0.18706
   8066.00        0.01172        0.18642
   8067.00        0.01123        0.18571
   8068.00        0.01074        0.18494
   8069.00        0.01025        0.18411
   8070.00        0.00977        0.18323
   8071.00        0.00977        0.18228
   8072.00        0.00977        0.18127
   8073.00        0.00977        0.18022
   8074.00        0.00977        0.17912
   8075.00        0.00977        0.17796
   8076.00        0.00977        0.17676
   8077.00        0.00977        0.17552
   8078.00        0.00977        0.17422
   8079.00        0.00977        0.17290
   8080.00        0.00977        0.17154
   8081.00        0.00977        0.17014
   8082.00        0.00977        0.16869
   8083.00        0.00977        0.16722
   8084.00        0.00977        0.16573
   8085.00        0.00977        0.16418
   8086.00        0.00977        0.16264
   8087.00        0.00977        0.16106
   8088.00        0.00977        0.15945
   8089.00        0.00977        0.15784
   8090.00        0.00977        0.15619
   8091.00        0.00977        0.15454
   8092.00        0.00977        0.15286
   8093.00        0.00977        0.15118
   8094.00        0.00977        0.14949
   8095.00        0.00977        0.14778
   8096.00        0.00977        0.14607
   8097.00        0.00977        0.14435
   8098.00        0.00977        0.14262
   8099.00        0.00977        0.14088
   8100.00        0.00977        0.13916
   8101.00        0.00977        0.13742
   8102.00        0.00928        0.13568
   8103.00        0.00879        0.13394
   8104.00        0.00830        0.13222
   8105.00        0.00781        0.13048
   8106.00        0.00732        0.12875
   8107.00        0.00684        0.12704
   8108.00        0.00635        0.12532
   8109.00        0.00586        0.12361
   8110.00        0.00537        0.12192
   8111.00        0.00488        0.12022
   8112.00        0.00439        0.11853
   8113.00        0.00391        0.11687
   8114.00        0.00342        0.11520
   8115.00        0.00293        0.11354
   8116.00        0.00244        0.11189
   8117.00        0.00195        0.11028
   8118.00        0.00146        0.10864
   8119.00        0.00098        0.10704
   8120.00        0.00000        0.10545
   8121.00       -0.00098        0.10387
   8122.00       -0.00195        0.10229
   8123.00       -0.00293        0.10075
   8124.00       -0.00391        0.09921
   8125.00       -0.00488        0.09769
   8126.00       -0.00586        0.09618
   8127.00       -0.00684        0.09468
   8128.00       -0.00781        0.09320
   8129.00       -0.00879        0.09174
   8130.00       -0.00977        0.09029
   8131.00       -0.01074        0.08885
   8132.00       -0.01172        0.08745
   8133.00       -0.01221        0.08604
   8134.00       -0.01270        0.08466
   8135.00       -0.01318        0.08330
   8136.00       -0.01367        0.08195
   8137.00       -0.01416        0.08063
   8138.00       -0.01465        0.07932
   8139.00       -0.01514        0.07802
   8140.00       -0.01562        0.07674
   8141.00       -0.01611        0.07547
   8142.00       -0.01660        0.07423
   8143.00       -0.01709        0.07301
   8144.00       -0.01758        0.07181
   8145.00       -0.01807        0.07062
   8146.00       -0.01855        0.06946
   8147.00       -0.01904        0.06831
   8148.00       -0.01904        0.06718
   8149.00       -0.01904        0.06607
   8150.00       -0.01904        0.06497
   8151.00       -0.01904        0.06390
   8152.00       -0.01904        0.06285
   8153.00       -0.01904        0.06181
   8154.00       -0.01904        0.06079
   8155.00       -0.01904        0.05980
   8156.00       -0.01904        0.05882
   8157.00       -0.01904        0.05786
   8158.00       -0.01855        0.05692
   8159.00       -0.01807        0.05598
   8160.00       -0.01758        0.05508
   8161.00       -0.01709        0.05420
   8162.00       -0.01660        0.05331
   8163.00       -0.01611        0.05246
   8164.00       -0.01562        0.05162
   8165.00       -0.01514        0.05080
   8166.00       -0.01465        0.04999
   8167.00       -0.01416        0.04918
   8168.00       -0.01367        0.04840
   8169.00       -0.01318        0.04762
   8170.00       -0.01270        0.04688
   8171.00       -0.01221        0.04613
   8172.00       -0.01123        0.04538
   8173.00       -0.01025        0.04465
   8174.00       -0.00928        0.04393
   8175.00       -0.00830        0.04321
   8176.00       -0.00732        0.04251
   8177.00       -0.00635        0.04181
   8178.00       -0.00537        0.04111
   8179.00       -0.00439        0.04042
   8180.00       -0.00342        0.03972
   8181.00       -0.00244        0.03903
   8182.00       -0.00146        0.03833
   8183.00       -0.00098        0.03763
   8184.00       -0.00049        0.03694
   8185.00        0.00000        0.03622
   8186.00        0.00049        0.03552
   8187.00        0.00098        0.03479
   8188.00        0.00146        0.03407
   8189.00        0.00195        0.03333
   8190.00        0.00244        0.03258
   8191.00        0.00293        0.03181
   8192.00        0.00342        0.03104
   8193.00        0.00391        0.03024
   8194.00        0.00439        0.02943
   8195.00        0.00488        0.02861
   8196.00        0.00488        0.02777
   8197.00        0.00488        0.02690
   8198.00        0.00488        0.02602
   8199.00        0.00488        0.02512
   8200.00        0.00488        0.02419
   8201.00        0.00488        0.02324
   8202.00        0.00488        0.02226
   8203.00        0.00488        0.02127
   8204.00        0.00439        0.02025
   8205.00        0.00391        0.01921
   8206.00        0.00342        0.01814
   8207.00        0.00293        0.01706
   8208.00        0.00244        0.01595
   8209.00        0.00195        0.01480
   8210.00        0.00146        0.01364
   8211.00        0.00098        0.01247
   8212.00        0.00000        0.01126
   8213.00       -0.00098        0.01003
   8214.00       -0.00195        0.00879
   8215.00       -0.00293        0.00752
   8216.00       -0.00391        0.00624
   8217.00       -0.00488        0.00494
   8218.00       -0.00586        0.00363
   8219.00       -0.00684        0.00230
   8220.00       -0.00781        0.00096
   8221.00       -0.00879       -0.00038
   8222.00       -0.00977       -0.00172
   8223.00       -0.01074       -0.00308
   8224.00       -0.01172       -0.00444
   8225.00       -0.01270       -0.00580
   8226.00       -0.01367       -0.00716
   8227.00       -0.01465       -0.00850
   8228.00       -0.01562       -0.00984
   8229.00       -0.01709       -0.01117
   8230.00       -0.01855       -0.01248
   8231.00       -0.01953       -0.01378
   8232.00       -0.02051       -0.01506
   8233.00       -0.02148       -0.01631
   8234.00       -0.02246       -0.01753
   8235.00       -0.02344       -0.01874
   8236.00       -0.02441       -0.01990
   8237.00       -0.02539       -0.02103
   8238.00       -0.02637       -0.02211
   8239.00       -0.02734       -0.02315
   8240.00       -0.02832       -0.02415
   8241.00       -0.02930       -0.02510
   8242.00       -0.03027       -0.02599
   8243.00       -0.03125       -0.02682
   8244.00       -0.03223       -0.02760
   8245.00       -0.03320       -0.02832
   8246.00       -0.03418       -0.02898
   8247.00       -0.03516       -0.02956
   8248.00       -0.03564       -0.03008
   8249.00       -0.03613       -0.03050
   8250.00       -0.03662       -0.03087
   8251.00       -0.03711       -0.03116
   8252.00       -0.03760       -0.03137
   8253.00       -0.03809       -0.03149
   8254.00       -0.03857       -0.03152
   8255.00       -0.03857       -0.03148
   8256.00       -0.03857       -0.03134
   8257.00       -0.03857       -0.03113
   8258.00       -0.03857       -0.03081
   8259.00       -0.03857       -0.03041
   8260.00       -0.03857       -0.02992
   8261.00       -0.03857       -0.02933
   8262.00       -0.03809       -0.02866
   8263.00       -0.03760       -0.02788
   8264.00       -0.03711       -0.02701
   8265.00       -0.03662       -0.02606
   8266.00       -0.03613       -0.02501
   8267.00       -0.03564       -0.02388
   8268.00       -0.03516       -0.02264
   8269.00       -0.03467       -0.02133
   8270.00       -0.03369       -0.01993
   8271.00       -0.03271       -0.01845
   8272.00       -0.03174       -0.01688
   8273.00       -0.03076       -0.01521
   8274.00       -0.02979       -0.01349
   8275.00       -0.02881       -0.01169
   8276.00       -0.02783       -0.00980
   8277.00       -0.02686       -0.00784
   8278.00       -0.02588       -0.00583
   8279.00       -0.02490       -0.00374
   8280.00       -0.02344       -0.00160
   8281.00       -0.02197        0.00060
   8282.00       -0.02051        0.00285
   8283.00       -0.01904        0.00517
   8284.00       -0.01758        0.00752
   8285.00       -0.01611        0.00992
   8286.00       -0.01465        0.01234
   8287.00       -0.01318        0.01482
   8288.00       -0.01172        0.01732
   8289.00       -0.01025        0.01985
   8290.00       -0.00879        0.02240
   8291.00       -0.00732        0.02496
   8292.00       -0.00586        0.02754
   8293.00       -0.00439        0.03012
   8294.00       -0.00293        0.03271
   8295.00       -0.00146        0.03531
   8296.00        0.00000        0.03790
   8297.00        0.00146        0.04048
   8298.00        0.00293        0.04305
   8299.00        0.00391        0.04561
   8300.00        0.00488        0.04814
   8301.00        0.00586        0.05064
   8302.00        0.00684        0.05313
   8303.00        0.00781        0.05559
   8304.00        0.00879        0.05800
   8305.00        0.00977        0.06039
   8306.00        0.01074        0.06273
   8307.00        0.01172        0.06503
   8308.00        0.01270        0.06729
   8309.00        0.01367        0.06949
   8310.00        0.01465        0.07166
   8311.00        0.01514        0.07376
   8312.00        0.01562        0.07581
   8313.00        0.01611        0.07779
   8314.00        0.01660        0.07973
   8315.00        0.01709        0.08160
   8316.00        0.01758        0.08342
   8317.00        0.01807        0.08517
   8318.00        0.01855        0.08685
   8319.00        0.01904        0.08849
   8320.00        0.01953        0.09004
   8321.00        0.02002        0.09155
   8322.00        0.02002        0.09299
   8323.00        0.02002        0.09435
   8324.00        0.02002        0.09566
   8325.00        0.02002        0.09689
   8326.00        0.02002        0.09808
   8327.00        0.02002        0.09920
   8328.00        0.02002        0.10025
   8329.00        0.02002        0.10124
   8330.00        0.02002        0.10219
   8331.00        0.02002        0.10306
   8332.00        0.02002        0.10388
   8333.00        0.02002        0.10466
   8334.00        0.02002        0.10538
   8335.00        0.02002        0.10603
   8336.00        0.02002        0.10664
   8337.00        0.02002        0.10721
   8338.00        0.02002        0.10773
   8339.00        0.02002        0.10820
   8340.00        0.02002        0.10864
   8341.00        0.02002        0.10902
   8342.00        0.02002        0.10938
   8343.00        0.01953        0.10970
   8344.00        0.01904        0.10997
   8345.00        0.01855        0.11021
   8346.00        0.01807        0.11043
   8347.00        0.01758        0.11063
   8348.00        0.01709        0.11078
   8349.00        0.01660        0.11092
   8350.00        0.01611        0.11102
   8351.00        0.01562        0.11111
   8352.00        0.01514        0.11118
   8353.00        0.01514        0.11122
   8354.00        0.01514        0.11125
   8355.00        0.01514        0.11125
   8356.00        0.01514        0.11125
   8357.00        0.01514        0.11122
   8358.00        0.01514        0.11119
   8359.00        0.01514        0.11115
   8360.00        0.01514        0.11108
   8361.00        0.01514        0.11102
   8362.00        0.01514        0.11093
   8363.00        0.01514        0.11086
   8364.00        0.01514        0.11075
   8365.00        0.01514        0.11064
   8366.00        0.01514        0.11052
   8367.00        0.01514        0.11038
   8368.00        0.01514        0.11024
   8369.00        0.01514        0.11011
   8370.00        0.01514        0.10995
   8371.00        0.01514        0.10979
   8372.00        0.01465        0.10960
   8373.00        0.01416        0.10942
   8374.00        0.01367        0.10922
   8375.00        0.01318        0.10901
   8376.00        0.01270        0.10878
   8377.00        0.01221        0.10855
   8378.00        0.01172        0.10831
   8379.00        0.01123        0.10803
   8380.00        0.01074        0.10776
   8381.00        0.01025        0.10747
   8382.00        0.00977        0.10715
   8383.00        0.00928        0.10683
   8384.00        0.00879        0.10648
   8385.00        0.00830        0.10611
   8386.00        0.00781        0.10573
   8387.00        0.00732        0.10532
   8388.00        0.00684        0.10489
   8389.00        0.00635        0.10443
   8390.00        0.00586        0.10396
   8391.00        0.00537        0.10347
   8392.00        0.00488        0.10294
   8393.00        0.00439        0.10240
   8394.00        0.00391        0.10182
   8395.00        0.00342        0.10123
   8396.00        0.00293        0.10060
   8397.00        0.00244        0.09996
   8398.00        0.00195        0.09929
   8399.00        0.00146        0.09859
   8400.00        0.00098        0.09785
   8401.00        0.00049        0.09711
   8402.00        0.00000        0.09633
   8403.00       -0.00049        0.09552
   8404.00       -0.00098        0.09470
   8405.00       -0.00146        0.09384
   8406.00       -0.00195        0.09297
   8407.00       -0.00244        0.09207
   8408.00       -0.00293        0.09114
   8409.00       -0.00342        0.09019
   8410.00       -0.00391        0.08923
   8411.00       -0.00439        0.08824
   8412.00       -0.00488        0.08723
   8413.00       -0.00537        0.08621
   8414.00       -0.00586        0.08517
   8415.00       -0.00684        0.08412
   8416.00       -0.00781        0.08305
   8417.00       -0.00879        0.08197
   8418.00       -0.00977        0.08087
   8419.00       -0.01025        0.07977
   8420.00       -0.01074        0.07867
   8421.00       -0.01123        0.07755
   8422.00       -0.01172        0.07643
   8423.00       -0.01221        0.07530
   8424.00       -0.01270        0.07419
   8425.00       -0.01318        0.07306
   8426.00       -0.01367        0.07193
   8427.00       -0.01416        0.07082
   8428.00       -0.01465        0.06970
   8429.00       -0.01514        0.06859
   8430.00       -0.01562        0.06749
   8431.00       -0.01611        0.06641
   8432.00       -0.01660        0.06532
   8433.00       -0.01709        0.06425
   8434.00       -0.01758        0.06320
   8435.00       -0.01807        0.06216
   8436.00       -0.01855        0.06114
   8437.00       -0.01904        0.06015
   8438.00       -0.01953        0.05916
   8439.00       -0.02002        0.05820
   8440.00       -0.02051        0.05725
   8441.00       -0.02100        0.05634
   8442.00       -0.02148        0.05544
   8443.00       -0.02197        0.05457
   8444.00       -0.02246        0.05371
   8445.00       -0.02295        0.05289
   8446.00       -0.02344        0.05209
   8447.00       -0.02344        0.05132
   8448.00       -0.02344        0.05057
   8449.00       -0.02344        0.04984
   8450.00       -0.02344        0.04913
   8451.00       -0.02344        0.04846
   8452.00       -0.02344        0.04782
   8453.00       -0.02344        0.04720
   8454.00       -0.02344        0.04660
   8455.00       -0.02344        0.04602
   8456.00       -0.02344        0.04547
   8457.00       -0.02344        0.04494
   8458.00       -0.02344        0.04443
   8459.00       -0.02344        0.04395
   8460.00       -0.02344        0.04349
   8461.00       -0.02344        0.04305
   8462.00       -0.02344        0.04262
   8463.00       -0.02344        0.04221
   8464.00       -0.02295        0.04181
   8465.00       -0.02246        0.04143
   8466.00       -0.02197        0.04106
   8467.00       -0.02148        0.04071
   8468.00       -0.02100        0.04037
   8469.00       -0.02051        0.04004
   8470.00       -0.02002        0.03972
   8471.00       -0.01953        0.03940
   8472.00       -0.01904        0.03909
   8473.00       -0.01855        0.03879
   8474.00       -0.01807        0.03848
   8475.00       -0.01758        0.03819
   8476.00       -0.01709        0.03789
   8477.00       -0.01660        0.03758
   8478.00       -0.01611        0.03729
   8479.00       -0.01562        0.03699
   8480.00       -0.01514        0.03668
   8481.00       -0.01465        0.03636
   8482.00       -0.01416        0.03604
   8483.00       -0.01367        0.03572
   8484.00       -0.01367        0.03539
   8485.00       -0.01367        0.03505
   8486.00       -0.01367        0.03470
   8487.00       -0.01367        0.03433
   8488.00       -0.01367        0.03395
   8489.00       -0.01367        0.03357
   8490.00       -0.01367        0.03317
   8491.00       -0.01367        0.03278
   8492.00       -0.01367        0.03235
   8493.00       -0.01367        0.03192
   8494.00       -0.01367        0.03146
   8495.00       -0.01367        0.03101
   8496.00       -0.01367        0.03053
   8497.00       -0.01367        0.03006
   8498.00       -0.01367        0.02956
   8499.00       -0.01367        0.02905
   8500.00       -0.01367        0.02853
   8501.00       -0.01367        0.02800
   8502.00       -0.01367        0.02745
   8503.00       -0.01416        0.02690
   8504.00       -0.01465        0.02634
   8505.00       -0.01514        0.02577
   8506.00       -0.01562        0.02519
   8507.00       -0.01611        0.02461
   8508.00       -0.01660        0.02402
   8509.00       -0.01709        0.02342
   8510.00       -0.01758        0.02281
   8511.00       -0.01807        0.02222
   8512.00       -0.01855        0.02161
   8513.00       -0.01904        0.02100
   8514.00       -0.01953        0.02039
   8515.00       -0.02002        0.01979
   8516.00       -0.02051        0.01918
   8517.00       -0.02100        0.01859
   8518.00       -0.02148        0.01799
   8519.00       -0.02197        0.01741
   8520.00       -0.02246        0.01683
   8521.00       -0.02295        0.01625
   8522.00       -0.02344        0.01569
   8523.00       -0.02393        0.01514
   8524.00       -0.02441        0.01460
   8525.00       -0.02490        0.01407
   8526.00       -0.02539        0.01357
   8527.00       -0.02588        0.01306
   8528.00       -0.02637        0.01259
   8529.00       -0.02686        0.01212
   8530.00       -0.02734        0.01167
   8531.00       -0.02783        0.01125
   8532.00       -0.02832        0.01085
   8533.00       -0.02881        0.01045
   8534.00       -0.02930        0.01009
   8535.00       -0.02979        0.00975
   8536.00       -0.02979        0.00943
   8537.00       -0.02979        0.00912
   8538.00       -0.02979        0.00885
   8539.00       -0.02979        0.00861
   8540.00       -0.02979        0.00838
   8541.00       -0.02979        0.00816
   8542.00       -0.02979        0.00800
   8543.00       -0.02979        0.00783
   8544.00       -0.02979        0.00771
   8545.00       -0.02979        0.00760
   8546.00       -0.02979        0.00751
   8547.00       -0.02979        0.00745
   8548.00       -0.02979        0.00742
   8549.00       -0.02979        0.00740
   8550.00       -0.02979        0.00742
   8551.00       -0.02979        0.00745
   8552.00       -0.02930        0.00749
   8553.00       -0.02881        0.00757
   8554.00       -0.02832        0.00768
   8555.00       -0.02783        0.00778
   8556.00       -0.02734        0.00792
   8557.00       -0.02686        0.00809
   8558.00       -0.02637        0.00826
   8559.00       -0.02588        0.00845
   8560.00       -0.02539        0.00867
   8561.00       -0.02490        0.00890
   8562.00       -0.02441        0.00914
   8563.00       -0.02393        0.00938
   8564.00       -0.02344        0.00966
   8565.00       -0.02295        0.00995
   8566.00       -0.02246        0.01025
   8567.00       -0.02148        0.01056
   8568.00       -0.02051        0.01088
   8569.00       -0.01953        0.01122
   8570.00       -0.01855        0.01155
   8571.00       -0.01758        0.01190
   8572.00       -0.01660        0.01227
   8573.00       -0.01562        0.01263
   8574.00       -0.01465        0.01302
   8575.00       -0.01367        0.01340
   8576.00       -0.01270        0.01379
   8577.00       -0.01172        0.01419
   8578.00       -0.01074        0.01460
   8579.00       -0.00977        0.01501
   8580.00       -0.00879        0.01543
   8581.00       -0.00781        0.01585
   8582.00       -0.00684        0.01628
   8583.00       -0.00586        0.01672
   8584.00       -0.00488        0.01715
   8585.00       -0.00391        0.01759
   8586.00       -0.00293        0.01805
   8587.00       -0.00195        0.01851
   8588.00       -0.00049        0.01897
   8589.00        0.00098        0.01944
   8590.00        0.00244        0.01991
   8591.00        0.00391        0.02039
   8592.00        0.00537        0.02087
   8593.00        0.00684        0.02136
   8594.00        0.00830        0.02187
   8595.00        0.00977        0.02237
   8596.00        0.01123        0.02289
   8597.00        0.01270        0.02342
   8598.00        0.01416        0.02394
   8599.00        0.01562        0.02449
   8600.00        0.01709        0.02504
   8601.00        0.01855        0.02560
   8602.00        0.02002        0.02618
   8603.00        0.02148        0.02676
   8604.00        0.02295        0.02736
   8605.00        0.02441        0.02797
   8606.00        0.02588        0.02859
   8607.00        0.02734        0.02922
   8608.00        0.02881        0.02986
   8609.00        0.02979        0.03053
   8610.00        0.03076        0.03120
   8611.00        0.03174        0.03188
   8612.00        0.03271        0.03258
   8613.00        0.03369        0.03329
   8614.00        0.03467        0.03401
   8615.00        0.03564        0.03474
   8616.00        0.03662        0.03549
   8617.00        0.03760        0.03625
   8618.00        0.03857        0.03703
   8619.00        0.03955        0.03781
   8620.00        0.04053        0.03860
   8621.00        0.04150        0.03941
   8622.00        0.04248        0.04024
   8623.00        0.04346        0.04105
   8624.00        0.04395        0.04189
   8625.00        0.04443        0.04272
   8626.00        0.04492        0.04356
   8627.00        0.04541        0.04440
   8628.00        0.04590        0.04526
   8629.00        0.04639        0.04610
   8630.00        0.04688        0.04695
   8631.00        0.04736        0.04781
   8632.00        0.04785        0.04865
   8633.00        0.04785        0.04948
   8634.00        0.04785        0.05031
   8635.00        0.04785        0.05113
   8636.00        0.04785        0.05194
   8637.00        0.04785        0.05275
   8638.00        0.04785        0.05353
   8639.00        0.04785        0.05429
   8640.00        0.04785        0.05504
   8641.00        0.04785        0.05577
   8642.00        0.04736        0.05647
   8643.00        0.04688        0.05714
   8644.00        0.04639        0.05780
   8645.00        0.04590        0.05841
   8646.00        0.04541        0.05901
   8647.00        0.04492        0.05956
   8648.00        0.04443        0.06007
   8649.00        0.04395        0.06055
   8650.00        0.04346        0.06099
   8651.00        0.04297        0.06139
   8652.00        0.04199        0.06172
   8653.00        0.04102        0.06203
   8654.00        0.04004        0.06229
   8655.00        0.03906        0.06248
   8656.00        0.03809        0.06264
   8657.00        0.03711        0.06273
   8658.00        0.03613        0.06277
   8659.00        0.03516        0.06276
   8660.00        0.03418        0.06270
   8661.00        0.03320        0.06256
   8662.00        0.03223        0.06238
   8663.00        0.03125        0.06213
   8664.00        0.03027        0.06183
   8665.00        0.02881        0.06145
   8666.00        0.02734        0.06102
   8667.00        0.02588        0.06053
   8668.00        0.02441        0.05998
   8669.00        0.02295        0.05937
   8670.00        0.02148        0.05870
   8671.00        0.02002        0.05797
   8672.00        0.01855        0.05717
   8673.00        0.01709        0.05632
   8674.00        0.01562        0.05542
   8675.00        0.01416        0.05446
   8676.00        0.01270        0.05345
   8677.00        0.01123        0.05238
   8678.00        0.00977        0.05127
   8679.00        0.00830        0.05009
   8680.00        0.00732        0.04889
   8681.00        0.00635        0.04764
   8682.00        0.00537        0.04634
   8683.00        0.00439        0.04501
   8684.00        0.00342        0.04364
   8685.00        0.00244        0.04224
   8686.00        0.00146        0.04080
   8687.00        0.00049        0.03934
   8688.00       -0.00049        0.03786
   8689.00       -0.00146        0.03636
   8690.00       -0.00244        0.03484
   8691.00       -0.00342        0.03331
   8692.00       -0.00439        0.03177
   8693.00       -0.00537        0.03021
   8694.00       -0.00635        0.02866
   8695.00       -0.00684        0.02711
   8696.00       -0.00732        0.02556
   8697.00       -0.00781        0.02402
   8698.00       -0.00830        0.02249
   8699.00       -0.00879        0.02098
   8700.00       -0.00928        0.01949
   8701.00       -0.00977        0.01802
   8702.00       -0.01025        0.01657
   8703.00       -0.01074        0.01515
   8704.00       -0.01123        0.01376
   8705.00       -0.01172        0.01242
   8706.00       -0.01172        0.01111
   8707.00       -0.01172        0.00984
   8708.00       -0.01172        0.00861
   8709.00       -0.01172        0.00743
   8710.00       -0.01172        0.00630
   8711.00       -0.01172        0.00522
   8712.00       -0.01172        0.00418
   8713.00       -0.01172        0.00322
   8714.00       -0.01172        0.00230
   8715.00       -0.01172        0.00143
   8716.00       -0.01172        0.00064
   8717.00       -0.01172       -0.00011
   8718.00       -0.01172       -0.00078
   8719.00       -0.01172       -0.00140
   8720.00       -0.01123       -0.00195
   8721.00       -0.01074       -0.00244
   8722.00       -0.01025       -0.00287
   8723.00       -0.00977       -0.00325
   8724.00       -0.00928       -0.00356
   8725.00       -0.00879       -0.00380
   8726.00       -0.00830       -0.00398
   8727.00       -0.00781       -0.00410
   8728.00       -0.00732       -0.00417
   8729.00       -0.00684       -0.00418
   8730.00       -0.00635       -0.00414
   8731.00       -0.00586       -0.00404
   8732.00       -0.00537       -0.00389
   8733.00       -0.00488       -0.00371
   8734.00       -0.00439       -0.00346
   8735.00       -0.00439       -0.00317
   8736.00       -0.00439       -0.00285
   8737.00       -0.00439       -0.00249
   8738.00       -0.00439       -0.00209
   8739.00       -0.00439       -0.00166
   8740.00       -0.00439       -0.00121
   8741.00       -0.00439       -0.00073
   8742.00       -0.00439       -0.00023
   8743.00       -0.00439        0.00029
   8744.00       -0.00439        0.00082
   8745.00       -0.00439        0.00137
   8746.00       -0.00439        0.00194
   8747.00       -0.00439        0.00249
   8748.00       -0.00439        0.00305
   8749.00       -0.00439        0.00360
   8750.00       -0.00439        0.00415
   8751.00       -0.00439        0.00468
   8752.00       -0.00439        0.00520
   8753.00       -0.00488        0.00572
   8754.00       -0.00537        0.00620
   8755.00       -0.00586        0.00667
   8756.00       -0.00635        0.00710
   8757.00       -0.00684        0.00751
   8758.00       -0.00732        0.00787
   8759.00       -0.00781        0.00821
   8760.00       -0.00830        0.00850
   8761.00       -0.00879        0.00876
   8762.00       -0.00928        0.00897
   8763.00       -0.00977        0.00916
   8764.00       -0.01025        0.00928
   8765.00       -0.01074        0.00935
   8766.00       -0.01123        0.00937
   8767.00       -0.01172        0.00935
   8768.00       -0.01221        0.00928
   8769.00       -0.01270        0.00914
   8770.00       -0.01318        0.00896
   8771.00       -0.01367        0.00873
   8772.00       -0.01465        0.00844
   8773.00       -0.01562        0.00809
   8774.00       -0.01660        0.00771
   8775.00       -0.01758        0.00725
   8776.00       -0.01855        0.00674
   8777.00       -0.01953        0.00620
   8778.00       -0.02051        0.00560
   8779.00       -0.02148        0.00494
   8780.00       -0.02246        0.00426
   8781.00       -0.02344        0.00351
   8782.00       -0.02441        0.00273
   8783.00       -0.02539        0.00191
   8784.00       -0.02637        0.00105
   8785.00       -0.02734        0.00015
   8786.00       -0.02832       -0.00078
   8787.00       -0.02881       -0.00174
   8788.00       -0.02930       -0.00273
   8789.00       -0.02979       -0.00374
   8790.00       -0.03027       -0.00478
   8791.00       -0.03076       -0.00581
   8792.00       -0.03125       -0.00688
   8793.00       -0.03174       -0.00797
   8794.00       -0.03223       -0.00905
   8795.00       -0.03271       -0.01013
   8796.00       -0.03320       -0.01122
   8797.00       -0.03369       -0.01231
   8798.00       -0.03418       -0.01338
   8799.00       -0.03467       -0.01447
   8800.00       -0.03516       -0.01552
   8801.00       -0.03564       -0.01656
   8802.00       -0.03613       -0.01758
   8803.00       -0.03662       -0.01859
   8804.00       -0.03711       -0.01955
   8805.00       -0.03760       -0.02049
   8806.00       -0.03809       -0.02141
   8807.00       -0.03857       -0.02228
   8808.00       -0.03906       -0.02312
   8809.00       -0.03955       -0.02393
   8810.00       -0.04004       -0.02467
   8811.00       -0.04004       -0.02539
   8812.00       -0.04004       -0.02605
   8813.00       -0.04004       -0.02666
   8814.00       -0.04004       -0.02722
   8815.00       -0.04004       -0.02774
   8816.00       -0.04004       -0.02820
   8817.00       -0.04004       -0.02859
   8818.00       -0.04004       -0.02893
   8819.00       -0.04004       -0.02922
   8820.00       -0.04004       -0.02945
   8821.00       -0.04004       -0.02963
   8822.00       -0.04004       -0.02974
   8823.00       -0.04004       -0.02980
   8824.00       -0.04004       -0.02979
   8825.00       -0.04004       -0.02972
   8826.00       -0.04004       -0.02962
   8827.00       -0.04004       -0.02943
   8828.00       -0.04004       -0.02921
   8829.00       -0.04004       -0.02893
   8830.00       -0.03955       -0.02859
   8831.00       -0.03906       -0.02820
   8832.00       -0.03857       -0.02777
   8833.00       -0.03809       -0.02728
   8834.00       -0.03760       -0.02675
   8835.00       -0.03711       -0.02617
   8836.00       -0.03662       -0.02556
   8837.00       -0.03613       -0.02490
   8838.00       -0.03564       -0.02420
   8839.00       -0.03516       -0.02347
   8840.00       -0.03467       -0.02271
   8841.00       -0.03418       -0.02193
   8842.00       -0.03369       -0.02110
   8843.00       -0.03320       -0.02026
   8844.00       -0.03271       -0.01939
   8845.00       -0.03223       -0.01852
   8846.00       -0.03174       -0.01762
   8847.00       -0.03076       -0.01672
   8848.00       -0.02979       -0.01579
   8849.00       -0.02881       -0.01488
   8850.00       -0.02783       -0.01395
   8851.00       -0.02686       -0.01302
   8852.00       -0.02588       -0.01208
   8853.00       -0.02490       -0.01115
   8854.00       -0.02393       -0.01022
   8855.00       -0.02295       -0.00932
   8856.00       -0.02197       -0.00842
   8857.00       -0.02100       -0.00752
   8858.00       -0.02002       -0.00665
   8859.00       -0.01904       -0.00580
   8860.00       -0.01807       -0.00496
   8861.00       -0.01709       -0.00415
   8862.00       -0.01611       -0.00336
   8863.00       -0.01514       -0.00258
   8864.00       -0.01416       -0.00185
   8865.00       -0.01318       -0.00113
   8866.00       -0.01221       -0.00044
   8867.00       -0.01123        0.00021
   8868.00       -0.01025        0.00084
   8869.00       -0.00928        0.00143
   8870.00       -0.00830        0.00200
   8871.00       -0.00732        0.00253
   8872.00       -0.00635        0.00304
   8873.00       -0.00537        0.00351
   8874.00       -0.00439        0.00394
   8875.00       -0.00342        0.00435
   8876.00       -0.00244        0.00471
   8877.00       -0.00146        0.00507
   8878.00       -0.00049        0.00537
   8879.00        0.00049        0.00565
   8880.00        0.00146        0.00591
   8881.00        0.00244        0.00612
   8882.00        0.00342        0.00632
   8883.00        0.00439        0.00647
   8884.00        0.00537        0.00662
   8885.00        0.00635        0.00673
   8886.00        0.00732        0.00682
   8887.00        0.00830        0.00688
   8888.00        0.00928        0.00694
   8889.00        0.01025        0.00696
   8890.00        0.01074        0.00697
   8891.00        0.01123        0.00696
   8892.00        0.01172        0.00694
   8893.00        0.01221        0.00690
   8894.00        0.01270        0.00685
   8895.00        0.01318        0.00679
   8896.00        0.01367        0.00673
   8897.00        0.01416        0.00664
   8898.00        0.01465        0.00656
   8899.00        0.01514        0.00647
   8900.00        0.01514        0.00638
   8901.00        0.01514        0.00627
   8902.00        0.01514        0.00618
   8903.00        0.01514        0.00607
   8904.00        0.01514        0.00598
   8905.00        0.01514        0.00589
   8906.00        0.01514        0.00578
   8907.00        0.01514        0.00571
   8908.00        0.01465        0.00562
   8909.00        0.01416        0.00554
   8910.00        0.01367        0.00546
   8911.00        0.01318        0.00540
   8912.00        0.01270        0.00534
   8913.00        0.01221        0.00529
   8914.00        0.01172        0.00525
   8915.00        0.01123        0.00522
   8916.00        0.01025        0.00520
   8917.00        0.00928        0.00519
   8918.00        0.00830        0.00519
   8919.00        0.00732        0.00519
   8920.00        0.00635        0.00520
   8921.00        0.00537        0.00523
   8922.00        0.00439        0.00526
   8923.00        0.00342        0.00531
   8924.00        0.00244        0.00536
   8925.00        0.00146        0.00542
   8926.00        0.00049        0.00548
   8927.00       -0.00049        0.00555
   8928.00       -0.00146        0.00563
   8929.00       -0.00244        0.00571
   8930.00       -0.00391        0.00580
   8931.00       -0.00537        0.00589
   8932.00       -0.00684        0.00598
   8933.00       -0.00830        0.00607
   8934.00       -0.00977        0.00618
   8935.00       -0.01123        0.00627
   8936.00       -0.01270        0.00638
   8937.00       -0.01367        0.00647
   8938.00       -0.01465        0.00658
   8939.00       -0.01562        0.00667
   8940.00       -0.01660        0.00676
   8941.00       -0.01758        0.00685
   8942.00       -0.01855        0.00694
   8943.00       -0.01953        0.00702
   8944.00       -0.02051        0.00710
   8945.00       -0.02148        0.00717
   8946.00       -0.02246        0.00723
   8947.00       -0.02344        0.00728
   8948.00       -0.02441        0.00732
   8949.00       -0.02490        0.00737
   8950.00       -0.02539        0.00740
   8951.00       -0.02588        0.00742
   8952.00       -0.02637        0.00743
   8953.00       -0.02686        0.00743
   8954.00       -0.02734        0.00742
   8955.00       -0.02783        0.00740
   8956.00       -0.02832        0.00739
   8957.00       -0.02832        0.00734
   8958.00       -0.02832        0.00729
   8959.00       -0.02832        0.00723
   8960.00       -0.02832        0.00717
   8961.00       -0.02832        0.00710
   8962.00       -0.02832        0.00700
   8963.00       -0.02832        0.00691
   8964.00       -0.02783        0.00682
   8965.00       -0.02734        0.00670
   8966.00       -0.02686        0.00659
   8967.00       -0.02637        0.00645
   8968.00       -0.02588        0.00633
   8969.00       -0.02539        0.00620
   8970.00       -0.02490        0.00604
   8971.00       -0.02441        0.00591
   8972.00       -0.02344        0.00574
   8973.00       -0.02246        0.00558
   8974.00       -0.02148        0.00543
   8975.00       -0.02051        0.00526
   8976.00       -0.01953        0.00510
   8977.00       -0.01855        0.00493
   8978.00       -0.01758        0.00475
   8979.00       -0.01660        0.00458
   8980.00       -0.01562        0.00441
   8981.00       -0.01465        0.00423
   8982.00       -0.01367        0.00404
   8983.00       -0.01270        0.00388
   8984.00       -0.01172        0.00369
   8985.00       -0.01074        0.00352
   8986.00       -0.00977        0.00334
   8987.00       -0.00879        0.00317
   8988.00       -0.00781        0.00301
   8989.00       -0.00684        0.00282
   8990.00       -0.00586        0.00266
   8991.00       -0.00488        0.00247
   8992.00       -0.00391        0.00230
   8993.00       -0.00293        0.00212
   8994.00       -0.00195        0.00195
   8995.00       -0.00098        0.00177
   8996.00        0.00000        0.00159
   8997.00        0.00098        0.00140
   8998.00        0.00146        0.00122
   8999.00        0.00195        0.00102
   9000.00        0.00244        0.00082
   9001.00        0.00293        0.00063
   9002.00        0.00342        0.00041
   9003.00        0.00391        0.00020
   9004.00        0.00439       -0.00003
   9005.00        0.00439       -0.00027
   9006.00        0.00439       -0.00053
   9007.00        0.00439       -0.00079
   9008.00        0.00439       -0.00107
   9009.00        0.00439       -0.00136
   9010.00        0.00439       -0.00168
   9011.00        0.00439       -0.00200
   9012.00        0.00391       -0.00235
   9013.00        0.00342       -0.00272
   9014.00        0.00293       -0.00311
   9015.00        0.00244       -0.00352
   9016.00        0.00195       -0.00397
   9017.00        0.00146       -0.00443
   9018.00        0.00049       -0.00493
   9019.00       -0.00049       -0.00545
   9020.00       -0.00146       -0.00600
   9021.00       -0.00244       -0.00659
   9022.00       -0.00342       -0.00720
   9023.00       -0.00439       -0.00786
   9024.00       -0.00537       -0.00854
   9025.00       -0.00635       -0.00928
   9026.00       -0.00781       -0.01004
   9027.00       -0.00928       -0.01085
   9028.00       -0.01074       -0.01169
   9029.00       -0.01221       -0.01257
   9030.00       -0.01367       -0.01349
   9031.00       -0.01514       -0.01445
   9032.00       -0.01660       -0.01546
   9033.00       -0.01807       -0.01651
   9034.00       -0.01953       -0.01761
   9035.00       -0.02100       -0.01875
   9036.00       -0.02246       -0.01993
   9037.00       -0.02393       -0.02115
   9038.00       -0.02539       -0.02242
   9039.00       -0.02686       -0.02373
   9040.00       -0.02832       -0.02509
   9041.00       -0.02979       -0.02649
   9042.00       -0.03125       -0.02792
   9043.00       -0.03271       -0.02940
   9044.00       -0.03369       -0.03093
   9045.00       -0.03467       -0.03250
   9046.00       -0.03564       -0.03410
   9047.00       -0.03662       -0.03574
   9048.00       -0.03760       -0.03741
   9049.00       -0.03857       -0.03914
   9050.00       -0.03955       -0.04088
   9051.00       -0.04053       -0.04266
   9052.00       -0.04102       -0.04448
   9053.00       -0.04150       -0.04633
   9054.00       -0.04199       -0.04820
   9055.00       -0.04248       -0.05009
   9056.00       -0.04297       -0.05202
   9057.00       -0.04346       -0.05396
   9058.00       -0.04346       -0.05592
   9059.00       -0.04346       -0.05791
   9060.00       -0.04346       -0.05991
   9061.00       -0.04346       -0.06192
   9062.00       -0.04346       -0.06395
   9063.00       -0.04297       -0.06599
   9064.00       -0.04248       -0.06804
   9065.00       -0.04199       -0.07008
   9066.00       -0.04150       -0.07213
   9067.00       -0.04102       -0.07419
   9068.00       -0.04004       -0.07623
   9069.00       -0.03906       -0.07828
   9070.00       -0.03809       -0.08032
   9071.00       -0.03711       -0.08235
   9072.00       -0.03613       -0.08437
   9073.00       -0.03467       -0.08638
   9074.00       -0.03320       -0.08836
   9075.00       -0.03174       -0.09035
   9076.00       -0.03027       -0.09230
   9077.00       -0.02881       -0.09422
   9078.00       -0.02734       -0.09613
   9079.00       -0.02588       -0.09801
   9080.00       -0.02441       -0.09987
   9081.00       -0.02246       -0.10168
   9082.00       -0.02051       -0.10349
   9083.00       -0.01855       -0.10524
   9084.00       -0.01660       -0.10696
   9085.00       -0.01465       -0.10866
   9086.00       -0.01270       -0.11032
   9087.00       -0.01074       -0.11192
   9088.00       -0.00879       -0.11351
   9089.00       -0.00684       -0.11504
   9090.00       -0.00488       -0.11653
   9091.00       -0.00293       -0.11798
   9092.00       -0.00098       -0.11938
   9093.00        0.00098       -0.12074
   9094.00        0.00293       -0.12207
   9095.00        0.00488       -0.12334
   9096.00        0.00684       -0.12456
   9097.00        0.00879       -0.12575
   9098.00        0.01074       -0.12688
   9099.00        0.01270       -0.12796
   9100.00        0.01465       -0.12901
   9101.00        0.01660       -0.13000
   9102.00        0.01855       -0.13095
   9103.00        0.02051       -0.13185
   9104.00        0.02197       -0.13271
   9105.00        0.02344       -0.13351
   9106.00        0.02490       -0.13428
   9107.00        0.02637       -0.13499
   9108.00        0.02783       -0.13567
   9109.00        0.02930       -0.13631
   9110.00        0.03076       -0.13689
   9111.00        0.03223       -0.13744
   9112.00        0.03369       -0.13794
   9113.00        0.03467       -0.13841
   9114.00        0.03564       -0.13882
   9115.00        0.03662       -0.13922
   9116.00        0.03760       -0.13956
   9117.00        0.03857       -0.13988
   9118.00        0.03955       -0.14015
   9119.00        0.04053       -0.14038
   9120.00        0.04102       -0.14059
   9121.00        0.04150       -0.14076
   9122.00        0.04199       -0.14090
   9123.00        0.04248       -0.14101
   9124.00        0.04297       -0.14108
   9125.00        0.04346       -0.14113
   9126.00        0.04395       -0.14114
   9127.00        0.04395       -0.14113
   9128.00        0.04395       -0.14110
   9129.00        0.04395       -0.14104
   9130.00        0.04395       -0.14095
   9131.00        0.04395       -0.14084
   9132.00        0.04395       -0.14070
   9133.00        0.04395       -0.14055
   9134.00        0.04395       -0.14038
   9135.00        0.04395       -0.14018
   9136.00        0.04395       -0.13997
   9137.00        0.04395       -0.13972
   9138.00        0.04346       -0.13948
   9139.00        0.04297       -0.13921
   9140.00        0.04248       -0.13893
   9141.00        0.04199       -0.13863
   9142.00        0.04150       -0.13831
   9143.00        0.04102       -0.13797
   9144.00        0.04053       -0.13763
   9145.00        0.04004       -0.13727
   9146.00        0.03955       -0.13690
   9147.00        0.03906       -0.13652
   9148.00        0.03857       -0.13612
   9149.00        0.03809       -0.13571
   9150.00        0.03760       -0.13528
   9151.00        0.03711       -0.13486
   9152.00        0.03662       -0.13441
   9153.00        0.03613       -0.13397
   9154.00        0.03564       -0.13350
   9155.00        0.03516       -0.13303
   9156.00        0.03467       -0.13255
   9157.00        0.03418       -0.13206
   9158.00        0.03369       -0.13156
   9159.00        0.03320       -0.13104
   9160.00        0.03271       -0.13052
   9161.00        0.03223       -0.12999
   9162.00        0.03174       -0.12946
   9163.00        0.03125       -0.12891
   9164.00        0.03076       -0.12836
   9165.00        0.03027       -0.12778
   9166.00        0.02979       -0.12721
   9167.00        0.02930       -0.12662
   9168.00        0.02881       -0.12602
   9169.00        0.02832       -0.12543
   9170.00        0.02783       -0.12482
   9171.00        0.02734       -0.12419
   9172.00        0.02686       -0.12357
   9173.00        0.02637       -0.12292
   9174.00        0.02588       -0.12227
   9175.00        0.02539       -0.12161
   9176.00        0.02490       -0.12094
   9177.00        0.02441       -0.12025
   9178.00        0.02393       -0.11957
   9179.00        0.02344       -0.11887
   9180.00        0.02295       -0.11815
   9181.00        0.02246       -0.11743
   9182.00        0.02197       -0.11670
   9183.00        0.02148       -0.11595
   9184.00        0.02100       -0.11520
   9185.00        0.02051       -0.11444
   9186.00        0.02002       -0.11366
   9187.00        0.01953       -0.11287
   9188.00        0.01904       -0.11208
   9189.00        0.01855       -0.11127
   9190.00        0.01758       -0.11044
   9191.00        0.01660       -0.10960
   9192.00        0.01562       -0.10876
   9193.00        0.01465       -0.10791
   9194.00        0.01367       -0.10704
   9195.00        0.01270       -0.10616
   9196.00        0.01172       -0.10526
   9197.00        0.01074       -0.10435
   9198.00        0.00977       -0.10342
   9199.00        0.00879       -0.10249
   9200.00        0.00781       -0.10155
   9201.00        0.00684       -0.10060
   9202.00        0.00537       -0.09962
   9203.00        0.00391       -0.09863
   9204.00        0.00244       -0.09764
   9205.00        0.00098       -0.09663
   9206.00       -0.00049       -0.09561
   9207.00       -0.00195       -0.09456
   9208.00       -0.00342       -0.09351
   9209.00       -0.00488       -0.09244
   9210.00       -0.00635       -0.09135
   9211.00       -0.00781       -0.09027
   9212.00       -0.00928       -0.08916
   9213.00       -0.01074       -0.08803
   9214.00       -0.01221       -0.08688
   9215.00       -0.01367       -0.08572
   9216.00       -0.01514       -0.08456
   9217.00       -0.01660       -0.08337
   9218.00       -0.01807       -0.08217
   9219.00       -0.01953       -0.08095
   9220.00       -0.02100       -0.07971
   9221.00       -0.02246       -0.07848
   9222.00       -0.02393       -0.07721
   9223.00       -0.02539       -0.07593
   9224.00       -0.02686       -0.07463
   9225.00       -0.02832       -0.07332
   9226.00       -0.02979       -0.07199
   9227.00       -0.03125       -0.07065
   9228.00       -0.03271       -0.06929
   9229.00       -0.03418       -0.06792
   9230.00       -0.03564       -0.06653
   9231.00       -0.03711       -0.06512
   9232.00       -0.03857       -0.06371
   9233.00       -0.04004       -0.06227
   9234.00       -0.04102       -0.06082
   9235.00       -0.04199       -0.05936
   9236.00       -0.04297       -0.05788
   9237.00       -0.04395       -0.05638
   9238.00       -0.04492       -0.05487
   9239.00       -0.04590       -0.05336
   9240.00       -0.04688       -0.05182
   9241.00       -0.04785       -0.05028
   9242.00       -0.04834       -0.04872
   9243.00       -0.04883       -0.04715
   9244.00       -0.04932       -0.04558
   9245.00       -0.04980       -0.04399
   9246.00       -0.05029       -0.04239
   9247.00       -0.05078       -0.04079
   9248.00       -0.05127       -0.03917
   9249.00       -0.05127       -0.03754
   9250.00       -0.05127       -0.03592
   9251.00       -0.05127       -0.03427
   9252.00       -0.05127       -0.03264
   9253.00       -0.05127       -0.03099
   9254.00       -0.05127       -0.02934
   9255.00       -0.05127       -0.02769
   9256.00       -0.05127       -0.02605
   9257.00       -0.05078       -0.02438
   9258.00       -0.05029       -0.02274
   9259.00       -0.04980       -0.02109
   9260.00       -0.04932       -0.01944
   9261.00       -0.04883       -0.01781
   9262.00       -0.04834       -0.01617
   9263.00       -0.04785       -0.01454
   9264.00       -0.04736       -0.01291
   9265.00       -0.04688       -0.01131
   9266.00       -0.04639       -0.00970
   9267.00       -0.04590       -0.00810
   9268.00       -0.04492       -0.00653
   9269.00       -0.04395       -0.00497
   9270.00       -0.04297       -0.00342
   9271.00       -0.04199       -0.00188
   9272.00       -0.04102       -0.00037
   9273.00       -0.04004        0.00113
   9274.00       -0.03906        0.00261
   9275.00       -0.03809        0.00406
   9276.00       -0.03711        0.00549
   9277.00       -0.03613        0.00691
   9278.00       -0.03516        0.00829
   9279.00       -0.03418        0.00964
   9280.00       -0.03320        0.01099
   9281.00       -0.03223        0.01228
   9282.00       -0.03125        0.01357
   9283.00       -0.03076        0.01482
   9284.00       -0.03027        0.01604
   9285.00       -0.02979        0.01721
   9286.00       -0.02930        0.01837
   9287.00       -0.02881        0.01949
   9288.00       -0.02832        0.02058
   9289.00       -0.02783        0.02164
   9290.00       -0.02734        0.02266
   9291.00       -0.02686        0.02364
   9292.00       -0.02637        0.02458
   9293.00       -0.02588        0.02550
   9294.00       -0.02539        0.02638
   9295.00       -0.02539        0.02722
   9296.00       -0.02539        0.02802
   9297.00       -0.02539        0.02879
   9298.00       -0.02539        0.02953
   9299.00       -0.02539        0.03021
   9300.00       -0.02539        0.03087
   9301.00       -0.02539        0.03149
   9302.00       -0.02539        0.03207
   9303.00       -0.02539        0.03262
   9304.00       -0.02539        0.03314
   9305.00       -0.02539        0.03362
   9306.00       -0.02539        0.03406
   9307.00       -0.02539        0.03445
   9308.00       -0.02539        0.03484
   9309.00       -0.02539        0.03517
   9310.00       -0.02588        0.03548
   9311.00       -0.02637        0.03575
   9312.00       -0.02686        0.03600
   9313.00       -0.02734        0.03619
   9314.00       -0.02783        0.03638
   9315.00       -0.02832        0.03653
   9316.00       -0.02881        0.03665
   9317.00       -0.02930        0.03674
   9318.00       -0.02979        0.03680
   9319.00       -0.03027        0.03685
   9320.00       -0.03076        0.03687
   9321.00       -0.03125        0.03685
   9322.00       -0.03174        0.03680
   9323.00       -0.03174        0.03674
   9324.00       -0.03174        0.03667
   9325.00       -0.03174        0.03656
   9326.00       -0.03174        0.03644
   9327.00       -0.03174        0.03630
   9328.00       -0.03174        0.03613
   9329.00       -0.03174        0.03595
   9330.00       -0.03174        0.03575
   9331.00       -0.03174        0.03552
   9332.00       -0.03174        0.03529
   9333.00       -0.03174        0.03503
   9334.00       -0.03174        0.03477
   9335.00       -0.03174        0.03448
   9336.00       -0.03125        0.03419
   9337.00       -0.03076        0.03387
   9338.00       -0.03027        0.03355
   9339.00       -0.02979        0.03322
   9340.00       -0.02930        0.03287
   9341.00       -0.02881        0.03250
   9342.00       -0.02832        0.03214
   9343.00       -0.02783        0.03175
   9344.00       -0.02734        0.03134
   9345.00       -0.02686        0.03094
   9346.00       -0.02637        0.03052
   9347.00       -0.02539        0.03009
   9348.00       -0.02441        0.02965
   9349.00       -0.02344        0.02919
   9350.00       -0.02246        0.02872
   9351.00       -0.02148        0.02824
   9352.00       -0.02051        0.02776
   9353.00       -0.01953        0.02725
   9354.00       -0.01855        0.02673
   9355.00       -0.01758        0.02621
   9356.00       -0.01660        0.02568
   9357.00       -0.01562        0.02513
   9358.00       -0.01465        0.02458
   9359.00       -0.01367        0.02400
   9360.00       -0.01270        0.02342
   9361.00       -0.01172        0.02283
   9362.00       -0.01074        0.02222
   9363.00       -0.00977        0.02159
   9364.00       -0.00879        0.02097
   9365.00       -0.00781        0.02031
   9366.00       -0.00684        0.01965
   9367.00       -0.00586        0.01898
   9368.00       -0.00488        0.01830
   9369.00       -0.00391        0.01759
   9370.00       -0.00293        0.01689
   9371.00       -0.00195        0.01616
   9372.00       -0.00098        0.01543
   9373.00       -0.00049        0.01468
   9374.00        0.00000        0.01392
   9375.00        0.00049        0.01314
   9376.00        0.00098        0.01234
   9377.00        0.00146        0.01155
   9378.00        0.00195        0.01073
   9379.00        0.00244        0.00990
   9380.00        0.00293        0.00908
   9381.00        0.00342        0.00824
   9382.00        0.00391        0.00739
   9383.00        0.00439        0.00652
   9384.00        0.00439        0.00565
   9385.00        0.00439        0.00476
   9386.00        0.00439        0.00388
   9387.00        0.00439        0.00299
   9388.00        0.00439        0.00209
   9389.00        0.00439        0.00119
   9390.00        0.00439        0.00029
   9391.00        0.00439       -0.00063
   9392.00        0.00439       -0.00154
   9393.00        0.00439       -0.00244
   9394.00        0.00439       -0.00336
   9395.00        0.00439       -0.00427
   9396.00        0.00391       -0.00517
   9397.00        0.00342       -0.00609
   9398.00        0.00293       -0.00699
   9399.00        0.00244       -0.00787
   9400.00        0.00195       -0.00876
   9401.00        0.00146       -0.00964
   9402.00        0.00098       -0.01051
   9403.00        0.00049       -0.01138
   9404.00        0.00000       -0.01224
   9405.00       -0.00049       -0.01308
   9406.00       -0.00098       -0.01390
   9407.00       -0.00146       -0.01471
   9408.00       -0.00195       -0.01552
   9409.00       -0.00244       -0.01630
   9410.00       -0.00293       -0.01707
   9411.00       -0.00342       -0.01782
   9412.00       -0.00342       -0.01855
   9413.00       -0.00342       -0.01927
   9414.00       -0.00342       -0.01997
   9415.00       -0.00342       -0.02065
   9416.00       -0.00342       -0.02130
   9417.00       -0.00342       -0.02194
   9418.00       -0.00342       -0.02257
   9419.00       -0.00342       -0.02316
   9420.00       -0.00342       -0.02374
   9421.00       -0.00342       -0.02431
   9422.00       -0.00342       -0.02484
   9423.00       -0.00342       -0.02536
   9424.00       -0.00293       -0.02585
   9425.00       -0.00244       -0.02634
   9426.00       -0.00195       -0.02679
   9427.00       -0.00146       -0.02722
   9428.00       -0.00098       -0.02765
   9429.00       -0.00049       -0.02805
   9430.00        0.00000       -0.02843
   9431.00        0.00049       -0.02881
   9432.00        0.00098       -0.02916
   9433.00        0.00146       -0.02950
   9434.00        0.00195       -0.02983
   9435.00        0.00244       -0.03014
   9436.00        0.00293       -0.03044
   9437.00        0.00391       -0.03073
   9438.00        0.00488       -0.03102
   9439.00        0.00586       -0.03130
   9440.00        0.00684       -0.03157
   9441.00        0.00781       -0.03183
   9442.00        0.00879       -0.03209
   9443.00        0.00977       -0.03235
   9444.00        0.01074       -0.03261
   9445.00        0.01172       -0.03287
   9446.00        0.01270       -0.03313
   9447.00        0.01367       -0.03340
   9448.00        0.01465       -0.03368
   9449.00        0.01562       -0.03395
   9450.00        0.01660       -0.03423
   9451.00        0.01758       -0.03453
   9452.00        0.01855       -0.03484
   9453.00        0.01953       -0.03516
   9454.00        0.02051       -0.03548
   9455.00        0.02148       -0.03583
   9456.00        0.02197       -0.03618
   9457.00        0.02246       -0.03656
   9458.00        0.02295       -0.03696
   9459.00        0.02344       -0.03737
   9460.00        0.02393       -0.03780
   9461.00        0.02441       -0.03824
   9462.00        0.02490       -0.03871
   9463.00        0.02539       -0.03920
   9464.00        0.02588       -0.03972
   9465.00        0.02637       -0.04025
   9466.00        0.02637       -0.04080
   9467.00        0.02637       -0.04138
   9468.00        0.02637       -0.04198
   9469.00        0.02637       -0.04260
   9470.00        0.02637       -0.04324
   9471.00        0.02637       -0.04390
   9472.00        0.02637       -0.04459
   9473.00        0.02637       -0.04529
   9474.00        0.02588       -0.04601
   9475.00        0.02539       -0.04674
   9476.00        0.02490       -0.04749
   9477.00        0.02441       -0.04826
   9478.00        0.02393       -0.04904
   9479.00        0.02344       -0.04984
   9480.00        0.02295       -0.05064
   9481.00        0.02246       -0.05147
   9482.00        0.02148       -0.05229
   9483.00        0.02051       -0.05312
   9484.00        0.01953       -0.05396
   9485.00        0.01855       -0.05479
   9486.00        0.01758       -0.05563
   9487.00        0.01660       -0.05646
   9488.00        0.01562       -0.05730
   9489.00        0.01465       -0.05812
   9490.00        0.01367       -0.05894
   9491.00        0.01270       -0.05975
   9492.00        0.01172       -0.06055
   9493.00        0.01025       -0.06133
   9494.00        0.00879       -0.06207
   9495.00        0.00732       -0.06282
   9496.00        0.00586       -0.06354
   9497.00        0.00439       -0.06422
   9498.00        0.00293       -0.06490
   9499.00        0.00146       -0.06552
   9500.00        0.00000       -0.06612
   9501.00       -0.00146       -0.06670
   9502.00       -0.00293       -0.06721
   9503.00       -0.00439       -0.06770
   9504.00       -0.00586       -0.06816
   9505.00       -0.00732       -0.06856
   9506.00       -0.00879       -0.06891
   9507.00       -0.00977       -0.06923
   9508.00       -0.01074       -0.06949
   9509.00       -0.01172       -0.06969
   9510.00       -0.01270       -0.06984
   9511.00       -0.01367       -0.06993
   9512.00       -0.01465       -0.06998
   9513.00       -0.01562       -0.06996
   9514.00       -0.01660       -0.06989
   9515.00       -0.01758       -0.06975
   9516.00       -0.01855       -0.06953
   9517.00       -0.01953       -0.06927
   9518.00       -0.02051       -0.06895
   9519.00       -0.02148       -0.06856
   9520.00       -0.02246       -0.06810
   9521.00       -0.02295       -0.06757
   9522.00       -0.02344       -0.06697
   9523.00       -0.02393       -0.06631
   9524.00       -0.02441       -0.06560
   9525.00       -0.02490       -0.06480
   9526.00       -0.02539       -0.06393
   9527.00       -0.02588       -0.06300
   9528.00       -0.02637       -0.06201
   9529.00       -0.02686       -0.06096
   9530.00       -0.02734       -0.05983
   9531.00       -0.02783       -0.05864
   9532.00       -0.02832       -0.05737
   9533.00       -0.02881       -0.05606
   9534.00       -0.02930       -0.05467
   9535.00       -0.02930       -0.05324
   9536.00       -0.02930       -0.05173
   9537.00       -0.02930       -0.05016
   9538.00       -0.02930       -0.04854
   9539.00       -0.02930       -0.04686
   9540.00       -0.02930       -0.04512
   9541.00       -0.02930       -0.04333
   9542.00       -0.02930       -0.04149
   9543.00       -0.02930       -0.03958
   9544.00       -0.02930       -0.03764
   9545.00       -0.02930       -0.03564
   9546.00       -0.02930       -0.03360
   9547.00       -0.02930       -0.03152
   9548.00       -0.02930       -0.02939
   9549.00       -0.02930       -0.02722
   9550.00       -0.02930       -0.02501
   9551.00       -0.02930       -0.02275
   9552.00       -0.02930       -0.02046
   9553.00       -0.02930       -0.01814
   9554.00       -0.02930       -0.01578
   9555.00       -0.02930       -0.01338
   9556.00       -0.02930       -0.01097
   9557.00       -0.02930       -0.00851
   9558.00       -0.02930       -0.00604
   9559.00       -0.02930       -0.00354
   9560.00       -0.02930       -0.00101
   9561.00       -0.02930        0.00156
   9562.00       -0.02979        0.00412
   9563.00       -0.03027        0.00671
   9564.00       -0.03076        0.00932
   9565.00       -0.03125        0.01196
   9566.00       -0.03174        0.01460
   9567.00       -0.03223        0.01727
   9568.00       -0.03271        0.01994
   9569.00       -0.03320        0.02263
   9570.00       -0.03369        0.02533
   9571.00       -0.03418        0.02803
   9572.00       -0.03467        0.03076
   9573.00       -0.03516        0.03348
   9574.00       -0.03564        0.03621
   9575.00       -0.03613        0.03894
   9576.00       -0.03662        0.04169
   9577.00       -0.03711        0.04443
   9578.00       -0.03760        0.04716
   9579.00       -0.03809        0.04991
   9580.00       -0.03809        0.05266
   9581.00       -0.03809        0.05540
   9582.00       -0.03809        0.05815
   9583.00       -0.03809        0.06088
   9584.00       -0.03809        0.06361
   9585.00       -0.03809        0.06635
   9586.00       -0.03809        0.06908
   9587.00       -0.03809        0.07178
   9588.00       -0.03809        0.07449
   9589.00       -0.03809        0.07718
   9590.00       -0.03809        0.07986
   9591.00       -0.03809        0.08253
   9592.00       -0.03809        0.08519
   9593.00       -0.03809        0.08783
   9594.00       -0.03809        0.09045
   9595.00       -0.03760        0.09305
   9596.00       -0.03711        0.09564
   9597.00       -0.03662        0.09821
   9598.00       -0.03613        0.10075
   9599.00       -0.03564        0.10327
   9600.00       -0.03516        0.10576
   9601.00       -0.03467        0.10823
   9602.00       -0.03418        0.11067
   9603.00       -0.03369        0.11308
   9604.00       -0.03320        0.11545
   9605.00       -0.03271        0.11780
   9606.00       -0.03174        0.12010
   9607.00       -0.03076        0.12238
   9608.00       -0.02979        0.12462
   9609.00       -0.02881        0.12682
   9610.00       -0.02783        0.12897
   9611.00       -0.02686        0.13107
   9612.00       -0.02588        0.13315
   9613.00       -0.02490        0.13516
   9614.00       -0.02393        0.13715
   9615.00       -0.02295        0.13907
   9616.00       -0.02197        0.14093
   9617.00       -0.02100        0.14275
   9618.00       -0.02002        0.14452
   9619.00       -0.01904        0.14622
   9620.00       -0.01807        0.14787
   9621.00       -0.01709        0.14948
   9622.00       -0.01611        0.15100
   9623.00       -0.01514        0.15248
   9624.00       -0.01416        0.15388
   9625.00       -0.01318        0.15524
   9626.00       -0.01221        0.15652
   9627.00       -0.01123        0.15775
   9628.00       -0.01025        0.15889
   9629.00       -0.00928        0.15999
   9630.00       -0.00830        0.16101
   9631.00       -0.00732        0.16196
   9632.00       -0.00635        0.16284
   9633.00       -0.00537        0.16367
   9634.00       -0.00439        0.16441
   9635.00       -0.00342        0.16510
   9636.00       -0.00244        0.16571
   9637.00       -0.00146        0.16626
   9638.00       -0.00049        0.16673
   9639.00        0.00049        0.16714
   9640.00        0.00146        0.16750
   9641.00        0.00244        0.16779
   9642.00        0.00342        0.16801
   9643.00        0.00439        0.16817
   9644.00        0.00537        0.16826
   9645.00        0.00586        0.16830
   9646.00        0.00635        0.16829
   9647.00        0.00684        0.16821
   9648.00        0.00732        0.16808
   9649.00        0.00781        0.16789
   9650.00        0.00830        0.16766
   9651.00        0.00879        0.16737
   9652.00        0.00928        0.16705
   9653.00        0.00977        0.16667
   9654.00        0.01025        0.16626
   9655.00        0.01025        0.16580
   9656.00        0.01025        0.16531
   9657.00        0.01025        0.16479
   9658.00        0.01025        0.16425
   9659.00        0.01025        0.16367
   9660.00        0.01025        0.16306
   9661.00        0.01025        0.16243
   9662.00        0.01025        0.16179
   9663.00        0.01025        0.16113
   9664.00        0.01025        0.16045
   9665.00        0.01025        0.15976
   9666.00        0.00977        0.15907
   9667.00        0.00928        0.15837
   9668.00        0.00879        0.15768
   9669.00        0.00830        0.15698
   9670.00        0.00781        0.15630
   9671.00        0.00732        0.15561
   9672.00        0.00684        0.15494
   9673.00        0.00635        0.15428
   9674.00        0.00586        0.15364
   9675.00        0.00537        0.15302
   9676.00        0.00488        0.15240
   9677.00        0.00439        0.15182
   9678.00        0.00391        0.15126
   9679.00        0.00342        0.15074
   9680.00        0.00293        0.15024
   9681.00        0.00244        0.14977
   9682.00        0.00195        0.14934
   9683.00        0.00146        0.14893
   9684.00        0.00098        0.14857
   9685.00        0.00049        0.14824
   9686.00        0.00000        0.14795
   9687.00       -0.00049        0.14771
   9688.00       -0.00098        0.14749
   9689.00       -0.00146        0.14732
   9690.00       -0.00146        0.14720
   9691.00       -0.00146        0.14713
   9692.00       -0.00146        0.14708
   9693.00       -0.00146        0.14709
   9694.00       -0.00146        0.14714
   9695.00       -0.00146        0.14723
   9696.00       -0.00146        0.14735
   9697.00       -0.00146        0.14754
   9698.00       -0.00146        0.14775
   9699.00       -0.00146        0.14801
   9700.00       -0.00146        0.14830
   9701.00       -0.00146        0.14864
   9702.00       -0.00146        0.14900
   9703.00       -0.00146        0.14941
   9704.00       -0.00146        0.14986
   9705.00       -0.00146        0.15034
   9706.00       -0.00146        0.15085
   9707.00       -0.00098        0.15140
   9708.00       -0.00049        0.15196
   9709.00        0.00000        0.15256
   9710.00        0.00049        0.15318
   9711.00        0.00098        0.15382
   9712.00        0.00146        0.15450
   9713.00        0.00195        0.15518
   9714.00        0.00244        0.15588
   9715.00        0.00293        0.15662
   9716.00        0.00342        0.15735
   9717.00        0.00391        0.15808
   9718.00        0.00439        0.15884
   9719.00        0.00488        0.15961
   9720.00        0.00537        0.16037
   9721.00        0.00586        0.16113
   9722.00        0.00635        0.16191
   9723.00        0.00684        0.16267
   9724.00        0.00732        0.16344
   9725.00        0.00732        0.16420
   9726.00        0.00732        0.16495
   9727.00        0.00732        0.16570
   9728.00        0.00732        0.16643
   9729.00        0.00732        0.16716
   9730.00        0.00732        0.16786
   9731.00        0.00732        0.16855
   9732.00        0.00732        0.16922
   9733.00        0.00732        0.16988
   9734.00        0.00732        0.17052
   9735.00        0.00732        0.17113
   9736.00        0.00732        0.17171
   9737.00        0.00732        0.17227
   9738.00        0.00732        0.17282
   9739.00        0.00732        0.17334
   9740.00        0.00684        0.17383
   9741.00        0.00635        0.17429
   9742.00        0.00586        0.17471
   9743.00        0.00537        0.17513
   9744.00        0.00488        0.17549
   9745.00        0.00439        0.17584
   9746.00        0.00391        0.17615
   9747.00        0.00342        0.17644
   9748.00        0.00293        0.17670
   9749.00        0.00244        0.17691
   9750.00        0.00195        0.17711
   9751.00        0.00146        0.17726
   9752.00        0.00098        0.17740
   9753.00        0.00049        0.17749
   9754.00        0.00000        0.17755
   9755.00       -0.00049        0.17760
[truncated: 42,846 more chars]
