# Supplementary material for: The near-field tsunami generated by the 15 January 2022 eruption of the Hunga Tonga-Hunga Ha’apai volcano and its impact on Tongatapu, Tonga
Source: Sci Rep. 2022 Sep 7;12:15187. doi: 10.1038/s41598-022-19486-w (PMC9452557; doi:10.1038/s41598-022-19486-w)
Supplement: Supplementary file 4 — Supplementary Information 4. [file 41598_2022_19486_MOESM4_ESM.zip › Output-Point_R0_300TNT.txt]

      0.00        0.00000        0.00000
      1.00        0.00000        0.00000
      2.00        0.00000        0.00000
      3.00        0.00000        0.00000
      4.00        0.00000        0.00000
      5.00        0.00000        0.00000
      6.00        0.00000        0.00000
      7.00        0.00000        0.00000
      8.00        0.00000        0.00000
      9.00        0.00000        0.00000
     10.00        0.00000        0.00000
     11.00        0.00000        0.00000
     12.00        0.00000        0.00000
     13.00        0.00000        0.00000
     14.00        0.00000        0.00000
     15.00        0.00000        0.00000
     16.00        0.00000        0.00000
     17.00        0.00000        0.00000
     18.00        0.00000        0.00000
     19.00        0.00000        0.00000
     20.00        0.00000        0.00000
     21.00        0.00000        0.00000
     22.00        0.00000        0.00000
     23.00        0.00000        0.00000
     24.00        0.00000        0.00000
     25.00        0.00000        0.00000
     26.00        0.00000        0.00000
     27.00        0.00000        0.00000
     28.00        0.00000        0.00000
     29.00        0.00000        0.00000
     30.00        0.00000        0.00000
     31.00        0.00000        0.00000
     32.00        0.00000        0.00000
     33.00        0.00000        0.00000
     34.00        0.00000        0.00000
     35.00        0.00000        0.00000
     36.00        0.00000        0.00000
     37.00        0.00000        0.00000
     38.00        0.00000        0.00000
     39.00        0.00000        0.00000
     40.00        0.00000        0.00000
     41.00        0.00000        0.00000
     42.00        0.00000        0.00000
     43.00        0.00000        0.00000
     44.00        0.00000        0.00000
     45.00        0.00000        0.00000
     46.00        0.00000        0.00000
     47.00        0.00000        0.00000
     48.00        0.00000        0.00000
     49.00        0.00000        0.00000
     50.00        0.00000        0.00000
     51.00        0.00000        0.00000
     52.00        0.00000        0.00000
     53.00        0.00000        0.00000
     54.00        0.00000        0.00000
     55.00        0.00000        0.00000
     56.00        0.00000        0.00000
     57.00        0.00000        0.00000
     58.00        0.00000        0.00000
     59.00        0.00000        0.00000
     60.00        0.00000        0.00000
     61.00        0.00000        0.00000
     62.00        0.00000        0.00000
     63.00        0.00000        0.00000
     64.00        0.00000        0.00000
     65.00        0.00000        0.00000
     66.00        0.00000        0.00000
     67.00        0.00000        0.00000
     68.00        0.00000        0.00000
     69.00        0.00000        0.00000
     70.00        0.00000        0.00000
     71.00        0.00000        0.00000
     72.00        0.00000        0.00000
     73.00        0.00000        0.00000
     74.00        0.00000        0.00000
     75.00        0.00000        0.00000
     76.00        0.00000        0.00000
     77.00        0.00000        0.00000
     78.00        0.00000        0.00000
     79.00        0.00000        0.00000
     80.00        0.00000        0.00000
     81.00        0.00000        0.00000
     82.00        0.00000        0.00000
     83.00        0.00000        0.00000
     84.00        0.00000        0.00000
     85.00        0.00000        0.00000
     86.00        0.00000        0.00000
     87.00        0.00000        0.00000
     88.00        0.00000        0.00000
     89.00        0.00000        0.00000
     90.00        0.00000        0.00000
     91.00        0.00000        0.00000
     92.00        0.00000        0.00000
     93.00        0.00000        0.00000
     94.00        0.00000        0.00000
     95.00        0.00000        0.00000
     96.00        0.00000        0.00000
     97.00        0.00000        0.00000
     98.00        0.00000        0.00000
     99.00        0.00000        0.00000
    100.00        0.00000        0.00000
    101.00        0.00000        0.00000
    102.00        0.00000        0.00000
    103.00        0.00000        0.00000
    104.00        0.00000        0.00000
    105.00        0.00000        0.00000
    106.00        0.00000        0.00000
    107.00        0.00000        0.00000
    108.00        0.00000        0.00000
    109.00        0.00000        0.00000
    110.00        0.00000        0.00000
    111.00        0.00000        0.00000
    112.00        0.00000        0.00000
    113.00        0.00000        0.00000
    114.00        0.00000        0.00000
    115.00        0.00000        0.00000
    116.00        0.00000        0.00000
    117.00        0.00000        0.00000
    118.00        0.00000        0.00000
    119.00        0.00000        0.00000
    120.00        0.00000        0.00000
    121.00        0.00000        0.00000
    122.00        0.00000        0.00000
    123.00        0.00000        0.00000
    124.00        0.00000        0.00000
    125.00        0.00000        0.00000
    126.00        0.00000        0.00000
    127.00        0.00000        0.00000
    128.00        0.00000        0.00000
    129.00        0.00000        0.00000
    130.00        0.00000        0.00000
    131.00        0.00000        0.00000
    132.00        0.00000        0.00000
    133.00        0.00000        0.00000
    134.00        0.00000        0.00000
    135.00        0.00000        0.00000
    136.00        0.00000        0.00000
    137.00        0.00000        0.00000
    138.00        0.00000        0.00000
    139.00        0.00000        0.00000
    140.00        0.00000        0.00000
    141.00        0.00000        0.00000
    142.00        0.00000        0.00000
    143.00        0.00000        0.00000
    144.00        0.00000        0.00000
    145.00        0.00000        0.00000
    146.00        0.00000        0.00000
    147.00        0.00000        0.00000
    148.00        0.00000        0.00000
    149.00        0.00000        0.00000
    150.00        0.00000        0.00000
    151.00        0.00000        0.00000
    152.00        0.00000        0.00000
    153.00        0.00000        0.00000
    154.00        0.00000        0.00000
    155.00        0.00000        0.00000
    156.00        0.00000        0.00000
    157.00        0.00000        0.00000
    158.00        0.00000        0.00000
    159.00        0.00000        0.00000
    160.00        0.00000        0.00000
    161.00        0.00000        0.00000
    162.00        0.00000        0.00000
    163.00        0.00000        0.00000
    164.00        0.00000        0.00000
    165.00        0.00000        0.00000
    166.00        0.00000        0.00000
    167.00        0.00000        0.00000
    168.00        0.00000        0.00000
    169.00        0.00000        0.00000
    170.00        0.00000        0.00000
    171.00        0.00000        0.00000
    172.00        0.00000        0.00000
    173.00        0.00000        0.00000
    174.00        0.00000        0.00000
    175.00        0.00000        0.00000
    176.00        0.00000        0.00000
    177.00        0.00000        0.00000
    178.00        0.00000        0.00000
    179.00        0.00000        0.00000
    180.00        0.00000        0.00000
    181.00        0.00000        0.00000
    182.00        0.00000        0.00000
    183.00        0.00000        0.00000
    184.00        0.00000        0.00000
    185.00        0.00000        0.00000
    186.00        0.00000        0.00000
    187.00        0.00000        0.00000
    188.00        0.00000        0.00000
    189.00        0.00000        0.00000
    190.00        0.00000        0.00000
    191.00        0.00000        0.00000
    192.00        0.00000        0.00000
    193.00        0.00000        0.00000
    194.00        0.00000        0.00000
    195.00        0.00000        0.00000
    196.00        0.00000        0.00000
    197.00        0.00000        0.00000
    198.00        0.00000        0.00000
    199.00        0.00000        0.00000
    200.00        0.00000        0.00000
    201.00        0.00000        0.00000
    202.00        0.00000        0.00000
    203.00        0.00000        0.00000
    204.00        0.00000        0.00000
    205.00        0.00000        0.00000
    206.00        0.00000        0.00000
    207.00        0.00000        0.00000
    208.00        0.00000        0.00000
    209.00        0.00000        0.00000
    210.00        0.00000        0.00000
    211.00        0.00000        0.00000
    212.00        0.00000        0.00000
    213.00        0.00000        0.00000
    214.00        0.00000        0.00000
    215.00        0.00000        0.00000
    216.00        0.00000        0.00000
    217.00        0.00000        0.00000
    218.00        0.00000        0.00000
    219.00        0.00000        0.00000
    220.00        0.00000        0.00000
    221.00        0.00000        0.00000
    222.00        0.00000        0.00000
    223.00        0.00000        0.00000
    224.00        0.00000        0.00000
    225.00        0.00000        0.00000
    226.00        0.00000        0.00000
    227.00        0.00000        0.00000
    228.00        0.00000        0.00000
    229.00        0.00000        0.00000
    230.00        0.00000        0.00000
    231.00        0.00000        0.00000
    232.00        0.00000        0.00000
    233.00        0.00000        0.00000
    234.00        0.00000        0.00000
    235.00        0.00000        0.00000
    236.00        0.00000        0.00000
    237.00        0.00000        0.00000
    238.00        0.00000        0.00000
    239.00        0.00000        0.00000
    240.00        0.00000        0.00000
    241.00        0.00000        0.00000
    242.00        0.00000        0.00000
    243.00        0.00000        0.00000
    244.00        0.00000        0.00000
    245.00        0.00000        0.00000
    246.00        0.00000        0.00000
    247.00        0.00000        0.00000
    248.00        0.00000        0.00000
    249.00        0.00000        0.00000
    250.00        0.00000        0.00000
    251.00        0.00000        0.00000
    252.00        0.00000        0.00000
    253.00        0.00000        0.00000
    254.00        0.00000        0.00000
    255.00        0.00000        0.00000
    256.00        0.00000        0.00000
    257.00        0.00000        0.00000
    258.00        0.00000        0.00000
    259.00        0.00000        0.00000
    260.00        0.00000        0.00000
    261.00        0.00000        0.00000
    262.00        0.00000        0.00000
    263.00        0.00000        0.00000
    264.00        0.00000        0.00000
    265.00        0.00000        0.00000
    266.00        0.00000        0.00000
    267.00        0.00000        0.00000
    268.00        0.00000        0.00000
    269.00        0.00000        0.00000
    270.00        0.00000        0.00000
    271.00        0.00000        0.00000
    272.00        0.00000        0.00000
    273.00        0.00000        0.00000
    274.00        0.00000        0.00000
    275.00        0.00000        0.00000
    276.00        0.00000        0.00000
    277.00        0.00000        0.00000
    278.00        0.00000        0.00000
    279.00        0.00000        0.00000
    280.00        0.00000        0.00000
    281.00        0.00000        0.00000
    282.00        0.00000        0.00000
    283.00        0.00000        0.00000
    284.00        0.00000        0.00000
    285.00        0.00000        0.00000
    286.00        0.00000        0.00000
    287.00        0.00000        0.00000
    288.00        0.00000        0.00000
    289.00        0.00000        0.00000
    290.00        0.00000        0.00000
    291.00        0.00000        0.00000
    292.00        0.00000        0.00000
    293.00        0.00000        0.00000
    294.00        0.00000        0.00000
    295.00        0.00000        0.00000
    296.00        0.00000        0.00000
    297.00        0.00000        0.00000
    298.00        0.00000        0.00000
    299.00        0.00000        0.00000
    300.00        0.00000        0.00000
    301.00        0.00000        0.00000
    302.00        0.00000        0.00000
    303.00        0.00000        0.00000
    304.00        0.00000        0.00000
    305.00        0.00000        0.00000
    306.00        0.00000        0.00000
    307.00        0.00000        0.00000
    308.00        0.00000        0.00000
    309.00        0.00000        0.00000
    310.00        0.00000        0.00000
    311.00        0.00000        0.00000
    312.00        0.00000        0.00000
    313.00        0.00000        0.00000
    314.00        0.00000        0.00000
    315.00        0.00000        0.00000
    316.00        0.00000        0.00000
    317.00        0.00000        0.00000
    318.00        0.00000        0.00000
    319.00        0.00000        0.00000
    320.00        0.00000        0.00000
    321.00        0.00000        0.00000
    322.00        0.00000        0.00000
    323.00        0.00000        0.00000
    324.00        0.00000        0.00000
    325.00        0.00000        0.00000
    326.00        0.00000        0.00000
    327.00        0.00000        0.00000
    328.00        0.00000        0.00000
    329.00        0.00000        0.00000
    330.00        0.00000        0.00000
    331.00        0.00000        0.00000
    332.00        0.00000        0.00000
    333.00        0.00000        0.00000
    334.00        0.00000        0.00000
    335.00        0.00000        0.00000
    336.00        0.00000        0.00000
    337.00        0.00000        0.00000
    338.00        0.00000        0.00000
    339.00        0.00000        0.00000
    340.00        0.00000        0.00000
    341.00        0.00000        0.00000
    342.00        0.00000        0.00000
    343.00        0.00000        0.00000
    344.00        0.00000        0.00000
    345.00        0.00000        0.00000
    346.00        0.00000        0.00000
    347.00        0.00000        0.00000
    348.00        0.00000        0.00000
    349.00        0.00000        0.00000
    350.00        0.00000        0.00000
    351.00        0.00000        0.00000
    352.00        0.00000        0.00000
    353.00        0.00000        0.00000
    354.00        0.00000        0.00000
    355.00        0.00000        0.00000
    356.00        0.00000        0.00000
    357.00        0.00000        0.00000
    358.00        0.00000        0.00000
    359.00        0.00000        0.00000
    360.00        0.00000        0.00000
    361.00        0.00000        0.00000
    362.00        0.00000        0.00000
    363.00        0.00000        0.00000
    364.00        0.00000        0.00000
    365.00        0.00000        0.00000
    366.00        0.00000        0.00000
    367.00        0.00000        0.00000
    368.00        0.00000        0.00000
    369.00        0.00000        0.00000
    370.00        0.00000        0.00000
    371.00        0.00000        0.00000
    372.00        0.00000        0.00000
    373.00        0.00000        0.00000
    374.00        0.00000        0.00000
    375.00        0.00000        0.00000
    376.00        0.00000        0.00000
    377.00        0.00000        0.00000
    378.00        0.00000        0.00000
    379.00        0.00000        0.00000
    380.00        0.00000        0.00000
    381.00        0.00000        0.00000
    382.00        0.00000        0.00000
    383.00        0.00000        0.00000
    384.00        0.00000        0.00000
    385.00        0.00000        0.00000
    386.00        0.00000        0.00000
    387.00        0.00000        0.00000
    388.00        0.00000        0.00000
    389.00        0.00000        0.00000
    390.00        0.00000        0.00000
    391.00        0.00000        0.00000
    392.00        0.00000        0.00000
    393.00        0.00000        0.00000
    394.00        0.00000        0.00000
    395.00        0.00000        0.00000
    396.00        0.00000        0.00000
    397.00        0.00000        0.00000
    398.00        0.00000        0.00000
    399.00        0.00000        0.00000
    400.00        0.00000        0.00000
    401.00        0.00000        0.00000
    402.00        0.00000        0.00000
    403.00        0.00000        0.00000
    404.00        0.00000        0.00000
    405.00        0.00000        0.00000
    406.00        0.00000        0.00000
    407.00        0.00000        0.00000
    408.00        0.00000        0.00000
    409.00        0.00000        0.00000
    410.00        0.00000        0.00000
    411.00        0.00000        0.00000
    412.00        0.00000        0.00000
    413.00        0.00000        0.00000
    414.00        0.00000        0.00000
    415.00        0.00000        0.00000
    416.00        0.00000        0.00000
    417.00        0.00000        0.00000
    418.00        0.00000        0.00000
    419.00        0.00000        0.00000
    420.00        0.00000        0.00000
    421.00        0.00000        0.00000
    422.00        0.00000        0.00000
    423.00        0.00000        0.00000
    424.00        0.00000        0.00000
    425.00        0.00000        0.00000
    426.00        0.00000        0.00000
    427.00        0.00000        0.00000
    428.00        0.00000        0.00000
    429.00        0.00000        0.00000
    430.00        0.00000        0.00000
    431.00        0.00000        0.00000
    432.00        0.00000        0.00000
    433.00        0.00000        0.00000
    434.00        0.00000        0.00000
    435.00        0.00000        0.00000
    436.00        0.00000        0.00000
    437.00        0.00000        0.00000
    438.00        0.00000        0.00000
    439.00        0.00000        0.00000
    440.00        0.00000        0.00000
    441.00        0.00000        0.00000
    442.00        0.00000        0.00000
    443.00        0.00000        0.00000
    444.00        0.00000        0.00000
    445.00        0.00000        0.00000
    446.00        0.00000        0.00000
    447.00        0.00000        0.00000
    448.00        0.00000        0.00000
    449.00        0.00000        0.00000
    450.00        0.00000        0.00000
    451.00        0.00000        0.00000
    452.00        0.00000        0.00000
    453.00        0.00000        0.00000
    454.00        0.00000        0.00000
    455.00        0.00000        0.00000
    456.00        0.00000        0.00000
    457.00        0.00000        0.00000
    458.00        0.00000        0.00000
    459.00        0.00000        0.00000
    460.00        0.00000        0.00000
    461.00        0.00000        0.00000
    462.00        0.00000        0.00000
    463.00        0.00000        0.00000
    464.00        0.00000        0.00000
    465.00        0.00000        0.00000
    466.00        0.00000        0.00000
    467.00        0.00000        0.00000
    468.00        0.00000        0.00000
    469.00        0.00000        0.00000
    470.00        0.00000        0.00000
    471.00        0.00000        0.00000
    472.00        0.00000        0.00000
    473.00        0.00000        0.00000
    474.00        0.00000        0.00000
    475.00        0.00000        0.00000
    476.00        0.00000        0.00000
    477.00        0.00000        0.00000
    478.00        0.00000        0.00000
    479.00        0.00000        0.00000
    480.00        0.00000        0.00000
    481.00        0.00000        0.00000
    482.00        0.00000        0.00000
    483.00        0.00000        0.00000
    484.00        0.00000        0.00000
    485.00        0.00000        0.00000
    486.00        0.00000        0.00000
    487.00        0.00000        0.00000
    488.00        0.00000        0.00000
    489.00        0.00000        0.00000
    490.00        0.00000        0.00000
    491.00        0.00000        0.00000
    492.00        0.00000        0.00000
    493.00        0.00000        0.00000
    494.00        0.00000        0.00000
    495.00        0.00000        0.00000
    496.00        0.00000        0.00000
    497.00        0.00000        0.00000
    498.00        0.00000        0.00000
    499.00        0.00000        0.00000
    500.00        0.00000        0.00000
    501.00        0.00000        0.00000
    502.00        0.00000        0.00000
    503.00        0.00000        0.00000
    504.00        0.00000        0.00000
    505.00        0.00000        0.00000
    506.00        0.00000        0.00000
    507.00        0.00000        0.00000
    508.00        0.00000        0.00000
    509.00        0.00000        0.00000
    510.00        0.00000        0.00000
    511.00        0.00000        0.00000
    512.00        0.00000        0.00000
    513.00        0.00000        0.00000
    514.00        0.00000        0.00000
    515.00        0.00000        0.00000
    516.00        0.00000        0.00000
    517.00        0.00000        0.00000
    518.00        0.00000        0.00000
    519.00        0.00000        0.00000
    520.00        0.00000        0.00000
    521.00        0.00000        0.00000
    522.00        0.00000        0.00000
    523.00        0.00000        0.00000
    524.00        0.00000        0.00000
    525.00        0.00000        0.00000
    526.00        0.00000        0.00000
    527.00        0.00000        0.00000
    528.00        0.00000        0.00000
    529.00        0.00000        0.00000
    530.00        0.00000        0.00000
    531.00        0.00000        0.00000
    532.00        0.00000        0.00000
    533.00        0.00000        0.00000
    534.00        0.00000        0.00000
    535.00        0.00000        0.00000
    536.00        0.00000        0.00000
    537.00        0.00000        0.00000
    538.00        0.00000        0.00000
    539.00        0.00000        0.00000
    540.00        0.00000        0.00000
    541.00        0.00000        0.00000
    542.00        0.00000        0.00000
    543.00        0.00000        0.00000
    544.00        0.00000        0.00000
    545.00        0.00000        0.00000
    546.00        0.00000        0.00000
    547.00        0.00000        0.00000
    548.00        0.00000        0.00000
    549.00        0.00000        0.00000
    550.00        0.00000        0.00000
    551.00        0.00000        0.00000
    552.00        0.00000        0.00000
    553.00        0.00000        0.00000
    554.00        0.00000        0.00000
    555.00        0.00000        0.00000
    556.00        0.00000        0.00000
    557.00        0.00000        0.00000
    558.00        0.00000        0.00000
    559.00        0.00000        0.00000
    560.00        0.00000        0.00000
    561.00        0.00000        0.00000
    562.00        0.00000        0.00000
    563.00        0.00000        0.00000
    564.00        0.00000        0.00000
    565.00        0.00000        0.00000
    566.00        0.00000        0.00000
    567.00        0.00000        0.00000
    568.00        0.00000        0.00000
    569.00        0.00000        0.00000
    570.00        0.00000        0.00000
    571.00        0.00000        0.00000
    572.00        0.00000        0.00000
    573.00        0.00000        0.00000
    574.00        0.00000        0.00000
    575.00        0.00000        0.00000
    576.00        0.00000        0.00000
    577.00        0.00000        0.00000
    578.00        0.00000        0.00000
    579.00        0.00000        0.00000
    580.00        0.00000        0.00000
    581.00        0.00000        0.00000
    582.00        0.00000        0.00000
    583.00        0.00000        0.00000
    584.00        0.00000        0.00000
    585.00        0.00000        0.00000
    586.00        0.00000        0.00000
    587.00        0.00000        0.00000
    588.00        0.00000        0.00000
    589.00        0.00000        0.00000
    590.00        0.00000        0.00000
    591.00        0.00000        0.00000
    592.00        0.00000        0.00000
    593.00        0.00000        0.00000
    594.00        0.00000        0.00000
    595.00        0.00000        0.00000
    596.00        0.00000        0.00000
    597.00        0.00000        0.00000
    598.00        0.00000        0.00000
    599.00        0.00000        0.00000
    600.00        0.00000        0.00000
    601.00        0.00000        0.00000
    602.00        0.00000        0.00000
    603.00        0.00000        0.00000
    604.00        0.00000        0.00000
    605.00        0.00000        0.00000
    606.00        0.00000        0.00000
    607.00        0.00000        0.00000
    608.00        0.00000        0.00000
    609.00        0.00000        0.00000
    610.00        0.00000        0.00000
    611.00        0.00000        0.00000
    612.00        0.00000        0.00000
    613.00        0.00000        0.00000
    614.00        0.00000        0.00000
    615.00        0.00000        0.00000
    616.00        0.00000        0.00000
    617.00        0.00000        0.00000
    618.00        0.00000        0.00000
    619.00        0.00000        0.00000
    620.00        0.00000        0.00000
    621.00        0.00000        0.00000
    622.00        0.00000        0.00000
    623.00        0.00000        0.00000
    624.00        0.00000        0.00000
    625.00        0.00000        0.00000
    626.00        0.00000        0.00000
    627.00        0.00000        0.00000
    628.00        0.00000        0.00000
    629.00        0.00000        0.00000
    630.00        0.00000        0.00000
    631.00        0.00000        0.00000
    632.00        0.00000        0.00000
    633.00        0.00000        0.00000
    634.00        0.00000        0.00000
    635.00        0.00000        0.00000
    636.00        0.00000        0.00000
    637.00        0.00000        0.00000
    638.00        0.00000        0.00000
    639.00        0.00000        0.00000
    640.00        0.00000        0.00000
    641.00        0.00000        0.00000
    642.00        0.00000        0.00000
    643.00        0.00000        0.00000
    644.00        0.00000        0.00000
    645.00        0.00000        0.00000
    646.00        0.00000        0.00000
    647.00        0.00000        0.00000
    648.00        0.00000        0.00000
    649.00        0.00000        0.00000
    650.00        0.00000        0.00000
    651.00        0.00000        0.00000
    652.00        0.00000        0.00000
    653.00        0.00000        0.00000
    654.00        0.00000        0.00000
    655.00        0.00000        0.00000
    656.00        0.00000        0.00000
    657.00        0.00000        0.00000
    658.00        0.00000        0.00000
    659.00        0.00000        0.00000
    660.00        0.00000        0.00000
    661.00        0.00000        0.00000
    662.00        0.00000        0.00000
    663.00        0.00000        0.00000
    664.00        0.00000        0.00000
    665.00        0.00000        0.00000
    666.00        0.00000        0.00000
    667.00        0.00000        0.00000
    668.00        0.00000        0.00000
    669.00        0.00000        0.00000
    670.00        0.00000        0.00000
    671.00        0.00000        0.00000
    672.00        0.00000        0.00000
    673.00        0.00000        0.00000
    674.00        0.00000        0.00000
    675.00        0.00000        0.00000
    676.00        0.00000        0.00000
    677.00        0.00000        0.00000
    678.00        0.00000        0.00000
    679.00        0.00000        0.00000
    680.00        0.00000        0.00000
    681.00        0.00000        0.00000
    682.00        0.00000        0.00000
    683.00        0.00000        0.00000
    684.00        0.00000        0.00000
    685.00        0.00000        0.00000
    686.00        0.00000        0.00000
    687.00        0.00000        0.00000
    688.00        0.00000        0.00000
    689.00        0.00000        0.00000
    690.00        0.00000        0.00000
    691.00        0.00000        0.00000
    692.00        0.00000        0.00000
    693.00        0.00000        0.00000
    694.00        0.00000        0.00000
    695.00        0.00000        0.00000
    696.00        0.00000        0.00000
    697.00        0.00000        0.00000
    698.00        0.00000        0.00000
    699.00        0.00000        0.00000
    700.00        0.00000        0.00000
    701.00        0.00000        0.00000
    702.00        0.00000        0.00000
    703.00        0.00000        0.00000
    704.00        0.00000        0.00000
    705.00        0.00000        0.00000
    706.00        0.00000        0.00000
    707.00        0.00000        0.00000
    708.00        0.00000        0.00000
    709.00        0.00000        0.00000
    710.00        0.00000        0.00000
    711.00        0.00000        0.00000
    712.00        0.00000        0.00000
    713.00        0.00000        0.00000
    714.00        0.00000        0.00000
    715.00        0.00000        0.00000
    716.00        0.00000        0.00000
    717.00        0.00000        0.00000
    718.00        0.00000        0.00000
    719.00        0.00000        0.00000
    720.00        0.00000        0.00000
    721.00        0.00000        0.00000
    722.00        0.00000        0.00000
    723.00        0.00000        0.00000
    724.00        0.00000        0.00000
    725.00        0.00000        0.00000
    726.00        0.00000        0.00000
    727.00        0.00000        0.00000
    728.00        0.00000        0.00000
    729.00        0.00000        0.00000
    730.00        0.00000        0.00000
    731.00        0.00000        0.00000
    732.00        0.00000        0.00000
    733.00        0.00000        0.00000
    734.00        0.00000        0.00000
    735.00        0.00000        0.00000
    736.00        0.00000        0.00000
    737.00        0.00000        0.00000
    738.00        0.00000        0.00000
    739.00        0.00000        0.00000
    740.00        0.00000        0.00000
    741.00        0.00000        0.00000
    742.00        0.00000        0.00000
    743.00        0.00000        0.00000
    744.00        0.00000        0.00000
    745.00        0.00000        0.00000
    746.00        0.00000        0.00000
    747.00        0.00000        0.00000
    748.00        0.00000        0.00000
    749.00        0.00000        0.00000
    750.00        0.00000        0.00000
    751.00        0.00000        0.00000
    752.00        0.00000        0.00000
    753.00        0.00000        0.00000
    754.00        0.00000        0.00000
    755.00        0.00000        0.00000
    756.00        0.00000        0.00000
    757.00        0.00000        0.00000
    758.00        0.00000        0.00000
    759.00        0.00000        0.00000
    760.00        0.00000        0.00000
    761.00        0.00000        0.00000
    762.00        0.00000        0.00000
    763.00        0.00000        0.00000
    764.00        0.00000        0.00000
    765.00        0.00000        0.00000
    766.00        0.00000        0.00000
    767.00        0.00000        0.00000
    768.00        0.00000        0.00000
    769.00        0.00000        0.00000
    770.00        0.00000        0.00000
    771.00        0.00000        0.00000
    772.00        0.00000        0.00000
    773.00        0.00000        0.00000
    774.00        0.00000        0.00000
    775.00        0.00000        0.00000
    776.00        0.00000        0.00000
    777.00        0.00000        0.00000
    778.00        0.00000        0.00000
    779.00        0.00000        0.00000
    780.00        0.00000        0.00000
    781.00        0.00000        0.00000
    782.00        0.00000        0.00000
    783.00        0.00000        0.00000
    784.00        0.00000        0.00000
    785.00        0.00000        0.00000
    786.00        0.00000        0.00000
    787.00        0.00000        0.00000
    788.00        0.00000        0.00000
    789.00        0.00000        0.00000
    790.00        0.00000        0.00000
    791.00        0.00000        0.00000
    792.00        0.00000        0.00000
    793.00        0.00000        0.00000
    794.00        0.00000        0.00000
    795.00        0.00000        0.00000
    796.00        0.00000        0.00000
    797.00        0.00000        0.00000
    798.00        0.00000        0.00000
    799.00        0.00000        0.00000
    800.00        0.00000        0.00000
    801.00        0.00000        0.00000
    802.00        0.00000        0.00000
    803.00        0.00000        0.00000
    804.00        0.00000        0.00000
    805.00        0.00000        0.00000
    806.00        0.00000        0.00000
    807.00        0.00000        0.00000
    808.00        0.00000        0.00000
    809.00        0.00000        0.00000
    810.00        0.00000        0.00000
    811.00        0.00000        0.00000
    812.00        0.00000        0.00000
    813.00        0.00000        0.00000
    814.00        0.00000        0.00000
    815.00        0.00000        0.00000
    816.00        0.00000        0.00000
    817.00        0.00000        0.00000
    818.00        0.00000        0.00000
    819.00        0.00000        0.00000
    820.00        0.00000        0.00000
    821.00        0.00000        0.00000
    822.00        0.00000        0.00000
    823.00        0.00000        0.00000
    824.00        0.00000        0.00000
    825.00        0.00000        0.00000
    826.00        0.00000        0.00000
    827.00        0.00000        0.00000
    828.00        0.00000        0.00000
    829.00        0.00000        0.00000
    830.00        0.00000        0.00000
    831.00        0.00000        0.00000
    832.00        0.00000        0.00000
    833.00        0.00000        0.00000
    834.00        0.00000        0.00000
    835.00        0.00000        0.00000
    836.00        0.00000        0.00000
    837.00        0.00000        0.00000
    838.00        0.00000        0.00000
    839.00        0.00000        0.00000
    840.00        0.00000        0.00000
    841.00        0.00000        0.00000
    842.00        0.00000        0.00000
    843.00        0.00000        0.00000
    844.00        0.00000        0.00000
    845.00        0.00000        0.00000
    846.00        0.00000        0.00000
    847.00        0.00000        0.00000
    848.00        0.00000        0.00000
    849.00        0.00000        0.00000
    850.00        0.00000        0.00000
    851.00        0.00000        0.00000
    852.00        0.00000        0.00000
    853.00        0.00000        0.00000
    854.00        0.00000        0.00000
    855.00        0.00000        0.00000
    856.00        0.00000        0.00000
    857.00        0.00000        0.00000
    858.00        0.00000        0.00000
    859.00        0.00000        0.00000
    860.00        0.00000        0.00000
    861.00        0.00000        0.00000
    862.00        0.00000        0.00000
    863.00        0.00000        0.00000
    864.00        0.00000        0.00000
    865.00        0.00000        0.00000
    866.00        0.00000        0.00000
    867.00        0.00000        0.00000
    868.00        0.00000        0.00000
    869.00        0.00000        0.00000
    870.00        0.00000        0.00000
    871.00        0.00000        0.00000
    872.00        0.00000        0.00000
    873.00        0.00000        0.00000
    874.00        0.00000        0.00000
    875.00        0.00000        0.00000
    876.00        0.00000        0.00000
    877.00        0.00000        0.00000
    878.00        0.00000        0.00000
    879.00        0.00000        0.00000
    880.00        0.00000        0.00000
    881.00        0.00000        0.00000
    882.00        0.00000        0.00000
    883.00        0.00000        0.00000
    884.00        0.00000        0.00000
    885.00        0.00000        0.00000
    886.00        0.00000        0.00000
    887.00        0.00000        0.00000
    888.00        0.00000        0.00000
    889.00        0.00000        0.00000
    890.00        0.00000        0.00000
    891.00        0.00000        0.00000
    892.00        0.00000        0.00000
    893.00        0.00000        0.00000
    894.00        0.00000        0.00000
    895.00        0.00000        0.00000
    896.00        0.00000        0.00000
    897.00        0.00000        0.00000
    898.00        0.00000        0.00000
    899.00        0.00000        0.00000
    900.00        0.00000        0.00000
    901.00        0.00000        0.00000
    902.00        0.00000        0.00000
    903.00        0.00000        0.00000
    904.00        0.00000        0.00000
    905.00        0.00000        0.00000
    906.00        0.00000        0.00000
    907.00        0.00000        0.00000
    908.00        0.00000        0.00000
    909.00        0.00000        0.00000
    910.00        0.00000        0.00000
    911.00        0.00000        0.00000
    912.00        0.00000        0.00000
    913.00        0.00000        0.00000
    914.00        0.00000        0.00000
    915.00        0.00000        0.00000
    916.00        0.00000        0.00000
    917.00        0.00000        0.00000
    918.00        0.00000        0.00000
    919.00        0.00000        0.00000
    920.00        0.00000        0.00000
    921.00        0.00000        0.00000
    922.00        0.00000        0.00000
    923.00        0.00000        0.00000
    924.00        0.00000        0.00000
    925.00        0.00000        0.00000
    926.00        0.00000        0.00000
    927.00        0.00000        0.00000
    928.00        0.00000        0.00000
    929.00        0.00000        0.00000
    930.00        0.00000        0.00000
    931.00        0.00000        0.00000
    932.00        0.00000        0.00000
    933.00        0.00000        0.00000
    934.00        0.00000        0.00000
    935.00        0.00000        0.00000
    936.00        0.00000        0.00000
    937.00        0.00000        0.00000
    938.00        0.00000        0.00000
    939.00        0.00000        0.00000
    940.00        0.00000        0.00000
    941.00        0.00000        0.00000
    942.00        0.00000        0.00000
    943.00        0.00000        0.00000
    944.00        0.00000        0.00000
    945.00        0.00000        0.00000
    946.00        0.00000        0.00000
    947.00        0.00000        0.00000
    948.00        0.00000        0.00000
    949.00        0.00000        0.00000
    950.00        0.00000        0.00000
    951.00        0.00000        0.00000
    952.00        0.00000        0.00000
    953.00        0.00000        0.00000
    954.00        0.00000        0.00000
    955.00        0.00000        0.00000
    956.00        0.00000        0.00000
    957.00        0.00000        0.00000
    958.00        0.00000        0.00000
    959.00        0.00000        0.00000
    960.00        0.00000        0.00000
    961.00        0.00000        0.00000
    962.00        0.00000        0.00000
    963.00        0.00000        0.00000
    964.00        0.00000        0.00000
    965.00        0.00000        0.00000
    966.00        0.00000        0.00000
    967.00        0.00000        0.00000
    968.00        0.00000        0.00000
    969.00        0.00000        0.00000
    970.00        0.00000        0.00000
    971.00        0.00000        0.00000
    972.00        0.00000        0.00000
    973.00        0.00000        0.00000
    974.00        0.00000        0.00000
    975.00        0.00000        0.00000
    976.00        0.00000        0.00000
    977.00        0.00000        0.00000
    978.00        0.00000        0.00000
    979.00        0.00000        0.00000
    980.00        0.00000        0.00000
    981.00        0.00000        0.00000
    982.00        0.00000        0.00000
    983.00        0.00000        0.00000
    984.00        0.00000        0.00000
    985.00        0.00000        0.00000
    986.00        0.00000        0.00000
    987.00        0.00000        0.00000
    988.00        0.00000        0.00000
    989.00        0.00000        0.00000
    990.00        0.00000        0.00000
    991.00        0.00000        0.00000
    992.00        0.00000        0.00000
    993.00        0.00000        0.00000
    994.00        0.00000        0.00000
    995.00        0.00000        0.00000
    996.00        0.00000        0.00000
    997.00        0.00000        0.00000
    998.00        0.00000        0.00000
    999.00        0.00000        0.00000
   1000.00        0.00000        0.00000
   1001.00        0.00000        0.00000
   1002.00        0.00000        0.00000
   1003.00        0.00000        0.00000
   1004.00        0.00000        0.00000
   1005.00        0.00000        0.00000
   1006.00        0.00000        0.00000
   1007.00        0.00000        0.00000
   1008.00        0.00000        0.00000
   1009.00        0.00000        0.00000
   1010.00        0.00000        0.00000
   1011.00        0.00000        0.00000
   1012.00        0.00000        0.00000
   1013.00        0.00000        0.00000
   1014.00        0.00000        0.00000
   1015.00        0.00000        0.00000
   1016.00        0.00000        0.00000
   1017.00        0.00000        0.00000
   1018.00        0.00000        0.00000
   1019.00        0.00000        0.00000
   1020.00        0.00000        0.00000
   1021.00        0.00000        0.00000
   1022.00        0.00000        0.00000
   1023.00        0.00000        0.00000
   1024.00        0.00000        0.00000
   1025.00        0.00000        0.00000
   1026.00        0.00000        0.00000
   1027.00        0.00000        0.00000
   1028.00        0.00000        0.00000
   1029.00        0.00000        0.00000
   1030.00        0.00000        0.00000
   1031.00        0.00000        0.00000
   1032.00        0.00000        0.00000
   1033.00        0.00000        0.00000
   1034.00        0.00000        0.00000
   1035.00        0.00000        0.00000
   1036.00        0.00000        0.00000
   1037.00        0.00000        0.00000
   1038.00        0.00000        0.00000
   1039.00        0.00000        0.00000
   1040.00        0.00000        0.00000
   1041.00        0.00000        0.00000
   1042.00        0.00000        0.00000
   1043.00        0.00000        0.00000
   1044.00        0.00000        0.00000
   1045.00        0.00000        0.00000
   1046.00        0.00000        0.00000
   1047.00        0.00000        0.00000
   1048.00        0.00000        0.00000
   1049.00        0.00000        0.00000
   1050.00        0.00000        0.00000
   1051.00        0.00000        0.00000
   1052.00        0.00000        0.00000
   1053.00        0.00000        0.00000
   1054.00        0.00000        0.00000
   1055.00        0.00000        0.00000
   1056.00        0.00000        0.00000
   1057.00        0.00000        0.00000
   1058.00        0.00000        0.00000
   1059.00        0.00000        0.00000
   1060.00        0.00000        0.00000
   1061.00        0.00000        0.00000
   1062.00        0.00000        0.00000
   1063.00        0.00000        0.00000
   1064.00        0.00000        0.00000
   1065.00        0.00000        0.00000
   1066.00        0.00000        0.00000
   1067.00        0.00000        0.00000
   1068.00        0.00000        0.00000
   1069.00        0.00000        0.00000
   1070.00        0.00000        0.00000
   1071.00        0.00000        0.00000
   1072.00        0.00000        0.00000
   1073.00        0.00000        0.00000
   1074.00        0.00000        0.00000
   1075.00        0.00000        0.00000
   1076.00        0.00000        0.00000
   1077.00        0.00000        0.00000
   1078.00        0.00000        0.00000
   1079.00        0.00000        0.00000
   1080.00        0.00000        0.00000
   1081.00        0.00000        0.00000
   1082.00        0.00000        0.00000
   1083.00        0.00000        0.00000
   1084.00        0.00000        0.00000
   1085.00        0.00000        0.00000
   1086.00        0.00000        0.00000
   1087.00        0.00000        0.00000
   1088.00        0.00000        0.00000
   1089.00        0.00000        0.00000
   1090.00        0.00000        0.00000
   1091.00        0.00000        0.00000
   1092.00        0.00000        0.00000
   1093.00        0.00000        0.00000
   1094.00        0.00000        0.00000
   1095.00        0.00000        0.00000
   1096.00        0.00000        0.00000
   1097.00        0.00000        0.00000
   1098.00        0.00000        0.00000
   1099.00        0.00000        0.00000
   1100.00        0.00000        0.00000
   1101.00        0.00000        0.00000
   1102.00        0.00000        0.00000
   1103.00        0.00000        0.00000
   1104.00        0.00000        0.00000
   1105.00        0.00000        0.00000
   1106.00        0.00000        0.00000
   1107.00        0.00000        0.00000
   1108.00        0.00000        0.00000
   1109.00        0.00000        0.00000
   1110.00        0.00000        0.00000
   1111.00        0.00000        0.00000
   1112.00        0.00000        0.00000
   1113.00        0.00000        0.00000
   1114.00        0.00000        0.00000
   1115.00        0.00000        0.00000
   1116.00        0.00000        0.00000
   1117.00        0.00000        0.00000
   1118.00        0.00000        0.00000
   1119.00        0.00000        0.00000
   1120.00        0.00000        0.00000
   1121.00        0.00000        0.00000
   1122.00        0.00000        0.00000
   1123.00        0.00000        0.00000
   1124.00        0.00000        0.00000
   1125.00        0.00000        0.00000
   1126.00        0.00000        0.00000
   1127.00        0.00000        0.00000
   1128.00        0.00000        0.00000
   1129.00        0.00000        0.00000
   1130.00        0.00000        0.00000
   1131.00        0.00000        0.00000
   1132.00        0.00000        0.00000
   1133.00        0.00000        0.00000
   1134.00        0.00000        0.00000
   1135.00        0.00000        0.00000
   1136.00        0.00000        0.00000
   1137.00        0.00000        0.00000
   1138.00        0.00000        0.00000
   1139.00        0.00000        0.00000
   1140.00        0.00000        0.00000
   1141.00        0.00000        0.00000
   1142.00        0.00000        0.00000
   1143.00        0.00000        0.00000
   1144.00        0.00000        0.00000
   1145.00        0.00000        0.00000
   1146.00        0.00000        0.00000
   1147.00        0.00000        0.00000
   1148.00        0.00000        0.00000
   1149.00        0.00000        0.00000
   1150.00        0.00000        0.00000
   1151.00        0.00000        0.00000
   1152.00        0.00000        0.00000
   1153.00        0.00000        0.00000
   1154.00        0.00000        0.00000
   1155.00        0.00000        0.00000
   1156.00        0.00000        0.00000
   1157.00        0.00000        0.00000
   1158.00        0.00000        0.00000
   1159.00        0.00000        0.00000
   1160.00        0.00000        0.00000
   1161.00        0.00000        0.00000
   1162.00        0.00000        0.00000
   1163.00        0.00000        0.00000
   1164.00        0.00000        0.00000
   1165.00        0.00000        0.00000
   1166.00        0.00000        0.00000
   1167.00        0.00000        0.00000
   1168.00        0.00000        0.00000
   1169.00        0.00000        0.00000
   1170.00        0.00000        0.00000
   1171.00        0.00000        0.00000
   1172.00        0.00000        0.00000
   1173.00        0.00000        0.00000
   1174.00        0.00000        0.00000
   1175.00        0.00000        0.00000
   1176.00        0.00000        0.00000
   1177.00        0.00000        0.00000
   1178.00        0.00000        0.00000
   1179.00        0.00000        0.00000
   1180.00        0.00000        0.00000
   1181.00        0.00000        0.00000
   1182.00        0.00000        0.00000
   1183.00        0.00000        0.00000
   1184.00        0.00000        0.00000
   1185.00        0.00000        0.00000
   1186.00        0.00000        0.00000
   1187.00        0.00000        0.00000
   1188.00        0.00000        0.00000
   1189.00        0.00000        0.00000
   1190.00        0.00000        0.00000
   1191.00        0.00000        0.00000
   1192.00        0.00000        0.00000
   1193.00        0.00000        0.00000
   1194.00        0.00000        0.00000
   1195.00        0.00000        0.00000
   1196.00        0.00000        0.00000
   1197.00        0.00000        0.00000
   1198.00        0.00000        0.00000
   1199.00        0.00000        0.00000
   1200.00        0.00000        0.00000
   1201.00        0.00000        0.00000
   1202.00        0.00000        0.00000
   1203.00        0.00000        0.00000
   1204.00        0.00000        0.00000
   1205.00        0.00000        0.00000
   1206.00        0.00000        0.00000
   1207.00        0.00000        0.00000
   1208.00        0.00000        0.00000
   1209.00        0.00000        0.00000
   1210.00        0.00000        0.00000
   1211.00        0.00000        0.00000
   1212.00        0.00000        0.00000
   1213.00        0.00000        0.00000
   1214.00        0.00000        0.00000
   1215.00        0.00000        0.00000
   1216.00        0.00000        0.00000
   1217.00        0.00000        0.00000
   1218.00        0.00000        0.00000
   1219.00        0.00000        0.00000
   1220.00        0.00000        0.00000
   1221.00        0.00000        0.00000
   1222.00        0.00000        0.00000
   1223.00        0.00000        0.00000
   1224.00        0.00000        0.00000
   1225.00        0.00000        0.00000
   1226.00        0.00000        0.00000
   1227.00        0.00000        0.00000
   1228.00        0.00000        0.00000
   1229.00        0.00000        0.00000
   1230.00        0.00000        0.00000
   1231.00        0.00000        0.00000
   1232.00        0.00000        0.00000
   1233.00        0.00000        0.00000
   1234.00        0.00000        0.00000
   1235.00        0.00000        0.00000
   1236.00        0.00000        0.00000
   1237.00        0.00000        0.00000
   1238.00        0.00000        0.00000
   1239.00        0.00000        0.00000
   1240.00        0.00000        0.00000
   1241.00        0.00000        0.00000
   1242.00        0.00000        0.00000
   1243.00        0.00000        0.00000
   1244.00        0.00000        0.00000
   1245.00        0.00000        0.00000
   1246.00        0.00000        0.00000
   1247.00        0.00000        0.00000
   1248.00        0.00000        0.00000
   1249.00        0.00000        0.00000
   1250.00        0.00000        0.00000
   1251.00        0.00000        0.00000
   1252.00        0.00000        0.00000
   1253.00        0.00000        0.00000
   1254.00        0.00000        0.00000
   1255.00        0.00000        0.00000
   1256.00        0.00000        0.00000
   1257.00        0.00000        0.00000
   1258.00        0.00000        0.00000
   1259.00        0.00000        0.00000
   1260.00        0.00000        0.00000
   1261.00        0.00000        0.00000
   1262.00        0.00000        0.00000
   1263.00        0.00000        0.00000
   1264.00        0.00000        0.00000
   1265.00        0.00000        0.00000
   1266.00        0.00000        0.00000
   1267.00        0.00000        0.00000
   1268.00        0.00000        0.00000
   1269.00        0.00000        0.00000
   1270.00        0.00000        0.00000
   1271.00        0.00000        0.00000
   1272.00        0.00000        0.00000
   1273.00        0.00000        0.00000
   1274.00        0.00000        0.00000
   1275.00        0.00000        0.00000
   1276.00        0.00000        0.00000
   1277.00        0.00000        0.00000
   1278.00        0.00000        0.00000
   1279.00        0.00000        0.00000
   1280.00        0.00000        0.00000
   1281.00        0.00000        0.00000
   1282.00        0.00000        0.00000
   1283.00        0.00000        0.00000
   1284.00        0.00000        0.00000
   1285.00        0.00000        0.00000
   1286.00        0.00000        0.00000
   1287.00        0.00000        0.00000
   1288.00        0.00000        0.00000
   1289.00        0.00000        0.00000
   1290.00        0.00000        0.00000
   1291.00        0.00000        0.00000
   1292.00        0.00000        0.00000
   1293.00        0.00000        0.00000
   1294.00        0.00000        0.00000
   1295.00        0.00000        0.00000
   1296.00        0.00000        0.00000
   1297.00        0.00000        0.00000
   1298.00        0.00000        0.00000
   1299.00        0.00000        0.00000
   1300.00        0.00000        0.00000
   1301.00        0.00000        0.00000
   1302.00        0.00000        0.00000
   1303.00        0.00000        0.00000
   1304.00        0.00000        0.00000
   1305.00        0.00000        0.00000
   1306.00        0.00000        0.00000
   1307.00        0.00000        0.00000
   1308.00        0.00000        0.00000
   1309.00        0.00000        0.00000
   1310.00        0.00000        0.00000
   1311.00        0.00000        0.00000
   1312.00        0.00000        0.00000
   1313.00        0.00000        0.00000
   1314.00        0.00000        0.00000
   1315.00        0.00000        0.00000
   1316.00        0.00000        0.00000
   1317.00        0.00000        0.00000
   1318.00        0.00000        0.00000
   1319.00        0.00000        0.00000
   1320.00        0.00000        0.00000
   1321.00        0.00000        0.00000
   1322.00        0.00000        0.00000
   1323.00        0.00000        0.00002
   1324.00        0.00000        0.00002
   1325.00        0.00000        0.00002
   1326.00        0.00000        0.00002
   1327.00        0.00000        0.00002
   1328.00        0.00000        0.00002
   1329.00        0.00000        0.00002
   1330.00        0.00000        0.00002
   1331.00        0.00000        0.00002
   1332.00        0.00000        0.00002
   1333.00        0.00000        0.00003
   1334.00        0.00000        0.00003
   1335.00        0.00000        0.00003
   1336.00        0.00000        0.00003
   1337.00        0.00000        0.00003
   1338.00        0.00000        0.00003
   1339.00        0.00000        0.00005
   1340.00        0.00000        0.00005
   1341.00        0.00000        0.00005
   1342.00        0.00000        0.00005
   1343.00        0.00000        0.00006
   1344.00        0.00000        0.00006
   1345.00        0.00000        0.00006
   1346.00        0.00000        0.00008
   1347.00        0.00000        0.00008
   1348.00        0.00000        0.00008
   1349.00        0.00000        0.00009
   1350.00        0.00000        0.00009
   1351.00        0.00000        0.00011
   1352.00        0.00000        0.00011
   1353.00        0.00000        0.00012
   1354.00        0.00000        0.00012
   1355.00        0.00000        0.00014
   1356.00        0.00000        0.00015
   1357.00        0.00000        0.00017
   1358.00        0.00000        0.00017
   1359.00        0.00000        0.00018
   1360.00        0.00000        0.00020
   1361.00        0.00000        0.00021
   1362.00        0.00000        0.00023
   1363.00        0.00000        0.00024
   1364.00        0.00000        0.00026
   1365.00        0.00000        0.00027
   1366.00        0.00000        0.00029
   1367.00        0.00000        0.00032
   1368.00        0.00000        0.00034
   1369.00        0.00000        0.00037
   1370.00        0.00000        0.00038
   1371.00        0.00000        0.00041
   1372.00        0.00000        0.00044
   1373.00        0.00000        0.00047
   1374.00        0.00000        0.00049
   1375.00        0.00000        0.00053
   1376.00        0.00000        0.00056
   1377.00        0.00000        0.00060
   1378.00        0.00000        0.00064
   1379.00        0.00000        0.00067
   1380.00        0.00000        0.00072
   1381.00        0.00000        0.00076
   1382.00        0.00000        0.00081
   1383.00        0.00000        0.00085
   1384.00        0.00000        0.00092
   1385.00        0.00000        0.00096
   1386.00        0.00000        0.00102
   1387.00        0.00000        0.00108
   1388.00        0.00000        0.00116
   1389.00        0.00000        0.00122
   1390.00        0.00000        0.00130
   1391.00        0.00000        0.00137
   1392.00        0.00000        0.00145
   1393.00        0.00000        0.00154
   1394.00        0.00000        0.00163
   1395.00        0.00000        0.00172
   1396.00        0.00000        0.00183
   1397.00        0.00000        0.00194
   1398.00        0.00000        0.00204
   1399.00        0.00000        0.00217
   1400.00        0.00000        0.00229
   1401.00        0.00000        0.00243
   1402.00        0.00000        0.00256
   1403.00        0.00000        0.00270
   1404.00        0.00000        0.00285
   1405.00        0.00000        0.00302
   1406.00        0.00000        0.00319
   1407.00        0.00000        0.00337
   1408.00        0.00000        0.00356
   1409.00        0.00000        0.00375
   1410.00        0.00000        0.00397
   1411.00        0.00000        0.00418
   1412.00        0.00000        0.00441
   1413.00        0.00000        0.00465
   1414.00        0.00000        0.00491
   1415.00        0.00000        0.00517
   1416.00        0.00000        0.00546
   1417.00        0.00000        0.00575
   1418.00        0.00000        0.00607
   1419.00        0.00000        0.00639
   1420.00        0.00000        0.00673
   1421.00        0.00000        0.00710
   1422.00        0.00000        0.00748
   1423.00        0.00000        0.00787
   1424.00        0.00000        0.00829
   1425.00        0.00000        0.00873
   1426.00        0.00000        0.00919
   1427.00        0.00000        0.00966
   1428.00        0.00000        0.01016
   1429.00        0.00000        0.01070
   1430.00        0.00000        0.01125
   1431.00        0.00000        0.01184
   1432.00        0.00000        0.01244
   1433.00        0.00000        0.01308
   1434.00        0.00000        0.01375
   1435.00        0.00000        0.01445
   1436.00        0.00000        0.01518
   1437.00        0.00000        0.01595
   1438.00        0.00000        0.01675
   1439.00        0.00000        0.01759
   1440.00        0.00000        0.01848
   1441.00        0.00000        0.01939
   1442.00        0.00000        0.02036
   1443.00        0.00000        0.02136
   1444.00        0.00000        0.02242
   1445.00        0.00000        0.02351
   1446.00        0.00000        0.02466
   1447.00        0.00000        0.02586
   1448.00        0.00000        0.02711
   1449.00        0.00000        0.02843
   1450.00        0.00000        0.02980
   1451.00        0.00000        0.03122
   1452.00        0.00000        0.03271
   1453.00        0.00000        0.03426
   1454.00        0.00000        0.03589
   1455.00        0.00000        0.03757
   1456.00        0.00000        0.03934
   1457.00        0.00000        0.04117
   1458.00        0.00000        0.04308
   1459.00        0.00000        0.04507
   1460.00        0.00000        0.04713
   1461.00        0.00000        0.04930
   1462.00        0.00000        0.05154
   1463.00        0.00000        0.05388
   1464.00        0.00000        0.05632
   1465.00        0.00000        0.05884
   1466.00        0.00000        0.06148
   1467.00        0.00000        0.06421
   1468.00        0.00000        0.06705
   1469.00        0.00000        0.06999
   1470.00        0.00000        0.07306
   1471.00        0.00000        0.07625
   1472.00        0.00000        0.07954
   1473.00        0.00000        0.08296
   1474.00        0.00000        0.08652
   1475.00        0.00000        0.09021
   1476.00        0.00000        0.09402
   1477.00        0.00000        0.09798
   1478.00        0.00000        0.10208
   1479.00        0.00000        0.10632
   1480.00        0.00000        0.11072
   1481.00        0.00000        0.11526
   1482.00        0.00000        0.11998
   1483.00        0.00000        0.12485
   1484.00        0.00000        0.12987
   1485.00        0.00000        0.13507
   1486.00        0.00000        0.14044
   1487.00        0.00000        0.14600
   1488.00        0.00000        0.15173
   1489.00        0.00000        0.15764
   1490.00        0.00000        0.16374
   1491.00        0.00000        0.17003
   1492.00        0.00000        0.17653
   1493.00        0.00000        0.18321
   1494.00        0.00000        0.19009
   1495.00        0.00000        0.19719
   1496.00        0.00000        0.20450
   1497.00        0.00000        0.21201
   1498.00        0.00000        0.21974
   1499.00        0.00000        0.22768
   1500.00        0.00000        0.23586
   1501.00        0.00000        0.24425
   1502.00        0.00000        0.25285
   1503.00        0.00000        0.26170
   1504.00        0.00000        0.27078
   1505.00        0.00000        0.28009
   1506.00        0.00000        0.28964
   1507.00        0.00000        0.29942
   1508.00        0.00000        0.30943
   1509.00        0.00000        0.31970
   1510.00        0.00000        0.33020
   1511.00        0.00000        0.34094
   1512.00        0.00000        0.35193
   1513.00        0.00000        0.36316
   1514.00        0.00000        0.37463
   1515.00        0.00000        0.38634
   1516.00        0.00000        0.39830
   1517.00        0.00000        0.41051
   1518.00        0.00000        0.42294
   1519.00        0.00000        0.43562
   1520.00        0.00000        0.44855
   1521.00        0.00000        0.46170
   1522.00        0.00000        0.47508
   1523.00        0.00000        0.48871
   1524.00        0.00000        0.50256
   1525.00        0.00000        0.51665
   1526.00        0.00000        0.53094
   1527.00        0.00000        0.54546
   1528.00        0.00000        0.56020
   1529.00        0.00000        0.57513
   1530.00        0.00000        0.59029
   1531.00        0.00000        0.60564
   1532.00        0.00000        0.62119
   1533.00        0.00000        0.63692
   1534.00        0.00000        0.65283
   1535.00        0.00000        0.66893
   1536.00        0.00000        0.68520
   1537.00        0.00000        0.70163
   1538.00        0.00000        0.71822
   1539.00        0.00000        0.73494
   1540.00        0.00000        0.75182
   1541.00        0.00000        0.76881
   1542.00        0.00000        0.78595
   1543.00        0.00000        0.80319
   1544.00        0.00000        0.82054
   1545.00        0.00000        0.83798
   1546.00        0.00000        0.85551
   1547.00        0.00000        0.87312
   1548.00        0.00000        0.89081
   1549.00        0.00000        0.90854
   1550.00        0.00000        0.92632
   1551.00        0.00000        0.94414
   1552.00        0.00000        0.96198
   1553.00        0.00000        0.97984
   1554.00        0.00000        0.99771
   1555.00        0.00000        1.01556
   1556.00        0.00000        1.03342
   1557.00        0.00000        1.05122
   1558.00        0.00000        1.06900
   1559.00        0.00000        1.08673
   1560.00        0.00000        1.10440
   1561.00        0.00000        1.12201
   1562.00        0.00000        1.13953
   1563.00        0.00000        1.15695
   1564.00        0.00000        1.17429
   1565.00        0.00000        1.19150
   1566.00        0.00000        1.20859
   1567.00        0.00000        1.22554
   1568.00        0.00000        1.24236
   1569.00        0.00000        1.25902
   1570.00        0.00000        1.27551
   1571.00        0.00000        1.29185
   1572.00        0.00000        1.30800
   1573.00        0.00000        1.32396
   1574.00        0.00000        1.33972
   1575.00        0.00000        1.35527
   1576.00        0.00000        1.37062
   1577.00        0.00000        1.38574
   1578.00        0.00000        1.40063
   1579.00        0.00000        1.41528
   1580.00        0.00000        1.42970
   1581.00        0.00000        1.44388
   1582.00        0.00000        1.45779
   1583.00        0.00000        1.47145
   1584.00        0.00000        1.48485
   1585.00        0.00000        1.49797
   1586.00        0.00000        1.51082
   1587.00        0.00000        1.52341
   1588.00        0.00000        1.53571
   1589.00        0.00000        1.54771
   1590.00        0.00000        1.55945
   1591.00        0.00000        1.57089
   1592.00        0.00000        1.58205
   1593.00        0.00000        1.59291
   1594.00        0.00000        1.60349
   1595.00        0.00000        1.61378
   1596.00        0.00000        1.62378
   1597.00        0.00000        1.63348
   1598.00        0.00000        1.64290
   1599.00        0.00000        1.65202
   1600.00        0.00000        1.66086
   1601.00        0.00000        1.66942
   1602.00        0.00000        1.67769
   1603.00        0.00000        1.68568
   1604.00        0.00000        1.69339
   1605.00        0.00000        1.70084
   1606.00        0.00000        1.70801
   1607.00        0.00000        1.71492
   1608.00        0.00000        1.72156
   1609.00        0.00000        1.72795
   1610.00        0.00000        1.73407
   1611.00        0.00000        1.73996
   1612.00        0.00000        1.74561
   1613.00        0.00000        1.75101
   1614.00        0.00000        1.75618
   1615.00        0.00000        1.76112
   1616.00        0.00000        1.76585
   1617.00        0.00000        1.77036
   1618.00        0.00000        1.77466
   1619.00        0.00000        1.77876
   1620.00        0.00000        1.78267
   1621.00        0.00000        1.78639
   1622.00        0.00000        1.78992
   1623.00        0.00000        1.79327
   1624.00        0.00000        1.79646
   1625.00        0.00000        1.79948
   1626.00        0.00000        1.80234
   1627.00        0.00000        1.80505
   1628.00        0.00000        1.80763
   1629.00        0.00000        1.81006
   1630.00        0.00000        1.81235
   1631.00        0.00000        1.81453
   1632.00        0.00000        1.81657
   1633.00        0.00000        1.81851
   1634.00        0.00000        1.82034
   1635.00        0.00000        1.82207
   1636.00        0.00000        1.82368
   1637.00        0.00000        1.82523
   1638.00        0.00000        1.82668
   1639.00        0.00000        1.82803
   1640.00        0.00000        1.82932
   1641.00        0.00000        1.83052
   1642.00        0.00000        1.83167
   1643.00        0.00000        1.83273
   1644.00        0.00000        1.83374
   1645.00        0.00000        1.83470
   1646.00        0.00000        1.83559
   1647.00        0.00000        1.83643
   1648.00        0.00000        1.83720
   1649.00        0.00000        1.83794
   1650.00        0.00000        1.83862
   1651.00        0.00000        1.83926
   1652.00        0.00000        1.83986
   1653.00        0.00000        1.84041
   1654.00        0.00000        1.84093
   1655.00        0.00000        1.84138
   1656.00        0.00000        1.84181
   1657.00        0.00000        1.84219
   1658.00        0.00000        1.84253
   1659.00        0.00000        1.84280
   1660.00        0.00000        1.84305
   1661.00        0.00000        1.84325
   1662.00        0.00000        1.84340
   1663.00        0.00000        1.84351
   1664.00        0.00000        1.84355
   1665.00        0.00000        1.84354
   1666.00        0.00000        1.84348
   1667.00        0.00000        1.84334
   1668.00        0.00000        1.84315
   1669.00        0.00000        1.84290
   1670.00        0.00000        1.84258
   1671.00        0.00000        1.84218
   1672.00        0.00000        1.84169
   1673.00        0.00000        1.84114
   1674.00        0.00000        1.84050
   1675.00        0.00000        1.83977
   1676.00        0.00000        1.83894
   1677.00        0.00000        1.83801
   1678.00        0.00000        1.83699
   1679.00        0.00000        1.83585
   1680.00        0.00000        1.83459
   1681.00        0.00000        1.83324
   1682.00        0.00000        1.83176
   1683.00        0.00000        1.83014
   1684.00        0.00000        1.82840
   1685.00        0.00000        1.82651
   1686.00        0.00000        1.82449
   1687.00        0.00000        1.82231
   1688.00        0.00000        1.81999
   1689.00        0.00000        1.81752
   1690.00        0.00000        1.81488
   1691.00        0.00000        1.81207
   1692.00        0.00000        1.80910
   1693.00        0.00000        1.80595
   1694.00        0.00000        1.80261
   1695.00        0.00000        1.79910
   1696.00        0.00000        1.79541
   1697.00        0.00000        1.79152
   1698.00        0.00000        1.78743
   1699.00        0.00000        1.78316
   1700.00        0.00000        1.77867
   1701.00        0.00000        1.77397
   1702.00        0.00000        1.76909
   1703.00        0.00000        1.76398
   1704.00        0.00000        1.75867
   1705.00        0.00000        1.75313
   1706.00        0.00000        1.74739
   1707.00        0.00000        1.74142
   1708.00        0.00000        1.73524
   1709.00        0.00000        1.72884
   1710.00        0.00000        1.72221
   1711.00        0.00000        1.71538
   1712.00        0.00000        1.70833
   1713.00        0.00000        1.70105
   1714.00        0.00000        1.69356
   1715.00        0.00000        1.68584
   1716.00        0.00000        1.67792
   1717.00        0.00000        1.66977
   1718.00        0.00000        1.66142
   1719.00        0.00000        1.65286
   1720.00        0.00000        1.64409
   1721.00        0.00000        1.63512
   1722.00        0.00000        1.62595
   1723.00        0.00000        1.61658
   1724.00        0.00000        1.60701
   1725.00        0.00000        1.59726
   1726.00        0.00000        1.58733
   1727.00        0.00000        1.57721
   1728.00        0.00000        1.56691
   1729.00        0.00000        1.55646
   1730.00        0.00000        1.54584
   1731.00        0.00000        1.53505
   1732.00        0.00000        1.52412
   1733.00        0.00000        1.51305
   1734.00        0.00000        1.50183
   1735.00        0.00000        1.49048
   1736.00        0.00000        1.47900
   1737.00        0.00000        1.46741
   1738.00        0.00000        1.45570
   1739.00        0.00000        1.44389
   1740.00        0.00000        1.43199
   1741.00        0.00000        1.42000
   1742.00        0.00000        1.40791
   1743.00        0.00000        1.39577
   1744.00        0.00000        1.38356
   1745.00        0.00000        1.37129
   1746.00        0.00000        1.35896
   1747.00        0.00000        1.34662
   1748.00        0.00000        1.33421
   1749.00        0.00000        1.32181
   1750.00        0.00000        1.30937
   1751.00        0.00000        1.29694
   1752.00        0.00000        1.28450
   1753.00        0.00000        1.27208
   1754.00        0.00000        1.25967
   1755.00        0.00000        1.24728
   1756.00        0.00000        1.23494
   1757.00        0.00000        1.22264
   1758.00        0.00000        1.21039
   1759.00        0.00000        1.19820
   1760.00        0.00000        1.18608
   1761.00        0.00000        1.17403
   1762.00        0.00000        1.16206
   1763.00        0.00000        1.15019
   1764.00        0.00000        1.13841
   1765.00        0.00000        1.12675
   1766.00        0.00000        1.11520
   1767.00        0.00000        1.10376
   1768.00        0.00000        1.09247
   1769.00        0.00000        1.08130
   1770.00        0.00000        1.07028
   1771.00        0.00000        1.05940
   1772.00        0.00000        1.04869
   1773.00        0.00000        1.03813
   1774.00        0.00000        1.02776
   1775.00        0.00000        1.01755
   1776.00        0.00000        1.00752
   1777.00        0.00000        0.99768
   1778.00        0.00000        0.98804
   1779.00        0.00000        0.97859
   1780.00        0.00000        0.96936
   1781.00        0.00000        0.96033
   1782.00        0.00000        0.95151
   1783.00        0.00000        0.94292
   1784.00        0.00000        0.93454
   1785.00        0.00000        0.92639
   1786.00        0.00000        0.91849
   1787.00        0.00000        0.91081
   1788.00        0.00000        0.90337
   1789.00        0.00000        0.89618
   1790.00        0.00000        0.88924
   1791.00        0.00000        0.88255
   1792.00        0.00000        0.87611
   1793.00        0.00000        0.86993
   1794.00        0.00000        0.86403
   1795.00        0.00000        0.85837
   1796.00        0.00000        0.85298
   1797.00        0.00000        0.84787
   1798.00        0.00000        0.84302
   1799.00        0.00000        0.83846
   1800.00        0.00000        0.83415
   1801.00        0.00000        0.83012
   1802.00        0.00000        0.82639
   1803.00        0.00000        0.82292
   1804.00        0.00000        0.81973
   1805.00        0.00000        0.81683
   1806.00        0.00000        0.81421
   1807.00        0.00000        0.81187
   1808.00        0.00000        0.80981
   1809.00        0.00000        0.80804
   1810.00        0.00000        0.80656
   1811.00        0.00000        0.80536
   1812.00        0.00000        0.80444
   1813.00        0.00000        0.80380
   1814.00        0.00000        0.80345
   1815.00        0.00000        0.80339
   1816.00        0.00000        0.80359
   1817.00        0.00000        0.80409
   1818.00        0.00000        0.80487
   1819.00        0.00000        0.80591
   1820.00        0.00000        0.80725
   1821.00        0.00000        0.80885
   1822.00        0.00000        0.81073
   1823.00        0.00000        0.81288
   1824.00        0.00000        0.81529
   1825.00        0.00000        0.81799
   1826.00        0.00000        0.82094
   1827.00        0.00000        0.82416
   1828.00        0.00000        0.82762
   1829.00        0.00000        0.83136
   1830.00        0.00000        0.83534
   1831.00        0.00000        0.83958
   1832.00        0.00000        0.84406
   1833.00        0.00000        0.84879
   1834.00        0.00000        0.85376
   1835.00        0.00000        0.85896
   1836.00        0.00000        0.86440
   1837.00        0.00000        0.87006
   1838.00        0.00000        0.87593
   1839.00        0.00000        0.88203
   1840.00        0.00000        0.88835
   1841.00        0.00000        0.89488
   1842.00        0.00000        0.90161
   1843.00        0.00000        0.90854
   1844.00        0.00000        0.91565
   1845.00        0.00000        0.92297
   1846.00        0.00000        0.93045
   1847.00        0.00000        0.93813
   1848.00        0.00000        0.94597
   1849.00        0.00000        0.95396
   1850.00        0.00000        0.96213
   1851.00        0.00000        0.97044
   1852.00        0.00000        0.97890
   1853.00        0.00000        0.98750
   1854.00        0.00000        0.99623
   1855.00        0.00000        1.00510
   1856.00        0.00000        1.01408
   1857.00        0.00000        1.02318
   1858.00        0.00000        1.03236
   1859.00        0.00000        1.04167
   1860.00        0.00000        1.05106
   1861.00        0.00000        1.06053
   1862.00        0.00000        1.07010
   1863.00        0.00000        1.07973
   1864.00        0.00000        1.08942
   1865.00        0.00000        1.09917
   1866.00        0.00000        1.10896
   1867.00        0.00000        1.11880
   1868.00        0.00000        1.12868
   1869.00        0.00000        1.13860
   1870.00        0.00000        1.14851
   1871.00        0.00000        1.15846
   1872.00        0.00000        1.16843
   1873.00        0.00000        1.17838
   1874.00        0.00000        1.18832
   1875.00        0.00000        1.19826
   1876.00        0.00000        1.20818
   1877.00        0.00000        1.21808
   1878.00        0.00000        1.22794
   1879.00        0.00000        1.23776
   1880.00        0.00000        1.24754
   1881.00        0.00000        1.25726
   1882.00        0.00000        1.26694
   1883.00        0.00000        1.27655
   1884.00        0.00000        1.28609
   1885.00        0.00000        1.29556
   1886.00        0.00000        1.30495
   1887.00        0.00000        1.31424
   1888.00        0.00000        1.32346
   1889.00        0.00000        1.33257
   1890.00        0.00000        1.34158
   1891.00        0.00000        1.35049
   1892.00        0.00000        1.35928
   1893.00        0.00000        1.36797
   1894.00        0.00000        1.37653
   1895.00        0.00000        1.38496
   1896.00        0.00000        1.39328
   1897.00        0.00000        1.40146
   1898.00        0.00000        1.40952
   1899.00        0.00000        1.41742
   1900.00        0.00000        1.42519
   1901.00        0.00000        1.43280
   1902.00        0.00000        1.44028
   1903.00        0.00000        1.44760
   1904.00        0.00000        1.45477
   1905.00        0.00000        1.46178
   1906.00        0.00000        1.46864
   1907.00        0.00000        1.47534
   1908.00        0.00000        1.48187
   1909.00        0.00000        1.48825
   1910.00        0.00000        1.49446
   1911.00        0.00000        1.50050
   1912.00        0.00000        1.50639
   1913.00        0.00000        1.51210
   1914.00        0.00000        1.51764
   1915.00        0.00000        1.52303
   1916.00        0.00000        1.52823
   1917.00        0.00000        1.53326
   1918.00        0.00000        1.53813
   1919.00        0.00000        1.54285
   1920.00        0.00000        1.54738
   1921.00        0.00000        1.55174
   1922.00        0.00000        1.55594
   1923.00        0.00000        1.55997
   1924.00        0.00000        1.56384
   1925.00        0.00000        1.56755
   1926.00        0.00000        1.57109
   1927.00        0.00000        1.57446
   1928.00        0.00000        1.57768
   1929.00        0.00000        1.58073
   1930.00        0.00000        1.58363
   1931.00        0.00000        1.58638
   1932.00        0.00000        1.58897
   1933.00        0.00000        1.59142
   1934.00        0.00000        1.59370
   1935.00        0.00000        1.59584
   1936.00        0.00000        1.59782
   1937.00        0.00000        1.59967
   1938.00        0.00000        1.60138
   1939.00        0.00000        1.60295
   1940.00        0.00000        1.60437
   1941.00        0.00000        1.60567
   1942.00        0.00000        1.60681
   1943.00        0.00000        1.60783
   1944.00        0.00000        1.60870
   1945.00        0.00000        1.60947
   1946.00        0.00000        1.61009
   1947.00        0.00000        1.61060
   1948.00        0.00000        1.61096
   1949.00        0.00000        1.61122
   1950.00        0.00000        1.61134
   1951.00        0.00000        1.61136
   1952.00        0.00000        1.61125
   1953.00        0.00000        1.61104
   1954.00        0.00000        1.61070
   1955.00        0.00000        1.61024
   1956.00        0.00000        1.60968
   1957.00        0.00000        1.60901
   1958.00        0.00000        1.60822
   1959.00        0.00000        1.60732
   1960.00        0.00000        1.60631
   1961.00        0.00000        1.60518
   1962.00        0.00000        1.60394
   1963.00        0.00000        1.60260
   1964.00        0.00000        1.60114
   1965.00        0.00000        1.59956
   1966.00        0.00000        1.59789
   1967.00        0.00000        1.59610
   1968.00        0.00000        1.59421
   1969.00        0.00000        1.59219
   1970.00        0.00000        1.59006
   1971.00        0.00000        1.58783
   1972.00        0.00000        1.58546
   1973.00        0.00000        1.58301
   1974.00        0.00000        1.58041
   1975.00        0.00000        1.57771
   1976.00        0.00000        1.57489
   1977.00        0.00000        1.57193
   1978.00        0.00000        1.56886
   1979.00        0.00000        1.56566
   1980.00        0.00000        1.56233
   1981.00        0.00000        1.55887
   1982.00        0.00000        1.55527
   1983.00        0.00000        1.55154
   1984.00        0.00000        1.54767
   1985.00        0.00000        1.54366
   1986.00        0.00000        1.53949
   1987.00        0.00000        1.53517
   1988.00        0.00000        1.53072
   1989.00        0.00000        1.52609
   1990.00        0.00000        1.52130
   1991.00        0.00000        1.51636
   1992.00        0.00000        1.51125
   1993.00        0.00000        1.50597
   1994.00        0.00000        1.50050
   1995.00        0.00000        1.49487
   1996.00        0.00000        1.48904
   1997.00        0.00000        1.48305
   1998.00        0.00000        1.47685
   1999.00        0.00000        1.47047
   2000.00        0.00000        1.46388
   2001.00        0.00000        1.45711
   2002.00        0.00000        1.45012
   2003.00        0.00000        1.44293
   2004.00        0.00000        1.43553
   2005.00        0.00000        1.42792
   2006.00        0.00000        1.42007
   2007.00        0.00000        1.41203
   2008.00        0.00000        1.40376
   2009.00        0.00000        1.39526
   2010.00        0.00000        1.38654
   2011.00        0.00000        1.37759
   2012.00        0.00000        1.36841
   2013.00        0.00000        1.35899
   2014.00        0.00000        1.34935
   2015.00        0.00000        1.33948
   2016.00        0.00000        1.32936
   2017.00        0.00000        1.31900
   2018.00        0.00000        1.30841
   2019.00        0.00000        1.29758
   2020.00        0.00000        1.28651
   2021.00        0.00000        1.27521
   2022.00        0.00000        1.26367
   2023.00        0.00000        1.25189
   2024.00        0.00000        1.23988
   2025.00        0.00000        1.22765
   2026.00        0.00000        1.21516
   2027.00        0.00000        1.20245
   2028.00        0.00000        1.18953
   2029.00        0.00000        1.17638
   2030.00        0.00000        1.16299
   2031.00        0.00000        1.14940
   2032.00        0.00000        1.13559
   2033.00        0.00000        1.12158
   2034.00        0.00000        1.10735
   2035.00        0.00000        1.09293
   2036.00        0.00000        1.07829
   2037.00        0.00000        1.06348
   2038.00        0.00000        1.04848
   2039.00        0.00000        1.03329
   2040.00        0.00000        1.01793
   2041.00        0.00000        1.00240
   2042.00        0.00000        0.98669
   2043.00        0.00000        0.97084
   2044.00        0.00000        0.95485
   2045.00        0.00000        0.93869
   2046.00        0.00000        0.92241
   2047.00        0.00000        0.90599
   2048.00        0.00000        0.88947
   2049.00        0.00000        0.87280
   2050.00        0.00000        0.85605
   2051.00        0.00000        0.83919
   2052.00        0.00000        0.82225
   2053.00        0.00000        0.80521
   2054.00        0.00000        0.78810
   2055.00        0.00000        0.77092
   2056.00        0.00000        0.75368
   2057.00        0.00000        0.73639
   2058.00        0.00000        0.71906
   2059.00        0.00000        0.70169
   2060.00        0.00000        0.68430
   2061.00        0.00000        0.66687
   2062.00        0.00000        0.64944
   2063.00        0.00000        0.63202
   2064.00        0.00000        0.61459
   2065.00        0.00000        0.59717
   2066.00        0.00000        0.57979
   2067.00        0.00000        0.56241
   2068.00        0.00000        0.54507
   2069.00        0.00000        0.52779
   2070.00        0.00000        0.51056
   2071.00        0.00000        0.49336
   2072.00        0.00000        0.47626
   2073.00        0.00000        0.45920
   2074.00        0.00000        0.44223
   2075.00        0.00000        0.42534
   2076.00        0.00000        0.40855
   2077.00        0.00000        0.39185
   2078.00        0.00000        0.37526
   2079.00        0.00000        0.35876
   2080.00        0.00000        0.34239
   2081.00        0.00000        0.32613
   2082.00        0.00000        0.31000
   2083.00        0.00000        0.29399
   2084.00        0.00000        0.27812
   2085.00        0.00000        0.26239
   2086.00        0.00000        0.24680
   2087.00        0.00000        0.23135
   2088.00        0.00000        0.21606
   2089.00        0.00000        0.20091
   2090.00        0.00000        0.18594
   2091.00        0.00000        0.17111
   2092.00        0.00000        0.15645
   2093.00        0.00000        0.14197
   2094.00        0.00000        0.12764
   2095.00        0.00000        0.11348
   2096.00        0.00000        0.09950
   2097.00        0.00000        0.08569
   2098.00        0.00000        0.07207
   2099.00        0.00000        0.05862
   2100.00        0.00000        0.04535
   2101.00        0.00000        0.03227
   2102.00        0.00000        0.01936
   2103.00        0.00000        0.00665
   2104.00        0.00000       -0.00589
   2105.00        0.00000       -0.01823
   2106.00        0.00000       -0.03040
   2107.00        0.00000       -0.04237
   2108.00        0.00000       -0.05415
   2109.00        0.00000       -0.06575
   2110.00        0.00000       -0.07716
   2111.00        0.00000       -0.08838
   2112.00        0.00000       -0.09941
   2113.00        0.00000       -0.11024
   2114.00        0.00000       -0.12090
   2115.00        0.00000       -0.13136
   2116.00        0.00000       -0.14163
   2117.00        0.00000       -0.15172
   2118.00        0.00000       -0.16161
   2119.00        0.00000       -0.17131
   2120.00        0.00000       -0.18083
   2121.00        0.00000       -0.19016
   2122.00        0.00000       -0.19928
   2123.00        0.00000       -0.20822
   2124.00        0.00000       -0.21698
   2125.00        0.00000       -0.22554
   2126.00        0.00000       -0.23392
   2127.00        0.00000       -0.24210
   2128.00        0.00000       -0.25009
   2129.00        0.00000       -0.25789
   2130.00        0.00000       -0.26549
   2131.00        0.00000       -0.27290
   2132.00        0.00000       -0.28012
   2133.00        0.00000       -0.28714
   2134.00        0.00000       -0.29398
   2135.00        0.00000       -0.30061
   2136.00        0.00000       -0.30705
   2137.00        0.00000       -0.31329
   2138.00        0.00000       -0.31934
   2139.00        0.00000       -0.32518
   2140.00        0.00000       -0.33083
   2141.00        0.00000       -0.33627
   2142.00        0.00000       -0.34151
   2143.00        0.00000       -0.34654
   2144.00        0.00000       -0.35136
   2145.00        0.00000       -0.35599
   2146.00        0.00000       -0.36040
   2147.00        0.00000       -0.36459
   2148.00        0.00000       -0.36858
   2149.00        0.00000       -0.37236
   2150.00        0.00000       -0.37592
   2151.00        0.00000       -0.37926
   2152.00        0.00000       -0.38237
   2153.00        0.00000       -0.38527
   2154.00        0.00000       -0.38794
   2155.00        0.00000       -0.39040
   2156.00        0.00000       -0.39262
   2157.00        0.00000       -0.39462
   2158.00        0.00000       -0.39639
   2159.00        0.00000       -0.39793
   2160.00        0.00000       -0.39925
   2161.00        0.00000       -0.40033
   2162.00        0.00000       -0.40117
   2163.00        0.00000       -0.40178
   2164.00        0.00000       -0.40215
   2165.00        0.00000       -0.40228
   2166.00        0.00000       -0.40218
   2167.00        0.00000       -0.40184
   2168.00        0.00000       -0.40126
   2169.00        0.00000       -0.40045
   2170.00        0.00000       -0.39940
   2171.00        0.00000       -0.39810
   2172.00        0.00000       -0.39658
   2173.00        0.00000       -0.39481
   2174.00        0.00000       -0.39281
   2175.00        0.00000       -0.39058
   2176.00        0.00000       -0.38811
   2177.00        0.00000       -0.38541
   2178.00        0.00000       -0.38248
   2179.00        0.00000       -0.37932
   2180.00        0.00000       -0.37595
   2181.00        0.00000       -0.37234
   2182.00        0.00000       -0.36852
   2183.00        0.00000       -0.36449
   2184.00        0.00000       -0.36024
   2185.00        0.00000       -0.35579
   2186.00        0.00000       -0.35114
   2187.00        0.00000       -0.34627
   2188.00        0.00000       -0.34122
   2189.00        0.00000       -0.33598
   2190.00        0.00000       -0.33057
   2191.00        0.00000       -0.32497
   2192.00        0.00000       -0.31920
   2193.00        0.00000       -0.31326
   2194.00        0.00000       -0.30716
   2195.00        0.00000       -0.30092
   2196.00        0.00000       -0.29453
   2197.00        0.00000       -0.28799
   2198.00        0.00000       -0.28133
   2199.00        0.00000       -0.27454
   2200.00        0.00000       -0.26764
   2201.00        0.00000       -0.26062
   2202.00        0.00000       -0.25351
   2203.00        0.00000       -0.24629
   2204.00        0.00000       -0.23900
   2205.00        0.00000       -0.23163
   2206.00        0.00000       -0.22420
   2207.00        0.00000       -0.21669
   2208.00        0.00000       -0.20914
   2209.00        0.00000       -0.20154
   2210.00        0.00000       -0.19391
   2211.00        0.00000       -0.18623
   2212.00        0.00000       -0.17856
   2213.00        0.00000       -0.17087
   2214.00        0.00000       -0.16316
   2215.00        0.00000       -0.15547
   2216.00        0.00000       -0.14780
   2217.00        0.00000       -0.14014
   2218.00        0.00000       -0.13251
   2219.00        0.00000       -0.12491
   2220.00        0.00000       -0.11736
   2221.00        0.00000       -0.10985
   2222.00        0.00000       -0.10240
   2223.00        0.00000       -0.09502
   2224.00        0.00000       -0.08769
   2225.00        0.00000       -0.08046
   2226.00        0.00000       -0.07330
   2227.00        0.00000       -0.06622
   2228.00        0.00000       -0.05925
   2229.00        0.00000       -0.05235
   2230.00        0.00000       -0.04558
   2231.00        0.00000       -0.03889
   2232.00        0.00000       -0.03233
   2233.00        0.00000       -0.02588
   2234.00        0.00000       -0.01955
   2235.00        0.00000       -0.01332
   2236.00        0.00000       -0.00723
   2237.00        0.00000       -0.00127
   2238.00        0.00000        0.00458
   2239.00        0.00000        0.01030
   2240.00        0.00000        0.01588
   2241.00        0.00000        0.02135
   2242.00        0.00000        0.02667
   2243.00        0.00000        0.03188
   2244.00        0.00000        0.03694
   2245.00        0.00000        0.04187
   2246.00        0.00000        0.04668
   2247.00        0.00000        0.05136
   2248.00        0.00000        0.05592
   2249.00        0.00000        0.06035
   2250.00        0.00000        0.06467
   2251.00        0.00000        0.06886
   2252.00        0.00000        0.07294
   2253.00        0.00000        0.07689
   2254.00        0.00000        0.08075
   2255.00        0.00000        0.08449
   2256.00        0.00000        0.08813
   2257.00        0.00000        0.09167
   2258.00        0.00000        0.09512
   2259.00        0.00000        0.09846
   2260.00        0.00000        0.10175
   2261.00        0.00000        0.10492
   2262.00        0.00000        0.10803
   2263.00        0.00000        0.11107
   2264.00        0.00000        0.11403
   2265.00        0.00000        0.11693
   2266.00        0.00000        0.11978
   2267.00        0.00000        0.12257
   2268.00        0.00000        0.12531
   2269.00        0.00000        0.12799
   2270.00        0.00000        0.13065
   2271.00        0.00000        0.13326
   2272.00        0.00000        0.13585
   2273.00        0.00000        0.13840
   2274.00        0.00000        0.14093
   2275.00        0.00000        0.14343
   2276.00        0.00000        0.14594
   2277.00        0.00000        0.14842
   2278.00        0.00000        0.15091
   2279.00        0.00000        0.15338
   2280.00        0.00000        0.15587
   2281.00        0.00000        0.15834
   2282.00        0.00000        0.16084
   2283.00        0.00000        0.16333
   2284.00        0.00000        0.16585
   2285.00        0.00000        0.16838
   2286.00        0.00000        0.17093
   2287.00        0.00000        0.17349
   2288.00        0.00000        0.17609
   2289.00        0.00000        0.17870
   2290.00        0.00000        0.18132
   2291.00        0.00000        0.18398
   2292.00        0.00000        0.18666
   2293.00        0.00000        0.18936
   2294.00        0.00000        0.19209
   2295.00        0.00000        0.19485
   2296.00        0.00000        0.19763
   2297.00        0.00000        0.20044
   2298.00        0.00000        0.20326
   2299.00        0.00000        0.20610
   2300.00        0.00000        0.20897
   2301.00        0.00000        0.21185
   2302.00        0.00000        0.21474
   2303.00        0.00000        0.21765
   2304.00        0.00000        0.22055
   2305.00        0.00000        0.22348
   2306.00        0.00000        0.22639
   2307.00        0.00000        0.22931
   2308.00        0.00000        0.23221
   2309.00        0.00000        0.23511
   2310.00        0.00000        0.23799
   2311.00        0.00000        0.24084
   2312.00        0.00000        0.24367
   2313.00        0.00000        0.24646
   2314.00        0.00000        0.24922
   2315.00        0.00000        0.25194
   2316.00        0.00000        0.25461
   2317.00        0.00000        0.25722
   2318.00        0.00000        0.25977
   2319.00        0.00000        0.26225
   2320.00        0.00000        0.26466
   2321.00        0.00000        0.26700
   2322.00        0.00000        0.26924
   2323.00        0.00000        0.27141
   2324.00        0.00000        0.27347
   2325.00        0.00000        0.27542
   2326.00        0.00000        0.27727
   2327.00        0.00000        0.27899
   2328.00        0.00000        0.28061
   2329.00        0.00000        0.28207
   2330.00        0.00000        0.28342
   2331.00        0.00000        0.28461
   2332.00        0.00000        0.28564
   2333.00        0.00000        0.28653
   2334.00        0.00000        0.28725
   2335.00        0.00000        0.28781
   2336.00        0.00000        0.28818
   2337.00        0.00000        0.28838
   2338.00        0.00000        0.28839
   2339.00        0.00000        0.28819
   2340.00        0.00000        0.28781
   2341.00        0.00000        0.28723
   2342.00        0.00000        0.28644
   2343.00        0.00000        0.28542
   2344.00        0.00000        0.28419
   2345.00        0.00000        0.28275
   2346.00        0.00000        0.28107
   2347.00        0.00000        0.27916
   2348.00        0.00000        0.27701
   2349.00        0.00000        0.27463
   2350.00        0.00000        0.27200
   2351.00        0.00000        0.26913
   2352.00        0.00000        0.26602
   2353.00        0.00000        0.26265
   2354.00        0.00000        0.25903
   2355.00        0.00000        0.25517
   2356.00        0.00000        0.25105
   2357.00        0.00000        0.24667
   2358.00        0.00000        0.24203
   2359.00        0.00000        0.23715
   2360.00        0.00000        0.23199
   2361.00        0.00000        0.22659
   2362.00        0.00000        0.22093
   2363.00        0.00000        0.21501
   2364.00        0.00000        0.20885
   2365.00        0.00000        0.20242
   2366.00        0.00000        0.19576
   2367.00        0.00000        0.18883
   2368.00        0.00000        0.18167
   2369.00        0.00000        0.17426
   2370.00        0.00000        0.16661
   2371.00        0.00000        0.15872
   2372.00        0.00000        0.15062
   2373.00        0.00000        0.14227
   2374.00        0.00000        0.13370
   2375.00        0.00000        0.12492
   2376.00        0.00000        0.11592
   2377.00        0.00000        0.10672
   2378.00        0.00000        0.09732
   2379.00        0.00000        0.08772
   2380.00        0.00000        0.07793
   2381.00        0.00000        0.06796
   2382.00        0.00000        0.05782
   2383.00        0.00000        0.04750
   2384.00        0.00000        0.03702
   2385.00        0.00000        0.02640
   2386.00        0.00000        0.01562
   2387.00        0.00000        0.00471
   2388.00        0.00000       -0.00632
   2389.00        0.00000       -0.01747
   2390.00        0.00000       -0.02875
   2391.00        0.00000       -0.04012
   2392.00        0.00000       -0.05157
   2393.00        0.00000       -0.06311
   2394.00        0.00000       -0.07474
   2395.00        0.00000       -0.08641
   2396.00        0.00000       -0.09814
   2397.00        0.00000       -0.10992
   2398.00        0.00000       -0.12175
   2399.00        0.00000       -0.13359
   2400.00        0.00000       -0.14543
   2401.00        0.00000       -0.15730
   2402.00        0.00000       -0.16914
   2403.00        0.00000       -0.18098
   2404.00        0.00000       -0.19279
   2405.00        0.00000       -0.20457
   2406.00        0.00000       -0.21631
   2407.00        0.00000       -0.22798
   2408.00        0.00000       -0.23958
   2409.00        0.00000       -0.25111
   2410.00        0.00000       -0.26256
   2411.00        0.00000       -0.27391
   2412.00        0.00000       -0.28516
   2413.00        0.00000       -0.29630
   2414.00        0.00000       -0.30731
   2415.00        0.00000       -0.31819
   2416.00        0.00000       -0.32893
   2417.00        0.00000       -0.33952
   2418.00        0.00000       -0.34995
   2419.00        0.00000       -0.36021
   2420.00        0.00000       -0.37032
   2421.00        0.00000       -0.38022
   2422.00        0.00000       -0.38994
   2423.00        0.00000       -0.39948
   2424.00        0.00000       -0.40880
   2425.00        0.00000       -0.41792
   2426.00        0.00000       -0.42682
   2427.00        0.00000       -0.43552
   2428.00        0.00000       -0.44397
   2429.00        0.00000       -0.45221
   2430.00        0.00000       -0.46021
   2431.00        0.00000       -0.46796
   2432.00        0.00000       -0.47548
   2433.00        0.00000       -0.48274
   2434.00        0.00000       -0.48976
   2435.00        0.00000       -0.49654
   2436.00        0.00000       -0.50304
   2437.00        0.00000       -0.50931
   2438.00        0.00000       -0.51530
   2439.00        0.00000       -0.52104
   2440.00        0.00000       -0.52654
   2441.00        0.00000       -0.53175
   2442.00        0.00000       -0.53673
   2443.00        0.00000       -0.54143
   2444.00        0.00000       -0.54588
   2445.00        0.00000       -0.55008
   2446.00        0.00000       -0.55402
   2447.00        0.00000       -0.55771
   2448.00        0.00000       -0.56116
   2449.00        0.00000       -0.56435
   2450.00        0.00000       -0.56729
   2451.00        0.00000       -0.57001
   2452.00        0.00000       -0.57249
   2453.00        0.00000       -0.57474
   2454.00        0.00000       -0.57675
   2455.00        0.00000       -0.57855
   2456.00        0.00000       -0.58014
   2457.00        0.00000       -0.58151
   2458.00        0.00000       -0.58269
   2459.00        0.00000       -0.58366
   2460.00        0.00000       -0.58444
   2461.00        0.00000       -0.58504
   2462.00        0.00000       -0.58545
   2463.00        0.00000       -0.58569
   2464.00        0.00000       -0.58578
   2465.00        0.00000       -0.58571
   2466.00        0.00000       -0.58546
   2467.00        0.00000       -0.58510
   2468.00        0.00000       -0.58458
   2469.00        0.00000       -0.58394
   2470.00        0.00000       -0.58318
   2471.00        0.00000       -0.58231
   2472.00        0.00000       -0.58133
   2473.00        0.00000       -0.58025
   2474.00        0.00000       -0.57909
   2475.00        0.00000       -0.57784
   2476.00        0.00000       -0.57651
   2477.00        0.00000       -0.57512
   2478.00        0.00000       -0.57367
   2479.00        0.00000       -0.57217
   2480.00        0.00000       -0.57062
   2481.00        0.00000       -0.56905
   2482.00        0.00000       -0.56743
   2483.00        0.00000       -0.56578
   2484.00        0.00000       -0.56412
   2485.00        0.00000       -0.56245
   2486.00        0.00000       -0.56078
   2487.00        0.00000       -0.55910
   2488.00        0.00000       -0.55742
   2489.00        0.00000       -0.55576
   2490.00        0.00000       -0.55411
   2491.00        0.00000       -0.55246
   2492.00        0.00000       -0.55086
   2493.00        0.00000       -0.54927
   2494.00        0.00000       -0.54771
   2495.00        0.00000       -0.54619
   2496.00        0.00000       -0.54469
   2497.00        0.00000       -0.54323
   2498.00        0.00049       -0.54181
   2499.00        0.00098       -0.54044
   2500.00        0.00146       -0.53909
   2501.00        0.00195       -0.53780
   2502.00        0.00244       -0.53654
   2503.00        0.00293       -0.53534
   2504.00        0.00342       -0.53416
   2505.00        0.00391       -0.53304
   2506.00        0.00439       -0.53195
   2507.00        0.00488       -0.53090
   2508.00        0.00537       -0.52989
   2509.00        0.00586       -0.52890
   2510.00        0.00635       -0.52795
   2511.00        0.00684       -0.52704
   2512.00        0.00732       -0.52615
   2513.00        0.00781       -0.52528
   2514.00        0.00830       -0.52443
   2515.00        0.00879       -0.52361
   2516.00        0.00928       -0.52278
   2517.00        0.00977       -0.52197
   2518.00        0.01025       -0.52115
   2519.00        0.01025       -0.52034
   2520.00        0.01025       -0.51952
   2521.00        0.01025       -0.51868
   2522.00        0.01025       -0.51782
   2523.00        0.01025       -0.51695
   2524.00        0.01025       -0.51604
   2525.00        0.01025       -0.51509
   2526.00        0.01025       -0.51411
   2527.00        0.01025       -0.51308
   2528.00        0.01025       -0.51199
   2529.00        0.01025       -0.51083
   2530.00        0.01025       -0.50961
   2531.00        0.01025       -0.50833
   2532.00        0.01025       -0.50696
   2533.00        0.01025       -0.50549
   2534.00        0.01025       -0.50394
   2535.00        0.01025       -0.50229
   2536.00        0.01025       -0.50053
   2537.00        0.01025       -0.49866
   2538.00        0.01025       -0.49667
   2539.00        0.01025       -0.49455
   2540.00        0.01025       -0.49231
   2541.00        0.01025       -0.48991
   2542.00        0.01025       -0.48740
   2543.00        0.01025       -0.48473
   2544.00        0.01025       -0.48189
   2545.00        0.01025       -0.47890
   2546.00        0.01025       -0.47574
   2547.00        0.01025       -0.47243
   2548.00        0.01025       -0.46892
   2549.00        0.01025       -0.46524
   2550.00        0.01025       -0.46138
   2551.00        0.01025       -0.45734
   2552.00        0.01025       -0.45309
   2553.00        0.01025       -0.44865
   2554.00        0.01025       -0.44402
   2555.00        0.01025       -0.43918
   2556.00        0.01025       -0.43414
   2557.00        0.01025       -0.42889
   2558.00        0.01025       -0.42343
   2559.00        0.01025       -0.41777
   2560.00        0.01025       -0.41188
   2561.00        0.01025       -0.40579
   2562.00        0.01025       -0.39948
   2563.00        0.01025       -0.39296
   2564.00        0.01025       -0.38622
   2565.00        0.01025       -0.37924
   2566.00        0.01025       -0.37207
   2567.00        0.01025       -0.36469
   2568.00        0.01025       -0.35707
   2569.00        0.01025       -0.34926
   2570.00        0.01025       -0.34122
   2571.00        0.01025       -0.33298
   2572.00        0.01025       -0.32452
   2573.00        0.01025       -0.31587
   2574.00        0.01025       -0.30701
   2575.00        0.01025       -0.29794
   2576.00        0.01025       -0.28868
   2577.00        0.01025       -0.27924
   2578.00        0.01025       -0.26959
   2579.00        0.01025       -0.25977
   2580.00        0.01025       -0.24976
   2581.00        0.01025       -0.23956
   2582.00        0.01025       -0.22922
   2583.00        0.01025       -0.21869
   2584.00        0.01025       -0.20799
   2585.00        0.01025       -0.19714
   2586.00        0.01025       -0.18616
   2587.00        0.01025       -0.17500
   2588.00        0.01025       -0.16373
   2589.00        0.01025       -0.15231
   2590.00        0.01025       -0.14076
   2591.00        0.01025       -0.12910
   2592.00        0.01025       -0.11732
   2593.00        0.01025       -0.10544
   2594.00        0.01025       -0.09346
   2595.00        0.01025       -0.08139
   2596.00        0.01025       -0.06923
   2597.00        0.01025       -0.05698
   2598.00        0.01025       -0.04468
   2599.00        0.01025       -0.03230
   2600.00        0.01025       -0.01987
   2601.00        0.01025       -0.00739
   2602.00        0.01025        0.00513
   2603.00        0.01025        0.01767
   2604.00        0.01025        0.03026
   2605.00        0.01025        0.04285
   2606.00        0.01025        0.05545
   2607.00        0.01025        0.06805
   2608.00        0.01025        0.08066
   2609.00        0.01025        0.09325
   2610.00        0.01025        0.10580
   2611.00        0.01025        0.11835
   2612.00        0.01025        0.13084
   2613.00        0.01025        0.14331
   2614.00        0.01025        0.15572
   2615.00        0.01025        0.16806
   2616.00        0.01025        0.18034
   2617.00        0.01025        0.19257
   2618.00        0.01025        0.20470
   2619.00        0.01025        0.21674
   2620.00        0.01025        0.22870
   2621.00        0.01025        0.24054
   2622.00        0.01025        0.25229
   2623.00        0.01025        0.26392
   2624.00        0.01025        0.27544
   2625.00        0.01025        0.28682
   2626.00        0.01025        0.29808
   2627.00        0.01025        0.30920
   2628.00        0.01025        0.32018
   2629.00        0.01025        0.33099
   2630.00        0.01025        0.34167
   2631.00        0.01025        0.35219
   2632.00        0.01025        0.36253
   2633.00        0.01025        0.37271
   2634.00        0.01025        0.38272
   2635.00        0.01025        0.39255
   2636.00        0.01025        0.40219
   2637.00        0.01025        0.41165
   2638.00        0.01025        0.42093
   2639.00        0.01025        0.42999
   2640.00        0.01025        0.43887
   2641.00        0.01025        0.44754
   2642.00        0.01025        0.45601
   2643.00        0.01025        0.46428
   2644.00        0.01025        0.47232
   2645.00        0.01025        0.48016
   2646.00        0.01025        0.48778
   2647.00        0.01025        0.49518
   2648.00        0.01025        0.50235
   2649.00        0.01025        0.50931
   2650.00        0.01025        0.51604
   2651.00        0.01025        0.52254
   2652.00        0.01025        0.52881
   2653.00        0.01025        0.53485
   2654.00        0.01025        0.54066
   2655.00        0.01025        0.54625
   2656.00        0.01025        0.55159
   2657.00        0.01025        0.55670
   2658.00        0.01025        0.56157
   2659.00        0.01025        0.56621
   2660.00        0.01025        0.57060
   2661.00        0.01025        0.57477
   2662.00        0.01025        0.57869
   2663.00        0.01025        0.58238
   2664.00        0.01025        0.58583
   2665.00        0.01025        0.58904
   2666.00        0.01025        0.59201
   2667.00        0.01025        0.59474
   2668.00        0.01025        0.59724
   2669.00        0.01025        0.59950
   2670.00        0.01025        0.60153
   2671.00        0.01025        0.60332
   2672.00        0.01025        0.60487
   2673.00        0.01025        0.60619
   2674.00        0.01025        0.60727
   2675.00        0.01025        0.60812
   2676.00        0.01025        0.60875
   2677.00        0.01025        0.60913
   2678.00        0.01025        0.60930
   2679.00        0.01025        0.60922
   2680.00        0.01025        0.60893
   2681.00        0.01025        0.60840
   2682.00        0.01025        0.60767
   2683.00        0.01025        0.60669
   2684.00        0.01025        0.60550
   2685.00        0.01025        0.60408
   2686.00        0.01025        0.60245
   2687.00        0.01025        0.60060
   2688.00        0.01025        0.59854
   2689.00        0.01025        0.59625
   2690.00        0.01025        0.59377
   2691.00        0.01025        0.59106
   2692.00        0.01025        0.58817
   2693.00        0.01025        0.58505
   2694.00        0.01025        0.58174
   2695.00        0.01025        0.57822
   2696.00        0.01025        0.57451
   2697.00        0.01025        0.57060
   2698.00        0.01025        0.56650
   2699.00        0.01025        0.56221
   2700.00        0.01025        0.55774
   2701.00        0.01025        0.55309
   2702.00        0.01025        0.54825
   2703.00        0.01025        0.54323
   2704.00        0.01025        0.53804
   2705.00        0.01025        0.53268
   2706.00        0.01025        0.52716
   2707.00        0.01025        0.52147
   2708.00        0.01025        0.51562
   2709.00        0.01025        0.50961
   2710.00        0.01025        0.50346
   2711.00        0.01025        0.49715
   2712.00        0.01025        0.49071
   2713.00        0.01025        0.48412
   2714.00        0.01025        0.47739
   2715.00        0.01025        0.47052
   2716.00        0.01025        0.46355
   2717.00        0.01025        0.45644
   2718.00        0.01025        0.44920
   2719.00        0.01025        0.44186
   2720.00        0.01025        0.43442
   2721.00        0.01025        0.42686
   2722.00        0.01025        0.41922
   2723.00        0.01025        0.41147
   2724.00        0.01025        0.40364
   2725.00        0.01025        0.39572
   2726.00        0.01025        0.38773
   2727.00        0.01025        0.37967
   2728.00        0.01025        0.37154
   2729.00        0.01025        0.36334
   2730.00        0.01025        0.35509
   2731.00        0.01025        0.34679
   2732.00        0.01025        0.33842
   2733.00        0.01025        0.33005
   2734.00        0.01025        0.32161
   2735.00        0.01025        0.31316
   2736.00        0.01025        0.30469
   2737.00        0.01025        0.29619
   2738.00        0.01025        0.28767
   2739.00        0.01025        0.27914
   2740.00        0.01025        0.27063
   2741.00        0.01025        0.26212
   2742.00        0.01025        0.25360
   2743.00        0.01025        0.24510
   2744.00        0.01025        0.23662
   2745.00        0.00977        0.22815
   2746.00        0.00977        0.21973
   2747.00        0.00977        0.21132
   2748.00        0.00977        0.20296
   2749.00        0.00977        0.19464
   2750.00        0.00977        0.18637
   2751.00        0.00977        0.17815
   2752.00        0.00977        0.16998
   2753.00        0.00977        0.16188
   2754.00        0.00977        0.15384
   2755.00        0.00977        0.14587
   2756.00        0.00977        0.13797
   2757.00        0.00977        0.13014
   2758.00        0.00977        0.12241
   2759.00        0.00977        0.11475
   2760.00        0.00977        0.10718
   2761.00        0.00977        0.09970
   2762.00        0.00977        0.09230
   2763.00        0.00977        0.08502
   2764.00        0.00977        0.07782
   2765.00        0.00977        0.07074
   2766.00        0.00977        0.06375
   2767.00        0.00977        0.05688
   2768.00        0.00977        0.05013
   2769.00        0.00977        0.04347
   2770.00        0.00977        0.03694
   2771.00        0.00977        0.03052
   2772.00        0.00977        0.02422
   2773.00        0.00977        0.01805
   2774.00        0.00977        0.01199
   2775.00        0.00977        0.00606
   2776.00        0.00977        0.00026
   2777.00        0.00977       -0.00542
   2778.00        0.00977       -0.01097
   2779.00        0.00977       -0.01640
   2780.00        0.00977       -0.02168
   2781.00        0.00977       -0.02686
   2782.00        0.00977       -0.03188
   2783.00        0.00977       -0.03677
   2784.00        0.00977       -0.04153
   2785.00        0.00977       -0.04617
   2786.00        0.00977       -0.05067
   2787.00        0.00977       -0.05504
   2788.00        0.00977       -0.05928
   2789.00        0.00977       -0.06339
   2790.00        0.00977       -0.06735
   2791.00        0.00977       -0.07118
   2792.00        0.00977       -0.07489
   2793.00        0.00977       -0.07848
   2794.00        0.00977       -0.08191
   2795.00        0.00977       -0.08522
   2796.00        0.00977       -0.08841
   2797.00        0.00977       -0.09148
   2798.00        0.00977       -0.09441
   2799.00        0.00977       -0.09720
   2800.00        0.00977       -0.09988
   2801.00        0.00977       -0.10243
   2802.00        0.00977       -0.10487
   2803.00        0.00977       -0.10718
   2804.00        0.00977       -0.10938
   2805.00        0.00977       -0.11145
   2806.00        0.00977       -0.11342
   2807.00        0.00977       -0.11526
   2808.00        0.00977       -0.11699
   2809.00        0.00977       -0.11862
   2810.00        0.00977       -0.12013
   2811.00        0.00977       -0.12154
   2812.00        0.00977       -0.12285
   2813.00        0.00977       -0.12404
   2814.00        0.00977       -0.12515
   2815.00        0.00977       -0.12616
   2816.00        0.00977       -0.12706
   2817.00        0.00977       -0.12788
   2818.00        0.00977       -0.12860
   2819.00        0.00977       -0.12924
   2820.00        0.00977       -0.12981
   2821.00        0.00977       -0.13028
   2822.00        0.00977       -0.13066
   2823.00        0.00977       -0.13098
   2824.00        0.00977       -0.13123
   2825.00        0.00977       -0.13139
   2826.00        0.00977       -0.13150
   2827.00        0.00977       -0.13153
   2828.00        0.00977       -0.13150
   2829.00        0.00977       -0.13141
   2830.00        0.00977       -0.13127
   2831.00        0.00977       -0.13107
   2832.00        0.00977       -0.13083
   2833.00        0.00977       -0.13052
   2834.00        0.00977       -0.13019
   2835.00        0.00977       -0.12981
   2836.00        0.00977       -0.12938
   2837.00        0.00977       -0.12892
   2838.00        0.00977       -0.12843
   2839.00        0.00977       -0.12791
   2840.00        0.00977       -0.12735
   2841.00        0.00977       -0.12679
   2842.00        0.00977       -0.12617
   2843.00        0.00977       -0.12556
   2844.00        0.00977       -0.12492
   2845.00        0.00977       -0.12427
   2846.00        0.00977       -0.12361
   2847.00        0.00977       -0.12294
   2848.00        0.00977       -0.12225
   2849.00        0.00977       -0.12158
   2850.00        0.00977       -0.12090
   2851.00        0.00977       -0.12019
   2852.00        0.00977       -0.11951
   2853.00        0.00977       -0.11882
   2854.00        0.00977       -0.11815
   2855.00        0.00977       -0.11748
   2856.00        0.00977       -0.11681
   2857.00        0.00977       -0.11615
   2858.00        0.00977       -0.11551
   2859.00        0.00977       -0.11487
   2860.00        0.00977       -0.11426
   2861.00        0.00977       -0.11365
   2862.00        0.00977       -0.11305
   2863.00        0.00977       -0.11249
   2864.00        0.00977       -0.11192
   2865.00        0.00977       -0.11139
   2866.00        0.00977       -0.11086
   2867.00        0.00977       -0.11035
   2868.00        0.00977       -0.10986
   2869.00        0.00977       -0.10939
   2870.00        0.00977       -0.10893
   2871.00        0.00977       -0.10849
   2872.00        0.00977       -0.10806
   2873.00        0.00977       -0.10767
   2874.00        0.00977       -0.10727
   2875.00        0.00977       -0.10689
   2876.00        0.00977       -0.10652
   2877.00        0.00977       -0.10617
   2878.00        0.00977       -0.10583
   2879.00        0.00977       -0.10548
   2880.00        0.00977       -0.10516
   2881.00        0.00977       -0.10483
   2882.00        0.00977       -0.10449
   2883.00        0.00977       -0.10417
   2884.00        0.00977       -0.10384
   2885.00        0.00977       -0.10350
   2886.00        0.00977       -0.10315
   2887.00        0.00977       -0.10280
   2888.00        0.00977       -0.10243
   2889.00        0.00977       -0.10205
   2890.00        0.00977       -0.10165
   2891.00        0.00977       -0.10124
   2892.00        0.00977       -0.10080
   2893.00        0.00977       -0.10034
   2894.00        0.00977       -0.09985
   2895.00        0.00977       -0.09933
   2896.00        0.00977       -0.09879
   2897.00        0.00977       -0.09821
   2898.00        0.00977       -0.09758
   2899.00        0.00977       -0.09691
   2900.00        0.00977       -0.09621
   2901.00        0.00977       -0.09546
   2902.00        0.00977       -0.09465
   2903.00        0.00977       -0.09381
   2904.00        0.00977       -0.09291
   2905.00        0.00977       -0.09195
   2906.00        0.00977       -0.09093
   2907.00        0.00977       -0.08986
   2908.00        0.00977       -0.08871
   2909.00        0.00977       -0.08751
   2910.00        0.00977       -0.08624
   2911.00        0.00977       -0.08490
   2912.00        0.00977       -0.08348
   2913.00        0.00977       -0.08200
   2914.00        0.00977       -0.08043
   2915.00        0.00977       -0.07880
   2916.00        0.00977       -0.07707
   2917.00        0.00977       -0.07529
   2918.00        0.00977       -0.07339
   2919.00        0.00977       -0.07144
   2920.00        0.00977       -0.06940
   2921.00        0.00977       -0.06726
   2922.00        0.00977       -0.06503
   2923.00        0.00977       -0.06273
   2924.00        0.00977       -0.06033
   2925.00        0.00977       -0.05783
   2926.00        0.00977       -0.05525
   2927.00        0.00977       -0.05258
   2928.00        0.00977       -0.04982
   2929.00        0.00977       -0.04697
   2930.00        0.00977       -0.04402
   2931.00        0.00977       -0.04097
   2932.00        0.00928       -0.03784
   2933.00        0.00879       -0.03461
   2934.00        0.00830       -0.03130
   2935.00        0.00781       -0.02788
   2936.00        0.00732       -0.02437
   2937.00        0.00684       -0.02077
   2938.00        0.00635       -0.01709
   2939.00        0.00586       -0.01331
   2940.00        0.00537       -0.00943
   2941.00        0.00488       -0.00546
   2942.00        0.00439       -0.00142
   2943.00        0.00391        0.00272
   2944.00        0.00342        0.00694
   2945.00        0.00293        0.01125
   2946.00        0.00244        0.01564
   2947.00        0.00195        0.02011
   2948.00        0.00146        0.02467
   2949.00        0.00098        0.02931
   2950.00        0.00049        0.03403
   2951.00        0.00000        0.03882
   2952.00       -0.00049        0.04369
   2953.00       -0.00098        0.04861
   2954.00       -0.00146        0.05362
   2955.00       -0.00146        0.05870
   2956.00       -0.00146        0.06384
   2957.00       -0.00146        0.06905
   2958.00       -0.00146        0.07431
   2959.00       -0.00146        0.07964
   2960.00       -0.00146        0.08501
   2961.00       -0.00146        0.09044
   2962.00       -0.00146        0.09592
   2963.00       -0.00146        0.10146
   2964.00       -0.00146        0.10703
   2965.00       -0.00146        0.11264
   2966.00       -0.00146        0.11829
   2967.00       -0.00146        0.12398
   2968.00       -0.00146        0.12968
   2969.00       -0.00146        0.13542
   2970.00       -0.00146        0.14119
   2971.00       -0.00146        0.14699
   2972.00       -0.00146        0.15279
   2973.00       -0.00146        0.15860
   2974.00       -0.00146        0.16441
   2975.00       -0.00195        0.17024
   2976.00       -0.00244        0.17606
   2977.00       -0.00293        0.18188
   2978.00       -0.00342        0.18768
   2979.00       -0.00391        0.19348
   2980.00       -0.00439        0.19926
   2981.00       -0.00488        0.20500
   2982.00       -0.00537        0.21072
   2983.00       -0.00586        0.21642
   2984.00       -0.00635        0.22208
   2985.00       -0.00684        0.22768
   2986.00       -0.00732        0.23323
   2987.00       -0.00781        0.23874
   2988.00       -0.00830        0.24417
   2989.00       -0.00879        0.24956
   2990.00       -0.00928        0.25487
   2991.00       -0.00977        0.26010
   2992.00       -0.01025        0.26524
   2993.00       -0.01074        0.27031
   2994.00       -0.01123        0.27528
   2995.00       -0.01123        0.28015
   2996.00       -0.01123        0.28493
   2997.00       -0.01123        0.28958
   2998.00       -0.01123        0.29413
   2999.00       -0.01123        0.29855
   3000.00       -0.01123        0.30286
   3001.00       -0.01123        0.30702
   3002.00       -0.01123        0.31105
   3003.00       -0.01123        0.31494
   3004.00       -0.01123        0.31868
   3005.00       -0.01123        0.32227
   3006.00       -0.01123        0.32568
   3007.00       -0.01123        0.32895
   3008.00       -0.01123        0.33203
   3009.00       -0.01123        0.33495
   3010.00       -0.01123        0.33769
   3011.00       -0.01123        0.34024
   3012.00       -0.01123        0.34261
   3013.00       -0.01123        0.34477
   3014.00       -0.01123        0.34674
   3015.00       -0.01123        0.34851
   3016.00       -0.01123        0.35008
   3017.00       -0.01123        0.35144
   3018.00       -0.01123        0.35258
   3019.00       -0.01123        0.35350
   3020.00       -0.01123        0.35420
   3021.00       -0.01123        0.35469
   3022.00       -0.01123        0.35495
   3023.00       -0.01123        0.35497
   3024.00       -0.01123        0.35477
   3025.00       -0.01123        0.35432
   3026.00       -0.01123        0.35365
   3027.00       -0.01123        0.35275
   3028.00       -0.01123        0.35161
   3029.00       -0.01123        0.35022
   3030.00       -0.01123        0.34860
   3031.00       -0.01123        0.34674
   3032.00       -0.01123        0.34465
   3033.00       -0.01172        0.34230
   3034.00       -0.01221        0.33972
   3035.00       -0.01270        0.33691
   3036.00       -0.01318        0.33386
   3037.00       -0.01367        0.33057
   3038.00       -0.01416        0.32706
   3039.00       -0.01465        0.32330
   3040.00       -0.01514        0.31932
   3041.00       -0.01514        0.31511
   3042.00       -0.01514        0.31067
   3043.00       -0.01514        0.30602
   3044.00       -0.01514        0.30115
   3045.00       -0.01514        0.29605
   3046.00       -0.01514        0.29076
   3047.00       -0.01514        0.28525
   3048.00       -0.01514        0.27954
   3049.00       -0.01514        0.27364
   3050.00       -0.01514        0.26755
   3051.00       -0.01514        0.26126
   3052.00       -0.01514        0.25481
   3053.00       -0.01514        0.24817
   3054.00       -0.01514        0.24136
   3055.00       -0.01514        0.23439
   3056.00       -0.01514        0.22725
   3057.00       -0.01514        0.21997
   3058.00       -0.01514        0.21255
   3059.00       -0.01514        0.20499
   3060.00       -0.01514        0.19728
   3061.00       -0.01514        0.18947
   3062.00       -0.01514        0.18153
   3063.00       -0.01514        0.17348
   3064.00       -0.01514        0.16533
   3065.00       -0.01514        0.15709
   3066.00       -0.01514        0.14874
   3067.00       -0.01514        0.14032
   3068.00       -0.01514        0.13184
   3069.00       -0.01514        0.12328
   3070.00       -0.01514        0.11465
   3071.00       -0.01514        0.10599
   3072.00       -0.01514        0.09727
   3073.00       -0.01514        0.08852
   3074.00       -0.01514        0.07974
   3075.00       -0.01514        0.07094
   3076.00       -0.01514        0.06212
   3077.00       -0.01514        0.05330
   3078.00       -0.01514        0.04448
   3079.00       -0.01514        0.03566
   3080.00       -0.01514        0.02686
   3081.00       -0.01514        0.01807
   3082.00       -0.01514        0.00931
   3083.00       -0.01514        0.00060
   3084.00       -0.01514       -0.00809
   3085.00       -0.01514       -0.01672
   3086.00       -0.01514       -0.02531
   3087.00       -0.01514       -0.03384
   3088.00       -0.01514       -0.04230
   3089.00       -0.01514       -0.05069
   3090.00       -0.01514       -0.05901
   3091.00       -0.01514       -0.06725
   3092.00       -0.01514       -0.07539
   3093.00       -0.01514       -0.08345
   3094.00       -0.01514       -0.09142
   3095.00       -0.01514       -0.09927
   3096.00       -0.01514       -0.10704
   3097.00       -0.01514       -0.11470
   3098.00       -0.01514       -0.12224
   3099.00       -0.01514       -0.12967
   3100.00       -0.01514       -0.13696
   3101.00       -0.01514       -0.14415
   3102.00       -0.01514       -0.15121
   3103.00       -0.01514       -0.15816
   3104.00       -0.01514       -0.16496
   3105.00       -0.01514       -0.17163
   3106.00       -0.01514       -0.17816
   3107.00       -0.01514       -0.18457
   3108.00       -0.01514       -0.19083
   3109.00       -0.01514       -0.19696
   3110.00       -0.01514       -0.20293
   3111.00       -0.01465       -0.20877
   3112.00       -0.01416       -0.21446
   3113.00       -0.01367       -0.22002
   3114.00       -0.01318       -0.22542
   3115.00       -0.01270       -0.23068
   3116.00       -0.01221       -0.23579
   3117.00       -0.01172       -0.24075
   3118.00       -0.01123       -0.24557
   3119.00       -0.01074       -0.25026
   3120.00       -0.01025       -0.25478
   3121.00       -0.00977       -0.25916
   3122.00       -0.00928       -0.26340
   3123.00       -0.00879       -0.26749
   3124.00       -0.00879       -0.27144
   3125.00       -0.00879       -0.27524
   3126.00       -0.00879       -0.27890
   3127.00       -0.00879       -0.28241
   3128.00       -0.00879       -0.28580
   3129.00       -0.00879       -0.28903
   3130.00       -0.00879       -0.29213
   3131.00       -0.00879       -0.29509
   3132.00       -0.00879       -0.29793
   3133.00       -0.00879       -0.30061
   3134.00       -0.00879       -0.30318
   3135.00       -0.00879       -0.30560
   3136.00       -0.00879       -0.30791
   3137.00       -0.00879       -0.31009
   3138.00       -0.00879       -0.31213
   3139.00       -0.00879       -0.31406
   3140.00       -0.00879       -0.31586
   3141.00       -0.00879       -0.31754
   3142.00       -0.00879       -0.31909
   3143.00       -0.00879       -0.32054
   3144.00       -0.00879       -0.32187
   3145.00       -0.00879       -0.32307
   3146.00       -0.00830       -0.32417
   3147.00       -0.00781       -0.32516
   3148.00       -0.00732       -0.32605
   3149.00       -0.00684       -0.32681
   3150.00       -0.00635       -0.32748
   3151.00       -0.00586       -0.32805
   3152.00       -0.00537       -0.32851
   3153.00       -0.00488       -0.32887
   3154.00       -0.00439       -0.32913
   3155.00       -0.00391       -0.32930
   3156.00       -0.00342       -0.32936
   3157.00       -0.00293       -0.32933
   3158.00       -0.00244       -0.32921
   3159.00       -0.00195       -0.32899
   3160.00       -0.00146       -0.32869
   3161.00       -0.00098       -0.32831
   3162.00       -0.00049       -0.32782
   3163.00        0.00000       -0.32726
   3164.00        0.00049       -0.32660
   3165.00        0.00098       -0.32585
   3166.00        0.00146       -0.32503
   3167.00        0.00146       -0.32413
   3168.00        0.00146       -0.32314
   3169.00        0.00146       -0.32205
   3170.00        0.00146       -0.32091
   3171.00        0.00146       -0.31967
   3172.00        0.00146       -0.31834
   3173.00        0.00146       -0.31696
   3174.00        0.00146       -0.31548
   3175.00        0.00146       -0.31392
   3176.00        0.00146       -0.31229
   3177.00        0.00146       -0.31058
   3178.00        0.00146       -0.30878
   3179.00        0.00146       -0.30692
   3180.00        0.00146       -0.30496
   3181.00        0.00146       -0.30293
   3182.00        0.00146       -0.30081
   3183.00        0.00146       -0.29863
   3184.00        0.00146       -0.29636
   3185.00        0.00146       -0.29401
   3186.00        0.00146       -0.29158
   3187.00        0.00146       -0.28906
   3188.00        0.00146       -0.28647
   3189.00        0.00195       -0.28380
   3190.00        0.00244       -0.28104
   3191.00        0.00293       -0.27820
   3192.00        0.00342       -0.27527
   3193.00        0.00391       -0.27225
   3194.00        0.00439       -0.26915
   3195.00        0.00488       -0.26596
   3196.00        0.00537       -0.26270
   3197.00        0.00586       -0.25932
   3198.00        0.00635       -0.25587
   3199.00        0.00684       -0.25233
   3200.00        0.00732       -0.24870
   3201.00        0.00732       -0.24498
   3202.00        0.00732       -0.24118
   3203.00        0.00732       -0.23727
   3204.00        0.00732       -0.23326
   3205.00        0.00732       -0.22917
   3206.00        0.00732       -0.22499
   3207.00        0.00732       -0.22070
   3208.00        0.00732       -0.21632
   3209.00        0.00732       -0.21185
   3210.00        0.00732       -0.20728
   3211.00        0.00732       -0.20262
   3212.00        0.00732       -0.19786
   3213.00        0.00732       -0.19299
   3214.00        0.00732       -0.18805
   3215.00        0.00732       -0.18300
   3216.00        0.00732       -0.17786
   3217.00        0.00732       -0.17262
   3218.00        0.00732       -0.16728
   3219.00        0.00732       -0.16187
   3220.00        0.00732       -0.15634
   3221.00        0.00732       -0.15074
   3222.00        0.00732       -0.14505
   3223.00        0.00732       -0.13925
   3224.00        0.00732       -0.13339
   3225.00        0.00732       -0.12743
   3226.00        0.00732       -0.12138
   3227.00        0.00732       -0.11526
   3228.00        0.00732       -0.10907
   3229.00        0.00732       -0.10280
   3230.00        0.00732       -0.09645
   3231.00        0.00732       -0.09003
   3232.00        0.00732       -0.08354
   3233.00        0.00732       -0.07700
   3234.00        0.00732       -0.07039
   3235.00        0.00732       -0.06372
   3236.00        0.00732       -0.05701
   3237.00        0.00732       -0.05023
   3238.00        0.00732       -0.04343
   3239.00        0.00732       -0.03658
   3240.00        0.00732       -0.02968
   3241.00        0.00732       -0.02277
   3242.00        0.00732       -0.01581
   3243.00        0.00684       -0.00885
   3244.00        0.00635       -0.00186
   3245.00        0.00586        0.00513
   3246.00        0.00537        0.01213
   3247.00        0.00488        0.01913
   3248.00        0.00439        0.02612
   3249.00        0.00391        0.03311
   3250.00        0.00342        0.04007
   3251.00        0.00293        0.04701
   3252.00        0.00244        0.05392
   3253.00        0.00195        0.06081
   3254.00        0.00146        0.06763
   3255.00        0.00098        0.07442
   3256.00        0.00049        0.08115
   3257.00        0.00000        0.08781
   3258.00       -0.00049        0.09441
   3259.00       -0.00098        0.10094
   3260.00       -0.00146        0.10738
   3261.00       -0.00195        0.11372
   3262.00       -0.00244        0.12000
   3263.00       -0.00293        0.12616
   3264.00       -0.00342        0.13222
   3265.00       -0.00391        0.13815
   3266.00       -0.00439        0.14398
   3267.00       -0.00488        0.14969
   3268.00       -0.00537        0.15527
   3269.00       -0.00537        0.16071
   3270.00       -0.00537        0.16600
   3271.00       -0.00537        0.17116
   3272.00       -0.00537        0.17615
   3273.00       -0.00537        0.18100
   3274.00       -0.00537        0.18568
   3275.00       -0.00537        0.19019
   3276.00       -0.00537        0.19453
   3277.00       -0.00537        0.19870
   3278.00       -0.00537        0.20270
   3279.00       -0.00537        0.20650
   3280.00       -0.00537        0.21011
   3281.00       -0.00537        0.21355
   3282.00       -0.00537        0.21678
   3283.00       -0.00537        0.21982
   3284.00       -0.00537        0.22266
   3285.00       -0.00537        0.22530
   3286.00       -0.00537        0.22772
   3287.00       -0.00537        0.22995
   3288.00       -0.00537        0.23198
   3289.00       -0.00537        0.23378
   3290.00       -0.00537        0.23538
   3291.00       -0.00537        0.23676
   3292.00       -0.00537        0.23793
   3293.00       -0.00537        0.23889
   3294.00       -0.00537        0.23962
   3295.00       -0.00537        0.24016
   3296.00       -0.00537        0.24048
   3297.00       -0.00537        0.24059
   3298.00       -0.00488        0.24048
   3299.00       -0.00439        0.24016
   3300.00       -0.00391        0.23964
   3301.00       -0.00342        0.23891
   3302.00       -0.00293        0.23796
   3303.00       -0.00244        0.23682
   3304.00       -0.00195        0.23547
   3305.00       -0.00146        0.23392
   3306.00       -0.00098        0.23218
   3307.00       -0.00049        0.23024
   3308.00        0.00000        0.22812
   3309.00        0.00049        0.22580
   3310.00        0.00098        0.22330
   3311.00        0.00146        0.22061
   3312.00        0.00195        0.21774
   3313.00        0.00244        0.21471
   3314.00        0.00293        0.21149
   3315.00        0.00293        0.20811
   3316.00        0.00293        0.20457
   3317.00        0.00293        0.20087
   3318.00        0.00293        0.19699
   3319.00        0.00293        0.19298
   3320.00        0.00293        0.18881
   3321.00        0.00293        0.18449
   3322.00        0.00293        0.18002
   3323.00        0.00293        0.17543
   3324.00        0.00293        0.17068
   3325.00        0.00293        0.16582
   3326.00        0.00293        0.16081
   3327.00        0.00293        0.15569
   3328.00        0.00293        0.15044
   3329.00        0.00293        0.14507
   3330.00        0.00293        0.13959
   3331.00        0.00293        0.13399
   3332.00        0.00293        0.12828
   3333.00        0.00293        0.12245
   3334.00        0.00293        0.11653
   3335.00        0.00293        0.11050
   3336.00        0.00293        0.10437
   3337.00        0.00293        0.09816
   3338.00        0.00293        0.09183
   3339.00        0.00293        0.08542
   3340.00        0.00342        0.07892
   3341.00        0.00391        0.07233
   3342.00        0.00439        0.06564
   3343.00        0.00488        0.05888
   3344.00        0.00537        0.05203
   3345.00        0.00586        0.04509
   3346.00        0.00635        0.03809
   3347.00        0.00684        0.03099
   3348.00        0.00732        0.02382
   3349.00        0.00781        0.01657
   3350.00        0.00830        0.00926
   3351.00        0.00879        0.00186
   3352.00        0.00928       -0.00560
   3353.00        0.00977       -0.01315
   3354.00        0.01025       -0.02075
   3355.00        0.01074       -0.02844
   3356.00        0.01123       -0.03619
   3357.00        0.01172       -0.04401
   3358.00        0.01221       -0.05190
   3359.00        0.01270       -0.05984
   3360.00        0.01318       -0.06787
   3361.00        0.01367       -0.07594
   3362.00        0.01416       -0.08409
   3363.00        0.01465       -0.09230
   3364.00        0.01514       -0.10057
   3365.00        0.01562       -0.10889
   3366.00        0.01611       -0.11728
   3367.00        0.01660       -0.12572
   3368.00        0.01709       -0.13422
   3369.00        0.01758       -0.14276
   3370.00        0.01807       -0.15137
   3371.00        0.01855       -0.16002
   3372.00        0.01904       -0.16872
   3373.00        0.01953       -0.17746
   3374.00        0.02002       -0.18626
   3375.00        0.02051       -0.19510
   3376.00        0.02100       -0.20396
   3377.00        0.02148       -0.21288
   3378.00        0.02197       -0.22182
   3379.00        0.02246       -0.23079
   3380.00        0.02295       -0.23979
   3381.00        0.02344       -0.24883
   3382.00        0.02393       -0.25787
   3383.00        0.02441       -0.26694
   3384.00        0.02490       -0.27602
   3385.00        0.02539       -0.28511
   3386.00        0.02588       -0.29420
   3387.00        0.02637       -0.30331
   3388.00        0.02686       -0.31241
   3389.00        0.02686       -0.32150
   3390.00        0.02686       -0.33058
   3391.00        0.02686       -0.33966
   3392.00        0.02686       -0.34871
   3393.00        0.02686       -0.35773
   3394.00        0.02686       -0.36671
   3395.00        0.02686       -0.37567
   3396.00        0.02686       -0.38460
   3397.00        0.02686       -0.39346
   3398.00        0.02686       -0.40228
   3399.00        0.02686       -0.41104
   3400.00        0.02686       -0.41974
   3401.00        0.02686       -0.42838
   3402.00        0.02686       -0.43694
   3403.00        0.02686       -0.44542
   3404.00        0.02686       -0.45381
   3405.00        0.02686       -0.46211
   3406.00        0.02637       -0.47032
   3407.00        0.02588       -0.47842
   3408.00        0.02539       -0.48642
   3409.00        0.02490       -0.49431
   3410.00        0.02441       -0.50206
   3411.00        0.02393       -0.50970
   3412.00        0.02344       -0.51721
   3413.00        0.02295       -0.52458
   3414.00        0.02246       -0.53181
   3415.00        0.02197       -0.53889
   3416.00        0.02148       -0.54584
   3417.00        0.02100       -0.55261
   3418.00        0.02051       -0.55922
   3419.00        0.02002       -0.56567
   3420.00        0.01953       -0.57195
   3421.00        0.01904       -0.57805
   3422.00        0.01807       -0.58397
   3423.00        0.01709       -0.58972
   3424.00        0.01611       -0.59526
   3425.00        0.01514       -0.60063
   3426.00        0.01416       -0.60579
   3427.00        0.01318       -0.61076
   3428.00        0.01221       -0.61552
   3429.00        0.01123       -0.62009
   3430.00        0.01025       -0.62444
   3431.00        0.00928       -0.62859
   3432.00        0.00830       -0.63252
   3433.00        0.00732       -0.63623
   3434.00        0.00635       -0.63974
   3435.00        0.00537       -0.64302
   3436.00        0.00439       -0.64609
   3437.00        0.00342       -0.64894
   3438.00        0.00244       -0.65157
   3439.00        0.00146       -0.65398
   3440.00        0.00049       -0.65616
   3441.00       -0.00049       -0.65813
   3442.00       -0.00146       -0.65987
   3443.00       -0.00293       -0.66138
   3444.00       -0.00439       -0.66269
   3445.00       -0.00586       -0.66376
   3446.00       -0.00732       -0.66463
   3447.00       -0.00879       -0.66527
   3448.00       -0.01025       -0.66568
   3449.00       -0.01172       -0.66589
   3450.00       -0.01318       -0.66589
   3451.00       -0.01465       -0.66566
   3452.00       -0.01611       -0.66524
   3453.00       -0.01758       -0.66461
   3454.00       -0.01904       -0.66377
   3455.00       -0.02051       -0.66272
   3456.00       -0.02197       -0.66148
   3457.00       -0.02344       -0.66003
   3458.00       -0.02490       -0.65840
   3459.00       -0.02637       -0.65657
   3460.00       -0.02783       -0.65456
   3461.00       -0.02930       -0.65236
   3462.00       -0.03076       -0.64996
   3463.00       -0.03223       -0.64740
   3464.00       -0.03369       -0.64467
   3465.00       -0.03516       -0.64175
   3466.00       -0.03662       -0.63867
   3467.00       -0.03809       -0.63542
   3468.00       -0.03955       -0.63202
   3469.00       -0.04102       -0.62845
   3470.00       -0.04248       -0.62473
   3471.00       -0.04395       -0.62085
   3472.00       -0.04541       -0.61682
   3473.00       -0.04688       -0.61266
   3474.00       -0.04883       -0.60834
   3475.00       -0.05078       -0.60390
   3476.00       -0.05273       -0.59932
   3477.00       -0.05469       -0.59462
   3478.00       -0.05664       -0.58978
   3479.00       -0.05859       -0.58482
   3480.00       -0.06055       -0.57976
   3481.00       -0.06250       -0.57457
   3482.00       -0.06445       -0.56926
   3483.00       -0.06641       -0.56386
   3484.00       -0.06836       -0.55833
   3485.00       -0.07031       -0.55272
   3486.00       -0.07227       -0.54700
   3487.00       -0.07422       -0.54118
   3488.00       -0.07617       -0.53528
   3489.00       -0.07812       -0.52927
   3490.00       -0.08008       -0.52318
   3491.00       -0.08203       -0.51701
   3492.00       -0.08398       -0.51074
   3493.00       -0.08594       -0.50441
   3494.00       -0.08789       -0.49799
   3495.00       -0.08984       -0.49149
   3496.00       -0.09180       -0.48492
   3497.00       -0.09326       -0.47827
   3498.00       -0.09473       -0.47156
   3499.00       -0.09619       -0.46478
   3500.00       -0.09766       -0.45793
   3501.00       -0.09912       -0.45102
   3502.00       -0.10059       -0.44405
   3503.00       -0.10205       -0.43701
   3504.00       -0.10352       -0.42993
   3505.00       -0.10498       -0.42278
   3506.00       -0.10645       -0.41557
   3507.00       -0.10791       -0.40831
   3508.00       -0.10938       -0.40100
   3509.00       -0.11084       -0.39365
   3510.00       -0.11230       -0.38625
   3511.00       -0.11377       -0.37878
   3512.00       -0.11523       -0.37129
   3513.00       -0.11670       -0.36375
   3514.00       -0.11816       -0.35617
   3515.00       -0.11914       -0.34856
   3516.00       -0.12012       -0.34090
   3517.00       -0.12109       -0.33321
   3518.00       -0.12207       -0.32549
   3519.00       -0.12305       -0.31773
   3520.00       -0.12402       -0.30995
   3521.00       -0.12500       -0.30215
   3522.00       -0.12598       -0.29433
   3523.00       -0.12695       -0.28648
   3524.00       -0.12793       -0.27861
   3525.00       -0.12891       -0.27074
   3526.00       -0.12939       -0.26283
   3527.00       -0.12988       -0.25494
   3528.00       -0.13037       -0.24704
   3529.00       -0.13086       -0.23912
   3530.00       -0.13135       -0.23122
   3531.00       -0.13184       -0.22331
   3532.00       -0.13232       -0.21541
   3533.00       -0.13281       -0.20752
   3534.00       -0.13281       -0.19965
   3535.00       -0.13281       -0.19179
   3536.00       -0.13281       -0.18396
   3537.00       -0.13281       -0.17615
   3538.00       -0.13281       -0.16837
   3539.00       -0.13281       -0.16061
   3540.00       -0.13281       -0.15289
   3541.00       -0.13232       -0.14522
   3542.00       -0.13184       -0.13757
   3543.00       -0.13135       -0.12999
   3544.00       -0.13086       -0.12247
   3545.00       -0.13037       -0.11497
   3546.00       -0.12988       -0.10756
   3547.00       -0.12891       -0.10020
   3548.00       -0.12793       -0.09293
   3549.00       -0.12695       -0.08571
   3550.00       -0.12598       -0.07855
   3551.00       -0.12500       -0.07150
   3552.00       -0.12402       -0.06451
   3553.00       -0.12305       -0.05762
   3554.00       -0.12158       -0.05083
   3555.00       -0.12012       -0.04411
   3556.00       -0.11865       -0.03751
   3557.00       -0.11719       -0.03099
   3558.00       -0.11572       -0.02458
   3559.00       -0.11426       -0.01828
   3560.00       -0.11279       -0.01210
   3561.00       -0.11084       -0.00603
   3562.00       -0.10889       -0.00006
   3563.00       -0.10693        0.00577
   3564.00       -0.10498        0.01149
   3565.00       -0.10303        0.01707
   3566.00       -0.10107        0.02255
   3567.00       -0.09912        0.02789
   3568.00       -0.09668        0.03310
   3569.00       -0.09424        0.03818
   3570.00       -0.09180        0.04311
   3571.00       -0.08936        0.04791
   3572.00       -0.08691        0.05260
   3573.00       -0.08447        0.05713
   3574.00       -0.08203        0.06152
   3575.00       -0.07959        0.06578
   3576.00       -0.07715        0.06990
   3577.00       -0.07422        0.07387
   3578.00       -0.07129        0.07771
   3579.00       -0.06836        0.08141
   3580.00       -0.06543        0.08496
   3581.00       -0.06250        0.08839
   3582.00       -0.05957        0.09167
   3583.00       -0.05664        0.09482
   3584.00       -0.05371        0.09782
   3585.00       -0.05078        0.10069
   3586.00       -0.04785        0.10342
   3587.00       -0.04492        0.10602
   3588.00       -0.04199        0.10849
   3589.00       -0.03906        0.11082
   3590.00       -0.03613        0.11304
   3591.00       -0.03320        0.11511
   3592.00       -0.02979        0.11707
   3593.00       -0.02637        0.11890
   3594.00       -0.02295        0.12061
   3595.00       -0.01953        0.12219
   3596.00       -0.01611        0.12366
   3597.00       -0.01270        0.12500
   3598.00       -0.00928        0.12624
   3599.00       -0.00586        0.12735
   3600.00       -0.00244        0.12836
   3601.00        0.00098        0.12926
   3602.00        0.00439        0.13005
   3603.00        0.00781        0.13074
   3604.00        0.01123        0.13132
   3605.00        0.01465        0.13179
   3606.00        0.01807        0.13216
   3607.00        0.02148        0.13242
   3608.00        0.02490        0.13258
   3609.00        0.02832        0.13264
   3610.00        0.03174        0.13261
   3611.00        0.03516        0.13248
   3612.00        0.03857        0.13225
   3613.00        0.04199        0.13193
   3614.00        0.04541        0.13150
   3615.00        0.04834        0.13100
   3616.00        0.05127        0.13039
   3617.00        0.05420        0.12970
   3618.00        0.05713        0.12891
   3619.00        0.06006        0.12802
   3620.00        0.06299        0.12704
   3621.00        0.06592        0.12599
   3622.00        0.06885        0.12483
   3623.00        0.07178        0.12358
   3624.00        0.07471        0.12224
   3625.00        0.07764        0.12080
   3626.00        0.08057        0.11928
   3627.00        0.08350        0.11765
   3628.00        0.08643        0.11592
   3629.00        0.08936        0.11411
   3630.00        0.09180        0.11218
   3631.00        0.09424        0.11017
   3632.00        0.09668        0.10805
   3633.00        0.09912        0.10582
   3634.00        0.10156        0.10349
   3635.00        0.10400        0.10104
   3636.00        0.10645        0.09850
   3637.00        0.10889        0.09583
   3638.00        0.11133        0.09305
   3639.00        0.11328        0.09015
   3640.00        0.11523        0.08713
   3641.00        0.11719        0.08398
   3642.00        0.11914        0.08072
   3643.00        0.12109        0.07733
   3644.00        0.12305        0.07381
   3645.00        0.12500        0.07014
   3646.00        0.12695        0.06636
   3647.00        0.12842        0.06244
   3648.00        0.12988        0.05836
   3649.00        0.13135        0.05417
   3650.00        0.13281        0.04982
   3651.00        0.13428        0.04532
   3652.00        0.13574        0.04068
   3653.00        0.13721        0.03589
   3654.00        0.13818        0.03096
   3655.00        0.13916        0.02586
   3656.00        0.14014        0.02063
   3657.00        0.14111        0.01523
   3658.00        0.14209        0.00969
   3659.00        0.14307        0.00398
   3660.00        0.14355       -0.00186
   3661.00        0.14404       -0.00787
   3662.00        0.14453       -0.01404
   3663.00        0.14502       -0.02034
   3664.00        0.14551       -0.02681
   3665.00        0.14600       -0.03343
   3666.00        0.14600       -0.04019
   3667.00        0.14600       -0.04709
   3668.00        0.14600       -0.05414
   3669.00        0.14600       -0.06134
   3670.00        0.14600       -0.06866
   3671.00        0.14551       -0.07613
   3672.00        0.14502       -0.08372
   3673.00        0.14453       -0.09145
   3674.00        0.14404       -0.09929
   3675.00        0.14355       -0.10725
   3676.00        0.14258       -0.11533
   3677.00        0.14160       -0.12350
   3678.00        0.14062       -0.13179
   3679.00        0.13965       -0.14017
   3680.00        0.13867       -0.14864
   3681.00        0.13770       -0.15718
   3682.00        0.13623       -0.16580
   3683.00        0.13477       -0.17450
   3684.00        0.13330       -0.18324
   3685.00        0.13184       -0.19206
   3686.00        0.13037       -0.20091
   3687.00        0.12842       -0.20979
   3688.00        0.12646       -0.21870
   3689.00        0.12451       -0.22765
   3690.00        0.12256       -0.23659
   3691.00        0.12061       -0.24554
   3692.00        0.11865       -0.25447
   3693.00        0.11621       -0.26340
   3694.00        0.11377       -0.27229
   3695.00        0.11133       -0.28116
   3696.00        0.10889       -0.28998
   3697.00        0.10645       -0.29874
   3698.00        0.10400       -0.30743
   3699.00        0.10107       -0.31607
   3700.00        0.09814       -0.32462
   3701.00        0.09521       -0.33305
   3702.00        0.09229       -0.34142
   3703.00        0.08936       -0.34964
   3704.00        0.08643       -0.35776
   3705.00        0.08350       -0.36575
   3706.00        0.08057       -0.37360
   3707.00        0.07764       -0.38130
   3708.00        0.07422       -0.38885
   3709.00        0.07080       -0.39624
   3710.00        0.06738       -0.40344
   3711.00        0.06396       -0.41048
   3712.00        0.06055       -0.41733
   3713.00        0.05713       -0.42397
   3714.00        0.05371       -0.43042
   3715.00        0.05029       -0.43666
   3716.00        0.04688       -0.44269
   3717.00        0.04346       -0.44849
   3718.00        0.04004       -0.45406
   3719.00        0.03662       -0.45941
   3720.00        0.03320       -0.46452
   3721.00        0.02979       -0.46939
   3722.00        0.02637       -0.47401
   3723.00        0.02295       -0.47838
   3724.00        0.01953       -0.48251
   3725.00        0.01611       -0.48639
   3726.00        0.01270       -0.49001
   3727.00        0.00928       -0.49336
   3728.00        0.00586       -0.49646
   3729.00        0.00244       -0.49930
   3730.00       -0.00098       -0.50188
   3731.00       -0.00439       -0.50420
   3732.00       -0.00781       -0.50626
   3733.00       -0.01123       -0.50806
   3734.00       -0.01465       -0.50961
   3735.00       -0.01807       -0.51091
   3736.00       -0.02148       -0.51195
   3737.00       -0.02490       -0.51274
   3738.00       -0.02832       -0.51328
   3739.00       -0.03125       -0.51358
   3740.00       -0.03418       -0.51366
   3741.00       -0.03711       -0.51349
   3742.00       -0.04004       -0.51309
   3743.00       -0.04297       -0.51247
   3744.00       -0.04590       -0.51163
   3745.00       -0.04883       -0.51057
   3746.00       -0.05176       -0.50932
   3747.00       -0.05469       -0.50787
   3748.00       -0.05762       -0.50623
   3749.00       -0.06006       -0.50438
   3750.00       -0.06250       -0.50238
   3751.00       -0.06494       -0.50018
   3752.00       -0.06738       -0.49785
   3753.00       -0.06982       -0.49533
   3754.00       -0.07227       -0.49269
   3755.00       -0.07471       -0.48988
   3756.00       -0.07715       -0.48697
   3757.00       -0.07910       -0.48392
   3758.00       -0.08105       -0.48076
   3759.00       -0.08301       -0.47748
   3760.00       -0.08496       -0.47412
   3761.00       -0.08691       -0.47066
   3762.00       -0.08887       -0.46712
   3763.00       -0.09033       -0.46352
   3764.00       -0.09180       -0.45984
   3765.00       -0.09326       -0.45612
   3766.00       -0.09473       -0.45233
   3767.00       -0.09619       -0.44852
   3768.00       -0.09766       -0.44466
   3769.00       -0.09912       -0.44078
   3770.00       -0.10010       -0.43689
   3771.00       -0.10107       -0.43298
   3772.00       -0.10205       -0.42908
   3773.00       -0.10303       -0.42517
   3774.00       -0.10400       -0.42126
   3775.00       -0.10498       -0.41739
   3776.00       -0.10547       -0.41351
   3777.00       -0.10596       -0.40967
   3778.00       -0.10645       -0.40587
   3779.00       -0.10693       -0.40208
   3780.00       -0.10742       -0.39835
   3781.00       -0.10791       -0.39464
   3782.00       -0.10791       -0.39099
   3783.00       -0.10791       -0.38737
   3784.00       -0.10791       -0.38382
   3785.00       -0.10791       -0.38031
   3786.00       -0.10791       -0.37686
   3787.00       -0.10791       -0.37346
   3788.00       -0.10791       -0.37012
   3789.00       -0.10742       -0.36684
   3790.00       -0.10693       -0.36360
   3791.00       -0.10645       -0.36041
   3792.00       -0.10596       -0.35730
   3793.00       -0.10547       -0.35422
   3794.00       -0.10498       -0.35121
   3795.00       -0.10400       -0.34824
   3796.00       -0.10303       -0.34531
   3797.00       -0.10205       -0.34242
   3798.00       -0.10107       -0.33958
   3799.00       -0.10010       -0.33679
   3800.00       -0.09912       -0.33403
   3801.00       -0.09814       -0.33128
   3802.00       -0.09668       -0.32858
   3803.00       -0.09521       -0.32588
   3804.00       -0.09375       -0.32321
   3805.00       -0.09229       -0.32056
   3806.00       -0.09082       -0.31790
   3807.00       -0.08936       -0.31525
   3808.00       -0.08789       -0.31259
   3809.00       -0.08643       -0.30994
   3810.00       -0.08447       -0.30725
   3811.00       -0.08252       -0.30455
   3812.00       -0.08057       -0.30182
   3813.00       -0.07861       -0.29907
   3814.00       -0.07666       -0.29626
   3815.00       -0.07471       -0.29343
   3816.00       -0.07275       -0.29053
   3817.00       -0.07080       -0.28758
   3818.00       -0.06885       -0.28458
   3819.00       -0.06689       -0.28149
   3820.00       -0.06494       -0.27835
   3821.00       -0.06250       -0.27512
   3822.00       -0.06006       -0.27180
   3823.00       -0.05762       -0.26840
   3824.00       -0.05518       -0.26491
   3825.00       -0.05273       -0.26131
   3826.00       -0.05029       -0.25761
   3827.00       -0.04785       -0.25381
   3828.00       -0.04541       -0.24989
   3829.00       -0.04297       -0.24586
   3830.00       -0.04053       -0.24173
   3831.00       -0.03809       -0.23746
   3832.00       -0.03564       -0.23306
   3833.00       -0.03320       -0.22855
   3834.00       -0.03076       -0.22391
   3835.00       -0.02832       -0.21913
   3836.00       -0.02588       -0.21422
   3837.00       -0.02344       -0.20918
   3838.00       -0.02100       -0.20401
   3839.00       -0.01855       -0.19872
   3840.00       -0.01611       -0.19328
   3841.00       -0.01367       -0.18771
   3842.00       -0.01123       -0.18201
   3843.00       -0.00879       -0.17618
   3844.00       -0.00635       -0.17023
   3845.00       -0.00391       -0.16414
   3846.00       -0.00146       -0.15793
   3847.00        0.00049       -0.15160
   3848.00        0.00244       -0.14516
   3849.00        0.00439       -0.13860
   3850.00        0.00635       -0.13193
   3851.00        0.00830       -0.12515
   3852.00        0.01025       -0.11827
   3853.00        0.01221       -0.11130
   3854.00        0.01416       -0.10423
   3855.00        0.01611       -0.09709
   3856.00        0.01807       -0.08986
   3857.00        0.02002       -0.08255
   3858.00        0.02148       -0.07518
   3859.00        0.02295       -0.06775
   3860.00        0.02441       -0.06026
   3861.00        0.02588       -0.05273
   3862.00        0.02734       -0.04517
   3863.00        0.02881       -0.03755
   3864.00        0.03027       -0.02992
   3865.00        0.03174       -0.02228
   3866.00        0.03271       -0.01462
   3867.00        0.03369       -0.00696
   3868.00        0.03467        0.00069
   3869.00        0.03564        0.00832
   3870.00        0.03662        0.01593
   3871.00        0.03760        0.02351
   3872.00        0.03857        0.03107
   3873.00        0.03955        0.03856
   3874.00        0.04004        0.04601
   3875.00        0.04053        0.05338
   3876.00        0.04102        0.06068
   3877.00        0.04150        0.06792
   3878.00        0.04199        0.07506
   3879.00        0.04248        0.08209
   3880.00        0.04297        0.08904
   3881.00        0.04346        0.09587
   3882.00        0.04346        0.10258
   3883.00        0.04346        0.10918
   3884.00        0.04346        0.11565
   3885.00        0.04346        0.12196
   3886.00        0.04346        0.12814
   3887.00        0.04346        0.13417
   3888.00        0.04346        0.14003
   3889.00        0.04346        0.14574
   3890.00        0.04346        0.15128
   3891.00        0.04346        0.15665
   3892.00        0.04346        0.16182
   3893.00        0.04297        0.16682
   3894.00        0.04248        0.17163
   3895.00        0.04199        0.17624
   3896.00        0.04150        0.18065
   3897.00        0.04102        0.18486
   3898.00        0.04053        0.18887
   3899.00        0.04004        0.19266
   3900.00        0.03955        0.19624
   3901.00        0.03906        0.19960
   3902.00        0.03857        0.20274
   3903.00        0.03809        0.20567
   3904.00        0.03760        0.20837
   3905.00        0.03711        0.21086
   3906.00        0.03662        0.21312
   3907.00        0.03613        0.21516
   3908.00        0.03564        0.21698
   3909.00        0.03516        0.21857
   3910.00        0.03467        0.21994
   3911.00        0.03418        0.22107
   3912.00        0.03369        0.22200
   3913.00        0.03320        0.22269
   3914.00        0.03271        0.22316
   3915.00        0.03223        0.22342
   3916.00        0.03125        0.22346
   3917.00        0.03027        0.22328
   3918.00        0.02930        0.22289
   3919.00        0.02832        0.22227
   3920.00        0.02734        0.22147
   3921.00        0.02637        0.22043
   3922.00        0.02539        0.21921
   3923.00        0.02441        0.21777
   3924.00        0.02344        0.21613
   3925.00        0.02295        0.21429
   3926.00        0.02246        0.21227
   3927.00        0.02197        0.21004
   3928.00        0.02148        0.20763
   3929.00        0.02100        0.20503
   3930.00        0.02051        0.20224
   3931.00        0.02002        0.19928
   3932.00        0.01953        0.19614
   3933.00        0.01904        0.19283
   3934.00        0.01855        0.18935
   3935.00        0.01807        0.18570
   3936.00        0.01758        0.18188
   3937.00        0.01709        0.17790
   3938.00        0.01660        0.17377
   3939.00        0.01611        0.16948
   3940.00        0.01562        0.16505
   3941.00        0.01514        0.16046
   3942.00        0.01465        0.15573
   3943.00        0.01416        0.15086
   3944.00        0.01367        0.14586
   3945.00        0.01318        0.14072
   3946.00        0.01270        0.13544
   3947.00        0.01221        0.13004
   3948.00        0.01172        0.12451
   3949.00        0.01123        0.11887
   3950.00        0.01074        0.11308
   3951.00        0.01025        0.10721
   3952.00        0.00977        0.10120
   3953.00        0.00928        0.09509
   3954.00        0.00879        0.08888
   3955.00        0.00830        0.08255
   3956.00        0.00781        0.07613
   3957.00        0.00732        0.06961
   3958.00        0.00684        0.06299
   3959.00        0.00635        0.05627
   3960.00        0.00586        0.04947
   3961.00        0.00586        0.04259
   3962.00        0.00586        0.03561
   3963.00        0.00586        0.02855
   3964.00        0.00586        0.02142
   3965.00        0.00586        0.01421
   3966.00        0.00586        0.00693
   3967.00        0.00586       -0.00041
   3968.00        0.00586       -0.00783
   3969.00        0.00586       -0.01530
   3970.00        0.00586       -0.02284
   3971.00        0.00586       -0.03044
   3972.00        0.00586       -0.03809
   3973.00        0.00586       -0.04579
   3974.00        0.00586       -0.05353
   3975.00        0.00635       -0.06131
   3976.00        0.00684       -0.06914
   3977.00        0.00732       -0.07700
   3978.00        0.00781       -0.08488
   3979.00        0.00830       -0.09279
   3980.00        0.00879       -0.10072
   3981.00        0.00928       -0.10869
   3982.00        0.00977       -0.11665
   3983.00        0.01025       -0.12463
   3984.00        0.01074       -0.13263
   3985.00        0.01123       -0.14062
   3986.00        0.01172       -0.14861
   3987.00        0.01221       -0.15659
   3988.00        0.01318       -0.16455
   3989.00        0.01416       -0.17252
   3990.00        0.01514       -0.18045
   3991.00        0.01611       -0.18835
   3992.00        0.01709       -0.19623
   3993.00        0.01807       -0.20407
   3994.00        0.01904       -0.21187
   3995.00        0.02002       -0.21964
   3996.00        0.02100       -0.22734
   3997.00        0.02197       -0.23500
   3998.00        0.02295       -0.24258
   3999.00        0.02393       -0.25012
   4000.00        0.02490       -0.25758
   4001.00        0.02588       -0.26497
   4002.00        0.02686       -0.27229
   4003.00        0.02783       -0.27951
   4004.00        0.02881       -0.28665
   4005.00        0.02979       -0.29370
   4006.00        0.03076       -0.30066
   4007.00        0.03174       -0.30751
   4008.00        0.03271       -0.31427
   4009.00        0.03369       -0.32091
   4010.00        0.03467       -0.32744
   4011.00        0.03564       -0.33385
   4012.00        0.03662       -0.34013
   4013.00        0.03760       -0.34630
   4014.00        0.03857       -0.35234
   4015.00        0.03955       -0.35825
   4016.00        0.04053       -0.36401
   4017.00        0.04150       -0.36966
   4018.00        0.04248       -0.37515
   4019.00        0.04346       -0.38052
   4020.00        0.04443       -0.38573
   4021.00        0.04541       -0.39081
   4022.00        0.04639       -0.39572
   4023.00        0.04736       -0.40050
   4024.00        0.04834       -0.40512
   4025.00        0.04932       -0.40959
   4026.00        0.05029       -0.41391
   4027.00        0.05078       -0.41808
   4028.00        0.05127       -0.42209
   4029.00        0.05176       -0.42595
   4030.00        0.05225       -0.42966
   4031.00        0.05273       -0.43321
   4032.00        0.05322       -0.43661
   4033.00        0.05371       -0.43988
   4034.00        0.05420       -0.44298
   4035.00        0.05469       -0.44592
   4036.00        0.05469       -0.44873
   4037.00        0.05469       -0.45139
   4038.00        0.05469       -0.45390
   4039.00        0.05469       -0.45628
   4040.00        0.05469       -0.45851
   4041.00        0.05469       -0.46060
   4042.00        0.05469       -0.46257
   4043.00        0.05420       -0.46439
   4044.00        0.05371       -0.46609
   4045.00        0.05322       -0.46767
   4046.00        0.05273       -0.46912
   4047.00        0.05225       -0.47044
   4048.00        0.05176       -0.47165
   4049.00        0.05127       -0.47276
   4050.00        0.05078       -0.47375
   4051.00        0.04980       -0.47464
   4052.00        0.04883       -0.47543
   4053.00        0.04785       -0.47612
   4054.00        0.04688       -0.47673
   4055.00        0.04590       -0.47723
   4056.00        0.04492       -0.47766
   4057.00        0.04395       -0.47801
   4058.00        0.04297       -0.47829
   4059.00        0.04150       -0.47849
   4060.00        0.04004       -0.47861
   4061.00        0.03857       -0.47868
   4062.00        0.03711       -0.47868
   4063.00        0.03564       -0.47864
   4064.00        0.03418       -0.47855
   4065.00        0.03271       -0.47839
   4066.00        0.03125       -0.47821
   4067.00        0.02979       -0.47798
   4068.00        0.02832       -0.47772
   4069.00        0.02686       -0.47742
   4070.00        0.02539       -0.47708
   4071.00        0.02393       -0.47673
   4072.00        0.02246       -0.47635
   4073.00        0.02051       -0.47595
   4074.00        0.01855       -0.47554
   4075.00        0.01660       -0.47510
   4076.00        0.01465       -0.47466
   4077.00        0.01270       -0.47420
   4078.00        0.01074       -0.47372
   4079.00        0.00879       -0.47325
   4080.00        0.00684       -0.47278
   4081.00        0.00488       -0.47229
   4082.00        0.00293       -0.47180
   4083.00        0.00098       -0.47131
   4084.00       -0.00049       -0.47083
   4085.00       -0.00195       -0.47032
   4086.00       -0.00342       -0.46983
   4087.00       -0.00488       -0.46933
   4088.00       -0.00635       -0.46883
   4089.00       -0.00781       -0.46832
   4090.00       -0.00928       -0.46780
   4091.00       -0.01074       -0.46730
   4092.00       -0.01221       -0.46678
   4093.00       -0.01367       -0.46625
   4094.00       -0.01514       -0.46571
   4095.00       -0.01660       -0.46516
   4096.00       -0.01807       -0.46460
   4097.00       -0.01953       -0.46402
   4098.00       -0.02100       -0.46342
   4099.00       -0.02246       -0.46280
   4100.00       -0.02393       -0.46216
   4101.00       -0.02490       -0.46149
   4102.00       -0.02588       -0.46078
   4103.00       -0.02686       -0.46005
   4104.00       -0.02783       -0.45929
   4105.00       -0.02881       -0.45848
   4106.00       -0.02979       -0.45761
   4107.00       -0.03076       -0.45671
   4108.00       -0.03174       -0.45575
   4109.00       -0.03271       -0.45474
   4110.00       -0.03369       -0.45367
   4111.00       -0.03467       -0.45253
   4112.00       -0.03564       -0.45132
   4113.00       -0.03662       -0.45006
   4114.00       -0.03760       -0.44870
   4115.00       -0.03857       -0.44727
   4116.00       -0.03906       -0.44576
   4117.00       -0.03955       -0.44415
   4118.00       -0.04004       -0.44244
   4119.00       -0.04053       -0.44066
   4120.00       -0.04102       -0.43877
   4121.00       -0.04150       -0.43677
   4122.00       -0.04199       -0.43466
   4123.00       -0.04248       -0.43245
   4124.00       -0.04297       -0.43013
   4125.00       -0.04346       -0.42769
   4126.00       -0.04395       -0.42513
   4127.00       -0.04443       -0.42244
   4128.00       -0.04492       -0.41963
   4129.00       -0.04541       -0.41670
   4130.00       -0.04590       -0.41364
   4131.00       -0.04639       -0.41045
   4132.00       -0.04688       -0.40712
   4133.00       -0.04736       -0.40366
   4134.00       -0.04785       -0.40005
   4135.00       -0.04834       -0.39632
   4136.00       -0.04883       -0.39244
   4137.00       -0.04932       -0.38843
   4138.00       -0.04932       -0.38429
   4139.00       -0.04932       -0.38000
   4140.00       -0.04932       -0.37558
   4141.00       -0.04932       -0.37102
   4142.00       -0.04932       -0.36632
   4143.00       -0.04932       -0.36148
   4144.00       -0.04932       -0.35651
   4145.00       -0.04932       -0.35141
   4146.00       -0.04932       -0.34618
   4147.00       -0.04932       -0.34082
   4148.00       -0.04932       -0.33533
   4149.00       -0.04932       -0.32973
   4150.00       -0.04932       -0.32401
   4151.00       -0.04932       -0.31816
   4152.00       -0.04932       -0.31221
   4153.00       -0.04932       -0.30614
   4154.00       -0.04932       -0.29997
   4155.00       -0.04932       -0.29370
   4156.00       -0.04932       -0.28734
   4157.00       -0.04932       -0.28088
   4158.00       -0.04932       -0.27434
   4159.00       -0.04932       -0.26772
   4160.00       -0.04883       -0.26102
   4161.00       -0.04834       -0.25424
   4162.00       -0.04785       -0.24742
   4163.00       -0.04736       -0.24052
   4164.00       -0.04688       -0.23358
   4165.00       -0.04639       -0.22659
   4166.00       -0.04590       -0.21956
   4167.00       -0.04541       -0.21251
   4168.00       -0.04492       -0.20541
   4169.00       -0.04443       -0.19830
   4170.00       -0.04395       -0.19118
   4171.00       -0.04346       -0.18405
   4172.00       -0.04297       -0.17693
   4173.00       -0.04248       -0.16980
   4174.00       -0.04150       -0.16269
   4175.00       -0.04053       -0.15559
   4176.00       -0.03955       -0.14853
   4177.00       -0.03857       -0.14149
   4178.00       -0.03760       -0.13451
   4179.00       -0.03662       -0.12756
   4180.00       -0.03564       -0.12067
   4181.00       -0.03467       -0.11385
   4182.00       -0.03369       -0.10707
   4183.00       -0.03271       -0.10037
   4184.00       -0.03174       -0.09375
   4185.00       -0.03076       -0.08722
   4186.00       -0.02979       -0.08078
   4187.00       -0.02881       -0.07442
   4188.00       -0.02783       -0.06816
   4189.00       -0.02686       -0.06201
   4190.00       -0.02588       -0.05598
   4191.00       -0.02490       -0.05005
   4192.00       -0.02393       -0.04425
   4193.00       -0.02295       -0.03857
   4194.00       -0.02148       -0.03302
   4195.00       -0.02002       -0.02759
   4196.00       -0.01855       -0.02231
   4197.00       -0.01709       -0.01715
   4198.00       -0.01562       -0.01215
   4199.00       -0.01416       -0.00728
   4200.00       -0.01270       -0.00256
   4201.00       -0.01172        0.00201
   4202.00       -0.01074        0.00642
   4203.00       -0.00977        0.01070
   4204.00       -0.00879        0.01480
   4205.00       -0.00781        0.01875
   4206.00       -0.00684        0.02255
   4207.00       -0.00586        0.02618
   4208.00       -0.00488        0.02966
   4209.00       -0.00391        0.03297
   4210.00       -0.00293        0.03615
   4211.00       -0.00195        0.03914
   4212.00       -0.00098        0.04199
   4213.00        0.00000        0.04468
   4214.00        0.00098        0.04720
   4215.00        0.00195        0.04958
   4216.00        0.00293        0.05179
   4217.00        0.00342        0.05386
   4218.00        0.00391        0.05577
   4219.00        0.00439        0.05754
   4220.00        0.00488        0.05916
   4221.00        0.00537        0.06062
   4222.00        0.00586        0.06195
   4223.00        0.00635        0.06314
   4224.00        0.00684        0.06419
   4225.00        0.00684        0.06512
   4226.00        0.00684        0.06590
   4227.00        0.00684        0.06656
   4228.00        0.00684        0.06709
   4229.00        0.00684        0.06750
   4230.00        0.00684        0.06779
   4231.00        0.00684        0.06796
   4232.00        0.00684        0.06802
   4233.00        0.00635        0.06796
   4234.00        0.00586        0.06781
   4235.00        0.00537        0.06755
   4236.00        0.00488        0.06718
   4237.00        0.00439        0.06673
   4238.00        0.00391        0.06618
   4239.00        0.00342        0.06554
   4240.00        0.00293        0.06482
   4241.00        0.00244        0.06401
   4242.00        0.00195        0.06311
   4243.00        0.00098        0.06215
   4244.00        0.00000        0.06111
   4245.00       -0.00098        0.06000
   4246.00       -0.00195        0.05881
   4247.00       -0.00293        0.05756
   4248.00       -0.00391        0.05624
   4249.00       -0.00488        0.05487
   4250.00       -0.00586        0.05344
   4251.00       -0.00684        0.05196
   4252.00       -0.00781        0.05042
   4253.00       -0.00879        0.04883
   4254.00       -0.00977        0.04718
   4255.00       -0.01074        0.04549
   4256.00       -0.01172        0.04375
   4257.00       -0.01270        0.04196
   4258.00       -0.01367        0.04013
   4259.00       -0.01465        0.03827
   4260.00       -0.01562        0.03635
   4261.00       -0.01660        0.03439
   4262.00       -0.01758        0.03241
   4263.00       -0.01855        0.03038
   4264.00       -0.01953        0.02831
   4265.00       -0.02002        0.02620
   4266.00       -0.02051        0.02406
   4267.00       -0.02100        0.02188
   4268.00       -0.02148        0.01967
   4269.00       -0.02197        0.01743
   4270.00       -0.02246        0.01514
   4271.00       -0.02295        0.01282
   4272.00       -0.02344        0.01045
   4273.00       -0.02393        0.00806
   4274.00       -0.02441        0.00563
   4275.00       -0.02441        0.00316
   4276.00       -0.02441        0.00066
   4277.00       -0.02441       -0.00189
   4278.00       -0.02441       -0.00447
   4279.00       -0.02441       -0.00708
   4280.00       -0.02441       -0.00974
   4281.00       -0.02441       -0.01244
   4282.00       -0.02393       -0.01517
   4283.00       -0.02344       -0.01793
   4284.00       -0.02295       -0.02075
   4285.00       -0.02246       -0.02361
   4286.00       -0.02197       -0.02649
   4287.00       -0.02148       -0.02943
   4288.00       -0.02100       -0.03241
   4289.00       -0.02051       -0.03543
   4290.00       -0.01953       -0.03848
   4291.00       -0.01855       -0.04160
   4292.00       -0.01758       -0.04474
   4293.00       -0.01660       -0.04793
   4294.00       -0.01562       -0.05116
   4295.00       -0.01465       -0.05444
   4296.00       -0.01367       -0.05775
   4297.00       -0.01270       -0.06113
   4298.00       -0.01172       -0.06453
   4299.00       -0.01025       -0.06798
   4300.00       -0.00879       -0.07147
   4301.00       -0.00732       -0.07500
   4302.00       -0.00586       -0.07857
   4303.00       -0.00439       -0.08218
   4304.00       -0.00293       -0.08583
   4305.00       -0.00146       -0.08952
   4306.00        0.00000       -0.09326
   4307.00        0.00146       -0.09703
   4308.00        0.00293       -0.10083
   4309.00        0.00439       -0.10468
   4310.00        0.00586       -0.10855
   4311.00        0.00732       -0.11246
   4312.00        0.00879       -0.11639
   4313.00        0.01025       -0.12036
   4314.00        0.01172       -0.12436
   4315.00        0.01318       -0.12839
   4316.00        0.01514       -0.13243
   4317.00        0.01709       -0.13652
   4318.00        0.01904       -0.14061
   4319.00        0.02100       -0.14473
   4320.00        0.02295       -0.14888
   4321.00        0.02490       -0.15303
   4322.00        0.02637       -0.15721
   4323.00        0.02783       -0.16141
   4324.00        0.02930       -0.16560
   4325.00        0.03076       -0.16982
   4326.00        0.03223       -0.17404
   4327.00        0.03369       -0.17827
   4328.00        0.03516       -0.18251
   4329.00        0.03662       -0.18675
   4330.00        0.03809       -0.19099
   4331.00        0.03955       -0.19525
   4332.00        0.04102       -0.19949
   4333.00        0.04248       -0.20374
   4334.00        0.04395       -0.20798
   4335.00        0.04541       -0.21222
   4336.00        0.04688       -0.21645
   4337.00        0.04834       -0.22067
   4338.00        0.04980       -0.22488
   4339.00        0.05127       -0.22910
   4340.00        0.05273       -0.23328
   4341.00        0.05420       -0.23747
   4342.00        0.05518       -0.24164
   4343.00        0.05615       -0.24579
   4344.00        0.05713       -0.24992
   4345.00        0.05811       -0.25404
   4346.00        0.05908       -0.25816
   4347.00        0.06006       -0.26224
   4348.00        0.06104       -0.26631
   4349.00        0.06201       -0.27037
   4350.00        0.06299       -0.27440
   4351.00        0.06396       -0.27841
   4352.00        0.06494       -0.28239
   4353.00        0.06543       -0.28636
   4354.00        0.06592       -0.29031
   4355.00        0.06641       -0.29424
   4356.00        0.06689       -0.29814
   4357.00        0.06738       -0.30203
   4358.00        0.06787       -0.30589
   4359.00        0.06836       -0.30972
   4360.00        0.06885       -0.31354
   4361.00        0.06934       -0.31734
   4362.00        0.06934       -0.32111
   4363.00        0.06934       -0.32486
   4364.00        0.06934       -0.32858
   4365.00        0.06934       -0.33229
   4366.00        0.06934       -0.33597
   4367.00        0.06934       -0.33963
   4368.00        0.06934       -0.34326
   4369.00        0.06934       -0.34688
   4370.00        0.06934       -0.35046
   4371.00        0.06885       -0.35403
   4372.00        0.06836       -0.35759
   4373.00        0.06787       -0.36111
   4374.00        0.06738       -0.36462
   4375.00        0.06689       -0.36810
   4376.00        0.06641       -0.37157
   4377.00        0.06592       -0.37500
   4378.00        0.06494       -0.37842
   4379.00        0.06396       -0.38182
   4380.00        0.06299       -0.38518
   4381.00        0.06201       -0.38853
   4382.00        0.06104       -0.39186
   4383.00        0.06006       -0.39516
   4384.00        0.05908       -0.39842
   4385.00        0.05762       -0.40167
   4386.00        0.05615       -0.40491
   4387.00        0.05469       -0.40810
   4388.00        0.05322       -0.41127
   4389.00        0.05176       -0.41441
   4390.00        0.05029       -0.41753
   4391.00        0.04883       -0.42061
   4392.00        0.04736       -0.42366
   4393.00        0.04541       -0.42668
   4394.00        0.04346       -0.42966
   4395.00        0.04150       -0.43260
   4396.00        0.03955       -0.43552
   4397.00        0.03760       -0.43840
   4398.00        0.03564       -0.44124
   4399.00        0.03369       -0.44403
   4400.00        0.03174       -0.44678
   4401.00        0.02930       -0.44949
   4402.00        0.02686       -0.45215
   4403.00        0.02441       -0.45476
   4404.00        0.02197       -0.45732
   4405.00        0.01953       -0.45984
   4406.00        0.01709       -0.46228
   4407.00        0.01465       -0.46469
   4408.00        0.01221       -0.46703
   4409.00        0.00977       -0.46930
   4410.00        0.00732       -0.47153
   4411.00        0.00488       -0.47366
   4412.00        0.00195       -0.47575
   4413.00       -0.00098       -0.47777
   4414.00       -0.00391       -0.47971
   4415.00       -0.00684       -0.48157
   4416.00       -0.00977       -0.48337
   4417.00       -0.01270       -0.48508
   4418.00       -0.01562       -0.48669
   4419.00       -0.01855       -0.48825
   4420.00       -0.02148       -0.48970
   4421.00       -0.02441       -0.49107
   4422.00       -0.02734       -0.49236
   4423.00       -0.03027       -0.49355
   4424.00       -0.03320       -0.49464
   4425.00       -0.03564       -0.49565
   4426.00       -0.03809       -0.49655
   4427.00       -0.04053       -0.49736
   4428.00       -0.04297       -0.49806
   4429.00       -0.04541       -0.49867
   4430.00       -0.04785       -0.49916
   4431.00       -0.05029       -0.49956
   4432.00       -0.05273       -0.49985
   4433.00       -0.05518       -0.50003
   4434.00       -0.05762       -0.50011
   4435.00       -0.05957       -0.50008
   4436.00       -0.06152       -0.49992
   4437.00       -0.06348       -0.49968
   4438.00       -0.06543       -0.49931
   4439.00       -0.06738       -0.49884
   4440.00       -0.06934       -0.49826
   4441.00       -0.07080       -0.49757
   4442.00       -0.07227       -0.49677
   4443.00       -0.07373       -0.49585
   4444.00       -0.07520       -0.49483
   4445.00       -0.07666       -0.49371
   4446.00       -0.07764       -0.49248
   4447.00       -0.07861       -0.49113
   4448.00       -0.07959       -0.48970
   4449.00       -0.08057       -0.48814
   4450.00       -0.08105       -0.48651
   4451.00       -0.08154       -0.48477
   4452.00       -0.08203       -0.48293
   4453.00       -0.08252       -0.48100
   4454.00       -0.08252       -0.47897
   4455.00       -0.08252       -0.47687
   4456.00       -0.08252       -0.47469
   4457.00       -0.08252       -0.47241
   4458.00       -0.08203       -0.47005
   4459.00       -0.08154       -0.46762
   4460.00       -0.08105       -0.46512
   4461.00       -0.08057       -0.46255
   4462.00       -0.07959       -0.45992
   4463.00       -0.07861       -0.45721
   4464.00       -0.07764       -0.45447
   4465.00       -0.07666       -0.45166
   4466.00       -0.07520       -0.44881
   4467.00       -0.07373       -0.44589
   4468.00       -0.07227       -0.44295
   4469.00       -0.07080       -0.43996
   4470.00       -0.06934       -0.43694
   4471.00       -0.06738       -0.43390
   4472.00       -0.06543       -0.43082
   4473.00       -0.06348       -0.42772
   4474.00       -0.06152       -0.42461
   4475.00       -0.05908       -0.42146
   4476.00       -0.05664       -0.41833
   4477.00       -0.05420       -0.41518
   4478.00       -0.05176       -0.41203
   4479.00       -0.04932       -0.40887
   4480.00       -0.04688       -0.40573
   4481.00       -0.04395       -0.40260
   4482.00       -0.04102       -0.39948
   4483.00       -0.03809       -0.39636
   4484.00       -0.03516       -0.39326
   4485.00       -0.03223       -0.39020
   4486.00       -0.02930       -0.38716
   4487.00       -0.02637       -0.38414
   4488.00       -0.02344       -0.38115
   4489.00       -0.02051       -0.37819
   4490.00       -0.01709       -0.37526
   4491.00       -0.01367       -0.37238
   4492.00       -0.01025       -0.36952
   4493.00       -0.00684       -0.36671
   4494.00       -0.00342       -0.36395
   4495.00        0.00000       -0.36122
   4496.00        0.00342       -0.35855
   4497.00        0.00684       -0.35591
   4498.00        0.01025       -0.35332
   4499.00        0.01367       -0.35077
   4500.00        0.01709       -0.34827
   4501.00        0.02051       -0.34583
   4502.00        0.02393       -0.34343
   4503.00        0.02686       -0.34108
   4504.00        0.02979       -0.33878
   4505.00        0.03271       -0.33652
   4506.00        0.03564       -0.33430
   4507.00        0.03857       -0.33214
   4508.00        0.04150       -0.33000
   4509.00        0.04443       -0.32791
   4510.00        0.04736       -0.32587
   4511.00        0.05029       -0.32385
   4512.00        0.05273       -0.32188
   4513.00        0.05518       -0.31993
   4514.00        0.05762       -0.31801
   4515.00        0.06006       -0.31610
   4516.00        0.06250       -0.31422
   4517.00        0.06445       -0.31236
   4518.00        0.06641       -0.31050
   4519.00        0.06836       -0.30867
   4520.00        0.07031       -0.30682
   4521.00        0.07227       -0.30499
   4522.00        0.07373       -0.30315
   4523.00        0.07520       -0.30128
   4524.00        0.07666       -0.29942
   4525.00        0.07812       -0.29753
   4526.00        0.07910       -0.29562
   4527.00        0.08008       -0.29369
   4528.00        0.08105       -0.29172
   4529.00        0.08203       -0.28970
   4530.00        0.08252       -0.28764
   4531.00        0.08301       -0.28552
   4532.00        0.08350       -0.28337
   4533.00        0.08398       -0.28114
   4534.00        0.08398       -0.27885
   4535.00        0.08398       -0.27649
   4536.00        0.08398       -0.27405
   4537.00        0.08398       -0.27153
   4538.00        0.08350       -0.26892
   4539.00        0.08301       -0.26622
   4540.00        0.08252       -0.26343
   4541.00        0.08203       -0.26053
   4542.00        0.08105       -0.25752
   4543.00        0.08008       -0.25441
   4544.00        0.07910       -0.25117
   4545.00        0.07812       -0.24783
   4546.00        0.07666       -0.24435
   4547.00        0.07520       -0.24074
   4548.00        0.07373       -0.23700
   4549.00        0.07227       -0.23312
   4550.00        0.07031       -0.22911
   4551.00        0.06836       -0.22495
   4552.00        0.06641       -0.22066
   4553.00        0.06445       -0.21620
   4554.00        0.06250       -0.21161
   4555.00        0.06006       -0.20686
   4556.00        0.05762       -0.20197
   4557.00        0.05518       -0.19691
   4558.00        0.05273       -0.19171
   4559.00        0.05029       -0.18634
   4560.00        0.04785       -0.18083
   4561.00        0.04492       -0.17516
   4562.00        0.04199       -0.16933
   4563.00        0.03906       -0.16335
   4564.00        0.03613       -0.15721
   4565.00        0.03320       -0.15092
   4566.00        0.03027       -0.14450
   4567.00        0.02734       -0.13791
   4568.00        0.02441       -0.13118
   4569.00        0.02100       -0.12431
   4570.00        0.01758       -0.11729
   4571.00        0.01416       -0.11015
   4572.00        0.01074       -0.10286
   4573.00        0.00732       -0.09544
   4574.00        0.00391       -0.08791
   4575.00        0.00049       -0.08025
   4576.00       -0.00293       -0.07248
   4577.00       -0.00635       -0.06459
   4578.00       -0.00977       -0.05659
   4579.00       -0.01318       -0.04849
   4580.00       -0.01660       -0.04031
   4581.00       -0.02002       -0.03204
   4582.00       -0.02344       -0.02368
   4583.00       -0.02637       -0.01526
   4584.00       -0.02930       -0.00676
   4585.00       -0.03223        0.00180
   4586.00       -0.03516        0.01042
   4587.00       -0.03809        0.01907
   4588.00       -0.04102        0.02777
   4589.00       -0.04395        0.03650
   4590.00       -0.04688        0.04524
   4591.00       -0.04980        0.05400
   4592.00       -0.05225        0.06276
   4593.00       -0.05469        0.07153
   4594.00       -0.05713        0.08028
   4595.00       -0.05957        0.08900
   4596.00       -0.06201        0.09772
   4597.00       -0.06445        0.10638
   4598.00       -0.06641        0.11499
   4599.00       -0.06836        0.12357
   4600.00       -0.07031        0.13206
   4601.00       -0.07227        0.14049
   4602.00       -0.07422        0.14883
   4603.00       -0.07568        0.15709
   4604.00       -0.07715        0.16524
   4605.00       -0.07861        0.17329
   4606.00       -0.08008        0.18121
   4607.00       -0.08105        0.18903
   4608.00       -0.08203        0.19670
   4609.00       -0.08301        0.20424
   4610.00       -0.08398        0.21162
   4611.00       -0.08447        0.21886
   4612.00       -0.08496        0.22592
   4613.00       -0.08545        0.23280
   4614.00       -0.08594        0.23952
   4615.00       -0.08594        0.24605
   4616.00       -0.08594        0.25238
   4617.00       -0.08594        0.25851
   4618.00       -0.08594        0.26445
   4619.00       -0.08545        0.27016
   4620.00       -0.08496        0.27567
   4621.00       -0.08447        0.28093
   4622.00       -0.08398        0.28598
   4623.00       -0.08301        0.29079
   4624.00       -0.08203        0.29536
   4625.00       -0.08105        0.29968
   4626.00       -0.08008        0.30376
   4627.00       -0.07861        0.30759
   4628.00       -0.07715        0.31117
   4629.00       -0.07568        0.31448
   4630.00       -0.07422        0.31754
   4631.00       -0.07275        0.32033
   4632.00       -0.07080        0.32285
   4633.00       -0.06885        0.32510
   4634.00       -0.06689        0.32709
   4635.00       -0.06494        0.32881
   4636.00       -0.06299        0.33025
   4637.00       -0.06055        0.33142
   4638.00       -0.05811        0.33232
   4639.00       -0.05566        0.33295
   4640.00       -0.05322        0.33330
   4641.00       -0.05078        0.33337
   4642.00       -0.04834        0.33318
   4643.00       -0.04541        0.33272
   4644.00       -0.04248        0.33200
   4645.00       -0.03955        0.33099
   4646.00       -0.03662        0.32974
   4647.00       -0.03369        0.32822
   4648.00       -0.03076        0.32645
   4649.00       -0.02783        0.32440
   4650.00       -0.02490        0.32211
   4651.00       -0.02197        0.31958
   4652.00       -0.01904        0.31680
   4653.00       -0.01611        0.31378
   4654.00       -0.01318        0.31052
   4655.00       -0.01025        0.30702
   4656.00       -0.00732        0.30330
   4657.00       -0.00439        0.29936
   4658.00       -0.00146        0.29520
   4659.00        0.00146        0.29083
   4660.00        0.00439        0.28625
   4661.00        0.00732        0.28146
   4662.00        0.01025        0.27649
   4663.00        0.01318        0.27133
   4664.00        0.01611        0.26599
   4665.00        0.01904        0.26047
   4666.00        0.02197        0.25478
   4667.00        0.02490        0.24892
   4668.00        0.02783        0.24290
   4669.00        0.03076        0.23676
   4670.00        0.03369        0.23045
   4671.00        0.03662        0.22401
   4672.00        0.03955        0.21744
   4673.00        0.04199        0.21075
   4674.00        0.04443        0.20395
   4675.00        0.04688        0.19704
   4676.00        0.04932        0.19003
   4677.00        0.05176        0.18294
   4678.00        0.05420        0.17575
   4679.00        0.05615        0.16849
   4680.00        0.05811        0.16115
   4681.00        0.06006        0.15375
   4682.00        0.06201        0.14630
   4683.00        0.06396        0.13881
   4684.00        0.06543        0.13126
   4685.00        0.06689        0.12369
   4686.00        0.06836        0.11609
   4687.00        0.06982        0.10846
   4688.00        0.07129        0.10083
   4689.00        0.07227        0.09320
   4690.00        0.07324        0.08556
   4691.00        0.07422        0.07794
   4692.00        0.07520        0.07033
   4693.00        0.07568        0.06274
   4694.00        0.07617        0.05519
   4695.00        0.07666        0.04767
   4696.00        0.07715        0.04019
   4697.00        0.07715        0.03278
   4698.00        0.07715        0.02541
   4699.00        0.07715        0.01810
   4700.00        0.07715        0.01086
   4701.00        0.07666        0.00371
   4702.00        0.07617       -0.00337
   4703.00        0.07568       -0.01038
   4704.00        0.07520       -0.01727
   4705.00        0.07422       -0.02408
   4706.00        0.07324       -0.03078
   4707.00        0.07227       -0.03737
   4708.00        0.07129       -0.04385
   4709.00        0.07031       -0.05020
   4710.00        0.06885       -0.05644
   4711.00        0.06738       -0.06255
   4712.00        0.06592       -0.06853
   4713.00        0.06445       -0.07437
   4714.00        0.06299       -0.08006
   4715.00        0.06152       -0.08562
   4716.00        0.05957       -0.09102
   4717.00        0.05762       -0.09628
   4718.00        0.05566       -0.10138
   4719.00        0.05371       -0.10631
   4720.00        0.05176       -0.11110
   4721.00        0.04980       -0.11571
   4722.00        0.04785       -0.12016
   4723.00        0.04590       -0.12444
   4724.00        0.04395       -0.12854
   4725.00        0.04199       -0.13248
   4726.00        0.04004       -0.13625
   4727.00        0.03809       -0.13983
   4728.00        0.03613       -0.14323
   4729.00        0.03418       -0.14647
   4730.00        0.03223       -0.14952
   4731.00        0.03027       -0.15239
   4732.00        0.02832       -0.15509
   4733.00        0.02637       -0.15761
   4734.00        0.02441       -0.15994
   4735.00        0.02246       -0.16209
   4736.00        0.02051       -0.16408
   4737.00        0.01855       -0.16588
   4738.00        0.01660       -0.16750
   4739.00        0.01465       -0.16895
   4740.00        0.01270       -0.17021
   4741.00        0.01074       -0.17131
   4742.00        0.00879       -0.17224
   4743.00        0.00732       -0.17299
   4744.00        0.00586       -0.17358
   4745.00        0.00439       -0.17400
   4746.00        0.00293       -0.17427
   4747.00        0.00146       -0.17438
   4748.00        0.00000       -0.17432
   4749.00       -0.00146       -0.17412
   4750.00       -0.00293       -0.17377
   4751.00       -0.00391       -0.17326
   4752.00       -0.00488       -0.17264
   4753.00       -0.00586       -0.17186
   4754.00       -0.00684       -0.17096
   4755.00       -0.00781       -0.16992
   4756.00       -0.00879       -0.16878
   4757.00       -0.00928       -0.16750
   4758.00       -0.00977       -0.16611
   4759.00       -0.01025       -0.16461
   4760.00       -0.01074       -0.16301
   4761.00       -0.01123       -0.16130
   4762.00       -0.01172       -0.15950
   4763.00       -0.01172       -0.15761
   4764.00       -0.01172       -0.15562
   4765.00       -0.01172       -0.15356
   4766.00       -0.01172       -0.15143
   4767.00       -0.01172       -0.14923
   4768.00       -0.01172       -0.14694
   4769.00       -0.01123       -0.14461
   4770.00       -0.01074       -0.14221
   4771.00       -0.01025       -0.13977
   4772.00       -0.00977       -0.13727
   4773.00       -0.00928       -0.13474
   4774.00       -0.00879       -0.13216
   4775.00       -0.00830       -0.12955
   4776.00       -0.00781       -0.12689
   4777.00       -0.00732       -0.12422
   4778.00       -0.00635       -0.12152
   4779.00       -0.00537       -0.11880
   4780.00       -0.00439       -0.11607
   4781.00       -0.00342       -0.11333
   4782.00       -0.00244       -0.11057
   4783.00       -0.00146       -0.10779
   4784.00       -0.00049       -0.10501
   4785.00        0.00049       -0.10223
   4786.00        0.00146       -0.09946
   4787.00        0.00244       -0.09668
   4788.00        0.00342       -0.09392
   4789.00        0.00439       -0.09114
   4790.00        0.00537       -0.08838
   4791.00        0.00635       -0.08562
   4792.00        0.00732       -0.08287
   4793.00        0.00830       -0.08012
   4794.00        0.00928       -0.07739
   4795.00        0.01025       -0.07466
   4796.00        0.01123       -0.07193
   4797.00        0.01221       -0.06921
   4798.00        0.01318       -0.06651
   4799.00        0.01416       -0.06380
   4800.00        0.01514       -0.06110
   4801.00        0.01611       -0.05840
   4802.00        0.01709       -0.05568
   4803.00        0.01807       -0.05298
   4804.00        0.01904       -0.05026
   4805.00        0.02002       -0.04755
   4806.00        0.02100       -0.04482
   4807.00        0.02197       -0.04207
   4808.00        0.02295       -0.03929
   4809.00        0.02393       -0.03651
   4810.00        0.02490       -0.03371
   4811.00        0.02588       -0.03087
   4812.00        0.02686       -0.02800
   4813.00        0.02783       -0.02510
   4814.00        0.02881       -0.02216
   4815.00        0.02979       -0.01915
   4816.00        0.03076       -0.01611
   4817.00        0.03174       -0.01302
   4818.00        0.03271       -0.00987
   4819.00        0.03369       -0.00665
   4820.00        0.03467       -0.00337
   4821.00        0.03564       -0.00002
   4822.00        0.03613        0.00340
   4823.00        0.03662        0.00691
   4824.00        0.03711        0.01050
   4825.00        0.03760        0.01418
   4826.00        0.03809        0.01794
   4827.00        0.03857        0.02180
   4828.00        0.03906        0.02577
   4829.00        0.03955        0.02983
   4830.00        0.04004        0.03400
   4831.00        0.04053        0.03827
   4832.00        0.04102        0.04266
   4833.00        0.04102        0.04715
   4834.00        0.04102        0.05177
   4835.00        0.04102        0.05650
   4836.00        0.04102        0.06136
   4837.00        0.04102        0.06633
   4838.00        0.04102        0.07143
   4839.00        0.04102        0.07666
   4840.00        0.04102        0.08200
   4841.00        0.04102        0.08748
   4842.00        0.04053        0.09306
   4843.00        0.04004        0.09879
   4844.00        0.03955        0.10463
   4845.00        0.03906        0.11061
   4846.00        0.03857        0.11670
   4847.00        0.03809        0.12291
   4848.00        0.03760        0.12924
   4849.00        0.03711        0.13570
   4850.00        0.03662        0.14226
   4851.00        0.03613        0.14893
   4852.00        0.03516        0.15572
   4853.00        0.03418        0.16261
   4854.00        0.03320        0.16960
   4855.00        0.03223        0.17670
   4856.00        0.03125        0.18387
   4857.00        0.03027        0.19115
   4858.00        0.02930        0.19850
   4859.00        0.02832        0.20595
   4860.00        0.02734        0.21346
   4861.00        0.02637        0.22104
   4862.00        0.02490        0.22868
   4863.00        0.02344        0.23637
   4864.00        0.02197        0.24413
   4865.00        0.02051        0.25192
   4866.00        0.01904        0.25977
   4867.00        0.01758        0.26762
   4868.00        0.01611        0.27553
   4869.00        0.01465        0.28343
   4870.00        0.01318        0.29135
   4871.00        0.01172        0.29927
   4872.00        0.01025        0.30721
   4873.00        0.00879        0.31511
   4874.00        0.00732        0.32300
   4875.00        0.00586        0.33087
   4876.00        0.00439        0.33871
   4877.00        0.00293        0.34651
   4878.00        0.00146        0.35426
   4879.00        0.00000        0.36197
   4880.00       -0.00146        0.36961
   4881.00       -0.00293        0.37718
   4882.00       -0.00439        0.38467
   4883.00       -0.00586        0.39209
   4884.00       -0.00732        0.39943
   4885.00       -0.00879        0.40666
   4886.00       -0.01025        0.41380
   4887.00       -0.01172        0.42082
   4888.00       -0.01318        0.42773
   4889.00       -0.01465        0.43454
   4890.00       -0.01611        0.44121
   4891.00       -0.01758        0.44775
   4892.00       -0.01904        0.45416
   4893.00       -0.02051        0.46042
   4894.00       -0.02197        0.46654
   4895.00       -0.02344        0.47250
   4896.00       -0.02490        0.47832
   4897.00       -0.02637        0.48398
   4898.00       -0.02783        0.48947
   4899.00       -0.02930        0.49480
   4900.00       -0.03076        0.49995
   4901.00       -0.03223        0.50494
   4902.00       -0.03369        0.50975
   4903.00       -0.03467        0.51437
   4904.00       -0.03564        0.51883
   4905.00       -0.03662        0.52310
   4906.00       -0.03760        0.52718
   4907.00       -0.03857        0.53108
   4908.00       -0.03955        0.53479
   4909.00       -0.04053        0.53831
   4910.00       -0.04150        0.54166
   4911.00       -0.04199        0.54480
   4912.00       -0.04248        0.54776
   4913.00       -0.04297        0.55052
   4914.00       -0.04346        0.55310
   4915.00       -0.04395        0.55550
   4916.00       -0.04443        0.55771
   4917.00       -0.04492        0.55974
   4918.00       -0.04492        0.56158
   4919.00       -0.04492        0.56323
   4920.00       -0.04492        0.56471
   4921.00       -0.04492        0.56602
   4922.00       -0.04492        0.56715
   4923.00       -0.04492        0.56812
   4924.00       -0.04492        0.56889
   4925.00       -0.04443        0.56952
   4926.00       -0.04395        0.56998
   4927.00       -0.04346        0.57028
   4928.00       -0.04297        0.57042
   4929.00       -0.04248        0.57040
   4930.00       -0.04199        0.57025
   4931.00       -0.04150        0.56995
   4932.00       -0.04102        0.56949
   4933.00       -0.04004        0.56891
   4934.00       -0.03906        0.56821
   4935.00       -0.03809        0.56737
   4936.00       -0.03711        0.56641
   4937.00       -0.03613        0.56534
   4938.00       -0.03516        0.56416
   4939.00       -0.03418        0.56288
   4940.00       -0.03320        0.56149
   4941.00       -0.03223        0.56001
   4942.00       -0.03125        0.55846
   4943.00       -0.03027        0.55681
   4944.00       -0.02930        0.55510
   4945.00       -0.02832        0.55331
   4946.00       -0.02734        0.55145
   4947.00       -0.02637        0.54955
   4948.00       -0.02539        0.54759
   4949.00       -0.02441        0.54558
   4950.00       -0.02295        0.54353
   4951.00       -0.02148        0.54146
   4952.00       -0.02002        0.53934
   4953.00       -0.01855        0.53722
   4954.00       -0.01758        0.53506
   4955.00       -0.01660        0.53290
   4956.00       -0.01562        0.53073
   4957.00       -0.01465        0.52856
   4958.00       -0.01367        0.52640
   4959.00       -0.01270        0.52425
   4960.00       -0.01172        0.52209
   4961.00       -0.01074        0.51997
   4962.00       -0.00977        0.51787
   4963.00       -0.00879        0.51579
   4964.00       -0.00781        0.51376
   4965.00       -0.00684        0.51175
   4966.00       -0.00586        0.50978
   4967.00       -0.00488        0.50786
   4968.00       -0.00391        0.50598
   4969.00       -0.00293        0.50415
   4970.00       -0.00195        0.50238
   4971.00       -0.00098        0.50066
   4972.00        0.00000        0.49899
   4973.00        0.00049        0.49739
   4974.00        0.00098        0.49585
   4975.00        0.00146        0.49437
   4976.00        0.00195        0.49295
   4977.00        0.00244        0.49161
   4978.00        0.00293        0.49033
   4979.00        0.00342        0.48911
   4980.00        0.00391        0.48796
   4981.00        0.00439        0.48689
   4982.00        0.00488        0.48587
   4983.00        0.00537        0.48494
   4984.00        0.00537        0.48405
   4985.00        0.00537        0.48325
   4986.00        0.00537        0.48251
   4987.00        0.00537        0.48183
   4988.00        0.00537        0.48122
   4989.00        0.00537        0.48065
   4990.00        0.00537        0.48015
   4991.00        0.00537        0.47971
   4992.00        0.00537        0.47932
   4993.00        0.00537        0.47899
   4994.00        0.00537        0.47868
   4995.00        0.00537        0.47844
   4996.00        0.00537        0.47824
   4997.00        0.00537        0.47807
   4998.00        0.00488        0.47795
   4999.00        0.00439        0.47784
   5000.00        0.00391        0.47777
   5001.00        0.00342        0.47772
   5002.00        0.00293        0.47768
   5003.00        0.00244        0.47766
   5004.00        0.00195        0.47765
   5005.00        0.00146        0.47763
   5006.00        0.00098        0.47762
   5007.00        0.00049        0.47760
   5008.00        0.00000        0.47755
   5009.00       -0.00049        0.47751
   5010.00       -0.00098        0.47743
   5011.00       -0.00146        0.47733
   5012.00       -0.00195        0.47719
   5013.00       -0.00244        0.47702
   5014.00       -0.00244        0.47679
   5015.00       -0.00244        0.47652
   5016.00       -0.00244        0.47620
   5017.00       -0.00244        0.47581
   5018.00       -0.00244        0.47536
   5019.00       -0.00244        0.47484
   5020.00       -0.00244        0.47424
   5021.00       -0.00244        0.47356
   5022.00       -0.00244        0.47279
   5023.00       -0.00244        0.47194
   5024.00       -0.00244        0.47099
   5025.00       -0.00244        0.46994
   5026.00       -0.00244        0.46880
   5027.00       -0.00244        0.46754
   5028.00       -0.00244        0.46617
   5029.00       -0.00244        0.46469
   5030.00       -0.00244        0.46309
   5031.00       -0.00244        0.46138
   5032.00       -0.00244        0.45953
   5033.00       -0.00244        0.45757
   5034.00       -0.00244        0.45547
   5035.00       -0.00244        0.45325
   5036.00       -0.00244        0.45090
   5037.00       -0.00244        0.44841
   5038.00       -0.00244        0.44579
   5039.00       -0.00244        0.44302
   5040.00       -0.00244        0.44012
   5041.00       -0.00244        0.43710
   5042.00       -0.00244        0.43393
   5043.00       -0.00244        0.43063
   5044.00       -0.00244        0.42720
   5045.00       -0.00244        0.42363
   5046.00       -0.00244        0.41994
   5047.00       -0.00195        0.41611
   5048.00       -0.00146        0.41216
   5049.00       -0.00098        0.40808
   5050.00       -0.00049        0.40388
   5051.00        0.00000        0.39957
   5052.00        0.00049        0.39514
   5053.00        0.00049        0.39059
   5054.00        0.00049        0.38594
   5055.00        0.00049        0.38120
   5056.00        0.00049        0.37633
   5057.00        0.00049        0.37138
   5058.00        0.00049        0.36635
   5059.00        0.00049        0.36124
   5060.00        0.00049        0.35603
   5061.00        0.00049        0.35077
   5062.00        0.00049        0.34543
   5063.00        0.00049        0.34004
   5064.00        0.00049        0.33458
   5065.00        0.00049        0.32909
   5066.00        0.00049        0.32355
   5067.00        0.00049        0.31798
   5068.00        0.00049        0.31236
   5069.00        0.00049        0.30675
   5070.00        0.00049        0.30110
   5071.00        0.00049        0.29547
   5072.00        0.00049        0.28983
   5073.00        0.00049        0.28418
   5074.00        0.00049        0.27856
   5075.00        0.00049        0.27296
   5076.00        0.00049        0.26738
   5077.00        0.00049        0.26186
   5078.00        0.00049        0.25636
   5079.00        0.00049        0.25092
   5080.00        0.00049        0.24553
   5081.00        0.00049        0.24020
   5082.00        0.00049        0.23494
   5083.00        0.00049        0.22977
   5084.00        0.00049        0.22467
   5085.00        0.00049        0.21967
   5086.00        0.00049        0.21475
   5087.00        0.00049        0.20993
   5088.00        0.00049        0.20523
   5089.00        0.00049        0.20062
   5090.00        0.00049        0.19615
   5091.00        0.00049        0.19180
   5092.00        0.00049        0.18756
   5093.00        0.00049        0.18347
   5094.00        0.00049        0.17950
   5095.00        0.00049        0.17567
   5096.00        0.00049        0.17200
   5097.00        0.00049        0.16846
   5098.00        0.00049        0.16507
   5099.00        0.00049        0.16183
   5100.00        0.00049        0.15875
   5101.00        0.00049        0.15584
   5102.00        0.00049        0.15308
   5103.00        0.00049        0.15047
   5104.00        0.00049        0.14803
   5105.00        0.00049        0.14575
   5106.00        0.00049        0.14363
   5107.00        0.00049        0.14168
   5108.00        0.00049        0.13988
   5109.00        0.00049        0.13826
   5110.00        0.00049        0.13680
   5111.00        0.00049        0.13550
   5112.00        0.00049        0.13435
   5113.00        0.00049        0.13336
   5114.00        0.00049        0.13255
   5115.00        0.00049        0.13188
   5116.00        0.00049        0.13136
   5117.00        0.00049        0.13100
   5118.00        0.00049        0.13078
   5119.00        0.00049        0.13072
   5120.00        0.00049        0.13080
   5121.00        0.00049        0.13101
   5122.00        0.00049        0.13136
   5123.00        0.00049        0.13185
   5124.00        0.00049        0.13248
   5125.00        0.00049        0.13321
   5126.00        0.00049        0.13408
   5127.00        0.00049        0.13506
   5128.00        0.00049        0.13615
   5129.00        0.00049        0.13736
   5130.00        0.00049        0.13866
   5131.00        0.00049        0.14006
   5132.00        0.00049        0.14156
   5133.00        0.00049        0.14314
   5134.00        0.00049        0.14482
   5135.00        0.00049        0.14656
   5136.00        0.00049        0.14839
   5137.00        0.00049        0.15028
   5138.00        0.00049        0.15225
   5139.00        0.00049        0.15427
   5140.00        0.00049        0.15634
   5141.00        0.00049        0.15846
   5142.00        0.00049        0.16064
   5143.00        0.00049        0.16286
   5144.00        0.00049        0.16510
   5145.00        0.00049        0.16739
   5146.00        0.00049        0.16971
   5147.00        0.00000        0.17204
   5148.00       -0.00049        0.17439
   5149.00       -0.00098        0.17677
   5150.00       -0.00146        0.17917
   5151.00       -0.00195        0.18156
   5152.00       -0.00244        0.18396
   5153.00       -0.00293        0.18637
   5154.00       -0.00342        0.18878
   5155.00       -0.00391        0.19119
   5156.00       -0.00439        0.19359
   5157.00       -0.00488        0.19598
   5158.00       -0.00537        0.19838
   5159.00       -0.00586        0.20076
   5160.00       -0.00635        0.20312
   5161.00       -0.00684        0.20547
   5162.00       -0.00732        0.20781
   5163.00       -0.00781        0.21013
   5164.00       -0.00781        0.21243
   5165.00       -0.00781        0.21472
   5166.00       -0.00781        0.21700
   5167.00       -0.00781        0.21924
   5168.00       -0.00781        0.22148
   5169.00       -0.00781        0.22369
   5170.00       -0.00781        0.22589
   5171.00       -0.00781        0.22807
   5172.00       -0.00781        0.23024
   5173.00       -0.00781        0.23239
   5174.00       -0.00781        0.23453
   5175.00       -0.00781        0.23665
   5176.00       -0.00781        0.23877
   5177.00       -0.00781        0.24088
   5178.00       -0.00781        0.24297
   5179.00       -0.00781        0.24506
   5180.00       -0.00781        0.24715
   5181.00       -0.00781        0.24924
   5182.00       -0.00781        0.25131
   5183.00       -0.00781        0.25340
   5184.00       -0.00781        0.25549
   5185.00       -0.00781        0.25758
   5186.00       -0.00781        0.25969
   5187.00       -0.00781        0.26181
   5188.00       -0.00781        0.26395
   5189.00       -0.00781        0.26610
   5190.00       -0.00781        0.26826
   5191.00       -0.00781        0.27045
   5192.00       -0.00830        0.27266
   5193.00       -0.00879        0.27489
   5194.00       -0.00928        0.27715
   5195.00       -0.00977        0.27943
   5196.00       -0.01025        0.28177
   5197.00       -0.01074        0.28412
   5198.00       -0.01123        0.28651
   5199.00       -0.01172        0.28894
   5200.00       -0.01221        0.29141
   5201.00       -0.01270        0.29391
   5202.00       -0.01318        0.29648
   5203.00       -0.01367        0.29907
   5204.00       -0.01416        0.30170
   5205.00       -0.01465        0.30438
   5206.00       -0.01465        0.30711
   5207.00       -0.01465        0.30989
   5208.00       -0.01465        0.31271
   5209.00       -0.01465        0.31558
   5210.00       -0.01465        0.31850
   5211.00       -0.01465        0.32147
   5212.00       -0.01465        0.32448
   5213.00       -0.01465        0.32753
   5214.00       -0.01465        0.33064
   5215.00       -0.01465        0.33379
   5216.00       -0.01465        0.33698
   5217.00       -0.01465        0.34021
   5218.00       -0.01465        0.34349
   5219.00       -0.01465        0.34680
   5220.00       -0.01465        0.35016
   5221.00       -0.01465        0.35355
   5222.00       -0.01465        0.35696
   5223.00       -0.01465        0.36041
   5224.00       -0.01465        0.36389
   5225.00       -0.01465        0.36740
   5226.00       -0.01465        0.37093
   5227.00       -0.01465        0.37447
   5228.00       -0.01465        0.37802
   5229.00       -0.01465        0.38161
   5230.00       -0.01465        0.38519
   5231.00       -0.01465        0.38878
   5232.00       -0.01465        0.39236
   5233.00       -0.01465        0.39595
   5234.00       -0.01465        0.39954
   5235.00       -0.01465        0.40311
   5236.00       -0.01465        0.40666
   5237.00       -0.01465        0.41020
   5238.00       -0.01465        0.41373
   5239.00       -0.01465        0.41721
   5240.00       -0.01465        0.42067
   5241.00       -0.01465        0.42409
   5242.00       -0.01416        0.42747
   5243.00       -0.01367        0.43080
   5244.00       -0.01318        0.43408
   5245.00       -0.01270        0.43732
   5246.00       -0.01221        0.44049
   5247.00       -0.01172        0.44360
   5248.00       -0.01123        0.44666
   5249.00       -0.01074        0.44963
   5250.00       -0.01025        0.45253
   5251.00       -0.00977        0.45535
   5252.00       -0.00928        0.45808
   5253.00       -0.00879        0.46074
   5254.00       -0.00830        0.46329
   5255.00       -0.00781        0.46576
   5256.00       -0.00732        0.46812
   5257.00       -0.00684        0.47038
   5258.00       -0.00635        0.47255
   5259.00       -0.00586        0.47461
   5260.00       -0.00537        0.47655
   5261.00       -0.00488        0.47838
   5262.00       -0.00439        0.48009
   5263.00       -0.00391        0.48169
   5264.00       -0.00342        0.48317
   5265.00       -0.00293        0.48451
   5266.00       -0.00244        0.48575
   5267.00       -0.00195        0.48685
   5268.00       -0.00146        0.48782
   5269.00       -0.00098        0.48868
   5270.00       -0.00049        0.48940
   5271.00        0.00000        0.48999
   5272.00        0.00049        0.49045
   5273.00        0.00098        0.49077
   5274.00        0.00146        0.49097
   5275.00        0.00195        0.49104
   5276.00        0.00244        0.49097
   5277.00        0.00293        0.49077
   5278.00        0.00342        0.49045
   5279.00        0.00391        0.48999
   5280.00        0.00439        0.48941
   5281.00        0.00488        0.48869
   5282.00        0.00537        0.48785
   5283.00        0.00586        0.48689
   5284.00        0.00635        0.48581
   5285.00        0.00684        0.48460
   5286.00        0.00732        0.48328
   5287.00        0.00781        0.48183
   5288.00        0.00830        0.48026
   5289.00        0.00879        0.47859
   5290.00        0.00928        0.47681
   5291.00        0.00977        0.47491
   5292.00        0.01025        0.47292
   5293.00        0.01074        0.47081
   5294.00        0.01123        0.46861
   5295.00        0.01172        0.46631
   5296.00        0.01221        0.46391
   5297.00        0.01270        0.46143
   5298.00        0.01318        0.45886
   5299.00        0.01367        0.45621
   5300.00        0.01416        0.45346
   5301.00        0.01465        0.45064
   5302.00        0.01514        0.44775
   5303.00        0.01562        0.44478
   5304.00        0.01611        0.44174
   5305.00        0.01660        0.43864
   5306.00        0.01709        0.43549
   5307.00        0.01758        0.43225
   5308.00        0.01807        0.42897
   5309.00        0.01855        0.42564
   5310.00        0.01904        0.42226
   5311.00        0.01953        0.41882
   5312.00        0.02002        0.41534
   5313.00        0.02051        0.41183
   5314.00        0.02100        0.40828
   5315.00        0.02148        0.40469
   5316.00        0.02197        0.40108
   5317.00        0.02246        0.39742
   5318.00        0.02295        0.39375
   5319.00        0.02344        0.39005
   5320.00        0.02393        0.38632
   5321.00        0.02441        0.38260
   5322.00        0.02490        0.37885
   5323.00        0.02539        0.37508
   5324.00        0.02588        0.37131
   5325.00        0.02637        0.36752
   5326.00        0.02686        0.36374
   5327.00        0.02734        0.35994
   5328.00        0.02783        0.35616
   5329.00        0.02832        0.35237
   5330.00        0.02881        0.34859
   5331.00        0.02930        0.34480
   5332.00        0.02979        0.34105
   5333.00        0.03027        0.33728
   5334.00        0.03076        0.33354
   5335.00        0.03125        0.32982
   5336.00        0.03174        0.32610
   5337.00        0.03223        0.32240
   5338.00        0.03271        0.31874
   5339.00        0.03320        0.31509
   5340.00        0.03369        0.31146
   5341.00        0.03418        0.30788
   5342.00        0.03467        0.30431
   5343.00        0.03516        0.30077
   5344.00        0.03564        0.29726
   5345.00        0.03613        0.29379
   5346.00        0.03662        0.29034
   5347.00        0.03711        0.28696
   5348.00        0.03760        0.28360
   5349.00        0.03809        0.28027
   5350.00        0.03857        0.27699
   5351.00        0.03906        0.27377
   5352.00        0.03955        0.27058
   5353.00        0.04004        0.26744
   5354.00        0.04053        0.26436
   5355.00        0.04102        0.26132
   5356.00        0.04150        0.25833
   5357.00        0.04199        0.25540
   5358.00        0.04248        0.25252
   5359.00        0.04297        0.24971
   5360.00        0.04346        0.24695
   5361.00        0.04395        0.24425
   5362.00        0.04443        0.24161
   5363.00        0.04492        0.23903
   5364.00        0.04492        0.23653
   5365.00        0.04492        0.23407
   5366.00        0.04492        0.23169
   5367.00        0.04492        0.22939
   5368.00        0.04492        0.22714
   5369.00        0.04492        0.22496
   5370.00        0.04492        0.22287
   5371.00        0.04492        0.22084
   5372.00        0.04492        0.21889
   5373.00        0.04443        0.21700
   5374.00        0.04395        0.21519
   5375.00        0.04346        0.21346
   5376.00        0.04297        0.21181
   5377.00        0.04248        0.21022
   5378.00        0.04199        0.20871
   5379.00        0.04150        0.20729
   5380.00        0.04102        0.20593
   5381.00        0.04053        0.20467
   5382.00        0.03955        0.20348
   5383.00        0.03857        0.20235
   5384.00        0.03760        0.20131
   5385.00        0.03662        0.20035
   5386.00        0.03564        0.19945
   5387.00        0.03467        0.19864
   5388.00        0.03369        0.19789
   5389.00        0.03271        0.19724
   5390.00        0.03174        0.19664
   5391.00        0.03076        0.19611
   5392.00        0.02930        0.19566
   5393.00        0.02783        0.19528
   5394.00        0.02637        0.19496
   5395.00        0.02490        0.19472
   5396.00        0.02344        0.19453
   5397.00        0.02197        0.19441
   5398.00        0.02051        0.19435
   5399.00        0.01904        0.19435
   5400.00        0.01758        0.19441
   5401.00        0.01611        0.19452
   5402.00        0.01465        0.19469
   5403.00        0.01318        0.19490
   5404.00        0.01172        0.19518
   5405.00        0.01025        0.19548
   5406.00        0.00879        0.19583
   5407.00        0.00732        0.19623
   5408.00        0.00586        0.19666
   5409.00        0.00439        0.19713
   5410.00        0.00293        0.19763
   5411.00        0.00146        0.19815
   5412.00        0.00000        0.19872
   5413.00       -0.00146        0.19930
   5414.00       -0.00293        0.19991
   5415.00       -0.00439        0.20052
   5416.00       -0.00586        0.20116
   5417.00       -0.00732        0.20181
   5418.00       -0.00879        0.20248
   5419.00       -0.01025        0.20316
   5420.00       -0.01123        0.20383
   5421.00       -0.01221        0.20450
   5422.00       -0.01318        0.20518
   5423.00       -0.01416        0.20586
   5424.00       -0.01514        0.20653
   5425.00       -0.01611        0.20720
   5426.00       -0.01709        0.20786
   5427.00       -0.01807        0.20850
   5428.00       -0.01904        0.20912
   5429.00       -0.02002        0.20973
   5430.00       -0.02051        0.21033
   5431.00       -0.02100        0.21091
   5432.00       -0.02148        0.21146
   5433.00       -0.02197        0.21198
   5434.00       -0.02246        0.21248
   5435.00       -0.02295        0.21295
   5436.00       -0.02344        0.21341
   5437.00       -0.02393        0.21382
   5438.00       -0.02441        0.21422
   5439.00       -0.02490        0.21457
   5440.00       -0.02490        0.21489
   5441.00       -0.02490        0.21519
   5442.00       -0.02490        0.21545
   5443.00       -0.02490        0.21568
   5444.00       -0.02490        0.21587
   5445.00       -0.02490        0.21602
   5446.00       -0.02490        0.21616
   5447.00       -0.02490        0.21623
   5448.00       -0.02490        0.21629
   5449.00       -0.02490        0.21632
   5450.00       -0.02490        0.21631
   5451.00       -0.02490        0.21626
   5452.00       -0.02441        0.21619
   5453.00       -0.02393        0.21608
   5454.00       -0.02344        0.21594
   5455.00       -0.02295        0.21577
   5456.00       -0.02246        0.21558
   5457.00       -0.02197        0.21535
   5458.00       -0.02148        0.21510
   5459.00       -0.02100        0.21481
   5460.00       -0.02051        0.21452
   5461.00       -0.02002        0.21419
   5462.00       -0.01953        0.21384
   5463.00       -0.01904        0.21347
   5464.00       -0.01855        0.21309
   5465.00       -0.01807        0.21268
   5466.00       -0.01758        0.21227
   5467.00       -0.01709        0.21182
   5468.00       -0.01660        0.21138
   5469.00       -0.01611        0.21091
   5470.00       -0.01562        0.21043
   5471.00       -0.01514        0.20995
   5472.00       -0.01465        0.20946
   5473.00       -0.01416        0.20895
   5474.00       -0.01367        0.20845
   5475.00       -0.01318        0.20795
   5476.00       -0.01270        0.20743
   5477.00       -0.01221        0.20691
   5478.00       -0.01172        0.20639
   5479.00       -0.01123        0.20587
   5480.00       -0.01074        0.20535
   5481.00       -0.01025        0.20483
   5482.00       -0.00977        0.20433
   5483.00       -0.00928        0.20381
   5484.00       -0.00879        0.20329
   5485.00       -0.00830        0.20279
   5486.00       -0.00781        0.20229
   5487.00       -0.00732        0.20178
   5488.00       -0.00684        0.20129
   5489.00       -0.00635        0.20081
   5490.00       -0.00586        0.20032
   5491.00       -0.00537        0.19983
   5492.00       -0.00488        0.19936
   5493.00       -0.00439        0.19888
   5494.00       -0.00391        0.19841
   5495.00       -0.00342        0.19795
   5496.00       -0.00293        0.19748
   5497.00       -0.00244        0.19702
   5498.00       -0.00195        0.19656
   5499.00       -0.00146        0.19611
   5500.00       -0.00098        0.19563
   5501.00       -0.00049        0.19518
   5502.00        0.00000        0.19472
   5503.00        0.00049        0.19426
   5504.00        0.00098        0.19379
   5505.00        0.00146        0.19331
   5506.00        0.00195        0.19284
   5507.00        0.00244        0.19235
   5508.00        0.00293        0.19186
   5509.00        0.00342        0.19136
   5510.00        0.00391        0.19084
   5511.00        0.00439        0.19032
   5512.00        0.00488        0.18979
   5513.00        0.00537        0.18924
   5514.00        0.00586        0.18867
   5515.00        0.00635        0.18810
   5516.00        0.00684        0.18748
   5517.00        0.00732        0.18687
   5518.00        0.00732        0.18623
   5519.00        0.00732        0.18558
   5520.00        0.00732        0.18491
   5521.00        0.00732        0.18420
   5522.00        0.00732        0.18347
   5523.00        0.00732        0.18272
   5524.00        0.00732        0.18195
   5525.00        0.00732        0.18114
   5526.00        0.00732        0.18030
   5527.00        0.00732        0.17944
   5528.00        0.00732        0.17854
   5529.00        0.00732        0.17763
   5530.00        0.00732        0.17668
   5531.00        0.00732        0.17570
   5532.00        0.00732        0.17468
   5533.00        0.00732        0.17365
   5534.00        0.00732        0.17256
   5535.00        0.00732        0.17145
   5536.00        0.00732        0.17032
   5537.00        0.00732        0.16914
   5538.00        0.00732        0.16792
   5539.00        0.00732        0.16669
   5540.00        0.00732        0.16541
   5541.00        0.00732        0.16411
   5542.00        0.00732        0.16277
   5543.00        0.00732        0.16139
   5544.00        0.00732        0.15999
   5545.00        0.00732        0.15854
   5546.00        0.00732        0.15707
   5547.00        0.00732        0.15556
   5548.00        0.00732        0.15404
   5549.00        0.00684        0.15247
   5550.00        0.00635        0.15086
   5551.00        0.00586        0.14923
   5552.00        0.00537        0.14758
   5553.00        0.00488        0.14589
   5554.00        0.00439        0.14417
   5555.00        0.00391        0.14243
   5556.00        0.00342        0.14064
   5557.00        0.00293        0.13884
   5558.00        0.00244        0.13701
   5559.00        0.00195        0.13515
   5560.00        0.00146        0.13326
   5561.00        0.00098        0.13135
   5562.00        0.00049        0.12939
   5563.00        0.00000        0.12743
   5564.00       -0.00049        0.12544
   5565.00       -0.00098        0.12341
   5566.00       -0.00146        0.12137
   5567.00       -0.00195        0.11931
   5568.00       -0.00244        0.11720
   5569.00       -0.00293        0.11508
   5570.00       -0.00342        0.11295
   5571.00       -0.00391        0.11076
   5572.00       -0.00439        0.10857
   5573.00       -0.00488        0.10635
   5574.00       -0.00537        0.10410
   5575.00       -0.00586        0.10182
   5576.00       -0.00635        0.09953
   5577.00       -0.00684        0.09721
   5578.00       -0.00732        0.09486
   5579.00       -0.00781        0.09248
   5580.00       -0.00830        0.09009
   5581.00       -0.00879        0.08766
   5582.00       -0.00928        0.08521
   5583.00       -0.00928        0.08272
   5584.00       -0.00928        0.08022
   5585.00       -0.00928        0.07768
   5586.00       -0.00928        0.07512
   5587.00       -0.00928        0.07253
   5588.00       -0.00928        0.06990
   5589.00       -0.00928        0.06726
   5590.00       -0.00928        0.06458
   5591.00       -0.00928        0.06187
   5592.00       -0.00928        0.05913
   5593.00       -0.00928        0.05637
   5594.00       -0.00928        0.05357
   5595.00       -0.00928        0.05075
   5596.00       -0.00928        0.04790
   5597.00       -0.00928        0.04501
   5598.00       -0.00928        0.04210
   5599.00       -0.00879        0.03915
   5600.00       -0.00830        0.03618
   5601.00       -0.00781        0.03317
   5602.00       -0.00732        0.03014
   5603.00       -0.00684        0.02708
   5604.00       -0.00635        0.02399
   5605.00       -0.00586        0.02087
   5606.00       -0.00537        0.01773
   5607.00       -0.00488        0.01456
   5608.00       -0.00439        0.01137
   5609.00       -0.00391        0.00813
   5610.00       -0.00342        0.00490
   5611.00       -0.00293        0.00162
   5612.00       -0.00244       -0.00166
   5613.00       -0.00195       -0.00499
   5614.00       -0.00146       -0.00832
   5615.00       -0.00098       -0.01167
   5616.00       -0.00049       -0.01503
   5617.00        0.00000       -0.01842
   5618.00        0.00049       -0.02182
   5619.00        0.00098       -0.02522
   5620.00        0.00146       -0.02864
   5621.00        0.00195       -0.03206
   5622.00        0.00244       -0.03549
   5623.00        0.00293       -0.03893
   5624.00        0.00342       -0.04237
   5625.00        0.00391       -0.04581
   5626.00        0.00439       -0.04924
   5627.00        0.00488       -0.05266
   5628.00        0.00537       -0.05608
   5629.00        0.00586       -0.05949
   5630.00        0.00635       -0.06288
   5631.00        0.00684       -0.06627
   5632.00        0.00732       -0.06963
   5633.00        0.00781       -0.07297
   5634.00        0.00830       -0.07629
   5635.00        0.00879       -0.07957
   5636.00        0.00928       -0.08284
   5637.00        0.00977       -0.08606
   5638.00        0.01025       -0.08926
   5639.00        0.01074       -0.09241
   5640.00        0.01123       -0.09554
   5641.00        0.01172       -0.09860
   5642.00        0.01221       -0.10162
   5643.00        0.01270       -0.10460
   5644.00        0.01318       -0.10753
   5645.00        0.01367       -0.11040
   5646.00        0.01367       -0.11322
   5647.00        0.01367       -0.11597
   5648.00        0.01367       -0.11867
   5649.00        0.01367       -0.12129
   5650.00        0.01367       -0.12386
   5651.00        0.01367       -0.12636
   5652.00        0.01367       -0.12878
   5653.00        0.01367       -0.13113
   5654.00        0.01367       -0.13342
   5655.00        0.01367       -0.13562
   5656.00        0.01318       -0.13776
   5657.00        0.01270       -0.13980
   5658.00        0.01221       -0.14177
   5659.00        0.01172       -0.14366
   5660.00        0.01123       -0.14546
   5661.00        0.01074       -0.14719
   5662.00        0.01025       -0.14882
   5663.00        0.00977       -0.15038
   5664.00        0.00928       -0.15184
   5665.00        0.00830       -0.15323
   5666.00        0.00732       -0.15453
   5667.00        0.00635       -0.15573
   5668.00        0.00537       -0.15686
   5669.00        0.00439       -0.15790
   5670.00        0.00342       -0.15886
   5671.00        0.00244       -0.15974
   5672.00        0.00146       -0.16052
   5673.00        0.00049       -0.16124
   5674.00       -0.00049       -0.16187
   5675.00       -0.00146       -0.16241
   5676.00       -0.00244       -0.16289
   5677.00       -0.00342       -0.16328
   5678.00       -0.00439       -0.16360
   5679.00       -0.00537       -0.16385
   5680.00       -0.00635       -0.16403
   5681.00       -0.00732       -0.16414
   5682.00       -0.00830       -0.16418
   5683.00       -0.00928       -0.16415
   5684.00       -0.01025       -0.16408
   5685.00       -0.01123       -0.16393
   5686.00       -0.01221       -0.16373
   5687.00       -0.01318       -0.16347
   5688.00       -0.01416       -0.16316
   5689.00       -0.01514       -0.16280
   5690.00       -0.01611       -0.16238
   5691.00       -0.01709       -0.16194
   5692.00       -0.01807       -0.16145
   5693.00       -0.01904       -0.16092
   5694.00       -0.02002       -0.16035
   5695.00       -0.02100       -0.15976
   5696.00       -0.02148       -0.15913
   5697.00       -0.02197       -0.15848
   5698.00       -0.02246       -0.15779
   5699.00       -0.02295       -0.15709
   5700.00       -0.02344       -0.15637
   5701.00       -0.02393       -0.15562
   5702.00       -0.02441       -0.15488
   5703.00       -0.02441       -0.15411
   5704.00       -0.02441       -0.15334
   5705.00       -0.02441       -0.15256
   5706.00       -0.02441       -0.15178
   5707.00       -0.02441       -0.15099
   5708.00       -0.02441       -0.15019
   5709.00       -0.02393       -0.14941
   5710.00       -0.02344       -0.14862
   5711.00       -0.02295       -0.14784
   5712.00       -0.02246       -0.14706
   5713.00       -0.02197       -0.14629
   5714.00       -0.02148       -0.14554
   5715.00       -0.02051       -0.14478
   5716.00       -0.01953       -0.14404
   5717.00       -0.01855       -0.14331
   5718.00       -0.01758       -0.14258
   5719.00       -0.01660       -0.14188
   5720.00       -0.01562       -0.14117
   5721.00       -0.01416       -0.14049
   5722.00       -0.01270       -0.13982
   5723.00       -0.01123       -0.13916
   5724.00       -0.00977       -0.13850
   5725.00       -0.00830       -0.13786
   5726.00       -0.00684       -0.13724
   5727.00       -0.00537       -0.13663
   5728.00       -0.00391       -0.13602
   5729.00       -0.00195       -0.13542
   5730.00        0.00000       -0.13483
   5731.00        0.00195       -0.13423
   5732.00        0.00391       -0.13365
   5733.00        0.00586       -0.13307
   5734.00        0.00781       -0.13249
   5735.00        0.00977       -0.13191
   5736.00        0.01172       -0.13133
   5737.00        0.01367       -0.13074
   5738.00        0.01562       -0.13016
   5739.00        0.01758       -0.12956
   5740.00        0.01953       -0.12895
   5741.00        0.02148       -0.12833
   5742.00        0.02344       -0.12770
   5743.00        0.02539       -0.12704
   5744.00        0.02734       -0.12639
   5745.00        0.02930       -0.12570
   5746.00        0.03125       -0.12500
   5747.00        0.03320       -0.12427
   5748.00        0.03516       -0.12350
   5749.00        0.03711       -0.12273
   5750.00        0.03906       -0.12192
   5751.00        0.04102       -0.12108
   5752.00        0.04248       -0.12019
   5753.00        0.04395       -0.11929
   5754.00        0.04541       -0.11833
   5755.00        0.04688       -0.11736
   5756.00        0.04834       -0.11633
   5757.00        0.04980       -0.11526
   5758.00        0.05127       -0.11415
   5759.00        0.05225       -0.11299
   5760.00        0.05322       -0.11180
   5761.00        0.05420       -0.11055
   5762.00        0.05518       -0.10925
   5763.00        0.05615       -0.10793
   5764.00        0.05713       -0.10654
   5765.00        0.05762       -0.10509
   5766.00        0.05811       -0.10361
   5767.00        0.05859       -0.10207
   5768.00        0.05908       -0.10048
   5769.00        0.05957       -0.09885
   5770.00        0.05957       -0.09715
   5771.00        0.05957       -0.09541
   5772.00        0.05957       -0.09363
   5773.00        0.05957       -0.09180
   5774.00        0.05957       -0.08990
   5775.00        0.05908       -0.08798
   5776.00        0.05859       -0.08600
   5777.00        0.05811       -0.08397
   5778.00        0.05762       -0.08191
   5779.00        0.05713       -0.07979
   5780.00        0.05615       -0.07764
   5781.00        0.05518       -0.07544
   5782.00        0.05420       -0.07321
   5783.00        0.05322       -0.07095
   5784.00        0.05225       -0.06865
   5785.00        0.05078       -0.06631
   5786.00        0.04932       -0.06393
   5787.00        0.04785       -0.06155
   5788.00        0.04639       -0.05913
   5789.00        0.04492       -0.05669
   5790.00        0.04346       -0.05421
   5791.00        0.04199       -0.05173
   5792.00        0.04004       -0.04924
   5793.00        0.03809       -0.04672
   5794.00        0.03613       -0.04419
   5795.00        0.03418       -0.04166
   5796.00        0.03223       -0.03912
   5797.00        0.03027       -0.03658
   5798.00        0.02832       -0.03404
   5799.00        0.02637       -0.03149
   5800.00        0.02441       -0.02896
   5801.00        0.02246       -0.02643
   5802.00        0.02051       -0.02391
   5803.00        0.01855       -0.02141
   5804.00        0.01611       -0.01892
   5805.00        0.01367       -0.01645
   5806.00        0.01123       -0.01401
   5807.00        0.00879       -0.01158
   5808.00        0.00635       -0.00919
   5809.00        0.00391       -0.00682
   5810.00        0.00146       -0.00447
   5811.00       -0.00098       -0.00217
   5812.00       -0.00293        0.00011
   5813.00       -0.00488        0.00233
   5814.00       -0.00684        0.00453
   5815.00       -0.00879        0.00668
   5816.00       -0.01074        0.00879
   5817.00       -0.01270        0.01086
   5818.00       -0.01465        0.01288
   5819.00       -0.01660        0.01486
   5820.00       -0.01855        0.01678
   5821.00       -0.02051        0.01866
   5822.00       -0.02246        0.02048
   5823.00       -0.02441        0.02225
   5824.00       -0.02637        0.02397
   5825.00       -0.02832        0.02563
   5826.00       -0.02979        0.02725
   5827.00       -0.03125        0.02881
   5828.00       -0.03271        0.03032
   5829.00       -0.03418        0.03177
   5830.00       -0.03564        0.03317
   5831.00       -0.03711        0.03452
   5832.00       -0.03857        0.03580
   5833.00       -0.04004        0.03703
   5834.00       -0.04102        0.03821
   5835.00       -0.04199        0.03934
   5836.00       -0.04297        0.04042
   5837.00       -0.04395        0.04144
   5838.00       -0.04492        0.04242
   5839.00       -0.04590        0.04335
   5840.00       -0.04688        0.04424
   5841.00       -0.04736        0.04506
   5842.00       -0.04785        0.04585
   5843.00       -0.04834        0.04660
   5844.00       -0.04883        0.04730
   5845.00       -0.04932        0.04797
   5846.00       -0.04980        0.04860
   5847.00       -0.04980        0.04919
   5848.00       -0.04980        0.04976
   5849.00       -0.04980        0.05028
   5850.00       -0.04980        0.05078
   5851.00       -0.04980        0.05125
   5852.00       -0.04980        0.05170
   5853.00       -0.04932        0.05212
   5854.00       -0.04883        0.05252
   5855.00       -0.04834        0.05292
   5856.00       -0.04785        0.05328
   5857.00       -0.04736        0.05363
   5858.00       -0.04688        0.05399
   5859.00       -0.04639        0.05432
   5860.00       -0.04541        0.05466
   5861.00       -0.04443        0.05499
   5862.00       -0.04346        0.05533
   5863.00       -0.04248        0.05566
   5864.00       -0.04150        0.05600
   5865.00       -0.04053        0.05635
   5866.00       -0.03955        0.05670
   5867.00       -0.03809        0.05708
   5868.00       -0.03662        0.05746
   5869.00       -0.03516        0.05786
   5870.00       -0.03369        0.05829
   5871.00       -0.03223        0.05873
   5872.00       -0.03076        0.05919
   5873.00       -0.02930        0.05968
   5874.00       -0.02783        0.06020
   5875.00       -0.02637        0.06075
   5876.00       -0.02490        0.06133
   5877.00       -0.02344        0.06194
   5878.00       -0.02148        0.06258
   5879.00       -0.01953        0.06326
   5880.00       -0.01758        0.06398
   5881.00       -0.01562        0.06474
   5882.00       -0.01367        0.06554
   5883.00       -0.01172        0.06638
   5884.00       -0.00977        0.06726
   5885.00       -0.00781        0.06818
   5886.00       -0.00586        0.06914
   5887.00       -0.00391        0.07014
   5888.00       -0.00195        0.07120
   5889.00        0.00000        0.07230
   5890.00        0.00195        0.07343
   5891.00        0.00391        0.07460
   5892.00        0.00586        0.07582
   5893.00        0.00781        0.07709
   5894.00        0.00977        0.07838
   5895.00        0.01123        0.07974
   5896.00        0.01270        0.08112
   5897.00        0.01416        0.08255
   5898.00        0.01562        0.08400
   5899.00        0.01709        0.08549
   5900.00        0.01855        0.08702
   5901.00        0.02002        0.08859
   5902.00        0.02148        0.09018
   5903.00        0.02295        0.09180
   5904.00        0.02441        0.09343
   5905.00        0.02539        0.09511
   5906.00        0.02637        0.09679
   5907.00        0.02734        0.09850
   5908.00        0.02832        0.10020
   5909.00        0.02930        0.10194
   5910.00        0.03027        0.10368
   5911.00        0.03076        0.10542
   5912.00        0.03125        0.10718
   5913.00        0.03174        0.10892
   5914.00        0.03223        0.11066
   5915.00        0.03271        0.11240
   5916.00        0.03320        0.11412
   5917.00        0.03320        0.11581
   5918.00        0.03320        0.11751
   5919.00        0.03320        0.11917
   5920.00        0.03320        0.12080
   5921.00        0.03320        0.12241
   5922.00        0.03320        0.12398
   5923.00        0.03271        0.12550
   5924.00        0.03223        0.12698
   5925.00        0.03174        0.12843
   5926.00        0.03125        0.12982
   5927.00        0.03076        0.13115
   5928.00        0.02979        0.13242
   5929.00        0.02881        0.13364
   5930.00        0.02783        0.13477
   5931.00        0.02686        0.13585
   5932.00        0.02588        0.13684
   5933.00        0.02490        0.13776
   5934.00        0.02344        0.13860
   5935.00        0.02197        0.13934
   5936.00        0.02051        0.14001
   5937.00        0.01904        0.14058
   5938.00        0.01758        0.14107
   5939.00        0.01611        0.14145
   5940.00        0.01465        0.14172
   5941.00        0.01318        0.14191
   5942.00        0.01123        0.14197
   5943.00        0.00928        0.14194
   5944.00        0.00732        0.14180
   5945.00        0.00537        0.14154
   5946.00        0.00342        0.14117
   5947.00        0.00146        0.14069
   5948.00       -0.00049        0.14009
   5949.00       -0.00244        0.13937
   5950.00       -0.00439        0.13855
   5951.00       -0.00635        0.13759
   5952.00       -0.00830        0.13652
   5953.00       -0.01025        0.13533
   5954.00       -0.01221        0.13403
   5955.00       -0.01416        0.13261
   5956.00       -0.01611        0.13107
   5957.00       -0.01807        0.12941
   5958.00       -0.02002        0.12764
   5959.00       -0.02197        0.12576
   5960.00       -0.02393        0.12376
   5961.00       -0.02588        0.12167
   5962.00       -0.02783        0.11946
   5963.00       -0.02930        0.11716
   5964.00       -0.03076        0.11475
   5965.00       -0.03223        0.11223
   5966.00       -0.03369        0.10963
   5967.00       -0.03516        0.10695
   5968.00       -0.03662        0.10417
   5969.00       -0.03809        0.10130
   5970.00       -0.03906        0.09837
   5971.00       -0.04004        0.09537
   5972.00       -0.04102        0.09229
   5973.00       -0.04199        0.08914
   5974.00       -0.04297        0.08594
   5975.00       -0.04346        0.08269
   5976.00       -0.04395        0.07939
   5977.00       -0.04443        0.07607
   5978.00       -0.04492        0.07269
   5979.00       -0.04541        0.06929
   5980.00       -0.04541        0.06587
   5981.00       -0.04541        0.06242
   5982.00       -0.04541        0.05898
   5983.00       -0.04541        0.05553
   5984.00       -0.04492        0.05208
   5985.00       -0.04443        0.04863
   5986.00       -0.04395        0.04521
   5987.00       -0.04346        0.04181
   5988.00       -0.04248        0.03844
   5989.00       -0.04150        0.03511
   5990.00       -0.04053        0.03181
   5991.00       -0.03955        0.02858
   5992.00       -0.03857        0.02539
   5993.00       -0.03711        0.02226
   5994.00       -0.03564        0.01921
   5995.00       -0.03418        0.01624
   5996.00       -0.03271        0.01334
   5997.00       -0.03125        0.01051
   5998.00       -0.02930        0.00780
   5999.00       -0.02734        0.00517
   6000.00       -0.02539        0.00266
   6001.00       -0.02344        0.00024
   6002.00       -0.02148       -0.00204
   6003.00       -0.01953       -0.00423
   6004.00       -0.01758       -0.00627
   6005.00       -0.01514       -0.00819
   6006.00       -0.01270       -0.00999
   6007.00       -0.01025       -0.01166
   6008.00       -0.00781       -0.01317
   6009.00       -0.00537       -0.01454
   6010.00       -0.00293       -0.01578
   6011.00       -0.00049       -0.01686
   6012.00        0.00195       -0.01781
   6013.00        0.00439       -0.01859
   6014.00        0.00684       -0.01921
   6015.00        0.00928       -0.01968
   6016.00        0.01172       -0.02000
   6017.00        0.01416       -0.02017
   6018.00        0.01660       -0.02019
   6019.00        0.01904       -0.02003
   6020.00        0.02148       -0.01973
   6021.00        0.02393       -0.01927
   6022.00        0.02637       -0.01866
   6023.00        0.02832       -0.01790
   6024.00        0.03027       -0.01700
   6025.00        0.03223       -0.01593
   6026.00        0.03418       -0.01472
   6027.00        0.03613       -0.01338
   6028.00        0.03809       -0.01189
   6029.00        0.04004       -0.01025
   6030.00        0.04150       -0.00850
   6031.00        0.04297       -0.00661
   6032.00        0.04443       -0.00461
   6033.00        0.04590       -0.00247
   6034.00        0.04736       -0.00023
   6035.00        0.04883        0.00214
   6036.00        0.04980        0.00459
   6037.00        0.05078        0.00716
   6038.00        0.05176        0.00981
   6039.00        0.05273        0.01256
   6040.00        0.05322        0.01538
   6041.00        0.05371        0.01830
   6042.00        0.05420        0.02127
   6043.00        0.05469        0.02431
   6044.00        0.05469        0.02740
   6045.00        0.05469        0.03055
   6046.00        0.05469        0.03374
   6047.00        0.05469        0.03697
   6048.00        0.05469        0.04024
   6049.00        0.05420        0.04352
   6050.00        0.05371        0.04683
   6051.00        0.05322        0.05016
   6052.00        0.05273        0.05348
   6053.00        0.05225        0.05679
   6054.00        0.05127        0.06012
   6055.00        0.05029        0.06342
   6056.00        0.04932        0.06671
   6057.00        0.04834        0.06996
   6058.00        0.04736        0.07320
   6059.00        0.04590        0.07639
   6060.00        0.04443        0.07954
   6061.00        0.04297        0.08264
   6062.00        0.04150        0.08569
   6063.00        0.04004        0.08868
   6064.00        0.03857        0.09161
   6065.00        0.03662        0.09447
   6066.00        0.03467        0.09726
   6067.00        0.03271        0.09998
   6068.00        0.03076        0.10262
   6069.00        0.02881        0.10516
   6070.00        0.02686        0.10764
   6071.00        0.02490        0.11002
   6072.00        0.02295        0.11230
   6073.00        0.02100        0.11449
   6074.00        0.01904        0.11659
   6075.00        0.01709        0.11858
   6076.00        0.01514        0.12048
   6077.00        0.01318        0.12228
   6078.00        0.01123        0.12398
   6079.00        0.00928        0.12556
   6080.00        0.00732        0.12706
   6081.00        0.00537        0.12845
   6082.00        0.00342        0.12973
   6083.00        0.00146        0.13092
   6084.00       -0.00049        0.13200
   6085.00       -0.00244        0.13298
   6086.00       -0.00439        0.13387
   6087.00       -0.00635        0.13464
   6088.00       -0.00830        0.13533
   6089.00       -0.00977        0.13593
   6090.00       -0.01123        0.13641
   6091.00       -0.01270        0.13683
   6092.00       -0.01416        0.13715
   6093.00       -0.01562        0.13739
   6094.00       -0.01709        0.13754
   6095.00       -0.01855        0.13762
   6096.00       -0.01953        0.13760
   6097.00       -0.02051        0.13754
   6098.00       -0.02148        0.13739
   6099.00       -0.02246        0.13718
   6100.00       -0.02344        0.13692
   6101.00       -0.02441        0.13658
   6102.00       -0.02539        0.13620
   6103.00       -0.02588        0.13576
   6104.00       -0.02637        0.13528
   6105.00       -0.02686        0.13475
   6106.00       -0.02734        0.13420
   6107.00       -0.02783        0.13359
   6108.00       -0.02783        0.13297
   6109.00       -0.02783        0.13231
   6110.00       -0.02783        0.13164
   6111.00       -0.02783        0.13094
   6112.00       -0.02783        0.13022
   6113.00       -0.02783        0.12950
   6114.00       -0.02734        0.12877
   6115.00       -0.02686        0.12804
   6116.00       -0.02637        0.12730
   6117.00       -0.02588        0.12659
   6118.00       -0.02539        0.12585
   6119.00       -0.02490        0.12515
   6120.00       -0.02393        0.12445
   6121.00       -0.02295        0.12378
   6122.00       -0.02197        0.12311
   6123.00       -0.02100        0.12248
   6124.00       -0.02002        0.12186
   6125.00       -0.01904        0.12128
   6126.00       -0.01807        0.12073
   6127.00       -0.01709        0.12021
   6128.00       -0.01611        0.11972
   6129.00       -0.01465        0.11928
   6130.00       -0.01318        0.11887
   6131.00       -0.01172        0.11850
   6132.00       -0.01025        0.11818
   6133.00       -0.00879        0.11790
   6134.00       -0.00732        0.11766
   6135.00       -0.00586        0.11748
   6136.00       -0.00439        0.11734
   6137.00       -0.00293        0.11723
   6138.00       -0.00146        0.11720
   6139.00        0.00000        0.11720
   6140.00        0.00146        0.11726
   6141.00        0.00293        0.11737
   6142.00        0.00439        0.11752
   6143.00        0.00586        0.11772
   6144.00        0.00732        0.11798
   6145.00        0.00879        0.11829
   6146.00        0.01025        0.11864
   6147.00        0.01172        0.11905
   6148.00        0.01318        0.11949
   6149.00        0.01465        0.12000
   6150.00        0.01611        0.12053
   6151.00        0.01758        0.12112
   6152.00        0.01904        0.12175
   6153.00        0.02051        0.12242
   6154.00        0.02197        0.12314
   6155.00        0.02295        0.12390
   6156.00        0.02393        0.12469
   6157.00        0.02490        0.12552
   6158.00        0.02588        0.12639
   6159.00        0.02686        0.12727
   6160.00        0.02783        0.12820
   6161.00        0.02881        0.12917
   6162.00        0.02979        0.13014
   6163.00        0.03027        0.13115
   6164.00        0.03076        0.13219
   6165.00        0.03125        0.13324
   6166.00        0.03174        0.13431
   6167.00        0.03223        0.13539
   6168.00        0.03271        0.13649
   6169.00        0.03320        0.13760
   6170.00        0.03320        0.13873
   6171.00        0.03320        0.13986
   6172.00        0.03320        0.14099
   6173.00        0.03320        0.14214
   6174.00        0.03320        0.14326
   6175.00        0.03320        0.14441
   6176.00        0.03271        0.14554
   6177.00        0.03223        0.14665
   6178.00        0.03174        0.14777
   6179.00        0.03125        0.14886
   6180.00        0.03076        0.14996
   6181.00        0.03027        0.15103
   6182.00        0.02930        0.15208
   6183.00        0.02832        0.15311
   6184.00        0.02734        0.15411
   6185.00        0.02637        0.15509
   6186.00        0.02539        0.15605
   6187.00        0.02441        0.15697
   6188.00        0.02344        0.15787
   6189.00        0.02246        0.15872
   6190.00        0.02100        0.15953
   6191.00        0.01953        0.16031
   6192.00        0.01807        0.16106
   6193.00        0.01660        0.16176
   6194.00        0.01514        0.16241
   6195.00        0.01367        0.16301
   6196.00        0.01221        0.16357
   6197.00        0.01074        0.16409
   6198.00        0.00928        0.16455
   6199.00        0.00781        0.16496
   6200.00        0.00635        0.16531
   6201.00        0.00439        0.16562
   6202.00        0.00244        0.16586
   6203.00        0.00049        0.16605
   6204.00       -0.00146        0.16618
   6205.00       -0.00342        0.16626
   6206.00       -0.00537        0.16626
   6207.00       -0.00732        0.16621
   6208.00       -0.00928        0.16611
   6209.00       -0.01123        0.16594
   6210.00       -0.01318        0.16571
   6211.00       -0.01465        0.16542
   6212.00       -0.01611        0.16507
   6213.00       -0.01758        0.16466
   6214.00       -0.01904        0.16418
   6215.00       -0.02051        0.16364
   6216.00       -0.02197        0.16304
   6217.00       -0.02344        0.16238
   6218.00       -0.02490        0.16167
   6219.00       -0.02637        0.16089
   6220.00       -0.02783        0.16006
   6221.00       -0.02930        0.15916
   6222.00       -0.03027        0.15822
   6223.00       -0.03125        0.15723
   6224.00       -0.03223        0.15617
   6225.00       -0.03320        0.15508
   6226.00       -0.03418        0.15393
   6227.00       -0.03516        0.15274
   6228.00       -0.03564        0.15149
   6229.00       -0.03613        0.15021
   6230.00       -0.03662        0.14890
   6231.00       -0.03711        0.14754
   6232.00       -0.03760        0.14615
   6233.00       -0.03809        0.14471
   6234.00       -0.03809        0.14326
   6235.00       -0.03809        0.14180
   6236.00       -0.03809        0.14029
   6237.00       -0.03809        0.13878
   6238.00       -0.03809        0.13724
   6239.00       -0.03760        0.13570
   6240.00       -0.03711        0.13414
   6241.00       -0.03662        0.13258
   6242.00       -0.03613        0.13101
   6243.00       -0.03564        0.12946
   6244.00       -0.03467        0.12790
   6245.00       -0.03369        0.12636
   6246.00       -0.03271        0.12483
   6247.00       -0.03174        0.12331
   6248.00       -0.03076        0.12181
   6249.00       -0.02979        0.12035
   6250.00       -0.02832        0.11890
   6251.00       -0.02686        0.11749
   6252.00       -0.02539        0.11612
   6253.00       -0.02393        0.11478
   6254.00       -0.02246        0.11348
   6255.00       -0.02100        0.11223
   6256.00       -0.01953        0.11104
   6257.00       -0.01807        0.10989
   6258.00       -0.01611        0.10880
   6259.00       -0.01416        0.10776
   6260.00       -0.01221        0.10680
   6261.00       -0.01025        0.10588
   6262.00       -0.00830        0.10504
   6263.00       -0.00635        0.10426
   6264.00       -0.00439        0.10356
   6265.00       -0.00244        0.10294
   6266.00       -0.00049        0.10237
   6267.00        0.00146        0.10190
   6268.00        0.00342        0.10150
   6269.00        0.00537        0.10117
   6270.00        0.00732        0.10092
   6271.00        0.00928        0.10077
   6272.00        0.01123        0.10068
   6273.00        0.01318        0.10068
   6274.00        0.01514        0.10075
   6275.00        0.01709        0.10091
   6276.00        0.01904        0.10115
   6277.00        0.02100        0.10146
   6278.00        0.02295        0.10185
   6279.00        0.02490        0.10233
   6280.00        0.02637        0.10287
   6281.00        0.02783        0.10349
   6282.00        0.02930        0.10417
   6283.00        0.03076        0.10493
   6284.00        0.03223        0.10576
   6285.00        0.03369        0.10664
   6286.00        0.03516        0.10759
   6287.00        0.03613        0.10860
   6288.00        0.03711        0.10965
   6289.00        0.03809        0.11076
   6290.00        0.03906        0.11192
   6291.00        0.04004        0.11311
   6292.00        0.04102        0.11435
   6293.00        0.04150        0.11562
   6294.00        0.04199        0.11693
   6295.00        0.04248        0.11826
   6296.00        0.04297        0.11960
   6297.00        0.04297        0.12097
   6298.00        0.04297        0.12234
   6299.00        0.04297        0.12373
   6300.00        0.04297        0.12512
   6301.00        0.04297        0.12650
   6302.00        0.04248        0.12788
   6303.00        0.04199        0.12924
   6304.00        0.04150        0.13060
   6305.00        0.04102        0.13193
   6306.00        0.04053        0.13324
   6307.00        0.03955        0.13451
   6308.00        0.03857        0.13574
   6309.00        0.03760        0.13695
   6310.00        0.03662        0.13811
   6311.00        0.03564        0.13922
   6312.00        0.03467        0.14029
   6313.00        0.03320        0.14131
   6314.00        0.03174        0.14226
   6315.00        0.03027        0.14316
   6316.00        0.02881        0.14398
   6317.00        0.02734        0.14476
   6318.00        0.02588        0.14546
   6319.00        0.02441        0.14609
   6320.00        0.02246        0.14665
   6321.00        0.02051        0.14713
   6322.00        0.01855        0.14754
   6323.00        0.01660        0.14789
   6324.00        0.01465        0.14815
   6325.00        0.01270        0.14833
   6326.00        0.01074        0.14844
   6327.00        0.00879        0.14847
   6328.00        0.00684        0.14842
   6329.00        0.00488        0.14830
   6330.00        0.00293        0.14812
   6331.00        0.00098        0.14786
   6332.00       -0.00098        0.14752
   6333.00       -0.00293        0.14713
   6334.00       -0.00488        0.14667
   6335.00       -0.00684        0.14613
   6336.00       -0.00879        0.14555
   6337.00       -0.01074        0.14490
   6338.00       -0.01270        0.14421
   6339.00       -0.01465        0.14346
   6340.00       -0.01660        0.14267
   6341.00       -0.01855        0.14185
   6342.00       -0.02051        0.14098
   6343.00       -0.02197        0.14009
   6344.00       -0.02344        0.13916
   6345.00       -0.02490        0.13821
   6346.00       -0.02637        0.13725
   6347.00       -0.02783        0.13629
   6348.00       -0.02930        0.13530
   6349.00       -0.03076        0.13432
   6350.00       -0.03174        0.13335
   6351.00       -0.03271        0.13239
   6352.00       -0.03369        0.13144
   6353.00       -0.03467        0.13052
   6354.00       -0.03564        0.12962
   6355.00       -0.03662        0.12875
   6356.00       -0.03711        0.12793
   6357.00       -0.03760        0.12714
   6358.00       -0.03809        0.12640
   6359.00       -0.03857        0.12572
   6360.00       -0.03906        0.12511
   6361.00       -0.03955        0.12454
   6362.00       -0.03955        0.12405
   6363.00       -0.03955        0.12363
   6364.00       -0.03955        0.12329
   6365.00       -0.03955        0.12303
   6366.00       -0.03955        0.12286
   6367.00       -0.03955        0.12277
   6368.00       -0.03906        0.12279
   6369.00       -0.03857        0.12289
   6370.00       -0.03809        0.12309
   6371.00       -0.03760        0.12340
   6372.00       -0.03711        0.12379
   6373.00       -0.03662        0.12430
   6374.00       -0.03564        0.12491
   6375.00       -0.03467        0.12564
   6376.00       -0.03369        0.12646
   6377.00       -0.03271        0.12740
   6378.00       -0.03174        0.12843
   6379.00       -0.03076        0.12959
   6380.00       -0.02979        0.13084
   6381.00       -0.02881        0.13220
   6382.00       -0.02783        0.13367
   6383.00       -0.02637        0.13524
   6384.00       -0.02490        0.13690
   6385.00       -0.02344        0.13867
   6386.00       -0.02197        0.14052
   6387.00       -0.02051        0.14247
   6388.00       -0.01904        0.14452
   6389.00       -0.01758        0.14664
   6390.00       -0.01611        0.14883
   6391.00       -0.01465        0.15112
   6392.00       -0.01318        0.15347
   6393.00       -0.01172        0.15588
   6394.00       -0.01025        0.15836
   6395.00       -0.00879        0.16090
   6396.00       -0.00732        0.16348
   6397.00       -0.00586        0.16611
   6398.00       -0.00439        0.16878
   6399.00       -0.00293        0.17148
   6400.00       -0.00146        0.17419
   6401.00        0.00000        0.17694
   6402.00        0.00146        0.17970
   6403.00        0.00293        0.18246
   6404.00        0.00439        0.18523
   6405.00        0.00586        0.18799
   6406.00        0.00732        0.19072
   6407.00        0.00879        0.19345
   6408.00        0.00977        0.19615
   6409.00        0.01074        0.19881
   6410.00        0.01172        0.20143
   6411.00        0.01270        0.20401
   6412.00        0.01367        0.20654
   6413.00        0.01465        0.20901
   6414.00        0.01562        0.21143
   6415.00        0.01660        0.21376
   6416.00        0.01758        0.21602
   6417.00        0.01855        0.21820
   6418.00        0.01953        0.22029
   6419.00        0.02002        0.22231
   6420.00        0.02051        0.22421
   6421.00        0.02100        0.22603
   6422.00        0.02148        0.22774
   6423.00        0.02197        0.22934
   6424.00        0.02246        0.23083
   6425.00        0.02295        0.23221
   6426.00        0.02344        0.23347
   6427.00        0.02393        0.23462
   6428.00        0.02393        0.23564
   6429.00        0.02393        0.23654
   6430.00        0.02393        0.23732
   6431.00        0.02393        0.23798
   6432.00        0.02393        0.23851
   6433.00        0.02393        0.23892
   6434.00        0.02393        0.23920
   6435.00        0.02393        0.23935
   6436.00        0.02393        0.23940
   6437.00        0.02344        0.23930
   6438.00        0.02295        0.23909
   6439.00        0.02246        0.23877
   6440.00        0.02197        0.23833
   6441.00        0.02148        0.23776
   6442.00        0.02100        0.23709
   6443.00        0.02051        0.23633
   6444.00        0.02002        0.23544
   6445.00        0.01953        0.23447
   6446.00        0.01904        0.23338
   6447.00        0.01855        0.23222
   6448.00        0.01758        0.23097
   6449.00        0.01660        0.22963
   6450.00        0.01562        0.22821
   6451.00        0.01465        0.22673
   6452.00        0.01367        0.22517
   6453.00        0.01270        0.22356
   6454.00        0.01172        0.22188
   6455.00        0.01074        0.22015
   6456.00        0.00977        0.21838
   6457.00        0.00879        0.21657
   6458.00        0.00781        0.21474
   6459.00        0.00684        0.21286
   6460.00        0.00586        0.21097
   6461.00        0.00488        0.20906
   6462.00        0.00391        0.20715
   6463.00        0.00293        0.20523
   6464.00        0.00195        0.20332
   6465.00        0.00098        0.20142
   6466.00        0.00000        0.19952
   6467.00       -0.00098        0.19765
   6468.00       -0.00195        0.19580
   6469.00       -0.00293        0.19398
   6470.00       -0.00391        0.19220
   6471.00       -0.00488        0.19046
   6472.00       -0.00586        0.18877
   6473.00       -0.00732        0.18712
   6474.00       -0.00879        0.18552
   6475.00       -0.00977        0.18399
   6476.00       -0.01074        0.18251
   6477.00       -0.01172        0.18111
   6478.00       -0.01270        0.17978
   6479.00       -0.01367        0.17851
   6480.00       -0.01465        0.17732
   6481.00       -0.01562        0.17621
   6482.00       -0.01660        0.17519
   6483.00       -0.01758        0.17424
   6484.00       -0.01855        0.17337
   6485.00       -0.01953        0.17259
   6486.00       -0.02051        0.17191
   6487.00       -0.02148        0.17130
   6488.00       -0.02246        0.17079
   6489.00       -0.02344        0.17036
   6490.00       -0.02441        0.17001
   6491.00       -0.02539        0.16977
   6492.00       -0.02637        0.16960
   6493.00       -0.02734        0.16953
   6494.00       -0.02832        0.16954
   6495.00       -0.02930        0.16963
   6496.00       -0.02979        0.16980
   6497.00       -0.03027        0.17006
   6498.00       -0.03076        0.17039
   6499.00       -0.03125        0.17081
   6500.00       -0.03174        0.17128
   6501.00       -0.03223        0.17183
   6502.00       -0.03271        0.17245
   6503.00       -0.03320        0.17314
   6504.00       -0.03320        0.17387
   6505.00       -0.03320        0.17467
   6506.00       -0.03320        0.17552
   6507.00       -0.03320        0.17642
   6508.00       -0.03320        0.17737
   6509.00       -0.03320        0.17834
   6510.00       -0.03320        0.17937
   6511.00       -0.03320        0.18042
   6512.00       -0.03271        0.18150
   6513.00       -0.03223        0.18260
   6514.00       -0.03174        0.18372
   6515.00       -0.03125        0.18486
   6516.00       -0.03076        0.18599
   6517.00       -0.03027        0.18715
   6518.00       -0.02979        0.18829
   6519.00       -0.02881        0.18944
   6520.00       -0.02783        0.19057
   6521.00       -0.02686        0.19168
   6522.00       -0.02588        0.19279
   6523.00       -0.02490        0.19386
   6524.00       -0.02393        0.19493
   6525.00       -0.02295        0.19595
   6526.00       -0.02197        0.19695
   6527.00       -0.02100        0.19789
   6528.00       -0.01953        0.19881
   6529.00       -0.01807        0.19966
   6530.00       -0.01660        0.20049
   6531.00       -0.01514        0.20125
   6532.00       -0.01367        0.20197
   6533.00       -0.01221        0.20262
   6534.00       -0.01074        0.20322
   6535.00       -0.00928        0.20375
   6536.00       -0.00781        0.20422
   6537.00       -0.00635        0.20464
   6538.00       -0.00488        0.20497
   6539.00       -0.00342        0.20523
   6540.00       -0.00195        0.20544
   6541.00       -0.00049        0.20557
   6542.00        0.00098        0.20561
   6543.00        0.00244        0.20560
   6544.00        0.00391        0.20551
   6545.00        0.00537        0.20535
   6546.00        0.00684        0.20511
   6547.00        0.00830        0.20480
   6548.00        0.00977        0.20442
   6549.00        0.01123        0.20398
   6550.00        0.01270        0.20346
   6551.00        0.01367        0.20287
   6552.00        0.01465        0.20221
   6553.00        0.01562        0.20149
   6554.00        0.01660        0.20070
   6555.00        0.01758        0.19984
   6556.00        0.01855        0.19894
   6557.00        0.01953        0.19798
   6558.00        0.02051        0.19696
   6559.00        0.02100        0.19588
   6560.00        0.02148        0.19476
   6561.00        0.02197        0.19359
   6562.00        0.02246        0.19238
   6563.00        0.02295        0.19113
   6564.00        0.02344        0.18983
   6565.00        0.02393        0.18851
   6566.00        0.02393        0.18715
   6567.00        0.02393        0.18578
   6568.00        0.02393        0.18437
   6569.00        0.02393        0.18294
   6570.00        0.02393        0.18150
   6571.00        0.02393        0.18004
   6572.00        0.02344        0.17859
   6573.00        0.02295        0.17711
   6574.00        0.02246        0.17564
   6575.00        0.02197        0.17418
   6576.00        0.02148        0.17271
   6577.00        0.02100        0.17125
   6578.00        0.02051        0.16982
   6579.00        0.02002        0.16838
   6580.00        0.01904        0.16698
   6581.00        0.01807        0.16559
   6582.00        0.01709        0.16423
   6583.00        0.01611        0.16289
   6584.00        0.01514        0.16159
   6585.00        0.01416        0.16032
   6586.00        0.01318        0.15909
   6587.00        0.01221        0.15790
   6588.00        0.01123        0.15675
   6589.00        0.01025        0.15564
   6590.00        0.00928        0.15457
   6591.00        0.00830        0.15356
   6592.00        0.00732        0.15260
   6593.00        0.00635        0.15169
   6594.00        0.00537        0.15082
   6595.00        0.00439        0.15001
   6596.00        0.00342        0.14926
   6597.00        0.00244        0.14856
   6598.00        0.00146        0.14792
   6599.00        0.00049        0.14732
   6600.00       -0.00049        0.14680
   6601.00       -0.00146        0.14633
   6602.00       -0.00244        0.14590
   6603.00       -0.00342        0.14555
   6604.00       -0.00439        0.14525
   6605.00       -0.00537        0.14500
   6606.00       -0.00635        0.14481
   6607.00       -0.00684        0.14467
   6608.00       -0.00732        0.14458
   6609.00       -0.00781        0.14455
   6610.00       -0.00830        0.14456
   6611.00       -0.00879        0.14464
   6612.00       -0.00928        0.14474
   6613.00       -0.00977        0.14491
   6614.00       -0.01025        0.14511
   6615.00       -0.01025        0.14536
   6616.00       -0.01025        0.14565
   6617.00       -0.01025        0.14597
   6618.00       -0.01025        0.14633
   6619.00       -0.01025        0.14673
   6620.00       -0.01025        0.14716
   6621.00       -0.01025        0.14761
   6622.00       -0.00977        0.14810
   6623.00       -0.00928        0.14862
   6624.00       -0.00879        0.14915
   6625.00       -0.00830        0.14970
   6626.00       -0.00781        0.15028
   6627.00       -0.00732        0.15086
   6628.00       -0.00684        0.15147
   6629.00       -0.00586        0.15208
   6630.00       -0.00488        0.15271
   6631.00       -0.00391        0.15335
   6632.00       -0.00293        0.15398
   6633.00       -0.00195        0.15462
   6634.00       -0.00098        0.15526
   6635.00        0.00000        0.15590
   6636.00        0.00098        0.15654
   6637.00        0.00195        0.15718
   6638.00        0.00293        0.15781
   6639.00        0.00391        0.15843
   6640.00        0.00488        0.15904
   6641.00        0.00586        0.15965
   6642.00        0.00732        0.16025
   6643.00        0.00879        0.16083
   6644.00        0.01025        0.16139
   6645.00        0.01172        0.16196
   6646.00        0.01318        0.16251
   6647.00        0.01416        0.16304
   6648.00        0.01514        0.16356
   6649.00        0.01611        0.16406
   6650.00        0.01709        0.16457
   6651.00        0.01807        0.16504
   6652.00        0.01904        0.16551
   6653.00        0.02002        0.16597
   6654.00        0.02100        0.16641
   6655.00        0.02197        0.16684
   6656.00        0.02295        0.16727
   6657.00        0.02393        0.16769
   6658.00        0.02490        0.16809
   6659.00        0.02588        0.16850
   6660.00        0.02686        0.16890
   6661.00        0.02734        0.16930
   6662.00        0.02783        0.16969
   6663.00        0.02832        0.17009
   6664.00        0.02881        0.17049
   6665.00        0.02930        0.17088
   6666.00        0.02979        0.17130
   6667.00        0.03027        0.17171
   6668.00        0.03027        0.17213
   6669.00        0.03027        0.17256
   6670.00        0.03027        0.17302
   6671.00        0.03027        0.17349
   6672.00        0.03027        0.17397
   6673.00        0.03027        0.17447
   6674.00        0.02979        0.17500
   6675.00        0.02930        0.17555
   6676.00        0.02881        0.17613
   6677.00        0.02832        0.17673
   6678.00        0.02783        0.17737
   6679.00        0.02734        0.17802
   6680.00        0.02686        0.17873
   6681.00        0.02588        0.17946
   6682.00        0.02490        0.18022
   6683.00        0.02393        0.18103
   6684.00        0.02295        0.18187
   6685.00        0.02197        0.18275
   6686.00        0.02100        0.18367
   6687.00        0.02002        0.18465
   6688.00        0.01904        0.18565
   6689.00        0.01807        0.18669
   6690.00        0.01709        0.18779
   6691.00        0.01562        0.18892
   6692.00        0.01416        0.19009
   6693.00        0.01270        0.19133
   6694.00        0.01123        0.19258
   6695.00        0.00977        0.19389
   6696.00        0.00830        0.19525
   6697.00        0.00684        0.19664
   6698.00        0.00537        0.19806
   6699.00        0.00391        0.19954
   6700.00        0.00244        0.20105
   6701.00        0.00098        0.20259
   6702.00       -0.00049        0.20416
   6703.00       -0.00195        0.20578
   6704.00       -0.00342        0.20743
   6705.00       -0.00488        0.20909
   6706.00       -0.00586        0.21080
   6707.00       -0.00684        0.21252
   6708.00       -0.00781        0.21428
   6709.00       -0.00879        0.21603
   6710.00       -0.00977        0.21782
   6711.00       -0.01074        0.21962
   6712.00       -0.01172        0.22144
   6713.00       -0.01270        0.22325
   6714.00       -0.01367        0.22508
   6715.00       -0.01465        0.22690
   6716.00       -0.01562        0.22873
   6717.00       -0.01611        0.23055
   6718.00       -0.01660        0.23236
   6719.00       -0.01709        0.23416
   6720.00       -0.01758        0.23596
   6721.00       -0.01807        0.23773
   6722.00       -0.01855        0.23949
   6723.00       -0.01904        0.24121
   6724.00       -0.01953        0.24292
   6725.00       -0.02002        0.24458
   6726.00       -0.02002        0.24623
   6727.00       -0.02002        0.24783
   6728.00       -0.02002        0.24939
   6729.00       -0.02002        0.25092
   6730.00       -0.02002        0.25240
   6731.00       -0.02002        0.25383
   6732.00       -0.02002        0.25520
   6733.00       -0.02002        0.25653
   6734.00       -0.02002        0.25781
   6735.00       -0.02002        0.25903
   6736.00       -0.02002        0.26019
   6737.00       -0.02002        0.26129
   6738.00       -0.01953        0.26234
   6739.00       -0.01904        0.26332
   6740.00       -0.01855        0.26424
   6741.00       -0.01807        0.26509
   6742.00       -0.01758        0.26587
   6743.00       -0.01709        0.26659
   6744.00       -0.01660        0.26724
   6745.00       -0.01611        0.26784
   6746.00       -0.01562        0.26836
   6747.00       -0.01514        0.26881
   6748.00       -0.01465        0.26921
   6749.00       -0.01416        0.26955
   6750.00       -0.01367        0.26981
   6751.00       -0.01318        0.27000
   6752.00       -0.01270        0.27016
   6753.00       -0.01221        0.27023
   6754.00       -0.01172        0.27026
   6755.00       -0.01123        0.27023
   6756.00       -0.01074        0.27016
   6757.00       -0.01025        0.27002
   6758.00       -0.00977        0.26985
   6759.00       -0.00928        0.26962
   6760.00       -0.00879        0.26936
   6761.00       -0.00830        0.26904
   6762.00       -0.00830        0.26871
   6763.00       -0.00830        0.26833
   6764.00       -0.00830        0.26793
   6765.00       -0.00830        0.26749
   6766.00       -0.00830        0.26703
   6767.00       -0.00830        0.26656
   6768.00       -0.00830        0.26607
   6769.00       -0.00830        0.26556
   6770.00       -0.00830        0.26505
   6771.00       -0.00830        0.26453
   6772.00       -0.00830        0.26401
   6773.00       -0.00830        0.26349
   6774.00       -0.00830        0.26297
   6775.00       -0.00830        0.26247
   6776.00       -0.00830        0.26198
   6777.00       -0.00830        0.26149
   6778.00       -0.00830        0.26103
   6779.00       -0.00830        0.26060
   6780.00       -0.00830        0.26019
   6781.00       -0.00830        0.25981
   6782.00       -0.00830        0.25946
   6783.00       -0.00830        0.25914
   6784.00       -0.00830        0.25887
   6785.00       -0.00830        0.25862
   6786.00       -0.00830        0.25842
   6787.00       -0.00830        0.25826
   6788.00       -0.00879        0.25815
   6789.00       -0.00928        0.25807
   6790.00       -0.00977        0.25806
   6791.00       -0.01025        0.25809
   6792.00       -0.01074        0.25816
   6793.00       -0.01123        0.25829
   6794.00       -0.01172        0.25845
   6795.00       -0.01172        0.25868
   6796.00       -0.01172        0.25896
   6797.00       -0.01172        0.25928
   6798.00       -0.01172        0.25966
   6799.00       -0.01172        0.26007
   6800.00       -0.01172        0.26054
   6801.00       -0.01172        0.26106
   6802.00       -0.01172        0.26161
   6803.00       -0.01172        0.26222
   6804.00       -0.01172        0.26285
   6805.00       -0.01172        0.26353
   6806.00       -0.01172        0.26424
   6807.00       -0.01172        0.26498
   6808.00       -0.01172        0.26576
   6809.00       -0.01172        0.26656
   6810.00       -0.01172        0.26736
   6811.00       -0.01172        0.26820
   6812.00       -0.01172        0.26906
   6813.00       -0.01172        0.26993
   6814.00       -0.01172        0.27080
   6815.00       -0.01172        0.27167
   6816.00       -0.01172        0.27254
   6817.00       -0.01172        0.27341
   6818.00       -0.01172        0.27426
   6819.00       -0.01172        0.27510
   6820.00       -0.01172        0.27592
   6821.00       -0.01172        0.27672
   6822.00       -0.01172        0.27748
   6823.00       -0.01172        0.27821
   6824.00       -0.01172        0.27890
   6825.00       -0.01172        0.27956
   6826.00       -0.01172        0.28015
   6827.00       -0.01172        0.28070
   6828.00       -0.01172        0.28120
   6829.00       -0.01172        0.28163
   6830.00       -0.01172        0.28198
   6831.00       -0.01172        0.28227
   6832.00       -0.01172        0.28249
   6833.00       -0.01172        0.28262
   6834.00       -0.01172        0.28268
   6835.00       -0.01172        0.28264
   6836.00       -0.01172        0.28252
   6837.00       -0.01172        0.28229
   6838.00       -0.01172        0.28197
   6839.00       -0.01172        0.28156
   6840.00       -0.01123        0.28102
   6841.00       -0.01074        0.28038
   6842.00       -0.01025        0.27963
   6843.00       -0.00977        0.27878
   6844.00       -0.00928        0.27780
   6845.00       -0.00879        0.27672
   6846.00       -0.00830        0.27551
   6847.00       -0.00781        0.27419
   6848.00       -0.00732        0.27274
   6849.00       -0.00684        0.27116
   6850.00       -0.00635        0.26947
   6851.00       -0.00586        0.26765
   6852.00       -0.00537        0.26570
   6853.00       -0.00488        0.26364
   6854.00       -0.00439        0.26146
   6855.00       -0.00391        0.25916
   6856.00       -0.00342        0.25671
   6857.00       -0.00293        0.25417
   6858.00       -0.00244        0.25150
   6859.00       -0.00195        0.24870
   6860.00       -0.00146        0.24580
   6861.00       -0.00098        0.24278
   6862.00       -0.00049        0.23965
   6863.00        0.00000        0.23640
   6864.00        0.00049        0.23306
   6865.00        0.00098        0.22961
   6866.00        0.00146        0.22606
   6867.00        0.00195        0.22241
   6868.00        0.00244        0.21866
   6869.00        0.00293        0.21483
   6870.00        0.00342        0.21089
   6871.00        0.00391        0.20688
   6872.00        0.00439        0.20279
   6873.00        0.00488        0.19862
   6874.00        0.00537        0.19438
   6875.00        0.00586        0.19008
   6876.00        0.00635        0.18570
   6877.00        0.00684        0.18127
   6878.00        0.00732        0.17679
   6879.00        0.00781        0.17226
   6880.00        0.00830        0.16766
   6881.00        0.00879        0.16304
   6882.00        0.00928        0.15839
   6883.00        0.00977        0.15369
   6884.00        0.01025        0.14896
   6885.00        0.01074        0.14421
   6886.00        0.01123        0.13945
   6887.00        0.01172        0.13467
   6888.00        0.01270        0.12988
   6889.00        0.01367        0.12508
   6890.00        0.01465        0.12029
   6891.00        0.01562        0.11549
   6892.00        0.01660        0.11070
   6893.00        0.01758        0.10593
   6894.00        0.01855        0.10117
   6895.00        0.01953        0.09644
   6896.00        0.02051        0.09172
   6897.00        0.02148        0.08702
   6898.00        0.02246        0.08237
   6899.00        0.02344        0.07774
   6900.00        0.02441        0.07317
   6901.00        0.02539        0.06863
   6902.00        0.02637        0.06413
   6903.00        0.02734        0.05969
   6904.00        0.02832        0.05530
   6905.00        0.02930        0.05095
   6906.00        0.03027        0.04668
   6907.00        0.03125        0.04245
   6908.00        0.03223        0.03830
   6909.00        0.03320        0.03421
   6910.00        0.03418        0.03020
   6911.00        0.03516        0.02625
   6912.00        0.03613        0.02237
   6913.00        0.03711        0.01857
   6914.00        0.03809        0.01485
   6915.00        0.03906        0.01120
   6916.00        0.04004        0.00764
   6917.00        0.04053        0.00417
   6918.00        0.04102        0.00078
   6919.00        0.04150       -0.00252
   6920.00        0.04199       -0.00574
   6921.00        0.04248       -0.00887
   6922.00        0.04297       -0.01190
   6923.00        0.04346       -0.01485
   6924.00        0.04395       -0.01770
   6925.00        0.04443       -0.02045
   6926.00        0.04443       -0.02312
   6927.00        0.04443       -0.02568
   6928.00        0.04443       -0.02814
   6929.00        0.04443       -0.03050
   6930.00        0.04443       -0.03278
   6931.00        0.04443       -0.03494
   6932.00        0.04443       -0.03702
   6933.00        0.04443       -0.03899
   6934.00        0.04395       -0.04085
   6935.00        0.04346       -0.04262
   6936.00        0.04297       -0.04428
   6937.00        0.04248       -0.04584
   6938.00        0.04199       -0.04730
   6939.00        0.04150       -0.04865
   6940.00        0.04102       -0.04991
   6941.00        0.04053       -0.05106
   6942.00        0.03955       -0.05211
   6943.00        0.03857       -0.05304
   6944.00        0.03760       -0.05388
   6945.00        0.03662       -0.05463
   6946.00        0.03564       -0.05525
   6947.00        0.03467       -0.05579
   6948.00        0.03369       -0.05623
   6949.00        0.03271       -0.05655
   6950.00        0.03174       -0.05678
   6951.00        0.03076       -0.05692
   6952.00        0.02930       -0.05693
   6953.00        0.02783       -0.05687
   6954.00        0.02637       -0.05670
   6955.00        0.02490       -0.05643
   6956.00        0.02344       -0.05606
   6957.00        0.02197       -0.05560
   6958.00        0.02051       -0.05504
   6959.00        0.01904       -0.05440
   6960.00        0.01758       -0.05365
   6961.00        0.01611       -0.05281
   6962.00        0.01465       -0.05188
   6963.00        0.01318       -0.05087
   6964.00        0.01172       -0.04976
   6965.00        0.01025       -0.04857
   6966.00        0.00879       -0.04730
   6967.00        0.00732       -0.04594
   6968.00        0.00586       -0.04449
   6969.00        0.00439       -0.04298
   6970.00        0.00293       -0.04138
   6971.00        0.00146       -0.03970
   6972.00        0.00000       -0.03796
   6973.00       -0.00098       -0.03613
   6974.00       -0.00195       -0.03424
   6975.00       -0.00293       -0.03229
   6976.00       -0.00391       -0.03027
   6977.00       -0.00488       -0.02818
   6978.00       -0.00586       -0.02603
   6979.00       -0.00684       -0.02383
   6980.00       -0.00781       -0.02156
   6981.00       -0.00879       -0.01926
   6982.00       -0.00928       -0.01689
   6983.00       -0.00977       -0.01448
   6984.00       -0.01025       -0.01202
   6985.00       -0.01074       -0.00952
   6986.00       -0.01123       -0.00697
   6987.00       -0.01172       -0.00439
   6988.00       -0.01221       -0.00179
   6989.00       -0.01221        0.00085
   6990.00       -0.01221        0.00354
   6991.00       -0.01221        0.00624
   6992.00       -0.01221        0.00896
   6993.00       -0.01221        0.01170
   6994.00       -0.01221        0.01447
   6995.00       -0.01221        0.01724
   6996.00       -0.01221        0.02003
   6997.00       -0.01172        0.02284
   6998.00       -0.01123        0.02565
   6999.00       -0.01074        0.02846
   7000.00       -0.01025        0.03128
   7001.00       -0.00977        0.03409
   7002.00       -0.00928        0.03691
   7003.00       -0.00879        0.03972
   7004.00       -0.00830        0.04251
   7005.00       -0.00781        0.04530
   7006.00       -0.00732        0.04810
   7007.00       -0.00635        0.05086
   7008.00       -0.00537        0.05360
   7009.00       -0.00439        0.05634
   7010.00       -0.00342        0.05905
   7011.00       -0.00244        0.06175
   7012.00       -0.00146        0.06441
   7013.00       -0.00049        0.06706
   7014.00        0.00049        0.06967
   7015.00        0.00146        0.07227
   7016.00        0.00244        0.07481
   7017.00        0.00342        0.07735
   7018.00        0.00439        0.07983
   7019.00        0.00537        0.08231
   7020.00        0.00635        0.08473
   7021.00        0.00732        0.08713
   7022.00        0.00830        0.08949
   7023.00        0.00928        0.09181
   7024.00        0.01025        0.09410
   7025.00        0.01123        0.09634
   7026.00        0.01172        0.09856
   7027.00        0.01221        0.10074
   7028.00        0.01270        0.10287
   7029.00        0.01318        0.10498
   7030.00        0.01367        0.10704
   7031.00        0.01416        0.10907
   7032.00        0.01465        0.11107
   7033.00        0.01514        0.11302
   7034.00        0.01562        0.11494
   7035.00        0.01611        0.11684
   7036.00        0.01660        0.11868
   7037.00        0.01660        0.12050
   7038.00        0.01660        0.12228
   7039.00        0.01660        0.12404
   7040.00        0.01660        0.12575
   7041.00        0.01660        0.12744
   7042.00        0.01660        0.12910
   7043.00        0.01660        0.13074
   7044.00        0.01660        0.13234
   7045.00        0.01660        0.13393
   7046.00        0.01660        0.13547
   7047.00        0.01611        0.13701
   7048.00        0.01562        0.13850
   7049.00        0.01514        0.14000
   7050.00        0.01465        0.14146
   7051.00        0.01416        0.14291
   7052.00        0.01367        0.14435
   7053.00        0.01318        0.14577
   7054.00        0.01270        0.14717
   7055.00        0.01221        0.14856
   7056.00        0.01172        0.14993
   7057.00        0.01123        0.15131
   7058.00        0.01074        0.15266
   7059.00        0.01025        0.15401
   7060.00        0.00977        0.15536
   7061.00        0.00928        0.15671
   7062.00        0.00879        0.15804
   7063.00        0.00830        0.15938
   7064.00        0.00781        0.16072
   7065.00        0.00732        0.16205
   7066.00        0.00684        0.16339
   7067.00        0.00635        0.16473
   7068.00        0.00586        0.16608
   7069.00        0.00537        0.16742
   7070.00        0.00488        0.16878
   7071.00        0.00391        0.17014
   7072.00        0.00293        0.17151
   7073.00        0.00195        0.17288
   7074.00        0.00098        0.17427
   7075.00        0.00049        0.17567
   7076.00        0.00000        0.17708
   7077.00       -0.00049        0.17848
   7078.00       -0.00098        0.17992
   7079.00       -0.00146        0.18135
   7080.00       -0.00195        0.18279
   7081.00       -0.00244        0.18425
   7082.00       -0.00293        0.18571
   7083.00       -0.00342        0.18719
   7084.00       -0.00391        0.18869
   7085.00       -0.00439        0.19019
   7086.00       -0.00488        0.19170
   7087.00       -0.00537        0.19322
   7088.00       -0.00586        0.19475
   7089.00       -0.00635        0.19629
   7090.00       -0.00684        0.19783
   7091.00       -0.00732        0.19939
   7092.00       -0.00781        0.20094
   7093.00       -0.00830        0.20250
   7094.00       -0.00879        0.20407
   7095.00       -0.00928        0.20563
   7096.00       -0.00977        0.20720
   7097.00       -0.01025        0.20876
   7098.00       -0.01074        0.21033
   7099.00       -0.01123        0.21188
   7100.00       -0.01172        0.21342
   7101.00       -0.01221        0.21497
   7102.00       -0.01270        0.21649
   7103.00       -0.01318        0.21802
   7104.00       -0.01367        0.21951
   7105.00       -0.01416        0.22099
   7106.00       -0.01514        0.22246
   7107.00       -0.01611        0.22391
   7108.00       -0.01709        0.22531
   7109.00       -0.01807        0.22672
   7110.00       -0.01904        0.22807
   7111.00       -0.02002        0.22940
   7112.00       -0.02100        0.23070
   7113.00       -0.02197        0.23195
   7114.00       -0.02295        0.23317
   7115.00       -0.02393        0.23434
   7116.00       -0.02441        0.23546
   7117.00       -0.02490        0.23654
   7118.00       -0.02539        0.23756
   7119.00       -0.02588        0.23854
   7120.00       -0.02637        0.23946
   7121.00       -0.02686        0.24031
   7122.00       -0.02734        0.24110
   7123.00       -0.02783        0.24184
   7124.00       -0.02832        0.24249
   7125.00       -0.02881        0.24307
   7126.00       -0.02930        0.24359
   7127.00       -0.02979        0.24402
   7128.00       -0.03027        0.24438
   7129.00       -0.03076        0.24466
   7130.00       -0.03125        0.24484
   7131.00       -0.03174        0.24495
   7132.00       -0.03223        0.24496
   7133.00       -0.03271        0.24489
   7134.00       -0.03320        0.24471
   7135.00       -0.03369        0.24445
   7136.00       -0.03418        0.24408
   7137.00       -0.03467        0.24362
   7138.00       -0.03467        0.24306
   7139.00       -0.03467        0.24239
   7140.00       -0.03467        0.24161
   7141.00       -0.03467        0.24074
   7142.00       -0.03467        0.23976
   7143.00       -0.03467        0.23866
   7144.00       -0.03467        0.23746
   7145.00       -0.03467        0.23616
   7146.00       -0.03467        0.23474
   7147.00       -0.03467        0.23322
   7148.00       -0.03467        0.23158
   7149.00       -0.03467        0.22983
   7150.00       -0.03418        0.22798
   7151.00       -0.03369        0.22601
   7152.00       -0.03320        0.22395
   7153.00       -0.03271        0.22177
   7154.00       -0.03223        0.21948
   7155.00       -0.03174        0.21710
   7156.00       -0.03125        0.21461
   7157.00       -0.03076        0.21202
   7158.00       -0.03027        0.20932
   7159.00       -0.02979        0.20654
   7160.00       -0.02881        0.20366
   7161.00       -0.02783        0.20068
   7162.00       -0.02686        0.19762
   7163.00       -0.02588        0.19446
   7164.00       -0.02490        0.19122
   7165.00       -0.02393        0.18790
   7166.00       -0.02295        0.18451
   7167.00       -0.02197        0.18103
   7168.00       -0.02100        0.17749
   7169.00       -0.02002        0.17389
   7170.00       -0.01904        0.17021
   7171.00       -0.01807        0.16649
   7172.00       -0.01709        0.16270
   7173.00       -0.01611        0.15887
   7174.00       -0.01514        0.15500
   7175.00       -0.01416        0.15108
   7176.00       -0.01318        0.14713
   7177.00       -0.01221        0.14314
   7178.00       -0.01123        0.13913
   7179.00       -0.01025        0.13509
   7180.00       -0.00928        0.13104
   7181.00       -0.00830        0.12697
   7182.00       -0.00732        0.12289
   7183.00       -0.00635        0.11882
   7184.00       -0.00537        0.11475
   7185.00       -0.00439        0.11069
   7186.00       -0.00342        0.10663
   7187.00       -0.00244        0.10260
   7188.00       -0.00146        0.09859
   7189.00       -0.00049        0.09459
   7190.00        0.00049        0.09064
   7191.00        0.00098        0.08670
   7192.00        0.00146        0.08282
   7193.00        0.00195        0.07898
   7194.00        0.00244        0.07518
   7195.00        0.00293        0.07144
   7196.00        0.00342        0.06775
   7197.00        0.00391        0.06412
   7198.00        0.00439        0.06055
   7199.00        0.00488        0.05704
   7200.00        0.00537        0.05360
   7201.00        0.00537        0.05025
   7202.00        0.00537        0.04695
   7203.00        0.00537        0.04373
   7204.00        0.00537        0.04059
   7205.00        0.00537        0.03752
   7206.00        0.00537        0.03455
   7207.00        0.00537        0.03165
   7208.00        0.00537        0.02882
   7209.00        0.00488        0.02609
   7210.00        0.00439        0.02345
   7211.00        0.00391        0.02089
   7212.00        0.00342        0.01842
   7213.00        0.00293        0.01602
   7214.00        0.00244        0.01372
   7215.00        0.00195        0.01151
   7216.00        0.00146        0.00937
   7217.00        0.00098        0.00731
   7218.00        0.00049        0.00534
   7219.00        0.00000        0.00345
   7220.00       -0.00049        0.00163
   7221.00       -0.00098       -0.00011
   7222.00       -0.00195       -0.00177
   7223.00       -0.00293       -0.00337
   7224.00       -0.00391       -0.00488
   7225.00       -0.00488       -0.00635
   7226.00       -0.00586       -0.00774
   7227.00       -0.00684       -0.00906
   7228.00       -0.00781       -0.01033
   7229.00       -0.00879       -0.01155
   7230.00       -0.00977       -0.01271
   7231.00       -0.01074       -0.01382
   7232.00       -0.01172       -0.01489
   7233.00       -0.01270       -0.01591
   7234.00       -0.01318       -0.01691
   7235.00       -0.01367       -0.01785
   7236.00       -0.01416       -0.01877
   7237.00       -0.01465       -0.01965
   7238.00       -0.01514       -0.02052
   7239.00       -0.01562       -0.02136
   7240.00       -0.01611       -0.02217
   7241.00       -0.01660       -0.02298
   7242.00       -0.01709       -0.02377
   7243.00       -0.01758       -0.02455
   7244.00       -0.01807       -0.02533
   7245.00       -0.01855       -0.02609
   7246.00       -0.01855       -0.02686
   7247.00       -0.01855       -0.02762
   7248.00       -0.01855       -0.02838
   7249.00       -0.01855       -0.02914
   7250.00       -0.01855       -0.02992
   7251.00       -0.01855       -0.03070
   7252.00       -0.01855       -0.03149
   7253.00       -0.01855       -0.03229
   7254.00       -0.01807       -0.03310
   7255.00       -0.01758       -0.03392
   7256.00       -0.01709       -0.03474
   7257.00       -0.01660       -0.03558
   7258.00       -0.01611       -0.03642
   7259.00       -0.01562       -0.03729
   7260.00       -0.01514       -0.03815
   7261.00       -0.01465       -0.03903
   7262.00       -0.01367       -0.03990
   7263.00       -0.01270       -0.04079
   7264.00       -0.01172       -0.04169
   7265.00       -0.01074       -0.04257
   7266.00       -0.00977       -0.04346
   7267.00       -0.00879       -0.04434
   7268.00       -0.00781       -0.04521
   7269.00       -0.00684       -0.04608
   7270.00       -0.00586       -0.04692
   7271.00       -0.00488       -0.04776
   7272.00       -0.00391       -0.04857
   7273.00       -0.00293       -0.04935
   7274.00       -0.00195       -0.05011
   7275.00       -0.00098       -0.05083
   7276.00        0.00000       -0.05151
   7277.00        0.00098       -0.05215
   7278.00        0.00195       -0.05275
   7279.00        0.00293       -0.05328
   7280.00        0.00391       -0.05377
   7281.00        0.00488       -0.05418
   7282.00        0.00586       -0.05453
   7283.00        0.00684       -0.05481
   7284.00        0.00781       -0.05501
   7285.00        0.00879       -0.05513
   7286.00        0.00977       -0.05516
   7287.00        0.01074       -0.05508
   7288.00        0.01172       -0.05493
   7289.00        0.01270       -0.05466
   7290.00        0.01367       -0.05429
   7291.00        0.01465       -0.05380
   7292.00        0.01562       -0.05319
   7293.00        0.01660       -0.05247
   7294.00        0.01758       -0.05162
   7295.00        0.01855       -0.05064
   7296.00        0.01953       -0.04953
   7297.00        0.02051       -0.04826
   7298.00        0.02148       -0.04688
   7299.00        0.02246       -0.04533
   7300.00        0.02295       -0.04366
   7301.00        0.02344       -0.04181
   7302.00        0.02393       -0.03983
   7303.00        0.02441       -0.03767
   7304.00        0.02490       -0.03539
   7305.00        0.02539       -0.03291
   7306.00        0.02588       -0.03030
   7307.00        0.02637       -0.02753
   7308.00        0.02686       -0.02458
   7309.00        0.02734       -0.02148
   7310.00        0.02734       -0.01823
   7311.00        0.02734       -0.01482
   7312.00        0.02734       -0.01125
   7313.00        0.02734       -0.00751
   7314.00        0.02734       -0.00363
   7315.00        0.02734        0.00041
   7316.00        0.02734        0.00461
   7317.00        0.02734        0.00894
   7318.00        0.02734        0.01343
   7319.00        0.02734        0.01805
   7320.00        0.02686        0.02281
   7321.00        0.02637        0.02771
   7322.00        0.02588        0.03273
   7323.00        0.02539        0.03789
   7324.00        0.02490        0.04315
   7325.00        0.02441        0.04854
   7326.00        0.02393        0.05403
   7327.00        0.02344        0.05963
   7328.00        0.02295        0.06534
   7329.00        0.02246        0.07114
   7330.00        0.02197        0.07701
   7331.00        0.02148        0.08298
   7332.00        0.02100        0.08900
   7333.00        0.02051        0.09511
   7334.00        0.02002        0.10127
   7335.00        0.01953        0.10750
   7336.00        0.01904        0.11377
   7337.00        0.01855        0.12007
   7338.00        0.01807        0.12642
   7339.00        0.01758        0.13278
   7340.00        0.01709        0.13918
   7341.00        0.01660        0.14558
   7342.00        0.01611        0.15199
   7343.00        0.01562        0.15840
   7344.00        0.01514        0.16481
   7345.00        0.01465        0.17120
   7346.00        0.01416        0.17757
   7347.00        0.01367        0.18391
   7348.00        0.01318        0.19022
   7349.00        0.01270        0.19649
   7350.00        0.01221        0.20271
   7351.00        0.01172        0.20889
   7352.00        0.01123        0.21501
   7353.00        0.01123        0.22107
   7354.00        0.01123        0.22707
   7355.00        0.01123        0.23297
   7356.00        0.01123        0.23882
   7357.00        0.01123        0.24457
   7358.00        0.01123        0.25024
   7359.00        0.01123        0.25583
   7360.00        0.01123        0.26131
   7361.00        0.01123        0.26671
   7362.00        0.01123        0.27199
   7363.00        0.01123        0.27718
   7364.00        0.01123        0.28224
   7365.00        0.01123        0.28722
   7366.00        0.01123        0.29207
   7367.00        0.01123        0.29680
   7368.00        0.01123        0.30142
   7369.00        0.01123        0.30592
   7370.00        0.01123        0.31032
   7371.00        0.01123        0.31458
   7372.00        0.01123        0.31873
   7373.00        0.01123        0.32274
   7374.00        0.01123        0.32663
   7375.00        0.01123        0.33041
   7376.00        0.01123        0.33406
   7377.00        0.01123        0.33759
   7378.00        0.01123        0.34099
   7379.00        0.01123        0.34427
   7380.00        0.01123        0.34744
   7381.00        0.01123        0.35048
   7382.00        0.01123        0.35339
   7383.00        0.01123        0.35620
   7384.00        0.01123        0.35889
   7385.00        0.01123        0.36147
   7386.00        0.01123        0.36392
   7387.00        0.01123        0.36626
   7388.00        0.01123        0.36848
   7389.00        0.01074        0.37061
   7390.00        0.01025        0.37262
   7391.00        0.00977        0.37454
   7392.00        0.00928        0.37634
   7393.00        0.00879        0.37804
   7394.00        0.00830        0.37965
   7395.00        0.00781        0.38115
   7396.00        0.00732        0.38257
   7397.00        0.00684        0.38388
   7398.00        0.00635        0.38510
   7399.00        0.00586        0.38625
   7400.00        0.00537        0.38730
   7401.00        0.00488        0.38826
   7402.00        0.00439        0.38914
   7403.00        0.00342        0.38994
   7404.00        0.00244        0.39067
   7405.00        0.00146        0.39131
   7406.00        0.00049        0.39188
   7407.00       -0.00049        0.39238
   7408.00       -0.00146        0.39279
   7409.00       -0.00244        0.39314
   7410.00       -0.00342        0.39343
   7411.00       -0.00439        0.39365
   7412.00       -0.00537        0.39380
   7413.00       -0.00635        0.39389
   7414.00       -0.00732        0.39391
   7415.00       -0.00830        0.39388
   7416.00       -0.00928        0.39377
   7417.00       -0.01025        0.39362
   7418.00       -0.01123        0.39340
   7419.00       -0.01221        0.39313
   7420.00       -0.01318        0.39279
   7421.00       -0.01416        0.39241
   7422.00       -0.01514        0.39197
   7423.00       -0.01611        0.39148
   7424.00       -0.01709        0.39093
   7425.00       -0.01807        0.39032
   7426.00       -0.01904        0.38968
   7427.00       -0.02002        0.38898
   7428.00       -0.02100        0.38823
   7429.00       -0.02197        0.38742
   7430.00       -0.02246        0.38658
   7431.00       -0.02295        0.38568
   7432.00       -0.02344        0.38474
   7433.00       -0.02393        0.38374
   7434.00       -0.02441        0.38271
   7435.00       -0.02490        0.38162
   7436.00       -0.02539        0.38049
   7437.00       -0.02588        0.37932
   7438.00       -0.02637        0.37811
   7439.00       -0.02686        0.37685
   7440.00       -0.02734        0.37555
   7441.00       -0.02783        0.37419
   7442.00       -0.02783        0.37280
   7443.00       -0.02783        0.37137
   7444.00       -0.02783        0.36990
   7445.00       -0.02783        0.36839
   7446.00       -0.02783        0.36684
   7447.00       -0.02783        0.36525
   7448.00       -0.02783        0.36362
   7449.00       -0.02783        0.36195
   7450.00       -0.02783        0.36026
   7451.00       -0.02783        0.35852
   7452.00       -0.02734        0.35674
   7453.00       -0.02686        0.35493
   7454.00       -0.02637        0.35309
   7455.00       -0.02588        0.35121
   7456.00       -0.02539        0.34930
   7457.00       -0.02490        0.34737
   7458.00       -0.02441        0.34540
   7459.00       -0.02393        0.34338
   7460.00       -0.02344        0.34135
   7461.00       -0.02295        0.33929
   7462.00       -0.02246        0.33722
   7463.00       -0.02197        0.33510
   7464.00       -0.02148        0.33296
   7465.00       -0.02100        0.33081
   7466.00       -0.02051        0.32861
   7467.00       -0.02002        0.32640
   7468.00       -0.01953        0.32417
   7469.00       -0.01904        0.32191
   7470.00       -0.01855        0.31964
   7471.00       -0.01807        0.31735
   7472.00       -0.01758        0.31503
   7473.00       -0.01709        0.31270
   7474.00       -0.01660        0.31035
   7475.00       -0.01611        0.30798
   7476.00       -0.01562        0.30560
   7477.00       -0.01514        0.30319
   7478.00       -0.01465        0.30078
   7479.00       -0.01416        0.29836
   7480.00       -0.01367        0.29591
   7481.00       -0.01318        0.29344
   7482.00       -0.01270        0.29097
   7483.00       -0.01221        0.28850
   7484.00       -0.01172        0.28600
   7485.00       -0.01123        0.28349
   7486.00       -0.01074        0.28096
   7487.00       -0.01025        0.27843
   7488.00       -0.00977        0.27589
   7489.00       -0.00928        0.27333
   7490.00       -0.00879        0.27077
   7491.00       -0.00830        0.26820
   7492.00       -0.00781        0.26562
   7493.00       -0.00732        0.26303
   7494.00       -0.00684        0.26042
   7495.00       -0.00635        0.25783
   7496.00       -0.00635        0.25520
   7497.00       -0.00635        0.25258
   7498.00       -0.00635        0.24995
   7499.00       -0.00635        0.24731
   7500.00       -0.00635        0.24467
   7501.00       -0.00635        0.24202
   7502.00       -0.00635        0.23936
   7503.00       -0.00635        0.23671
   7504.00       -0.00635        0.23404
   7505.00       -0.00635        0.23137
   7506.00       -0.00635        0.22870
   7507.00       -0.00635        0.22603
   7508.00       -0.00635        0.22336
   7509.00       -0.00635        0.22067
   7510.00       -0.00635        0.21800
   7511.00       -0.00635        0.21533
   7512.00       -0.00635        0.21266
   7513.00       -0.00635        0.20999
   7514.00       -0.00635        0.20732
   7515.00       -0.00635        0.20467
   7516.00       -0.00635        0.20201
   7517.00       -0.00635        0.19937
   7518.00       -0.00635        0.19675
   7519.00       -0.00635        0.19412
   7520.00       -0.00635        0.19151
   7521.00       -0.00635        0.18892
   7522.00       -0.00635        0.18634
   7523.00       -0.00635        0.18378
   7524.00       -0.00635        0.18123
   7525.00       -0.00635        0.17871
   7526.00       -0.00586        0.17621
   7527.00       -0.00537        0.17374
   7528.00       -0.00488        0.17130
   7529.00       -0.00439        0.16888
   7530.00       -0.00391        0.16650
   7531.00       -0.00342        0.16415
   7532.00       -0.00293        0.16183
   7533.00       -0.00244        0.15956
   7534.00       -0.00195        0.15732
   7535.00       -0.00146        0.15512
   7536.00       -0.00098        0.15297
   7537.00       -0.00049        0.15088
   7538.00        0.00049        0.14882
   7539.00        0.00146        0.14680
   7540.00        0.00244        0.14487
   7541.00        0.00342        0.14296
   7542.00        0.00439        0.14113
   7543.00        0.00537        0.13934
   7544.00        0.00635        0.13762
   7545.00        0.00732        0.13597
   7546.00        0.00830        0.13438
   7547.00        0.00928        0.13286
   7548.00        0.01025        0.13139
   7549.00        0.01123        0.13000
   7550.00        0.01221        0.12869
   7551.00        0.01318        0.12746
   7552.00        0.01416        0.12628
   7553.00        0.01514        0.12520
   7554.00        0.01611        0.12418
   7555.00        0.01709        0.12325
   7556.00        0.01807        0.12239
   7557.00        0.01904        0.12161
   7558.00        0.02002        0.12091
   7559.00        0.02100        0.12029
   7560.00        0.02197        0.11975
   7561.00        0.02295        0.11929
   7562.00        0.02393        0.11893
   7563.00        0.02490        0.11862
   7564.00        0.02588        0.11841
   7565.00        0.02686        0.11829
   7566.00        0.02783        0.11823
   7567.00        0.02881        0.11826
   7568.00        0.02979        0.11836
   7569.00        0.03076        0.11856
   7570.00        0.03174        0.11882
   7571.00        0.03271        0.11916
   7572.00        0.03369        0.11957
   7573.00        0.03418        0.12007
   7574.00        0.03467        0.12062
   7575.00        0.03516        0.12126
   7576.00        0.03564        0.12196
   7577.00        0.03613        0.12273
   7578.00        0.03662        0.12357
   7579.00        0.03711        0.12447
   7580.00        0.03760        0.12543
   7581.00        0.03809        0.12645
   7582.00        0.03809        0.12753
   7583.00        0.03809        0.12866
   7584.00        0.03809        0.12985
   7585.00        0.03809        0.13110
   7586.00        0.03809        0.13239
   7587.00        0.03809        0.13373
   7588.00        0.03809        0.13512
   7589.00        0.03760        0.13655
   7590.00        0.03711        0.13802
   7591.00        0.03662        0.13953
   7592.00        0.03613        0.14107
   7593.00        0.03564        0.14265
   7594.00        0.03516        0.14426
   7595.00        0.03467        0.14590
   7596.00        0.03418        0.14758
   7597.00        0.03320        0.14928
   7598.00        0.03223        0.15100
   7599.00        0.03125        0.15276
   7600.00        0.03027        0.15453
   7601.00        0.02930        0.15631
   7602.00        0.02832        0.15813
   7603.00        0.02734        0.15996
   7604.00        0.02637        0.16180
   7605.00        0.02539        0.16367
   7606.00        0.02441        0.16554
   7607.00        0.02344        0.16743
   7608.00        0.02246        0.16934
   7609.00        0.02148        0.17126
   7610.00        0.02051        0.17319
   7611.00        0.01953        0.17513
   7612.00        0.01807        0.17708
   7613.00        0.01660        0.17905
   7614.00        0.01514        0.18103
   7615.00        0.01367        0.18301
   7616.00        0.01221        0.18503
   7617.00        0.01123        0.18704
   7618.00        0.01025        0.18907
   7619.00        0.00928        0.19112
   7620.00        0.00830        0.19318
   7621.00        0.00732        0.19525
   7622.00        0.00635        0.19734
   7623.00        0.00537        0.19945
   7624.00        0.00439        0.20157
   7625.00        0.00342        0.20372
   7626.00        0.00244        0.20589
   7627.00        0.00146        0.20808
   7628.00        0.00049        0.21030
   7629.00       -0.00049        0.21254
   7630.00       -0.00146        0.21481
   7631.00       -0.00244        0.21712
   7632.00       -0.00342        0.21944
   7633.00       -0.00439        0.22180
   7634.00       -0.00537        0.22418
   7635.00       -0.00586        0.22661
   7636.00       -0.00635        0.22908
   7637.00       -0.00684        0.23157
   7638.00       -0.00732        0.23412
   7639.00       -0.00781        0.23669
   7640.00       -0.00830        0.23930
   7641.00       -0.00879        0.24197
   7642.00       -0.00928        0.24467
   7643.00       -0.00977        0.24742
   7644.00       -0.01025        0.25021
   7645.00       -0.01074        0.25307
   7646.00       -0.01074        0.25595
   7647.00       -0.01074        0.25888
   7648.00       -0.01074        0.26187
   7649.00       -0.01074        0.26491
   7650.00       -0.01074        0.26799
   7651.00       -0.01074        0.27112
   7652.00       -0.01074        0.27429
   7653.00       -0.01074        0.27751
   7654.00       -0.01074        0.28079
   7655.00       -0.01074        0.28412
   7656.00       -0.01074        0.28749
   7657.00       -0.01074        0.29089
   7658.00       -0.01074        0.29436
   7659.00       -0.01074        0.29785
   7660.00       -0.01074        0.30141
   7661.00       -0.01074        0.30499
   7662.00       -0.01025        0.30861
   7663.00       -0.00977        0.31227
   7664.00       -0.00928        0.31596
   7665.00       -0.00879        0.31969
   7666.00       -0.00830        0.32344
   7667.00       -0.00781        0.32722
   7668.00       -0.00732        0.33104
   7669.00       -0.00684        0.33487
   7670.00       -0.00635        0.33871
   7671.00       -0.00586        0.34258
   7672.00       -0.00537        0.34645
   7673.00       -0.00488        0.35033
   7674.00       -0.00439        0.35422
   7675.00       -0.00391        0.35809
   7676.00       -0.00391        0.36198
   7677.00       -0.00391        0.36586
   7678.00       -0.00391        0.36972
   7679.00       -0.00391        0.37358
   7680.00       -0.00391        0.37741
   7681.00       -0.00391        0.38123
   7682.00       -0.00391        0.38499
   7683.00       -0.00391        0.38875
   7684.00       -0.00391        0.39246
   7685.00       -0.00391        0.39613
   7686.00       -0.00391        0.39977
   7687.00       -0.00391        0.40334
   7688.00       -0.00391        0.40686
   7689.00       -0.00391        0.41034
   7690.00       -0.00391        0.41374
   7691.00       -0.00391        0.41708
   7692.00       -0.00391        0.42035
   7693.00       -0.00391        0.42354
   7694.00       -0.00391        0.42665
   7695.00       -0.00391        0.42969
   7696.00       -0.00391        0.43263
   7697.00       -0.00391        0.43549
   7698.00       -0.00391        0.43825
   7699.00       -0.00391        0.44092
   7700.00       -0.00391        0.44348
   7701.00       -0.00391        0.44595
   7702.00       -0.00391        0.44830
   7703.00       -0.00391        0.45055
   7704.00       -0.00391        0.45268
   7705.00       -0.00391        0.45471
   7706.00       -0.00391        0.45660
   7707.00       -0.00391        0.45839
   7708.00       -0.00391        0.46005
   7709.00       -0.00391        0.46159
   7710.00       -0.00391        0.46301
   7711.00       -0.00391        0.46431
   7712.00       -0.00391        0.46547
   7713.00       -0.00391        0.46651
   7714.00       -0.00391        0.46741
   7715.00       -0.00391        0.46819
   7716.00       -0.00391        0.46884
   7717.00       -0.00391        0.46935
   7718.00       -0.00342        0.46974
   7719.00       -0.00293        0.47000
   7720.00       -0.00244        0.47012
   7721.00       -0.00195        0.47012
   7722.00       -0.00146        0.47000
   7723.00       -0.00098        0.46976
   7724.00       -0.00049        0.46938
   7725.00        0.00000        0.46887
   7726.00        0.00049        0.46825
   7727.00        0.00098        0.46750
   7728.00        0.00146        0.46663
   7729.00        0.00195        0.46565
   7730.00        0.00244        0.46455
   7731.00        0.00293        0.46335
   7732.00        0.00342        0.46202
   7733.00        0.00391        0.46060
   7734.00        0.00439        0.45908
   7735.00        0.00439        0.45744
   7736.00        0.00439        0.45570
   7737.00        0.00439        0.45387
   7738.00        0.00439        0.45197
   7739.00        0.00439        0.44995
   7740.00        0.00439        0.44786
   7741.00        0.00439        0.44569
   7742.00        0.00439        0.44344
   7743.00        0.00439        0.44110
   7744.00        0.00439        0.43871
   7745.00        0.00439        0.43623
   7746.00        0.00439        0.43370
   7747.00        0.00439        0.43111
   7748.00        0.00439        0.42847
   7749.00        0.00391        0.42577
   7750.00        0.00342        0.42300
   7751.00        0.00293        0.42021
   7752.00        0.00244        0.41736
   7753.00        0.00195        0.41447
   7754.00        0.00146        0.41156
   7755.00        0.00098        0.40862
   7756.00        0.00049        0.40564
   7757.00        0.00000        0.40263
   7758.00       -0.00049        0.39960
   7759.00       -0.00098        0.39655
   7760.00       -0.00195        0.39349
   7761.00       -0.00293        0.39041
   7762.00       -0.00391        0.38731
   7763.00       -0.00488        0.38422
   7764.00       -0.00586        0.38112
   7765.00       -0.00684        0.37801
   7766.00       -0.00781        0.37489
   7767.00       -0.00879        0.37180
   7768.00       -0.00977        0.36868
   7769.00       -0.01074        0.36559
   7770.00       -0.01172        0.36249
   7771.00       -0.01270        0.35941
   7772.00       -0.01367        0.35632
   7773.00       -0.01465        0.35327
   7774.00       -0.01562        0.35022
   7775.00       -0.01660        0.34717
   7776.00       -0.01758        0.34415
   7777.00       -0.01855        0.34114
   7778.00       -0.01953        0.33815
   7779.00       -0.02051        0.33517
   7780.00       -0.02148        0.33221
   7781.00       -0.02246        0.32927
   7782.00       -0.02344        0.32634
   7783.00       -0.02441        0.32343
   7784.00       -0.02539        0.32053
   7785.00       -0.02637        0.31766
   7786.00       -0.02734        0.31479
   7787.00       -0.02832        0.31195
   7788.00       -0.02930        0.30911
   7789.00       -0.03027        0.30630
   7790.00       -0.03076        0.30350
   7791.00       -0.03125        0.30072
   7792.00       -0.03174        0.29794
   7793.00       -0.03223        0.29518
   7794.00       -0.03271        0.29242
   7795.00       -0.03320        0.28967
   7796.00       -0.03369        0.28694
   7797.00       -0.03418        0.28421
   7798.00       -0.03418        0.28149
   7799.00       -0.03418        0.27878
   7800.00       -0.03418        0.27606
   7801.00       -0.03418        0.27336
   7802.00       -0.03418        0.27065
   7803.00       -0.03418        0.26794
   7804.00       -0.03369        0.26523
   7805.00       -0.03320        0.26251
   7806.00       -0.03271        0.25981
   7807.00       -0.03223        0.25708
   7808.00       -0.03174        0.25436
   7809.00       -0.03125        0.25163
   7810.00       -0.03027        0.24890
   7811.00       -0.02930        0.24617
   7812.00       -0.02832        0.24341
   7813.00       -0.02734        0.24066
   7814.00       -0.02637        0.23788
   7815.00       -0.02539        0.23511
   7816.00       -0.02441        0.23233
   7817.00       -0.02295        0.22952
   7818.00       -0.02148        0.22672
   7819.00       -0.02002        0.22391
   7820.00       -0.01855        0.22107
   7821.00       -0.01709        0.21823
   7822.00       -0.01562        0.21539
   7823.00       -0.01416        0.21252
   7824.00       -0.01270        0.20966
   7825.00       -0.01123        0.20679
   7826.00       -0.00977        0.20390
   7827.00       -0.00781        0.20100
   7828.00       -0.00586        0.19810
   7829.00       -0.00391        0.19521
   7830.00       -0.00195        0.19229
   7831.00        0.00000        0.18939
   7832.00        0.00195        0.18648
   7833.00        0.00391        0.18356
   7834.00        0.00586        0.18065
   7835.00        0.00732        0.17773
   7836.00        0.00879        0.17484
   7837.00        0.01025        0.17194
   7838.00        0.01172        0.16905
   7839.00        0.01318        0.16618
   7840.00        0.01465        0.16331
   7841.00        0.01611        0.16046
   7842.00        0.01758        0.15764
   7843.00        0.01904        0.15483
   7844.00        0.02051        0.15204
   7845.00        0.02148        0.14928
   7846.00        0.02246        0.14653
   7847.00        0.02344        0.14383
   7848.00        0.02441        0.14116
   7849.00        0.02539        0.13852
   7850.00        0.02637        0.13591
   7851.00        0.02686        0.13335
   7852.00        0.02734        0.13083
   7853.00        0.02783        0.12836
   7854.00        0.02832        0.12593
   7855.00        0.02881        0.12355
   7856.00        0.02881        0.12122
   7857.00        0.02881        0.11894
   7858.00        0.02881        0.11673
   7859.00        0.02881        0.11458
   7860.00        0.02881        0.11249
   7861.00        0.02832        0.11046
   7862.00        0.02783        0.10851
   7863.00        0.02734        0.10661
   7864.00        0.02686        0.10478
   7865.00        0.02637        0.10304
   7866.00        0.02588        0.10136
   7867.00        0.02490        0.09976
   7868.00        0.02393        0.09824
   7869.00        0.02295        0.09679
   7870.00        0.02197        0.09543
   7871.00        0.02100        0.09413
   7872.00        0.02002        0.09293
   7873.00        0.01855        0.09181
   7874.00        0.01709        0.09077
   7875.00        0.01562        0.08981
   7876.00        0.01416        0.08894
   7877.00        0.01270        0.08817
   7878.00        0.01123        0.08746
   7879.00        0.00977        0.08684
   7880.00        0.00830        0.08630
   7881.00        0.00684        0.08586
   7882.00        0.00537        0.08548
   7883.00        0.00391        0.08521
   7884.00        0.00244        0.08499
   7885.00        0.00098        0.08487
   7886.00       -0.00049        0.08482
   7887.00       -0.00195        0.08485
   7888.00       -0.00342        0.08496
   7889.00       -0.00488        0.08514
   7890.00       -0.00635        0.08540
   7891.00       -0.00781        0.08572
   7892.00       -0.00928        0.08611
   7893.00       -0.01074        0.08656
   7894.00       -0.01221        0.08710
   7895.00       -0.01367        0.08768
   7896.00       -0.01514        0.08832
   7897.00       -0.01660        0.08902
   7898.00       -0.01807        0.08977
   7899.00       -0.01904        0.09056
   7900.00       -0.02002        0.09142
   7901.00       -0.02100        0.09232
   7902.00       -0.02197        0.09325
   7903.00       -0.02295        0.09422
   7904.00       -0.02393        0.09523
   7905.00       -0.02490        0.09627
   7906.00       -0.02539        0.09734
   7907.00       -0.02588        0.09842
   7908.00       -0.02637        0.09955
   7909.00       -0.02686        0.10068
   7910.00       -0.02734        0.10182
   7911.00       -0.02783        0.10300
   7912.00       -0.02783        0.10416
   7913.00       -0.02783        0.10535
   7914.00       -0.02783        0.10652
   7915.00       -0.02783        0.10770
   7916.00       -0.02783        0.10889
   7917.00       -0.02783        0.11005
   7918.00       -0.02734        0.11122
   7919.00       -0.02686        0.11237
   7920.00       -0.02637        0.11351
   7921.00       -0.02588        0.11462
   7922.00       -0.02539        0.11574
   7923.00       -0.02490        0.11681
   7924.00       -0.02441        0.11787
   7925.00       -0.02344        0.11891
   7926.00       -0.02246        0.11992
   7927.00       -0.02148        0.12090
   7928.00       -0.02051        0.12184
   7929.00       -0.01953        0.12276
   7930.00       -0.01855        0.12364
   7931.00       -0.01758        0.12450
   7932.00       -0.01660        0.12532
   7933.00       -0.01562        0.12610
   7934.00       -0.01465        0.12685
   7935.00       -0.01367        0.12756
   7936.00       -0.01270        0.12825
   7937.00       -0.01172        0.12889
   7938.00       -0.01074        0.12950
   7939.00       -0.00977        0.13008
   7940.00       -0.00879        0.13063
   7941.00       -0.00781        0.13113
   7942.00       -0.00684        0.13162
   7943.00       -0.00586        0.13208
   7944.00       -0.00488        0.13249
   7945.00       -0.00391        0.13289
   7946.00       -0.00342        0.13327
   7947.00       -0.00293        0.13362
   7948.00       -0.00244        0.13394
   7949.00       -0.00195        0.13425
   7950.00       -0.00146        0.13455
   7951.00       -0.00098        0.13483
   7952.00       -0.00049        0.13509
   7953.00        0.00000        0.13535
   7954.00        0.00049        0.13559
   7955.00        0.00049        0.13585
   7956.00        0.00049        0.13609
   7957.00        0.00049        0.13634
   7958.00        0.00049        0.13658
   7959.00        0.00049        0.13684
   7960.00        0.00049        0.13712
   7961.00        0.00049        0.13741
   7962.00        0.00049        0.13771
   7963.00        0.00000        0.13803
   7964.00       -0.00049        0.13837
   7965.00       -0.00098        0.13873
   7966.00       -0.00146        0.13914
   7967.00       -0.00195        0.13957
   7968.00       -0.00244        0.14003
   7969.00       -0.00293        0.14053
   7970.00       -0.00342        0.14107
   7971.00       -0.00391        0.14166
   7972.00       -0.00439        0.14229
   7973.00       -0.00488        0.14296
   7974.00       -0.00537        0.14368
   7975.00       -0.00586        0.14445
   7976.00       -0.00684        0.14528
   7977.00       -0.00781        0.14616
   7978.00       -0.00879        0.14711
   7979.00       -0.00977        0.14810
   7980.00       -0.01074        0.14915
   7981.00       -0.01123        0.15027
   7982.00       -0.01172        0.15146
   7983.00       -0.01221        0.15269
   7984.00       -0.01270        0.15399
   7985.00       -0.01318        0.15536
   7986.00       -0.01367        0.15680
   7987.00       -0.01416        0.15829
   7988.00       -0.01465        0.15985
   7989.00       -0.01514        0.16147
   7990.00       -0.01562        0.16315
   7991.00       -0.01611        0.16489
   7992.00       -0.01660        0.16670
   7993.00       -0.01660        0.16856
   7994.00       -0.01660        0.17049
   7995.00       -0.01660        0.17247
   7996.00       -0.01660        0.17450
   7997.00       -0.01660        0.17659
   7998.00       -0.01660        0.17873
   7999.00       -0.01660        0.18091
   8000.00       -0.01611        0.18314
   8001.00       -0.01562        0.18541
   8002.00       -0.01514        0.18773
   8003.00       -0.01465        0.19009
   8004.00       -0.01416        0.19247
   8005.00       -0.01367        0.19490
   8006.00       -0.01270        0.19736
   8007.00       -0.01172        0.19983
   8008.00       -0.01074        0.20232
   8009.00       -0.00977        0.20483
   8010.00       -0.00879        0.20737
   8011.00       -0.00781        0.20990
   8012.00       -0.00684        0.21245
   8013.00       -0.00537        0.21501
   8014.00       -0.00391        0.21756
   8015.00       -0.00244        0.22009
   8016.00       -0.00098        0.22263
   8017.00        0.00049        0.22516
   8018.00        0.00195        0.22766
   8019.00        0.00342        0.23015
   8020.00        0.00488        0.23260
   8021.00        0.00635        0.23503
   8022.00        0.00781        0.23743
   8023.00        0.00928        0.23979
   8024.00        0.01123        0.24211
   8025.00        0.01318        0.24440
   8026.00        0.01514        0.24663
   8027.00        0.01709        0.24881
   8028.00        0.01904        0.25093
   8029.00        0.02100        0.25299
   8030.00        0.02246        0.25500
   8031.00        0.02393        0.25694
   8032.00        0.02539        0.25882
   8033.00        0.02686        0.26062
   8034.00        0.02832        0.26234
   8035.00        0.02979        0.26399
   8036.00        0.03125        0.26558
   8037.00        0.03271        0.26707
   8038.00        0.03418        0.26848
   8039.00        0.03564        0.26981
   8040.00        0.03711        0.27106
   8041.00        0.03809        0.27220
   8042.00        0.03906        0.27327
   8043.00        0.04004        0.27425
   8044.00        0.04102        0.27512
   8045.00        0.04199        0.27591
   8046.00        0.04297        0.27660
   8047.00        0.04395        0.27721
   8048.00        0.04443        0.27771
   8049.00        0.04492        0.27812
   8050.00        0.04541        0.27843
   8051.00        0.04590        0.27864
   8052.00        0.04639        0.27876
   8053.00        0.04639        0.27879
   8054.00        0.04639        0.27873
   8055.00        0.04639        0.27856
   8056.00        0.04639        0.27831
   8057.00        0.04639        0.27797
   8058.00        0.04590        0.27753
   8059.00        0.04541        0.27699
   8060.00        0.04492        0.27637
   8061.00        0.04443        0.27567
   8062.00        0.04395        0.27487
   8063.00        0.04297        0.27399
   8064.00        0.04199        0.27303
   8065.00        0.04102        0.27199
   8066.00        0.04004        0.27086
   8067.00        0.03906        0.26967
   8068.00        0.03809        0.26839
   8069.00        0.03662        0.26703
   8070.00        0.03516        0.26561
   8071.00        0.03369        0.26411
   8072.00        0.03223        0.26254
   8073.00        0.03076        0.26093
   8074.00        0.02930        0.25923
   8075.00        0.02783        0.25748
   8076.00        0.02637        0.25566
   8077.00        0.02490        0.25378
   8078.00        0.02344        0.25186
   8079.00        0.02197        0.24989
   8080.00        0.02051        0.24786
   8081.00        0.01904        0.24579
   8082.00        0.01758        0.24367
   8083.00        0.01611        0.24150
   8084.00        0.01465        0.23929
   8085.00        0.01318        0.23705
   8086.00        0.01172        0.23476
   8087.00        0.01025        0.23244
   8088.00        0.00879        0.23009
   8089.00        0.00732        0.22771
   8090.00        0.00586        0.22530
   8091.00        0.00439        0.22285
   8092.00        0.00293        0.22038
   8093.00        0.00146        0.21790
   8094.00        0.00000        0.21539
   8095.00       -0.00146        0.21286
   8096.00       -0.00293        0.21031
   8097.00       -0.00439        0.20775
   8098.00       -0.00586        0.20517
   8099.00       -0.00732        0.20258
   8100.00       -0.00879        0.19998
   8101.00       -0.01025        0.19737
   8102.00       -0.01123        0.19475
   8103.00       -0.01221        0.19212
   8104.00       -0.01318        0.18948
   8105.00       -0.01416        0.18686
   8106.00       -0.01514        0.18422
   8107.00       -0.01611        0.18158
   8108.00       -0.01709        0.17894
   8109.00       -0.01807        0.17630
   8110.00       -0.01855        0.17368
   8111.00       -0.01904        0.17105
   8112.00       -0.01953        0.16843
   8113.00       -0.02002        0.16580
   8114.00       -0.02051        0.16321
   8115.00       -0.02100        0.16061
   8116.00       -0.02148        0.15802
   8117.00       -0.02197        0.15546
   8118.00       -0.02197        0.15289
   8119.00       -0.02197        0.15034
   8120.00       -0.02197        0.14783
   8121.00       -0.02197        0.14531
   8122.00       -0.02197        0.14282
   8123.00       -0.02197        0.14035
   8124.00       -0.02197        0.13791
   8125.00       -0.02197        0.13547
   8126.00       -0.02197        0.13307
   8127.00       -0.02197        0.13069
   8128.00       -0.02197        0.12834
   8129.00       -0.02197        0.12601
   8130.00       -0.02148        0.12370
   8131.00       -0.02100        0.12144
   8132.00       -0.02051        0.11920
   8133.00       -0.02002        0.11699
   8134.00       -0.01953        0.11481
   8135.00       -0.01904        0.11267
   8136.00       -0.01855        0.11057
   8137.00       -0.01807        0.10849
   8138.00       -0.01758        0.10646
   8139.00       -0.01709        0.10446
   8140.00       -0.01660        0.10251
   8141.00       -0.01611        0.10059
   8142.00       -0.01562        0.09871
   8143.00       -0.01514        0.09686
   8144.00       -0.01465        0.09506
   8145.00       -0.01416        0.09332
   8146.00       -0.01367        0.09160
   8147.00       -0.01318        0.08994
   8148.00       -0.01270        0.08832
   8149.00       -0.01221        0.08673
   8150.00       -0.01172        0.08521
   8151.00       -0.01123        0.08372
   8152.00       -0.01074        0.08228
   8153.00       -0.01025        0.08089
   8154.00       -0.00977        0.07953
   8155.00       -0.00977        0.07823
   8156.00       -0.00977        0.07697
   8157.00       -0.00977        0.07576
   8158.00       -0.00977        0.07458
   8159.00       -0.00977        0.07346
   8160.00       -0.00977        0.07239
   8161.00       -0.00977        0.07135
   8162.00       -0.00977        0.07036
   8163.00       -0.00977        0.06941
   8164.00       -0.00977        0.06850
   8165.00       -0.00977        0.06764
   8166.00       -0.00977        0.06680
   8167.00       -0.00977        0.06602
   8168.00       -0.00977        0.06528
   8169.00       -0.00928        0.06456
   8170.00       -0.00879        0.06389
   8171.00       -0.00830        0.06323
   8172.00       -0.00781        0.06262
   8173.00       -0.00732        0.06204
   8174.00       -0.00684        0.06149
   8175.00       -0.00635        0.06096
   8176.00       -0.00586        0.06047
   8177.00       -0.00537        0.06000
   8178.00       -0.00488        0.05954
   8179.00       -0.00439        0.05910
   8180.00       -0.00391        0.05869
   8181.00       -0.00342        0.05829
   8182.00       -0.00293        0.05791
   8183.00       -0.00244        0.05753
   8184.00       -0.00195        0.05716
   8185.00       -0.00146        0.05681
   8186.00       -0.00098        0.05646
   8187.00       -0.00049        0.05611
   8188.00        0.00000        0.05577
   8189.00        0.00049        0.05542
   8190.00        0.00098        0.05508
   8191.00        0.00146        0.05473
   8192.00        0.00195        0.05438
   8193.00        0.00244        0.05402
   8194.00        0.00293        0.05365
   8195.00        0.00342        0.05327
   8196.00        0.00439        0.05287
   8197.00        0.00537        0.05247
   8198.00        0.00635        0.05205
   8199.00        0.00684        0.05162
   8200.00        0.00732        0.05116
   8201.00        0.00781        0.05069
   8202.00        0.00830        0.05020
   8203.00        0.00879        0.04970
   8204.00        0.00928        0.04916
   8205.00        0.00977        0.04861
   8206.00        0.01025        0.04805
   8207.00        0.01074        0.04745
   8208.00        0.01123        0.04684
   8209.00        0.01172        0.04620
   8210.00        0.01221        0.04556
   8211.00        0.01270        0.04489
   8212.00        0.01318        0.04419
   8213.00        0.01367        0.04349
   8214.00        0.01416        0.04276
   8215.00        0.01416        0.04201
   8216.00        0.01416        0.04124
   8217.00        0.01416        0.04048
   8218.00        0.01416        0.03969
   8219.00        0.01416        0.03889
   8220.00        0.01416        0.03809
   8221.00        0.01416        0.03726
   8222.00        0.01367        0.03645
   8223.00        0.01318        0.03563
   8224.00        0.01270        0.03481
   8225.00        0.01221        0.03398
   8226.00        0.01172        0.03316
   8227.00        0.01123        0.03235
   8228.00        0.01025        0.03154
   8229.00        0.00928        0.03075
   8230.00        0.00830        0.02997
   8231.00        0.00732        0.02921
   8232.00        0.00635        0.02846
   8233.00        0.00537        0.02773
   8234.00        0.00391        0.02704
   8235.00        0.00244        0.02637
   8236.00        0.00098        0.02573
   8237.00       -0.00049        0.02512
   8238.00       -0.00195        0.02454
   8239.00       -0.00342        0.02400
   8240.00       -0.00537        0.02351
   8241.00       -0.00732        0.02306
   8242.00       -0.00928        0.02264
   8243.00       -0.01123        0.02229
   8244.00       -0.01318        0.02199
   8245.00       -0.01514        0.02173
   8246.00       -0.01709        0.02151
   8247.00       -0.01904        0.02138
   8248.00       -0.02100        0.02129
   8249.00       -0.02295        0.02126
   8250.00       -0.02490        0.02129
   8251.00       -0.02686        0.02138
   8252.00       -0.02881        0.02153
   8253.00       -0.03076        0.02174
   8254.00       -0.03271        0.02202
   8255.00       -0.03467        0.02237
   8256.00       -0.03662        0.02278
   8257.00       -0.03857        0.02325
   8258.00       -0.04053        0.02380
   8259.00       -0.04248        0.02441
   8260.00       -0.04443        0.02509
   8261.00       -0.04639        0.02583
   8262.00       -0.04785        0.02663
   8263.00       -0.04932        0.02750
   8264.00       -0.05078        0.02843
   8265.00       -0.05225        0.02940
   8266.00       -0.05371        0.03046
   8267.00       -0.05469        0.03156
   8268.00       -0.05566        0.03270
   8269.00       -0.05664        0.03392
   8270.00       -0.05762        0.03517
   8271.00       -0.05859        0.03647
   8272.00       -0.05908        0.03783
   8273.00       -0.05957        0.03922
   8274.00       -0.06006        0.04065
   8275.00       -0.06055        0.04211
   8276.00       -0.06055        0.04361
   8277.00       -0.06055        0.04514
   8278.00       -0.06055        0.04669
   8279.00       -0.06006        0.04826
   8280.00       -0.05957        0.04985
   8281.00       -0.05908        0.05147
   8282.00       -0.05859        0.05309
   8283.00       -0.05762        0.05470
   8284.00       -0.05664        0.05634
   8285.00       -0.05566        0.05795
   8286.00       -0.05420        0.05957
   8287.00       -0.05273        0.06119
   8288.00       -0.05127        0.06277
   8289.00       -0.04980        0.06436
   8290.00       -0.04834        0.06592
   8291.00       -0.04639        0.06746
   8292.00       -0.04443        0.06895
   8293.00       -0.04248        0.07043
   8294.00       -0.04053        0.07187
   8295.00       -0.03809        0.07326
   8296.00       -0.03564        0.07462
   8297.00       -0.03320        0.07591
   8298.00       -0.03076        0.07716
   8299.00       -0.02832        0.07837
   8300.00       -0.02588        0.07951
   8301.00       -0.02344        0.08060
   8302.00       -0.02100        0.08163
   8303.00       -0.01855        0.08260
   8304.00       -0.01611        0.08348
   8305.00       -0.01367        0.08430
   8306.00       -0.01123        0.08507
   8307.00       -0.00879        0.08575
   8308.00       -0.00635        0.08636
   8309.00       -0.00391        0.08690
   8310.00       -0.00146        0.08736
   8311.00        0.00098        0.08774
   8312.00        0.00342        0.08804
   8313.00        0.00586        0.08826
   8314.00        0.00830        0.08841
   8315.00        0.01074        0.08847
   8316.00        0.01318        0.08847
   8317.00        0.01562        0.08838
   8318.00        0.01807        0.08821
   8319.00        0.02002        0.08797
   8320.00        0.02197        0.08765
   8321.00        0.02393        0.08725
   8322.00        0.02588        0.08678
   8323.00        0.02783        0.08624
   8324.00        0.02930        0.08563
   8325.00        0.03076        0.08495
   8326.00        0.03223        0.08420
   8327.00        0.03369        0.08337
   8328.00        0.03467        0.08250
   8329.00        0.03564        0.08156
   8330.00        0.03662        0.08057
   8331.00        0.03760        0.07950
   8332.00        0.03809        0.07840
   8333.00        0.03857        0.07724
   8334.00        0.03906        0.07603
   8335.00        0.03955        0.07478
   8336.00        0.03955        0.07349
   8337.00        0.03955        0.07216
   8338.00        0.03955        0.07079
   8339.00        0.03955        0.06938
   8340.00        0.03955        0.06796
   8341.00        0.03906        0.06650
   8342.00        0.03857        0.06502
   8343.00        0.03809        0.06352
   8344.00        0.03760        0.06201
   8345.00        0.03711        0.06047
   8346.00        0.03613        0.05893
   8347.00        0.03516        0.05739
   8348.00        0.03418        0.05583
   8349.00        0.03320        0.05428
   8350.00        0.03223        0.05272
   8351.00        0.03125        0.05116
   8352.00        0.03027        0.04961
   8353.00        0.02930        0.04807
   8354.00        0.02832        0.04652
   8355.00        0.02686        0.04500
   8356.00        0.02539        0.04350
   8357.00        0.02393        0.04201
   8358.00        0.02246        0.04053
   8359.00        0.02100        0.03908
   8360.00        0.01953        0.03764
   8361.00        0.01807        0.03624
   8362.00        0.01660        0.03485
   8363.00        0.01562        0.03349
   8364.00        0.01465        0.03215
   8365.00        0.01367        0.03084
   8366.00        0.01270        0.02957
   8367.00        0.01172        0.02832
   8368.00        0.01074        0.02710
   8369.00        0.00977        0.02589
   8370.00        0.00879        0.02473
   8371.00        0.00781        0.02361
   8372.00        0.00684        0.02251
   8373.00        0.00635        0.02142
   8374.00        0.00586        0.02039
   8375.00        0.00537        0.01938
   8376.00        0.00488        0.01839
   8377.00        0.00439        0.01744
   8378.00        0.00391        0.01651
   8379.00        0.00342        0.01561
   8380.00        0.00342        0.01474
   8381.00        0.00342        0.01389
   8382.00        0.00342        0.01306
   8383.00        0.00342        0.01227
   8384.00        0.00342        0.01149
   8385.00        0.00342        0.01074
   8386.00        0.00342        0.00999
   8387.00        0.00391        0.00929
   8388.00        0.00439        0.00859
   8389.00        0.00488        0.00792
   8390.00        0.00537        0.00725
   8391.00        0.00586        0.00661
   8392.00        0.00635        0.00597
   8393.00        0.00684        0.00534
   8394.00        0.00732        0.00473
   8395.00        0.00781        0.00414
   8396.00        0.00830        0.00354
   8397.00        0.00879        0.00294
   8398.00        0.00928        0.00237
   8399.00        0.00977        0.00180
   8400.00        0.01025        0.00122
   8401.00        0.01074        0.00066
   8402.00        0.01123        0.00009
   8403.00        0.01172       -0.00047
   8404.00        0.01221       -0.00104
   8405.00        0.01270       -0.00160
   8406.00        0.01318       -0.00217
   8407.00        0.01367       -0.00275
   8408.00        0.01416       -0.00331
   8409.00        0.01465       -0.00389
   8410.00        0.01514       -0.00447
   8411.00        0.01514       -0.00505
   8412.00        0.01514       -0.00563
   8413.00        0.01514       -0.00623
   8414.00        0.01514       -0.00682
   8415.00        0.01514       -0.00742
   8416.00        0.01514       -0.00803
   8417.00        0.01514       -0.00864
   8418.00        0.01465       -0.00925
   8419.00        0.01416       -0.00987
   8420.00        0.01367       -0.01050
   8421.00        0.01318       -0.01112
   8422.00        0.01270       -0.01176
   8423.00        0.01221       -0.01241
   8424.00        0.01123       -0.01305
   8425.00        0.01025       -0.01369
   8426.00        0.00928       -0.01433
   8427.00        0.00830       -0.01498
   8428.00        0.00732       -0.01564
   8429.00        0.00635       -0.01628
   8430.00        0.00488       -0.01694
   8431.00        0.00342       -0.01759
   8432.00        0.00195       -0.01823
   8433.00        0.00049       -0.01889
   8434.00       -0.00098       -0.01953
   8435.00       -0.00244       -0.02019
   8436.00       -0.00391       -0.02081
   8437.00       -0.00586       -0.02145
   8438.00       -0.00781       -0.02208
   8439.00       -0.00977       -0.02271
   8440.00       -0.01172       -0.02333
   8441.00       -0.01367       -0.02394
   8442.00       -0.01562       -0.02454
   8443.00       -0.01758       -0.02513
   8444.00       -0.01953       -0.02573
   8445.00       -0.02148       -0.02629
   8446.00       -0.02344       -0.02686
   8447.00       -0.02539       -0.02742
   8448.00       -0.02734       -0.02797
   8449.00       -0.02930       -0.02849
   8450.00       -0.03125       -0.02902
   8451.00       -0.03320       -0.02953
   8452.00       -0.03467       -0.03001
   8453.00       -0.03613       -0.03050
   8454.00       -0.03760       -0.03098
   8455.00       -0.03906       -0.03142
   8456.00       -0.04053       -0.03186
   8457.00       -0.04199       -0.03229
   8458.00       -0.04346       -0.03271
   8459.00       -0.04443       -0.03311
   8460.00       -0.04541       -0.03349
   8461.00       -0.04639       -0.03386
   8462.00       -0.04736       -0.03423
   8463.00       -0.04834       -0.03456
   8464.00       -0.04883       -0.03490
   8465.00       -0.04932       -0.03520
   8466.00       -0.04980       -0.03551
   8467.00       -0.05029       -0.03580
   8468.00       -0.05029       -0.03607
   8469.00       -0.05029       -0.03633
   8470.00       -0.05029       -0.03659
   8471.00       -0.05029       -0.03682
   8472.00       -0.05029       -0.03705
   8473.00       -0.04980       -0.03726
   8474.00       -0.04932       -0.03746
   8475.00       -0.04883       -0.03764
   8476.00       -0.04834       -0.03783
   8477.00       -0.04736       -0.03799
   8478.00       -0.04639       -0.03815
   8479.00       -0.04541       -0.03828
   8480.00       -0.04443       -0.03842
   8481.00       -0.04346       -0.03856
   8482.00       -0.04248       -0.03867
   8483.00       -0.04102       -0.03877
   8484.00       -0.03955       -0.03888
   8485.00       -0.03809       -0.03896
   8486.00       -0.03662       -0.03905
   8487.00       -0.03516       -0.03911
   8488.00       -0.03369       -0.03918
   8489.00       -0.03223       -0.03923
   8490.00       -0.03076       -0.03928
   8491.00       -0.02930       -0.03932
   8492.00       -0.02783       -0.03935
   8493.00       -0.02637       -0.03937
   8494.00       -0.02490       -0.03938
   8495.00       -0.02344       -0.03938
   8496.00       -0.02197       -0.03938
   8497.00       -0.02051       -0.03937
   8498.00       -0.01904       -0.03935
   8499.00       -0.01758       -0.03932
   8500.00       -0.01611       -0.03929
   8501.00       -0.01465       -0.03923
   8502.00       -0.01318       -0.03917
   8503.00       -0.01172       -0.03911
   8504.00       -0.01025       -0.03903
   8505.00       -0.00879       -0.03894
   8506.00       -0.00781       -0.03883
   8507.00       -0.00684       -0.03871
   8508.00       -0.00586       -0.03859
   8509.00       -0.00488       -0.03844
   8510.00       -0.00391       -0.03828
   8511.00       -0.00293       -0.03812
   8512.00       -0.00244       -0.03793
   8513.00       -0.00195       -0.03772
   8514.00       -0.00146       -0.03751
   8515.00       -0.00098       -0.03726
   8516.00       -0.00098       -0.03702
   8517.00       -0.00098       -0.03674
   8518.00       -0.00098       -0.03645
   8519.00       -0.00098       -0.03613
   8520.00       -0.00098       -0.03580
   8521.00       -0.00146       -0.03545
   8522.00       -0.00195       -0.03506
   8523.00       -0.00244       -0.03467
   8524.00       -0.00293       -0.03424
   8525.00       -0.00342       -0.03380
   8526.00       -0.00391       -0.03333
   8527.00       -0.00488       -0.03282
   8528.00       -0.00586       -0.03230
   8529.00       -0.00684       -0.03174
   8530.00       -0.00781       -0.03116
   8531.00       -0.00879       -0.03055
   8532.00       -0.00977       -0.02992
   8533.00       -0.01074       -0.02925
   8534.00       -0.01221       -0.02856
   8535.00       -0.01367       -0.02783
   8536.00       -0.01514       -0.02708
   8537.00       -0.01660       -0.02629
   8538.00       -0.01807       -0.02548
   8539.00       -0.01953       -0.02464
   8540.00       -0.02100       -0.02376
   8541.00       -0.02246       -0.02286
   8542.00       -0.02393       -0.02191
   8543.00       -0.02539       -0.02095
   8544.00       -0.02686       -0.01994
   8545.00       -0.02832       -0.01892
   8546.00       -0.02979       -0.01785
   8547.00       -0.03076       -0.01677
   8548.00       -0.03174       -0.01564
   8549.00       -0.03271       -0.01450
   8550.00       -0.03369       -0.01332
   8551.00       -0.03467       -0.01212
   8552.00       -0.03564       -0.01088
   8553.00       -0.03662       -0.00961
   8554.00       -0.03711       -0.00833
   8555.00       -0.03760       -0.00702
   8556.00       -0.03809       -0.00568
   8557.00       -0.03857       -0.00430
   8558.00       -0.03906       -0.00293
   8559.00       -0.03906       -0.00151
   8560.00       -0.03906       -0.00008
   8561.00       -0.03906        0.00137
   8562.00       -0.03906        0.00285
   8563.00       -0.03857        0.00435
   8564.00       -0.03809        0.00586
   8565.00       -0.03760        0.00739
   8566.00       -0.03711        0.00893
   8567.00       -0.03613        0.01048
   8568.00       -0.03516        0.01207
   8569.00       -0.03418        0.01366
   8570.00       -0.03320        0.01524
   8571.00       -0.03223        0.01686
   8572.00       -0.03076        0.01848
   8573.00       -0.02930        0.02011
   8574.00       -0.02783        0.02174
   8575.00       -0.02637        0.02338
   8576.00       -0.02490        0.02502
   8577.00       -0.02295        0.02667
   8578.00       -0.02100        0.02834
   8579.00       -0.01904        0.02998
   8580.00       -0.01709        0.03163
   8581.00       -0.01514        0.03328
   8582.00       -0.01318        0.03494
   8583.00       -0.01123        0.03659
   8584.00       -0.00879        0.03822
   8585.00       -0.00635        0.03986
   8586.00       -0.00391        0.04149
   8587.00       -0.00146        0.04312
   8588.00        0.00098        0.04472
   8589.00        0.00342        0.04634
   8590.00        0.00586        0.04793
   8591.00        0.00830        0.04951
   8592.00        0.01074        0.05107
   8593.00        0.01318        0.05263
   8594.00        0.01562        0.05417
   8595.00        0.01807        0.05569
   8596.00        0.02051        0.05719
   8597.00        0.02246        0.05869
   8598.00        0.02441        0.06015
   8599.00        0.02637        0.06158
   8600.00        0.02832        0.06302
   8601.00        0.03027        0.06441
   8602.00        0.03223        0.06580
   8603.00        0.03418        0.06714
   8604.00        0.03564        0.06847
   8605.00        0.03711        0.06976
   8606.00        0.03857        0.07103
   8607.00        0.04004        0.07227
   8608.00        0.04150        0.07347
   8609.00        0.04297        0.07465
   8610.00        0.04395        0.07579
   8611.00        0.04492        0.07690
   8612.00        0.04590        0.07797
   8613.00        0.04688        0.07901
   8614.00        0.04785        0.08000
   8615.00        0.04834        0.08096
   8616.00        0.04883        0.08188
   8617.00        0.04932        0.08275
   8618.00        0.04980        0.08359
   8619.00        0.05029        0.08437
   8620.00        0.05029        0.08510
   8621.00        0.05029        0.08580
   8622.00        0.05029        0.08644
   8623.00        0.05029        0.08702
   8624.00        0.05029        0.08757
   8625.00        0.04980        0.08804
   8626.00        0.04932        0.08847
   8627.00        0.04883        0.08885
   8628.00        0.04834        0.08916
   8629.00        0.04785        0.08942
   8630.00        0.04736        0.08960
   8631.00        0.04688        0.08974
   8632.00        0.04639        0.08980
   8633.00        0.04541        0.08980
   8634.00        0.04443        0.08972
   8635.00        0.04346        0.08958
   8636.00        0.04248        0.08939
   8637.00        0.04150        0.08910
   8638.00        0.04053        0.08875
   8639.00        0.03955        0.08832
   8640.00        0.03857        0.08781
   8641.00        0.03760        0.08722
   8642.00        0.03662        0.08656
   8643.00        0.03564        0.08582
   8644.00        0.03467        0.08501
   8645.00        0.03369        0.08409
   8646.00        0.03271        0.08311
   8647.00        0.03174        0.08205
   8648.00        0.03076        0.08089
   8649.00        0.02979        0.07965
   8650.00        0.02881        0.07832
   8651.00        0.02783        0.07692
   8652.00        0.02686        0.07542
   8653.00        0.02588        0.07384
   8654.00        0.02490        0.07217
   8655.00        0.02393        0.07042
   8656.00        0.02344        0.06857
   8657.00        0.02295        0.06665
   8658.00        0.02246        0.06464
   8659.00        0.02197        0.06255
   8660.00        0.02148        0.06036
   8661.00        0.02100        0.05811
   8662.00        0.02051        0.05577
   8663.00        0.02002        0.05334
   8664.00        0.01953        0.05084
   8665.00        0.01904        0.04826
   8666.00        0.01855        0.04561
   8667.00        0.01807        0.04289
   8668.00        0.01758        0.04008
   8669.00        0.01709        0.03723
   8670.00        0.01660        0.03430
   8671.00        0.01611        0.03130
   8672.00        0.01562        0.02824
   8673.00        0.01514        0.02513
   8674.00        0.01514        0.02197
   8675.00        0.01514        0.01875
   8676.00        0.01514        0.01549
   8677.00        0.01514        0.01219
   8678.00        0.01514        0.00885
   8679.00        0.01514        0.00546
   8680.00        0.01514        0.00204
   8681.00        0.01514       -0.00139
   8682.00        0.01465       -0.00485
   8683.00        0.01416       -0.00835
   8684.00        0.01367       -0.01184
   8685.00        0.01318       -0.01535
   8686.00        0.01270       -0.01886
   8687.00        0.01221       -0.02238
   8688.00        0.01172       -0.02589
   8689.00        0.01123       -0.02939
   8690.00        0.01074       -0.03288
   8691.00        0.01025       -0.03636
   8692.00        0.00977       -0.03981
   8693.00        0.00928       -0.04323
   8694.00        0.00879       -0.04663
   8695.00        0.00830       -0.04999
   8696.00        0.00781       -0.05330
   8697.00        0.00732       -0.05656
   8698.00        0.00684       -0.05978
   8699.00        0.00635       -0.06296
   8700.00        0.00586       -0.06606
   8701.00        0.00537       -0.06911
   8702.00        0.00439       -0.07208
   8703.00        0.00342       -0.07500
   8704.00        0.00244       -0.07784
   8705.00        0.00146       -0.08060
   8706.00        0.00049       -0.08327
   8707.00       -0.00049       -0.08586
   8708.00       -0.00146       -0.08838
   8709.00       -0.00244       -0.09081
   8710.00       -0.00342       -0.09312
   8711.00       -0.00439       -0.09537
   8712.00       -0.00537       -0.09750
   8713.00       -0.00635       -0.09955
   8714.00       -0.00732       -0.10149
   8715.00       -0.00830       -0.10333
   8716.00       -0.00928       -0.10507
   8717.00       -0.01025       -0.10672
   8718.00       -0.01123       -0.10826
   8719.00       -0.01221       -0.10970
   8720.00       -0.01270       -0.11104
   8721.00       -0.01318       -0.11226
   8722.00       -0.01367       -0.11340
   8723.00       -0.01416       -0.11443
   8724.00       -0.01465       -0.11536
   8725.00       -0.01514       -0.11620
   8726.00       -0.01562       -0.11693
   8727.00       -0.01611       -0.11757
   8728.00       -0.01660       -0.11812
   8729.00       -0.01709       -0.11858
   8730.00       -0.01709       -0.11894
   8731.00       -0.01709       -0.11923
   8732.00       -0.01709       -0.11945
   8733.00       -0.01709       -0.11957
   8734.00       -0.01709       -0.11961
   8735.00       -0.01709       -0.11960
   8736.00       -0.01709       -0.11951
   8737.00       -0.01660       -0.11937
   8738.00       -0.01611       -0.11916
   8739.00       -0.01562       -0.11890
   8740.00       -0.01514       -0.11858
   8741.00       -0.01465       -0.11821
   8742.00       -0.01416       -0.11781
   8743.00       -0.01367       -0.11737
   8744.00       -0.01270       -0.11690
   8745.00       -0.01172       -0.11641
   8746.00       -0.01074       -0.11589
   8747.00       -0.00977       -0.11534
   8748.00       -0.00879       -0.11479
   8749.00       -0.00781       -0.11424
   8750.00       -0.00684       -0.11368
   8751.00       -0.00586       -0.11311
   8752.00       -0.00488       -0.11256
   8753.00       -0.00391       -0.11201
   8754.00       -0.00293       -0.11148
   8755.00       -0.00195       -0.11098
   8756.00       -0.00098       -0.11049
   8757.00        0.00000       -0.11005
   8758.00        0.00098       -0.10962
   8759.00        0.00195       -0.10922
   8760.00        0.00293       -0.10887
   8761.00        0.00391       -0.10857
   8762.00        0.00488       -0.10831
   8763.00        0.00586       -0.10811
   8764.00        0.00684       -0.10794
   8765.00        0.00781       -0.10783
   8766.00        0.00879       -0.10779
   8767.00        0.00977       -0.10780
   8768.00        0.01074       -0.10786
   8769.00        0.01172       -0.10800
   8770.00        0.01270       -0.10818
   8771.00        0.01318       -0.10844
   8772.00        0.01367       -0.10876
   8773.00        0.01416       -0.10915
   8774.00        0.01465       -0.10960
   8775.00        0.01514       -0.11012
   8776.00        0.01514       -0.11069
   8777.00        0.01514       -0.11133
   8778.00        0.01514       -0.11203
   8779.00        0.01514       -0.11279
   8780.00        0.01514       -0.11362
   8781.00        0.01465       -0.11449
   8782.00        0.01416       -0.11543
   8783.00        0.01367       -0.11641
   8784.00        0.01318       -0.11745
   8785.00        0.01221       -0.11852
   8786.00        0.01123       -0.11964
   8787.00        0.01025       -0.12080
   8788.00        0.00928       -0.12201
   8789.00        0.00781       -0.12325
   8790.00        0.00635       -0.12450
   8791.00        0.00488       -0.12579
   8792.00        0.00342       -0.12709
   8793.00        0.00195       -0.12842
   8794.00        0.00000       -0.12976
   8795.00       -0.00195       -0.13110
   8796.00       -0.00391       -0.13245
   8797.00       -0.00586       -0.13379
   8798.00       -0.00781       -0.13513
   8799.00       -0.01025       -0.13646
   8800.00       -0.01270       -0.13777
   8801.00       -0.01514       -0.13905
   8802.00       -0.01758       -0.14032
   8803.00       -0.02002       -0.14156
   8804.00       -0.02246       -0.14276
   8805.00       -0.02490       -0.14392
   8806.00       -0.02734       -0.14503
   8807.00       -0.02979       -0.14610
   8808.00       -0.03223       -0.14713
   8809.00       -0.03467       -0.14809
   8810.00       -0.03711       -0.14899
   8811.00       -0.03955       -0.14983
   8812.00       -0.04199       -0.15060
   8813.00       -0.04443       -0.15129
   8814.00       -0.04688       -0.15192
   8815.00       -0.04932       -0.15247
   8816.00       -0.05176       -0.15292
   8817.00       -0.05420       -0.15331
   8818.00       -0.05664       -0.15359
   8819.00       -0.05859       -0.15381
   8820.00       -0.06055       -0.15392
   8821.00       -0.06250       -0.15395
   8822.00       -0.06445       -0.15387
   8823.00       -0.06641       -0.15370
   8824.00       -0.06787       -0.15344
   8825.00       -0.06934       -0.15309
   8826.00       -0.07080       -0.15263
   8827.00       -0.07227       -0.15208
   8828.00       -0.07324       -0.15143
   8829.00       -0.07422       -0.15068
   8830.00       -0.07520       -0.14984
   8831.00       -0.07568       -0.14891
   8832.00       -0.07617       -0.14787
   8833.00       -0.07666       -0.14674
   8834.00       -0.07666       -0.14552
   8835.00       -0.07666       -0.14423
   8836.00       -0.07666       -0.14282
   8837.00       -0.07617       -0.14136
   8838.00       -0.07568       -0.13979
   8839.00       -0.07520       -0.13815
   8840.00       -0.07422       -0.13643
   8841.00       -0.07324       -0.13463
   8842.00       -0.07227       -0.13277
   8843.00       -0.07080       -0.13084
   8844.00       -0.06934       -0.12885
   8845.00       -0.06787       -0.12679
   8846.00       -0.06592       -0.12468
   8847.00       -0.06396       -0.12251
   8848.00       -0.06201       -0.12029
   8849.00       -0.05957       -0.11803
   8850.00       -0.05713       -0.11574
   8851.00       -0.05469       -0.11339
   8852.00       -0.05225       -0.11102
   8853.00       -0.04980       -0.10863
   8854.00       -0.04688       -0.10620
   8855.00       -0.04395       -0.10376
   8856.00       -0.04102       -0.10132
   8857.00       -0.03809       -0.09885
   8858.00       -0.03516       -0.09637
   8859.00       -0.03223       -0.09390
   8860.00       -0.02930       -0.09142
   8861.00       -0.02637       -0.08894
   8862.00       -0.02344       -0.08649
   8863.00       -0.02051       -0.08405
   8864.00       -0.01758       -0.08162
   8865.00       -0.01465       -0.07921
   8866.00       -0.01172       -0.07683
   8867.00       -0.00879       -0.07446
   8868.00       -0.00586       -0.07214
   8869.00       -0.00293       -0.06984
   8870.00        0.00000       -0.06758
   8871.00        0.00293       -0.06537
   8872.00        0.00586       -0.06320
   8873.00        0.00879       -0.06107
   8874.00        0.01172       -0.05898
   8875.00        0.01416       -0.05695
   8876.00        0.01660       -0.05496
   8877.00        0.01904       -0.05302
   8878.00        0.02148       -0.05115
   8879.00        0.02344       -0.04933
   8880.00        0.02539       -0.04756
   8881.00        0.02734       -0.04585
   8882.00        0.02930       -0.04420
   8883.00        0.03076       -0.04260
   8884.00        0.03223       -0.04108
   8885.00        0.03369       -0.03960
   8886.00        0.03467       -0.03818
   8887.00        0.03564       -0.03682
   8888.00        0.03662       -0.03552
   8889.00        0.03760       -0.03429
   8890.00        0.03809       -0.03311
   8891.00        0.03857       -0.03198
   8892.00        0.03906       -0.03093
   8893.00        0.03906       -0.02991
   8894.00        0.03906       -0.02896
   8895.00        0.03906       -0.02806
   8896.00        0.03857       -0.02721
   8897.00        0.03809       -0.02641
   8898.00        0.03760       -0.02567
   8899.00        0.03662       -0.02496
   8900.00        0.03564       -0.02431
   8901.00        0.03467       -0.02370
   8902.00        0.03369       -0.02313
   8903.00        0.03223       -0.02260
   8904.00        0.03076       -0.02211
   8905.00        0.02930       -0.02165
   8906.00        0.02783       -0.02124
   8907.00        0.02637       -0.02086
   8908.00        0.02441       -0.02051
   8909.00        0.02246       -0.02017
   8910.00        0.02051       -0.01988
   8911.00        0.01855       -0.01961
   8912.00        0.01660       -0.01936
   8913.00        0.01465       -0.01913
   8914.00        0.01270       -0.01892
   8915.00        0.01074       -0.01872
   8916.00        0.00879       -0.01854
   8917.00        0.00684       -0.01839
   8918.00        0.00488       -0.01823
   8919.00        0.00293       -0.01808
   8920.00        0.00098       -0.01794
   8921.00       -0.00098       -0.01782
   8922.00       -0.00293       -0.01770
   8923.00       -0.00488       -0.01758
   8924.00       -0.00684       -0.01746
   8925.00       -0.00879       -0.01733
   8926.00       -0.01074       -0.01723
   8927.00       -0.01270       -0.01711
   8928.00       -0.01465       -0.01698
   8929.00       -0.01611       -0.01686
   8930.00       -0.01758       -0.01672
   8931.00       -0.01904       -0.01660
   8932.00       -0.02051       -0.01645
   8933.00       -0.02197       -0.01631
   8934.00       -0.02344       -0.01614
   8935.00       -0.02441       -0.01599
   8936.00       -0.02539       -0.01582
   8937.00       -0.02637       -0.01564
   8938.00       -0.02734       -0.01546
   8939.00       -0.02783       -0.01526
   8940.00       -0.02832       -0.01505
   8941.00       -0.02881       -0.01483
   8942.00       -0.02930       -0.01462
   8943.00       -0.02979       -0.01437
   8944.00       -0.02979       -0.01414
   8945.00       -0.02979       -0.01389
   8946.00       -0.02979       -0.01364
   8947.00       -0.02979       -0.01337
   8948.00       -0.02979       -0.01309
   8949.00       -0.02930       -0.01282
   8950.00       -0.02881       -0.01254
   8951.00       -0.02832       -0.01225
   8952.00       -0.02783       -0.01195
   8953.00       -0.02734       -0.01166
   8954.00       -0.02637       -0.01135
   8955.00       -0.02539       -0.01105
   8956.00       -0.02441       -0.01073
   8957.00       -0.02344       -0.01042
   8958.00       -0.02246       -0.01012
   8959.00       -0.02148       -0.00980
   8960.00       -0.02051       -0.00949
   8961.00       -0.01953       -0.00917
   8962.00       -0.01855       -0.00887
   8963.00       -0.01758       -0.00856
   8964.00       -0.01660       -0.00827
   8965.00       -0.01562       -0.00797
   8966.00       -0.01416       -0.00768
   8967.00       -0.01270       -0.00740
   8968.00       -0.01123       -0.00713
   8969.00       -0.00977       -0.00685
   8970.00       -0.00879       -0.00661
   8971.00       -0.00781       -0.00635
   8972.00       -0.00684       -0.00612
   8973.00       -0.00586       -0.00589
   8974.00       -0.00488       -0.00568
   8975.00       -0.00391       -0.00548
   8976.00       -0.00293       -0.00529
   8977.00       -0.00195       -0.00513
   8978.00       -0.00098       -0.00497
   8979.00        0.00000       -0.00484
   8980.00        0.00098       -0.00471
   8981.00        0.00195       -0.00462
   8982.00        0.00244       -0.00453
   8983.00        0.00293       -0.00447
   8984.00        0.00342       -0.00443
   8985.00        0.00391       -0.00441
   8986.00        0.00439       -0.00441
   8987.00        0.00488       -0.00443
   8988.00        0.00537       -0.00447
   8989.00        0.00537       -0.00455
   8990.00        0.00537       -0.00464
   8991.00        0.00537       -0.00475
   8992.00        0.00537       -0.00490
   8993.00        0.00537       -0.00507
   8994.00        0.00537       -0.00526
   8995.00        0.00488       -0.00548
   8996.00        0.00439       -0.00572
   8997.00        0.00391       -0.00601
   8998.00        0.00342       -0.00632
   8999.00        0.00293       -0.00665
   9000.00        0.00244       -0.00700
   9001.00        0.00195       -0.00740
   9002.00        0.00146       -0.00783
   9003.00        0.00049       -0.00829
   9004.00       -0.00049       -0.00877
   9005.00       -0.00146       -0.00929
   9006.00       -0.00244       -0.00984
   9007.00       -0.00342       -0.01042
   9008.00       -0.00439       -0.01103
   9009.00       -0.00537       -0.01167
   9010.00       -0.00635       -0.01234
   9011.00       -0.00732       -0.01306
   9012.00       -0.00830       -0.01381
   9013.00       -0.00928       -0.01459
   9014.00       -0.01025       -0.01540
   9015.00       -0.01172       -0.01624
   9016.00       -0.01318       -0.01712
   9017.00       -0.01465       -0.01802
   9018.00       -0.01611       -0.01897
   9019.00       -0.01758       -0.01994
   9020.00       -0.01904       -0.02095
   9021.00       -0.02051       -0.02199
   9022.00       -0.02197       -0.02307
   9023.00       -0.02295       -0.02417
   9024.00       -0.02393       -0.02531
   9025.00       -0.02490       -0.02649
   9026.00       -0.02588       -0.02769
   9027.00       -0.02686       -0.02893
   9028.00       -0.02783       -0.03020
   9029.00       -0.02881       -0.03149
   9030.00       -0.02979       -0.03281
   9031.00       -0.03076       -0.03416
   9032.00       -0.03174       -0.03555
   9033.00       -0.03271       -0.03697
   9034.00       -0.03369       -0.03841
   9035.00       -0.03467       -0.03987
   9036.00       -0.03564       -0.04137
   9037.00       -0.03662       -0.04288
   9038.00       -0.03711       -0.04443
   9039.00       -0.03760       -0.04599
   9040.00       -0.03809       -0.04758
   9041.00       -0.03857       -0.04919
   9042.00       -0.03906       -0.05083
   9043.00       -0.03955       -0.05247
   9044.00       -0.04004       -0.05415
   9045.00       -0.04053       -0.05585
   9046.00       -0.04102       -0.05756
   9047.00       -0.04102       -0.05928
   9048.00       -0.04102       -0.06102
   9049.00       -0.04102       -0.06277
   9050.00       -0.04102       -0.06454
   9051.00       -0.04102       -0.06631
   9052.00       -0.04102       -0.06812
   9053.00       -0.04102       -0.06992
   9054.00       -0.04102       -0.07172
   9055.00       -0.04102       -0.07353
   9056.00       -0.04053       -0.07536
   9057.00       -0.04004       -0.07719
   9058.00       -0.03955       -0.07903
   9059.00       -0.03906       -0.08087
   9060.00       -0.03857       -0.08270
   9061.00       -0.03809       -0.08455
   9062.00       -0.03760       -0.08640
   9063.00       -0.03711       -0.08824
   9064.00       -0.03662       -0.09009
   9065.00       -0.03613       -0.09192
   9066.00       -0.03516       -0.09375
   9067.00       -0.03418       -0.09560
   9068.00       -0.03320       -0.09741
   9069.00       -0.03223       -0.09924
   9070.00       -0.03125       -0.10104
   9071.00       -0.03027       -0.10286
   9072.00       -0.02930       -0.10466
   9073.00       -0.02832       -0.10645
   9074.00       -0.02734       -0.10822
   9075.00       -0.02637       -0.10999
   9076.00       -0.02539       -0.11174
   9077.00       -0.02441       -0.11349
   9078.00       -0.02344       -0.11522
   9079.00       -0.02197       -0.11693
   9080.00       -0.02051       -0.11864
   9081.00       -0.01904       -0.12033
   9082.00       -0.01758       -0.12199
   9083.00       -0.01611       -0.12366
   9084.00       -0.01465       -0.12531
   9085.00       -0.01318       -0.12692
   9086.00       -0.01172       -0.12852
   9087.00       -0.01025       -0.13013
   9088.00       -0.00879       -0.13170
   9089.00       -0.00732       -0.13324
   9090.00       -0.00586       -0.13478
   9091.00       -0.00439       -0.13629
   9092.00       -0.00293       -0.13779
   9093.00       -0.00146       -0.13927
   9094.00        0.00000       -0.14073
   9095.00        0.00146       -0.14217
   9096.00        0.00293       -0.14357
   9097.00        0.00488       -0.14497
   9098.00        0.00684       -0.14635
   9099.00        0.00879       -0.14769
   9100.00        0.01074       -0.14902
   9101.00        0.01270       -0.15033
   9102.00        0.01465       -0.15161
   9103.00        0.01660       -0.15286
   9104.00        0.01855       -0.15410
   9105.00        0.02051       -0.15532
   9106.00        0.02246       -0.15651
   9107.00        0.02441       -0.15767
   9108.00        0.02637       -0.15881
   9109.00        0.02832       -0.15993
   9110.00        0.03027       -0.16101
   9111.00        0.03223       -0.16206
   9112.00        0.03418       -0.16310
   9113.00        0.03613       -0.16411
   9114.00        0.03809       -0.16508
   9115.00        0.03955       -0.16605
   9116.00        0.04102       -0.16696
   9117.00        0.04248       -0.16786
   9118.00        0.04395       -0.16872
   9119.00        0.04541       -0.16956
   9120.00        0.04688       -0.17035
   9121.00        0.04834       -0.17113
   9122.00        0.04980       -0.17186
   9123.00        0.05127       -0.17256
   9124.00        0.05273       -0.17323
   9125.00        0.05420       -0.17387
   9126.00        0.05566       -0.17447
   9127.00        0.05664       -0.17503
   9128.00        0.05762       -0.17557
   9129.00        0.05859       -0.17606
   9130.00        0.05957       -0.17651
   9131.00        0.06055       -0.17693
   9132.00        0.06152       -0.17731
   9133.00        0.06250       -0.17764
   9134.00        0.06299       -0.17795
   9135.00        0.06348       -0.17819
   9136.00        0.06396       -0.17841
   9137.00        0.06445       -0.17859
   9138.00        0.06494       -0.17871
   9139.00        0.06543       -0.17880
   9140.00        0.06543       -0.17885
   9141.00        0.06543       -0.17885
   9142.00        0.06543       -0.17880
   9143.00        0.06543       -0.17871
   9144.00        0.06543       -0.17859
   9145.00        0.06494       -0.17841
   9146.00        0.06445       -0.17818
   9147.00        0.06396       -0.17792
   9148.00        0.06348       -0.17760
   9149.00        0.06299       -0.17725
   9150.00        0.06250       -0.17683
   9151.00        0.06152       -0.17639
   9152.00        0.06055       -0.17589
   9153.00        0.05957       -0.17535
   9154.00        0.05859       -0.17477
   9155.00        0.05762       -0.17415
   9156.00        0.05615       -0.17348
   9157.00        0.05469       -0.17276
   9158.00        0.05322       -0.17201
   9159.00        0.05176       -0.17122
   9160.00        0.05029       -0.17038
   9161.00        0.04883       -0.16949
   9162.00        0.04736       -0.16858
   9163.00        0.04541       -0.16763
   9164.00        0.04346       -0.16664
   9165.00        0.04150       -0.16560
   9166.00        0.03955       -0.16455
   9167.00        0.03760       -0.16345
   9168.00        0.03564       -0.16232
   9169.00        0.03369       -0.16116
   9170.00        0.03174       -0.15997
   9171.00        0.02979       -0.15875
   9172.00        0.02783       -0.15750
   9173.00        0.02588       -0.15622
   9174.00        0.02393       -0.15492
   9175.00        0.02197       -0.15359
   9176.00        0.02002       -0.15225
   9177.00        0.01807       -0.15089
   9178.00        0.01611       -0.14951
   9179.00        0.01416       -0.14810
   9180.00        0.01221       -0.14668
   9181.00        0.01025       -0.14525
   9182.00        0.00830       -0.14381
   9183.00        0.00635       -0.14235
   9184.00        0.00439       -0.14088
   9185.00        0.00244       -0.13940
   9186.00        0.00049       -0.13792
   9187.00       -0.00146       -0.13643
   9188.00       -0.00342       -0.13495
   9189.00       -0.00537       -0.13344
   9190.00       -0.00732       -0.13194
   9191.00       -0.00928       -0.13045
   9192.00       -0.01123       -0.12894
   9193.00       -0.01270       -0.12744
   9194.00       -0.01416       -0.12595
   9195.00       -0.01562       -0.12445
   9196.00       -0.01709       -0.12296
   9197.00       -0.01855       -0.12148
   9198.00       -0.02002       -0.12000
   9199.00       -0.02148       -0.11853
   9200.00       -0.02295       -0.11707
   9201.00       -0.02393       -0.11560
   9202.00       -0.02490       -0.11415
   9203.00       -0.02588       -0.11272
   9204.00       -0.02686       -0.11128
   9205.00       -0.02783       -0.10986
   9206.00       -0.02881       -0.10844
   9207.00       -0.02930       -0.10706
   9208.00       -0.02979       -0.10565
   9209.00       -0.03027       -0.10428
   9210.00       -0.03076       -0.10291
   9211.00       -0.03125       -0.10155
   9212.00       -0.03174       -0.10019
   9213.00       -0.03223       -0.09885
   9214.00       -0.03223       -0.09752
   9215.00       -0.03223       -0.09619
   9216.00       -0.03223       -0.09486
   9217.00       -0.03223       -0.09357
   9218.00       -0.03223       -0.09225
   9219.00       -0.03223       -0.09096
   9220.00       -0.03223       -0.08968
   9221.00       -0.03223       -0.08839
   9222.00       -0.03174       -0.08711
   9223.00       -0.03125       -0.08583
   9224.00       -0.03076       -0.08456
   9225.00       -0.03027       -0.08330
   9226.00       -0.02979       -0.08203
   9227.00       -0.02930       -0.08076
   9228.00       -0.02881       -0.07950
   9229.00       -0.02832       -0.07825
   9230.00       -0.02783       -0.07698
   9231.00       -0.02734       -0.07571
   9232.00       -0.02686       -0.07443
   9233.00       -0.02637       -0.07317
   9234.00       -0.02588       -0.07188
   9235.00       -0.02539       -0.07060
   9236.00       -0.02490       -0.06932
   9237.00       -0.02441       -0.06804
   9238.00       -0.02393       -0.06673
   9239.00       -0.02344       -0.06543
   9240.00       -0.02344       -0.06412
   9241.00       -0.02344       -0.06279
   9242.00       -0.02344       -0.06146
   9243.00       -0.02344       -0.06013
   9244.00       -0.02344       -0.05879
   9245.00       -0.02344       -0.05743
   9246.00       -0.02344       -0.05608
   9247.00       -0.02344       -0.05469
   9248.00       -0.02344       -0.05331
   9249.00       -0.02344       -0.05193
   9250.00       -0.02344       -0.05052
   9251.00       -0.02393       -0.04910
   9252.00       -0.02441       -0.04768
   9253.00       -0.02490       -0.04626
   9254.00       -0.02539       -0.04482
   9255.00       -0.02588       -0.04337
   9256.00       -0.02637       -0.04192
   9257.00       -0.02686       -0.04045
   9258.00       -0.02734       -0.03899
   9259.00       -0.02783       -0.03751
   9260.00       -0.02832       -0.03603
   9261.00       -0.02930       -0.03455
   9262.00       -0.03027       -0.03305
   9263.00       -0.03125       -0.03156
   9264.00       -0.03223       -0.03006
   9265.00       -0.03320       -0.02855
   9266.00       -0.03418       -0.02705
   9267.00       -0.03516       -0.02554
   9268.00       -0.03613       -0.02403
   9269.00       -0.03711       -0.02254
   9270.00       -0.03809       -0.02103
   9271.00       -0.03906       -0.01953
   9272.00       -0.04004       -0.01804
   9273.00       -0.04102       -0.01654
   9274.00       -0.04199       -0.01506
   9275.00       -0.04297       -0.01358
   9276.00       -0.04395       -0.01210
   9277.00       -0.04492       -0.01064
   9278.00       -0.04590       -0.00919
   9279.00       -0.04688       -0.00774
   9280.00       -0.04785       -0.00630
   9281.00       -0.04883       -0.00488
   9282.00       -0.04932       -0.00346
   9283.00       -0.04980       -0.00208
   9284.00       -0.05029       -0.00069
   9285.00       -0.05078        0.00069
   9286.00       -0.05127        0.00203
   9287.00       -0.05176        0.00337
   9288.00       -0.05225        0.00470
   9289.00       -0.05273        0.00600
   9290.00       -0.05322        0.00728
   9291.00       -0.05322        0.00854
   9292.00       -0.05322        0.00980
   9293.00       -0.05322        0.01103
   9294.00       -0.05322        0.01224
   9295.00       -0.05322        0.01343
   9296.00       -0.05322        0.01460
   9297.00       -0.05273        0.01575
   9298.00       -0.05225        0.01688
   9299.00       -0.05176        0.01797
   9300.00       -0.05127        0.01906
   9301.00       -0.05078        0.02013
   9302.00       -0.05029        0.02116
   9303.00       -0.04980        0.02219
   9304.00       -0.04883        0.02318
   9305.00       -0.04785        0.02415
   9306.00       -0.04688        0.02510
   9307.00       -0.04590        0.02603
   9308.00       -0.04492        0.02693
   9309.00       -0.04395        0.02782
   9310.00       -0.04297        0.02867
   9311.00       -0.04199        0.02951
   9312.00       -0.04102        0.03032
   9313.00       -0.04004        0.03110
   9314.00       -0.03906        0.03186
   9315.00       -0.03760        0.03261
   9316.00       -0.03613        0.03333
   9317.00       -0.03467        0.03401
   9318.00       -0.03320        0.03467
   9319.00       -0.03174        0.03531
   9320.00       -0.03027        0.03593
   9321.00       -0.02881        0.03651
   9322.00       -0.02734        0.03708
   9323.00       -0.02588        0.03761
   9324.00       -0.02441        0.03812
   9325.00       -0.02295        0.03860
   9326.00       -0.02148        0.03906
   9327.00       -0.02002        0.03947
   9328.00       -0.01904        0.03987
   9329.00       -0.01807        0.04024
   9330.00       -0.01709        0.04057
   9331.00       -0.01611        0.04086
   9332.00       -0.01514        0.04114
   9333.00       -0.01416        0.04137
   9334.00       -0.01318        0.04156
   9335.00       -0.01221        0.04173
   9336.00       -0.01123        0.04185
   9337.00       -0.01025        0.04195
   9338.00       -0.00928        0.04199
   9339.00       -0.00879        0.04199
   9340.00       -0.00830        0.04196
   9341.00       -0.00781        0.04189
   9342.00       -0.00732        0.04178
   9343.00       -0.00684        0.04161
   9344.00       -0.00635        0.04140
   9345.00       -0.00586        0.04114
   9346.00       -0.00537        0.04083
   9347.00       -0.00488        0.04048
   9348.00       -0.00439        0.04007
   9349.00       -0.00439        0.03961
   9350.00       -0.00439        0.03909
   9351.00       -0.00439        0.03853
   9352.00       -0.00439        0.03790
   9353.00       -0.00439        0.03723
   9354.00       -0.00439        0.03648
   9355.00       -0.00439        0.03569
   9356.00       -0.00439        0.03484
   9357.00       -0.00439        0.03392
   9358.00       -0.00439        0.03294
   9359.00       -0.00439        0.03189
   9360.00       -0.00439        0.03079
   9361.00       -0.00439        0.02963
   9362.00       -0.00488        0.02840
   9363.00       -0.00537        0.02710
   9364.00       -0.00586        0.02576
   9365.00       -0.00635        0.02434
   9366.00       -0.00684        0.02284
   9367.00       -0.00732        0.02130
   9368.00       -0.00781        0.01970
   9369.00       -0.00830        0.01802
   9370.00       -0.00879        0.01628
   9371.00       -0.00928        0.01450
   9372.00       -0.00977        0.01263
   9373.00       -0.00977        0.01073
   9374.00       -0.00977        0.00874
   9375.00       -0.00977        0.00671
   9376.00       -0.00977        0.00464
   9377.00       -0.00977        0.00250
   9378.00       -0.00977        0.00031
   9379.00       -0.00977       -0.00194
   9380.00       -0.00977       -0.00423
   9381.00       -0.00977       -0.00655
   9382.00       -0.00977       -0.00893
   9383.00       -0.00977       -0.01135
   9384.00       -0.00977       -0.01381
   9385.00       -0.00977       -0.01630
   9386.00       -0.00977       -0.01883
   9387.00       -0.00977       -0.02138
   9388.00       -0.00977       -0.02396
   9389.00       -0.00977       -0.02657
   9390.00       -0.00928       -0.02921
   9391.00       -0.00879       -0.03185
   9392.00       -0.00830       -0.03450
   9393.00       -0.00781       -0.03719
   9394.00       -0.00732       -0.03986
   9395.00       -0.00684       -0.04254
   9396.00       -0.00635       -0.04523
   9397.00       -0.00586       -0.04791
   9398.00       -0.00537       -0.05058
   9399.00       -0.00488       -0.05325
   9400.00       -0.00439       -0.05591
   9401.00       -0.00391       -0.05855
   9402.00       -0.00342       -0.06116
   9403.00       -0.00293       -0.06375
   9404.00       -0.00244       -0.06633
   9405.00       -0.00195       -0.06886
   9406.00       -0.00146       -0.07137
   9407.00       -0.00098       -0.07382
   9408.00       -0.00049       -0.07625
   9409.00        0.00000       -0.07864
   9410.00        0.00049       -0.08098
   9411.00        0.00098       -0.08327
   9412.00        0.00146       -0.08551
   9413.00        0.00195       -0.08769
   9414.00        0.00244       -0.08983
   9415.00        0.00293       -0.09189
   9416.00        0.00342       -0.09390
   9417.00        0.00391       -0.09586
   9418.00        0.00439       -0.09775
   9419.00        0.00488       -0.09956
   9420.00        0.00537       -0.10132
   9421.00        0.00586       -0.10300
   9422.00        0.00635       -0.10461
   9423.00        0.00684       -0.10616
   9424.00        0.00732       -0.10764
   9425.00        0.00781       -0.10904
   9426.00        0.00781       -0.11037
   9427.00        0.00781       -0.11163
   9428.00        0.00781       -0.11282
   9429.00        0.00781       -0.11394
   9430.00        0.00781       -0.11499
   9431.00        0.00781       -0.11597
   9432.00        0.00781       -0.11687
   9433.00        0.00781       -0.11771
   9434.00        0.00781       -0.11848
   9435.00        0.00781       -0.11919
   9436.00        0.00781       -0.11983
   9437.00        0.00781       -0.12041
   9438.00        0.00781       -0.12091
   9439.00        0.00781       -0.12137
   9440.00        0.00781       -0.12177
   9441.00        0.00781       -0.12210
   9442.00        0.00781       -0.12239
   9443.00        0.00781       -0.12262
   9444.00        0.00781       -0.12282
   9445.00        0.00781       -0.12296
   9446.00        0.00781       -0.12305
   9447.00        0.00781       -0.12311
   9448.00        0.00781       -0.12312
   9449.00        0.00781       -0.12309
   9450.00        0.00781       -0.12305
   9451.00        0.00781       -0.12296
   9452.00        0.00781       -0.12285
   9453.00        0.00732       -0.12271
   9454.00        0.00732       -0.12254
   9455.00        0.00732       -0.12236
   9456.00        0.00732       -0.12216
   9457.00        0.00732       -0.12195
   9458.00        0.00732       -0.12173
   9459.00        0.00732       -0.12149
   9460.00        0.00732       -0.12126
   9461.00        0.00732       -0.12100
   9462.00        0.00732       -0.12076
   9463.00        0.00732       -0.12051
   9464.00        0.00732       -0.12027
   9465.00        0.00732       -0.12003
   9466.00        0.00732       -0.11978
   9467.00        0.00732       -0.11955
   9468.00        0.00732       -0.11934
   9469.00        0.00732       -0.11913
   9470.00        0.00732       -0.11893
   9471.00        0.00732       -0.11873
   9472.00        0.00732       -0.11856
   9473.00        0.00732       -0.11839
   9474.00        0.00732       -0.11826
   9475.00        0.00732       -0.11812
   9476.00        0.00732       -0.11801
   9477.00        0.00732       -0.11792
   9478.00        0.00732       -0.11783
   9479.00        0.00732       -0.11777
   9480.00        0.00732       -0.11772
   9481.00        0.00732       -0.11769
   9482.00        0.00732       -0.11766
   9483.00        0.00732       -0.11766
   9484.00        0.00732       -0.11768
   9485.00        0.00732       -0.11769
   9486.00        0.00732       -0.11772
   9487.00        0.00732       -0.11777
   9488.00        0.00732       -0.11781
   9489.00        0.00732       -0.11787
   9490.00        0.00732       -0.11794
   9491.00        0.00732       -0.11801
   9492.00        0.00732       -0.11807
   9493.00        0.00732       -0.11815
   9494.00        0.00732       -0.11823
   9495.00        0.00732       -0.11829
   9496.00        0.00732       -0.11835
   9497.00        0.00732       -0.11841
   9498.00        0.00732       -0.11845
   9499.00        0.00732       -0.11848
   9500.00        0.00732       -0.11850
   9501.00        0.00732       -0.11852
   9502.00        0.00732       -0.11850
   9503.00        0.00732       -0.11847
   9504.00        0.00732       -0.11842
   9505.00        0.00732       -0.11835
   9506.00        0.00732       -0.11824
   9507.00        0.00732       -0.11812
   9508.00        0.00732       -0.11795
   9509.00        0.00684       -0.11777
   9510.00        0.00635       -0.11754
   9511.00        0.00586       -0.11728
   9512.00        0.00537       -0.11699
   9513.00        0.00488       -0.11665
   9514.00        0.00439       -0.11627
   9515.00        0.00391       -0.11586
   9516.00        0.00342       -0.11540
   9517.00        0.00293       -0.11490
   9518.00        0.00195       -0.11436
   9519.00        0.00098       -0.11377
   9520.00        0.00000       -0.11313
   9521.00       -0.00098       -0.11246
   9522.00       -0.00195       -0.11172
   9523.00       -0.00293       -0.11095
   9524.00       -0.00391       -0.11012
   9525.00       -0.00488       -0.10924
   9526.00       -0.00586       -0.10832
   9527.00       -0.00732       -0.10735
   9528.00       -0.00879       -0.10632
   9529.00       -0.01025       -0.10526
   9530.00       -0.01172       -0.10414
   9531.00       -0.01318       -0.10297
   9532.00       -0.01465       -0.10176
   9533.00       -0.01611       -0.10051
   9534.00       -0.01758       -0.09920
   9535.00       -0.01904       -0.09785
   9536.00       -0.02051       -0.09647
   9537.00       -0.02197       -0.09503
   9538.00       -0.02344       -0.09355
   9539.00       -0.02490       -0.09203
   9540.00       -0.02637       -0.09047
   9541.00       -0.02783       -0.08888
   9542.00       -0.02930       -0.08725
   9543.00       -0.03076       -0.08559
   9544.00       -0.03223       -0.08388
   9545.00       -0.03369       -0.08215
   9546.00       -0.03516       -0.08038
   9547.00       -0.03662       -0.07858
   9548.00       -0.03809       -0.07677
   9549.00       -0.03955       -0.07491
   9550.00       -0.04102       -0.07303
   9551.00       -0.04248       -0.07114
   9552.00       -0.04395       -0.06921
   9553.00       -0.04492       -0.06726
   9554.00       -0.04590       -0.06529
   9555.00       -0.04688       -0.06331
   9556.00       -0.04785       -0.06131
   9557.00       -0.04883       -0.05930
   9558.00       -0.04980       -0.05727
   9559.00       -0.05078       -0.05522
   9560.00       -0.05127       -0.05316
   9561.00       -0.05176       -0.05110
   9562.00       -0.05225       -0.04901
   9563.00       -0.05273       -0.04692
   9564.00       -0.05322       -0.04483
   9565.00       -0.05371       -0.04272
   9566.00       -0.05371       -0.04062
   9567.00       -0.05371       -0.03850
   9568.00       -0.05371       -0.03638
   9569.00       -0.05371       -0.03424
   9570.00       -0.05371       -0.03210
   9571.00       -0.05322       -0.02997
   9572.00       -0.05273       -0.02782
   9573.00       -0.05225       -0.02567
   9574.00       -0.05176       -0.02351
   9575.00       -0.05127       -0.02135
   9576.00       -0.05078       -0.01920
   9577.00       -0.05029       -0.01703
   9578.00       -0.04932       -0.01485
   9579.00       -0.04834       -0.01268
   9580.00       -0.04736       -0.01050
   9581.00       -0.04639       -0.00830
   9582.00       -0.04541       -0.00612
   9583.00       -0.04443       -0.00392
   9584.00       -0.04346       -0.00171
   9585.00       -0.04248        0.00050
   9586.00       -0.04102        0.00273
   9587.00       -0.03955        0.00496
   9588.00       -0.03809        0.00720
   9589.00       -0.03662        0.00945
   9590.00       -0.03516        0.01172
   9591.00       -0.03369        0.01399
   9592.00       -0.03223        0.01628
   9593.00       -0.03076        0.01857
   9594.00       -0.02930        0.02089
   9595.00       -0.02783        0.02322
   9596.00       -0.02637        0.02557
   9597.00       -0.02490        0.02794
   9598.00       -0.02344        0.03032
   9599.00       -0.02197        0.03271
   9600.00       -0.02100        0.03513
   9601.00       -0.02002        0.03757
   9602.00       -0.01904        0.04002
   9603.00       -0.01807        0.04250
   9604.00       -0.01709        0.04498
   9605.00       -0.01611        0.04750
   9606.00       -0.01514        0.05003
   9607.00       -0.01416        0.05258
   9608.00       -0.01318        0.05516
   9609.00       -0.01221        0.05775
   9610.00       -0.01172        0.06038
   9611.00       -0.01123        0.06300
   9612.00       -0.01074        0.06566
   9613.00       -0.01025        0.06833
   9614.00       -0.00977        0.07103
   9615.00       -0.00928        0.07373
   9616.00       -0.00879        0.07646
   9617.00       -0.00830        0.07921
   9618.00       -0.00830        0.08197
   9619.00       -0.00830        0.08473
   9620.00       -0.00830        0.08752
   9621.00       -0.00830        0.09032
   9622.00       -0.00830        0.09314
   9623.00       -0.00830        0.09595
   9624.00       -0.00830        0.09879
   9625.00       -0.00830        0.10161
   9626.00       -0.00830        0.10445
   9627.00       -0.00830        0.10728
   9628.00       -0.00830        0.11014
   9629.00       -0.00830        0.11298
   9630.00       -0.00879        0.11581
   9631.00       -0.00928        0.11865
   9632.00       -0.00977        0.12148
   9633.00       -0.01025        0.12430
   9634.00       -0.01074        0.12711
   9635.00       -0.01123        0.12990
   9636.00       -0.01172        0.13268
   9637.00       -0.01221        0.13544
   9638.00       -0.01270        0.13818
   9639.00       -0.01318        0.14090
   9640.00       -0.01367        0.14359
   9641.00       -0.01367        0.14626
   9642.00       -0.01367        0.14890
   9643.00       -0.01367        0.15150
   9644.00       -0.01367        0.15408
   9645.00       -0.01367        0.15662
   9646.00       -0.01367        0.15912
   9647.00       -0.01367        0.16158
   9648.00       -0.01367        0.16400
   9649.00       -0.01367        0.16637
   9650.00       -0.01367        0.16870
   9651.00       -0.01318        0.17097
   9652.00       -0.01270        0.17320
   9653.00       -0.01221        0.17537
   9654.00       -0.01172        0.17749
   9655.00       -0.01123        0.17955
   9656.00       -0.01074        0.18155
   9657.00       -0.01025        0.18350
   9658.00       -0.00977        0.18538
   9659.00       -0.00879        0.18719
   9660.00       -0.00781        0.18895
   9661.00       -0.00684        0.19064
   9662.00       -0.00586        0.19226
   9663.00       -0.00488        0.19382
   9664.00       -0.00391        0.19530
   9665.00       -0.00293        0.19670
   9666.00       -0.00195        0.19804
   9667.00       -0.00098        0.19931
   9668.00        0.00000        0.20052
   9669.00        0.00146        0.20164
   9670.00        0.00293        0.20268
   9671.00        0.00439        0.20366
   9672.00        0.00586        0.20456
   9673.00        0.00732        0.20540
   9674.00        0.00879        0.20615
   9675.00        0.01025        0.20682
   9676.00        0.01172        0.20743
   9677.00        0.01318        0.20796
   9678.00        0.01465        0.20842
   9679.00        0.01611        0.20880
   9680.00        0.01758        0.20911
   9681.00        0.01904        0.20935
   9682.00        0.02002        0.20952
   9683.00        0.02100        0.20961
   9684.00        0.02197        0.20964
   9685.00        0.02295        0.20959
   9686.00        0.02393        0.20949
   9687.00        0.02490        0.20930
   9688.00        0.02588        0.20906
   9689.00        0.02686        0.20876
   9690.00        0.02783        0.20839
   9691.00        0.02832        0.20796
   9692.00        0.02881        0.20747
   9693.00        0.02930        0.20692
   9694.00        0.02979        0.20631
   9695.00        0.03027        0.20566
   9696.00        0.03027        0.20494
   9697.00        0.03027        0.20418
   9698.00        0.03027        0.20337
   9699.00        0.03027        0.20251
   9700.00        0.03027        0.20160
   9701.00        0.02979        0.20065
   9702.00        0.02930        0.19966
   9703.00        0.02881        0.19864
   9704.00        0.02832        0.19757
   9705.00        0.02783        0.19647
   9706.00        0.02686        0.19534
   9707.00        0.02588        0.19417
   9708.00        0.02490        0.19298
   9709.00        0.02393        0.19176
   9710.00        0.02295        0.19052
   9711.00        0.02148        0.18925
   9712.00        0.02002        0.18797
   9713.00        0.01855        0.18668
   9714.00        0.01709        0.18535
   9715.00        0.01562        0.18402
   9716.00        0.01416        0.18268
   9717.00        0.01270        0.18134
   9718.00        0.01123        0.17998
   9719.00        0.00928        0.17862
   9720.00        0.00732        0.17726
   9721.00        0.00537        0.17590
   9722.00        0.00342        0.17455
   9723.00        0.00146        0.17319
   9724.00       -0.00049        0.17184
   9725.00       -0.00244        0.17050
   9726.00       -0.00439        0.16917
   9727.00       -0.00635        0.16786
   9728.00       -0.00830        0.16656
   9729.00       -0.01025        0.16527
   9730.00       -0.01221        0.16400
   9731.00       -0.01416        0.16277
   9732.00       -0.01611        0.16153
   9733.00       -0.01807        0.16032
   9734.00       -0.02002        0.15915
   9735.00       -0.02148        0.15799
   9736.00       -0.02295        0.15688
   9737.00       -0.02441        0.15578
   9738.00       -0.02588        0.15471
   9739.00       -0.02734        0.15367
   9740.00       -0.02881        0.15268
   9741.00       -0.03027        0.15170
   9742.00       -0.03125        0.15077
   9743.00       -0.03223        0.14987
   9744.00       -0.03320        0.14902
   9745.00       -0.03418        0.14819
   9746.00       -0.03516        0.14742
   9747.00       -0.03564        0.14667
   9748.00       -0.03613        0.14597
   9749.00       -0.03662        0.14529
   9750.00       -0.03711        0.14467
   9751.00       -0.03760        0.14409
   9752.00       -0.03760        0.14354
   9753.00       -0.03760        0.14304
   9754.00       -0.03760        0.14258
   9755.00       -0.03760        0.14217
[truncated: 42,846 more chars]
