# Supplementary material for: The near-field tsunami generated by the 15 January 2022 eruption of the Hunga Tonga-Hunga Ha’apai volcano and its impact on Tongatapu, Tonga
Source: Sci Rep. 2022 Sep 7;12:15187. doi: 10.1038/s41598-022-19486-w (PMC9452557; doi:10.1038/s41598-022-19486-w)
Supplement: Supplementary file 4 — Supplementary Information 4. [file 41598_2022_19486_MOESM4_ESM.zip › Output-Point_R0_350TNT.txt]

      0.00        0.00000        0.00000
      1.00        0.00000        0.00000
      2.00        0.00000        0.00000
      3.00        0.00000        0.00000
      4.00        0.00000        0.00000
      5.00        0.00000        0.00000
      6.00        0.00000        0.00000
      7.00        0.00000        0.00000
      8.00        0.00000        0.00000
      9.00        0.00000        0.00000
     10.00        0.00000        0.00000
     11.00        0.00000        0.00000
     12.00        0.00000        0.00000
     13.00        0.00000        0.00000
     14.00        0.00000        0.00000
     15.00        0.00000        0.00000
     16.00        0.00000        0.00000
     17.00        0.00000        0.00000
     18.00        0.00000        0.00000
     19.00        0.00000        0.00000
     20.00        0.00000        0.00000
     21.00        0.00000        0.00000
     22.00        0.00000        0.00000
     23.00        0.00000        0.00000
     24.00        0.00000        0.00000
     25.00        0.00000        0.00000
     26.00        0.00000        0.00000
     27.00        0.00000        0.00000
     28.00        0.00000        0.00000
     29.00        0.00000        0.00000
     30.00        0.00000        0.00000
     31.00        0.00000        0.00000
     32.00        0.00000        0.00000
     33.00        0.00000        0.00000
     34.00        0.00000        0.00000
     35.00        0.00000        0.00000
     36.00        0.00000        0.00000
     37.00        0.00000        0.00000
     38.00        0.00000        0.00000
     39.00        0.00000        0.00000
     40.00        0.00000        0.00000
     41.00        0.00000        0.00000
     42.00        0.00000        0.00000
     43.00        0.00000        0.00000
     44.00        0.00000        0.00000
     45.00        0.00000        0.00000
     46.00        0.00000        0.00000
     47.00        0.00000        0.00000
     48.00        0.00000        0.00000
     49.00        0.00000        0.00000
     50.00        0.00000        0.00000
     51.00        0.00000        0.00000
     52.00        0.00000        0.00000
     53.00        0.00000        0.00000
     54.00        0.00000        0.00000
     55.00        0.00000        0.00000
     56.00        0.00000        0.00000
     57.00        0.00000        0.00000
     58.00        0.00000        0.00000
     59.00        0.00000        0.00000
     60.00        0.00000        0.00000
     61.00        0.00000        0.00000
     62.00        0.00000        0.00000
     63.00        0.00000        0.00000
     64.00        0.00000        0.00000
     65.00        0.00000        0.00000
     66.00        0.00000        0.00000
     67.00        0.00000        0.00000
     68.00        0.00000        0.00000
     69.00        0.00000        0.00000
     70.00        0.00000        0.00000
     71.00        0.00000        0.00000
     72.00        0.00000        0.00000
     73.00        0.00000        0.00000
     74.00        0.00000        0.00000
     75.00        0.00000        0.00000
     76.00        0.00000        0.00000
     77.00        0.00000        0.00000
     78.00        0.00000        0.00000
     79.00        0.00000        0.00000
     80.00        0.00000        0.00000
     81.00        0.00000        0.00000
     82.00        0.00000        0.00000
     83.00        0.00000        0.00000
     84.00        0.00000        0.00000
     85.00        0.00000        0.00000
     86.00        0.00000        0.00000
     87.00        0.00000        0.00000
     88.00        0.00000        0.00000
     89.00        0.00000        0.00000
     90.00        0.00000        0.00000
     91.00        0.00000        0.00000
     92.00        0.00000        0.00000
     93.00        0.00000        0.00000
     94.00        0.00000        0.00000
     95.00        0.00000        0.00000
     96.00        0.00000        0.00000
     97.00        0.00000        0.00000
     98.00        0.00000        0.00000
     99.00        0.00000        0.00000
    100.00        0.00000        0.00000
    101.00        0.00000        0.00000
    102.00        0.00000        0.00000
    103.00        0.00000        0.00000
    104.00        0.00000        0.00000
    105.00        0.00000        0.00000
    106.00        0.00000        0.00000
    107.00        0.00000        0.00000
    108.00        0.00000        0.00000
    109.00        0.00000        0.00000
    110.00        0.00000        0.00000
    111.00        0.00000        0.00000
    112.00        0.00000        0.00000
    113.00        0.00000        0.00000
    114.00        0.00000        0.00000
    115.00        0.00000        0.00000
    116.00        0.00000        0.00000
    117.00        0.00000        0.00000
    118.00        0.00000        0.00000
    119.00        0.00000        0.00000
    120.00        0.00000        0.00000
    121.00        0.00000        0.00000
    122.00        0.00000        0.00000
    123.00        0.00000        0.00000
    124.00        0.00000        0.00000
    125.00        0.00000        0.00000
    126.00        0.00000        0.00000
    127.00        0.00000        0.00000
    128.00        0.00000        0.00000
    129.00        0.00000        0.00000
    130.00        0.00000        0.00000
    131.00        0.00000        0.00000
    132.00        0.00000        0.00000
    133.00        0.00000        0.00000
    134.00        0.00000        0.00000
    135.00        0.00000        0.00000
    136.00        0.00000        0.00000
    137.00        0.00000        0.00000
    138.00        0.00000        0.00000
    139.00        0.00000        0.00000
    140.00        0.00000        0.00000
    141.00        0.00000        0.00000
    142.00        0.00000        0.00000
    143.00        0.00000        0.00000
    144.00        0.00000        0.00000
    145.00        0.00000        0.00000
    146.00        0.00000        0.00000
    147.00        0.00000        0.00000
    148.00        0.00000        0.00000
    149.00        0.00000        0.00000
    150.00        0.00000        0.00000
    151.00        0.00000        0.00000
    152.00        0.00000        0.00000
    153.00        0.00000        0.00000
    154.00        0.00000        0.00000
    155.00        0.00000        0.00000
    156.00        0.00000        0.00000
    157.00        0.00000        0.00000
    158.00        0.00000        0.00000
    159.00        0.00000        0.00000
    160.00        0.00000        0.00000
    161.00        0.00000        0.00000
    162.00        0.00000        0.00000
    163.00        0.00000        0.00000
    164.00        0.00000        0.00000
    165.00        0.00000        0.00000
    166.00        0.00000        0.00000
    167.00        0.00000        0.00000
    168.00        0.00000        0.00000
    169.00        0.00000        0.00000
    170.00        0.00000        0.00000
    171.00        0.00000        0.00000
    172.00        0.00000        0.00000
    173.00        0.00000        0.00000
    174.00        0.00000        0.00000
    175.00        0.00000        0.00000
    176.00        0.00000        0.00000
    177.00        0.00000        0.00000
    178.00        0.00000        0.00000
    179.00        0.00000        0.00000
    180.00        0.00000        0.00000
    181.00        0.00000        0.00000
    182.00        0.00000        0.00000
    183.00        0.00000        0.00000
    184.00        0.00000        0.00000
    185.00        0.00000        0.00000
    186.00        0.00000        0.00000
    187.00        0.00000        0.00000
    188.00        0.00000        0.00000
    189.00        0.00000        0.00000
    190.00        0.00000        0.00000
    191.00        0.00000        0.00000
    192.00        0.00000        0.00000
    193.00        0.00000        0.00000
    194.00        0.00000        0.00000
    195.00        0.00000        0.00000
    196.00        0.00000        0.00000
    197.00        0.00000        0.00000
    198.00        0.00000        0.00000
    199.00        0.00000        0.00000
    200.00        0.00000        0.00000
    201.00        0.00000        0.00000
    202.00        0.00000        0.00000
    203.00        0.00000        0.00000
    204.00        0.00000        0.00000
    205.00        0.00000        0.00000
    206.00        0.00000        0.00000
    207.00        0.00000        0.00000
    208.00        0.00000        0.00000
    209.00        0.00000        0.00000
    210.00        0.00000        0.00000
    211.00        0.00000        0.00000
    212.00        0.00000        0.00000
    213.00        0.00000        0.00000
    214.00        0.00000        0.00000
    215.00        0.00000        0.00000
    216.00        0.00000        0.00000
    217.00        0.00000        0.00000
    218.00        0.00000        0.00000
    219.00        0.00000        0.00000
    220.00        0.00000        0.00000
    221.00        0.00000        0.00000
    222.00        0.00000        0.00000
    223.00        0.00000        0.00000
    224.00        0.00000        0.00000
    225.00        0.00000        0.00000
    226.00        0.00000        0.00000
    227.00        0.00000        0.00000
    228.00        0.00000        0.00000
    229.00        0.00000        0.00000
    230.00        0.00000        0.00000
    231.00        0.00000        0.00000
    232.00        0.00000        0.00000
    233.00        0.00000        0.00000
    234.00        0.00000        0.00000
    235.00        0.00000        0.00000
    236.00        0.00000        0.00000
    237.00        0.00000        0.00000
    238.00        0.00000        0.00000
    239.00        0.00000        0.00000
    240.00        0.00000        0.00000
    241.00        0.00000        0.00000
    242.00        0.00000        0.00000
    243.00        0.00000        0.00000
    244.00        0.00000        0.00000
    245.00        0.00000        0.00000
    246.00        0.00000        0.00000
    247.00        0.00000        0.00000
    248.00        0.00000        0.00000
    249.00        0.00000        0.00000
    250.00        0.00000        0.00000
    251.00        0.00000        0.00000
    252.00        0.00000        0.00000
    253.00        0.00000        0.00000
    254.00        0.00000        0.00000
    255.00        0.00000        0.00000
    256.00        0.00000        0.00000
    257.00        0.00000        0.00000
    258.00        0.00000        0.00000
    259.00        0.00000        0.00000
    260.00        0.00000        0.00000
    261.00        0.00000        0.00000
    262.00        0.00000        0.00000
    263.00        0.00000        0.00000
    264.00        0.00000        0.00000
    265.00        0.00000        0.00000
    266.00        0.00000        0.00000
    267.00        0.00000        0.00000
    268.00        0.00000        0.00000
    269.00        0.00000        0.00000
    270.00        0.00000        0.00000
    271.00        0.00000        0.00000
    272.00        0.00000        0.00000
    273.00        0.00000        0.00000
    274.00        0.00000        0.00000
    275.00        0.00000        0.00000
    276.00        0.00000        0.00000
    277.00        0.00000        0.00000
    278.00        0.00000        0.00000
    279.00        0.00000        0.00000
    280.00        0.00000        0.00000
    281.00        0.00000        0.00000
    282.00        0.00000        0.00000
    283.00        0.00000        0.00000
    284.00        0.00000        0.00000
    285.00        0.00000        0.00000
    286.00        0.00000        0.00000
    287.00        0.00000        0.00000
    288.00        0.00000        0.00000
    289.00        0.00000        0.00000
    290.00        0.00000        0.00000
    291.00        0.00000        0.00000
    292.00        0.00000        0.00000
    293.00        0.00000        0.00000
    294.00        0.00000        0.00000
    295.00        0.00000        0.00000
    296.00        0.00000        0.00000
    297.00        0.00000        0.00000
    298.00        0.00000        0.00000
    299.00        0.00000        0.00000
    300.00        0.00000        0.00000
    301.00        0.00000        0.00000
    302.00        0.00000        0.00000
    303.00        0.00000        0.00000
    304.00        0.00000        0.00000
    305.00        0.00000        0.00000
    306.00        0.00000        0.00000
    307.00        0.00000        0.00000
    308.00        0.00000        0.00000
    309.00        0.00000        0.00000
    310.00        0.00000        0.00000
    311.00        0.00000        0.00000
    312.00        0.00000        0.00000
    313.00        0.00000        0.00000
    314.00        0.00000        0.00000
    315.00        0.00000        0.00000
    316.00        0.00000        0.00000
    317.00        0.00000        0.00000
    318.00        0.00000        0.00000
    319.00        0.00000        0.00000
    320.00        0.00000        0.00000
    321.00        0.00000        0.00000
    322.00        0.00000        0.00000
    323.00        0.00000        0.00000
    324.00        0.00000        0.00000
    325.00        0.00000        0.00000
    326.00        0.00000        0.00000
    327.00        0.00000        0.00000
    328.00        0.00000        0.00000
    329.00        0.00000        0.00000
    330.00        0.00000        0.00000
    331.00        0.00000        0.00000
    332.00        0.00000        0.00000
    333.00        0.00000        0.00000
    334.00        0.00000        0.00000
    335.00        0.00000        0.00000
    336.00        0.00000        0.00000
    337.00        0.00000        0.00000
    338.00        0.00000        0.00000
    339.00        0.00000        0.00000
    340.00        0.00000        0.00000
    341.00        0.00000        0.00000
    342.00        0.00000        0.00000
    343.00        0.00000        0.00000
    344.00        0.00000        0.00000
    345.00        0.00000        0.00000
    346.00        0.00000        0.00000
    347.00        0.00000        0.00000
    348.00        0.00000        0.00000
    349.00        0.00000        0.00000
    350.00        0.00000        0.00000
    351.00        0.00000        0.00000
    352.00        0.00000        0.00000
    353.00        0.00000        0.00000
    354.00        0.00000        0.00000
    355.00        0.00000        0.00000
    356.00        0.00000        0.00000
    357.00        0.00000        0.00000
    358.00        0.00000        0.00000
    359.00        0.00000        0.00000
    360.00        0.00000        0.00000
    361.00        0.00000        0.00000
    362.00        0.00000        0.00000
    363.00        0.00000        0.00000
    364.00        0.00000        0.00000
    365.00        0.00000        0.00000
    366.00        0.00000        0.00000
    367.00        0.00000        0.00000
    368.00        0.00000        0.00000
    369.00        0.00000        0.00000
    370.00        0.00000        0.00000
    371.00        0.00000        0.00000
    372.00        0.00000        0.00000
    373.00        0.00000        0.00000
    374.00        0.00000        0.00000
    375.00        0.00000        0.00000
    376.00        0.00000        0.00000
    377.00        0.00000        0.00000
    378.00        0.00000        0.00000
    379.00        0.00000        0.00000
    380.00        0.00000        0.00000
    381.00        0.00000        0.00000
    382.00        0.00000        0.00000
    383.00        0.00000        0.00000
    384.00        0.00000        0.00000
    385.00        0.00000        0.00000
    386.00        0.00000        0.00000
    387.00        0.00000        0.00000
    388.00        0.00000        0.00000
    389.00        0.00000        0.00000
    390.00        0.00000        0.00000
    391.00        0.00000        0.00000
    392.00        0.00000        0.00000
    393.00        0.00000        0.00000
    394.00        0.00000        0.00000
    395.00        0.00000        0.00000
    396.00        0.00000        0.00000
    397.00        0.00000        0.00000
    398.00        0.00000        0.00000
    399.00        0.00000        0.00000
    400.00        0.00000        0.00000
    401.00        0.00000        0.00000
    402.00        0.00000        0.00000
    403.00        0.00000        0.00000
    404.00        0.00000        0.00000
    405.00        0.00000        0.00000
    406.00        0.00000        0.00000
    407.00        0.00000        0.00000
    408.00        0.00000        0.00000
    409.00        0.00000        0.00000
    410.00        0.00000        0.00000
    411.00        0.00000        0.00000
    412.00        0.00000        0.00000
    413.00        0.00000        0.00000
    414.00        0.00000        0.00000
    415.00        0.00000        0.00000
    416.00        0.00000        0.00000
    417.00        0.00000        0.00000
    418.00        0.00000        0.00000
    419.00        0.00000        0.00000
    420.00        0.00000        0.00000
    421.00        0.00000        0.00000
    422.00        0.00000        0.00000
    423.00        0.00000        0.00000
    424.00        0.00000        0.00000
    425.00        0.00000        0.00000
    426.00        0.00000        0.00000
    427.00        0.00000        0.00000
    428.00        0.00000        0.00000
    429.00        0.00000        0.00000
    430.00        0.00000        0.00000
    431.00        0.00000        0.00000
    432.00        0.00000        0.00000
    433.00        0.00000        0.00000
    434.00        0.00000        0.00000
    435.00        0.00000        0.00000
    436.00        0.00000        0.00000
    437.00        0.00000        0.00000
    438.00        0.00000        0.00000
    439.00        0.00000        0.00000
    440.00        0.00000        0.00000
    441.00        0.00000        0.00000
    442.00        0.00000        0.00000
    443.00        0.00000        0.00000
    444.00        0.00000        0.00000
    445.00        0.00000        0.00000
    446.00        0.00000        0.00000
    447.00        0.00000        0.00000
    448.00        0.00000        0.00000
    449.00        0.00000        0.00000
    450.00        0.00000        0.00000
    451.00        0.00000        0.00000
    452.00        0.00000        0.00000
    453.00        0.00000        0.00000
    454.00        0.00000        0.00000
    455.00        0.00000        0.00000
    456.00        0.00000        0.00000
    457.00        0.00000        0.00000
    458.00        0.00000        0.00000
    459.00        0.00000        0.00000
    460.00        0.00000        0.00000
    461.00        0.00000        0.00000
    462.00        0.00000        0.00000
    463.00        0.00000        0.00000
    464.00        0.00000        0.00000
    465.00        0.00000        0.00000
    466.00        0.00000        0.00000
    467.00        0.00000        0.00000
    468.00        0.00000        0.00000
    469.00        0.00000        0.00000
    470.00        0.00000        0.00000
    471.00        0.00000        0.00000
    472.00        0.00000        0.00000
    473.00        0.00000        0.00000
    474.00        0.00000        0.00000
    475.00        0.00000        0.00000
    476.00        0.00000        0.00000
    477.00        0.00000        0.00000
    478.00        0.00000        0.00000
    479.00        0.00000        0.00000
    480.00        0.00000        0.00000
    481.00        0.00000        0.00000
    482.00        0.00000        0.00000
    483.00        0.00000        0.00000
    484.00        0.00000        0.00000
    485.00        0.00000        0.00000
    486.00        0.00000        0.00000
    487.00        0.00000        0.00000
    488.00        0.00000        0.00000
    489.00        0.00000        0.00000
    490.00        0.00000        0.00000
    491.00        0.00000        0.00000
    492.00        0.00000        0.00000
    493.00        0.00000        0.00000
    494.00        0.00000        0.00000
    495.00        0.00000        0.00000
    496.00        0.00000        0.00000
    497.00        0.00000        0.00000
    498.00        0.00000        0.00000
    499.00        0.00000        0.00000
    500.00        0.00000        0.00000
    501.00        0.00000        0.00000
    502.00        0.00000        0.00000
    503.00        0.00000        0.00000
    504.00        0.00000        0.00000
    505.00        0.00000        0.00000
    506.00        0.00000        0.00000
    507.00        0.00000        0.00000
    508.00        0.00000        0.00000
    509.00        0.00000        0.00000
    510.00        0.00000        0.00000
    511.00        0.00000        0.00000
    512.00        0.00000        0.00000
    513.00        0.00000        0.00000
    514.00        0.00000        0.00000
    515.00        0.00000        0.00000
    516.00        0.00000        0.00000
    517.00        0.00000        0.00000
    518.00        0.00000        0.00000
    519.00        0.00000        0.00000
    520.00        0.00000        0.00000
    521.00        0.00000        0.00000
    522.00        0.00000        0.00000
    523.00        0.00000        0.00000
    524.00        0.00000        0.00000
    525.00        0.00000        0.00000
    526.00        0.00000        0.00000
    527.00        0.00000        0.00000
    528.00        0.00000        0.00000
    529.00        0.00000        0.00000
    530.00        0.00000        0.00000
    531.00        0.00000        0.00000
    532.00        0.00000        0.00000
    533.00        0.00000        0.00000
    534.00        0.00000        0.00000
    535.00        0.00000        0.00000
    536.00        0.00000        0.00000
    537.00        0.00000        0.00000
    538.00        0.00000        0.00000
    539.00        0.00000        0.00000
    540.00        0.00000        0.00000
    541.00        0.00000        0.00000
    542.00        0.00000        0.00000
    543.00        0.00000        0.00000
    544.00        0.00000        0.00000
    545.00        0.00000        0.00000
    546.00        0.00000        0.00000
    547.00        0.00000        0.00000
    548.00        0.00000        0.00000
    549.00        0.00000        0.00000
    550.00        0.00000        0.00000
    551.00        0.00000        0.00000
    552.00        0.00000        0.00000
    553.00        0.00000        0.00000
    554.00        0.00000        0.00000
    555.00        0.00000        0.00000
    556.00        0.00000        0.00000
    557.00        0.00000        0.00000
    558.00        0.00000        0.00000
    559.00        0.00000        0.00000
    560.00        0.00000        0.00000
    561.00        0.00000        0.00000
    562.00        0.00000        0.00000
    563.00        0.00000        0.00000
    564.00        0.00000        0.00000
    565.00        0.00000        0.00000
    566.00        0.00000        0.00000
    567.00        0.00000        0.00000
    568.00        0.00000        0.00000
    569.00        0.00000        0.00000
    570.00        0.00000        0.00000
    571.00        0.00000        0.00000
    572.00        0.00000        0.00000
    573.00        0.00000        0.00000
    574.00        0.00000        0.00000
    575.00        0.00000        0.00000
    576.00        0.00000        0.00000
    577.00        0.00000        0.00000
    578.00        0.00000        0.00000
    579.00        0.00000        0.00000
    580.00        0.00000        0.00000
    581.00        0.00000        0.00000
    582.00        0.00000        0.00000
    583.00        0.00000        0.00000
    584.00        0.00000        0.00000
    585.00        0.00000        0.00000
    586.00        0.00000        0.00000
    587.00        0.00000        0.00000
    588.00        0.00000        0.00000
    589.00        0.00000        0.00000
    590.00        0.00000        0.00000
    591.00        0.00000        0.00000
    592.00        0.00000        0.00000
    593.00        0.00000        0.00000
    594.00        0.00000        0.00000
    595.00        0.00000        0.00000
    596.00        0.00000        0.00000
    597.00        0.00000        0.00000
    598.00        0.00000        0.00000
    599.00        0.00000        0.00000
    600.00        0.00000        0.00000
    601.00        0.00000        0.00000
    602.00        0.00000        0.00000
    603.00        0.00000        0.00000
    604.00        0.00000        0.00000
    605.00        0.00000        0.00000
    606.00        0.00000        0.00000
    607.00        0.00000        0.00000
    608.00        0.00000        0.00000
    609.00        0.00000        0.00000
    610.00        0.00000        0.00000
    611.00        0.00000        0.00000
    612.00        0.00000        0.00000
    613.00        0.00000        0.00000
    614.00        0.00000        0.00000
    615.00        0.00000        0.00000
    616.00        0.00000        0.00000
    617.00        0.00000        0.00000
    618.00        0.00000        0.00000
    619.00        0.00000        0.00000
    620.00        0.00000        0.00000
    621.00        0.00000        0.00000
    622.00        0.00000        0.00000
    623.00        0.00000        0.00000
    624.00        0.00000        0.00000
    625.00        0.00000        0.00000
    626.00        0.00000        0.00000
    627.00        0.00000        0.00000
    628.00        0.00000        0.00000
    629.00        0.00000        0.00000
    630.00        0.00000        0.00000
    631.00        0.00000        0.00000
    632.00        0.00000        0.00000
    633.00        0.00000        0.00000
    634.00        0.00000        0.00000
    635.00        0.00000        0.00000
    636.00        0.00000        0.00000
    637.00        0.00000        0.00000
    638.00        0.00000        0.00000
    639.00        0.00000        0.00000
    640.00        0.00000        0.00000
    641.00        0.00000        0.00000
    642.00        0.00000        0.00000
    643.00        0.00000        0.00000
    644.00        0.00000        0.00000
    645.00        0.00000        0.00000
    646.00        0.00000        0.00000
    647.00        0.00000        0.00000
    648.00        0.00000        0.00000
    649.00        0.00000        0.00000
    650.00        0.00000        0.00000
    651.00        0.00000        0.00000
    652.00        0.00000        0.00000
    653.00        0.00000        0.00000
    654.00        0.00000        0.00000
    655.00        0.00000        0.00000
    656.00        0.00000        0.00000
    657.00        0.00000        0.00000
    658.00        0.00000        0.00000
    659.00        0.00000        0.00000
    660.00        0.00000        0.00000
    661.00        0.00000        0.00000
    662.00        0.00000        0.00000
    663.00        0.00000        0.00000
    664.00        0.00000        0.00000
    665.00        0.00000        0.00000
    666.00        0.00000        0.00000
    667.00        0.00000        0.00000
    668.00        0.00000        0.00000
    669.00        0.00000        0.00000
    670.00        0.00000        0.00000
    671.00        0.00000        0.00000
    672.00        0.00000        0.00000
    673.00        0.00000        0.00000
    674.00        0.00000        0.00000
    675.00        0.00000        0.00000
    676.00        0.00000        0.00000
    677.00        0.00000        0.00000
    678.00        0.00000        0.00000
    679.00        0.00000        0.00000
    680.00        0.00000        0.00000
    681.00        0.00000        0.00000
    682.00        0.00000        0.00000
    683.00        0.00000        0.00000
    684.00        0.00000        0.00000
    685.00        0.00000        0.00000
    686.00        0.00000        0.00000
    687.00        0.00000        0.00000
    688.00        0.00000        0.00000
    689.00        0.00000        0.00000
    690.00        0.00000        0.00000
    691.00        0.00000        0.00000
    692.00        0.00000        0.00000
    693.00        0.00000        0.00000
    694.00        0.00000        0.00000
    695.00        0.00000        0.00000
    696.00        0.00000        0.00000
    697.00        0.00000        0.00000
    698.00        0.00000        0.00000
    699.00        0.00000        0.00000
    700.00        0.00000        0.00000
    701.00        0.00000        0.00000
    702.00        0.00000        0.00000
    703.00        0.00000        0.00000
    704.00        0.00000        0.00000
    705.00        0.00000        0.00000
    706.00        0.00000        0.00000
    707.00        0.00000        0.00000
    708.00        0.00000        0.00000
    709.00        0.00000        0.00000
    710.00        0.00000        0.00000
    711.00        0.00000        0.00000
    712.00        0.00000        0.00000
    713.00        0.00000        0.00000
    714.00        0.00000        0.00000
    715.00        0.00000        0.00000
    716.00        0.00000        0.00000
    717.00        0.00000        0.00000
    718.00        0.00000        0.00000
    719.00        0.00000        0.00000
    720.00        0.00000        0.00000
    721.00        0.00000        0.00000
    722.00        0.00000        0.00000
    723.00        0.00000        0.00000
    724.00        0.00000        0.00000
    725.00        0.00000        0.00000
    726.00        0.00000        0.00000
    727.00        0.00000        0.00000
    728.00        0.00000        0.00000
    729.00        0.00000        0.00000
    730.00        0.00000        0.00000
    731.00        0.00000        0.00000
    732.00        0.00000        0.00000
    733.00        0.00000        0.00000
    734.00        0.00000        0.00000
    735.00        0.00000        0.00000
    736.00        0.00000        0.00000
    737.00        0.00000        0.00000
    738.00        0.00000        0.00000
    739.00        0.00000        0.00000
    740.00        0.00000        0.00000
    741.00        0.00000        0.00000
    742.00        0.00000        0.00000
    743.00        0.00000        0.00000
    744.00        0.00000        0.00000
    745.00        0.00000        0.00000
    746.00        0.00000        0.00000
    747.00        0.00000        0.00000
    748.00        0.00000        0.00000
    749.00        0.00000        0.00000
    750.00        0.00000        0.00000
    751.00        0.00000        0.00000
    752.00        0.00000        0.00000
    753.00        0.00000        0.00000
    754.00        0.00000        0.00000
    755.00        0.00000        0.00000
    756.00        0.00000        0.00000
    757.00        0.00000        0.00000
    758.00        0.00000        0.00000
    759.00        0.00000        0.00000
    760.00        0.00000        0.00000
    761.00        0.00000        0.00000
    762.00        0.00000        0.00000
    763.00        0.00000        0.00000
    764.00        0.00000        0.00000
    765.00        0.00000        0.00000
    766.00        0.00000        0.00000
    767.00        0.00000        0.00000
    768.00        0.00000        0.00000
    769.00        0.00000        0.00000
    770.00        0.00000        0.00000
    771.00        0.00000        0.00000
    772.00        0.00000        0.00000
    773.00        0.00000        0.00000
    774.00        0.00000        0.00000
    775.00        0.00000        0.00000
    776.00        0.00000        0.00000
    777.00        0.00000        0.00000
    778.00        0.00000        0.00000
    779.00        0.00000        0.00000
    780.00        0.00000        0.00000
    781.00        0.00000        0.00000
    782.00        0.00000        0.00000
    783.00        0.00000        0.00000
    784.00        0.00000        0.00000
    785.00        0.00000        0.00000
    786.00        0.00000        0.00000
    787.00        0.00000        0.00000
    788.00        0.00000        0.00000
    789.00        0.00000        0.00000
    790.00        0.00000        0.00000
    791.00        0.00000        0.00000
    792.00        0.00000        0.00000
    793.00        0.00000        0.00000
    794.00        0.00000        0.00000
    795.00        0.00000        0.00000
    796.00        0.00000        0.00000
    797.00        0.00000        0.00000
    798.00        0.00000        0.00000
    799.00        0.00000        0.00000
    800.00        0.00000        0.00000
    801.00        0.00000        0.00000
    802.00        0.00000        0.00000
    803.00        0.00000        0.00000
    804.00        0.00000        0.00000
    805.00        0.00000        0.00000
    806.00        0.00000        0.00000
    807.00        0.00000        0.00000
    808.00        0.00000        0.00000
    809.00        0.00000        0.00000
    810.00        0.00000        0.00000
    811.00        0.00000        0.00000
    812.00        0.00000        0.00000
    813.00        0.00000        0.00000
    814.00        0.00000        0.00000
    815.00        0.00000        0.00000
    816.00        0.00000        0.00000
    817.00        0.00000        0.00000
    818.00        0.00000        0.00000
    819.00        0.00000        0.00000
    820.00        0.00000        0.00000
    821.00        0.00000        0.00000
    822.00        0.00000        0.00000
    823.00        0.00000        0.00000
    824.00        0.00000        0.00000
    825.00        0.00000        0.00000
    826.00        0.00000        0.00000
    827.00        0.00000        0.00000
    828.00        0.00000        0.00000
    829.00        0.00000        0.00000
    830.00        0.00000        0.00000
    831.00        0.00000        0.00000
    832.00        0.00000        0.00000
    833.00        0.00000        0.00000
    834.00        0.00000        0.00000
    835.00        0.00000        0.00000
    836.00        0.00000        0.00000
    837.00        0.00000        0.00000
    838.00        0.00000        0.00000
    839.00        0.00000        0.00000
    840.00        0.00000        0.00000
    841.00        0.00000        0.00000
    842.00        0.00000        0.00000
    843.00        0.00000        0.00000
    844.00        0.00000        0.00000
    845.00        0.00000        0.00000
    846.00        0.00000        0.00000
    847.00        0.00000        0.00000
    848.00        0.00000        0.00000
    849.00        0.00000        0.00000
    850.00        0.00000        0.00000
    851.00        0.00000        0.00000
    852.00        0.00000        0.00000
    853.00        0.00000        0.00000
    854.00        0.00000        0.00000
    855.00        0.00000        0.00000
    856.00        0.00000        0.00000
    857.00        0.00000        0.00000
    858.00        0.00000        0.00000
    859.00        0.00000        0.00000
    860.00        0.00000        0.00000
    861.00        0.00000        0.00000
    862.00        0.00000        0.00000
    863.00        0.00000        0.00000
    864.00        0.00000        0.00000
    865.00        0.00000        0.00000
    866.00        0.00000        0.00000
    867.00        0.00000        0.00000
    868.00        0.00000        0.00000
    869.00        0.00000        0.00000
    870.00        0.00000        0.00000
    871.00        0.00000        0.00000
    872.00        0.00000        0.00000
    873.00        0.00000        0.00000
    874.00        0.00000        0.00000
    875.00        0.00000        0.00000
    876.00        0.00000        0.00000
    877.00        0.00000        0.00000
    878.00        0.00000        0.00000
    879.00        0.00000        0.00000
    880.00        0.00000        0.00000
    881.00        0.00000        0.00000
    882.00        0.00000        0.00000
    883.00        0.00000        0.00000
    884.00        0.00000        0.00000
    885.00        0.00000        0.00000
    886.00        0.00000        0.00000
    887.00        0.00000        0.00000
    888.00        0.00000        0.00000
    889.00        0.00000        0.00000
    890.00        0.00000        0.00000
    891.00        0.00000        0.00000
    892.00        0.00000        0.00000
    893.00        0.00000        0.00000
    894.00        0.00000        0.00000
    895.00        0.00000        0.00000
    896.00        0.00000        0.00000
    897.00        0.00000        0.00000
    898.00        0.00000        0.00000
    899.00        0.00000        0.00000
    900.00        0.00000        0.00000
    901.00        0.00000        0.00000
    902.00        0.00000        0.00000
    903.00        0.00000        0.00000
    904.00        0.00000        0.00000
    905.00        0.00000        0.00000
    906.00        0.00000        0.00000
    907.00        0.00000        0.00000
    908.00        0.00000        0.00000
    909.00        0.00000        0.00000
    910.00        0.00000        0.00000
    911.00        0.00000        0.00000
    912.00        0.00000        0.00000
    913.00        0.00000        0.00000
    914.00        0.00000        0.00000
    915.00        0.00000        0.00000
    916.00        0.00000        0.00000
    917.00        0.00000        0.00000
    918.00        0.00000        0.00000
    919.00        0.00000        0.00000
    920.00        0.00000        0.00000
    921.00        0.00000        0.00000
    922.00        0.00000        0.00000
    923.00        0.00000        0.00000
    924.00        0.00000        0.00000
    925.00        0.00000        0.00000
    926.00        0.00000        0.00000
    927.00        0.00000        0.00000
    928.00        0.00000        0.00000
    929.00        0.00000        0.00000
    930.00        0.00000        0.00000
    931.00        0.00000        0.00000
    932.00        0.00000        0.00000
    933.00        0.00000        0.00000
    934.00        0.00000        0.00000
    935.00        0.00000        0.00000
    936.00        0.00000        0.00000
    937.00        0.00000        0.00000
    938.00        0.00000        0.00000
    939.00        0.00000        0.00000
    940.00        0.00000        0.00000
    941.00        0.00000        0.00000
    942.00        0.00000        0.00000
    943.00        0.00000        0.00000
    944.00        0.00000        0.00000
    945.00        0.00000        0.00000
    946.00        0.00000        0.00000
    947.00        0.00000        0.00000
    948.00        0.00000        0.00000
    949.00        0.00000        0.00000
    950.00        0.00000        0.00000
    951.00        0.00000        0.00000
    952.00        0.00000        0.00000
    953.00        0.00000        0.00000
    954.00        0.00000        0.00000
    955.00        0.00000        0.00000
    956.00        0.00000        0.00000
    957.00        0.00000        0.00000
    958.00        0.00000        0.00000
    959.00        0.00000        0.00000
    960.00        0.00000        0.00000
    961.00        0.00000        0.00000
    962.00        0.00000        0.00000
    963.00        0.00000        0.00000
    964.00        0.00000        0.00000
    965.00        0.00000        0.00000
    966.00        0.00000        0.00000
    967.00        0.00000        0.00000
    968.00        0.00000        0.00000
    969.00        0.00000        0.00000
    970.00        0.00000        0.00000
    971.00        0.00000        0.00000
    972.00        0.00000        0.00000
    973.00        0.00000        0.00000
    974.00        0.00000        0.00000
    975.00        0.00000        0.00000
    976.00        0.00000        0.00000
    977.00        0.00000        0.00000
    978.00        0.00000        0.00000
    979.00        0.00000        0.00000
    980.00        0.00000        0.00000
    981.00        0.00000        0.00000
    982.00        0.00000        0.00000
    983.00        0.00000        0.00000
    984.00        0.00000        0.00000
    985.00        0.00000        0.00000
    986.00        0.00000        0.00000
    987.00        0.00000        0.00000
    988.00        0.00000        0.00000
    989.00        0.00000        0.00000
    990.00        0.00000        0.00000
    991.00        0.00000        0.00000
    992.00        0.00000        0.00000
    993.00        0.00000        0.00000
    994.00        0.00000        0.00000
    995.00        0.00000        0.00000
    996.00        0.00000        0.00000
    997.00        0.00000        0.00000
    998.00        0.00000        0.00000
    999.00        0.00000        0.00000
   1000.00        0.00000        0.00000
   1001.00        0.00000        0.00000
   1002.00        0.00000        0.00000
   1003.00        0.00000        0.00000
   1004.00        0.00000        0.00000
   1005.00        0.00000        0.00000
   1006.00        0.00000        0.00000
   1007.00        0.00000        0.00000
   1008.00        0.00000        0.00000
   1009.00        0.00000        0.00000
   1010.00        0.00000        0.00000
   1011.00        0.00000        0.00000
   1012.00        0.00000        0.00000
   1013.00        0.00000        0.00000
   1014.00        0.00000        0.00000
   1015.00        0.00000        0.00000
   1016.00        0.00000        0.00000
   1017.00        0.00000        0.00000
   1018.00        0.00000        0.00000
   1019.00        0.00000        0.00000
   1020.00        0.00000        0.00000
   1021.00        0.00000        0.00000
   1022.00        0.00000        0.00000
   1023.00        0.00000        0.00000
   1024.00        0.00000        0.00000
   1025.00        0.00000        0.00000
   1026.00        0.00000        0.00000
   1027.00        0.00000        0.00000
   1028.00        0.00000        0.00000
   1029.00        0.00000        0.00000
   1030.00        0.00000        0.00000
   1031.00        0.00000        0.00000
   1032.00        0.00000        0.00000
   1033.00        0.00000        0.00000
   1034.00        0.00000        0.00000
   1035.00        0.00000        0.00000
   1036.00        0.00000        0.00000
   1037.00        0.00000        0.00000
   1038.00        0.00000        0.00000
   1039.00        0.00000        0.00000
   1040.00        0.00000        0.00000
   1041.00        0.00000        0.00000
   1042.00        0.00000        0.00000
   1043.00        0.00000        0.00000
   1044.00        0.00000        0.00000
   1045.00        0.00000        0.00000
   1046.00        0.00000        0.00000
   1047.00        0.00000        0.00000
   1048.00        0.00000        0.00000
   1049.00        0.00000        0.00000
   1050.00        0.00000        0.00000
   1051.00        0.00000        0.00000
   1052.00        0.00000        0.00000
   1053.00        0.00000        0.00000
   1054.00        0.00000        0.00000
   1055.00        0.00000        0.00000
   1056.00        0.00000        0.00000
   1057.00        0.00000        0.00000
   1058.00        0.00000        0.00000
   1059.00        0.00000        0.00000
   1060.00        0.00000        0.00000
   1061.00        0.00000        0.00000
   1062.00        0.00000        0.00000
   1063.00        0.00000        0.00000
   1064.00        0.00000        0.00000
   1065.00        0.00000        0.00000
   1066.00        0.00000        0.00000
   1067.00        0.00000        0.00000
   1068.00        0.00000        0.00000
   1069.00        0.00000        0.00000
   1070.00        0.00000        0.00000
   1071.00        0.00000        0.00000
   1072.00        0.00000        0.00000
   1073.00        0.00000        0.00000
   1074.00        0.00000        0.00000
   1075.00        0.00000        0.00000
   1076.00        0.00000        0.00000
   1077.00        0.00000        0.00000
   1078.00        0.00000        0.00000
   1079.00        0.00000        0.00000
   1080.00        0.00000        0.00000
   1081.00        0.00000        0.00000
   1082.00        0.00000        0.00000
   1083.00        0.00000        0.00000
   1084.00        0.00000        0.00000
   1085.00        0.00000        0.00000
   1086.00        0.00000        0.00000
   1087.00        0.00000        0.00000
   1088.00        0.00000        0.00000
   1089.00        0.00000        0.00000
   1090.00        0.00000        0.00000
   1091.00        0.00000        0.00000
   1092.00        0.00000        0.00000
   1093.00        0.00000        0.00000
   1094.00        0.00000        0.00000
   1095.00        0.00000        0.00000
   1096.00        0.00000        0.00000
   1097.00        0.00000        0.00000
   1098.00        0.00000        0.00000
   1099.00        0.00000        0.00000
   1100.00        0.00000        0.00000
   1101.00        0.00000        0.00000
   1102.00        0.00000        0.00000
   1103.00        0.00000        0.00000
   1104.00        0.00000        0.00000
   1105.00        0.00000        0.00000
   1106.00        0.00000        0.00000
   1107.00        0.00000        0.00000
   1108.00        0.00000        0.00000
   1109.00        0.00000        0.00000
   1110.00        0.00000        0.00000
   1111.00        0.00000        0.00000
   1112.00        0.00000        0.00000
   1113.00        0.00000        0.00000
   1114.00        0.00000        0.00000
   1115.00        0.00000        0.00000
   1116.00        0.00000        0.00000
   1117.00        0.00000        0.00000
   1118.00        0.00000        0.00000
   1119.00        0.00000        0.00000
   1120.00        0.00000        0.00000
   1121.00        0.00000        0.00000
   1122.00        0.00000        0.00000
   1123.00        0.00000        0.00000
   1124.00        0.00000        0.00000
   1125.00        0.00000        0.00000
   1126.00        0.00000        0.00000
   1127.00        0.00000        0.00000
   1128.00        0.00000        0.00000
   1129.00        0.00000        0.00000
   1130.00        0.00000        0.00000
   1131.00        0.00000        0.00000
   1132.00        0.00000        0.00000
   1133.00        0.00000        0.00000
   1134.00        0.00000        0.00000
   1135.00        0.00000        0.00000
   1136.00        0.00000        0.00000
   1137.00        0.00000        0.00000
   1138.00        0.00000        0.00000
   1139.00        0.00000        0.00000
   1140.00        0.00000        0.00000
   1141.00        0.00000        0.00000
   1142.00        0.00000        0.00000
   1143.00        0.00000        0.00000
   1144.00        0.00000        0.00000
   1145.00        0.00000        0.00000
   1146.00        0.00000        0.00000
   1147.00        0.00000        0.00000
   1148.00        0.00000        0.00000
   1149.00        0.00000        0.00000
   1150.00        0.00000        0.00000
   1151.00        0.00000        0.00000
   1152.00        0.00000        0.00000
   1153.00        0.00000        0.00000
   1154.00        0.00000        0.00000
   1155.00        0.00000        0.00000
   1156.00        0.00000        0.00000
   1157.00        0.00000        0.00000
   1158.00        0.00000        0.00000
   1159.00        0.00000        0.00000
   1160.00        0.00000        0.00000
   1161.00        0.00000        0.00000
   1162.00        0.00000        0.00000
   1163.00        0.00000        0.00000
   1164.00        0.00000        0.00000
   1165.00        0.00000        0.00000
   1166.00        0.00000        0.00000
   1167.00        0.00000        0.00000
   1168.00        0.00000        0.00000
   1169.00        0.00000        0.00000
   1170.00        0.00000        0.00000
   1171.00        0.00000        0.00000
   1172.00        0.00000        0.00000
   1173.00        0.00000        0.00000
   1174.00        0.00000        0.00000
   1175.00        0.00000        0.00000
   1176.00        0.00000        0.00000
   1177.00        0.00000        0.00000
   1178.00        0.00000        0.00000
   1179.00        0.00000        0.00000
   1180.00        0.00000        0.00000
   1181.00        0.00000        0.00000
   1182.00        0.00000        0.00000
   1183.00        0.00000        0.00000
   1184.00        0.00000        0.00000
   1185.00        0.00000        0.00000
   1186.00        0.00000        0.00000
   1187.00        0.00000        0.00000
   1188.00        0.00000        0.00000
   1189.00        0.00000        0.00000
   1190.00        0.00000        0.00000
   1191.00        0.00000        0.00000
   1192.00        0.00000        0.00000
   1193.00        0.00000        0.00000
   1194.00        0.00000        0.00000
   1195.00        0.00000        0.00000
   1196.00        0.00000        0.00000
   1197.00        0.00000        0.00000
   1198.00        0.00000        0.00000
   1199.00        0.00000        0.00000
   1200.00        0.00000        0.00000
   1201.00        0.00000        0.00000
   1202.00        0.00000        0.00000
   1203.00        0.00000        0.00000
   1204.00        0.00000        0.00000
   1205.00        0.00000        0.00000
   1206.00        0.00000        0.00000
   1207.00        0.00000        0.00000
   1208.00        0.00000        0.00000
   1209.00        0.00000        0.00000
   1210.00        0.00000        0.00000
   1211.00        0.00000        0.00000
   1212.00        0.00000        0.00000
   1213.00        0.00000        0.00000
   1214.00        0.00000        0.00000
   1215.00        0.00000        0.00000
   1216.00        0.00000        0.00000
   1217.00        0.00000        0.00000
   1218.00        0.00000        0.00000
   1219.00        0.00000        0.00000
   1220.00        0.00000        0.00000
   1221.00        0.00000        0.00000
   1222.00        0.00000        0.00000
   1223.00        0.00000        0.00000
   1224.00        0.00000        0.00000
   1225.00        0.00000        0.00000
   1226.00        0.00000        0.00000
   1227.00        0.00000        0.00000
   1228.00        0.00000        0.00000
   1229.00        0.00000        0.00000
   1230.00        0.00000        0.00000
   1231.00        0.00000        0.00000
   1232.00        0.00000        0.00000
   1233.00        0.00000        0.00000
   1234.00        0.00000        0.00000
   1235.00        0.00000        0.00000
   1236.00        0.00000        0.00000
   1237.00        0.00000        0.00000
   1238.00        0.00000        0.00000
   1239.00        0.00000        0.00000
   1240.00        0.00000        0.00000
   1241.00        0.00000        0.00000
   1242.00        0.00000        0.00000
   1243.00        0.00000        0.00000
   1244.00        0.00000        0.00000
   1245.00        0.00000        0.00000
   1246.00        0.00000        0.00000
   1247.00        0.00000        0.00000
   1248.00        0.00000        0.00000
   1249.00        0.00000        0.00000
   1250.00        0.00000        0.00000
   1251.00        0.00000        0.00000
   1252.00        0.00000        0.00000
   1253.00        0.00000        0.00000
   1254.00        0.00000        0.00000
   1255.00        0.00000        0.00000
   1256.00        0.00000        0.00000
   1257.00        0.00000        0.00000
   1258.00        0.00000        0.00000
   1259.00        0.00000        0.00000
   1260.00        0.00000        0.00000
   1261.00        0.00000        0.00000
   1262.00        0.00000        0.00000
   1263.00        0.00000        0.00000
   1264.00        0.00000        0.00000
   1265.00        0.00000        0.00000
   1266.00        0.00000        0.00000
   1267.00        0.00000        0.00000
   1268.00        0.00000        0.00000
   1269.00        0.00000        0.00000
   1270.00        0.00000        0.00000
   1271.00        0.00000        0.00000
   1272.00        0.00000        0.00000
   1273.00        0.00000        0.00000
   1274.00        0.00000        0.00000
   1275.00        0.00000        0.00000
   1276.00        0.00000        0.00000
   1277.00        0.00000        0.00000
   1278.00        0.00000        0.00000
   1279.00        0.00000        0.00000
   1280.00        0.00000        0.00000
   1281.00        0.00000        0.00000
   1282.00        0.00000        0.00000
   1283.00        0.00000        0.00000
   1284.00        0.00000        0.00000
   1285.00        0.00000        0.00000
   1286.00        0.00000        0.00000
   1287.00        0.00000        0.00000
   1288.00        0.00000        0.00000
   1289.00        0.00000        0.00000
   1290.00        0.00000        0.00000
   1291.00        0.00000        0.00000
   1292.00        0.00000        0.00000
   1293.00        0.00000        0.00000
   1294.00        0.00000        0.00000
   1295.00        0.00000        0.00000
   1296.00        0.00000        0.00000
   1297.00        0.00000        0.00000
   1298.00        0.00000        0.00000
   1299.00        0.00000        0.00000
   1300.00        0.00000        0.00000
   1301.00        0.00000        0.00000
   1302.00        0.00000        0.00000
   1303.00        0.00000        0.00000
   1304.00        0.00000        0.00000
   1305.00        0.00000        0.00000
   1306.00        0.00000        0.00000
   1307.00        0.00000        0.00000
   1308.00        0.00000        0.00000
   1309.00        0.00000        0.00000
   1310.00        0.00000        0.00000
   1311.00        0.00000        0.00000
   1312.00        0.00000        0.00000
   1313.00        0.00000        0.00000
   1314.00        0.00000        0.00002
   1315.00        0.00000        0.00002
   1316.00        0.00000        0.00002
   1317.00        0.00000        0.00002
   1318.00        0.00000        0.00002
   1319.00        0.00000        0.00002
   1320.00        0.00000        0.00002
   1321.00        0.00000        0.00002
   1322.00        0.00000        0.00002
   1323.00        0.00000        0.00002
   1324.00        0.00000        0.00003
   1325.00        0.00000        0.00003
   1326.00        0.00000        0.00003
   1327.00        0.00000        0.00003
   1328.00        0.00000        0.00003
   1329.00        0.00000        0.00003
   1330.00        0.00000        0.00005
   1331.00        0.00000        0.00005
   1332.00        0.00000        0.00005
   1333.00        0.00000        0.00005
   1334.00        0.00000        0.00006
   1335.00        0.00000        0.00006
   1336.00        0.00000        0.00006
   1337.00        0.00000        0.00008
   1338.00        0.00000        0.00008
   1339.00        0.00000        0.00009
   1340.00        0.00000        0.00009
   1341.00        0.00000        0.00011
   1342.00        0.00000        0.00011
   1343.00        0.00000        0.00012
   1344.00        0.00000        0.00012
   1345.00        0.00000        0.00014
   1346.00        0.00000        0.00015
   1347.00        0.00000        0.00015
   1348.00        0.00000        0.00017
   1349.00        0.00000        0.00018
   1350.00        0.00000        0.00020
   1351.00        0.00000        0.00021
   1352.00        0.00000        0.00023
   1353.00        0.00000        0.00024
   1354.00        0.00000        0.00026
   1355.00        0.00000        0.00027
   1356.00        0.00000        0.00029
   1357.00        0.00000        0.00032
   1358.00        0.00000        0.00034
   1359.00        0.00000        0.00037
   1360.00        0.00000        0.00038
   1361.00        0.00000        0.00041
   1362.00        0.00000        0.00044
   1363.00        0.00000        0.00047
   1364.00        0.00000        0.00050
   1365.00        0.00000        0.00053
   1366.00        0.00000        0.00056
   1367.00        0.00000        0.00061
   1368.00        0.00000        0.00064
   1369.00        0.00000        0.00069
   1370.00        0.00000        0.00073
   1371.00        0.00000        0.00078
   1372.00        0.00000        0.00082
   1373.00        0.00000        0.00089
   1374.00        0.00000        0.00095
   1375.00        0.00000        0.00099
   1376.00        0.00000        0.00107
   1377.00        0.00000        0.00113
   1378.00        0.00000        0.00119
   1379.00        0.00000        0.00127
   1380.00        0.00000        0.00134
   1381.00        0.00000        0.00143
   1382.00        0.00000        0.00153
   1383.00        0.00000        0.00162
   1384.00        0.00000        0.00171
   1385.00        0.00000        0.00182
   1386.00        0.00000        0.00192
   1387.00        0.00000        0.00204
   1388.00        0.00000        0.00217
   1389.00        0.00000        0.00229
   1390.00        0.00000        0.00243
   1391.00        0.00000        0.00256
   1392.00        0.00000        0.00272
   1393.00        0.00000        0.00288
   1394.00        0.00000        0.00305
   1395.00        0.00000        0.00322
   1396.00        0.00000        0.00342
   1397.00        0.00000        0.00362
   1398.00        0.00000        0.00381
   1399.00        0.00000        0.00404
   1400.00        0.00000        0.00427
   1401.00        0.00000        0.00452
   1402.00        0.00000        0.00478
   1403.00        0.00000        0.00505
   1404.00        0.00000        0.00533
   1405.00        0.00000        0.00563
   1406.00        0.00000        0.00595
   1407.00        0.00000        0.00627
   1408.00        0.00000        0.00662
   1409.00        0.00000        0.00700
   1410.00        0.00000        0.00739
   1411.00        0.00000        0.00780
   1412.00        0.00000        0.00822
   1413.00        0.00000        0.00867
   1414.00        0.00000        0.00916
   1415.00        0.00000        0.00964
   1416.00        0.00000        0.01016
   1417.00        0.00000        0.01073
   1418.00        0.00000        0.01129
   1419.00        0.00000        0.01190
   1420.00        0.00000        0.01254
   1421.00        0.00000        0.01321
   1422.00        0.00000        0.01392
   1423.00        0.00000        0.01465
   1424.00        0.00000        0.01543
   1425.00        0.00000        0.01624
   1426.00        0.00000        0.01709
   1427.00        0.00000        0.01797
   1428.00        0.00000        0.01891
   1429.00        0.00000        0.01990
   1430.00        0.00000        0.02092
   1431.00        0.00000        0.02199
   1432.00        0.00000        0.02312
   1433.00        0.00000        0.02429
   1434.00        0.00000        0.02553
   1435.00        0.00000        0.02682
   1436.00        0.00000        0.02817
   1437.00        0.00000        0.02959
   1438.00        0.00000        0.03107
   1439.00        0.00000        0.03261
   1440.00        0.00000        0.03423
   1441.00        0.00000        0.03590
   1442.00        0.00000        0.03767
   1443.00        0.00000        0.03952
   1444.00        0.00000        0.04144
   1445.00        0.00000        0.04344
   1446.00        0.00000        0.04553
   1447.00        0.00000        0.04771
   1448.00        0.00000        0.05000
   1449.00        0.00000        0.05237
   1450.00        0.00000        0.05486
   1451.00        0.00000        0.05743
   1452.00        0.00000        0.06012
   1453.00        0.00000        0.06293
   1454.00        0.00000        0.06584
   1455.00        0.00000        0.06888
   1456.00        0.00000        0.07204
   1457.00        0.00000        0.07532
   1458.00        0.00000        0.07874
   1459.00        0.00000        0.08228
   1460.00        0.00000        0.08597
   1461.00        0.00000        0.08981
   1462.00        0.00000        0.09380
   1463.00        0.00000        0.09793
   1464.00        0.00000        0.10222
   1465.00        0.00000        0.10667
   1466.00        0.00000        0.11128
   1467.00        0.00000        0.11607
   1468.00        0.00000        0.12103
   1469.00        0.00000        0.12617
   1470.00        0.00000        0.13150
   1471.00        0.00000        0.13702
   1472.00        0.00000        0.14273
   1473.00        0.00000        0.14864
   1474.00        0.00000        0.15474
   1475.00        0.00000        0.16106
   1476.00        0.00000        0.16757
   1477.00        0.00000        0.17432
   1478.00        0.00000        0.18127
   1479.00        0.00000        0.18846
   1480.00        0.00000        0.19586
   1481.00        0.00000        0.20352
   1482.00        0.00000        0.21140
   1483.00        0.00000        0.21951
   1484.00        0.00000        0.22789
   1485.00        0.00000        0.23651
   1486.00        0.00000        0.24538
   1487.00        0.00000        0.25450
   1488.00        0.00000        0.26389
   1489.00        0.00000        0.27353
   1490.00        0.00000        0.28345
   1491.00        0.00000        0.29362
   1492.00        0.00000        0.30408
   1493.00        0.00000        0.31480
   1494.00        0.00000        0.32581
   1495.00        0.00000        0.33708
   1496.00        0.00000        0.34865
   1497.00        0.00000        0.36049
   1498.00        0.00000        0.37260
   1499.00        0.00000        0.38501
   1500.00        0.00000        0.39769
   1501.00        0.00000        0.41066
   1502.00        0.00000        0.42390
   1503.00        0.00000        0.43744
   1504.00        0.00000        0.45126
   1505.00        0.00000        0.46536
   1506.00        0.00000        0.47974
   1507.00        0.00000        0.49438
   1508.00        0.00000        0.50931
   1509.00        0.00000        0.52452
   1510.00        0.00000        0.53998
   1511.00        0.00000        0.55573
   1512.00        0.00000        0.57172
   1513.00        0.00000        0.58797
   1514.00        0.00000        0.60448
   1515.00        0.00000        0.62123
   1516.00        0.00000        0.63823
   1517.00        0.00000        0.65547
   1518.00        0.00000        0.67294
   1519.00        0.00000        0.69063
   1520.00        0.00000        0.70853
   1521.00        0.00000        0.72665
   1522.00        0.00000        0.74496
   1523.00        0.00000        0.76347
   1524.00        0.00000        0.78217
   1525.00        0.00000        0.80104
   1526.00        0.00000        0.82007
   1527.00        0.00000        0.83926
   1528.00        0.00000        0.85860
   1529.00        0.00000        0.87807
   1530.00        0.00000        0.89767
   1531.00        0.00000        0.91739
   1532.00        0.00000        0.93719
   1533.00        0.00000        0.95711
   1534.00        0.00000        0.97710
   1535.00        0.00000        0.99715
   1536.00        0.00000        1.01726
   1537.00        0.00000        1.03741
   1538.00        0.00000        1.05760
   1539.00        0.00000        1.07780
   1540.00        0.00000        1.09801
   1541.00        0.00000        1.11821
   1542.00        0.00000        1.13840
   1543.00        0.00000        1.15855
   1544.00        0.00000        1.17865
   1545.00        0.00000        1.19870
   1546.00        0.00000        1.21867
   1547.00        0.00000        1.23857
   1548.00        0.00000        1.25838
   1549.00        0.00000        1.27806
   1550.00        0.00000        1.29762
   1551.00        0.00000        1.31706
   1552.00        0.00000        1.33635
   1553.00        0.00000        1.35548
   1554.00        0.00000        1.37444
   1555.00        0.00000        1.39322
   1556.00        0.00000        1.41180
   1557.00        0.00000        1.43021
   1558.00        0.00000        1.44838
   1559.00        0.00000        1.46632
   1560.00        0.00000        1.48405
   1561.00        0.00000        1.50153
   1562.00        0.00000        1.51877
   1563.00        0.00000        1.53574
   1564.00        0.00000        1.55243
   1565.00        0.00000        1.56886
   1566.00        0.00000        1.58501
   1567.00        0.00000        1.60088
   1568.00        0.00000        1.61644
   1569.00        0.00000        1.63170
   1570.00        0.00000        1.64665
   1571.00        0.00000        1.66130
   1572.00        0.00000        1.67563
   1573.00        0.00000        1.68964
   1574.00        0.00000        1.70332
   1575.00        0.00000        1.71667
   1576.00        0.00000        1.72972
   1577.00        0.00000        1.74242
   1578.00        0.00000        1.75479
   1579.00        0.00000        1.76683
   1580.00        0.00000        1.77855
   1581.00        0.00000        1.78993
   1582.00        0.00000        1.80098
   1583.00        0.00000        1.81169
   1584.00        0.00000        1.82208
   1585.00        0.00000        1.83215
   1586.00        0.00000        1.84189
   1587.00        0.00000        1.85130
   1588.00        0.00000        1.86041
   1589.00        0.00000        1.86920
   1590.00        0.00000        1.87769
   1591.00        0.00000        1.88586
   1592.00        0.00000        1.89374
   1593.00        0.00000        1.90132
   1594.00        0.00000        1.90862
   1595.00        0.00000        1.91562
   1596.00        0.00000        1.92236
   1597.00        0.00000        1.92882
   1598.00        0.00000        1.93501
   1599.00        0.00000        1.94096
   1600.00        0.00000        1.94666
   1601.00        0.00000        1.95210
   1602.00        0.00000        1.95732
   1603.00        0.00000        1.96231
   1604.00        0.00000        1.96709
   1605.00        0.00000        1.97165
   1606.00        0.00000        1.97600
   1607.00        0.00000        1.98016
   1608.00        0.00000        1.98413
   1609.00        0.00000        1.98792
   1610.00        0.00000        1.99153
   1611.00        0.00000        1.99498
   1612.00        0.00000        1.99828
   1613.00        0.00000        2.00143
   1614.00        0.00000        2.00444
   1615.00        0.00000        2.00731
   1616.00        0.00000        2.01006
   1617.00        0.00000        2.01268
   1618.00        0.00000        2.01518
   1619.00        0.00000        2.01759
   1620.00        0.00000        2.01991
   1621.00        0.00000        2.02213
   1622.00        0.00000        2.02425
   1623.00        0.00000        2.02631
   1624.00        0.00000        2.02827
   1625.00        0.00000        2.03018
   1626.00        0.00000        2.03203
   1627.00        0.00000        2.03380
   1628.00        0.00000        2.03552
   1629.00        0.00000        2.03720
   1630.00        0.00000        2.03883
   1631.00        0.00000        2.04041
   1632.00        0.00000        2.04195
   1633.00        0.00000        2.04346
   1634.00        0.00000        2.04492
   1635.00        0.00000        2.04636
   1636.00        0.00000        2.04776
   1637.00        0.00000        2.04913
   1638.00        0.00000        2.05046
   1639.00        0.00000        2.05177
   1640.00        0.00000        2.05305
   1641.00        0.00000        2.05431
   1642.00        0.00000        2.05553
   1643.00        0.00000        2.05672
   1644.00        0.00000        2.05786
   1645.00        0.00000        2.05899
   1646.00        0.00000        2.06007
   1647.00        0.00000        2.06111
   1648.00        0.00000        2.06212
   1649.00        0.00000        2.06308
   1650.00        0.00000        2.06400
   1651.00        0.00000        2.06487
   1652.00        0.00000        2.06566
   1653.00        0.00000        2.06641
   1654.00        0.00000        2.06709
   1655.00        0.00000        2.06772
   1656.00        0.00000        2.06827
   1657.00        0.00000        2.06873
   1658.00        0.00000        2.06911
   1659.00        0.00000        2.06941
   1660.00        0.00000        2.06961
   1661.00        0.00000        2.06972
   1662.00        0.00000        2.06972
   1663.00        0.00000        2.06960
   1664.00        0.00000        2.06937
   1665.00        0.00000        2.06902
   1666.00        0.00000        2.06853
   1667.00        0.00000        2.06790
   1668.00        0.00000        2.06714
   1669.00        0.00000        2.06624
   1670.00        0.00000        2.06517
   1671.00        0.00000        2.06393
   1672.00        0.00000        2.06255
   1673.00        0.00000        2.06097
   1674.00        0.00000        2.05923
   1675.00        0.00000        2.05730
   1676.00        0.00000        2.05518
   1677.00        0.00000        2.05284
   1678.00        0.00000        2.05031
   1679.00        0.00000        2.04758
   1680.00        0.00000        2.04462
   1681.00        0.00000        2.04144
   1682.00        0.00000        2.03804
   1683.00        0.00000        2.03441
   1684.00        0.00000        2.03055
   1685.00        0.00000        2.02644
   1686.00        0.00000        2.02209
   1687.00        0.00000        2.01750
   1688.00        0.00000        2.01266
   1689.00        0.00000        2.00757
   1690.00        0.00000        2.00221
   1691.00        0.00000        1.99661
   1692.00        0.00000        1.99074
   1693.00        0.00000        1.98460
   1694.00        0.00000        1.97821
   1695.00        0.00000        1.97154
   1696.00        0.00000        1.96461
   1697.00        0.00000        1.95743
   1698.00        0.00000        1.94997
   1699.00        0.00000        1.94225
   1700.00        0.00000        1.93427
   1701.00        0.00000        1.92601
   1702.00        0.00000        1.91751
   1703.00        0.00000        1.90874
   1704.00        0.00000        1.89972
   1705.00        0.00000        1.89044
   1706.00        0.00000        1.88092
   1707.00        0.00000        1.87115
   1708.00        0.00000        1.86115
   1709.00        0.00000        1.85089
   1710.00        0.00000        1.84041
   1711.00        0.00000        1.82970
   1712.00        0.00000        1.81876
   1713.00        0.00000        1.80762
   1714.00        0.00000        1.79625
   1715.00        0.00000        1.78468
   1716.00        0.00000        1.77290
   1717.00        0.00000        1.76096
   1718.00        0.00000        1.74881
   1719.00        0.00000        1.73648
   1720.00        0.00000        1.72398
   1721.00        0.00000        1.71132
   1722.00        0.00000        1.69852
   1723.00        0.00000        1.68555
   1724.00        0.00000        1.67245
   1725.00        0.00000        1.65923
   1726.00        0.00000        1.64586
   1727.00        0.00000        1.63240
   1728.00        0.00000        1.61882
   1729.00        0.00000        1.60515
   1730.00        0.00000        1.59138
   1731.00        0.00000        1.57756
   1732.00        0.00000        1.56364
   1733.00        0.00000        1.54967
   1734.00        0.00000        1.53564
   1735.00        0.00000        1.52159
   1736.00        0.00000        1.50749
   1737.00        0.00000        1.49336
   1738.00        0.00000        1.47922
   1739.00        0.00000        1.46507
   1740.00        0.00000        1.45093
   1741.00        0.00000        1.43678
   1742.00        0.00000        1.42265
   1743.00        0.00000        1.40857
   1744.00        0.00000        1.39450
   1745.00        0.00000        1.38049
   1746.00        0.00000        1.36653
   1747.00        0.00000        1.35263
   1748.00        0.00000        1.33879
   1749.00        0.00000        1.32503
   1750.00        0.00000        1.31136
   1751.00        0.00000        1.29778
   1752.00        0.00000        1.28429
   1753.00        0.00000        1.27090
   1754.00        0.00000        1.25764
   1755.00        0.00000        1.24449
   1756.00        0.00000        1.23148
   1757.00        0.00000        1.21858
   1758.00        0.00000        1.20583
   1759.00        0.00000        1.19322
   1760.00        0.00000        1.18077
   1761.00        0.00000        1.16847
   1762.00        0.00000        1.15634
   1763.00        0.00000        1.14436
   1764.00        0.00000        1.13257
   1765.00        0.00000        1.12096
   1766.00        0.00000        1.10953
   1767.00        0.00000        1.09828
   1768.00        0.00000        1.08722
   1769.00        0.00000        1.07637
   1770.00        0.00000        1.06570
   1771.00        0.00000        1.05525
   1772.00        0.00000        1.04501
   1773.00        0.00000        1.03497
   1774.00        0.00000        1.02516
   1775.00        0.00000        1.01556
   1776.00        0.00000        1.00620
   1777.00        0.00000        0.99704
   1778.00        0.00000        0.98811
   1779.00        0.00000        0.97942
   1780.00        0.00000        0.97096
   1781.00        0.00000        0.96274
   1782.00        0.00000        0.95476
   1783.00        0.00000        0.94701
   1784.00        0.00000        0.93950
   1785.00        0.00000        0.93225
   1786.00        0.00000        0.92523
   1787.00        0.00000        0.91847
   1788.00        0.00000        0.91196
   1789.00        0.00000        0.90570
   1790.00        0.00000        0.89969
   1791.00        0.00000        0.89394
   1792.00        0.00000        0.88843
   1793.00        0.00000        0.88319
   1794.00        0.00000        0.87820
   1795.00        0.00000        0.87347
   1796.00        0.00000        0.86902
   1797.00        0.00000        0.86481
   1798.00        0.00000        0.86087
   1799.00        0.00000        0.85719
   1800.00        0.00000        0.85378
   1801.00        0.00000        0.85062
   1802.00        0.00000        0.84773
   1803.00        0.00000        0.84511
   1804.00        0.00000        0.84274
   1805.00        0.00000        0.84065
   1806.00        0.00000        0.83882
   1807.00        0.00000        0.83725
   1808.00        0.00000        0.83595
   1809.00        0.00000        0.83492
   1810.00        0.00000        0.83415
   1811.00        0.00000        0.83365
   1812.00        0.00000        0.83340
   1813.00        0.00000        0.83344
   1814.00        0.00000        0.83372
   1815.00        0.00000        0.83427
   1816.00        0.00000        0.83510
   1817.00        0.00000        0.83617
   1818.00        0.00000        0.83751
   1819.00        0.00000        0.83911
   1820.00        0.00000        0.84097
   1821.00        0.00000        0.84309
   1822.00        0.00000        0.84547
   1823.00        0.00000        0.84811
   1824.00        0.00000        0.85100
   1825.00        0.00000        0.85414
   1826.00        0.00000        0.85754
   1827.00        0.00000        0.86119
   1828.00        0.00000        0.86508
   1829.00        0.00000        0.86923
   1830.00        0.00000        0.87361
   1831.00        0.00000        0.87823
   1832.00        0.00000        0.88310
   1833.00        0.00000        0.88821
   1834.00        0.00000        0.89354
   1835.00        0.00000        0.89911
   1836.00        0.00000        0.90491
   1837.00        0.00000        0.91093
   1838.00        0.00000        0.91718
   1839.00        0.00000        0.92363
   1840.00        0.00000        0.93030
   1841.00        0.00000        0.93718
   1842.00        0.00000        0.94427
   1843.00        0.00000        0.95155
   1844.00        0.00000        0.95905
   1845.00        0.00000        0.96672
   1846.00        0.00000        0.97458
   1847.00        0.00000        0.98264
   1848.00        0.00000        0.99084
   1849.00        0.00000        0.99924
   1850.00        0.00000        1.00780
   1851.00        0.00000        1.01653
   1852.00        0.00000        1.02539
   1853.00        0.00000        1.03442
   1854.00        0.00000        1.04358
   1855.00        0.00000        1.05289
   1856.00        0.00000        1.06232
   1857.00        0.00000        1.07187
   1858.00        0.00000        1.08153
   1859.00        0.00000        1.09131
   1860.00        0.00000        1.10120
   1861.00        0.00000        1.11116
   1862.00        0.00000        1.12123
   1863.00        0.00000        1.13138
   1864.00        0.00000        1.14159
   1865.00        0.00000        1.15187
   1866.00        0.00000        1.16222
   1867.00        0.00000        1.17261
   1868.00        0.00000        1.18304
   1869.00        0.00000        1.19351
   1870.00        0.00000        1.20401
   1871.00        0.00000        1.21452
   1872.00        0.00000        1.22505
   1873.00        0.00000        1.23558
   1874.00        0.00000        1.24611
   1875.00        0.00000        1.25662
   1876.00        0.00000        1.26711
   1877.00        0.00000        1.27757
   1878.00        0.00000        1.28801
   1879.00        0.00000        1.29839
   1880.00        0.00000        1.30873
   1881.00        0.00000        1.31900
   1882.00        0.00000        1.32921
   1883.00        0.00000        1.33936
   1884.00        0.00000        1.34941
   1885.00        0.00000        1.35938
   1886.00        0.00000        1.36925
   1887.00        0.00000        1.37903
   1888.00        0.00000        1.38869
   1889.00        0.00000        1.39824
   1890.00        0.00000        1.40767
   1891.00        0.00000        1.41696
   1892.00        0.00000        1.42613
   1893.00        0.00000        1.43517
   1894.00        0.00000        1.44405
   1895.00        0.00000        1.45279
   1896.00        0.00000        1.46136
   1897.00        0.00000        1.46979
   1898.00        0.00000        1.47804
   1899.00        0.00000        1.48615
   1900.00        0.00000        1.49405
   1901.00        0.00000        1.50180
   1902.00        0.00000        1.50935
   1903.00        0.00000        1.51674
   1904.00        0.00000        1.52393
   1905.00        0.00000        1.53093
   1906.00        0.00000        1.53773
   1907.00        0.00000        1.54436
   1908.00        0.00000        1.55077
   1909.00        0.00000        1.55699
   1910.00        0.00000        1.56302
   1911.00        0.00000        1.56883
   1912.00        0.00000        1.57446
   1913.00        0.00000        1.57988
   1914.00        0.00000        1.58510
   1915.00        0.00000        1.59010
   1916.00        0.00000        1.59491
   1917.00        0.00000        1.59952
   1918.00        0.00000        1.60393
   1919.00        0.00000        1.60814
   1920.00        0.00000        1.61214
   1921.00        0.00000        1.61594
   1922.00        0.00000        1.61955
   1923.00        0.00000        1.62296
   1924.00        0.00000        1.62617
   1925.00        0.00000        1.62920
   1926.00        0.00000        1.63203
   1927.00        0.00000        1.63467
   1928.00        0.00000        1.63715
   1929.00        0.00000        1.63942
   1930.00        0.00000        1.64151
   1931.00        0.00000        1.64343
   1932.00        0.00000        1.64517
   1933.00        0.00000        1.64673
   1934.00        0.00000        1.64812
   1935.00        0.00000        1.64934
   1936.00        0.00000        1.65039
   1937.00        0.00000        1.65128
   1938.00        0.00000        1.65201
   1939.00        0.00000        1.65257
   1940.00        0.00000        1.65298
   1941.00        0.00000        1.65326
   1942.00        0.00000        1.65337
   1943.00        0.00000        1.65334
   1944.00        0.00000        1.65317
   1945.00        0.00000        1.65285
   1946.00        0.00000        1.65240
   1947.00        0.00000        1.65181
   1948.00        0.00000        1.65108
   1949.00        0.00000        1.65022
   1950.00        0.00000        1.64923
   1951.00        0.00000        1.64810
   1952.00        0.00000        1.64685
   1953.00        0.00000        1.64548
   1954.00        0.00000        1.64398
   1955.00        0.00000        1.64235
   1956.00        0.00000        1.64061
   1957.00        0.00000        1.63875
   1958.00        0.00000        1.63678
   1959.00        0.00000        1.63469
   1960.00        0.00000        1.63248
   1961.00        0.00000        1.63016
   1962.00        0.00000        1.62772
   1963.00        0.00000        1.62517
   1964.00        0.00000        1.62250
   1965.00        0.00000        1.61972
   1966.00        0.00000        1.61684
   1967.00        0.00000        1.61382
   1968.00        0.00000        1.61070
   1969.00        0.00000        1.60745
   1970.00        0.00000        1.60410
   1971.00        0.00000        1.60062
   1972.00        0.00000        1.59702
   1973.00        0.00000        1.59329
   1974.00        0.00000        1.58945
   1975.00        0.00000        1.58546
   1976.00        0.00000        1.58134
   1977.00        0.00000        1.57710
   1978.00        0.00000        1.57272
   1979.00        0.00000        1.56821
   1980.00        0.00000        1.56354
   1981.00        0.00000        1.55873
   1982.00        0.00000        1.55377
   1983.00        0.00000        1.54866
   1984.00        0.00000        1.54338
   1985.00        0.00000        1.53795
   1986.00        0.00000        1.53233
   1987.00        0.00000        1.52657
   1988.00        0.00000        1.52061
   1989.00        0.00000        1.51448
   1990.00        0.00000        1.50818
   1991.00        0.00000        1.50166
   1992.00        0.00000        1.49498
   1993.00        0.00000        1.48808
   1994.00        0.00000        1.48099
   1995.00        0.00000        1.47368
   1996.00        0.00000        1.46617
   1997.00        0.00000        1.45844
   1998.00        0.00000        1.45049
   1999.00        0.00000        1.44232
   2000.00        0.00000        1.43391
   2001.00        0.00000        1.42528
   2002.00        0.00000        1.41641
   2003.00        0.00000        1.40730
   2004.00        0.00000        1.39795
   2005.00        0.00000        1.38834
   2006.00        0.00000        1.37849
   2007.00        0.00000        1.36839
   2008.00        0.00000        1.35803
   2009.00        0.00000        1.34741
   2010.00        0.00000        1.33653
   2011.00        0.00000        1.32541
   2012.00        0.00000        1.31400
   2013.00        0.00000        1.30234
   2014.00        0.00000        1.29041
   2015.00        0.00000        1.27821
   2016.00        0.00000        1.26575
   2017.00        0.00000        1.25302
   2018.00        0.00000        1.24002
   2019.00        0.00000        1.22676
   2020.00        0.00000        1.21324
   2021.00        0.00000        1.19945
   2022.00        0.00000        1.18539
   2023.00        0.00000        1.17110
   2024.00        0.00000        1.15652
   2025.00        0.00000        1.14171
   2026.00        0.00000        1.12665
   2027.00        0.00000        1.11133
   2028.00        0.00000        1.09576
   2029.00        0.00000        1.07997
   2030.00        0.00000        1.06393
   2031.00        0.00000        1.04767
   2032.00        0.00000        1.03119
   2033.00        0.00000        1.01448
   2034.00        0.00000        0.99756
   2035.00        0.00000        0.98044
   2036.00        0.00000        0.96310
   2037.00        0.00000        0.94559
   2038.00        0.00000        0.92789
   2039.00        0.00000        0.90999
   2040.00        0.00000        0.89194
   2041.00        0.00000        0.87372
   2042.00        0.00000        0.85533
   2043.00        0.00000        0.83681
   2044.00        0.00000        0.81813
   2045.00        0.00000        0.79933
   2046.00        0.00000        0.78041
   2047.00        0.00000        0.76138
   2048.00        0.00000        0.74223
   2049.00        0.00000        0.72299
   2050.00        0.00000        0.70367
   2051.00        0.00000        0.68427
   2052.00        0.00000        0.66479
   2053.00        0.00000        0.64525
   2054.00        0.00000        0.62567
   2055.00        0.00000        0.60605
   2056.00        0.00000        0.58640
   2057.00        0.00000        0.56671
   2058.00        0.00000        0.54701
   2059.00        0.00000        0.52731
   2060.00        0.00000        0.50761
   2061.00        0.00000        0.48795
   2062.00        0.00000        0.46828
   2063.00        0.00000        0.44865
   2064.00        0.00000        0.42906
   2065.00        0.00000        0.40953
   2066.00        0.00000        0.39005
   2067.00        0.00000        0.37062
   2068.00        0.00000        0.35127
   2069.00        0.00000        0.33202
   2070.00        0.00000        0.31284
   2071.00        0.00000        0.29375
   2072.00        0.00000        0.27477
   2073.00        0.00000        0.25591
   2074.00        0.00000        0.23715
   2075.00        0.00000        0.21852
   2076.00        0.00000        0.20001
   2077.00        0.00000        0.18166
   2078.00        0.00000        0.16344
   2079.00        0.00000        0.14536
   2080.00        0.00000        0.12743
   2081.00        0.00000        0.10966
   2082.00        0.00000        0.09206
   2083.00        0.00000        0.07463
   2084.00        0.00000        0.05736
   2085.00        0.00000        0.04027
   2086.00        0.00000        0.02336
   2087.00        0.00000        0.00664
   2088.00        0.00000       -0.00990
   2089.00        0.00000       -0.02626
   2090.00        0.00000       -0.04242
   2091.00        0.00000       -0.05838
   2092.00        0.00000       -0.07414
   2093.00        0.00000       -0.08971
   2094.00        0.00000       -0.10507
   2095.00        0.00000       -0.12022
   2096.00        0.00000       -0.13518
   2097.00        0.00000       -0.14992
   2098.00        0.00000       -0.16444
   2099.00        0.00000       -0.17877
   2100.00        0.00000       -0.19287
   2101.00        0.00000       -0.20677
   2102.00        0.00000       -0.22046
   2103.00        0.00000       -0.23393
   2104.00        0.00000       -0.24718
   2105.00        0.00000       -0.26022
   2106.00        0.00000       -0.27304
   2107.00        0.00000       -0.28566
   2108.00        0.00000       -0.29805
   2109.00        0.00000       -0.31023
   2110.00        0.00000       -0.32219
   2111.00        0.00000       -0.33392
   2112.00        0.00000       -0.34546
   2113.00        0.00000       -0.35677
   2114.00        0.00000       -0.36786
   2115.00        0.00000       -0.37872
   2116.00        0.00000       -0.38939
   2117.00        0.00000       -0.39983
   2118.00        0.00000       -0.41005
   2119.00        0.00000       -0.42006
   2120.00        0.00000       -0.42986
   2121.00        0.00000       -0.43942
   2122.00        0.00000       -0.44878
   2123.00        0.00000       -0.45792
   2124.00        0.00000       -0.46684
   2125.00        0.00000       -0.47554
   2126.00        0.00000       -0.48402
   2127.00        0.00000       -0.49228
   2128.00        0.00000       -0.50032
   2129.00        0.00000       -0.50815
   2130.00        0.00000       -0.51573
   2131.00        0.00000       -0.52312
   2132.00        0.00000       -0.53026
   2133.00        0.00000       -0.53719
   2134.00        0.00000       -0.54388
   2135.00        0.00000       -0.55035
   2136.00        0.00000       -0.55658
   2137.00        0.00000       -0.56259
   2138.00        0.00000       -0.56837
   2139.00        0.00000       -0.57391
   2140.00        0.00000       -0.57921
   2141.00        0.00000       -0.58427
   2142.00        0.00000       -0.58911
   2143.00        0.00000       -0.59369
   2144.00        0.00000       -0.59804
   2145.00        0.00000       -0.60213
   2146.00        0.00000       -0.60597
   2147.00        0.00000       -0.60957
   2148.00        0.00000       -0.61292
   2149.00        0.00000       -0.61601
   2150.00        0.00000       -0.61885
   2151.00        0.00000       -0.42998
   2152.00        0.00000       -0.43005
   2153.00        0.00000       -0.42982
   2154.00        0.00000       -0.42929
   2155.00        0.00000       -0.42845
   2156.00        0.00000       -0.42731
   2157.00        0.00000       -0.42586
   2158.00        0.00000       -0.42410
   2159.00        0.00000       -0.42203
   2160.00        0.00000       -0.41965
   2161.00        0.00000       -0.41696
   2162.00        0.00000       -0.41396
   2163.00        0.00000       -0.41066
   2164.00        0.00000       -0.40704
   2165.00        0.00000       -0.40312
   2166.00        0.00000       -0.39890
   2167.00        0.00000       -0.39436
   2168.00        0.00000       -0.38954
   2169.00        0.00000       -0.38443
   2170.00        0.00000       -0.37901
   2171.00        0.00000       -0.37331
   2172.00        0.00000       -0.36731
   2173.00        0.00000       -0.36104
   2174.00        0.00000       -0.35448
   2175.00        0.00000       -0.34766
   2176.00        0.00000       -0.34058
   2177.00        0.00000       -0.33324
   2178.00        0.00000       -0.32564
   2179.00        0.00000       -0.31779
   2180.00        0.00000       -0.30971
   2181.00        0.00000       -0.30141
   2182.00        0.00000       -0.29288
   2183.00        0.00000       -0.28413
   2184.00        0.00000       -0.27519
   2185.00        0.00000       -0.26607
   2186.00        0.00000       -0.25674
   2187.00        0.00000       -0.24725
   2188.00        0.00000       -0.23761
   2189.00        0.00000       -0.22781
   2190.00        0.00000       -0.21786
   2191.00        0.00000       -0.20781
   2192.00        0.00000       -0.19763
   2193.00        0.00000       -0.18735
   2194.00        0.00000       -0.17697
   2195.00        0.00000       -0.16653
   2196.00        0.00000       -0.15602
   2197.00        0.00000       -0.14546
   2198.00        0.00000       -0.13486
   2199.00        0.00000       -0.12424
   2200.00        0.00000       -0.11362
   2201.00        0.00000       -0.10298
   2202.00        0.00000       -0.09238
   2203.00        0.00000       -0.08179
   2204.00        0.00000       -0.07126
   2205.00        0.00000       -0.06079
   2206.00        0.00000       -0.05038
   2207.00        0.00000       -0.04005
   2208.00        0.00000       -0.02983
   2209.00        0.00000       -0.01973
   2210.00        0.00000       -0.00975
   2211.00        0.00000        0.00011
   2212.00        0.00000        0.00981
   2213.00        0.00000        0.01935
   2214.00        0.00000        0.02870
   2215.00        0.00000        0.03789
   2216.00        0.00000        0.04686
   2217.00        0.00000        0.05563
   2218.00        0.00000        0.06419
   2219.00        0.00000        0.07253
   2220.00        0.00000        0.08061
   2221.00        0.00000        0.08847
   2222.00        0.00000        0.09605
   2223.00        0.00000        0.10338
   2224.00        0.00000        0.11044
   2225.00        0.00000        0.11722
   2226.00        0.00000        0.12372
   2227.00        0.00000        0.12993
   2228.00        0.00000        0.13583
   2229.00        0.00000        0.14145
   2230.00        0.00000        0.14676
   2231.00        0.00000        0.15176
   2232.00        0.00000        0.15645
   2233.00        0.00000        0.16083
   2234.00        0.00000        0.16489
   2235.00        0.00000        0.16864
   2236.00        0.00000        0.17207
   2237.00        0.00000        0.17519
   2238.00        0.00000        0.17798
   2239.00        0.00000        0.18047
   2240.00        0.00000        0.18263
   2241.00        0.00000        0.18449
   2242.00        0.00000        0.18605
   2243.00        0.00000        0.18730
   2244.00        0.00000        0.18825
   2245.00        0.00000        0.18890
   2246.00        0.00000        0.18927
   2247.00        0.00000        0.18936
   2248.00        0.00000        0.18915
   2249.00        0.00000        0.18867
   2250.00        0.00000        0.18794
   2251.00        0.00000        0.18695
   2252.00        0.00000        0.18570
   2253.00        0.00000        0.18420
   2254.00        0.00000       -0.10960
   2255.00        0.00000       -0.11121
   2256.00        0.00000       -0.11296
   2257.00        0.00000       -0.11485
   2258.00        0.00000       -0.11688
   2259.00        0.00000       -0.11905
   2260.00        0.00000       -0.12132
   2261.00        0.00000       -0.12372
   2262.00        0.00000       -0.12621
   2263.00        0.00000       -0.12878
   2264.00        0.00000       -0.13145
   2265.00        0.00000       -0.13420
   2266.00        0.00000       -0.13701
   2267.00        0.00000       -0.13986
   2268.00        0.00000       -0.14278
   2269.00        0.00000       -0.14572
   2270.00        0.00000       -0.14870
   2271.00        0.00000       -0.15170
   2272.00        0.00000       -0.15471
   2273.00        0.00000       -0.15771
   2274.00        0.00000       -0.16072
   2275.00        0.00000       -0.16371
   2276.00        0.00000       -0.16667
   2277.00        0.00000       -0.16960
   2278.00        0.00000       -0.17249
   2279.00        0.00000       -0.17534
   2280.00        0.00000       -0.17813
   2281.00        0.00000       -0.18086
   2282.00        0.00000       -0.18352
   2283.00        0.00000       -0.18610
   2284.00        0.00000       -0.18860
   2285.00        0.00000       -0.19101
   2286.00        0.00000       -0.19333
   2287.00        0.00000       -0.19556
   2288.00        0.00000       -0.19768
   2289.00        0.00000       -0.19968
   2290.00        0.00000       -0.20158
   2291.00        0.00000       -0.20335
   2292.00        0.00000       -0.20502
   2293.00        0.00000       -0.20654
   2294.00        0.00000       -0.20795
   2295.00        0.00000       -0.20923
   2296.00        0.00000       -0.21037
   2297.00        0.00000       -0.21138
   2298.00        0.00000       -0.21227
   2299.00        0.00000       -0.21300
   2300.00        0.00000       -0.21361
   2301.00        0.00000       -0.21407
   2302.00        0.00000       -0.21440
   2303.00        0.00000       -0.21458
   2304.00        0.00000       -0.21465
   2305.00        0.00000       -0.21455
   2306.00        0.00000       -0.21434
   2307.00        0.00000       -0.21399
   2308.00        0.00000       -0.21350
   2309.00        0.00000       -0.21288
   2310.00        0.00000       -0.21210
   2311.00        0.00000       -0.21120
   2312.00        0.00000       -0.21016
   2313.00        0.00000       -0.20900
   2314.00        0.00000       -0.20772
   2315.00        0.00000       -0.20631
   2316.00        0.00000       -0.20479
   2317.00        0.00000       -0.20316
   2318.00        0.00000       -0.20142
   2319.00        0.00000       -0.19957
   2320.00        0.00000       -0.19763
   2321.00        0.00000       -0.19560
   2322.00        0.00000       -0.19348
   2323.00        0.00000       -0.19128
   2324.00        0.00000       -0.18901
   2325.00        0.00000       -0.18666
   2326.00        0.00000       -0.18427
   2327.00        0.00000       -0.18179
   2328.00        0.00000       -0.17929
   2329.00        0.00000       -0.17673
   2330.00        0.00000       -0.17413
   2331.00        0.00000       -0.17151
   2332.00        0.00000       -0.16887
   2333.00        0.00000       -0.16620
   2334.00        0.00000       -0.16353
   2335.00        0.00000       -0.16084
   2336.00        0.00000       -0.15816
   2337.00        0.00000       -0.15549
   2338.00        0.00000       -0.15283
   2339.00        0.00000       -0.15021
   2340.00        0.00000       -0.14760
   2341.00        0.00000       -0.14502
   2342.00        0.00000       -0.14250
   2343.00        0.00000       -0.14001
   2344.00        0.00000       -0.13759
   2345.00        0.00000       -0.13522
   2346.00        0.00000       -0.13293
   2347.00        0.00000       -0.13071
   2348.00        0.00000       -0.12856
   2349.00        0.00000       -0.12650
   2350.00        0.00000       -0.12453
   2351.00        0.00000       -0.12263
   2352.00        0.00000       -0.12086
   2353.00        0.00000       -0.11919
   2354.00        0.00000       -0.11761
   2355.00        0.00000       -0.11617
   2356.00        0.00000       -0.11482
   2357.00        0.00000       -0.11362
   2358.00        0.00000       -0.11252
   2359.00        0.00000       -0.11156
   2360.00        0.00000       -0.11072
   2361.00        0.00000       -0.11002
   2362.00        0.00000       -0.10947
   2363.00        0.00000       -0.10904
   2364.00        0.00000       -0.10876
   2365.00        0.00000       -0.10863
   2366.00        0.00000       -0.10864
   2367.00        0.00000       -0.10880
   2368.00        0.00000       -0.10910
   2369.00        0.00000       -0.10954
   2370.00        0.00000       -0.11014
   2371.00        0.00000       -0.11089
   2372.00        0.00000       -0.11177
   2373.00        0.00000       -0.11279
   2374.00        0.00000       -0.11397
   2375.00        0.00000       -0.11530
   2376.00        0.00000       -0.11674
   2377.00        0.00000       -0.11835
   2378.00        0.00000       -0.12007
   2379.00        0.00000       -0.12193
   2380.00        0.00000       -0.12393
   2381.00        0.00000       -0.12605
   2382.00        0.00000       -0.12830
   2383.00        0.00000       -0.13066
   2384.00        0.00000       -0.13313
   2385.00        0.00000       -0.13573
   2386.00        0.00000       -0.13843
   2387.00        0.00000       -0.14122
   2388.00        0.00000       -0.14412
   2389.00        0.00000       -0.14709
   2390.00        0.00000       -0.15018
   2391.00        0.00000       -0.15332
   2392.00        0.00000       -0.15656
   2393.00        0.00000       -0.15985
   2394.00        0.00000       -0.16321
   2395.00        0.00000       -0.16663
   2396.00        0.00000       -0.17009
   2397.00        0.00000       -0.17361
   2398.00        0.00000       -0.17715
   2399.00        0.00000       -0.18074
   2400.00        0.00000       -0.18434
   2401.00        0.00000       -0.18797
   2402.00        0.00000       -0.19160
   2403.00        0.00000       -0.19525
   2404.00        0.00000       -0.19888
   2405.00        0.00000       -0.20251
   2406.00        0.00000       -0.20613
   2407.00        0.00000       -0.20972
   2408.00        0.00000       -0.21329
   2409.00        0.00000       -0.21681
   2410.00        0.00000       -0.22031
   2411.00        0.00000       -0.22374
   2412.00        0.00000       -0.22713
   2413.00        0.00000       -0.23044
   2414.00        0.00000       -0.23370
   2415.00        0.00000       -0.23689
   2416.00        0.00000       -0.23999
   2417.00        0.00000       -0.24301
   2418.00        0.00000       -0.24596
   2419.00        0.00000       -0.24879
   2420.00        0.00000       -0.25154
   2421.00        0.00000       -0.25418
   2422.00        0.00000       -0.25671
   2423.00        0.00000       -0.25912
   2424.00        0.00000       -0.26144
   2425.00        0.00000       -0.26363
   2426.00        0.00000       -0.26569
   2427.00        0.00000       -0.26764
   2428.00        0.00000       -0.26945
   2429.00        0.00000       -0.27113
   2430.00        0.00000       -0.27269
   2431.00        0.00000       -0.27411
   2432.00        0.00000       -0.27539
   2433.00        0.00000       -0.27655
   2434.00        0.00000       -0.27756
   2435.00        0.00000       -0.27844
   2436.00        0.00000       -0.27919
   2437.00        0.00000       -0.27979
   2438.00        0.00000       -0.28026
   2439.00        0.00000       -0.28059
   2440.00        0.00000       -0.28079
   2441.00        0.00000       -0.28087
   2442.00        0.00000       -0.28081
   2443.00        0.00000       -0.28061
   2444.00        0.00049       -0.28030
   2445.00        0.00098       -0.27986
   2446.00        0.00146       -0.27931
   2447.00        0.00195       -0.27864
   2448.00        0.00244       -0.27786
   2449.00        0.00293       -0.27698
   2450.00        0.00342       -0.27599
   2451.00        0.00391       -0.27490
   2452.00        0.00439       -0.27371
   2453.00        0.00488       -0.27245
   2454.00        0.00537       -0.27109
   2455.00        0.00586       -0.26965
   2456.00        0.00635       -0.26814
   2457.00        0.00684       -0.26657
   2458.00        0.00732       -0.26492
   2459.00        0.00781       -0.26323
   2460.00        0.00830       -0.26149
   2461.00        0.00879       -0.25969
   2462.00        0.00928       -0.25787
   2463.00        0.00977       -0.25601
   2464.00        0.01025       -0.25412
   2465.00        0.01025       -0.25221
   2466.00        0.01025       -0.25029
   2467.00        0.01025       -0.24837
   2468.00        0.01025       -0.24643
   2469.00        0.01025       -0.24451
   2470.00        0.01025       -0.24260
   2471.00        0.01025       -0.24071
   2472.00        0.01025       -0.23883
   2473.00        0.01025       -0.23698
   2474.00        0.01025       -0.23518
   2475.00        0.01025       -0.23341
   2476.00        0.01025       -0.23169
   2477.00        0.01025       -0.23001
   2478.00        0.01025       -0.22841
   2479.00        0.01025       -0.22685
   2480.00        0.01025       -0.22536
   2481.00        0.01025       -0.22394
   2482.00        0.01025       -0.22260
   2483.00        0.01025       -0.22131
   2484.00        0.01025       -0.22014
   2485.00        0.01025       -0.21902
   2486.00        0.01025       -0.21802
   2487.00        0.01025       -0.21710
   2488.00        0.01025       -0.21626
   2489.00        0.01025       -0.21553
   2490.00        0.01025       -0.21490
   2491.00        0.01025       -0.21437
   2492.00        0.01025       -0.21394
   2493.00        0.01025       -0.21361
   2494.00        0.01025       -0.21338
   2495.00        0.01025       -0.21326
   2496.00        0.01025       -0.21324
   2497.00        0.01025       -0.21333
   2498.00        0.01025       -0.21352
   2499.00        0.01025       -0.21382
   2500.00        0.01025       -0.21422
   2501.00        0.01025       -0.21471
   2502.00        0.01025       -0.21532
   2503.00        0.01025       -0.21600
   2504.00        0.01025       -0.21680
   2505.00        0.01025       -0.21768
   2506.00        0.01025       -0.21866
   2507.00        0.01025       -0.21971
   2508.00        0.01025       -0.22086
   2509.00        0.01025       -0.22209
   2510.00        0.01025       -0.22339
   2511.00        0.01025       -0.22476
   2512.00        0.01025       -0.22621
   2513.00        0.01025       -0.22772
   2514.00        0.01025       -0.22929
   2515.00        0.01025       -0.23091
   2516.00        0.01025       -0.23259
   2517.00        0.01025       -0.23431
   2518.00        0.01025       -0.23607
   2519.00        0.01025       -0.23787
   2520.00        0.01025       -0.23969
   2521.00        0.01025       -0.24153
   2522.00        0.01025       -0.24339
   2523.00        0.01025       -0.24527
   2524.00        0.01025       -0.24715
   2525.00        0.01025       -0.24902
   2526.00        0.01025       -0.25090
   2527.00        0.01025       -0.25275
   2528.00        0.01025       -0.25458
   2529.00        0.01025       -0.25639
   2530.00        0.01025       -0.25816
   2531.00        0.01025       -0.25990
   2532.00        0.01025       -0.26158
   2533.00        0.01025       -0.26321
   2534.00        0.01025       -0.26479
   2535.00        0.01025       -0.26630
   2536.00        0.01025       -0.26773
   2537.00        0.01025       -0.26907
   2538.00        0.01025       -0.27034
   2539.00        0.01025       -0.27151
   2540.00        0.01025       -0.27260
   2541.00        0.01025       -0.27356
   2542.00        0.01025       -0.27441
   2543.00        0.01025       -0.27516
   2544.00        0.01025       -0.27579
   2545.00        0.01025       -0.27628
   2546.00        0.01074       -0.27663
   2547.00        0.01123       -0.27684
   2548.00        0.01172       -0.27690
   2549.00        0.01172       -0.27682
   2550.00        0.01172       -0.27658
   2551.00        0.01172       -0.27618
   2552.00        0.01172       -0.27562
   2553.00        0.01172       -0.27489
   2554.00        0.01172       -0.27396
   2555.00        0.01172       -0.27287
   2556.00        0.01172       -0.27159
   2557.00        0.01172       -0.27011
   2558.00        0.01172       -0.26845
   2559.00        0.01172       -0.26659
   2560.00        0.01172       -0.26453
   2561.00        0.01172       -0.26227
   2562.00        0.01172       -0.25980
   2563.00        0.01172       -0.25713
   2564.00        0.01172       -0.25424
   2565.00        0.01172       -0.25114
   2566.00        0.01172       -0.24783
   2567.00        0.01172       -0.24431
   2568.00        0.01172       -0.24057
   2569.00        0.01172       -0.23662
   2570.00        0.01172       -0.23244
   2571.00        0.01172       -0.22804
   2572.00        0.01172       -0.22343
   2573.00        0.01172       -0.21860
   2574.00        0.01172       -0.21355
   2575.00        0.01172       -0.20828
   2576.00        0.01172       -0.20279
   2577.00        0.01172       -0.19708
   2578.00        0.01172       -0.19116
   2579.00        0.01172       -0.18503
   2580.00        0.01172       -0.17870
   2581.00        0.01172       -0.17213
   2582.00        0.01172       -0.16537
   2583.00        0.01172       -0.15840
   2584.00        0.01172       -0.15123
   2585.00        0.01172       -0.14386
   2586.00        0.01172       -0.13629
   2587.00        0.01172       -0.12852
   2588.00        0.01172       -0.12056
   2589.00        0.01172       -0.11243
   2590.00        0.01172       -0.10410
   2591.00        0.01172       -0.09560
   2592.00        0.01172       -0.08691
   2593.00        0.01172       -0.07808
   2594.00        0.01172       -0.06906
   2595.00        0.01172       -0.05989
   2596.00        0.01172       -0.05055
   2597.00        0.01172       -0.04108
   2598.00        0.01172       -0.03145
   2599.00        0.01172       -0.02168
   2600.00        0.01172       -0.01178
   2601.00        0.01172       -0.00175
   2602.00        0.01172        0.00839
   2603.00        0.01172        0.01866
   2604.00        0.01172        0.02904
   2605.00        0.01172        0.03954
   2606.00        0.01172        0.05011
   2607.00        0.01172        0.06079
   2608.00        0.01172        0.07155
   2609.00        0.01172        0.08238
   2610.00        0.01172        0.09329
   2611.00        0.01172        0.10428
   2612.00        0.01172        0.11531
   2613.00        0.01172        0.12640
   2614.00        0.01172        0.13754
   2615.00        0.01172        0.14871
   2616.00        0.01172        0.15993
   2617.00        0.01172        0.17116
   2618.00        0.01172        0.18240
   2619.00        0.01172        0.19366
   2620.00        0.01172        0.20493
   2621.00        0.01172        0.21619
   2622.00        0.01172        0.22745
   2623.00        0.01172        0.23868
   2624.00        0.01172        0.24989
   2625.00        0.01172        0.26108
   2626.00        0.01172        0.27223
   2627.00        0.01172        0.28334
   2628.00        0.01172        0.29439
   2629.00        0.01172        0.30539
   2630.00        0.01172        0.31633
   2631.00        0.01172        0.32719
   2632.00        0.01172        0.33798
   2633.00        0.01172        0.34869
   2634.00        0.01172        0.35931
   2635.00        0.01172        0.36984
   2636.00        0.01172        0.38026
   2637.00        0.01172        0.39058
   2638.00        0.01172        0.40077
   2639.00        0.01172        0.41086
   2640.00        0.01172        0.42082
   2641.00        0.01172        0.43065
   2642.00        0.01172        0.44035
   2643.00        0.01172        0.44991
   2644.00        0.01172        0.45930
   2645.00        0.01172        0.46857
   2646.00        0.01172        0.47766
   2647.00        0.01172        0.48660
   2648.00        0.01172        0.49538
   2649.00        0.01172        0.50398
   2650.00        0.01172        0.51242
   2651.00        0.01172        0.52068
   2652.00        0.01172        0.52875
   2653.00        0.01172        0.53662
   2654.00        0.01172        0.54433
   2655.00        0.01172        0.55182
   2656.00        0.01172        0.55911
   2657.00        0.01172        0.56621
   2658.00        0.01172        0.57310
   2659.00        0.01172        0.57979
   2660.00        0.01172        0.58626
   2661.00        0.01172        0.59253
   2662.00        0.01172        0.59857
   2663.00        0.01172        0.60439
   2664.00        0.01172        0.60999
   2665.00        0.01172        0.61536
   2666.00        0.01172        0.62051
   2667.00        0.01172        0.62543
   2668.00        0.01172        0.63013
   2669.00        0.01172        0.63458
   2670.00        0.01172        0.63879
   2671.00        0.01172        0.64279
   2672.00        0.01172        0.64653
   2673.00        0.01172        0.65005
   2674.00        0.01172        0.65332
   2675.00        0.01172        0.65636
   2676.00        0.01172        0.65915
   2677.00        0.01172        0.66170
   2678.00        0.01172        0.66400
   2679.00        0.01172        0.66608
   2680.00        0.01172        0.66789
   2681.00        0.01172        0.66948
   2682.00        0.01172        0.67082
   2683.00        0.01172        0.67192
   2684.00        0.01172        0.67278
   2685.00        0.01172        0.67339
   2686.00        0.01172        0.67375
   2687.00        0.01172        0.67387
   2688.00        0.01172        0.67377
   2689.00        0.01172        0.67342
   2690.00        0.01172        0.67284
   2691.00        0.01172        0.67200
   2692.00        0.01172        0.67094
   2693.00        0.01172        0.66965
   2694.00        0.01172        0.66812
   2695.00        0.01172        0.66638
   2696.00        0.01172        0.66440
   2697.00        0.01172        0.66219
   2698.00        0.01172        0.65976
   2699.00        0.01172        0.65712
   2700.00        0.01172        0.65425
   2701.00        0.01172        0.65118
   2702.00        0.01172        0.64789
   2703.00        0.01172        0.64439
   2704.00        0.01172        0.64070
   2705.00        0.01172        0.63680
   2706.00        0.01172        0.63269
   2707.00        0.01172        0.62840
   2708.00        0.01172        0.62392
   2709.00        0.01172        0.61925
   2710.00        0.01172        0.61438
   2711.00        0.01172        0.60936
   2712.00        0.01172        0.60414
   2713.00        0.01172        0.59877
   2714.00        0.01172        0.59322
   2715.00        0.01172        0.58752
   2716.00        0.01172        0.58165
   2717.00        0.01172        0.57564
   2718.00        0.01172        0.56947
   2719.00        0.01172        0.56317
   2720.00        0.01172        0.55673
   2721.00        0.01172        0.55016
   2722.00        0.01172        0.54346
   2723.00        0.01172        0.53664
   2724.00        0.01172        0.52969
   2725.00        0.01172        0.52264
   2726.00        0.01172        0.51547
   2727.00        0.01172        0.50821
   2728.00        0.01123        0.50085
   2729.00        0.01074        0.49341
   2730.00        0.01074        0.48587
   2731.00        0.01074        0.47826
   2732.00        0.01074        0.47055
   2733.00        0.01074        0.46278
   2734.00        0.01074        0.45496
   2735.00        0.01074        0.44705
   2736.00        0.01074        0.43910
   2737.00        0.01074        0.43111
   2738.00        0.01074        0.42307
   2739.00        0.01074        0.41498
   2740.00        0.01074        0.40688
   2741.00        0.01074        0.39873
   2742.00        0.01074        0.39056
   2743.00        0.01074        0.38237
   2744.00        0.01074        0.37418
   2745.00        0.01074        0.36598
   2746.00        0.01074        0.35777
   2747.00        0.01074        0.34956
   2748.00        0.01074        0.34137
   2749.00        0.01074        0.33319
   2750.00        0.01074        0.32503
   2751.00        0.01074        0.31688
   2752.00        0.01074        0.30876
   2753.00        0.01074        0.30067
   2754.00        0.01074        0.29262
   2755.00        0.01074        0.28459
   2756.00        0.01074        0.27661
   2757.00        0.01074        0.26868
   2758.00        0.01074        0.26079
   2759.00        0.01074        0.25296
   2760.00        0.01074        0.24519
   2761.00        0.01074        0.23747
   2762.00        0.01074        0.22981
   2763.00        0.01074        0.22221
   2764.00        0.01074        0.21469
   2765.00        0.01074        0.20724
   2766.00        0.01074        0.19986
   2767.00        0.01074        0.19255
   2768.00        0.01074        0.18532
   2769.00        0.01074        0.17816
   2770.00        0.01074        0.17108
   2771.00        0.01074        0.16408
   2772.00        0.01074        0.15717
   2773.00        0.01074        0.15034
   2774.00        0.01074        0.14360
   2775.00        0.01074        0.13695
   2776.00        0.01074        0.13037
   2777.00        0.01074        0.12389
   2778.00        0.01074        0.11749
   2779.00        0.01074        0.11118
   2780.00        0.01074        0.10497
   2781.00        0.01074        0.09883
   2782.00        0.01074        0.09279
   2783.00        0.01074        0.08684
   2784.00        0.01074        0.08098
   2785.00        0.01074        0.07521
   2786.00        0.01074        0.06952
   2787.00        0.01074        0.06393
   2788.00        0.01074        0.05841
   2789.00        0.01074        0.05299
   2790.00        0.01074        0.04765
   2791.00        0.01074        0.04240
   2792.00        0.01074        0.03725
   2793.00        0.01074        0.03217
   2794.00        0.01074        0.02716
   2795.00        0.01074        0.02225
   2796.00        0.01074        0.01743
   2797.00        0.01074        0.01266
   2798.00        0.01074        0.00800
   2799.00        0.01074        0.00340
   2800.00        0.01074       -0.00111
   2801.00        0.01074       -0.00554
   2802.00        0.01074       -0.00990
   2803.00        0.01074       -0.01419
   2804.00        0.01074       -0.01840
   2805.00        0.01074       -0.02254
   2806.00        0.01074       -0.02660
   2807.00        0.01074       -0.03059
   2808.00        0.01074       -0.03450
   2809.00        0.01074       -0.03836
   2810.00        0.01074       -0.04213
   2811.00        0.01074       -0.04585
   2812.00        0.01074       -0.04948
   2813.00        0.01074       -0.05307
   2814.00        0.01074       -0.05658
   2815.00        0.01074       -0.06001
   2816.00        0.01074       -0.06340
   2817.00        0.01074       -0.06671
   2818.00        0.01074       -0.06995
   2819.00        0.01074       -0.07314
   2820.00        0.01074       -0.07625
   2821.00        0.01074       -0.07930
   2822.00        0.01074       -0.08229
   2823.00        0.01074       -0.08522
   2824.00        0.01074       -0.08809
   2825.00        0.01074       -0.09088
   2826.00        0.01074       -0.09363
   2827.00        0.01074       -0.09630
   2828.00        0.01074       -0.09891
   2829.00        0.01074       -0.10146
   2830.00        0.01074       -0.10393
   2831.00        0.01074       -0.10635
   2832.00        0.01074       -0.10870
   2833.00        0.01074       -0.11099
   2834.00        0.01074       -0.11320
   2835.00        0.01074       -0.11536
   2836.00        0.01074       -0.11745
   2837.00        0.01074       -0.11946
   2838.00        0.01074       -0.12141
   2839.00        0.01074       -0.12329
   2840.00        0.01074       -0.12511
   2841.00        0.01074       -0.12685
   2842.00        0.01074       -0.12852
   2843.00        0.01074       -0.13011
   2844.00        0.01074       -0.13165
   2845.00        0.01074       -0.13310
   2846.00        0.01074       -0.13448
   2847.00        0.01074       -0.13579
   2848.00        0.01074       -0.13701
   2849.00        0.01074       -0.13817
   2850.00        0.01074       -0.13925
   2851.00        0.01074       -0.14024
   2852.00        0.01074       -0.14117
   2853.00        0.01074       -0.14201
   2854.00        0.01074       -0.14278
   2855.00        0.01074       -0.14346
   2856.00        0.01074       -0.14406
   2857.00        0.01074       -0.14458
   2858.00        0.01074       -0.14502
   2859.00        0.01074       -0.14539
   2860.00        0.01074       -0.14566
   2861.00        0.01074       -0.14586
   2862.00        0.01074       -0.14597
   2863.00        0.01074       -0.14600
   2864.00        0.01074       -0.14594
   2865.00        0.01074       -0.14580
   2866.00        0.01074       -0.14557
   2867.00        0.01074       -0.14526
   2868.00        0.01074       -0.14487
   2869.00        0.01074       -0.14439
   2870.00        0.01074       -0.14384
   2871.00        0.01074       -0.14319
   2872.00        0.01074       -0.14247
   2873.00        0.01074       -0.14166
   2874.00        0.01074       -0.14076
   2875.00        0.01074       -0.13979
   2876.00        0.01074       -0.13873
   2877.00        0.01074       -0.13759
   2878.00        0.01074       -0.13637
   2879.00        0.01074       -0.13507
   2880.00        0.01074       -0.13370
   2881.00        0.01074       -0.13223
   2882.00        0.01074       -0.13069
   2883.00        0.01074       -0.12907
   2884.00        0.01074       -0.12738
   2885.00        0.01074       -0.12563
   2886.00        0.01074       -0.12378
   2887.00        0.01074       -0.12186
   2888.00        0.01074       -0.11987
   2889.00        0.01074       -0.11780
   2890.00        0.01074       -0.11568
   2891.00        0.01074       -0.11346
   2892.00        0.01074       -0.11119
   2893.00        0.01074       -0.10886
   2894.00        0.01074       -0.10645
   2895.00        0.01074       -0.10397
   2896.00        0.01074       -0.10143
   2897.00        0.01074       -0.09882
   2898.00        0.01074       -0.09615
   2899.00        0.01074       -0.09340
   2900.00        0.01074       -0.09059
   2901.00        0.01074       -0.08772
   2902.00        0.01074       -0.08478
   2903.00        0.01074       -0.08177
   2904.00        0.01074       -0.07872
   2905.00        0.01074       -0.07559
   2906.00        0.01074       -0.07240
   2907.00        0.01074       -0.06917
   2908.00        0.01074       -0.06587
   2909.00        0.01074       -0.06253
   2910.00        0.01074       -0.05911
   2911.00        0.01074       -0.05566
   2912.00        0.01074       -0.05215
   2913.00        0.01074       -0.04860
   2914.00        0.01074       -0.04498
   2915.00        0.01074       -0.04134
   2916.00        0.01074       -0.03763
   2917.00        0.01074       -0.03389
   2918.00        0.01074       -0.03011
   2919.00        0.01074       -0.02628
   2920.00        0.01074       -0.02242
   2921.00        0.01074       -0.01851
   2922.00        0.01074       -0.01456
   2923.00        0.01074       -0.01059
   2924.00        0.01074       -0.00658
   2925.00        0.01074       -0.00252
   2926.00        0.01074        0.00156
   2927.00        0.01074        0.00566
   2928.00        0.01074        0.00980
   2929.00        0.01074        0.01396
   2930.00        0.01074        0.01814
   2931.00        0.01074        0.02235
   2932.00        0.01074        0.02660
   2933.00        0.01074        0.03085
   2934.00        0.01074        0.03513
   2935.00        0.01074        0.03943
   2936.00        0.01074        0.04373
   2937.00        0.01074        0.04807
   2938.00        0.01074        0.05241
   2939.00        0.01074        0.05676
   2940.00        0.01074        0.06113
   2941.00        0.01074        0.06551
   2942.00        0.01074        0.06989
   2943.00        0.01074        0.07428
   2944.00        0.01074        0.07867
   2945.00        0.01074        0.08308
   2946.00        0.01074        0.08749
   2947.00        0.01074        0.09189
   2948.00        0.01025        0.09630
   2949.00        0.00977        0.10071
   2950.00        0.00928        0.10512
   2951.00        0.00879        0.10951
   2952.00        0.00830        0.11391
   2953.00        0.00781        0.11829
   2954.00        0.00732        0.12267
   2955.00        0.00684        0.12703
   2956.00        0.00635        0.13138
   2957.00        0.00586        0.13573
   2958.00        0.00537        0.14005
   2959.00        0.00488        0.14436
   2960.00        0.00439        0.14865
   2961.00        0.00391        0.15292
   2962.00        0.00342        0.15718
   2963.00        0.00293        0.16141
   2964.00        0.00244        0.16560
   2965.00        0.00195        0.16978
   2966.00        0.00146        0.17393
   2967.00        0.00098        0.17805
   2968.00        0.00049        0.18213
   2969.00        0.00000        0.18619
   2970.00       -0.00049        0.19020
   2971.00       -0.00098        0.19418
   2972.00       -0.00146        0.19814
   2973.00       -0.00195        0.20203
   2974.00       -0.00244        0.20589
   2975.00       -0.00293        0.20970
   2976.00       -0.00342        0.21347
   2977.00       -0.00391        0.21719
   2978.00       -0.00439        0.22086
   2979.00       -0.00488        0.22446
   2980.00       -0.00537        0.22801
   2981.00       -0.00586        0.23152
   2982.00       -0.00635        0.23495
   2983.00       -0.00684        0.23833
   2984.00       -0.00732        0.24164
   2985.00       -0.00781        0.24487
   2986.00       -0.00830        0.24805
   2987.00       -0.00879        0.25114
   2988.00       -0.00928        0.25417
   2989.00       -0.00977        0.25711
   2990.00       -0.01025        0.25996
   2991.00       -0.01074        0.26274
   2992.00       -0.01123        0.26543
   2993.00       -0.01172        0.26804
   2994.00       -0.01221        0.27054
   2995.00       -0.01270        0.27295
   2996.00       -0.01318        0.27527
   2997.00       -0.01367        0.27748
   2998.00       -0.01416        0.27959
   2999.00       -0.01465        0.28159
   3000.00       -0.01514        0.28348
   3001.00       -0.01562        0.28526
   3002.00       -0.01611        0.28693
   3003.00       -0.01660        0.28847
   3004.00       -0.01709        0.28989
   3005.00       -0.01758        0.29118
   3006.00       -0.01807        0.29236
   3007.00       -0.01855        0.29340
   3008.00       -0.01904        0.29430
   3009.00       -0.01953        0.29507
   3010.00       -0.02002        0.29570
   3011.00       -0.02051        0.29619
   3012.00       -0.02100        0.29652
   3013.00       -0.02148        0.29672
   3014.00       -0.02197        0.29677
   3015.00       -0.02246        0.29666
   3016.00       -0.02295        0.29640
   3017.00       -0.02344        0.29597
   3018.00       -0.02393        0.29539
   3019.00       -0.02441        0.29465
   3020.00       -0.02441        0.29373
   3021.00       -0.02441        0.29265
   3022.00       -0.02441        0.29140
   3023.00       -0.02441        0.28998
   3024.00       -0.02441        0.28839
   3025.00       -0.02441        0.28662
   3026.00       -0.02441        0.28468
   3027.00       -0.02441        0.28256
   3028.00       -0.02441        0.28027
   3029.00       -0.02441        0.27780
   3030.00       -0.02441        0.27515
   3031.00       -0.02441        0.27232
   3032.00       -0.02441        0.26930
   3033.00       -0.02441        0.26611
   3034.00       -0.02441        0.26274
   3035.00       -0.02441        0.25919
   3036.00       -0.02441        0.25545
   3037.00       -0.02441        0.25154
   3038.00       -0.02441        0.24745
   3039.00       -0.02441        0.24318
   3040.00       -0.02441        0.23872
   3041.00       -0.02393        0.23410
   3042.00       -0.02344        0.22931
   3043.00       -0.02295        0.22433
   3044.00       -0.02246        0.21919
   3045.00       -0.02197        0.21388
   3046.00       -0.02148        0.20840
   3047.00       -0.02100        0.20277
   3048.00       -0.02051        0.19698
   3049.00       -0.02002        0.19101
   3050.00       -0.01953        0.18489
   3051.00       -0.01904        0.17863
   3052.00       -0.01855        0.17223
   3053.00       -0.01807        0.16566
   3054.00       -0.01758        0.15897
   3055.00       -0.01709        0.15213
   3056.00       -0.01660        0.14516
   3057.00       -0.01611        0.13808
   3058.00       -0.01562        0.13086
   3059.00       -0.01514        0.12352
   3060.00       -0.01514        0.11607
   3061.00       -0.01514        0.10852
   3062.00       -0.01514        0.10086
   3063.00       -0.01514        0.09309
   3064.00       -0.01514        0.08525
   3065.00       -0.01514        0.07732
   3066.00       -0.01514        0.06931
   3067.00       -0.01514        0.06120
   3068.00       -0.01514        0.05305
   3069.00       -0.01514        0.04483
   3070.00       -0.01514        0.03654
   3071.00       -0.01514        0.02823
   3072.00       -0.01514        0.01985
   3073.00       -0.01514        0.01144
   3074.00       -0.01514        0.00299
   3075.00       -0.01514       -0.00546
   3076.00       -0.01514       -0.01395
   3077.00       -0.01514       -0.02245
   3078.00       -0.01514       -0.03096
   3079.00       -0.01514       -0.03946
   3080.00       -0.01514       -0.04796
   3081.00       -0.01514       -0.05644
   3082.00       -0.01514       -0.06491
   3083.00       -0.01514       -0.07335
   3084.00       -0.01514       -0.08176
   3085.00       -0.01514       -0.09013
   3086.00       -0.01514       -0.09846
   3087.00       -0.01514       -0.10674
   3088.00       -0.01514       -0.11496
   3089.00       -0.01514       -0.12314
   3090.00       -0.01514       -0.13124
   3091.00       -0.01514       -0.13927
   3092.00       -0.01514       -0.14722
   3093.00       -0.01514       -0.15509
   3094.00       -0.01514       -0.16287
   3095.00       -0.01514       -0.17058
   3096.00       -0.01514       -0.17818
   3097.00       -0.01514       -0.18568
   3098.00       -0.01514       -0.19307
   3099.00       -0.01514       -0.20036
   3100.00       -0.01514       -0.20755
   3101.00       -0.01514       -0.21461
   3102.00       -0.01514       -0.22156
   3103.00       -0.01514       -0.22838
   3104.00       -0.01514       -0.23509
   3105.00       -0.01514       -0.24165
   3106.00       -0.01514       -0.24811
   3107.00       -0.01514       -0.25441
   3108.00       -0.01514       -0.26059
   3109.00       -0.01514       -0.26663
   3110.00       -0.01514       -0.27252
   3111.00       -0.01514       -0.27829
   3112.00       -0.01514       -0.28391
   3113.00       -0.01514       -0.28938
   3114.00       -0.01514       -0.29471
   3115.00       -0.01514       -0.29990
   3116.00       -0.01514       -0.30495
   3117.00       -0.01514       -0.30983
   3118.00       -0.01514       -0.31459
   3119.00       -0.01514       -0.31918
   3120.00       -0.01514       -0.32364
   3121.00       -0.01514       -0.32794
   3122.00       -0.01514       -0.33211
   3123.00       -0.01514       -0.33612
   3124.00       -0.01465       -0.34000
   3125.00       -0.01416       -0.34372
   3126.00       -0.01367       -0.34731
   3127.00       -0.01318       -0.35074
   3128.00       -0.01270       -0.35403
   3129.00       -0.01221       -0.35718
   3130.00       -0.01172       -0.36020
   3131.00       -0.01123       -0.36307
   3132.00       -0.01074       -0.36581
   3133.00       -0.01025       -0.36841
   3134.00       -0.00977       -0.37088
   3135.00       -0.00928       -0.37321
   3136.00       -0.00879       -0.37543
   3137.00       -0.00830       -0.37749
   3138.00       -0.00781       -0.37944
   3139.00       -0.00732       -0.38126
   3140.00       -0.00684       -0.38295
   3141.00       -0.00635       -0.38452
   3142.00       -0.00586       -0.38597
   3143.00       -0.00537       -0.38731
   3144.00       -0.00488       -0.38852
   3145.00       -0.00439       -0.38962
   3146.00       -0.00391       -0.39061
   3147.00       -0.00342       -0.39148
   3148.00       -0.00293       -0.39223
   3149.00       -0.00244       -0.39288
   3150.00       -0.00195       -0.39343
   3151.00       -0.00146       -0.39386
   3152.00       -0.00098       -0.39420
   3153.00       -0.00049       -0.39442
   3154.00        0.00000       -0.39455
   3155.00        0.00049       -0.39458
   3156.00        0.00098       -0.39450
   3157.00        0.00146       -0.39433
   3158.00        0.00195       -0.39406
   3159.00        0.00244       -0.39369
   3160.00        0.00293       -0.39323
   3161.00        0.00342       -0.39268
   3162.00        0.00391       -0.39204
   3163.00        0.00439       -0.39131
   3164.00        0.00488       -0.39049
   3165.00        0.00537       -0.38957
   3166.00        0.00586       -0.38857
   3167.00        0.00635       -0.38747
   3168.00        0.00684       -0.38628
   3169.00        0.00732       -0.38499
   3170.00        0.00781       -0.38362
   3171.00        0.00830       -0.38217
   3172.00        0.00879       -0.38063
   3173.00        0.00928       -0.37900
   3174.00        0.00977       -0.37727
   3175.00        0.01025       -0.37547
   3176.00        0.01074       -0.37358
   3177.00        0.01123       -0.37160
   3178.00        0.01172       -0.36954
   3179.00        0.01221       -0.36737
   3180.00        0.01270       -0.36514
   3181.00        0.01318       -0.36281
   3182.00        0.01318       -0.36040
   3183.00        0.01318       -0.35789
   3184.00        0.01318       -0.35530
   3185.00        0.01318       -0.35263
   3186.00        0.01318       -0.34985
   3187.00        0.01318       -0.34702
   3188.00        0.01318       -0.34407
   3189.00        0.01318       -0.34105
   3190.00        0.01318       -0.33794
   3191.00        0.01318       -0.33473
   3192.00        0.01318       -0.33144
   3193.00        0.01318       -0.32806
   3194.00        0.01318       -0.32460
   3195.00        0.01318       -0.32104
   3196.00        0.01318       -0.31740
   3197.00        0.01318       -0.31367
   3198.00        0.01270       -0.30986
   3199.00        0.01221       -0.30595
   3200.00        0.01172       -0.30196
   3201.00        0.01123       -0.29788
   3202.00        0.01074       -0.29372
   3203.00        0.01025       -0.28946
   3204.00        0.00977       -0.28513
   3205.00        0.00928       -0.28070
   3206.00        0.00879       -0.27620
   3207.00        0.00830       -0.27161
   3208.00        0.00781       -0.26692
   3209.00        0.00732       -0.26216
   3210.00        0.00684       -0.25732
   3211.00        0.00635       -0.25241
   3212.00        0.00586       -0.24741
   3213.00        0.00537       -0.24232
   3214.00        0.00488       -0.23717
   3215.00        0.00439       -0.23193
   3216.00        0.00391       -0.22664
   3217.00        0.00342       -0.22125
   3218.00        0.00293       -0.21581
   3219.00        0.00244       -0.21030
   3220.00        0.00195       -0.20471
   3221.00        0.00146       -0.19905
   3222.00        0.00098       -0.19334
   3223.00        0.00049       -0.18758
   3224.00        0.00049       -0.18175
   3225.00        0.00049       -0.17586
   3226.00        0.00049       -0.16992
   3227.00        0.00049       -0.16394
   3228.00        0.00049       -0.15790
   3229.00        0.00049       -0.15182
   3230.00        0.00049       -0.14571
   3231.00        0.00049       -0.13956
   3232.00        0.00049       -0.13336
   3233.00        0.00049       -0.12715
   3234.00        0.00049       -0.12090
   3235.00        0.00049       -0.11462
   3236.00        0.00049       -0.10834
   3237.00        0.00049       -0.10204
   3238.00        0.00049       -0.09572
   3239.00        0.00049       -0.08940
   3240.00        0.00049       -0.08308
   3241.00        0.00049       -0.07675
   3242.00        0.00049       -0.07043
   3243.00        0.00049       -0.06413
   3244.00        0.00049       -0.05783
   3245.00        0.00049       -0.05156
   3246.00        0.00049       -0.04530
   3247.00        0.00049       -0.03908
   3248.00        0.00049       -0.03290
   3249.00        0.00049       -0.02675
   3250.00        0.00049       -0.02063
   3251.00        0.00049       -0.01457
   3252.00        0.00049       -0.00856
   3253.00        0.00049       -0.00261
   3254.00        0.00049        0.00328
   3255.00        0.00049        0.00911
   3256.00        0.00049        0.01486
   3257.00        0.00049        0.02054
   3258.00        0.00049        0.02614
   3259.00        0.00049        0.03165
   3260.00        0.00049        0.03706
   3261.00        0.00049        0.04239
   3262.00        0.00049        0.04762
   3263.00        0.00049        0.05273
   3264.00        0.00049        0.05775
   3265.00        0.00049        0.06265
   3266.00        0.00049        0.06744
   3267.00        0.00049        0.07210
   3268.00        0.00049        0.07664
   3269.00        0.00049        0.08105
   3270.00        0.00049        0.08533
   3271.00        0.00049        0.08948
   3272.00        0.00049        0.09348
   3273.00        0.00049        0.09734
   3274.00        0.00049        0.10106
   3275.00        0.00049        0.10463
   3276.00        0.00049        0.10803
   3277.00        0.00049        0.11130
   3278.00        0.00049        0.11440
   3279.00        0.00049        0.11734
   3280.00        0.00049        0.12012
   3281.00        0.00049        0.12273
   3282.00        0.00049        0.12518
   3283.00        0.00049        0.12746
   3284.00        0.00049        0.12958
   3285.00        0.00049        0.13152
   3286.00        0.00049        0.13329
   3287.00        0.00049        0.13489
   3288.00        0.00049        0.13631
   3289.00        0.00049        0.13756
   3290.00        0.00049        0.13864
   3291.00        0.00049        0.13954
   3292.00        0.00049        0.14027
   3293.00        0.00049        0.14082
   3294.00        0.00049        0.14120
   3295.00        0.00000        0.14142
   3296.00       -0.00049        0.14145
   3297.00       -0.00098        0.14133
   3298.00       -0.00146        0.14102
   3299.00       -0.00195        0.14053
   3300.00       -0.00244        0.13989
   3301.00       -0.00293        0.13908
   3302.00       -0.00342        0.13811
   3303.00       -0.00391        0.13696
   3304.00       -0.00439        0.13567
   3305.00       -0.00439        0.13420
   3306.00       -0.00439        0.13258
   3307.00       -0.00439        0.13081
   3308.00       -0.00439        0.12889
   3309.00       -0.00439        0.12680
   3310.00       -0.00439        0.12457
   3311.00       -0.00439        0.12219
   3312.00       -0.00439        0.11966
   3313.00       -0.00439        0.11699
   3314.00       -0.00439        0.11418
   3315.00       -0.00439        0.11124
   3316.00       -0.00439        0.10815
   3317.00       -0.00439        0.10493
   3318.00       -0.00439        0.10159
   3319.00       -0.00439        0.09811
   3320.00       -0.00439        0.09453
   3321.00       -0.00439        0.09081
   3322.00       -0.00439        0.08696
   3323.00       -0.00439        0.08301
   3324.00       -0.00439        0.07893
   3325.00       -0.00439        0.07475
   3326.00       -0.00391        0.07045
   3327.00       -0.00342        0.06604
   3328.00       -0.00293        0.06154
   3329.00       -0.00244        0.05692
   3330.00       -0.00195        0.05220
   3331.00       -0.00146        0.04739
   3332.00       -0.00098        0.04248
   3333.00       -0.00049        0.03746
   3334.00        0.00000        0.03236
   3335.00        0.00049        0.02716
   3336.00        0.00098        0.02188
   3337.00        0.00146        0.01651
   3338.00        0.00195        0.01105
   3339.00        0.00244        0.00549
   3340.00        0.00293       -0.00014
   3341.00        0.00342       -0.00586
   3342.00        0.00391       -0.01166
   3343.00        0.00439       -0.01755
   3344.00        0.00488       -0.02350
   3345.00        0.00537       -0.02954
   3346.00        0.00635       -0.03566
   3347.00        0.00732       -0.04185
   3348.00        0.00830       -0.04813
   3349.00        0.00928       -0.05447
   3350.00        0.01025       -0.06090
   3351.00        0.01123       -0.06738
   3352.00        0.01221       -0.07396
   3353.00        0.01318       -0.08060
   3354.00        0.01416       -0.08731
   3355.00        0.01514       -0.09409
   3356.00        0.01611       -0.10094
   3357.00        0.01709       -0.10785
   3358.00        0.01807       -0.11482
   3359.00        0.01904       -0.12187
   3360.00        0.02002       -0.12900
   3361.00        0.02051       -0.13617
   3362.00        0.02100       -0.14342
   3363.00        0.02148       -0.15071
   3364.00        0.02197       -0.15808
   3365.00        0.02246       -0.16551
   3366.00        0.02295       -0.17299
   3367.00        0.02344       -0.18053
   3368.00        0.02393       -0.18813
   3369.00        0.02441       -0.19577
   3370.00        0.02490       -0.20346
   3371.00        0.02539       -0.21121
   3372.00        0.02588       -0.21901
   3373.00        0.02637       -0.22685
   3374.00        0.02686       -0.23473
   3375.00        0.02734       -0.24266
   3376.00        0.02783       -0.25063
   3377.00        0.02832       -0.25862
   3378.00        0.02881       -0.26666
   3379.00        0.02930       -0.27472
   3380.00        0.02979       -0.28281
   3381.00        0.02979       -0.29092
   3382.00        0.02979       -0.29906
   3383.00        0.02979       -0.30722
   3384.00        0.02979       -0.31538
   3385.00        0.02979       -0.32356
   3386.00        0.02979       -0.33174
   3387.00        0.02979       -0.33994
   3388.00        0.02979       -0.34813
   3389.00        0.02979       -0.35631
   3390.00        0.02979       -0.36449
   3391.00        0.02979       -0.37263
   3392.00        0.02979       -0.38078
   3393.00        0.02979       -0.38890
   3394.00        0.02979       -0.39700
   3395.00        0.02979       -0.40506
   3396.00        0.02979       -0.41309
   3397.00        0.02979       -0.42108
   3398.00        0.02979       -0.42902
   3399.00        0.02979       -0.43692
   3400.00        0.02930       -0.44475
   3401.00        0.02881       -0.45253
   3402.00        0.02832       -0.46025
   3403.00        0.02783       -0.46790
   3404.00        0.02734       -0.47546
   3405.00        0.02686       -0.48296
   3406.00        0.02637       -0.49036
   3407.00        0.02588       -0.49768
   3408.00        0.02539       -0.50490
   3409.00        0.02490       -0.51202
   3410.00        0.02441       -0.51904
   3411.00        0.02393       -0.52596
   3412.00        0.02344       -0.53276
   3413.00        0.02295       -0.53944
   3414.00        0.02246       -0.54601
   3415.00        0.02197       -0.55244
   3416.00        0.02148       -0.55876
   3417.00        0.02100       -0.56493
   3418.00        0.02051       -0.57097
   3419.00        0.02002       -0.57686
   3420.00        0.01953       -0.58260
   3421.00        0.01904       -0.58820
   3422.00        0.01855       -0.59363
   3423.00        0.01807       -0.59892
   3424.00        0.01758       -0.60403
   3425.00        0.01709       -0.60899
   3426.00        0.01660       -0.61378
   3427.00        0.01611       -0.61841
   3428.00        0.01562       -0.62286
   3429.00        0.01514       -0.62714
   3430.00        0.01465       -0.63123
   3431.00        0.01416       -0.63515
   3432.00        0.01367       -0.63889
   3433.00        0.01270       -0.64244
   3434.00        0.01172       -0.64580
   3435.00        0.01074       -0.64899
   3436.00        0.00977       -0.65198
   3437.00        0.00879       -0.65477
   3438.00        0.00781       -0.65738
   3439.00        0.00684       -0.65981
   3440.00        0.00586       -0.66203
   3441.00        0.00488       -0.66406
   3442.00        0.00391       -0.66589
   3443.00        0.00293       -0.66754
   3444.00        0.00195       -0.66899
   3445.00        0.00098       -0.67024
   3446.00       -0.00049       -0.67131
   3447.00       -0.00195       -0.67216
   3448.00       -0.00342       -0.67285
   3449.00       -0.00488       -0.67332
   3450.00       -0.00635       -0.67361
   3451.00       -0.00781       -0.67371
   3452.00       -0.00928       -0.67361
   3453.00       -0.01074       -0.67332
   3454.00       -0.01221       -0.67284
   3455.00       -0.01367       -0.67218
   3456.00       -0.01562       -0.67133
   3457.00       -0.01758       -0.67029
   3458.00       -0.01953       -0.66907
   3459.00       -0.02148       -0.66766
   3460.00       -0.02344       -0.66608
   3461.00       -0.02539       -0.66431
   3462.00       -0.02734       -0.66235
   3463.00       -0.02930       -0.66023
   3464.00       -0.03125       -0.65793
   3465.00       -0.03320       -0.65546
   3466.00       -0.03516       -0.65280
   3467.00       -0.03760       -0.64999
   3468.00       -0.04004       -0.64700
   3469.00       -0.04248       -0.64386
   3470.00       -0.04492       -0.64055
   3471.00       -0.04736       -0.63707
   3472.00       -0.04980       -0.63344
   3473.00       -0.05225       -0.62964
   3474.00       -0.05469       -0.62569
   3475.00       -0.05713       -0.62158
   3476.00       -0.05957       -0.61732
   3477.00       -0.06201       -0.61292
   3478.00       -0.06445       -0.60835
   3479.00       -0.06689       -0.60365
   3480.00       -0.06934       -0.59880
   3481.00       -0.07178       -0.59381
   3482.00       -0.07422       -0.58868
   3483.00       -0.07666       -0.58340
   3484.00       -0.07910       -0.57799
   3485.00       -0.08154       -0.57245
   3486.00       -0.08398       -0.56676
   3487.00       -0.08643       -0.56094
   3488.00       -0.08887       -0.55501
   3489.00       -0.09131       -0.54893
   3490.00       -0.09375       -0.54274
   3491.00       -0.09619       -0.53641
   3492.00       -0.09863       -0.52997
   3493.00       -0.10107       -0.52339
   3494.00       -0.10352       -0.51671
   3495.00       -0.10547       -0.50990
   3496.00       -0.10742       -0.50299
   3497.00       -0.10938       -0.49596
   3498.00       -0.11133       -0.48882
   3499.00       -0.11328       -0.48157
   3500.00       -0.11523       -0.47421
   3501.00       -0.11719       -0.46675
   3502.00       -0.11914       -0.45918
   3503.00       -0.12109       -0.45152
   3504.00       -0.12305       -0.44376
   3505.00       -0.12451       -0.43590
   3506.00       -0.12598       -0.42796
   3507.00       -0.12744       -0.41992
   3508.00       -0.12891       -0.41180
   3509.00       -0.13037       -0.40359
   3510.00       -0.13184       -0.39531
   3511.00       -0.13330       -0.38693
   3512.00       -0.13477       -0.37849
   3513.00       -0.13574       -0.36998
   3514.00       -0.13672       -0.36140
   3515.00       -0.13770       -0.35277
   3516.00       -0.13867       -0.34406
   3517.00       -0.13965       -0.33530
   3518.00       -0.14062       -0.32648
   3519.00       -0.14160       -0.31761
   3520.00       -0.14209       -0.30869
   3521.00       -0.14258       -0.29973
   3522.00       -0.14307       -0.29074
   3523.00       -0.14355       -0.28171
   3524.00       -0.14404       -0.27264
   3525.00       -0.14453       -0.26357
   3526.00       -0.14502       -0.25446
   3527.00       -0.14551       -0.24533
   3528.00       -0.14551       -0.23621
   3529.00       -0.14551       -0.22707
   3530.00       -0.14551       -0.21793
   3531.00       -0.14551       -0.20879
   3532.00       -0.14551       -0.19965
   3533.00       -0.14551       -0.19054
   3534.00       -0.14551       -0.18143
   3535.00       -0.14551       -0.17235
   3536.00       -0.14551       -0.16330
   3537.00       -0.14502       -0.15428
   3538.00       -0.14453       -0.14531
   3539.00       -0.14404       -0.13638
   3540.00       -0.14355       -0.12750
   3541.00       -0.14307       -0.11867
   3542.00       -0.14258       -0.10989
   3543.00       -0.14209       -0.10120
   3544.00       -0.14160       -0.09256
   3545.00       -0.14111       -0.08400
   3546.00       -0.14014       -0.07552
   3547.00       -0.13916       -0.06712
   3548.00       -0.13818       -0.05882
   3549.00       -0.13721       -0.05061
   3550.00       -0.13623       -0.04250
   3551.00       -0.13525       -0.03448
   3552.00       -0.13428       -0.02658
   3553.00       -0.13330       -0.01880
   3554.00       -0.13232       -0.01112
   3555.00       -0.13086       -0.00357
   3556.00       -0.12939        0.00385
   3557.00       -0.12793        0.01114
   3558.00       -0.12646        0.01830
   3559.00       -0.12500        0.02533
   3560.00       -0.12354        0.03221
   3561.00       -0.12207        0.03896
   3562.00       -0.12061        0.04555
   3563.00       -0.11865        0.05199
   3564.00       -0.11670        0.05827
   3565.00       -0.11475        0.06441
   3566.00       -0.11279        0.07039
   3567.00       -0.11084        0.07620
   3568.00       -0.10889        0.08186
   3569.00       -0.10693        0.08734
   3570.00       -0.10498        0.09267
   3571.00       -0.10254        0.09782
   3572.00       -0.10010        0.10280
   3573.00       -0.09766        0.10762
   3574.00       -0.09521        0.11226
   3575.00       -0.09277        0.11673
   3576.00       -0.09033        0.12102
   3577.00       -0.08740        0.12514
   3578.00       -0.08447        0.12909
   3579.00       -0.08154        0.13286
   3580.00       -0.07861        0.13644
   3581.00       -0.07568        0.13986
   3582.00       -0.07275        0.14311
   3583.00       -0.06982        0.14618
   3584.00       -0.06689        0.14908
   3585.00       -0.06348        0.15179
   3586.00       -0.06006        0.15434
   3587.00       -0.05664        0.15671
   3588.00       -0.05322        0.15892
   3589.00       -0.04980        0.16095
   3590.00       -0.04639        0.16281
   3591.00       -0.04297        0.16449
   3592.00       -0.03906        0.16602
   3593.00       -0.03516        0.16737
   3594.00       -0.03125        0.16855
   3595.00       -0.02734        0.16959
   3596.00       -0.02344        0.17044
   3597.00       -0.01953        0.17114
   3598.00       -0.01562        0.17168
   3599.00       -0.01172        0.17206
   3600.00       -0.00781        0.17229
   3601.00       -0.00391        0.17236
   3602.00        0.00000        0.17227
   3603.00        0.00391        0.17204
   3604.00        0.00830        0.17166
   3605.00        0.01270        0.17113
   3606.00        0.01709        0.17046
   3607.00        0.02148        0.16963
   3608.00        0.02588        0.16867
   3609.00        0.03027        0.16757
   3610.00        0.03467        0.16634
   3611.00        0.03906        0.16496
   3612.00        0.04346        0.16345
   3613.00        0.04785        0.16182
   3614.00        0.05225        0.16005
   3615.00        0.05615        0.15816
   3616.00        0.06006        0.15613
   3617.00        0.06396        0.15399
   3618.00        0.06787        0.15172
   3619.00        0.07178        0.14932
   3620.00        0.07568        0.14682
   3621.00        0.07959        0.14418
   3622.00        0.08350        0.14143
   3623.00        0.08740        0.13858
   3624.00        0.09131        0.13560
   3625.00        0.09473        0.13251
   3626.00        0.09814        0.12930
   3627.00        0.10156        0.12598
   3628.00        0.10498        0.12254
   3629.00        0.10840        0.11900
   3630.00        0.11182        0.11536
   3631.00        0.11523        0.11159
   3632.00        0.11816        0.10773
   3633.00        0.12109        0.10374
   3634.00        0.12402        0.09966
   3635.00        0.12695        0.09544
   3636.00        0.12988        0.09114
   3637.00        0.13232        0.08673
   3638.00        0.13477        0.08221
   3639.00        0.13721        0.07758
   3640.00        0.13965        0.07285
   3641.00        0.14209        0.06801
   3642.00        0.14404        0.06305
   3643.00        0.14600        0.05800
   3644.00        0.14795        0.05284
   3645.00        0.14990        0.04758
   3646.00        0.15186        0.04221
   3647.00        0.15332        0.03673
   3648.00        0.15479        0.03114
   3649.00        0.15625        0.02545
   3650.00        0.15771        0.01967
   3651.00        0.15869        0.01378
   3652.00        0.15967        0.00778
   3653.00        0.16064        0.00168
   3654.00        0.16162       -0.00452
   3655.00        0.16260       -0.01082
   3656.00        0.16309       -0.01721
   3657.00        0.16357       -0.02370
   3658.00        0.16406       -0.03029
   3659.00        0.16455       -0.03696
   3660.00        0.16504       -0.04373
   3661.00        0.16504       -0.05060
   3662.00        0.16504       -0.05756
   3663.00        0.16504       -0.06459
   3664.00        0.16504       -0.07170
   3665.00        0.16504       -0.07890
   3666.00        0.16455       -0.08620
   3667.00        0.16406       -0.09355
   3668.00        0.16357       -0.10098
   3669.00        0.16309       -0.10847
   3670.00        0.16260       -0.11604
   3671.00        0.16162       -0.12367
   3672.00        0.16064       -0.13135
   3673.00        0.15967       -0.13910
   3674.00        0.15869       -0.14688
   3675.00        0.15771       -0.15472
   3676.00        0.15674       -0.16260
   3677.00        0.15576       -0.17052
   3678.00        0.15430       -0.17847
   3679.00        0.15283       -0.18645
   3680.00        0.15137       -0.19444
   3681.00        0.14990       -0.20245
   3682.00        0.14844       -0.21048
   3683.00        0.14697       -0.21852
   3684.00        0.14551       -0.22655
   3685.00        0.14355       -0.23457
   3686.00        0.14160       -0.24258
   3687.00        0.13965       -0.25058
   3688.00        0.13770       -0.25856
   3689.00        0.13574       -0.26649
   3690.00        0.13379       -0.27440
   3691.00        0.13184       -0.28226
   3692.00        0.12939       -0.29007
   3693.00        0.12695       -0.29782
   3694.00        0.12451       -0.30551
   3695.00        0.12207       -0.31314
   3696.00        0.11963       -0.32068
   3697.00        0.11719       -0.32814
   3698.00        0.11475       -0.33553
   3699.00        0.11230       -0.34279
   3700.00        0.10938       -0.34996
   3701.00        0.10645       -0.35703
   3702.00        0.10352       -0.36398
   3703.00        0.10059       -0.37080
   3704.00        0.09766       -0.37749
   3705.00        0.09473       -0.38405
   3706.00        0.09180       -0.39047
   3707.00        0.08887       -0.39673
   3708.00        0.08594       -0.40285
   3709.00        0.08252       -0.40880
   3710.00        0.07910       -0.41458
   3711.00        0.07568       -0.42020
   3712.00        0.07227       -0.42564
   3713.00        0.06885       -0.43089
   3714.00        0.06543       -0.43596
   3715.00        0.06201       -0.44084
   3716.00        0.05859       -0.44551
   3717.00        0.05518       -0.45000
   3718.00        0.05176       -0.45427
   3719.00        0.04785       -0.45833
   3720.00        0.04395       -0.46217
   3721.00        0.04004       -0.46579
   3722.00        0.03613       -0.46919
   3723.00        0.03223       -0.47238
   3724.00        0.02832       -0.47533
   3725.00        0.02441       -0.47806
   3726.00        0.02051       -0.48055
   3727.00        0.01660       -0.48280
   3728.00        0.01270       -0.48482
   3729.00        0.00879       -0.48660
   3730.00        0.00488       -0.48814
   3731.00        0.00098       -0.48946
   3732.00       -0.00293       -0.49051
   3733.00       -0.00684       -0.49133
   3734.00       -0.01074       -0.49191
   3735.00       -0.01465       -0.49226
   3736.00       -0.01855       -0.49236
   3737.00       -0.02246       -0.49222
   3738.00       -0.02637       -0.49185
   3739.00       -0.03027       -0.49124
   3740.00       -0.03418       -0.49039
   3741.00       -0.03809       -0.48930
   3742.00       -0.04199       -0.48801
   3743.00       -0.04590       -0.48647
   3744.00       -0.04980       -0.48470
   3745.00       -0.05371       -0.48271
   3746.00       -0.05762       -0.48051
   3747.00       -0.06152       -0.47809
   3748.00       -0.06543       -0.47546
   3749.00       -0.06934       -0.47263
   3750.00       -0.07275       -0.46957
   3751.00       -0.07617       -0.46634
   3752.00       -0.07959       -0.46289
   3753.00       -0.08301       -0.45926
   3754.00       -0.08643       -0.45546
   3755.00       -0.08984       -0.45146
   3756.00       -0.09326       -0.44730
   3757.00       -0.09619       -0.44295
   3758.00       -0.09912       -0.43846
   3759.00       -0.10205       -0.43379
   3760.00       -0.10498       -0.42899
   3761.00       -0.10791       -0.42404
   3762.00       -0.11035       -0.41895
   3763.00       -0.11279       -0.41373
   3764.00       -0.11523       -0.40837
   3765.00       -0.11768       -0.40291
   3766.00       -0.11963       -0.39732
   3767.00       -0.12158       -0.39163
   3768.00       -0.12354       -0.38585
   3769.00       -0.12549       -0.37996
   3770.00       -0.12695       -0.37399
   3771.00       -0.12842       -0.36794
   3772.00       -0.12988       -0.36182
   3773.00       -0.13086       -0.35561
   3774.00       -0.13184       -0.34935
   3775.00       -0.13281       -0.34303
   3776.00       -0.13379       -0.33665
   3777.00       -0.13428       -0.33025
   3778.00       -0.13477       -0.32379
   3779.00       -0.13525       -0.31731
   3780.00       -0.13525       -0.31078
   3781.00       -0.13525       -0.30424
   3782.00       -0.13525       -0.29768
   3783.00       -0.13525       -0.29111
   3784.00       -0.13477       -0.28452
   3785.00       -0.13428       -0.27792
   3786.00       -0.13379       -0.27133
   3787.00       -0.13330       -0.26476
   3788.00       -0.13232       -0.25816
   3789.00       -0.13135       -0.25160
   3790.00       -0.13037       -0.24504
   3791.00       -0.12939       -0.23851
   3792.00       -0.12793       -0.23199
   3793.00       -0.12646       -0.22549
   3794.00       -0.12500       -0.21904
   3795.00       -0.12354       -0.21260
   3796.00       -0.12158       -0.20619
   3797.00       -0.11963       -0.19981
   3798.00       -0.11768       -0.19348
   3799.00       -0.11572       -0.18718
   3800.00       -0.11377       -0.18091
   3801.00       -0.11182       -0.17468
   3802.00       -0.10938       -0.16849
   3803.00       -0.10693       -0.16234
   3804.00       -0.10449       -0.15623
   3805.00       -0.10205       -0.15018
   3806.00       -0.09961       -0.14415
   3807.00       -0.09717       -0.13817
   3808.00       -0.09473       -0.13223
   3809.00       -0.09229       -0.12634
   3810.00       -0.08984       -0.12048
   3811.00       -0.08740       -0.11469
   3812.00       -0.08447       -0.10892
   3813.00       -0.08154       -0.10318
   3814.00       -0.07861       -0.09750
   3815.00       -0.07568       -0.09186
   3816.00       -0.07275       -0.08624
   3817.00       -0.06982       -0.08067
   3818.00       -0.06689       -0.07515
   3819.00       -0.06396       -0.06966
   3820.00       -0.06104       -0.06419
   3821.00       -0.05811       -0.05878
   3822.00       -0.05518       -0.05339
   3823.00       -0.05225       -0.04803
   3824.00       -0.04932       -0.04271
   3825.00       -0.04639       -0.03743
   3826.00       -0.04346       -0.03217
   3827.00       -0.04102       -0.02695
   3828.00       -0.03857       -0.02176
   3829.00       -0.03613       -0.01659
   3830.00       -0.03369       -0.01144
   3831.00       -0.03125       -0.00635
   3832.00       -0.02881       -0.00127
   3833.00       -0.02637        0.00378
   3834.00       -0.02393        0.00880
   3835.00       -0.02148        0.01381
   3836.00       -0.01904        0.01877
   3837.00       -0.01660        0.02371
   3838.00       -0.01416        0.02863
   3839.00       -0.01172        0.03351
   3840.00       -0.00928        0.03836
   3841.00       -0.00684        0.04318
   3842.00       -0.00488        0.04797
   3843.00       -0.00293        0.05273
   3844.00       -0.00098        0.05748
   3845.00        0.00098        0.06218
   3846.00        0.00293        0.06685
   3847.00        0.00488        0.07147
   3848.00        0.00684        0.07608
   3849.00        0.00879        0.08064
   3850.00        0.01074        0.08516
   3851.00        0.01270        0.08965
   3852.00        0.01465        0.09409
   3853.00        0.01660        0.09850
   3854.00        0.01855        0.10284
   3855.00        0.02051        0.10716
   3856.00        0.02246        0.11142
   3857.00        0.02441        0.11565
   3858.00        0.02588        0.11980
   3859.00        0.02734        0.12392
   3860.00        0.02881        0.12796
   3861.00        0.03027        0.13196
   3862.00        0.03174        0.13589
   3863.00        0.03320        0.13977
   3864.00        0.03467        0.14357
   3865.00        0.03613        0.14731
   3866.00        0.03760        0.15099
   3867.00        0.03906        0.15459
   3868.00        0.04053        0.15811
   3869.00        0.04199        0.16158
   3870.00        0.04346        0.16495
   3871.00        0.04492        0.16824
   3872.00        0.04639        0.17145
   3873.00        0.04785        0.17458
   3874.00        0.04932        0.17761
   3875.00        0.05078        0.18057
   3876.00        0.05225        0.18343
   3877.00        0.05322        0.18619
   3878.00        0.05420        0.18886
   3879.00        0.05518        0.19144
   3880.00        0.05615        0.19391
   3881.00        0.05713        0.19627
   3882.00        0.05811        0.19853
   3883.00        0.05908        0.20068
   3884.00        0.06006        0.20273
   3885.00        0.06104        0.20465
   3886.00        0.06201        0.20648
   3887.00        0.06250        0.20819
   3888.00        0.06299        0.20979
   3889.00        0.06348        0.21127
   3890.00        0.06396        0.21263
   3891.00        0.06445        0.21390
   3892.00        0.06494        0.21503
   3893.00        0.06543        0.21605
   3894.00        0.06592        0.21695
   3895.00        0.06592        0.21773
   3896.00        0.06592        0.21838
   3897.00        0.06592        0.21893
   3898.00        0.06592        0.21936
   3899.00        0.06592        0.21965
   3900.00        0.06592        0.21985
   3901.00        0.06543        0.21991
   3902.00        0.06494        0.21985
   3903.00        0.06445        0.21968
   3904.00        0.06396        0.21938
   3905.00        0.06348        0.21896
   3906.00        0.06299        0.21843
   3907.00        0.06250        0.21777
   3908.00        0.06152        0.21701
   3909.00        0.06055        0.21613
   3910.00        0.05957        0.21512
   3911.00        0.05859        0.21399
   3912.00        0.05762        0.21275
   3913.00        0.05664        0.21140
   3914.00        0.05566        0.20992
   3915.00        0.05420        0.20833
   3916.00        0.05273        0.20662
   3917.00        0.05127        0.20480
   3918.00        0.04980        0.20287
   3919.00        0.04834        0.20082
   3920.00        0.04688        0.19867
   3921.00        0.04541        0.19640
   3922.00        0.04395        0.19400
   3923.00        0.04248        0.19151
   3924.00        0.04102        0.18890
   3925.00        0.03955        0.18619
   3926.00        0.03809        0.18336
   3927.00        0.03613        0.18042
   3928.00        0.03418        0.17738
   3929.00        0.03223        0.17422
   3930.00        0.03027        0.17096
   3931.00        0.02832        0.16759
   3932.00        0.02637        0.16411
   3933.00        0.02441        0.16052
   3934.00        0.02246        0.15683
   3935.00        0.02100        0.15302
   3936.00        0.01953        0.14911
   3937.00        0.01807        0.14510
   3938.00        0.01660        0.14098
   3939.00        0.01514        0.13675
   3940.00        0.01367        0.13242
   3941.00        0.01221        0.12798
   3942.00        0.01074        0.12343
   3943.00        0.00928        0.11877
   3944.00        0.00781        0.11401
   3945.00        0.00635        0.10916
   3946.00        0.00488        0.10420
   3947.00        0.00342        0.09912
   3948.00        0.00244        0.09396
   3949.00        0.00146        0.08868
   3950.00        0.00049        0.08331
   3951.00       -0.00049        0.07784
   3952.00       -0.00146        0.07225
   3953.00       -0.00244        0.06657
   3954.00       -0.00342        0.06079
   3955.00       -0.00391        0.05492
   3956.00       -0.00439        0.04893
   3957.00       -0.00488        0.04286
   3958.00       -0.00537        0.03670
   3959.00       -0.00586        0.03043
   3960.00       -0.00635        0.02406
   3961.00       -0.00635        0.01762
   3962.00       -0.00635        0.01108
   3963.00       -0.00635        0.00446
   3964.00       -0.00635       -0.00227
   3965.00       -0.00635       -0.00906
   3966.00       -0.00635       -0.01596
   3967.00       -0.00586       -0.02292
   3968.00       -0.00537       -0.02997
   3969.00       -0.00488       -0.03709
   3970.00       -0.00439       -0.04428
   3971.00       -0.00391       -0.05154
   3972.00       -0.00342       -0.05888
   3973.00       -0.00293       -0.06628
   3974.00       -0.00244       -0.07375
   3975.00       -0.00146       -0.08127
   3976.00       -0.00049       -0.08885
   3977.00        0.00049       -0.09648
   3978.00        0.00146       -0.10416
   3979.00        0.00244       -0.11189
   3980.00        0.00342       -0.11964
   3981.00        0.00439       -0.12746
   3982.00        0.00537       -0.13528
   3983.00        0.00635       -0.14316
   3984.00        0.00732       -0.15103
   3985.00        0.00830       -0.15895
   3986.00        0.00928       -0.16687
   3987.00        0.01025       -0.17480
   3988.00        0.01123       -0.18274
   3989.00        0.01221       -0.19069
   3990.00        0.01318       -0.19862
   3991.00        0.01416       -0.20656
   3992.00        0.01514       -0.21448
   3993.00        0.01611       -0.22237
   3994.00        0.01709       -0.23026
   3995.00        0.01807       -0.23810
   3996.00        0.01904       -0.24593
   3997.00        0.02002       -0.25369
   3998.00        0.02100       -0.26144
   3999.00        0.02197       -0.26913
   4000.00        0.02295       -0.27678
   4001.00        0.02393       -0.28436
   4002.00        0.02490       -0.29189
   4003.00        0.02588       -0.29935
   4004.00        0.02686       -0.30673
   4005.00        0.02783       -0.31404
   4006.00        0.02881       -0.32127
   4007.00        0.02979       -0.32843
   4008.00        0.03027       -0.33549
   4009.00        0.03076       -0.34245
   4010.00        0.03125       -0.34933
   4011.00        0.03174       -0.35611
   4012.00        0.03223       -0.36278
   4013.00        0.03271       -0.36935
   4014.00        0.03320       -0.37581
   4015.00        0.03369       -0.38214
   4016.00        0.03418       -0.38837
   4017.00        0.03467       -0.39449
   4018.00        0.03516       -0.40047
   4019.00        0.03564       -0.40633
   4020.00        0.03613       -0.41206
   4021.00        0.03613       -0.41768
   4022.00        0.03613       -0.42316
   4023.00        0.03613       -0.42850
   4024.00        0.03613       -0.43372
   4025.00        0.03613       -0.43880
   4026.00        0.03613       -0.44374
   4027.00        0.03613       -0.44855
   4028.00        0.03613       -0.45322
   4029.00        0.03613       -0.45775
   4030.00        0.03613       -0.46216
   4031.00        0.03613       -0.46642
   4032.00        0.03613       -0.47055
   4033.00        0.03613       -0.47453
   4034.00        0.03613       -0.47839
   4035.00        0.03613       -0.48212
   4036.00        0.03613       -0.48570
   4037.00        0.03613       -0.48915
   4038.00        0.03613       -0.49248
   4039.00        0.03613       -0.49568
   4040.00        0.03613       -0.49875
   4041.00        0.03613       -0.50169
   4042.00        0.03613       -0.50452
   4043.00        0.03613       -0.50722
   4044.00        0.03613       -0.50980
   4045.00        0.03613       -0.51225
   4046.00        0.03613       -0.51462
   4047.00        0.03613       -0.51686
   4048.00        0.03613       -0.51898
   4049.00        0.03564       -0.52101
   4050.00        0.03516       -0.52295
   4051.00        0.03467       -0.52478
   4052.00        0.03418       -0.52650
   4053.00        0.03369       -0.52815
   4054.00        0.03320       -0.52971
   4055.00        0.03271       -0.53117
   4056.00        0.03223       -0.53256
   4057.00        0.03174       -0.53386
   4058.00        0.03125       -0.53510
   4059.00        0.03076       -0.53625
   4060.00        0.03027       -0.53734
   4061.00        0.02979       -0.53838
   4062.00        0.02930       -0.53934
   4063.00        0.02881       -0.54024
   4064.00        0.02832       -0.54108
   4065.00        0.02783       -0.54187
   4066.00        0.02734       -0.54262
   4067.00        0.02686       -0.54330
   4068.00        0.02637       -0.54396
   4069.00        0.02588       -0.54457
   4070.00        0.02539       -0.54514
   4071.00        0.02490       -0.54567
   4072.00        0.02441       -0.54617
   4073.00        0.02393       -0.54663
   4074.00        0.02344       -0.54707
   4075.00        0.02295       -0.54747
   4076.00        0.02246       -0.54785
   4077.00        0.02197       -0.54822
   4078.00        0.02148       -0.54855
   4079.00        0.02100       -0.54886
   4080.00        0.02051       -0.54915
   4081.00        0.02002       -0.54941
   4082.00        0.01953       -0.54967
   4083.00        0.01904       -0.54990
   4084.00        0.01855       -0.55011
   4085.00        0.01807       -0.55029
   4086.00        0.01758       -0.55048
   4087.00        0.01709       -0.55063
   4088.00        0.01660       -0.55077
   4089.00        0.01562       -0.55089
   4090.00        0.01465       -0.55099
   4091.00        0.01367       -0.55107
   4092.00        0.01270       -0.55112
   4093.00        0.01172       -0.55115
   4094.00        0.01074       -0.55116
   4095.00        0.00977       -0.55115
   4096.00        0.00879       -0.55109
   4097.00        0.00781       -0.55101
   4098.00        0.00684       -0.55090
   4099.00        0.00537       -0.55077
   4100.00        0.00391       -0.55058
   4101.00        0.00244       -0.55035
   4102.00        0.00098       -0.55009
   4103.00       -0.00049       -0.54979
   4104.00       -0.00195       -0.54944
   4105.00       -0.00342       -0.54904
   4106.00       -0.00488       -0.54858
   4107.00       -0.00635       -0.54807
   4108.00       -0.00781       -0.54749
   4109.00       -0.00928       -0.54686
   4110.00       -0.01074       -0.54614
   4111.00       -0.01221       -0.54538
   4112.00       -0.01416       -0.54453
   4113.00       -0.01611       -0.54361
   4114.00       -0.01807       -0.54260
   4115.00       -0.02002       -0.54152
   4116.00       -0.02197       -0.54034
   4117.00       -0.02393       -0.53908
   4118.00       -0.02588       -0.53772
   4119.00       -0.02783       -0.53627
   4120.00       -0.02979       -0.53471
   4121.00       -0.03174       -0.53305
   4122.00       -0.03369       -0.53128
   4123.00       -0.03564       -0.52940
   4124.00       -0.03760       -0.52742
   4125.00       -0.03906       -0.52531
   4126.00       -0.04053       -0.52309
   4127.00       -0.04199       -0.52074
   4128.00       -0.04346       -0.51826
   4129.00       -0.04492       -0.51567
   4130.00       -0.04639       -0.51294
   4131.00       -0.04785       -0.51009
   4132.00       -0.04932       -0.50708
   4133.00       -0.05078       -0.50395
   4134.00       -0.05225       -0.50069
   4135.00       -0.05322       -0.49728
   4136.00       -0.05420       -0.49373
   4137.00       -0.05518       -0.49004
   4138.00       -0.05615       -0.48621
   4139.00       -0.05713       -0.48224
   4140.00       -0.05811       -0.47812
   4141.00       -0.05908       -0.47386
   4142.00       -0.06006       -0.46945
   4143.00       -0.06055       -0.46490
   4144.00       -0.06104       -0.46022
   4145.00       -0.06152       -0.45538
   4146.00       -0.06201       -0.45042
   4147.00       -0.06250       -0.44531
   4148.00       -0.06299       -0.44008
   4149.00       -0.06299       -0.43469
   4150.00       -0.06299       -0.42918
   4151.00       -0.06299       -0.42355
   4152.00       -0.06299       -0.41779
   4153.00       -0.06299       -0.41190
   4154.00       -0.06299       -0.40590
   4155.00       -0.06250       -0.39977
   4156.00       -0.06201       -0.39352
   4157.00       -0.06152       -0.38719
   4158.00       -0.06104       -0.38074
   4159.00       -0.06055       -0.37418
   4160.00       -0.06006       -0.36754
   4161.00       -0.05957       -0.36079
   4162.00       -0.05908       -0.35397
   4163.00       -0.05811       -0.34706
   4164.00       -0.05713       -0.34009
   4165.00       -0.05615       -0.33304
   4166.00       -0.05518       -0.32591
   4167.00       -0.05420       -0.31874
   4168.00       -0.05322       -0.31151
   4169.00       -0.05225       -0.30424
   4170.00       -0.05127       -0.29692
   4171.00       -0.05029       -0.28958
   4172.00       -0.04932       -0.28220
   4173.00       -0.04834       -0.27480
   4174.00       -0.04736       -0.26738
   4175.00       -0.04639       -0.25995
   4176.00       -0.04541       -0.25253
   4177.00       -0.04443       -0.24510
   4178.00       -0.04346       -0.23769
   4179.00       -0.04248       -0.23029
   4180.00       -0.04150       -0.22292
   4181.00       -0.04053       -0.21556
   4182.00       -0.03955       -0.20825
   4183.00       -0.03857       -0.20099
   4184.00       -0.03760       -0.19376
   4185.00       -0.03662       -0.18658
   4186.00       -0.03564       -0.17947
   4187.00       -0.03467       -0.17242
   4188.00       -0.03369       -0.16545
   4189.00       -0.03271       -0.15854
   4190.00       -0.03174       -0.15172
   4191.00       -0.03076       -0.14497
   4192.00       -0.02979       -0.13832
   4193.00       -0.02881       -0.13177
   4194.00       -0.02832       -0.12532
   4195.00       -0.02783       -0.11896
   4196.00       -0.02734       -0.11272
   4197.00       -0.02686       -0.10658
   4198.00       -0.02637       -0.10056
   4199.00       -0.02588       -0.09465
   4200.00       -0.02539       -0.08888
   4201.00       -0.02490       -0.08322
   4202.00       -0.02441       -0.07768
   4203.00       -0.02393       -0.07228
   4204.00       -0.02344       -0.06700
   4205.00       -0.02295       -0.06186
   4206.00       -0.02246       -0.05685
   4207.00       -0.02197       -0.05199
   4208.00       -0.02148       -0.04724
   4209.00       -0.02100       -0.04265
   4210.00       -0.02051       -0.03819
   4211.00       -0.02051       -0.03386
   4212.00       -0.02051       -0.02968
   4213.00       -0.02051       -0.02563
   4214.00       -0.02051       -0.02174
   4215.00       -0.02051       -0.01797
   4216.00       -0.02051       -0.01436
   4217.00       -0.02051       -0.01086
   4218.00       -0.02051       -0.00752
   4219.00       -0.02051       -0.00432
   4220.00       -0.02051       -0.00124
   4221.00       -0.02051        0.00169
   4222.00       -0.02051        0.00452
   4223.00       -0.02051        0.00719
   4224.00       -0.02051        0.00974
   4225.00       -0.02051        0.01218
   4226.00       -0.02002        0.01448
   4227.00       -0.01953        0.01666
   4228.00       -0.01904        0.01872
   4229.00       -0.01855        0.02068
   4230.00       -0.01807        0.02251
   4231.00       -0.01758        0.02423
   4232.00       -0.01709        0.02585
   4233.00       -0.01660        0.02736
   4234.00       -0.01611        0.02876
   4235.00       -0.01562        0.03008
   4236.00       -0.01514        0.03128
   4237.00       -0.01465        0.03239
   4238.00       -0.01416        0.03342
   4239.00       -0.01367        0.03435
   4240.00       -0.01318        0.03519
   4241.00       -0.01270        0.03595
   4242.00       -0.01221        0.03662
   4243.00       -0.01172        0.03722
   4244.00       -0.01123        0.03773
   4245.00       -0.01025        0.03818
   4246.00       -0.00928        0.03854
   4247.00       -0.00830        0.03883
   4248.00       -0.00732        0.03905
   4249.00       -0.00635        0.03920
   4250.00       -0.00537        0.03929
   4251.00       -0.00439        0.03931
   4252.00       -0.00342        0.03926
   4253.00       -0.00244        0.03915
   4254.00       -0.00146        0.03897
   4255.00       -0.00049        0.03874
   4256.00        0.00049        0.03844
   4257.00        0.00146        0.03807
   4258.00        0.00244        0.03764
   4259.00        0.00342        0.03717
   4260.00        0.00439        0.03662
   4261.00        0.00537        0.03601
   4262.00        0.00635        0.03534
   4263.00        0.00732        0.03461
   4264.00        0.00781        0.03381
   4265.00        0.00830        0.03296
   4266.00        0.00879        0.03204
   4267.00        0.00928        0.03107
   4268.00        0.00977        0.03001
   4269.00        0.01025        0.02890
   4270.00        0.01074        0.02771
   4271.00        0.01123        0.02646
   4272.00        0.01172        0.02515
   4273.00        0.01221        0.02376
   4274.00        0.01270        0.02229
   4275.00        0.01318        0.02075
   4276.00        0.01367        0.01913
   4277.00        0.01416        0.01744
   4278.00        0.01465        0.01567
   4279.00        0.01514        0.01382
   4280.00        0.01514        0.01189
   4281.00        0.01514        0.00987
   4282.00        0.01514        0.00778
   4283.00        0.01514        0.00558
   4284.00        0.01514        0.00331
   4285.00        0.01514        0.00096
   4286.00        0.01514       -0.00150
   4287.00        0.01514       -0.00404
   4288.00        0.01514       -0.00667
   4289.00        0.01514       -0.00940
   4290.00        0.01514       -0.01222
   4291.00        0.01514       -0.01514
   4292.00        0.01514       -0.01814
   4293.00        0.01514       -0.02126
   4294.00        0.01514       -0.02446
   4295.00        0.01514       -0.02776
   4296.00        0.01514       -0.03116
   4297.00        0.01514       -0.03465
   4298.00        0.01514       -0.03824
   4299.00        0.01514       -0.04192
   4300.00        0.01514       -0.04570
   4301.00        0.01514       -0.04959
   4302.00        0.01514       -0.05356
   4303.00        0.01514       -0.05763
   4304.00        0.01514       -0.06180
   4305.00        0.01514       -0.06606
   4306.00        0.01514       -0.07042
   4307.00        0.01562       -0.07486
   4308.00        0.01611       -0.07939
   4309.00        0.01660       -0.08401
   4310.00        0.01709       -0.08873
   4311.00        0.01758       -0.09352
   4312.00        0.01807       -0.09840
   4313.00        0.01855       -0.10338
   4314.00        0.01904       -0.10841
   4315.00        0.01953       -0.11354
   4316.00        0.02002       -0.11874
   4317.00        0.02051       -0.12402
   4318.00        0.02148       -0.12938
   4319.00        0.02246       -0.13480
   4320.00        0.02344       -0.14029
   4321.00        0.02441       -0.14584
   4322.00        0.02539       -0.15146
   4323.00        0.02637       -0.15714
   4324.00        0.02734       -0.16287
   4325.00        0.02832       -0.16867
   4326.00        0.02930       -0.17453
   4327.00        0.03027       -0.18042
   4328.00        0.03125       -0.18637
   4329.00        0.03271       -0.19237
   4330.00        0.03418       -0.19841
   4331.00        0.03564       -0.20450
   4332.00        0.03711       -0.21062
   4333.00        0.03857       -0.21677
   4334.00        0.04004       -0.22296
   4335.00        0.04150       -0.22919
   4336.00        0.04297       -0.23543
   4337.00        0.04443       -0.24171
   4338.00        0.04590       -0.24800
   4339.00        0.04736       -0.25433
   4340.00        0.04883       -0.26067
   4341.00        0.05029       -0.26703
   4342.00        0.05176       -0.27339
   4343.00        0.05322       -0.27979
   4344.00        0.05469       -0.28618
   4345.00        0.05615       -0.29257
   4346.00        0.05713       -0.29898
   4347.00        0.05811       -0.30540
   4348.00        0.05908       -0.31181
   4349.00        0.06006       -0.31822
   4350.00        0.06104       -0.32463
   4351.00        0.06201       -0.33104
   4352.00        0.06299       -0.33745
   4353.00        0.06396       -0.34384
   4354.00        0.06445       -0.35022
   4355.00        0.06494       -0.35660
   4356.00        0.06543       -0.36296
   4357.00        0.06592       -0.36929
   4358.00        0.06641       -0.37563
   4359.00        0.06689       -0.38193
   4360.00        0.06689       -0.38823
   4361.00        0.06689       -0.39449
   4362.00        0.06689       -0.40073
   4363.00        0.06689       -0.40695
   4364.00        0.06689       -0.41313
   4365.00        0.06641       -0.41930
   4366.00        0.06592       -0.42543
   4367.00        0.06543       -0.43152
   4368.00        0.06494       -0.43758
   4369.00        0.06396       -0.44360
   4370.00        0.06299       -0.44960
   4371.00        0.06201       -0.45554
   4372.00        0.06104       -0.46144
   4373.00        0.06006       -0.46732
   4374.00        0.05859       -0.47313
   4375.00        0.05713       -0.47890
   4376.00        0.05566       -0.48462
   4377.00        0.05420       -0.49028
   4378.00        0.05273       -0.49590
   4379.00        0.05078       -0.50145
   4380.00        0.04883       -0.50694
   4381.00        0.04688       -0.51239
   4382.00        0.04492       -0.51776
   4383.00        0.04297       -0.52307
   4384.00        0.04102       -0.52831
   4385.00        0.03857       -0.53348
   4386.00        0.03613       -0.53859
   4387.00        0.03369       -0.54361
   4388.00        0.03125       -0.54857
   4389.00        0.02881       -0.55344
   4390.00        0.02637       -0.55823
   4391.00        0.02393       -0.56293
   4392.00        0.02148       -0.56755
   4393.00        0.01904       -0.57208
   4394.00        0.01611       -0.57652
   4395.00        0.01318       -0.58087
   4396.00        0.01025       -0.58511
   4397.00        0.00732       -0.58926
   4398.00        0.00439       -0.59331
   4399.00        0.00146       -0.59726
   4400.00       -0.00146       -0.60109
   4401.00       -0.00439       -0.60483
   4402.00       -0.00732       -0.60844
   4403.00       -0.00977       -0.61194
   4404.00       -0.01221       -0.61533
   4405.00       -0.01465       -0.61859
   4406.00       -0.01709       -0.62175
   4407.00       -0.01953       -0.62477
   4408.00       -0.02197       -0.62767
   4409.00       -0.02441       -0.63045
   4410.00       -0.02686       -0.63309
   4411.00       -0.02930       -0.63560
   4412.00       -0.03174       -0.63799
   4413.00       -0.03369       -0.64023
   4414.00       -0.03564       -0.64235
   4415.00       -0.03760       -0.64432
   4416.00       -0.03955       -0.64616
   4417.00       -0.04150       -0.64786
   4418.00       -0.04346       -0.64941
   4419.00       -0.04541       -0.65083
   4420.00       -0.04688       -0.65211
   4421.00       -0.04834       -0.65324
   4422.00       -0.04980       -0.65424
   4423.00       -0.05127       -0.65509
   4424.00       -0.05273       -0.65579
   4425.00       -0.05420       -0.65636
   4426.00       -0.05518       -0.65678
   4427.00       -0.05615       -0.65706
   4428.00       -0.05713       -0.65720
   4429.00       -0.05811       -0.65720
   4430.00       -0.05908       -0.65706
   4431.00       -0.05957       -0.65677
   4432.00       -0.06006       -0.65636
   4433.00       -0.06055       -0.65581
   4434.00       -0.06104       -0.65512
   4435.00       -0.06152       -0.65430
   4436.00       -0.06201       -0.65335
   4437.00       -0.06250       -0.65227
   4438.00       -0.06250       -0.65108
   4439.00       -0.06250       -0.64975
   4440.00       -0.06250       -0.64830
   4441.00       -0.06250       -0.64674
   4442.00       -0.06250       -0.64507
   4443.00       -0.06250       -0.64328
   4444.00       -0.06250       -0.64137
   4445.00       -0.06201       -0.63937
   4446.00       -0.06152       -0.63727
   4447.00       -0.06104       -0.63507
   4448.00       -0.06055       -0.63277
   4449.00       -0.06006       -0.63039
   4450.00       -0.05957       -0.62790
   4451.00       -0.05908       -0.62534
   4452.00       -0.05859       -0.62270
   4453.00       -0.05811       -0.62000
   4454.00       -0.05713       -0.61720
   4455.00       -0.05615       -0.61435
   4456.00       -0.05518       -0.61143
   4457.00       -0.05420       -0.60846
   4458.00       -0.05322       -0.60542
   4459.00       -0.05225       -0.60234
   4460.00       -0.05127       -0.59921
   4461.00       -0.05029       -0.59605
   4462.00       -0.04932       -0.59285
   4463.00       -0.04834       -0.58961
   4464.00       -0.04736       -0.58633
   4465.00       -0.04639       -0.58304
   4466.00       -0.04541       -0.57973
   4467.00       -0.04395       -0.57640
   4468.00       -0.04248       -0.57304
   4469.00       -0.04102       -0.56969
   4470.00       -0.03955       -0.56633
   4471.00       -0.03809       -0.56296
   4472.00       -0.03662       -0.55959
   4473.00       -0.03516       -0.55623
   4474.00       -0.03369       -0.55286
   4475.00       -0.03223       -0.54950
   4476.00       -0.03076       -0.54616
   4477.00       -0.02930       -0.54283
   4478.00       -0.02783       -0.53952
   4479.00       -0.02637       -0.53622
   4480.00       -0.02490       -0.53294
   4481.00       -0.02344       -0.52969
   4482.00       -0.02197       -0.52646
   4483.00       -0.02051       -0.52324
   4484.00       -0.01855       -0.52007
   4485.00       -0.01660       -0.51689
   4486.00       -0.01465       -0.51376
   4487.00       -0.01270       -0.51065
   4488.00       -0.01074       -0.50757
   4489.00       -0.00879       -0.50452
   4490.00       -0.00684       -0.50150
   4491.00       -0.00488       -0.49849
   4492.00       -0.00293       -0.49551
   4493.00       -0.00098       -0.49255
   4494.00        0.00098       -0.48962
   4495.00        0.00293       -0.48671
   4496.00        0.00488       -0.48383
   4497.00        0.00684       -0.48096
   4498.00        0.00879       -0.47810
   4499.00        0.01074       -0.47528
   4500.00        0.01270       -0.47246
   4501.00        0.01465       -0.46964
   4502.00        0.01660       -0.46683
   4503.00        0.01855       -0.46404
   4504.00        0.02100       -0.46124
   4505.00        0.02344       -0.45844
   4506.00        0.02588       -0.45564
   4507.00        0.02832       -0.45284
   4508.00        0.03076       -0.45001
   4509.00        0.03271       -0.44717
   4510.00        0.03467       -0.44432
   4511.00        0.03662       -0.44145
   4512.00        0.03857       -0.43855
   4513.00        0.04053       -0.43562
   4514.00        0.04248       -0.43266
   4515.00        0.04443       -0.42966
   4516.00        0.04639       -0.42662
   4517.00        0.04834       -0.42352
   4518.00        0.05029       -0.42039
   4519.00        0.05225       -0.41719
   4520.00        0.05420       -0.41394
   4521.00        0.05615       -0.41063
   4522.00        0.05811       -0.40726
   4523.00        0.05957       -0.40381
   4524.00        0.06104       -0.40028
   4525.00        0.06250       -0.39668
   4526.00        0.06396       -0.39299
   4527.00        0.06543       -0.38922
   4528.00        0.06689       -0.38535
   4529.00        0.06787       -0.38139
   4530.00        0.06885       -0.37733
   4531.00        0.06982       -0.37318
   4532.00        0.07080       -0.36891
   4533.00        0.07129       -0.36455
   4534.00        0.07178       -0.36006
   4535.00        0.07227       -0.35547
   4536.00        0.07275       -0.35075
   4537.00        0.07275       -0.34592
   4538.00        0.07275       -0.34096
   4539.00        0.07275       -0.33588
   4540.00        0.07275       -0.33067
   4541.00        0.07227       -0.32535
   4542.00        0.07178       -0.31989
   4543.00        0.07129       -0.31429
   4544.00        0.07080       -0.30855
   4545.00        0.06982       -0.30269
   4546.00        0.06885       -0.29669
   4547.00        0.06787       -0.29056
   4548.00        0.06641       -0.28430
   4549.00        0.06494       -0.27789
   4550.00        0.06348       -0.27136
   4551.00        0.06201       -0.26468
   4552.00        0.06006       -0.25787
   4553.00        0.05811       -0.25093
   4554.00        0.05615       -0.24385
   4555.00        0.05371       -0.23665
   4556.00        0.05127       -0.22931
   4557.00        0.04883       -0.22185
   4558.00        0.04639       -0.21426
   4559.00        0.04395       -0.20654
   4560.00        0.04102       -0.19872
   4561.00        0.03809       -0.19077
   4562.00        0.03516       -0.18269
   4563.00        0.03223       -0.17451
   4564.00        0.02930       -0.16623
   4565.00        0.02637       -0.15784
   4566.00        0.02295       -0.14934
   4567.00        0.01953       -0.14075
   4568.00        0.01611       -0.13206
   4569.00        0.01270       -0.12329
   4570.00        0.00928       -0.11443
   4571.00        0.00586       -0.10550
   4572.00        0.00244       -0.09650
   4573.00       -0.00098       -0.08742
   4574.00       -0.00439       -0.07828
   4575.00       -0.00781       -0.06909
   4576.00       -0.01123       -0.05984
   4577.00       -0.01465       -0.05055
   4578.00       -0.01807       -0.04123
   4579.00       -0.02148       -0.03186
   4580.00       -0.02490       -0.02248
   4581.00       -0.02832       -0.01308
   4582.00       -0.03174       -0.00365
   4583.00       -0.03467        0.00577
   4584.00       -0.03760        0.01520
   4585.00       -0.04053        0.02463
   4586.00       -0.04346        0.03403
   4587.00       -0.04639        0.04341
   4588.00       -0.04932        0.05278
   4589.00       -0.05176        0.06210
   4590.00       -0.05420        0.07138
   4591.00       -0.05664        0.08061
   4592.00       -0.05908        0.08980
   4593.00       -0.06152        0.09891
   4594.00       -0.06348        0.10796
   4595.00       -0.06543        0.11693
   4596.00       -0.06738        0.12581
   4597.00       -0.06934        0.13460
   4598.00       -0.07080        0.14330
   4599.00       -0.07227        0.15190
   4600.00       -0.07373        0.16037
   4601.00       -0.07471        0.16875
   4602.00       -0.07568        0.17699
   4603.00       -0.07666        0.18509
   4604.00       -0.07764        0.19305
   4605.00       -0.07812        0.20088
   4606.00       -0.07861        0.20857
   4607.00       -0.07910        0.21609
   4608.00       -0.07910        0.22345
   4609.00       -0.07910        0.23065
   4610.00       -0.07910        0.23767
   4611.00       -0.07910        0.24452
   4612.00       -0.07861        0.25117
   4613.00       -0.07812        0.25766
   4614.00       -0.07764        0.26395
   4615.00       -0.07715        0.27003
   4616.00       -0.07617        0.27591
   4617.00       -0.07520        0.28160
   4618.00       -0.07422        0.28708
   4619.00       -0.07324        0.29233
   4620.00       -0.07227        0.29738
   4621.00       -0.07080        0.30220
   4622.00       -0.06934        0.30681
   4623.00       -0.06787        0.31119
   4624.00       -0.06641        0.31534
   4625.00       -0.06494        0.31926
   4626.00       -0.06348        0.32295
   4627.00       -0.06152        0.32642
   4628.00       -0.05957        0.32964
   4629.00       -0.05762        0.33263
   4630.00       -0.05566        0.33537
   4631.00       -0.05371        0.33788
   4632.00       -0.05176        0.34015
   4633.00       -0.04980        0.34219
   4634.00       -0.04785        0.34398
   4635.00       -0.04590        0.34554
   4636.00       -0.04395        0.34686
   4637.00       -0.04199        0.34793
   4638.00       -0.04004        0.34877
   4639.00       -0.03809        0.34938
   4640.00       -0.03613        0.34975
   4641.00       -0.03418        0.34988
   4642.00       -0.03223        0.34979
   4643.00       -0.03027        0.34947
   4644.00       -0.02832        0.34892
   4645.00       -0.02637        0.34814
   4646.00       -0.02441        0.34714
   4647.00       -0.02246        0.34592
   4648.00       -0.02051        0.34447
   4649.00       -0.01855        0.34282
   4650.00       -0.01660        0.34096
   4651.00       -0.01465        0.33888
   4652.00       -0.01270        0.33659
   4653.00       -0.01074        0.33411
   4654.00       -0.00879        0.33144
   4655.00       -0.00684        0.32855
   4656.00       -0.00488        0.32549
   4657.00       -0.00293        0.32224
   4658.00       -0.00098        0.31880
   4659.00        0.00098        0.31519
   4660.00        0.00293        0.31140
   4661.00        0.00488        0.30745
   4662.00        0.00635        0.30333
   4663.00        0.00781        0.29904
   4664.00        0.00928        0.29460
   4665.00        0.01074        0.29001
   4666.00        0.01221        0.28528
   4667.00        0.01367        0.28040
   4668.00        0.01514        0.27539
   4669.00        0.01660        0.27023
   4670.00        0.01807        0.26495
   4671.00        0.01953        0.25955
   4672.00        0.02100        0.25404
   4673.00        0.02246        0.24840
   4674.00        0.02393        0.24266
   4675.00        0.02539        0.23682
   4676.00        0.02637        0.23087
   4677.00        0.02734        0.22482
   4678.00        0.02832        0.21870
   4679.00        0.02930        0.21248
   4680.00        0.03027        0.20619
   4681.00        0.03125        0.19981
   4682.00        0.03223        0.19337
   4683.00        0.03320        0.18686
   4684.00        0.03418        0.18030
   4685.00        0.03516        0.17366
   4686.00        0.03613        0.16698
   4687.00        0.03711        0.16025
   4688.00        0.03809        0.15347
   4689.00        0.03906        0.14667
   4690.00        0.04004        0.13982
   4691.00        0.04102        0.13293
   4692.00        0.04199        0.12604
   4693.00        0.04248        0.11911
   4694.00        0.04297        0.11217
   4695.00        0.04346        0.10521
   4696.00        0.04395        0.09824
   4697.00        0.04443        0.09126
   4698.00        0.04492        0.08429
   4699.00        0.04541        0.07732
   4700.00        0.04590        0.07034
   4701.00        0.04639        0.06340
   4702.00        0.04688        0.05646
   4703.00        0.04736        0.04953
   4704.00        0.04785        0.04263
   4705.00        0.04834        0.03577
   4706.00        0.04883        0.02892
   4707.00        0.04932        0.02211
   4708.00        0.04932        0.01534
   4709.00        0.04932        0.00861
   4710.00        0.04932        0.00192
   4711.00        0.04932       -0.00471
   4712.00        0.04932       -0.01131
   4713.00        0.04932       -0.01784
   4714.00        0.04932       -0.02431
   4715.00        0.04932       -0.03072
   4716.00        0.04932       -0.03706
   4717.00        0.04932       -0.04333
   4718.00        0.04932       -0.04953
   4719.00        0.04883       -0.05566
   4720.00        0.04834       -0.06172
   4721.00        0.04785       -0.06769
   4722.00        0.04736       -0.07356
   4723.00        0.04688       -0.07936
   4724.00        0.04639       -0.08507
   4725.00        0.04590       -0.09068
   4726.00        0.04541       -0.09619
   4727.00        0.04492       -0.10161
   4728.00        0.04443       -0.10692
   4729.00        0.04395       -0.11214
   4730.00        0.04297       -0.11723
   4731.00        0.04199       -0.12222
   4732.00        0.04102       -0.12711
   4733.00        0.04004       -0.13187
   4734.00        0.03906       -0.13652
   4735.00        0.03809       -0.14104
   4736.00        0.03711       -0.14545
   4737.00        0.03613       -0.14973
   4738.00        0.03516       -0.15390
   4739.00        0.03418       -0.15793
   4740.00        0.03320       -0.16183
   4741.00        0.03223       -0.16560
   4742.00        0.03125       -0.16925
   4743.00        0.03027       -0.17276
   4744.00        0.02930       -0.17613
   4745.00        0.02832       -0.17937
   4746.00        0.02734       -0.18246
   4747.00        0.02637       -0.18544
   4748.00        0.02490       -0.18826
   4749.00        0.02344       -0.19095
   4750.00        0.02197       -0.19350
   4751.00        0.02100       -0.19591
   4752.00        0.02002       -0.19817
   4753.00        0.01904       -0.20029
   4754.00        0.01807       -0.20229
   4755.00        0.01709       -0.20413
   4756.00        0.01611       -0.20583
   4757.00        0.01514       -0.20740
   4758.00        0.01416       -0.20882
   4759.00        0.01318       -0.21010
   4760.00        0.01221       -0.21124
   4761.00        0.01123       -0.21225
   4762.00        0.01025       -0.21312
   4763.00        0.00928       -0.21385
   4764.00        0.00830       -0.21445
   4765.00        0.00732       -0.21492
   4766.00        0.00684       -0.21524
   4767.00        0.00635       -0.21544
   4768.00        0.00586       -0.21550
   4769.00        0.00537       -0.21544
   4770.00        0.00488       -0.21526
   4771.00        0.00439       -0.21494
   4772.00        0.00391       -0.21449
   4773.00        0.00391       -0.21393
   4774.00        0.00391       -0.21324
   4775.00        0.00391       -0.21243
   4776.00        0.00391       -0.21150
   4777.00        0.00391       -0.21046
   4778.00        0.00391       -0.20932
   4779.00        0.00391       -0.20805
   4780.00        0.00439       -0.20667
   4781.00        0.00488       -0.20518
   4782.00        0.00537       -0.20360
   4783.00        0.00586       -0.20189
   4784.00        0.00635       -0.20009
   4785.00        0.00684       -0.19820
   4786.00        0.00732       -0.19620
   4787.00        0.00830       -0.19409
   4788.00        0.00928       -0.19189
   4789.00        0.01025       -0.18961
   4790.00        0.01123       -0.18723
   4791.00        0.01221       -0.18474
   4792.00        0.01318       -0.18217
   4793.00        0.01416       -0.17952
   4794.00        0.01514       -0.17679
   4795.00        0.01611       -0.17395
   4796.00        0.01758       -0.17105
   4797.00        0.01904       -0.16805
   4798.00        0.02051       -0.16496
   4799.00        0.02197       -0.16180
   4800.00        0.02344       -0.15857
   4801.00        0.02490       -0.15524
   4802.00        0.02637       -0.15184
   4803.00        0.02783       -0.14836
   4804.00        0.02930       -0.14479
   4805.00        0.03076       -0.14114
   4806.00        0.03223       -0.13742
   4807.00        0.03369       -0.13362
   4808.00        0.03516       -0.12975
   4809.00        0.03613       -0.12579
   4810.00        0.03711       -0.12175
   4811.00        0.03809       -0.11763
   4812.00        0.03906       -0.11343
   4813.00        0.04004       -0.10916
   4814.00        0.04102       -0.10481
   4815.00        0.04199       -0.10037
   4816.00        0.04297       -0.09586
   4817.00        0.04395       -0.09126
   4818.00        0.04443       -0.08658
   4819.00        0.04492       -0.08182
   4820.00        0.04541       -0.07697
   4821.00        0.04590       -0.07204
   4822.00        0.04639       -0.06703
   4823.00        0.04688       -0.06194
   4824.00        0.04736       -0.05676
   4825.00        0.04736       -0.05148
   4826.00        0.04736       -0.04614
   4827.00        0.04736       -0.04070
   4828.00        0.04736       -0.03517
   4829.00        0.04736       -0.02957
   4830.00        0.04736       -0.02386
   4831.00        0.04688       -0.01808
   4832.00        0.04639       -0.01221
   4833.00        0.04590       -0.00626
   4834.00        0.04541       -0.00020
   4835.00        0.04492        0.00594
   4836.00        0.04443        0.01215
   4837.00        0.04346        0.01846
   4838.00        0.04248        0.02486
   4839.00        0.04150        0.03133
   4840.00        0.04053        0.03790
   4841.00        0.03955        0.04454
   4842.00        0.03857        0.05128
   4843.00        0.03711        0.05809
   4844.00        0.03564        0.06499
   4845.00        0.03418        0.07196
   4846.00        0.03271        0.07901
   4847.00        0.03125        0.08615
   4848.00        0.02979        0.09335
   4849.00        0.02832        0.10062
   4850.00        0.02686        0.10797
   4851.00        0.02539        0.11539
   4852.00        0.02393        0.12286
   4853.00        0.02246        0.13042
   4854.00        0.02100        0.13802
   4855.00        0.01953        0.14568
   4856.00        0.01758        0.15340
   4857.00        0.01562        0.16116
   4858.00        0.01367        0.16898
   4859.00        0.01172        0.17685
   4860.00        0.00977        0.18475
   4861.00        0.00781        0.19270
   4862.00        0.00635        0.20068
   4863.00        0.00488        0.20868
   4864.00        0.00342        0.21672
   4865.00        0.00195        0.22478
   4866.00        0.00049        0.23286
   4867.00       -0.00098        0.24095
   4868.00       -0.00244        0.24907
   4869.00       -0.00391        0.25717
   4870.00       -0.00537        0.26529
   4871.00       -0.00684        0.27341
   4872.00       -0.00830        0.28151
   4873.00       -0.00977        0.28960
   4874.00       -0.01123        0.29768
   4875.00       -0.01270        0.30574
   4876.00       -0.01416        0.31378
   4877.00       -0.01514        0.32178
   4878.00       -0.01611        0.32976
   4879.00       -0.01709        0.33769
   4880.00       -0.01807        0.34558
   4881.00       -0.01904        0.35342
   4882.00       -0.02002        0.36122
   4883.00       -0.02100        0.36896
   4884.00       -0.02197        0.37663
   4885.00       -0.02295        0.38425
   4886.00       -0.02393        0.39180
   4887.00       -0.02441        0.39928
   4888.00       -0.02490        0.40666
   4889.00       -0.02539        0.41399
   4890.00       -0.02588        0.42122
   4891.00       -0.02637        0.42836
   4892.00       -0.02686        0.43542
   4893.00       -0.02734        0.44238
   4894.00       -0.02783        0.44925
   4895.00       -0.02832        0.45601
   4896.00       -0.02881        0.46266
   4897.00       -0.02930        0.46922
   4898.00       -0.02979        0.47566
   4899.00       -0.03027        0.48199
   4900.00       -0.03076        0.48820
   4901.00       -0.03076        0.49429
   4902.00       -0.03076        0.50027
   4903.00       -0.03076        0.50613
   4904.00       -0.03076        0.51187
   4905.00       -0.03076        0.51747
   4906.00       -0.03076        0.52296
   4907.00       -0.03076        0.52831
   4908.00       -0.03076        0.53354
   4909.00       -0.03076        0.53864
   4910.00       -0.03076        0.54359
   4911.00       -0.03076        0.54843
   4912.00       -0.03076        0.55313
   4913.00       -0.03076        0.55771
   4914.00       -0.03076        0.56215
   4915.00       -0.03076        0.56645
   4916.00       -0.03076        0.57063
   4917.00       -0.03076        0.57468
   4918.00       -0.03076        0.57860
   4919.00       -0.03076        0.58238
   4920.00       -0.03076        0.58603
   4921.00       -0.03076        0.58955
   4922.00       -0.03076        0.59296
   4923.00       -0.03076        0.59624
   4924.00       -0.03076        0.59940
   4925.00       -0.03076        0.60242
   4926.00       -0.03076        0.60533
   4927.00       -0.03076        0.60812
   4928.00       -0.03076        0.61081
   4929.00       -0.03076        0.61337
   4930.00       -0.03076        0.61583
   4931.00       -0.03076        0.61816
   4932.00       -0.03076        0.62041
   4933.00       -0.03076        0.62254
   4934.00       -0.03076        0.62457
   4935.00       -0.03076        0.62651
   4936.00       -0.03076        0.62834
   4937.00       -0.03076        0.63010
   4938.00       -0.03076        0.63176
   4939.00       -0.03076        0.63333
   4940.00       -0.03076        0.63483
   4941.00       -0.03076        0.63623
   4942.00       -0.03076        0.63757
   4943.00       -0.03076        0.63884
   4944.00       -0.03076        0.64003
   4945.00       -0.03076        0.64116
   4946.00       -0.03076        0.64223
   4947.00       -0.03076        0.64323
   4948.00       -0.03076        0.64418
   4949.00       -0.03076        0.64508
   4950.00       -0.03076        0.64594
   4951.00       -0.03076        0.64674
   4952.00       -0.03076        0.64751
   4953.00       -0.03076        0.64824
   4954.00       -0.03076        0.64893
   4955.00       -0.03076        0.64958
   4956.00       -0.03076        0.65021
   4957.00       -0.03076        0.65080
   4958.00       -0.03076        0.65138
   4959.00       -0.03076        0.65193
   4960.00       -0.03076        0.65247
   4961.00       -0.03076        0.65298
   4962.00       -0.03027        0.65349
   4963.00       -0.02979        0.65398
   4964.00       -0.02930        0.65446
   4965.00       -0.02881        0.65494
   4966.00       -0.02832        0.65541
   4967.00       -0.02783        0.65588
   4968.00       -0.02734        0.65634
   4969.00       -0.02686        0.65681
   4970.00       -0.02637        0.65729
   4971.00       -0.02588        0.65776
   4972.00       -0.02490        0.65823
   4973.00       -0.02393        0.65871
   4974.00       -0.02295        0.65919
   4975.00       -0.02197        0.65968
   4976.00       -0.02100        0.66017
   4977.00       -0.02002        0.66068
   4978.00       -0.01904        0.66118
   4979.00       -0.01807        0.66170
   4980.00       -0.01709        0.66222
   4981.00       -0.01611        0.66273
   4982.00       -0.01514        0.66325
   4983.00       -0.01416        0.66377
   4984.00       -0.01318        0.66431
   4985.00       -0.01221        0.66483
   4986.00       -0.01123        0.66534
   4987.00       -0.01025        0.66586
   4988.00       -0.00928        0.66637
   4989.00       -0.00830        0.66687
   4990.00       -0.00732        0.66737
   4991.00       -0.00635        0.66785
   4992.00       -0.00537        0.66830
   4993.00       -0.00439        0.66875
   4994.00       -0.00342        0.66917
   4995.00       -0.00244        0.66957
   4996.00       -0.00146        0.66994
   4997.00       -0.00049        0.67029
   4998.00        0.00049        0.67059
   4999.00        0.00146        0.67085
   5000.00        0.00244        0.67108
   5001.00        0.00342        0.67126
   5002.00        0.00439        0.67140
   5003.00        0.00537        0.67149
   5004.00        0.00635        0.67151
   5005.00        0.00732        0.67148
   5006.00        0.00830        0.67139
   5007.00        0.00928        0.67123
   5008.00        0.01025        0.67099
   5009.00        0.01074        0.67068
   5010.00        0.01123        0.67030
   5011.00        0.01172        0.66983
   5012.00        0.01221        0.66928
   5013.00        0.01270        0.66864
   5014.00        0.01318        0.66789
   5015.00        0.01367        0.66705
   5016.00        0.01416        0.66612
   5017.00        0.01416        0.66508
   5018.00        0.01416        0.66394
   5019.00        0.01416        0.66267
   5020.00        0.01416        0.66130
   5021.00        0.01416        0.65981
   5022.00        0.01416        0.65820
   5023.00        0.01416        0.65646
   5024.00        0.01367        0.65462
   5025.00        0.01318        0.65263
   5026.00        0.01270        0.65051
   5027.00        0.01221        0.64827
   5028.00        0.01172        0.64590
   5029.00        0.01123        0.64339
   5030.00        0.01074        0.64075
   5031.00        0.01025        0.63797
   5032.00        0.00928        0.63506
   5033.00        0.00830        0.63200
   5034.00        0.00732        0.62881
   5035.00        0.00635        0.62550
   5036.00        0.00537        0.62204
   5037.00        0.00439        0.61844
   5038.00        0.00342        0.61472
   5039.00        0.00244        0.61086
   5040.00        0.00146        0.60686
   5041.00        0.00049        0.60272
   5042.00       -0.00049        0.59846
   5043.00       -0.00146        0.59409
   5044.00       -0.00244        0.58958
   5045.00       -0.00342        0.58496
   5046.00       -0.00439        0.58022
   5047.00       -0.00537        0.57536
   5048.00       -0.00635        0.57040
   5049.00       -0.00732        0.56532
   5050.00       -0.00830        0.56015
   5051.00       -0.00928        0.55487
   5052.00       -0.01025        0.54951
   5053.00       -0.01123        0.54405
   5054.00       -0.01172        0.53851
   5055.00       -0.01221        0.53290
   5056.00       -0.01270        0.52721
   5057.00       -0.01318        0.52145
   5058.00       -0.01367        0.51562
   5059.00       -0.01416        0.50975
   5060.00       -0.01465        0.50383
   5061.00       -0.01514        0.49786
   5062.00       -0.01562        0.49187
   5063.00       -0.01611        0.48582
   5064.00       -0.01611        0.47977
   5065.00       -0.01611        0.47369
   5066.00       -0.01611        0.46761
   5067.00       -0.01611        0.46152
   5068.00       -0.01611        0.45543
   5069.00       -0.01611        0.44936
   5070.00       -0.01611        0.44330
   5071.00       -0.01611        0.43726
   5072.00       -0.01611        0.43124
   5073.00       -0.01562        0.42528
   5074.00       -0.01514        0.41936
   5075.00       -0.01465        0.41348
   5076.00       -0.01416        0.40765
   5077.00       -0.01367        0.40190
   5078.00       -0.01318        0.39621
   5079.00       -0.01270        0.39059
   5080.00       -0.01221        0.38507
   5081.00       -0.01172        0.37962
   5082.00       -0.01123        0.37427
   5083.00       -0.01074        0.36902
   5084.00       -0.01025        0.36386
   5085.00       -0.00977        0.35883
   5086.00       -0.00928        0.35390
   5087.00       -0.00879        0.34908
   5088.00       -0.00830        0.34439
   5089.00       -0.00781        0.33981
   5090.00       -0.00732        0.33537
   5091.00       -0.00684        0.33107
   5092.00       -0.00635        0.32690
   5093.00       -0.00586        0.32288
   5094.00       -0.00537        0.31898
   5095.00       -0.00488        0.31523
   5096.00       -0.00439        0.31163
   5097.00       -0.00391        0.30818
   5098.00       -0.00342        0.30487
   5099.00       -0.00293        0.30171
   5100.00       -0.00244        0.29871
   5101.00       -0.00195        0.29584
   5102.00       -0.00195        0.29314
   5103.00       -0.00195        0.29057
   5104.00       -0.00195        0.28816
   5105.00       -0.00195        0.28590
   5106.00       -0.00195        0.28378
   5107.00       -0.00195        0.28181
   5108.00       -0.00195        0.27998
   5109.00       -0.00195        0.27831
   5110.00       -0.00195        0.27676
   5111.00       -0.00195        0.27536
   5112.00       -0.00244        0.27408
   5113.00       -0.00293        0.27293
   5114.00       -0.00342        0.27193
   5115.00       -0.00391        0.27103
   5116.00       -0.00439        0.27026
   5117.00       -0.00488        0.26961
   5118.00       -0.00537        0.26906
   5119.00       -0.00586        0.26863
   5120.00       -0.00635        0.26830
   5121.00       -0.00684        0.26807
   5122.00       -0.00732        0.26793
   5123.00       -0.00781        0.26787
   5124.00       -0.00830        0.26791
   5125.00       -0.00879        0.26802
   5126.00       -0.00928        0.26820
   5127.00       -0.00977        0.26846
   5128.00       -0.01025        0.26878
   5129.00       -0.01074        0.26915
   5130.00       -0.01123        0.26958
   5131.00       -0.01172        0.27005
   5132.00       -0.01221        0.27057
   5133.00       -0.01270        0.27112
   5134.00       -0.01318        0.27171
   5135.00       -0.01367        0.27232
   5136.00       -0.01416        0.27295
   5137.00       -0.01465        0.27361
   5138.00       -0.01514        0.27426
   5139.00       -0.01562        0.27493
   5140.00       -0.01611        0.27560
   5141.00       -0.01660        0.27628
   5142.00       -0.01709        0.27695
   5143.00       -0.01758        0.27759
   5144.00       -0.01807        0.27823
   5145.00       -0.01855        0.27885
   5146.00       -0.01904        0.27946
   5147.00       -0.01953        0.28004
   5148.00       -0.01953        0.28059
   5149.00       -0.01953        0.28111
   5150.00       -0.01953        0.28160
   5151.00       -0.01953        0.28206
   5152.00       -0.01953        0.28247
   5153.00       -0.01953        0.28285
   5154.00       -0.01953        0.28320
   5155.00       -0.01953        0.28349
   5156.00       -0.01953        0.28375
   5157.00       -0.01904        0.28397
   5158.00       -0.01855        0.28413
   5159.00       -0.01807        0.28427
   5160.00       -0.01758        0.28436
   5161.00       -0.01709        0.28439
   5162.00       -0.01660        0.28439
   5163.00       -0.01611        0.28436
   5164.00       -0.01562        0.28429
   5165.00       -0.01514        0.28416
   5166.00       -0.01465        0.28401
   5167.00       -0.01416        0.28381
   5168.00       -0.01367        0.28358
   5169.00       -0.01318        0.28333
   5170.00       -0.01221        0.28305
   5171.00       -0.01123        0.28273
   5172.00       -0.01025        0.28241
   5173.00       -0.00928        0.28204
   5174.00       -0.00830        0.28168
   5175.00       -0.00732        0.28130
   5176.00       -0.00635        0.28090
   5177.00       -0.00537        0.28050
   5178.00       -0.00439        0.28011
   5179.00       -0.00342        0.27971
   5180.00       -0.00293        0.27931
   5181.00       -0.00244        0.27893
   5182.00       -0.00195        0.27855
   5183.00       -0.00146        0.27820
   5184.00       -0.00098        0.27788
   5185.00       -0.00049        0.27757
   5186.00        0.00000        0.27730
   5187.00        0.00049        0.27707
   5188.00        0.00098        0.27687
   5189.00        0.00146        0.27672
   5190.00        0.00195        0.27661
   5191.00        0.00244        0.27657
   5192.00        0.00244        0.27657
   5193.00        0.00244        0.27664
   5194.00        0.00244        0.27676
   5195.00        0.00244        0.27698
   5196.00        0.00244        0.27725
   5197.00        0.00244        0.27760
   5198.00        0.00244        0.27803
   5199.00        0.00244        0.27853
   5200.00        0.00244        0.27914
   5201.00        0.00195        0.27983
   5202.00        0.00146        0.28061
   5203.00        0.00098        0.28149
   5204.00        0.00049        0.28247
   5205.00        0.00000        0.28354
   5206.00       -0.00049        0.28473
   5207.00       -0.00098        0.28601
   5208.00       -0.00146        0.28740
   5209.00       -0.00195        0.28889
   5210.00       -0.00293        0.29050
   5211.00       -0.00391        0.29221
   5212.00       -0.00488        0.29404
   5213.00       -0.00586        0.29597
   5214.00       -0.00684        0.29802
   5215.00       -0.00781        0.30017
   5216.00       -0.00879        0.30244
   5217.00       -0.00977        0.30482
   5218.00       -0.01074        0.30731
   5219.00       -0.01172        0.30991
   5220.00       -0.01270        0.31261
   5221.00       -0.01367        0.31541
   5222.00       -0.01465        0.31833
   5223.00       -0.01562        0.32133
   5224.00       -0.01660        0.32445
   5225.00       -0.01758        0.32765
   5226.00       -0.01855        0.33095
   5227.00       -0.01953        0.33434
   5228.00       -0.02051        0.33781
   5229.00       -0.02148        0.34137
   5230.00       -0.02246        0.34500
   5231.00       -0.02344        0.34871
   5232.00       -0.02393        0.35249
   5233.00       -0.02441        0.35635
   5234.00       -0.02490        0.36026
   5235.00       -0.02539        0.36423
   5236.00       -0.02588        0.36824
   5237.00       -0.02637        0.37230
   5238.00       -0.02686        0.37640
   5239.00       -0.02734        0.38055
   5240.00       -0.02734        0.38472
   5241.00       -0.02734        0.38892
   5242.00       -0.02734        0.39313
   5243.00       -0.02734        0.39735
   5244.00       -0.02734        0.40158
   5245.00       -0.02734        0.40581
   5246.00       -0.02686        0.41003
   5247.00       -0.02637        0.41425
   5248.00       -0.02588        0.41844
   5249.00       -0.02539        0.42261
   5250.00       -0.02490        0.42674
   5251.00       -0.02441        0.43083
   5252.00       -0.02393        0.43489
   5253.00       -0.02295        0.43889
   5254.00       -0.02197        0.44284
   5255.00       -0.02100        0.44672
   5256.00       -0.02002        0.45053
   5257.00       -0.01904        0.45427
   5258.00       -0.01807        0.45792
   5259.00       -0.01709        0.46149
   5260.00       -0.01562        0.46495
   5261.00       -0.01416        0.46832
   5262.00       -0.01270        0.47160
   5263.00       -0.01123        0.47476
   5264.00       -0.00977        0.47780
   5265.00       -0.00830        0.48073
   5266.00       -0.00684        0.48352
   5267.00       -0.00537        0.48619
   5268.00       -0.00391        0.48872
   5269.00       -0.00244        0.49112
   5270.00       -0.00098        0.49336
   5271.00        0.00049        0.49547
   5272.00        0.00195        0.49742
   5273.00        0.00342        0.49922
   5274.00        0.00488        0.50087
   5275.00        0.00635        0.50235
   5276.00        0.00781        0.50366
   5277.00        0.00928        0.50482
   5278.00        0.01074        0.50581
   5279.00        0.01221        0.50662
   5280.00        0.01367        0.50726
   5281.00        0.01514        0.50774
   5282.00        0.01660        0.50804
   5283.00        0.01807        0.50816
   5284.00        0.01953        0.50812
   5285.00        0.02100        0.50789
   5286.00        0.02246        0.50749
   5287.00        0.02393        0.50693
   5288.00        0.02490        0.50616
   5289.00        0.02588        0.50525
   5290.00        0.02686        0.50415
   5291.00        0.02783        0.50288
   5292.00        0.02881        0.50145
   5293.00        0.02979        0.49985
   5294.00        0.03076        0.49808
   5295.00        0.03174        0.49614
   5296.00        0.03223        0.49403
   5297.00        0.03271        0.49179
   5298.00        0.03320        0.48938
   5299.00        0.03369        0.48682
   5300.00        0.03418        0.48410
   5301.00        0.03467        0.48125
   5302.00        0.03516        0.47826
   5303.00        0.03516        0.47511
   5304.00        0.03516        0.47185
   5305.00        0.03516        0.46846
   5306.00        0.03516        0.46494
   5307.00        0.03516        0.46129
   5308.00        0.03516        0.45753
   5309.00        0.03516        0.45367
   5310.00        0.03516        0.44971
   5311.00        0.03516        0.44565
   5312.00        0.03467        0.44150
   5313.00        0.03418        0.43724
   5314.00        0.03369        0.43292
   5315.00        0.03320        0.42851
   5316.00        0.03271        0.42403
   5317.00        0.03223        0.41949
   5318.00        0.03174        0.41489
   5319.00        0.03125        0.41023
   5320.00        0.03076        0.40553
   5321.00        0.03027        0.40080
   5322.00        0.02979        0.39603
   5323.00        0.02930        0.39122
   5324.00        0.02881        0.38638
   5325.00        0.02832        0.38155
   5326.00        0.02783        0.37669
   5327.00        0.02734        0.37183
   5328.00        0.02686        0.36697
   5329.00        0.02637        0.36211
   5330.00        0.02588        0.35727
   5331.00        0.02539        0.35245
   5332.00        0.02490        0.34766
   5333.00        0.02441        0.34288
   5334.00        0.02393        0.33815
   5335.00        0.02344        0.33345
   5336.00        0.02344        0.32881
   5337.00        0.02344        0.32422
   5338.00        0.02344        0.31967
   5339.00        0.02344        0.31520
   5340.00        0.02344        0.31079
   5341.00        0.02344        0.30644
   5342.00        0.02344        0.30219
   5343.00        0.02344        0.29800
   5344.00        0.02344        0.29390
   5345.00        0.02344        0.28989
   5346.00        0.02344        0.28596
   5347.00        0.02393        0.28214
   5348.00        0.02441        0.27841
   5349.00        0.02490        0.27478
   5350.00        0.02539        0.27127
   5351.00        0.02588        0.26787
   5352.00        0.02637        0.26456
   5353.00        0.02686        0.26138
   5354.00        0.02734        0.25832
   5355.00        0.02783        0.25537
   5356.00        0.02832        0.25253
   5357.00        0.02881        0.24983
   5358.00        0.02930        0.24725
   5359.00        0.02979        0.24478
   5360.00        0.03027        0.24246
   5361.00        0.03076        0.24025
   5362.00        0.03125        0.23817
   5363.00        0.03174        0.23622
   5364.00        0.03223        0.23441
   5365.00        0.03271        0.23271
   5366.00        0.03320        0.23114
   5367.00        0.03369        0.22969
   5368.00        0.03418        0.22838
   5369.00        0.03467        0.22719
   5370.00        0.03516        0.22612
   5371.00        0.03564        0.22517
   5372.00        0.03613        0.22437
   5373.00        0.03662        0.22365
   5374.00        0.03711        0.22307
   5375.00        0.03760        0.22260
   5376.00        0.03809        0.22223
   5377.00        0.03809        0.22198
   5378.00        0.03809        0.22185
   5379.00        0.03809        0.22180
   5380.00        0.03809        0.22186
   5381.00        0.03809        0.22202
   5382.00        0.03809        0.22227
   5383.00        0.03809        0.22261
   5384.00        0.03809        0.22304
   5385.00        0.03809        0.22356
   5386.00        0.03760        0.22414
   5387.00        0.03711        0.22479
   5388.00        0.03662        0.22552
   5389.00        0.03613        0.22633
   5390.00        0.03564        0.22719
   5391.00        0.03516        0.22809
   5392.00        0.03467        0.22906
   5393.00        0.03418        0.23007
   5394.00        0.03320        0.23112
   5395.00        0.03223        0.23221
   5396.00        0.03125        0.23332
   5397.00        0.03027        0.23447
   5398.00        0.02930        0.23564
   5399.00        0.02832        0.23682
   5400.00        0.02734        0.23802
   5401.00        0.02637        0.23923
   5402.00        0.02539        0.24043
   5403.00        0.02441        0.24162
   5404.00        0.02344        0.24283
   5405.00        0.02197        0.24400
   5406.00        0.02051        0.24516
   5407.00        0.01904        0.24631
   5408.00        0.01758        0.24742
   5409.00        0.01611        0.24850
   5410.00        0.01465        0.24956
   5411.00        0.01318        0.25058
   5412.00        0.01172        0.25154
   5413.00        0.01025        0.25247
   5414.00        0.00879        0.25334
   5415.00        0.00732        0.25415
   5416.00        0.00586        0.25491
   5417.00        0.00439        0.25562
   5418.00        0.00293        0.25626
   5419.00        0.00146        0.25682
   5420.00        0.00000        0.25732
   5421.00       -0.00098        0.25775
   5422.00       -0.00195        0.25812
   5423.00       -0.00293        0.25839
   5424.00       -0.00391        0.25861
   5425.00       -0.00488        0.25873
   5426.00       -0.00586        0.25877
   5427.00       -0.00684        0.25874
   5428.00       -0.00781        0.25862
   5429.00       -0.00879        0.25842
   5430.00       -0.00977        0.25815
   5431.00       -0.01074        0.25778
   5432.00       -0.01123        0.25734
   5433.00       -0.01172        0.25681
   5434.00       -0.01221        0.25620
   5435.00       -0.01270        0.25551
   5436.00       -0.01318        0.25475
   5437.00       -0.01367        0.25389
   5438.00       -0.01416        0.25296
   5439.00       -0.01465        0.25195
   5440.00       -0.01514        0.25087
   5441.00       -0.01514        0.24973
   5442.00       -0.01514        0.24850
   5443.00       -0.01514        0.24721
   5444.00       -0.01514        0.24585
   5445.00       -0.01514        0.24443
   5446.00       -0.01514        0.24295
   5447.00       -0.01514        0.24142
   5448.00       -0.01514        0.23982
   5449.00       -0.01514        0.23817
   5450.00       -0.01514        0.23648
   5451.00       -0.01514        0.23474
   5452.00       -0.01514        0.23297
   5453.00       -0.01514        0.23114
   5454.00       -0.01514        0.22929
   5455.00       -0.01465        0.22740
   5456.00       -0.01416        0.22548
   5457.00       -0.01367        0.22354
   5458.00       -0.01318        0.22157
   5459.00       -0.01270        0.21959
   5460.00       -0.01221        0.21759
   5461.00       -0.01172        0.21558
   5462.00       -0.01123        0.21356
   5463.00       -0.01074        0.21153
   5464.00       -0.01025        0.20952
   5465.00       -0.01025        0.20749
   5466.00       -0.01025        0.20546
   5467.00       -0.01025        0.20346
   5468.00       -0.01025        0.20145
   5469.00       -0.01025        0.19946
   5470.00       -0.01025        0.19748
   5471.00       -0.01025        0.19553
   5472.00       -0.01025        0.19359
   5473.00       -0.01025        0.19167
   5474.00       -0.01025        0.18977
   5475.00       -0.01025        0.18791
   5476.00       -0.01025        0.18607
   5477.00       -0.01025        0.18425
   5478.00       -0.01025        0.18248
   5479.00       -0.01025        0.18073
   5480.00       -0.01025        0.17900
   5481.00       -0.01025        0.17732
   5482.00       -0.01025        0.17567
   5483.00       -0.01025        0.17406
   5484.00       -0.01074        0.17247
   5485.00       -0.01123        0.17093
   5486.00       -0.01172        0.16940
   5487.00       -0.01221        0.16794
   5488.00       -0.01270        0.16649
   5489.00       -0.01318        0.16507
   5490.00       -0.01367        0.16370
   5491.00       -0.01416        0.16234
   5492.00       -0.01465        0.16101
   5493.00       -0.01514        0.15973
   5494.00       -0.01562        0.15846
   5495.00       -0.01611        0.15723
   5496.00       -0.01660        0.15601
   5497.00       -0.01709        0.15482
   5498.00       -0.01758        0.15364
   5499.00       -0.01807        0.15248
   5500.00       -0.01855        0.15135
   5501.00       -0.01904        0.15022
   5502.00       -0.01953        0.14911
   5503.00       -0.02002        0.14801
   5504.00       -0.02051        0.14691
   5505.00       -0.02051        0.14583
   5506.00       -0.02051        0.14473
   5507.00       -0.02051        0.14365
   5508.00       -0.02051        0.14256
   5509.00       -0.02051        0.14146
   5510.00       -0.02051        0.14037
   5511.00       -0.02051        0.13925
   5512.00       -0.02051        0.13812
   5513.00       -0.02051        0.13698
   5514.00       -0.02051        0.13583
   5515.00       -0.02051        0.13466
   5516.00       -0.02051        0.13345
   5517.00       -0.02051        0.13225
   5518.00       -0.02002        0.13100
   5519.00       -0.01953        0.12973
   5520.00       -0.01904        0.12843
   5521.00       -0.01855        0.12711
   5522.00       -0.01807        0.12575
   5523.00       -0.01758        0.12434
   5524.00       -0.01709        0.12292
   5525.00       -0.01660        0.12146
   5526.00       -0.01611        0.11996
   5527.00       -0.01562        0.11842
   5528.00       -0.01514        0.11684
   5529.00       -0.01465        0.11523
   5530.00       -0.01367        0.11357
   5531.00       -0.01270        0.11188
   5532.00       -0.01172        0.11015
   5533.00       -0.01074        0.10838
   5534.00       -0.00977        0.10657
   5535.00       -0.00879        0.10472
   5536.00       -0.00781        0.10283
   5537.00       -0.00684        0.10091
   5538.00       -0.00586        0.09894
   5539.00       -0.00488        0.09694
   5540.00       -0.00391        0.09489
   5541.00       -0.00293        0.09283
   5542.00       -0.00195        0.09073
   5543.00       -0.00098        0.08859
   5544.00        0.00000        0.08643
   5545.00        0.00098        0.08423
   5546.00        0.00195        0.08202
   5547.00        0.00293        0.07976
   5548.00        0.00342        0.07750
   5549.00        0.00391        0.07520
   5550.00        0.00439        0.07289
   5551.00        0.00488        0.07056
   5552.00        0.00537        0.06822
   5553.00        0.00586        0.06586
   5554.00        0.00635        0.06349
   5555.00        0.00684        0.06111
   5556.00        0.00732        0.05872
   5557.00        0.00781        0.05632
   5558.00        0.00830        0.05392
   5559.00        0.00830        0.05153
   5560.00        0.00830        0.04913
   5561.00        0.00830        0.04674
   5562.00        0.00830        0.04436
   5563.00        0.00830        0.04196
   5564.00        0.00830        0.03960
   5565.00        0.00830        0.03723
   5566.00        0.00830        0.03488
   5567.00        0.00830        0.03253
   5568.00        0.00781        0.03021
   5569.00        0.00732        0.02791
   5570.00        0.00684        0.02562
   5571.00        0.00635        0.02335
   5572.00        0.00586        0.02109
   5573.00        0.00537        0.01886
   5574.00        0.00488        0.01665
   5575.00        0.00439        0.01447
   5576.00        0.00391        0.01231
   5577.00        0.00342        0.01016
   5578.00        0.00293        0.00806
   5579.00        0.00244        0.00597
   5580.00        0.00195        0.00391
   5581.00        0.00146        0.00188
   5582.00        0.00098       -0.00014
   5583.00        0.00000       -0.00212
   5584.00       -0.00098       -0.00409
   5585.00       -0.00195       -0.00603
   5586.00       -0.00293       -0.00793
   5587.00       -0.00391       -0.00983
   5588.00       -0.00439       -0.01169
   5589.00       -0.00488       -0.01352
   5590.00       -0.00537       -0.01535
   5591.00       -0.00586       -0.01714
   5592.00       -0.00635       -0.01892
   5593.00       -0.00684       -0.02068
   5594.00       -0.00732       -0.02242
   5595.00       -0.00781       -0.02414
   5596.00       -0.00830       -0.02585
   5597.00       -0.00879       -0.02754
   5598.00       -0.00928       -0.02922
   5599.00       -0.00977       -0.03088
   5600.00       -0.01025       -0.03253
   5601.00       -0.01074       -0.03418
   5602.00       -0.01123       -0.03581
   5603.00       -0.01123       -0.03743
   5604.00       -0.01123       -0.03905
   5605.00       -0.01123       -0.04066
   5606.00       -0.01123       -0.04227
   5607.00       -0.01123       -0.04387
   5608.00       -0.01123       -0.04547
   5609.00       -0.01123       -0.04707
   5610.00       -0.01123       -0.04868
   5611.00       -0.01123       -0.05026
   5612.00       -0.01074       -0.05186
   5613.00       -0.01025       -0.05347
   5614.00       -0.00977       -0.05507
   5615.00       -0.00928       -0.05667
   5616.00       -0.00879       -0.05827
   5617.00       -0.00830       -0.05988
   5618.00       -0.00781       -0.06148
   5619.00       -0.00732       -0.06310
   5620.00       -0.00684       -0.06471
   5621.00       -0.00635       -0.06631
   5622.00       -0.00586       -0.06793
   5623.00       -0.00488       -0.06955
   5624.00       -0.00391       -0.07117
   5625.00       -0.00293       -0.07278
   5626.00       -0.00195       -0.07440
   5627.00       -0.00098       -0.07602
   5628.00        0.00000       -0.07762
   5629.00        0.00098       -0.07924
   5630.00        0.00195       -0.08083
   5631.00        0.00293       -0.08243
   5632.00        0.00391       -0.08400
   5633.00        0.00488       -0.08557
   5634.00        0.00586       -0.08714
   5635.00        0.00684       -0.08868
   5636.00        0.00781       -0.09021
   5637.00        0.00879       -0.09172
   5638.00        0.00977       -0.09322
   5639.00        0.01074       -0.09468
   5640.00        0.01123       -0.09613
   5641.00        0.01172       -0.09753
   5642.00        0.01221       -0.09892
   5643.00        0.01270       -0.10028
   5644.00        0.01318       -0.10161
   5645.00        0.01367       -0.10289
   5646.00        0.01416       -0.10413
   5647.00        0.01465       -0.10533
   5648.00        0.01514       -0.10649
   5649.00        0.01514       -0.10760
   5650.00        0.01514       -0.10867
   5651.00        0.01514       -0.10968
   5652.00        0.01514       -0.11064
   5653.00        0.01514       -0.11154
   5654.00        0.01514       -0.11240
   5655.00        0.01514       -0.11317
   5656.00        0.01465       -0.11389
   5657.00        0.01416       -0.11456
   5658.00        0.01367       -0.11516
   5659.00        0.01318       -0.11568
   5660.00        0.01270       -0.11613
   5661.00        0.01221       -0.11652
   5662.00        0.01172       -0.11684
   5663.00        0.01123       -0.11707
   5664.00        0.01025       -0.11723
   5665.00        0.00928       -0.11732
   5666.00        0.00830       -0.11732
   5667.00        0.00732       -0.11726
   5668.00        0.00635       -0.11711
   5669.00        0.00537       -0.11690
   5670.00        0.00439       -0.11659
   5671.00        0.00342       -0.11621
   5672.00        0.00244       -0.11574
   5673.00        0.00146       -0.11520
   5674.00        0.00049       -0.11458
   5675.00       -0.00098       -0.11388
   5676.00       -0.00244       -0.11310
   5677.00       -0.00391       -0.11224
   5678.00       -0.00537       -0.11131
   5679.00       -0.00684       -0.11032
   5680.00       -0.00830       -0.10924
   5681.00       -0.00977       -0.10809
   5682.00       -0.01123       -0.10687
   5683.00       -0.01270       -0.10558
   5684.00       -0.01367       -0.10422
   5685.00       -0.01465       -0.10280
   5686.00       -0.01562       -0.10132
   5687.00       -0.01660       -0.09976
   5688.00       -0.01758       -0.09816
   5689.00       -0.01855       -0.09650
   5690.00       -0.01953       -0.09479
   5691.00       -0.02051       -0.09302
   5692.00       -0.02148       -0.09122
   5693.00       -0.02246       -0.08936
   5694.00       -0.02344       -0.08745
   5695.00       -0.02393       -0.08551
   5696.00       -0.02441       -0.08354
   5697.00       -0.02490       -0.08153
   5698.00       -0.02539       -0.07948
   5699.00       -0.02588       -0.07741
   5700.00       -0.02637       -0.07532
   5701.00       -0.02637       -0.07321
   5702.00       -0.02637       -0.07108
   5703.00       -0.02637       -0.06892
   5704.00       -0.02637       -0.06676
   5705.00       -0.02637       -0.06459
   5706.00       -0.02637       -0.06241
   5707.00       -0.02588       -0.06023
   5708.00       -0.02539       -0.05804
   5709.00       -0.02490       -0.05586
   5710.00       -0.02441       -0.05370
   5711.00       -0.02393       -0.05151
   5712.00       -0.02344       -0.04936
   5713.00       -0.02246       -0.04721
   5714.00       -0.02148       -0.04509
   5715.00       -0.02051       -0.04297
   5716.00       -0.01953       -0.04088
   5717.00       -0.01855       -0.03880
   5718.00       -0.01758       -0.03674
   5719.00       -0.01660       -0.03471
   5720.00       -0.01514       -0.03271
   5721.00       -0.01367       -0.03075
   5722.00       -0.01221       -0.02879
   5723.00       -0.01074       -0.02689
   5724.00       -0.00928       -0.02501
   5725.00       -0.00781       -0.02315
   5726.00       -0.00635       -0.02133
   5727.00       -0.00488       -0.01955
   5728.00       -0.00342       -0.01781
   5729.00       -0.00195       -0.01608
   5730.00       -0.00049       -0.01440
   5731.00        0.00098       -0.01277
   5732.00        0.00293       -0.01115
   5733.00        0.00488       -0.00958
   5734.00        0.00684       -0.00806
   5735.00        0.00879       -0.00655
   5736.00        0.01074       -0.00508
   5737.00        0.01270       -0.00365
   5738.00        0.01465       -0.00224
   5739.00        0.01660       -0.00087
   5740.00        0.01807        0.00046
   5741.00        0.01953        0.00177
   5742.00        0.02100        0.00305
   5743.00        0.02246        0.00430
   5744.00        0.02393        0.00552
   5745.00        0.02539        0.00671
   5746.00        0.02686        0.00789
   5747.00        0.02832        0.00905
   5748.00        0.02979        0.01018
   5749.00        0.03125        0.01129
   5750.00        0.03271        0.01239
   5751.00        0.03418        0.01346
   5752.00        0.03564        0.01453
   5753.00        0.03662        0.01558
   5754.00        0.03760        0.01662
   5755.00        0.03857        0.01765
   5756.00        0.03955        0.01868
   5757.00        0.04053        0.01970
   5758.00        0.04150        0.02072
   5759.00        0.04248        0.02174
   5760.00        0.04346        0.02275
   5761.00        0.04395        0.02377
   5762.00        0.04443        0.02480
   5763.00        0.04492        0.02582
   5764.00        0.04541        0.02686
   5765.00        0.04590        0.02789
   5766.00        0.04639        0.02895
   5767.00        0.04688        0.03000
   5768.00        0.04688        0.03107
   5769.00        0.04688        0.03217
   5770.00        0.04688        0.03326
   5771.00        0.04688        0.03438
   5772.00        0.04688        0.03551
   5773.00        0.04688        0.03665
   5774.00        0.04688        0.03783
   5775.00        0.04688        0.03902
   5776.00        0.04639        0.04022
   5777.00        0.04590        0.04144
   5778.00        0.04541        0.04269
   5779.00        0.04492        0.04396
   5780.00        0.04443        0.04524
   5781.00        0.04395        0.04655
   5782.00        0.04346        0.04788
   5783.00        0.04297        0.04922
   5784.00        0.04248        0.05058
   5785.00        0.04199        0.05197
   5786.00        0.04102        0.05339
   5787.00        0.04004        0.05481
   5788.00        0.03906        0.05624
   5789.00        0.03809        0.05771
   5790.00        0.03711        0.05919
   5791.00        0.03613        0.06067
   5792.00        0.03516        0.06218
   5793.00        0.03418        0.06369
   5794.00        0.03320        0.06522
   5795.00        0.03223        0.06676
   5796.00        0.03125        0.06830
   5797.00        0.03027        0.06985
   5798.00        0.02930        0.07141
   5799.00        0.02832        0.07297
   5800.00        0.02734        0.07452
   5801.00        0.02588        0.07608
   5802.00        0.02441        0.07764
   5803.00        0.02295        0.07919
   5804.00        0.02148        0.08075
   5805.00        0.02002        0.08229
   5806.00        0.01855        0.08382
   5807.00        0.01709        0.08533
   5808.00        0.01562        0.08684
   5809.00        0.01416        0.08833
   5810.00        0.01270        0.08980
   5811.00        0.01123        0.09125
   5812.00        0.00977        0.09267
   5813.00        0.00830        0.09407
   5814.00        0.00684        0.09546
   5815.00        0.00537        0.09680
   5816.00        0.00391        0.09811
   5817.00        0.00244        0.09941
   5818.00        0.00098        0.10066
   5819.00       -0.00049        0.10187
   5820.00       -0.00195        0.10304
   5821.00       -0.00342        0.10419
   5822.00       -0.00488        0.10529
   5823.00       -0.00635        0.10634
   5824.00       -0.00781        0.10735
   5825.00       -0.00928        0.10831
   5826.00       -0.01074        0.10922
   5827.00       -0.01221        0.11009
   5828.00       -0.01367        0.11092
   5829.00       -0.01514        0.11168
   5830.00       -0.01660        0.11240
   5831.00       -0.01807        0.11305
   5832.00       -0.01953        0.11366
   5833.00       -0.02100        0.11421
   5834.00       -0.02246        0.11470
   5835.00       -0.02393        0.11514
   5836.00       -0.02539        0.11552
   5837.00       -0.02686        0.11584
   5838.00       -0.02832        0.11612
   5839.00       -0.02979        0.11632
   5840.00       -0.03125        0.11647
   5841.00       -0.03271        0.11656
   5842.00       -0.03418        0.11661
   5843.00       -0.03564        0.11658
   5844.00       -0.03711        0.11649
   5845.00       -0.03857        0.11635
   5846.00       -0.04004        0.11615
   5847.00       -0.04150        0.11591
   5848.00       -0.04297        0.11559
   5849.00       -0.04443        0.11522
   5850.00       -0.04590        0.11479
   5851.00       -0.04688        0.11430
   5852.00       -0.04785        0.11377
   5853.00       -0.04883        0.11317
   5854.00       -0.04980        0.11253
   5855.00       -0.05078        0.11185
   5856.00       -0.05176        0.11110
   5857.00       -0.05273        0.11031
   5858.00       -0.05322        0.10947
   5859.00       -0.05371        0.10858
   5860.00       -0.05420        0.10765
   5861.00       -0.05469        0.10669
   5862.00       -0.05518        0.10568
   5863.00       -0.05518        0.10463
   5864.00       -0.05518        0.10353
   5865.00       -0.05518        0.10242
   5866.00       -0.05518        0.10126
   5867.00       -0.05518        0.10007
   5868.00       -0.05469        0.09885
   5869.00       -0.05420        0.09760
   5870.00       -0.05371        0.09631
   5871.00       -0.05322        0.09502
   5872.00       -0.05225        0.09369
   5873.00       -0.05127        0.09235
   5874.00       -0.05029        0.09097
   5875.00       -0.04932        0.08958
   5876.00       -0.04834        0.08820
   5877.00       -0.04688        0.08678
   5878.00       -0.04541        0.08534
   5879.00       -0.04395        0.08391
   5880.00       -0.04248        0.08246
   5881.00       -0.04102        0.08099
   5882.00       -0.03906        0.07953
   5883.00       -0.03711        0.07806
   5884.00       -0.03516        0.07660
   5885.00       -0.03320        0.07512
   5886.00       -0.03125        0.07364
   5887.00       -0.02930        0.07216
   5888.00       -0.02686        0.07068
   5889.00       -0.02441        0.06921
   5890.00       -0.02197        0.06773
   5891.00       -0.01953        0.06627
   5892.00       -0.01709        0.06480
   5893.00       -0.01465        0.06334
   5894.00       -0.01221        0.06189
   5895.00       -0.00977        0.06044
   5896.00       -0.00732        0.05899
   5897.00       -0.00488        0.05756
   5898.00       -0.00244        0.05614
   5899.00        0.00000        0.05472
   5900.00        0.00244        0.05330
   5901.00        0.00488        0.05190
   5902.00        0.00732        0.05051
   5903.00        0.00977        0.04912
   5904.00        0.01221        0.04773
   5905.00        0.01465        0.04636
   5906.00        0.01660        0.04498
   5907.00        0.01855        0.04361
   5908.00        0.02051        0.04225
   5909.00        0.02246        0.04089
   5910.00        0.02441        0.03955
   5911.00        0.02588        0.03819
   5912.00        0.02734        0.03685
   5913.00        0.02881        0.03551
   5914.00        0.03027        0.03415
   5915.00        0.03174        0.03281
   5916.00        0.03271        0.03146
   5917.00        0.03369        0.03011
   5918.00        0.03467        0.02875
   5919.00        0.03564        0.02737
   5920.00        0.03613        0.02600
   5921.00        0.03662        0.02463
   5922.00        0.03711        0.02324
   5923.00        0.03711        0.02184
   5924.00        0.03711        0.02042
   5925.00        0.03711        0.01900
   5926.00        0.03711        0.01755
   5927.00        0.03662        0.01610
   5928.00        0.03613        0.01462
   5929.00        0.03564        0.01312
   5930.00        0.03467        0.01161
   5931.00        0.03369        0.01007
   5932.00        0.03271        0.00851
   5933.00        0.03174        0.00693
   5934.00        0.03027        0.00533
   5935.00        0.02881        0.00369
   5936.00        0.02734        0.00203
   5937.00        0.02588        0.00034
   5938.00        0.02393       -0.00137
   5939.00        0.02197       -0.00313
   5940.00        0.02002       -0.00490
   5941.00        0.01807       -0.00671
   5942.00        0.01611       -0.00856
   5943.00        0.01416       -0.01044
   5944.00        0.01172       -0.01233
   5945.00        0.00928       -0.01428
   5946.00        0.00684       -0.01625
   5947.00        0.00439       -0.01825
   5948.00        0.00195       -0.02029
   5949.00       -0.00049       -0.02237
   5950.00       -0.00293       -0.02448
   5951.00       -0.00537       -0.02661
   5952.00       -0.00781       -0.02879
   5953.00       -0.01025       -0.03099
   5954.00       -0.01270       -0.03323
   5955.00       -0.01514       -0.03549
   5956.00       -0.01758       -0.03778
   5957.00       -0.02002       -0.04010
   5958.00       -0.02246       -0.04245
   5959.00       -0.02490       -0.04483
   5960.00       -0.02734       -0.04723
   5961.00       -0.02930       -0.04965
   5962.00       -0.03125       -0.05209
   5963.00       -0.03320       -0.05455
   5964.00       -0.03516       -0.05702
   5965.00       -0.03711       -0.05951
   5966.00       -0.03906       -0.06201
   5967.00       -0.04053       -0.06453
   5968.00       -0.04199       -0.06705
   5969.00       -0.04346       -0.06958
   5970.00       -0.04492       -0.07211
   5971.00       -0.04590       -0.07463
   5972.00       -0.04688       -0.07716
   5973.00       -0.04785       -0.07968
   5974.00       -0.04883       -0.08218
   5975.00       -0.04932       -0.08469
   5976.00       -0.04980       -0.08717
   5977.00       -0.05029       -0.08963
   5978.00       -0.05078       -0.09207
   5979.00       -0.05078       -0.09448
   5980.00       -0.05078       -0.09688
   5981.00       -0.05078       -0.09923
   5982.00       -0.05029       -0.10155
   5983.00       -0.04980       -0.10384
   5984.00       -0.04932       -0.10606
   5985.00       -0.04883       -0.10826
   5986.00       -0.04785       -0.11040
   5987.00       -0.04688       -0.11249
   5988.00       -0.04590       -0.11452
   5989.00       -0.04492       -0.11650
   5990.00       -0.04346       -0.11839
   5991.00       -0.04199       -0.12024
   5992.00       -0.04053       -0.12201
   5993.00       -0.03906       -0.12370
   5994.00       -0.03760       -0.12532
   5995.00       -0.03564       -0.12685
   5996.00       -0.03369       -0.12831
   5997.00       -0.03174       -0.12967
   5998.00       -0.02979       -0.13094
   5999.00       -0.02783       -0.13213
   6000.00       -0.02588       -0.13321
   6001.00       -0.02393       -0.13420
   6002.00       -0.02148       -0.13509
   6003.00       -0.01904       -0.13586
   6004.00       -0.01660       -0.13654
   6005.00       -0.01416       -0.13712
   6006.00       -0.01172       -0.13757
   6007.00       -0.00928       -0.13792
   6008.00       -0.00684       -0.13815
   6009.00       -0.00439       -0.13828
   6010.00       -0.00195       -0.13828
   6011.00        0.00049       -0.13815
   6012.00        0.00293       -0.13792
   6013.00        0.00537       -0.13757
   6014.00        0.00781       -0.13710
   6015.00        0.01025       -0.13651
   6016.00        0.01270       -0.13579
   6017.00        0.01514       -0.13495
   6018.00        0.01709       -0.13399
   6019.00        0.01904       -0.13290
   6020.00        0.02100       -0.13170
   6021.00        0.02295       -0.13037
   6022.00        0.02490       -0.12892
   6023.00        0.02686       -0.12735
   6024.00        0.02881       -0.12567
   6025.00        0.03027       -0.12386
   6026.00        0.03174       -0.12193
   6027.00        0.03320       -0.11990
   6028.00        0.03467       -0.11775
   6029.00        0.03613       -0.11549
   6030.00        0.03760       -0.11313
   6031.00        0.03857       -0.11064
   6032.00        0.03955       -0.10806
   6033.00        0.04053       -0.10538
   6034.00        0.04150       -0.10258
   6035.00        0.04248       -0.09970
   6036.00        0.04297       -0.09673
   6037.00        0.04346       -0.09366
   6038.00        0.04395       -0.09050
   6039.00        0.04443       -0.08725
   6040.00        0.04492       -0.08392
   6041.00        0.04541       -0.08052
   6042.00        0.04541       -0.07704
   6043.00        0.04541       -0.07349
   6044.00        0.04541       -0.06987
   6045.00        0.04541       -0.06618
   6046.00        0.04541       -0.06242
   6047.00        0.04541       -0.05862
   6048.00        0.04492       -0.05476
   6049.00        0.04443       -0.05084
   6050.00        0.04395       -0.04689
   6051.00        0.04346       -0.04289
   6052.00        0.04297       -0.03885
   6053.00        0.04248       -0.03477
   6054.00        0.04199       -0.03067
   6055.00        0.04150       -0.02654
   6056.00        0.04102       -0.02237
   6057.00        0.04004       -0.01820
   6058.00        0.03906       -0.01401
   6059.00        0.03809       -0.00980
   6060.00        0.03711       -0.00558
   6061.00        0.03613       -0.00137
   6062.00        0.03516        0.00285
   6063.00        0.03418        0.00706
   6064.00        0.03320        0.01128
   6065.00        0.03223        0.01547
   6066.00        0.03125        0.01967
   6067.00        0.03027        0.02385
   6068.00        0.02930        0.02800
   6069.00        0.02832        0.03212
   6070.00        0.02734        0.03622
   6071.00        0.02637        0.04030
   6072.00        0.02539        0.04434
   6073.00        0.02441        0.04836
   6074.00        0.02344        0.05232
   6075.00        0.02246        0.05626
   6076.00        0.02148        0.06013
   6077.00        0.02051        0.06398
   6078.00        0.01953        0.06778
   6079.00        0.01855        0.07152
   6080.00        0.01758        0.07521
   6081.00        0.01660        0.07884
   6082.00        0.01562        0.08243
   6083.00        0.01465        0.08595
   6084.00        0.01367        0.08942
   6085.00        0.01270        0.09280
   6086.00        0.01172        0.09615
   6087.00        0.01074        0.09943
   6088.00        0.00977        0.10263
   6089.00        0.00830        0.10576
   6090.00        0.00684        0.10884
   6091.00        0.00537        0.11183
   6092.00        0.00391        0.11476
   6093.00        0.00244        0.11763
   6094.00        0.00098        0.12041
   6095.00       -0.00049        0.12312
   6096.00       -0.00146        0.12576
   6097.00       -0.00244        0.12833
   6098.00       -0.00342        0.13081
   6099.00       -0.00439        0.13322
   6100.00       -0.00537        0.13556
   6101.00       -0.00635        0.13782
   6102.00       -0.00732        0.14000
   6103.00       -0.00830        0.14211
   6104.00       -0.00928        0.14415
   6105.00       -0.01025        0.14610
   6106.00       -0.01123        0.14798
   6107.00       -0.01221        0.14978
   6108.00       -0.01318        0.15150
   6109.00       -0.01416        0.15315
   6110.00       -0.01514        0.15474
   6111.00       -0.01611        0.15623
   6112.00       -0.01709        0.15767
   6113.00       -0.01807        0.15901
   6114.00       -0.01904        0.16031
   6115.00       -0.02002        0.16151
   6116.00       -0.02100        0.16264
   6117.00       -0.02197        0.16373
   6118.00       -0.02295        0.16472
   6119.00       -0.02393        0.16565
   6120.00       -0.02490        0.16652
   6121.00       -0.02539        0.16731
   6122.00       -0.02588        0.16805
   6123.00       -0.02637        0.16872
   6124.00       -0.02686        0.16933
   6125.00       -0.02734        0.16988
   6126.00       -0.02783        0.17035
   6127.00       -0.02832        0.17078
   6128.00       -0.02881        0.17116
   6129.00       -0.02930        0.17146
   6130.00       -0.02930        0.17172
   6131.00       -0.02930        0.17194
   6132.00       -0.02930        0.17210
   6133.00       -0.02930        0.17221
   6134.00       -0.02930        0.17227
   6135.00       -0.02930        0.17229
   6136.00       -0.02930        0.17226
   6137.00       -0.02881        0.17220
   6138.00       -0.02832        0.17209
   6139.00       -0.02783        0.17194
   6140.00       -0.02734        0.17177
   6141.00       -0.02686        0.17155
   6142.00       -0.02637        0.17131
   6143.00       -0.02539        0.17104
   6144.00       -0.02441        0.17073
   6145.00       -0.02344        0.17041
   6146.00       -0.02246        0.17006
   6147.00       -0.02148        0.16969
   6148.00       -0.02051        0.16930
   6149.00       -0.01953        0.16890
   6150.00       -0.01855        0.16847
   6151.00       -0.01709        0.16805
   6152.00       -0.01562        0.16759
   6153.00       -0.01416        0.16714
   6154.00       -0.01270        0.16667
   6155.00       -0.01123        0.16621
   6156.00       -0.00977        0.16574
   6157.00       -0.00830        0.16527
   6158.00       -0.00684        0.16479
   6159.00       -0.00537        0.16432
   6160.00       -0.00391        0.16385
   6161.00       -0.00244        0.16339
   6162.00       -0.00098        0.16293
   6163.00        0.00049        0.16248
   6164.00        0.00195        0.16203
   6165.00        0.00391        0.16159
   6166.00        0.00586        0.16118
   6167.00        0.00732        0.16077
   6168.00        0.00879        0.16035
   6169.00        0.01025        0.15997
   6170.00        0.01172        0.15961
   6171.00        0.01318        0.15924
   6172.00        0.01465        0.15889
   6173.00        0.01611        0.15857
   6174.00        0.01758        0.15825
   6175.00        0.01904        0.15796
   6176.00        0.02051        0.15767
   6177.00        0.02197        0.15741
   6178.00        0.02344        0.15715
   6179.00        0.02490        0.15692
   6180.00        0.02588        0.15669
   6181.00        0.02686        0.15648
   6182.00        0.02783        0.15628
   6183.00        0.02881        0.15610
   6184.00        0.02979        0.15591
   6185.00        0.03076        0.15576
   6186.00        0.03125        0.15559
   6187.00        0.03174        0.15546
   6188.00        0.03223        0.15532
   6189.00        0.03271        0.15518
   6190.00        0.03320        0.15504
   6191.00        0.03320        0.15491
   6192.00        0.03320        0.15479
   6193.00        0.03320        0.15465
   6194.00        0.03320        0.15451
   6195.00        0.03320        0.15437
   6196.00        0.03271        0.15422
   6197.00        0.03223        0.15407
   6198.00        0.03174        0.15390
   6199.00        0.03125        0.15373
   6200.00        0.03076        0.15353
   6201.00        0.02979        0.15332
   6202.00        0.02881        0.15311
   6203.00        0.02783        0.15286
   6204.00        0.02686        0.15259
   6205.00        0.02588        0.15230
   6206.00        0.02441        0.15198
   6207.00        0.02295        0.15164
   6208.00        0.02148        0.15126
   6209.00        0.02002        0.15086
   6210.00        0.01855        0.15044
   6211.00        0.01709        0.14996
   6212.00        0.01562        0.14948
   6213.00        0.01416        0.14894
   6214.00        0.01221        0.14838
   6215.00        0.01025        0.14777
   6216.00        0.00830        0.14713
   6217.00        0.00635        0.14645
   6218.00        0.00439        0.14574
   6219.00        0.00244        0.14497
   6220.00        0.00049        0.14418
   6221.00       -0.00146        0.14336
   6222.00       -0.00342        0.14249
   6223.00       -0.00537        0.14159
   6224.00       -0.00732        0.14064
   6225.00       -0.00928        0.13966
   6226.00       -0.01123        0.13866
   6227.00       -0.01270        0.13762
   6228.00       -0.01416        0.13655
   6229.00       -0.01562        0.13544
   6230.00       -0.01709        0.13431
   6231.00       -0.01855        0.13316
   6232.00       -0.02002        0.13199
   6233.00       -0.02148        0.13078
   6234.00       -0.02246        0.12958
   6235.00       -0.02344        0.12834
   6236.00       -0.02441        0.12711
   6237.00       -0.02539        0.12585
   6238.00       -0.02637        0.12460
   6239.00       -0.02686        0.12335
   6240.00       -0.02734        0.12210
   6241.00       -0.02783        0.12085
   6242.00       -0.02832        0.11963
   6243.00       -0.02881        0.11841
   6244.00       -0.02881        0.11720
   6245.00       -0.02881        0.11603
   6246.00       -0.02881        0.11488
   6247.00       -0.02881        0.11375
   6248.00       -0.02832        0.11267
   6249.00       -0.02783        0.11163
   6250.00       -0.02734        0.11063
   6251.00       -0.02686        0.10968
   6252.00       -0.02637        0.10880
   6253.00       -0.02539        0.10796
   6254.00       -0.02441        0.10718
   6255.00       -0.02344        0.10646
   6256.00       -0.02246        0.10582
   6257.00       -0.02148        0.10526
   6258.00       -0.02002        0.10477
   6259.00       -0.01855        0.10435
   6260.00       -0.01709        0.10403
   6261.00       -0.01562        0.10381
   6262.00       -0.01416        0.10367
   6263.00       -0.01270        0.10362
   6264.00       -0.01123        0.10367
   6265.00       -0.00928        0.10382
   6266.00       -0.00732        0.10406
   6267.00       -0.00537        0.10443
   6268.00       -0.00342        0.10489
   6269.00       -0.00146        0.10545
   6270.00        0.00049        0.10614
   6271.00        0.00244        0.10692
   6272.00        0.00439        0.10782
   6273.00        0.00635        0.10883
   6274.00        0.00830        0.10994
   6275.00        0.01025        0.11116
   6276.00        0.01221        0.11250
   6277.00        0.01416        0.11394
   6278.00        0.01611        0.11549
   6279.00        0.01758        0.11714
   6280.00        0.01904        0.11890
   6281.00        0.02051        0.12076
   6282.00        0.02197        0.12271
   6283.00        0.02344        0.12476
   6284.00        0.02490        0.12689
   6285.00        0.02637        0.12912
   6286.00        0.02734        0.13142
   6287.00        0.02832        0.13380
   6288.00        0.02930        0.13626
   6289.00        0.03027        0.13879
   6290.00        0.03125        0.14139
   6291.00        0.03223        0.14404
   6292.00        0.03271        0.14676
   6293.00        0.03320        0.14951
   6294.00        0.03369        0.15230
   6295.00        0.03418        0.15514
   6296.00        0.03418        0.15799
   6297.00        0.03418        0.16087
   6298.00        0.03418        0.16377
   6299.00        0.03418        0.16669
   6300.00        0.03418        0.16960
   6301.00        0.03369        0.17252
   6302.00        0.03320        0.17542
   6303.00        0.03271        0.17830
   6304.00        0.03223        0.18115
   6305.00        0.03125        0.18398
   6306.00        0.03027        0.18677
   6307.00        0.02930        0.18951
   6308.00        0.02832        0.19221
   6309.00        0.02734        0.19485
   6310.00        0.02588        0.19743
   6311.00        0.02441        0.19994
   6312.00        0.02295        0.20238
   6313.00        0.02148        0.20473
   6314.00        0.02002        0.20699
   6315.00        0.01855        0.20917
   6316.00        0.01709        0.21124
   6317.00        0.01514        0.21321
   6318.00        0.01318        0.21509
   6319.00        0.01123        0.21684
   6320.00        0.00928        0.21849
   6321.00        0.00732        0.22002
   6322.00        0.00537        0.22142
   6323.00        0.00342        0.22272
   6324.00        0.00146        0.22386
   6325.00       -0.00049        0.22490
   6326.00       -0.00244        0.22580
   6327.00       -0.00439        0.22656
   6328.00       -0.00635        0.22720
   6329.00       -0.00830        0.22771
   6330.00       -0.01025        0.22809
   6331.00       -0.01221        0.22832
   6332.00       -0.01416        0.22842
   6333.00       -0.01611        0.22841
   6334.00       -0.01758        0.22826
   6335.00       -0.01904        0.22797
   6336.00       -0.02051        0.22755
   6337.00       -0.02197        0.22704
   6338.00       -0.02344        0.22638
   6339.00       -0.02490        0.22560
   6340.00       -0.02637        0.22473
   6341.00       -0.02783        0.22374
   6342.00       -0.02881        0.22263
   6343.00       -0.02979        0.22144
   6344.00       -0.03076        0.22014
   6345.00       -0.03174        0.21873
   6346.00       -0.03271        0.21725
   6347.00       -0.03369        0.21570
   6348.00       -0.03418        0.21407
   6349.00       -0.03467        0.21236
   6350.00       -0.03516        0.21059
   6351.00       -0.03564        0.20876
   6352.00       -0.03613        0.20688
   6353.00       -0.03662        0.20494
   6354.00       -0.03662        0.20297
   6355.00       -0.03662        0.20097
   6356.00       -0.03662        0.19894
   6357.00       -0.03662        0.19690
   6358.00       -0.03662        0.19484
   6359.00       -0.03613        0.19278
   6360.00       -0.03564        0.19072
   6361.00       -0.03516        0.18866
   6362.00       -0.03467        0.18661
   6363.00       -0.03418        0.18459
   6364.00       -0.03369        0.18257
   6365.00       -0.03320        0.18060
   6366.00       -0.03223        0.17867
   6367.00       -0.03125        0.17677
   6368.00       -0.03027        0.17493
   6369.00       -0.02930        0.17314
   6370.00       -0.02832        0.17140
   6371.00       -0.02734        0.16974
   6372.00       -0.02637        0.16814
   6373.00       -0.02539        0.16660
   6374.00       -0.02441        0.16515
   6375.00       -0.02344        0.16376
   6376.00       -0.02246        0.16246
   6377.00       -0.02148        0.16125
   6378.00       -0.02051        0.16014
   6379.00       -0.01953        0.15910
   6380.00       -0.01807        0.15816
   6381.00       -0.01660        0.15732
   6382.00       -0.01514        0.15656
   6383.00       -0.01367        0.15591
   6384.00       -0.01221        0.15535
   6385.00       -0.01074        0.15489
   6386.00       -0.00928        0.15453
   6387.00       -0.00781        0.15427
   6388.00       -0.00684        0.15410
   6389.00       -0.00586        0.15402
   6390.00       -0.00488        0.15404
   6391.00       -0.00391        0.15416
   6392.00       -0.00293        0.15436
   6393.00       -0.00195        0.15465
   6394.00       -0.00098        0.15503
   6395.00        0.00000        0.15550
   6396.00        0.00098        0.15604
   6397.00        0.00195        0.15666
   6398.00        0.00293        0.15736
   6399.00        0.00391        0.15813
   6400.00        0.00488        0.15897
   6401.00        0.00586        0.15985
   6402.00        0.00684        0.16081
   6403.00        0.00781        0.16182
   6404.00        0.00879        0.16289
   6405.00        0.00928        0.16399
   6406.00        0.00977        0.16513
   6407.00        0.01025        0.16631
   6408.00        0.01074        0.16753
   6409.00        0.01123        0.16876
   6410.00        0.01172        0.17003
   6411.00        0.01221        0.17131
   6412.00        0.01270        0.17259
   6413.00        0.01318        0.17389
   6414.00        0.01367        0.17519
   6415.00        0.01416        0.17648
   6416.00        0.01465        0.17778
   6417.00        0.01514        0.17906
   6418.00        0.01562        0.18031
   6419.00        0.01562        0.18155
   6420.00        0.01562        0.18277
   6421.00        0.01562        0.18396
   6422.00        0.01562        0.18510
   6423.00        0.01562        0.18623
   6424.00        0.01562        0.18730
   6425.00        0.01562        0.18834
   6426.00        0.01562        0.18932
   6427.00        0.01562        0.19025
   6428.00        0.01562        0.19113
   6429.00        0.01562        0.19196
   6430.00        0.01562        0.19272
   6431.00        0.01562        0.19342
   6432.00        0.01562        0.19406
   6433.00        0.01562        0.19464
   6434.00        0.01562        0.19514
   6435.00        0.01562        0.19559
   6436.00        0.01562        0.19595
   6437.00        0.01514        0.19626
   6438.00        0.01465        0.19649
   6439.00        0.01416        0.19666
   6440.00        0.01367        0.19675
   6441.00        0.01318        0.19676
   6442.00        0.01270        0.19672
   6443.00        0.01221        0.19659
   6444.00        0.01172        0.19640
   6445.00        0.01123        0.19614
   6446.00        0.01074        0.19582
   6447.00        0.01025        0.19542
   6448.00        0.00977        0.19496
   6449.00        0.00928        0.19444
   6450.00        0.00879        0.19386
   6451.00        0.00830        0.19321
   6452.00        0.00781        0.19250
   6453.00        0.00732        0.19176
   6454.00        0.00684        0.19095
   6455.00        0.00635        0.19008
   6456.00        0.00586        0.18918
   6457.00        0.00537        0.18822
   6458.00        0.00439        0.18723
   6459.00        0.00342        0.18619
   6460.00        0.00244        0.18510
   6461.00        0.00146        0.18401
   6462.00        0.00049        0.18286
   6463.00       -0.00049        0.18169
   6464.00       -0.00146        0.18050
   6465.00       -0.00244        0.17929
   6466.00       -0.00342        0.17805
   6467.00       -0.00439        0.17680
   6468.00       -0.00537        0.17554
   6469.00       -0.00635        0.17426
   6470.00       -0.00732        0.17297
   6471.00       -0.00830        0.17169
   6472.00       -0.00928        0.17039
   6473.00       -0.01025        0.16911
   6474.00       -0.01123        0.16783
   6475.00       -0.01221        0.16655
   6476.00       -0.01318        0.16528
   6477.00       -0.01416        0.16402
   6478.00       -0.01514        0.16278
   6479.00       -0.01611        0.16156
   6480.00       -0.01709        0.16034
   6481.00       -0.01807        0.15915
   6482.00       -0.01904        0.15799
   6483.00       -0.02002        0.15685
   6484.00       -0.02100        0.15573
   6485.00       -0.02197        0.15463
   6486.00       -0.02295        0.15358
   6487.00       -0.02393        0.15254
   6488.00       -0.02490        0.15155
   6489.00       -0.02588        0.15059
   6490.00       -0.02686        0.14964
   6491.00       -0.02783        0.14876
   6492.00       -0.02881        0.14789
   6493.00       -0.02979        0.14706
   6494.00       -0.03076        0.14627
   6495.00       -0.03125        0.14551
   6496.00       -0.03174        0.14479
   6497.00       -0.03223        0.14412
   6498.00       -0.03271        0.14346
   6499.00       -0.03320        0.14287
   6500.00       -0.03369        0.14229
   6501.00       -0.03418        0.14175
   6502.00       -0.03467        0.14127
   6503.00       -0.03516        0.14079
   6504.00       -0.03564        0.14037
   6505.00       -0.03564        0.13997
   6506.00       -0.03564        0.13962
   6507.00       -0.03564        0.13928
   6508.00       -0.03564        0.13899
   6509.00       -0.03564        0.13873
   6510.00       -0.03564        0.13849
   6511.00       -0.03564        0.13829
   6512.00       -0.03516        0.13811
   6513.00       -0.03467        0.13795
   6514.00       -0.03418        0.13783
   6515.00       -0.03369        0.13773
   6516.00       -0.03320        0.13765
   6517.00       -0.03271        0.13759
   6518.00       -0.03223        0.13756
   6519.00       -0.03174        0.13753
   6520.00       -0.03076        0.13753
   6521.00       -0.02979        0.13754
   6522.00       -0.02881        0.13759
   6523.00       -0.02783        0.13763
   6524.00       -0.02686        0.13768
   6525.00       -0.02588        0.13776
   6526.00       -0.02490        0.13783
   6527.00       -0.02393        0.13792
   6528.00       -0.02295        0.13803
   6529.00       -0.02148        0.13814
   6530.00       -0.02002        0.13824
   6531.00       -0.01855        0.13835
   6532.00       -0.01709        0.13847
   6533.00       -0.01562        0.13860
   6534.00       -0.01416        0.13873
   6535.00       -0.01270        0.13885
   6536.00       -0.01123        0.13898
   6537.00       -0.00977        0.13911
   6538.00       -0.00830        0.13924
   6539.00       -0.00684        0.13936
   6540.00       -0.00537        0.13948
   6541.00       -0.00391        0.13960
   6542.00       -0.00244        0.13972
   6543.00       -0.00098        0.13985
   6544.00        0.00049        0.13995
   6545.00        0.00195        0.14008
   6546.00        0.00342        0.14018
   6547.00        0.00439        0.14029
   6548.00        0.00537        0.14040
   6549.00        0.00635        0.14049
   6550.00        0.00732        0.14058
   6551.00        0.00830        0.14069
   6552.00        0.00928        0.14078
   6553.00        0.01025        0.14085
   6554.00        0.01123        0.14095
   6555.00        0.01221        0.14104
   6556.00        0.01270        0.14113
   6557.00        0.01318        0.14120
   6558.00        0.01367        0.14130
   6559.00        0.01416        0.14139
   6560.00        0.01465        0.14148
   6561.00        0.01514        0.14157
   6562.00        0.01562        0.14166
   6563.00        0.01562        0.14177
   6564.00        0.01562        0.14188
   6565.00        0.01562        0.14198
   6566.00        0.01562        0.14209
   6567.00        0.01562        0.14223
   6568.00        0.01562        0.14235
   6569.00        0.01562        0.14249
   6570.00        0.01514        0.14264
   6571.00        0.01465        0.14281
   6572.00        0.01416        0.14297
   6573.00        0.01367        0.14316
   6574.00        0.01318        0.14336
   6575.00        0.01270        0.14357
   6576.00        0.01221        0.14378
   6577.00        0.01172        0.14403
   6578.00        0.01123        0.14429
   6579.00        0.01025        0.14456
   6580.00        0.00928        0.14485
   6581.00        0.00830        0.14516
   6582.00        0.00732        0.14548
   6583.00        0.00635        0.14581
   6584.00        0.00537        0.14618
   6585.00        0.00439        0.14656
   6586.00        0.00342        0.14696
   6587.00        0.00244        0.14737
   6588.00        0.00146        0.14781
   6589.00        0.00049        0.14827
   6590.00       -0.00049        0.14874
   6591.00       -0.00146        0.14925
   6592.00       -0.00244        0.14977
   6593.00       -0.00342        0.15030
   6594.00       -0.00439        0.15086
   6595.00       -0.00537        0.15143
   6596.00       -0.00635        0.15204
   6597.00       -0.00732        0.15265
   6598.00       -0.00830        0.15327
   6599.00       -0.00928        0.15393
   6600.00       -0.01025        0.15460
   6601.00       -0.01074        0.15527
   6602.00       -0.01123        0.15598
   6603.00       -0.01172        0.15669
   6604.00       -0.01221        0.15742
   6605.00       -0.01270        0.15817
   6606.00       -0.01318        0.15892
   6607.00       -0.01367        0.15968
   6608.00       -0.01416        0.16046
   6609.00       -0.01465        0.16125
   6610.00       -0.01465        0.16205
   6611.00       -0.01465        0.16284
   6612.00       -0.01465        0.16365
   6613.00       -0.01465        0.16447
   6614.00       -0.01465        0.16528
   6615.00       -0.01465        0.16611
   6616.00       -0.01465        0.16693
   6617.00       -0.01465        0.16776
   6618.00       -0.01416        0.16858
   6619.00       -0.01367        0.16940
   6620.00       -0.01318        0.17021
   6621.00       -0.01270        0.17104
   6622.00       -0.01221        0.17184
   6623.00       -0.01172        0.17264
   6624.00       -0.01123        0.17345
   6625.00       -0.01074        0.17422
   6626.00       -0.00977        0.17500
   6627.00       -0.00879        0.17578
   6628.00       -0.00781        0.17653
   6629.00       -0.00684        0.17728
   6630.00       -0.00586        0.17802
   6631.00       -0.00488        0.17874
   6632.00       -0.00391        0.17946
   6633.00       -0.00293        0.18015
   6634.00       -0.00195        0.18083
   6635.00       -0.00098        0.18150
   6636.00        0.00000        0.18216
   6637.00        0.00098        0.18280
   6638.00        0.00195        0.18343
   6639.00        0.00293        0.18404
   6640.00        0.00391        0.18463
   6641.00        0.00488        0.18523
   6642.00        0.00586        0.18579
   6643.00        0.00684        0.18636
   6644.00        0.00781        0.18690
   6645.00        0.00879        0.18744
   6646.00        0.00977        0.18797
   6647.00        0.01074        0.18849
   6648.00        0.01172        0.18900
   6649.00        0.01270        0.18950
   6650.00        0.01367        0.19000
   6651.00        0.01465        0.19049
   6652.00        0.01562        0.19099
   6653.00        0.01660        0.19148
   6654.00        0.01758        0.19197
   6655.00        0.01855        0.19247
   6656.00        0.01953        0.19296
   6657.00        0.02051        0.19347
   6658.00        0.02148        0.19398
   6659.00        0.02246        0.19450
   6660.00        0.02295        0.19504
   6661.00        0.02344        0.19559
   6662.00        0.02393        0.19615
   6663.00        0.02441        0.19673
   6664.00        0.02490        0.19734
   6665.00        0.02539        0.19797
   6666.00        0.02588        0.19861
   6667.00        0.02637        0.19928
   6668.00        0.02686        0.19998
   6669.00        0.02686        0.20071
   6670.00        0.02686        0.20149
   6671.00        0.02686        0.20229
   6672.00        0.02686        0.20312
   6673.00        0.02686        0.20399
   6674.00        0.02686        0.20490
   6675.00        0.02686        0.20586
   6676.00        0.02637        0.20685
   6677.00        0.02588        0.20789
   6678.00        0.02539        0.20897
   6679.00        0.02490        0.21010
   6680.00        0.02441        0.21127
   6681.00        0.02393        0.21249
   6682.00        0.02344        0.21376
   6683.00        0.02295        0.21509
   6684.00        0.02246        0.21646
   6685.00        0.02197        0.21788
   6686.00        0.02100        0.21936
   6687.00        0.02002        0.22089
   6688.00        0.01904        0.22246
   6689.00        0.01807        0.22409
   6690.00        0.01709        0.22577
   6691.00        0.01611        0.22749
   6692.00        0.01514        0.22926
   6693.00        0.01416        0.23109
   6694.00        0.01318        0.23296
   6695.00        0.01221        0.23488
   6696.00        0.01123        0.23683
   6697.00        0.01025        0.23885
   6698.00        0.00928        0.24089
   6699.00        0.00830        0.24297
   6700.00        0.00732        0.24509
   6701.00        0.00635        0.24724
   6702.00        0.00537        0.24944
   6703.00        0.00439        0.25165
   6704.00        0.00342        0.25389
   6705.00        0.00244        0.25615
   6706.00        0.00146        0.25844
   6707.00        0.00049        0.26074
   6708.00       -0.00049        0.26306
   6709.00       -0.00146        0.26540
   6710.00       -0.00244        0.26773
   6711.00       -0.00342        0.27007
   6712.00       -0.00439        0.27242
   6713.00       -0.00537        0.27475
   6714.00       -0.00635        0.27708
   6715.00       -0.00732        0.27940
   6716.00       -0.00830        0.28171
   6717.00       -0.00928        0.28400
   6718.00       -0.01025        0.28625
   6719.00       -0.01123        0.28850
   6720.00       -0.01221        0.29071
   6721.00       -0.01318        0.29288
   6722.00       -0.01416        0.29503
   6723.00       -0.01514        0.29712
   6724.00       -0.01562        0.29918
   6725.00       -0.01611        0.30119
   6726.00       -0.01660        0.30315
   6727.00       -0.01709        0.30504
   6728.00       -0.01758        0.30688
   6729.00       -0.01807        0.30867
   6730.00       -0.01855        0.31039
   6731.00       -0.01904        0.31204
   6732.00       -0.01953        0.31363
   6733.00       -0.02002        0.31514
   6734.00       -0.02051        0.31659
   6735.00       -0.02100        0.31795
   6736.00       -0.02148        0.31923
   6737.00       -0.02148        0.32043
   6738.00       -0.02148        0.32156
   6739.00       -0.02148        0.32260
   6740.00       -0.02148        0.32356
   6741.00       -0.02148        0.32443
   6742.00       -0.02148        0.32523
   6743.00       -0.02148        0.32593
   6744.00       -0.02148        0.32654
   6745.00       -0.02148        0.32707
   6746.00       -0.02148        0.32751
   6747.00       -0.02148        0.32787
   6748.00       -0.02148        0.32814
   6749.00       -0.02148        0.32834
   6750.00       -0.02148        0.32845
   6751.00       -0.02148        0.32846
   6752.00       -0.02148        0.32841
   6753.00       -0.02148        0.32828
   6754.00       -0.02148        0.32806
   6755.00       -0.02148        0.32777
   6756.00       -0.02148        0.32742
   6757.00       -0.02148        0.32698
   6758.00       -0.02148        0.32649
   6759.00       -0.02148        0.32593
   6760.00       -0.02148        0.32530
   6761.00       -0.02148        0.32462
   6762.00       -0.02148        0.32388
   6763.00       -0.02148        0.32309
   6764.00       -0.02148        0.32224
   6765.00       -0.02148        0.32135
   6766.00       -0.02148        0.32042
   6767.00       -0.02148        0.31944
   6768.00       -0.02148        0.31844
   6769.00       -0.02148        0.31740
   6770.00       -0.02148        0.31633
   6771.00       -0.02100        0.31523
   6772.00       -0.02051        0.31410
   6773.00       -0.02002        0.31297
   6774.00       -0.01953        0.31181
   6775.00       -0.01904        0.31065
   6776.00       -0.01904        0.30948
   6777.00       -0.01904        0.30830
   6778.00       -0.01904        0.30711
   6779.00       -0.01904        0.30594
   6780.00       -0.01904        0.30475
   6781.00       -0.01904        0.30359
   6782.00       -0.01904        0.30241
   6783.00       -0.01904        0.30127
   6784.00       -0.01904        0.30013
   6785.00       -0.01904        0.29900
   6786.00       -0.01904        0.29790
   6787.00       -0.01904        0.29681
   6788.00       -0.01904        0.29575
   6789.00       -0.01904        0.29469
   6790.00       -0.01904        0.29367
   6791.00       -0.01904        0.29268
   6792.00       -0.01904        0.29170
   6793.00       -0.01904        0.29076
   6794.00       -0.01904        0.28983
   6795.00       -0.01904        0.28893
   6796.00       -0.01855        0.28806
   6797.00       -0.01807        0.28720
   6798.00       -0.01758        0.28638
   6799.00       -0.01709        0.28557
   6800.00       -0.01660        0.28479
   6801.00       -0.01611        0.28403
   6802.00       -0.01562        0.28329
   6803.00       -0.01514        0.28256
   6804.00       -0.01465        0.28186
   6805.00       -0.01465        0.28116
   6806.00       -0.01465        0.28049
   6807.00       -0.01465        0.27980
   6808.00       -0.01465        0.27913
   6809.00       -0.01465        0.27847
   6810.00       -0.01465        0.27780
   6811.00       -0.01465        0.27713
   6812.00       -0.01465        0.27646
   6813.00       -0.01465        0.27579
   6814.00       -0.01465        0.27509
   6815.00       -0.01465        0.27437
   6816.00       -0.01416        0.27365
   6817.00       -0.01367        0.27289
   6818.00       -0.01318        0.27211
   6819.00       -0.01270        0.27130
   6820.00       -0.01221        0.27046
   6821.00       -0.01172        0.26959
   6822.00       -0.01123        0.26868
   6823.00       -0.01074        0.26772
   6824.00       -0.01025        0.26671
   6825.00       -0.00977        0.26564
   6826.00       -0.00928        0.26453
   6827.00       -0.00879        0.26335
   6828.00       -0.00830        0.26213
   6829.00       -0.00781        0.26083
   6830.00       -0.00732        0.25948
   6831.00       -0.00732        0.25804
   6832.00       -0.00732        0.25653
   6833.00       -0.00732        0.25496
   6834.00       -0.00732        0.25330
   6835.00       -0.00684        0.25157
   6836.00       -0.00635        0.24976
   6837.00       -0.00586        0.24785
   6838.00       -0.00537        0.24586
   6839.00       -0.00488        0.24379
   6840.00       -0.00439        0.24164
   6841.00       -0.00391        0.23938
   6842.00       -0.00342        0.23705
   6843.00       -0.00293        0.23462
   6844.00       -0.00244        0.23210
   6845.00       -0.00195        0.22949
   6846.00       -0.00146        0.22679
   6847.00       -0.00098        0.22400
   6848.00       -0.00049        0.22112
   6849.00        0.00000        0.21814
   6850.00        0.00049        0.21507
   6851.00        0.00098        0.21191
   6852.00        0.00146        0.20868
   6853.00        0.00195        0.20535
   6854.00        0.00244        0.20193
   6855.00        0.00293        0.19844
   6856.00        0.00342        0.19487
   6857.00        0.00391        0.19122
   6858.00        0.00439        0.18748
   6859.00        0.00488        0.18369
   6860.00        0.00537        0.17981
   6861.00        0.00586        0.17587
   6862.00        0.00635        0.17186
   6863.00        0.00684        0.16780
   6864.00        0.00732        0.16367
   6865.00        0.00781        0.15948
   6866.00        0.00830        0.15524
   6867.00        0.00879        0.15097
   6868.00        0.00928        0.14664
   6869.00        0.00977        0.14226
   6870.00        0.01025        0.13785
   6871.00        0.01074        0.13341
   6872.00        0.01123        0.12894
   6873.00        0.01172        0.12442
   6874.00        0.01221        0.11990
   6875.00        0.01270        0.11536
   6876.00        0.01318        0.11079
   6877.00        0.01367        0.10623
   6878.00        0.01416        0.10165
   6879.00        0.01465        0.09706
   6880.00        0.01514        0.09248
   6881.00        0.01562        0.08791
   6882.00        0.01611        0.08333
   6883.00        0.01660        0.07877
   6884.00        0.01709        0.07422
   6885.00        0.01807        0.06969
   6886.00        0.01904        0.06519
   6887.00        0.02002        0.06070
   6888.00        0.02100        0.05624
   6889.00        0.02197        0.05182
   6890.00        0.02295        0.04742
   6891.00        0.02393        0.04308
   6892.00        0.02490        0.03876
   6893.00        0.02588        0.03448
   6894.00        0.02686        0.03026
   6895.00        0.02783        0.02608
   6896.00        0.02881        0.02196
   6897.00        0.02979        0.01787
   6898.00        0.03076        0.01385
   6899.00        0.03174        0.00989
   6900.00        0.03223        0.00598
   6901.00        0.03271        0.00214
   6902.00        0.03320       -0.00165
   6903.00        0.03369       -0.00537
   6904.00        0.03418       -0.00902
   6905.00        0.03467       -0.01260
   6906.00        0.03516       -0.01611
   6907.00        0.03564       -0.01956
   6908.00        0.03613       -0.02293
   6909.00        0.03662       -0.02625
   6910.00        0.03711       -0.02946
   6911.00        0.03760       -0.03261
   6912.00        0.03809       -0.03569
   6913.00        0.03857       -0.03868
   6914.00        0.03906       -0.04160
   6915.00        0.03906       -0.04443
   6916.00        0.03906       -0.04720
   6917.00        0.03906       -0.04988
   6918.00        0.03906       -0.05247
   6919.00        0.03906       -0.05498
   6920.00        0.03906       -0.05742
   6921.00        0.03906       -0.05975
   6922.00        0.03906       -0.06203
   6923.00        0.03906       -0.06419
   6924.00        0.03906       -0.06630
   6925.00        0.03857       -0.06830
   6926.00        0.03809       -0.07022
   6927.00        0.03760       -0.07205
   6928.00        0.03711       -0.07379
   6929.00        0.03662       -0.07545
   6930.00        0.03613       -0.07703
   6931.00        0.03564       -0.07849
   6932.00        0.03516       -0.07988
   6933.00        0.03467       -0.08119
   6934.00        0.03418       -0.08240
   6935.00        0.03369       -0.08351
   6936.00        0.03320       -0.08453
   6937.00        0.03223       -0.08546
   6938.00        0.03125       -0.08630
   6939.00        0.03027       -0.08705
   6940.00        0.02930       -0.08771
   6941.00        0.02832       -0.08826
   6942.00        0.02734       -0.08873
   6943.00        0.02637       -0.08910
   6944.00        0.02539       -0.08937
   6945.00        0.02441       -0.08954
   6946.00        0.02344       -0.08961
   6947.00        0.02246       -0.08960
   6948.00        0.02148       -0.08949
   6949.00        0.02051       -0.08928
   6950.00        0.01953       -0.08897
   6951.00        0.01855       -0.08856
   6952.00        0.01758       -0.08806
   6953.00        0.01660       -0.08746
   6954.00        0.01562       -0.08676
   6955.00        0.01465       -0.08597
   6956.00        0.01367       -0.08508
   6957.00        0.01270       -0.08409
   6958.00        0.01172       -0.08301
   6959.00        0.01074       -0.08182
   6960.00        0.00977       -0.08054
   6961.00        0.00879       -0.07916
   6962.00        0.00781       -0.07770
   6963.00        0.00684       -0.07614
   6964.00        0.00586       -0.07448
   6965.00        0.00537       -0.07274
   6966.00        0.00488       -0.07091
   6967.00        0.00439       -0.06898
   6968.00        0.00391       -0.06697
   6969.00        0.00342       -0.06487
   6970.00        0.00293       -0.06268
   6971.00        0.00244       -0.06041
   6972.00        0.00195       -0.05806
   6973.00        0.00146       -0.05563
   6974.00        0.00098       -0.05313
   6975.00        0.00049       -0.05055
   6976.00        0.00000       -0.04790
   6977.00       -0.00049       -0.04518
   6978.00       -0.00098       -0.04239
   6979.00       -0.00098       -0.03954
   6980.00       -0.00098       -0.03661
   6981.00       -0.00098       -0.03363
   6982.00       -0.00098       -0.03061
   6983.00       -0.00098       -0.02751
   6984.00       -0.00098       -0.02438
   6985.00       -0.00098       -0.02119
   6986.00       -0.00098       -0.01797
   6987.00       -0.00098       -0.01471
   6988.00       -0.00098       -0.01140
   6989.00       -0.00098       -0.00806
   6990.00       -0.00098       -0.00470
   6991.00       -0.00098       -0.00131
   6992.00       -0.00098        0.00211
   6993.00       -0.00098        0.00554
   6994.00       -0.00098        0.00897
   6995.00       -0.00098        0.01244
   6996.00       -0.00098        0.01588
   6997.00       -0.00098        0.01935
   6998.00       -0.00098        0.02281
   6999.00       -0.00098        0.02628
   7000.00       -0.00098        0.02971
   7001.00       -0.00098        0.03314
   7002.00       -0.00049        0.03656
   7003.00        0.00000        0.03996
   7004.00        0.00049        0.04333
   7005.00        0.00098        0.04668
   7006.00        0.00146        0.04999
   7007.00        0.00195        0.05327
   7008.00        0.00244        0.05652
   7009.00        0.00293        0.05971
   7010.00        0.00293        0.06287
   7011.00        0.00293        0.06598
   7012.00        0.00293        0.06903
   7013.00        0.00293        0.07204
   7014.00        0.00293        0.07498
   7015.00        0.00293        0.07787
   7016.00        0.00293        0.08070
   7017.00        0.00293        0.08347
   7018.00        0.00293        0.08617
   7019.00        0.00293        0.08879
   7020.00        0.00293        0.09135
   7021.00        0.00293        0.09386
   7022.00        0.00293        0.09628
   7023.00        0.00293        0.09863
   7024.00        0.00293        0.10091
   7025.00        0.00293        0.10310
   7026.00        0.00293        0.10522
   7027.00        0.00293        0.10728
   7028.00        0.00293        0.10925
   7029.00        0.00293        0.11116
   7030.00        0.00293        0.11298
   7031.00        0.00293        0.11473
   7032.00        0.00293        0.11639
   7033.00        0.00293        0.11800
   7034.00        0.00293        0.11952
   7035.00        0.00293        0.12097
   7036.00        0.00293        0.12236
   7037.00        0.00293        0.12367
   7038.00        0.00293        0.12491
   7039.00        0.00293        0.12608
   7040.00        0.00293        0.12720
   7041.00        0.00293        0.12825
   7042.00        0.00293        0.12924
   7043.00        0.00293        0.13019
   7044.00        0.00244        0.13106
   7045.00        0.00195        0.13190
   7046.00        0.00146        0.13268
   7047.00        0.00098        0.13341
   7048.00        0.00049        0.13409
   7049.00        0.00000        0.13474
   7050.00       -0.00049        0.13535
   7051.00       -0.00098        0.13593
   7052.00       -0.00146        0.13647
   7053.00       -0.00195        0.13699
   7054.00       -0.00244        0.13748
   7055.00       -0.00293        0.13795
   7056.00       -0.00342        0.13841
   7057.00       -0.00391        0.13885
   7058.00       -0.00439        0.13930
   7059.00       -0.00488        0.13972
   7060.00       -0.00537        0.14015
   7061.00       -0.00586        0.14058
   7062.00       -0.00635        0.14101
   7063.00       -0.00684        0.14145
   7064.00       -0.00732        0.14191
   7065.00       -0.00781        0.14238
   7066.00       -0.00830        0.14287
   7067.00       -0.00879        0.14337
   7068.00       -0.00928        0.14391
   7069.00       -0.00977        0.14447
   7070.00       -0.01025        0.14505
   7071.00       -0.01074        0.14569
   7072.00       -0.01074        0.14635
   7073.00       -0.01074        0.14705
   7074.00       -0.01074        0.14778
   7075.00       -0.01074        0.14857
   7076.00       -0.01074        0.14940
   7077.00       -0.01074        0.15028
   7078.00       -0.01074        0.15121
   7079.00       -0.01074        0.15219
   7080.00       -0.01074        0.15323
   7081.00       -0.01074        0.15431
   7082.00       -0.01074        0.15546
   7083.00       -0.01074        0.15665
   7084.00       -0.01074        0.15790
   7085.00       -0.01074        0.15921
   7086.00       -0.01074        0.16058
   7087.00       -0.01074        0.16202
   7088.00       -0.01074        0.16350
   7089.00       -0.01074        0.16504
   7090.00       -0.01074        0.16664
   7091.00       -0.01074        0.16829
   7092.00       -0.01074        0.17000
   7093.00       -0.01074        0.17175
   7094.00       -0.01074        0.17357
   7095.00       -0.01074        0.17545
   7096.00       -0.01074        0.17735
   7097.00       -0.01074        0.17932
   7098.00       -0.01123        0.18132
   7099.00       -0.01172        0.18338
   7100.00       -0.01221        0.18547
   7101.00       -0.01270        0.18759
   7102.00       -0.01318        0.18976
   7103.00       -0.01367        0.19196
   7104.00       -0.01416        0.19418
   7105.00       -0.01465        0.19643
   7106.00       -0.01514        0.19870
   7107.00       -0.01562        0.20099
   7108.00       -0.01611        0.20329
   7109.00       -0.01660        0.20560
   7110.00       -0.01709        0.20792
   7111.00       -0.01758        0.21024
   7112.00       -0.01807        0.21255
   7113.00       -0.01855        0.21486
   7114.00       -0.01904        0.21716
   7115.00       -0.01953        0.21944
   7116.00       -0.02002        0.22171
   7117.00       -0.02051        0.22394
   7118.00       -0.02100        0.22615
   7119.00       -0.02148        0.22832
   7120.00       -0.02197        0.23045
   7121.00       -0.02246        0.23254
   7122.00       -0.02295        0.23457
   7123.00       -0.02295        0.23656
   7124.00       -0.02295        0.23848
   7125.00       -0.02295        0.24034
   7126.00       -0.02295        0.24214
   7127.00       -0.02295        0.24385
   7128.00       -0.02295        0.24550
   7129.00       -0.02295        0.24706
   7130.00       -0.02295        0.24854
   7131.00       -0.02295        0.24991
   7132.00       -0.02295        0.25121
   7133.00       -0.02295        0.25240
   7134.00       -0.02295        0.25348
   7135.00       -0.02295        0.25446
   7136.00       -0.02295        0.25533
   7137.00       -0.02295        0.25607
   7138.00       -0.02295        0.25671
   7139.00       -0.02295        0.25723
   7140.00       -0.02295        0.25763
   7141.00       -0.02295        0.25789
   7142.00       -0.02295        0.25803
   7143.00       -0.02295        0.25804
   7144.00       -0.02295        0.25792
   7145.00       -0.02295        0.25766
   7146.00       -0.02295        0.25726
   7147.00       -0.02295        0.25673
   7148.00       -0.02295        0.25607
   7149.00       -0.02295        0.25526
   7150.00       -0.02246        0.25430
   7151.00       -0.02197        0.25322
   7152.00       -0.02148        0.25200
   7153.00       -0.02100        0.25063
   7154.00       -0.02051        0.24911
   7155.00       -0.02002        0.24747
   7156.00       -0.01953        0.24568
   7157.00       -0.01904        0.24377
   7158.00       -0.01855        0.24171
   7159.00       -0.01807        0.23952
   7160.00       -0.01758        0.23721
   7161.00       -0.01709        0.23476
   7162.00       -0.01660        0.23218
   7163.00       -0.01611        0.22949
   7164.00       -0.01562        0.22667
   7165.00       -0.01514        0.22374
   7166.00       -0.01465        0.22069
   7167.00       -0.01416        0.21753
   7168.00       -0.01367        0.21426
   7169.00       -0.01318        0.21091
   7170.00       -0.01270        0.20744
   7171.00       -0.01221        0.20389
   7172.00       -0.01172        0.20024
   7173.00       -0.01123        0.19650
   7174.00       -0.01074        0.19270
   7175.00       -0.01025        0.18881
   7176.00       -0.00977        0.18486
   7177.00       -0.00928        0.18085
   7178.00       -0.00879        0.17677
   7179.00       -0.00830        0.17264
   7180.00       -0.00781        0.16846
   7181.00       -0.00732        0.16425
   7182.00       -0.00684        0.15999
   7183.00       -0.00635        0.15569
   7184.00       -0.00586        0.15138
   7185.00       -0.00537        0.14703
   7186.00       -0.00488        0.14268
   7187.00       -0.00439        0.13832
   7188.00       -0.00391        0.13396
   7189.00       -0.00342        0.12959
   7190.00       -0.00342        0.12523
   7191.00       -0.00342        0.12086
   7192.00       -0.00342        0.11653
   7193.00       -0.00342        0.11221
   7194.00       -0.00342        0.10791
   7195.00       -0.00342        0.10365
   7196.00       -0.00342        0.09943
   7197.00       -0.00342        0.09523
   7198.00       -0.00342        0.09106
   7199.00       -0.00342        0.08696
   7200.00       -0.00342        0.08290
   7201.00       -0.00342        0.07889
   7202.00       -0.00342        0.07494
   7203.00       -0.00342        0.07104
   7204.00       -0.00342        0.06721
   7205.00       -0.00342        0.06343
   7206.00       -0.00342        0.05972
   7207.00       -0.00342        0.05609
   7208.00       -0.00342        0.05252
   7209.00       -0.00342        0.04903
   7210.00       -0.00342        0.04559
   7211.00       -0.00342        0.04224
   7212.00       -0.00342        0.03897
   7213.00       -0.00293        0.03577
   7214.00       -0.00244        0.03262
   7215.00       -0.00195        0.02957
   7216.00       -0.00146        0.02660
   7217.00       -0.00098        0.02370
   7218.00       -0.00049        0.02087
   7219.00        0.00000        0.01811
   7220.00        0.00049        0.01543
   7221.00        0.00098        0.01283
   7222.00        0.00146        0.01028
   7223.00        0.00195        0.00783
   7224.00        0.00244        0.00543
   7225.00        0.00293        0.00310
   7226.00        0.00293        0.00082
   7227.00        0.00293       -0.00137
   7228.00        0.00293       -0.00351
   7229.00        0.00293       -0.00558
   7230.00        0.00293       -0.00761
   7231.00        0.00293       -0.00958
   7232.00        0.00293       -0.01149
   7233.00        0.00293       -0.01335
   7234.00        0.00293       -0.01515
   7235.00        0.00293       -0.01692
   7236.00        0.00293       -0.01863
   7237.00        0.00293       -0.02031
   7238.00        0.00293       -0.02193
   7239.00        0.00293       -0.02353
   7240.00        0.00293       -0.02507
   7241.00        0.00293       -0.02658
   7242.00        0.00293       -0.02806
   7243.00        0.00293       -0.02951
   7244.00        0.00293       -0.03093
   7245.00        0.00293       -0.03230
   7246.00        0.00293       -0.03366
   7247.00        0.00293       -0.03497
   7248.00        0.00293       -0.03627
   7249.00        0.00293       -0.03754
   7250.00        0.00293       -0.03877
   7251.00        0.00293       -0.03998
   7252.00        0.00293       -0.04115
   7253.00        0.00244       -0.04231
   7254.00        0.00195       -0.04343
   7255.00        0.00146       -0.04453
   7256.00        0.00098       -0.04559
   7257.00        0.00049       -0.04662
   7258.00        0.00000       -0.04761
   7259.00       -0.00049       -0.04857
   7260.00       -0.00098       -0.04950
   7261.00       -0.00146       -0.05037
   7262.00       -0.00195       -0.05122
   7263.00       -0.00244       -0.05202
   7264.00       -0.00293       -0.05276
   7265.00       -0.00342       -0.05347
   7266.00       -0.00391       -0.05411
   7267.00       -0.00439       -0.05470
   7268.00       -0.00488       -0.05524
   7269.00       -0.00537       -0.05569
   7270.00       -0.00586       -0.05611
   7271.00       -0.00635       -0.05643
   7272.00       -0.00684       -0.05669
   7273.00       -0.00732       -0.05687
   7274.00       -0.00781       -0.05696
   7275.00       -0.00830       -0.05698
   7276.00       -0.00879       -0.05688
   7277.00       -0.00928       -0.05670
   7278.00       -0.00928       -0.05643
   7279.00       -0.00928       -0.05605
   7280.00       -0.00928       -0.05556
   7281.00       -0.00928       -0.05495
   7282.00       -0.00928       -0.05423
   7283.00       -0.00928       -0.05339
   7284.00       -0.00928       -0.05241
   7285.00       -0.00928       -0.05133
   7286.00       -0.00928       -0.05009
   7287.00       -0.00928       -0.04874
   7288.00       -0.00928       -0.04723
   7289.00       -0.00928       -0.04558
   7290.00       -0.00879       -0.04378
   7291.00       -0.00830       -0.04182
   7292.00       -0.00781       -0.03973
   7293.00       -0.00732       -0.03748
   7294.00       -0.00684       -0.03506
   7295.00       -0.00635       -0.03249
   7296.00       -0.00586       -0.02975
   7297.00       -0.00537       -0.02686
   7298.00       -0.00488       -0.02379
   7299.00       -0.00439       -0.02054
   7300.00       -0.00342       -0.01714
   7301.00       -0.00244       -0.01357
   7302.00       -0.00146       -0.00983
   7303.00       -0.00049       -0.00594
   7304.00        0.00049       -0.00186
   7305.00        0.00146        0.00238
   7306.00        0.00244        0.00679
   7307.00        0.00342        0.01135
   7308.00        0.00439        0.01608
   7309.00        0.00537        0.02097
   7310.00        0.00635        0.02600
   7311.00        0.00732        0.03120
   7312.00        0.00830        0.03654
   7313.00        0.00928        0.04204
   7314.00        0.01025        0.04767
   7315.00        0.01123        0.05344
   7316.00        0.01221        0.05934
   7317.00        0.01318        0.06537
   7318.00        0.01416        0.07153
   7319.00        0.01514        0.07780
   7320.00        0.01611        0.08418
   7321.00        0.01709        0.09067
   7322.00        0.01807        0.09726
   7323.00        0.01904        0.10394
   7324.00        0.02002        0.11072
   7325.00        0.02100        0.11757
   7326.00        0.02197        0.12450
   7327.00        0.02295        0.13148
   7328.00        0.02393        0.13853
   7329.00        0.02490        0.14563
   7330.00        0.02588        0.15279
   7331.00        0.02686        0.15996
   7332.00        0.02783        0.16718
   7333.00        0.02881        0.17441
   7334.00        0.02979        0.18166
   7335.00        0.03027        0.18890
   7336.00        0.03076        0.19615
   7337.00        0.03125        0.20338
   7338.00        0.03174        0.21062
   7339.00        0.03223        0.21780
   7340.00        0.03271        0.22498
   7341.00        0.03320        0.23210
   7342.00        0.03369        0.23918
   7343.00        0.03369        0.24620
   7344.00        0.03369        0.25316
   7345.00        0.03369        0.26006
   7346.00        0.03369        0.26688
   7347.00        0.03369        0.27362
   7348.00        0.03369        0.28027
   7349.00        0.03369        0.28682
   7350.00        0.03320        0.29327
   7351.00        0.03271        0.29964
   7352.00        0.03223        0.30586
   7353.00        0.03174        0.31200
   7354.00        0.03125        0.31799
   7355.00        0.03076        0.32387
   7356.00        0.03027        0.32961
   7357.00        0.02930        0.33522
   7358.00        0.02832        0.34068
   7359.00        0.02734        0.34601
   7360.00        0.02637        0.35120
   7361.00        0.02539        0.35623
   7362.00        0.02441        0.36110
   7363.00        0.02344        0.36583
   7364.00        0.02246        0.37039
   7365.00        0.02100        0.37480
   7366.00        0.01953        0.37906
   7367.00        0.01807        0.38315
   7368.00        0.01660        0.38707
   7369.00        0.01514        0.39082
   7370.00        0.01367        0.39442
   7371.00        0.01221        0.39786
   7372.00        0.01074        0.40112
   7373.00        0.00928        0.40422
   7374.00        0.00781        0.40717
   7375.00        0.00635        0.40994
   7376.00        0.00488        0.41255
   7377.00        0.00342        0.41499
   7378.00        0.00195        0.41728
   7379.00        0.00049        0.41942
   7380.00       -0.00098        0.42139
   7381.00       -0.00244        0.42320
   7382.00       -0.00391        0.42485
   7383.00       -0.00537        0.42636
   7384.00       -0.00684        0.42772
   7385.00       -0.00781        0.42894
   7386.00       -0.00879        0.42999
   7387.00       -0.00977        0.43092
   7388.00       -0.01074        0.43172
   7389.00       -0.01172        0.43237
   7390.00       -0.01270        0.43289
   7391.00       -0.01367        0.43327
   7392.00       -0.01465        0.43353
   7393.00       -0.01562        0.43369
   7394.00       -0.01660        0.43370
   7395.00       -0.01709        0.43361
   7396.00       -0.01758        0.43340
   7397.00       -0.01807        0.43309
   7398.00       -0.01855        0.43266
   7399.00       -0.01904        0.43214
   7400.00       -0.01953        0.43152
   7401.00       -0.02002        0.43080
   7402.00       -0.02002        0.42998
   7403.00       -0.02002        0.42908
   7404.00       -0.02002        0.42810
   7405.00       -0.02002        0.42703
   7406.00       -0.02002        0.42589
   7407.00       -0.02002        0.42467
   7408.00       -0.02002        0.42339
   7409.00       -0.02002        0.42203
   7410.00       -0.02002        0.42061
   7411.00       -0.01953        0.41911
   7412.00       -0.01904        0.41757
   7413.00       -0.01855        0.41597
   7414.00       -0.01807        0.41432
   7415.00       -0.01758        0.41261
   7416.00       -0.01709        0.41087
   7417.00       -0.01660        0.40907
   7418.00       -0.01611        0.40724
   7419.00       -0.01562        0.40536
   7420.00       -0.01514        0.40346
   7421.00       -0.01465        0.40150
   7422.00       -0.01416        0.39954
   7423.00       -0.01367        0.39752
   7424.00       -0.01318        0.39549
   7425.00       -0.01270        0.39343
   7426.00       -0.01221        0.39134
   7427.00       -0.01172        0.38924
   7428.00       -0.01123        0.38712
   7429.00       -0.01074        0.38498
   7430.00       -0.01025        0.38283
   7431.00       -0.00977        0.38065
   7432.00       -0.00928        0.37846
   7433.00       -0.00879        0.37627
   7434.00       -0.00830        0.37405
   7435.00       -0.00781        0.37184
   7436.00       -0.00732        0.36963
   7437.00       -0.00684        0.36740
   7438.00       -0.00635        0.36516
   7439.00       -0.00586        0.36292
   7440.00       -0.00586        0.36067
   7441.00       -0.00586        0.35843
   7442.00       -0.00586        0.35619
   7443.00       -0.00586        0.35394
   7444.00       -0.00586        0.35168
   7445.00       -0.00586        0.34944
   7446.00       -0.00586        0.34718
   7447.00       -0.00586        0.34494
   7448.00       -0.00586        0.34268
   7449.00       -0.00586        0.34044
   7450.00       -0.00586        0.33820
   7451.00       -0.00635        0.33595
   7452.00       -0.00684        0.33371
   7453.00       -0.00732        0.33147
   7454.00       -0.00781        0.32922
   7455.00       -0.00830        0.32698
   7456.00       -0.00879        0.32474
   7457.00       -0.00928        0.32249
   7458.00       -0.00977        0.32027
   7459.00       -0.01025        0.31802
   7460.00       -0.01074        0.31578
   7461.00       -0.01123        0.31354
   7462.00       -0.01172        0.31129
   7463.00       -0.01221        0.30905
   7464.00       -0.01270        0.30681
   7465.00       -0.01318        0.30455
   7466.00       -0.01367        0.30229
   7467.00       -0.01416        0.30003
   7468.00       -0.01465        0.29778
   7469.00       -0.01562        0.29550
   7470.00       -0.01660        0.29323
   7471.00       -0.01758        0.29094
   7472.00       -0.01855        0.28865
   7473.00       -0.01904        0.28635
   7474.00       -0.01953        0.28404
   7475.00       -0.02002        0.28172
   7476.00       -0.02051        0.27939
   7477.00       -0.02100        0.27705
   7478.00       -0.02148        0.27469
   7479.00       -0.02197        0.27232
   7480.00       -0.02246        0.26994
   7481.00       -0.02295        0.26755
   7482.00       -0.02344        0.26514
   7483.00       -0.02393        0.26271
   7484.00       -0.02441        0.26027
   7485.00       -0.02490        0.25781
   7486.00       -0.02539        0.25534
   7487.00       -0.02588        0.25285
   7488.00       -0.02637        0.25035
   7489.00       -0.02686        0.24782
   7490.00       -0.02686        0.24529
   7491.00       -0.02686        0.24272
   7492.00       -0.02686        0.24016
   7493.00       -0.02686        0.23756
   7494.00       -0.02686        0.23495
   7495.00       -0.02686        0.23233
   7496.00       -0.02686        0.22969
   7497.00       -0.02686        0.22704
   7498.00       -0.02686        0.22437
   7499.00       -0.02637        0.22168
   7500.00       -0.02588        0.21899
   7501.00       -0.02539        0.21628
   7502.00       -0.02490        0.21356
   7503.00       -0.02441        0.21083
   7504.00       -0.02393        0.20810
   7505.00       -0.02344        0.20534
   7506.00       -0.02295        0.20259
   7507.00       -0.02246        0.19983
   7508.00       -0.02148        0.19707
   7509.00       -0.02051        0.19431
   7510.00       -0.01953        0.19154
   7511.00       -0.01855        0.18880
   7512.00       -0.01758        0.18604
   7513.00       -0.01660        0.18329
   7514.00       -0.01562        0.18054
   7515.00       -0.01465        0.17781
   7516.00       -0.01367        0.17509
   7517.00       -0.01270        0.17239
   7518.00       -0.01172        0.16971
   7519.00       -0.01025        0.16704
   7520.00       -0.00879        0.16440
   7521.00       -0.00732        0.16179
   7522.00       -0.00586        0.15919
   7523.00       -0.00439        0.15665
   7524.00       -0.00293        0.15411
   7525.00       -0.00146        0.15163
   7526.00        0.00000        0.14917
   7527.00        0.00146        0.14676
   7528.00        0.00293        0.14439
   7529.00        0.00439        0.14207
   7530.00        0.00586        0.13980
   7531.00        0.00732        0.13759
   7532.00        0.00879        0.13542
   7533.00        0.01025        0.13332
   7534.00        0.01172        0.13126
   7535.00        0.01270        0.12927
   7536.00        0.01367        0.12735
   7537.00        0.01465        0.12550
   7538.00        0.01562        0.12372
   7539.00        0.01660        0.12199
   7540.00        0.01758        0.12036
   7541.00        0.01855        0.11879
   7542.00        0.01953        0.11731
   7543.00        0.02051        0.11591
   7544.00        0.02148        0.11458
   7545.00        0.02246        0.11333
   7546.00        0.02344        0.11217
   7547.00        0.02441        0.11110
   7548.00        0.02539        0.11011
   7549.00        0.02588        0.10922
   7550.00        0.02637        0.10841
   7551.00        0.02686        0.10770
   7552.00        0.02734        0.10707
   7553.00        0.02783        0.10654
   7554.00        0.02832        0.10609
   7555.00        0.02881        0.10574
   7556.00        0.02930        0.10548
   7557.00        0.02979        0.10533
   7558.00        0.03027        0.10527
   7559.00        0.03076        0.10529
   7560.00        0.03125        0.10541
   7561.00        0.03125        0.10562
   7562.00        0.03125        0.10594
   7563.00        0.03125        0.10634
   7564.00        0.03125        0.10683
   7565.00        0.03125        0.10741
   7566.00        0.03125        0.10808
   7567.00        0.03125        0.10884
   7568.00        0.03125        0.10968
   7569.00        0.03125        0.11063
   7570.00        0.03125        0.11165
   7571.00        0.03125        0.11275
   7572.00        0.03125        0.11394
   7573.00        0.03125        0.11520
   7574.00        0.03125        0.11655
   7575.00        0.03125        0.11797
   7576.00        0.03125        0.11948
   7577.00        0.03125        0.12105
   7578.00        0.03125        0.12270
   7579.00        0.03125        0.12442
   7580.00        0.03125        0.12621
   7581.00        0.03125        0.12805
   7582.00        0.03125        0.12997
   7583.00        0.03125        0.13196
   7584.00        0.03125        0.13400
   7585.00        0.03125        0.13611
   7586.00        0.03125        0.13828
   7587.00        0.03125        0.14049
   7588.00        0.03125        0.14276
   7589.00        0.03076        0.14510
   7590.00        0.03027        0.14746
   7591.00        0.02979        0.14989
   7592.00        0.02930        0.15236
   7593.00        0.02881        0.15488
   7594.00        0.02832        0.15744
   7595.00        0.02783        0.16005
   7596.00        0.02734        0.16269
   7597.00        0.02686        0.16537
   7598.00        0.02637        0.16811
   7599.00        0.02588        0.17085
   7600.00        0.02539        0.17366
   7601.00        0.02490        0.17648
   7602.00        0.02441        0.17934
   7603.00        0.02393        0.18224
   7604.00        0.02344        0.18517
   7605.00        0.02295        0.18811
   7606.00        0.02246        0.19110
   7607.00        0.02197        0.19411
   7608.00        0.02148        0.19716
   7609.00        0.02100        0.20023
   7610.00        0.02051        0.20332
   7611.00        0.02002        0.20644
   7612.00        0.01953        0.20958
   7613.00        0.01904        0.21275
   7614.00        0.01855        0.21596
   7615.00        0.01807        0.21918
   7616.00        0.01758        0.22243
   7617.00        0.01709        0.22569
   7618.00        0.01660        0.22899
   7619.00        0.01611        0.23232
   7620.00        0.01562        0.23566
   7621.00        0.01514        0.23903
   7622.00        0.01465        0.24243
   7623.00        0.01416        0.24585
   7624.00        0.01367        0.24930
   7625.00        0.01318        0.25278
   7626.00        0.01270        0.25627
   7627.00        0.01221        0.25980
   7628.00        0.01172        0.26334
   7629.00        0.01123        0.26692
   7630.00        0.01074        0.27052
   7631.00        0.01025        0.27414
   7632.00        0.00977        0.27780
   7633.00        0.00928        0.28148
   7634.00        0.00879        0.28517
   7635.00        0.00781        0.28891
   7636.00        0.00684        0.29266
   7637.00        0.00586        0.29645
   7638.00        0.00488        0.30025
   7639.00        0.00391        0.30409
   7640.00        0.00293        0.30794
   7641.00        0.00195        0.31183
   7642.00        0.00098        0.31573
   7643.00        0.00000        0.31966
   7644.00       -0.00098        0.32361
   7645.00       -0.00195        0.32759
   7646.00       -0.00293        0.33159
   7647.00       -0.00391        0.33560
   7648.00       -0.00488        0.33965
   7649.00       -0.00586        0.34369
   7650.00       -0.00684        0.34776
   7651.00       -0.00781        0.35185
   7652.00       -0.00879        0.35596
   7653.00       -0.00977        0.36008
   7654.00       -0.01074        0.36420
   7655.00       -0.01172        0.36833
   7656.00       -0.01270        0.37248
   7657.00       -0.01367        0.37663
   7658.00       -0.01465        0.38078
   7659.00       -0.01562        0.38495
   7660.00       -0.01611        0.38910
   7661.00       -0.01660        0.39325
   7662.00       -0.01709        0.39740
   7663.00       -0.01758        0.40155
   7664.00       -0.01807        0.40569
   7665.00       -0.01855        0.40981
   7666.00       -0.01904        0.41391
   7667.00       -0.01953        0.41800
   7668.00       -0.02002        0.42206
   7669.00       -0.02051        0.42610
   7670.00       -0.02100        0.43011
   7671.00       -0.02148        0.43411
   7672.00       -0.02148        0.43806
   7673.00       -0.02148        0.44199
   7674.00       -0.02148        0.44586
   7675.00       -0.02148        0.44971
   7676.00       -0.02148        0.45349
   7677.00       -0.02148        0.45724
   7678.00       -0.02148        0.46094
   7679.00       -0.02148        0.46457
   7680.00       -0.02148        0.46815
   7681.00       -0.02148        0.47168
   7682.00       -0.02148        0.47514
   7683.00       -0.02100        0.47853
   7684.00       -0.02051        0.48184
   7685.00       -0.02002        0.48509
   7686.00       -0.01953        0.48827
   7687.00       -0.01904        0.49135
   7688.00       -0.01855        0.49435
   7689.00       -0.01807        0.49728
   7690.00       -0.01758        0.50011
   7691.00       -0.01709        0.50285
   7692.00       -0.01660        0.50551
   7693.00       -0.01611        0.50806
   7694.00       -0.01562        0.51051
   7695.00       -0.01514        0.51286
   7696.00       -0.01465        0.51511
   7697.00       -0.01416        0.51726
   7698.00       -0.01318        0.51929
   7699.00       -0.01221        0.52121
   7700.00       -0.01123        0.52303
   7701.00       -0.01025        0.52472
   7702.00       -0.00928        0.52631
   7703.00       -0.00830        0.52777
   7704.00       -0.00732        0.52911
   7705.00       -0.00635        0.53035
   7706.00       -0.00537        0.53145
   7707.00       -0.00439        0.53244
   7708.00       -0.00342        0.53331
   7709.00       -0.00244        0.53404
   7710.00       -0.00195        0.53467
   7711.00       -0.00146        0.53516
   7712.00       -0.00098        0.53552
   7713.00       -0.00049        0.53577
   7714.00        0.00000        0.53587
   7715.00        0.00049        0.53587
   7716.00        0.00098        0.53574
   7717.00        0.00146        0.53549
   7718.00        0.00195        0.53511
   7719.00        0.00244        0.53461
   7720.00        0.00293        0.53398
   7721.00        0.00342        0.53323
   7722.00        0.00391        0.53236
   7723.00        0.00439        0.53137
   7724.00        0.00488        0.53027
   7725.00        0.00488        0.52905
   7726.00        0.00488        0.52771
   7727.00        0.00488        0.52626
   7728.00        0.00488        0.52470
   7729.00        0.00488        0.52303
   7730.00        0.00488        0.52124
   7731.00        0.00488        0.51936
   7732.00        0.00488        0.51736
   7733.00        0.00488        0.51527
   7734.00        0.00488        0.51308
   7735.00        0.00488        0.51079
   7736.00        0.00488        0.50841
   7737.00        0.00488        0.50594
   7738.00        0.00488        0.50337
   7739.00        0.00488        0.50072
   7740.00        0.00439        0.49799
   7741.00        0.00391        0.49516
   7742.00        0.00342        0.49228
   7743.00        0.00293        0.48930
   7744.00        0.00244        0.48627
   7745.00        0.00195        0.48315
   7746.00        0.00146        0.47997
   7747.00        0.00098        0.47673
   7748.00        0.00049        0.47342
   7749.00        0.00000        0.47006
   7750.00       -0.00049        0.46664
   7751.00       -0.00098        0.46318
   7752.00       -0.00146        0.45967
   7753.00       -0.00195        0.45612
   7754.00       -0.00244        0.45250
   7755.00       -0.00293        0.44887
   7756.00       -0.00342        0.44519
   7757.00       -0.00391        0.44148
   7758.00       -0.00439        0.43773
   7759.00       -0.00488        0.43396
   7760.00       -0.00537        0.43018
   7761.00       -0.00586        0.42635
   7762.00       -0.00635        0.42252
   7763.00       -0.00635        0.41867
   7764.00       -0.00635        0.41479
   7765.00       -0.00635        0.41092
   7766.00       -0.00635        0.40703
   7767.00       -0.00635        0.40314
   7768.00       -0.00635        0.39925
   7769.00       -0.00635        0.39534
   7770.00       -0.00635        0.39145
   7771.00       -0.00635        0.38754
   7772.00       -0.00635        0.38365
   7773.00       -0.00635        0.37976
   7774.00       -0.00635        0.37589
   7775.00       -0.00635        0.37201
   7776.00       -0.00635        0.36816
   7777.00       -0.00635        0.36432
   7778.00       -0.00635        0.36049
   7779.00       -0.00635        0.35666
   7780.00       -0.00635        0.35286
   7781.00       -0.00635        0.34909
   7782.00       -0.00635        0.34532
   7783.00       -0.00635        0.34158
   7784.00       -0.00635        0.33786
   7785.00       -0.00635        0.33415
   7786.00       -0.00635        0.33047
   7787.00       -0.00635        0.32683
   7788.00       -0.00635        0.32320
   7789.00       -0.00635        0.31960
   7790.00       -0.00635        0.31601
   7791.00       -0.00635        0.31245
   7792.00       -0.00586        0.30891
   7793.00       -0.00537        0.30540
   7794.00       -0.00488        0.30191
   7795.00       -0.00439        0.29846
   7796.00       -0.00391        0.29503
   7797.00       -0.00342        0.29161
   7798.00       -0.00342        0.28822
   7799.00       -0.00342        0.28487
   7800.00       -0.00342        0.28152
   7801.00       -0.00342        0.27820
   7802.00       -0.00342        0.27490
   7803.00       -0.00342        0.27164
   7804.00       -0.00342        0.26839
   7805.00       -0.00342        0.26515
   7806.00       -0.00342        0.26193
   7807.00       -0.00342        0.25874
   7808.00       -0.00342        0.25557
   7809.00       -0.00342        0.25241
   7810.00       -0.00342        0.24928
   7811.00       -0.00342        0.24615
   7812.00       -0.00342        0.24306
   7813.00       -0.00342        0.23996
   7814.00       -0.00342        0.23689
   7815.00       -0.00342        0.23383
   7816.00       -0.00342        0.23079
   7817.00       -0.00342        0.22775
   7818.00       -0.00342        0.22473
   7819.00       -0.00342        0.22173
   7820.00       -0.00342        0.21872
   7821.00       -0.00342        0.21573
   7822.00       -0.00342        0.21275
   7823.00       -0.00342        0.20979
   7824.00       -0.00342        0.20683
   7825.00       -0.00342        0.20387
   7826.00       -0.00342        0.20094
   7827.00       -0.00342        0.19800
   7828.00       -0.00342        0.19508
   7829.00       -0.00342        0.19217
   7830.00       -0.00342        0.18925
   7831.00       -0.00342        0.18636
   7832.00       -0.00342        0.18347
   7833.00       -0.00342        0.18059
   7834.00       -0.00342        0.17772
   7835.00       -0.00342        0.17485
   7836.00       -0.00342        0.17200
   7837.00       -0.00342        0.16916
   7838.00       -0.00342        0.16632
   7839.00       -0.00342        0.16350
   7840.00       -0.00342        0.16069
   7841.00       -0.00342        0.15790
   7842.00       -0.00342        0.15511
   7843.00       -0.00342        0.15234
   7844.00       -0.00342        0.14960
   7845.00       -0.00342        0.14687
   7846.00       -0.00342        0.14415
   7847.00       -0.00342        0.14145
   7848.00       -0.00342        0.13876
   7849.00       -0.00342        0.13612
   7850.00       -0.00391        0.13348
   7851.00       -0.00439        0.13089
   7852.00       -0.00488        0.12831
   7853.00       -0.00537        0.12575
   7854.00       -0.00586        0.12323
   7855.00       -0.00635        0.12074
   7856.00       -0.00684        0.11829
   7857.00       -0.00732        0.11588
   7858.00       -0.00781        0.11349
   7859.00       -0.00830        0.11115
   7860.00       -0.00879        0.10884
   7861.00       -0.00928        0.10658
   7862.00       -0.00928        0.10437
   7863.00       -0.00928        0.10219
   7864.00       -0.00928        0.10007
   7865.00       -0.00928        0.09799
   7866.00       -0.00928        0.09598
   7867.00       -0.00928        0.09401
   7868.00       -0.00928        0.09209
   7869.00       -0.00928        0.09024
   7870.00       -0.00928        0.08844
   7871.00       -0.00928        0.08670
   7872.00       -0.00928        0.08502
   7873.00       -0.00928        0.08340
   7874.00       -0.00928        0.08185
   7875.00       -0.00928        0.08037
   7876.00       -0.00928        0.07895
   7877.00       -0.00928        0.07761
   7878.00       -0.00928        0.07632
   7879.00       -0.00928        0.07512
   7880.00       -0.00928        0.07399
   7881.00       -0.00928        0.07294
   7882.00       -0.00928        0.07195
   7883.00       -0.00928        0.07103
   7884.00       -0.00928        0.07019
   7885.00       -0.00928        0.06943
   7886.00       -0.00928        0.06874
   7887.00       -0.00977        0.06813
   7888.00       -0.01025        0.06761
   7889.00       -0.01074        0.06715
   7890.00       -0.01123        0.06677
   7891.00       -0.01172        0.06647
   7892.00       -0.01221        0.06625
   7893.00       -0.01270        0.06610
   7894.00       -0.01318        0.06602
   7895.00       -0.01367        0.06604
   7896.00       -0.01416        0.06612
   7897.00       -0.01465        0.06627
   7898.00       -0.01514        0.06648
   7899.00       -0.01562        0.06679
   7900.00       -0.01611        0.06715
   7901.00       -0.01660        0.06760
   7902.00       -0.01709        0.06810
   7903.00       -0.01758        0.06868
   7904.00       -0.01807        0.06932
   7905.00       -0.01855        0.07002
   7906.00       -0.01904        0.07079
   7907.00       -0.01953        0.07161
   7908.00       -0.01953        0.07251
   7909.00       -0.01953        0.07344
   7910.00       -0.01953        0.07445
   7911.00       -0.01953        0.07550
   7912.00       -0.01953        0.07660
   7913.00       -0.01953        0.07776
   7914.00       -0.01953        0.07895
   7915.00       -0.01953        0.08020
   7916.00       -0.01953        0.08150
   7917.00       -0.01953        0.08282
   7918.00       -0.01953        0.08418
   7919.00       -0.01953        0.08559
   7920.00       -0.01953        0.08704
   7921.00       -0.01953        0.08850
   7922.00       -0.01953        0.09000
   7923.00       -0.01953        0.09154
   7924.00       -0.01953        0.09308
   7925.00       -0.01953        0.09467
   7926.00       -0.01953        0.09627
   7927.00       -0.01953        0.09789
   7928.00       -0.01953        0.09952
   7929.00       -0.01953        0.10118
   7930.00       -0.01953        0.10284
   7931.00       -0.01953        0.10452
   7932.00       -0.01953        0.10622
   7933.00       -0.01953        0.10793
   7934.00       -0.01953        0.10963
   7935.00       -0.01953        0.11136
   7936.00       -0.01953        0.11307
   7937.00       -0.01953        0.11481
   7938.00       -0.01953        0.11653
   7939.00       -0.01953        0.11826
   7940.00       -0.01953        0.12000
   7941.00       -0.01953        0.12172
   7942.00       -0.01953        0.12346
   7943.00       -0.01953        0.12518
   7944.00       -0.01953        0.12692
   7945.00       -0.01953        0.12865
   7946.00       -0.01953        0.13037
   7947.00       -0.01953        0.13210
   7948.00       -0.01953        0.13380
   7949.00       -0.01953        0.13553
   7950.00       -0.01904        0.13724
   7951.00       -0.01855        0.13896
   7952.00       -0.01807        0.14067
   7953.00       -0.01758        0.14236
   7954.00       -0.01709        0.14407
   7955.00       -0.01660        0.14578
   7956.00       -0.01611        0.14749
   7957.00       -0.01562        0.14919
   7958.00       -0.01514        0.15089
   7959.00       -0.01465        0.15260
   7960.00       -0.01416        0.15431
   7961.00       -0.01367        0.15602
   7962.00       -0.01318        0.15775
   7963.00       -0.01270        0.15947
   7964.00       -0.01221        0.16119
   7965.00       -0.01172        0.16292
   7966.00       -0.01123        0.16467
   7967.00       -0.01074        0.16641
   7968.00       -0.01025        0.16818
   7969.00       -0.00928        0.16995
   7970.00       -0.00830        0.17174
   7971.00       -0.00732        0.17354
   7972.00       -0.00635        0.17535
   7973.00       -0.00537        0.17719
   7974.00       -0.00439        0.17903
   7975.00       -0.00342        0.18089
   7976.00       -0.00244        0.18277
   7977.00       -0.00146        0.18468
   7978.00       -0.00049        0.18660
   7979.00        0.00049        0.18854
   7980.00        0.00146        0.19051
   7981.00        0.00244        0.19249
   7982.00        0.00342        0.19449
   7983.00        0.00439        0.19652
   7984.00        0.00537        0.19858
   7985.00        0.00635        0.20065
   7986.00        0.00732        0.20276
   7987.00        0.00830        0.20488
   7988.00        0.00928        0.20703
   7989.00        0.01025        0.20920
   7990.00        0.01123        0.21140
   7991.00        0.01221        0.21361
   7992.00        0.01318        0.21585
   7993.00        0.01416        0.21812
   7994.00        0.01514        0.22040
   7995.00        0.01611        0.22272
   7996.00        0.01709        0.22504
   7997.00        0.01807        0.22739
   7998.00        0.01904        0.22975
   7999.00        0.02002        0.23213
   8000.00        0.02051        0.23453
   8001.00        0.02100        0.23694
   8002.00        0.02148        0.23935
   8003.00        0.02197        0.24179
   8004.00        0.02246        0.24423
   8005.00        0.02295        0.24669
   8006.00        0.02344        0.24915
   8007.00        0.02393        0.25160
   8008.00        0.02441        0.25407
   8009.00        0.02490        0.25653
   8010.00        0.02539        0.25900
   8011.00        0.02588        0.26146
   8012.00        0.02637        0.26392
   8013.00        0.02686        0.26636
   8014.00        0.02734        0.26880
   8015.00        0.02783        0.27121
   8016.00        0.02832        0.27362
   8017.00        0.02832        0.27600
   8018.00        0.02832        0.27837
   8019.00        0.02832        0.28072
   8020.00        0.02832        0.28302
   8021.00        0.02832        0.28531
   8022.00        0.02832        0.28757
   8023.00        0.02832        0.28979
   8024.00        0.02832        0.29198
   8025.00        0.02832        0.29413
   8026.00        0.02832        0.29623
   8027.00        0.02832        0.29829
   8028.00        0.02832        0.30031
   8029.00        0.02832        0.30228
   8030.00        0.02832        0.30418
   8031.00        0.02832        0.30605
   8032.00        0.02832        0.30786
   8033.00        0.02832        0.30960
   8034.00        0.02783        0.31129
   8035.00        0.02734        0.31291
   8036.00        0.02686        0.31447
   8037.00        0.02637        0.31596
   8038.00        0.02588        0.31738
   8039.00        0.02539        0.31873
   8040.00        0.02490        0.32001
   8041.00        0.02441        0.32121
   8042.00        0.02393        0.32234
   8043.00        0.02344        0.32339
   8044.00        0.02295        0.32436
   8045.00        0.02246        0.32526
   8046.00        0.02197        0.32605
   8047.00        0.02148        0.32678
   8048.00        0.02100        0.32742
   8049.00        0.02051        0.32797
   8050.00        0.02002        0.32845
   8051.00        0.01953        0.32881
   8052.00        0.01904        0.32912
   8053.00        0.01855        0.32932
   8054.00        0.01807        0.32942
   8055.00        0.01758        0.32945
   8056.00        0.01709        0.32938
   8057.00        0.01660        0.32922
   8058.00        0.01611        0.32896
   8059.00        0.01562        0.32863
   8060.00        0.01514        0.32819
   8061.00        0.01465        0.32767
   8062.00        0.01416        0.32704
   8063.00        0.01416        0.32634
   8064.00        0.01416        0.32553
   8065.00        0.01416        0.32465
   8066.00        0.01416        0.32367
   8067.00        0.01416        0.32260
   8068.00        0.01416        0.32143
   8069.00        0.01416        0.32018
   8070.00        0.01416        0.31885
   8071.00        0.01416        0.31741
   8072.00        0.01416        0.31590
   8073.00        0.01416        0.31430
   8074.00        0.01416        0.31262
   8075.00        0.01416        0.31085
   8076.00        0.01416        0.30901
   8077.00        0.01416        0.30707
   8078.00        0.01416        0.30505
   8079.00        0.01416        0.30296
   8080.00        0.01416        0.30078
   8081.00        0.01416        0.29854
   8082.00        0.01416        0.29620
   8083.00        0.01416        0.29381
   8084.00        0.01416        0.29134
   8085.00        0.01416        0.28879
   8086.00        0.01416        0.28616
   8087.00        0.01416        0.28348
   8088.00        0.01416        0.28073
   8089.00        0.01416        0.27791
   8090.00        0.01367        0.27502
   8091.00        0.01318        0.27208
   8092.00        0.01270        0.26907
   8093.00        0.01221        0.26601
   8094.00        0.01172        0.26288
   8095.00        0.01123        0.25970
   8096.00        0.01074        0.25647
   8097.00        0.01025        0.25319
   8098.00        0.00977        0.24985
   8099.00        0.00928        0.24646
   8100.00        0.00879        0.24303
   8101.00        0.00830        0.23956
   8102.00        0.00781        0.23604
   8103.00        0.00732        0.23248
   8104.00        0.00684        0.22890
   8105.00        0.00635        0.22527
   8106.00        0.00586        0.22160
   8107.00        0.00537        0.21790
   8108.00        0.00488        0.21417
   8109.00        0.00439        0.21042
   8110.00        0.00391        0.20665
   8111.00        0.00342        0.20285
   8112.00        0.00293        0.19902
   8113.00        0.00244        0.19519
   8114.00        0.00195        0.19133
   8115.00        0.00146        0.18747
   8116.00        0.00098        0.18359
   8117.00        0.00049        0.17970
   8118.00        0.00000        0.17581
   8119.00       -0.00049        0.17192
   8120.00       -0.00098        0.16801
   8121.00       -0.00146        0.16412
   8122.00       -0.00195        0.16023
   8123.00       -0.00244        0.15634
   8124.00       -0.00293        0.15247
   8125.00       -0.00342        0.14861
   8126.00       -0.00391        0.14476
   8127.00       -0.00439        0.14093
   8128.00       -0.00488        0.13712
   8129.00       -0.00537        0.13332
   8130.00       -0.00586        0.12955
   8131.00       -0.00635        0.12581
   8132.00       -0.00684        0.12209
   8133.00       -0.00732        0.11841
   8134.00       -0.00781        0.11476
   8135.00       -0.00830        0.11115
   8136.00       -0.00879        0.10757
   8137.00       -0.00928        0.10403
   8138.00       -0.00977        0.10054
   8139.00       -0.01025        0.09709
   8140.00       -0.01074        0.09370
   8141.00       -0.01123        0.09035
   8142.00       -0.01123        0.08705
   8143.00       -0.01123        0.08380
   8144.00       -0.01123        0.08061
   8145.00       -0.01123        0.07748
   8146.00       -0.01123        0.07440
   8147.00       -0.01123        0.07140
   8148.00       -0.01123        0.06844
   8149.00       -0.01123        0.06555
   8150.00       -0.01123        0.06273
   8151.00       -0.01123        0.05997
   8152.00       -0.01123        0.05728
   8153.00       -0.01123        0.05466
   8154.00       -0.01123        0.05209
   8155.00       -0.01123        0.04961
   8156.00       -0.01123        0.04720
   8157.00       -0.01123        0.04486
   8158.00       -0.01123        0.04259
   8159.00       -0.01123        0.04039
   8160.00       -0.01123        0.03827
   8161.00       -0.01123        0.03621
   8162.00       -0.01123        0.03423
   8163.00       -0.01123        0.03232
   8164.00       -0.01123        0.03049
   8165.00       -0.01123        0.02873
   8166.00       -0.01123        0.02704
   8167.00       -0.01123        0.02542
   8168.00       -0.01123        0.02388
   8169.00       -0.01123        0.02240
   8170.00       -0.01123        0.02100
   8171.00       -0.01123        0.01965
   8172.00       -0.01123        0.01839
   8173.00       -0.01123        0.01718
   8174.00       -0.01123        0.01605
   8175.00       -0.01123        0.01497
   8176.00       -0.01123        0.01396
   8177.00       -0.01123        0.01300
   8178.00       -0.01123        0.01212
   8179.00       -0.01123        0.01128
   8180.00       -0.01123        0.01050
   8181.00       -0.01123        0.00978
   8182.00       -0.01123        0.00911
   8183.00       -0.01123        0.00848
   8184.00       -0.01123        0.00790
   8185.00       -0.01123        0.00739
   8186.00       -0.01123        0.00690
   8187.00       -0.01123        0.00647
   8188.00       -0.01123        0.00607
   8189.00       -0.01123        0.00571
   8190.00       -0.01123        0.00539
   8191.00       -0.01123        0.00510
   8192.00       -0.01123        0.00484
   8193.00       -0.01123        0.00462
   8194.00       -0.01123        0.00443
   8195.00       -0.01123        0.00426
   8196.00       -0.01123        0.00412
   8197.00       -0.01123        0.00400
   8198.00       -0.01123        0.00391
   8199.00       -0.01123        0.00383
   8200.00       -0.01123        0.00377
   8201.00       -0.01123        0.00372
   8202.00       -0.01172        0.00371
   8203.00       -0.01221        0.00369
   8204.00       -0.01270        0.00371
   8205.00       -0.01318        0.00372
   8206.00       -0.01367        0.00375
   8207.00       -0.01416        0.00380
   8208.00       -0.01465        0.00385
   8209.00       -0.01514        0.00391
   8210.00       -0.01514        0.00398
   8211.00       -0.01514        0.00406
   8212.00       -0.01514        0.00415
   8213.00       -0.01514        0.00424
   8214.00       -0.01514        0.00435
   8215.00       -0.01514        0.00446
   8216.00       -0.01514        0.00458
   8217.00       -0.01514        0.00471
   8218.00       -0.01514        0.00485
   8219.00       -0.01514        0.00500
   8220.00       -0.01514        0.00517
   8221.00       -0.01514        0.00534
   8222.00       -0.01514        0.00552
   8223.00       -0.01514        0.00574
   8224.00       -0.01514        0.00595
   8225.00       -0.01514        0.00618
   8226.00       -0.01514        0.00642
   8227.00       -0.01514        0.00668
   8228.00       -0.01514        0.00697
   8229.00       -0.01514        0.00728
   8230.00       -0.01514        0.00761
   8231.00       -0.01562        0.00797
   8232.00       -0.01611        0.00833
   8233.00       -0.01660        0.00874
   8234.00       -0.01709        0.00917
   8235.00       -0.01758        0.00964
   8236.00       -0.01807        0.01013
   8237.00       -0.01855        0.01065
   8238.00       -0.01904        0.01122
   8239.00       -0.01953        0.01181
   8240.00       -0.02002        0.01245
   8241.00       -0.02051        0.01312
   8242.00       -0.02100        0.01382
   8243.00       -0.02148        0.01459
   8244.00       -0.02197        0.01537
   8245.00       -0.02197        0.01620
   8246.00       -0.02197        0.01709
   8247.00       -0.02197        0.01801
   8248.00       -0.02197        0.01898
   8249.00       -0.02197        0.01999
   8250.00       -0.02197        0.02106
   8251.00       -0.02197        0.02216
   8252.00       -0.02197        0.02332
   8253.00       -0.02197        0.02452
   8254.00       -0.02197        0.02576
   8255.00       -0.02197        0.02705
   8256.00       -0.02197        0.02840
   8257.00       -0.02197        0.02977
   8258.00       -0.02197        0.03120
   8259.00       -0.02197        0.03267
   8260.00       -0.02197        0.03418
   8261.00       -0.02197        0.03574
   8262.00       -0.02197        0.03734
   8263.00       -0.02197        0.03897
   8264.00       -0.02197        0.04063
   8265.00       -0.02197        0.04234
   8266.00       -0.02197        0.04408
   8267.00       -0.02197        0.04584
   8268.00       -0.02197        0.04764
   8269.00       -0.02197        0.04947
   8270.00       -0.02197        0.05130
   8271.00       -0.02197        0.05318
   8272.00       -0.02197        0.05505
   8273.00       -0.02197        0.05696
   8274.00       -0.02197        0.05887
   8275.00       -0.02197        0.06078
   8276.00       -0.02197        0.06271
   8277.00       -0.02197        0.06464
   8278.00       -0.02197        0.06656
   8279.00       -0.02197        0.06848
   8280.00       -0.02197        0.07039
   8281.00       -0.02197        0.07230
   8282.00       -0.02197        0.07417
   8283.00       -0.02197        0.07605
   8284.00       -0.02197        0.07788
   8285.00       -0.02197        0.07971
   8286.00       -0.02148        0.08150
   8287.00       -0.02100        0.08325
   8288.00       -0.02051        0.08498
   8289.00       -0.02002        0.08665
   8290.00       -0.01953        0.08830
   8291.00       -0.01904        0.08989
   8292.00       -0.01855        0.09143
   8293.00       -0.01807        0.09293
   8294.00       -0.01758        0.09438
   8295.00       -0.01709        0.09575
   8296.00       -0.01660        0.09708
   8297.00       -0.01611        0.09833
   8298.00       -0.01562        0.09952
   8299.00       -0.01514        0.10065
   8300.00       -0.01465        0.10170
   8301.00       -0.01367        0.10269
   8302.00       -0.01270        0.10359
   8303.00       -0.01172        0.10443
   8304.00       -0.01074        0.10519
   8305.00       -0.00977        0.10588
   8306.00       -0.00879        0.10649
   8307.00       -0.00781        0.10703
   8308.00       -0.00684        0.10747
   8309.00       -0.00586        0.10783
   8310.00       -0.00488        0.10812
   8311.00       -0.00391        0.10834
   8312.00       -0.00293        0.10847
   8313.00       -0.00195        0.10852
   8314.00       -0.00098        0.10851
   8315.00        0.00000        0.10840
   8316.00        0.00098        0.10822
   8317.00        0.00195        0.10797
   8318.00        0.00293        0.10765
   8319.00        0.00391        0.10725
   8320.00        0.00488        0.10678
   8321.00        0.00586        0.10625
   8322.00        0.00684        0.10565
   8323.00        0.00781        0.10498
   8324.00        0.00879        0.10426
   8325.00        0.00977        0.10347
   8326.00        0.01074        0.10265
   8327.00        0.01172        0.10175
   8328.00        0.01270        0.10081
   8329.00        0.01367        0.09982
   8330.00        0.01465        0.09879
   8331.00        0.01562        0.09772
   8332.00        0.01660        0.09660
   8333.00        0.01758        0.09546
   8334.00        0.01855        0.09430
   8335.00        0.01953        0.09309
   8336.00        0.02051        0.09187
   8337.00        0.02148        0.09062
   8338.00        0.02197        0.08936
   8339.00        0.02246        0.08809
   8340.00        0.02295        0.08679
   8341.00        0.02344        0.08551
   8342.00        0.02393        0.08421
   8343.00        0.02441        0.08292
   8344.00        0.02490        0.08162
   8345.00        0.02539        0.08032
   8346.00        0.02588        0.07906
   8347.00        0.02637        0.07779
   8348.00        0.02686        0.07654
   8349.00        0.02686        0.07530
   8350.00        0.02686        0.07408
   8351.00        0.02686        0.07289
   8352.00        0.02686        0.07173
   8353.00        0.02686        0.07059
   8354.00        0.02686        0.06947
   8355.00        0.02686        0.06841
   8356.00        0.02686        0.06735
   8357.00        0.02686        0.06635
   8358.00        0.02686        0.06537
   8359.00        0.02686        0.06444
   8360.00        0.02637        0.06354
   8361.00        0.02588        0.06268
   8362.00        0.02539        0.06187
   8363.00        0.02490        0.06110
   8364.00        0.02441        0.06036
   8365.00        0.02393        0.05968
   8366.00        0.02344        0.05904
   8367.00        0.02295        0.05844
   8368.00        0.02246        0.05788
   8369.00        0.02197        0.05736
   8370.00        0.02148        0.05688
   8371.00        0.02100        0.05646
   8372.00        0.02051        0.05606
   8373.00        0.02002        0.05571
   8374.00        0.01953        0.05540
   8375.00        0.01904        0.05513
   8376.00        0.01855        0.05490
   8377.00        0.01807        0.05470
   8378.00        0.01758        0.05453
   8379.00        0.01709        0.05440
   8380.00        0.01660        0.05431
   8381.00        0.01611        0.05423
   8382.00        0.01562        0.05420
   8383.00        0.01514        0.05418
   8384.00        0.01465        0.05418
   8385.00        0.01416        0.05423
   8386.00        0.01367        0.05428
   8387.00        0.01318        0.05435
   8388.00        0.01270        0.05444
   8389.00        0.01221        0.05455
   8390.00        0.01172        0.05466
   8391.00        0.01123        0.05479
   8392.00        0.01074        0.05492
   8393.00        0.01025        0.05507
   8394.00        0.00977        0.05521
   8395.00        0.00928        0.05536
   8396.00        0.00879        0.05550
   8397.00        0.00830        0.05565
   8398.00        0.00781        0.05579
   8399.00        0.00732        0.05592
   8400.00        0.00684        0.05605
   8401.00        0.00635        0.05615
   8402.00        0.00586        0.05626
   8403.00        0.00537        0.05634
   8404.00        0.00488        0.05641
   8405.00        0.00439        0.05646
   8406.00        0.00391        0.05650
   8407.00        0.00342        0.05650
   8408.00        0.00293        0.05650
   8409.00        0.00244        0.05646
   8410.00        0.00195        0.05641
   8411.00        0.00146        0.05632
   8412.00        0.00098        0.05620
   8413.00        0.00049        0.05606
   8414.00        0.00000        0.05589
   8415.00       -0.00049        0.05568
   8416.00       -0.00098        0.05544
   8417.00       -0.00146        0.05518
   8418.00       -0.00195        0.05487
   8419.00       -0.00244        0.05453
   8420.00       -0.00293        0.05415
   8421.00       -0.00342        0.05374
   8422.00       -0.00391        0.05330
   8423.00       -0.00439        0.05281
   8424.00       -0.00488        0.05229
   8425.00       -0.00537        0.05174
   8426.00       -0.00586        0.05115
   8427.00       -0.00635        0.05052
   8428.00       -0.00684        0.04985
   8429.00       -0.00732        0.04915
   8430.00       -0.00781        0.04842
   8431.00       -0.00830        0.04764
   8432.00       -0.00879        0.04681
   8433.00       -0.00928        0.04596
   8434.00       -0.00977        0.04507
   8435.00       -0.01074        0.04416
   8436.00       -0.01172        0.04320
   8437.00       -0.01270        0.04221
   8438.00       -0.01367        0.04118
   8439.00       -0.01465        0.04012
   8440.00       -0.01562        0.03902
   8441.00       -0.01660        0.03790
   8442.00       -0.01758        0.03674
   8443.00       -0.01855        0.03555
   8444.00       -0.01953        0.03433
   8445.00       -0.02051        0.03308
   8446.00       -0.02148        0.03180
   8447.00       -0.02197        0.03050
   8448.00       -0.02246        0.02917
   8449.00       -0.02295        0.02782
   8450.00       -0.02344        0.02643
   8451.00       -0.02393        0.02502
   8452.00       -0.02441        0.02359
   8453.00       -0.02490        0.02214
   8454.00       -0.02539        0.02066
   8455.00       -0.02588        0.01918
   8456.00       -0.02637        0.01765
   8457.00       -0.02686        0.01613
   8458.00       -0.02734        0.01459
   8459.00       -0.02783        0.01303
   8460.00       -0.02832        0.01144
   8461.00       -0.02881        0.00986
   8462.00       -0.02930        0.00826
   8463.00       -0.02979        0.00665
   8464.00       -0.03027        0.00504
   8465.00       -0.03076        0.00340
   8466.00       -0.03076        0.00177
   8467.00       -0.03076        0.00012
   8468.00       -0.03076       -0.00151
   8469.00       -0.03076       -0.00316
   8470.00       -0.03076       -0.00481
   8471.00       -0.03076       -0.00645
   8472.00       -0.03076       -0.00810
   8473.00       -0.03076       -0.00974
   8474.00       -0.03076       -0.01137
   8475.00       -0.03076       -0.01300
   8476.00       -0.03076       -0.01462
   8477.00       -0.03076       -0.01622
   8478.00       -0.03027       -0.01782
   8479.00       -0.02979       -0.01939
   8480.00       -0.02930       -0.02097
   8481.00       -0.02881       -0.02252
   8482.00       -0.02832       -0.02405
   8483.00       -0.02783       -0.02556
   8484.00       -0.02734       -0.02704
   8485.00       -0.02686       -0.02850
   8486.00       -0.02637       -0.02995
   8487.00       -0.02588       -0.03136
   8488.00       -0.02539       -0.03275
   8489.00       -0.02490       -0.03409
   8490.00       -0.02441       -0.03542
   8491.00       -0.02393       -0.03670
   8492.00       -0.02344       -0.03793
   8493.00       -0.02295       -0.03914
   8494.00       -0.02246       -0.04031
   8495.00       -0.02197       -0.04144
   8496.00       -0.02148       -0.04253
   8497.00       -0.02100       -0.04356
   8498.00       -0.02051       -0.04456
   8499.00       -0.02002       -0.04550
   8500.00       -0.01953       -0.04639
   8501.00       -0.01904       -0.04723
   8502.00       -0.01855       -0.04802
   8503.00       -0.01807       -0.04875
   8504.00       -0.01758       -0.04942
   8505.00       -0.01709       -0.05005
   8506.00       -0.01660       -0.05061
   8507.00       -0.01611       -0.05112
   8508.00       -0.01562       -0.05156
   8509.00       -0.01514       -0.05194
   8510.00       -0.01465       -0.05226
   8511.00       -0.01416       -0.05252
   8512.00       -0.01367       -0.05270
   8513.00       -0.01318       -0.05283
   8514.00       -0.01270       -0.05289
   8515.00       -0.01221       -0.05287
   8516.00       -0.01172       -0.05280
   8517.00       -0.01123       -0.05266
   8518.00       -0.01074       -0.05244
   8519.00       -0.01025       -0.05217
   8520.00       -0.00977       -0.05182
   8521.00       -0.00928       -0.05139
   8522.00       -0.00879       -0.05092
   8523.00       -0.00879       -0.05035
   8524.00       -0.00879       -0.04974
   8525.00       -0.00879       -0.04904
   8526.00       -0.00879       -0.04829
   8527.00       -0.00879       -0.04747
   8528.00       -0.00879       -0.04657
   8529.00       -0.00879       -0.04562
   8530.00       -0.00879       -0.04460
   8531.00       -0.00879       -0.04352
   8532.00       -0.00879       -0.04237
   8533.00       -0.00879       -0.04117
   8534.00       -0.00879       -0.03990
   8535.00       -0.00928       -0.03857
   8536.00       -0.00977       -0.03719
   8537.00       -0.01025       -0.03574
   8538.00       -0.01074       -0.03424
   8539.00       -0.01123       -0.03270
   8540.00       -0.01172       -0.03110
   8541.00       -0.01221       -0.02945
   8542.00       -0.01270       -0.02774
   8543.00       -0.01318       -0.02600
   8544.00       -0.01367       -0.02422
   8545.00       -0.01416       -0.02238
   8546.00       -0.01465       -0.02051
   8547.00       -0.01514       -0.01860
   8548.00       -0.01562       -0.01665
   8549.00       -0.01611       -0.01466
   8550.00       -0.01660       -0.01265
   8551.00       -0.01709       -0.01060
   8552.00       -0.01758       -0.00853
   8553.00       -0.01807       -0.00642
   8554.00       -0.01855       -0.00430
   8555.00       -0.01904       -0.00217
   8556.00       -0.01953        0.00000
   8557.00       -0.02002        0.00220
   8558.00       -0.02051        0.00439
   8559.00       -0.02100        0.00661
   8560.00       -0.02100        0.00883
   8561.00       -0.02100        0.01108
   8562.00       -0.02100        0.01334
   8563.00       -0.02100        0.01558
   8564.00       -0.02100        0.01785
   8565.00       -0.02100        0.02011
   8566.00       -0.02100        0.02238
   8567.00       -0.02100        0.02464
   8568.00       -0.02100        0.02692
   8569.00       -0.02051        0.02919
   8570.00       -0.02002        0.03145
   8571.00       -0.01953        0.03371
   8572.00       -0.01904        0.03596
   8573.00       -0.01855        0.03821
   8574.00       -0.01807        0.04044
   8575.00       -0.01758        0.04268
   8576.00       -0.01660        0.04489
   8577.00       -0.01562        0.04710
   8578.00       -0.01465        0.04930
   8579.00       -0.01367        0.05150
   8580.00       -0.01270        0.05367
   8581.00       -0.01172        0.05583
   8582.00       -0.01074        0.05798
   8583.00       -0.00977        0.06012
   8584.00       -0.00830        0.06224
   8585.00       -0.00684        0.06436
   8586.00       -0.00537        0.06645
   8587.00       -0.00391        0.06853
   8588.00       -0.00244        0.07060
   8589.00       -0.00098        0.07266
   8590.00        0.00049        0.07469
   8591.00        0.00195        0.07672
   8592.00        0.00342        0.07874
   8593.00        0.00488        0.08073
   8594.00        0.00635        0.08272
   8595.00        0.00781        0.08469
   8596.00        0.00928        0.08664
   8597.00        0.01074        0.08859
   8598.00        0.01270        0.09052
   8599.00        0.01465        0.09244
   8600.00        0.01660        0.09435
   8601.00        0.01855        0.09622
   8602.00        0.02051        0.09810
   8603.00        0.02197        0.09998
   8604.00        0.02344        0.10182
   8605.00        0.02490        0.10365
   8606.00        0.02637        0.10548
   8607.00        0.02783        0.10728
   8608.00        0.02930        0.10909
   8609.00        0.03076        0.11086
   8610.00        0.03223        0.11263
   8611.00        0.03369        0.11438
   8612.00        0.03516        0.11610
   8613.00        0.03662        0.11783
   8614.00        0.03809        0.11952
   8615.00        0.03955        0.12120
   8616.00        0.04053        0.12288
   8617.00        0.04150        0.12451
   8618.00        0.04248        0.12614
   8619.00        0.04346        0.12775
   8620.00        0.04443        0.12932
   8621.00        0.04541        0.13087
   8622.00        0.04639        0.13240
   8623.00        0.04688        0.13391
   8624.00        0.04736        0.13538
   8625.00        0.04785        0.13683
   8626.00        0.04834        0.13824
   8627.00        0.04883        0.13962
   8628.00        0.04932        0.14098
   8629.00        0.04932        0.14227
   8630.00        0.04932        0.14355
   8631.00        0.04932        0.14478
   8632.00        0.04932        0.14597
   8633.00        0.04932        0.14711
   8634.00        0.04932        0.14821
   8635.00        0.04883        0.14926
   8636.00        0.04834        0.15027
   8637.00        0.04785        0.15121
   8638.00        0.04736        0.15210
   8639.00        0.04688        0.15294
   8640.00        0.04639        0.15372
   8641.00        0.04541        0.15443
   8642.00        0.04443        0.15509
   8643.00        0.04346        0.15569
   8644.00        0.04248        0.15622
   8645.00        0.04150        0.15668
   8646.00        0.04053        0.15706
   8647.00        0.03955        0.15738
   8648.00        0.03857        0.15762
   8649.00        0.03760        0.15779
   8650.00        0.03662        0.15788
   8651.00        0.03564        0.15790
   8652.00        0.03467        0.15782
   8653.00        0.03320        0.15768
   8654.00        0.03174        0.15746
   8655.00        0.03027        0.15715
   8656.00        0.02881        0.15675
   8657.00        0.02734        0.15628
   8658.00        0.02588        0.15573
   8659.00        0.02441        0.15509
   8660.00        0.02295        0.15436
   8661.00        0.02148        0.15355
   8662.00        0.02002        0.15265
   8663.00        0.01904        0.15167
   8664.00        0.01807        0.15062
   8665.00        0.01709        0.14948
   8666.00        0.01611        0.14824
   8667.00        0.01514        0.14693
   8668.00        0.01416        0.14555
   8669.00        0.01318        0.14407
   8670.00        0.01221        0.14253
   8671.00        0.01123        0.14091
   8672.00        0.01025        0.13922
   8673.00        0.00928        0.13745
   8674.00        0.00830        0.13562
   8675.00        0.00732        0.13371
   8676.00        0.00684        0.13174
   8677.00        0.00635        0.12971
   8678.00        0.00586        0.12762
   8679.00        0.00537        0.12547
   8680.00        0.00488        0.12328
   8681.00        0.00439        0.12102
   8682.00        0.00391        0.11871
   8683.00        0.00342        0.11636
   8684.00        0.00293        0.11397
   8685.00        0.00244        0.11154
   8686.00        0.00195        0.10907
   8687.00        0.00195        0.10657
   8688.00        0.00195        0.10403
   8689.00        0.00195        0.10149
   8690.00        0.00195        0.09891
   8691.00        0.00195        0.09631
   8692.00        0.00195        0.09370
   8693.00        0.00195        0.09108
   8694.00        0.00195        0.08846
   8695.00        0.00195        0.08582
   8696.00        0.00195        0.08318
   8697.00        0.00195        0.08054
   8698.00        0.00195        0.07791
   8699.00        0.00195        0.07529
   8700.00        0.00195        0.07268
   8701.00        0.00195        0.07007
   8702.00        0.00195        0.06749
   8703.00        0.00195        0.06491
   8704.00        0.00195        0.06236
   8705.00        0.00195        0.05984
   8706.00        0.00195        0.05734
   8707.00        0.00195        0.05487
   8708.00        0.00195        0.05243
   8709.00        0.00195        0.05002
   8710.00        0.00195        0.04764
   8711.00        0.00195        0.04529
   8712.00        0.00195        0.04298
   8713.00        0.00195        0.04071
   8714.00        0.00195        0.03847
   8715.00        0.00195        0.03627
   8716.00        0.00195        0.03410
   8717.00        0.00195        0.03197
   8718.00        0.00195        0.02988
   8719.00        0.00195        0.02783
   8720.00        0.00195        0.02582
   8721.00        0.00195        0.02383
   8722.00        0.00195        0.02190
   8723.00        0.00195        0.01999
   8724.00        0.00195        0.01811
   8725.00        0.00195        0.01627
   8726.00        0.00195        0.01447
   8727.00        0.00195        0.01268
   8728.00        0.00195        0.01093
   8729.00        0.00195        0.00920
   8730.00        0.00195        0.00751
   8731.00        0.00195        0.00583
   8732.00        0.00195        0.00417
   8733.00        0.00195        0.00253
   8734.00        0.00195        0.00092
   8735.00        0.00195       -0.00070
   8736.00        0.00146       -0.00229
   8737.00        0.00098       -0.00388
   8738.00        0.00049       -0.00546
   8739.00        0.00000       -0.00703
   8740.00       -0.00049       -0.00862
   8741.00       -0.00098       -0.01019
   8742.00       -0.00146       -0.01176
   8743.00       -0.00195       -0.01335
   8744.00       -0.00244       -0.01495
   8745.00       -0.00293       -0.01656
   8746.00       -0.00342       -0.01817
   8747.00       -0.00391       -0.01981
   8748.00       -0.00439       -0.02145
   8749.00       -0.00488       -0.02312
   8750.00       -0.00537       -0.02481
   8751.00       -0.00586       -0.02652
   8752.00       -0.00635       -0.02826
   8753.00       -0.00684       -0.03001
   8754.00       -0.00732       -0.03180
   8755.00       -0.00781       -0.03363
   8756.00       -0.00830       -0.03546
   8757.00       -0.00879       -0.03734
   8758.00       -0.00928       -0.03925
   8759.00       -0.00977       -0.04118
   8760.00       -0.01025       -0.04315
   8761.00       -0.01123       -0.04517
   8762.00       -0.01221       -0.04720
   8763.00       -0.01318       -0.04926
   8764.00       -0.01416       -0.05135
   8765.00       -0.01514       -0.05347
   8766.00       -0.01611       -0.05562
   8767.00       -0.01709       -0.05780
   8768.00       -0.01807       -0.06000
   8769.00       -0.01855       -0.06223
   8770.00       -0.01904       -0.06447
   8771.00       -0.01953       -0.06674
   8772.00       -0.02002       -0.06903
   8773.00       -0.02051       -0.07133
   8774.00       -0.02100       -0.07364
   8775.00       -0.02148       -0.07597
   8776.00       -0.02197       -0.07829
   8777.00       -0.02246       -0.08063
   8778.00       -0.02295       -0.08296
   8779.00       -0.02344       -0.08530
   8780.00       -0.02393       -0.08763
   8781.00       -0.02441       -0.08994
   8782.00       -0.02490       -0.09224
   8783.00       -0.02539       -0.09453
   8784.00       -0.02588       -0.09679
   8785.00       -0.02637       -0.09901
   8786.00       -0.02686       -0.10123
   8787.00       -0.02734       -0.10339
   8788.00       -0.02783       -0.10551
   8789.00       -0.02832       -0.10760
   8790.00       -0.02881       -0.10965
   8791.00       -0.02930       -0.11163
   8792.00       -0.02979       -0.11356
   8793.00       -0.03027       -0.11543
   8794.00       -0.03076       -0.11725
   8795.00       -0.03125       -0.11899
   8796.00       -0.03174       -0.12065
   8797.00       -0.03223       -0.12224
   8798.00       -0.03271       -0.12375
   8799.00       -0.03320       -0.12518
   8800.00       -0.03369       -0.12653
   8801.00       -0.03418       -0.12778
   8802.00       -0.03467       -0.12894
   8803.00       -0.03516       -0.12999
   8804.00       -0.03564       -0.13095
   8805.00       -0.03613       -0.13182
   8806.00       -0.03662       -0.13257
   8807.00       -0.03711       -0.13322
   8808.00       -0.03760       -0.13376
   8809.00       -0.03809       -0.13420
   8810.00       -0.03857       -0.13451
   8811.00       -0.03857       -0.13472
   8812.00       -0.03857       -0.13481
   8813.00       -0.03857       -0.13478
   8814.00       -0.03857       -0.13464
   8815.00       -0.03857       -0.13438
   8816.00       -0.03857       -0.13402
   8817.00       -0.03857       -0.13353
   8818.00       -0.03857       -0.13292
   8819.00       -0.03857       -0.13220
   8820.00       -0.03857       -0.13138
   8821.00       -0.03857       -0.13043
   8822.00       -0.03857       -0.12938
   8823.00       -0.03857       -0.12820
   8824.00       -0.03857       -0.12694
   8825.00       -0.03857       -0.12556
   8826.00       -0.03857       -0.12408
   8827.00       -0.03857       -0.12250
   8828.00       -0.03857       -0.12082
   8829.00       -0.03857       -0.11905
   8830.00       -0.03857       -0.11719
   8831.00       -0.03857       -0.11525
   8832.00       -0.03857       -0.11320
   8833.00       -0.03809       -0.11110
   8834.00       -0.03760       -0.10890
   8835.00       -0.03711       -0.10664
   8836.00       -0.03662       -0.10432
   8837.00       -0.03613       -0.10193
   8838.00       -0.03564       -0.09949
   8839.00       -0.03516       -0.09698
   8840.00       -0.03467       -0.09442
   8841.00       -0.03418       -0.09183
   8842.00       -0.03369       -0.08919
   8843.00       -0.03320       -0.08652
   8844.00       -0.03271       -0.08382
   8845.00       -0.03223       -0.08109
   8846.00       -0.03174       -0.07834
   8847.00       -0.03125       -0.07556
   8848.00       -0.03076       -0.07280
   8849.00       -0.03027       -0.07001
   8850.00       -0.02979       -0.06723
   8851.00       -0.02930       -0.06444
   8852.00       -0.02881       -0.06166
   8853.00       -0.02832       -0.05890
   8854.00       -0.02783       -0.05615
   8855.00       -0.02734       -0.05342
   8856.00       -0.02686       -0.05072
   8857.00       -0.02588       -0.04805
   8858.00       -0.02490       -0.04541
   8859.00       -0.02393       -0.04280
   8860.00       -0.02295       -0.04024
   8861.00       -0.02197       -0.03772
   8862.00       -0.02100       -0.03523
   8863.00       -0.02002       -0.03281
   8864.00       -0.01904       -0.03043
   8865.00       -0.01807       -0.02811
   8866.00       -0.01709       -0.02585
   8867.00       -0.01611       -0.02364
   8868.00       -0.01514       -0.02148
   8869.00       -0.01416       -0.01941
   8870.00       -0.01318       -0.01740
   8871.00       -0.01221       -0.01544
   8872.00       -0.01123       -0.01355
   8873.00       -0.01025       -0.01173
   8874.00       -0.00928       -0.00999
   8875.00       -0.00830       -0.00832
   8876.00       -0.00732       -0.00671
   8877.00       -0.00684       -0.00517
   8878.00       -0.00635       -0.00371
   8879.00       -0.00586       -0.00232
   8880.00       -0.00537       -0.00101
   8881.00       -0.00488        0.00024
   8882.00       -0.00439        0.00143
   8883.00       -0.00391        0.00253
   8884.00       -0.00342        0.00359
   8885.00       -0.00293        0.00456
   8886.00       -0.00244        0.00546
   8887.00       -0.00195        0.00632
   8888.00       -0.00146        0.00710
   8889.00       -0.00098        0.00781
   8890.00       -0.00049        0.00847
   8891.00        0.00000        0.00906
   8892.00        0.00049        0.00961
   8893.00        0.00098        0.01010
   8894.00        0.00146        0.01053
   8895.00        0.00195        0.01091
   8896.00        0.00244        0.01125
   8897.00        0.00293        0.01152
   8898.00        0.00342        0.01176
   8899.00        0.00391        0.01196
   8900.00        0.00391        0.01212
   8901.00        0.00391        0.01224
   8902.00        0.00391        0.01231
   8903.00        0.00391        0.01236
   8904.00        0.00391        0.01236
   8905.00        0.00391        0.01234
   8906.00        0.00391        0.01230
   8907.00        0.00391        0.01222
   8908.00        0.00391        0.01213
   8909.00        0.00391        0.01201
   8910.00        0.00391        0.01187
   8911.00        0.00391        0.01172
   8912.00        0.00391        0.01154
   8913.00        0.00391        0.01135
   8914.00        0.00391        0.01114
   8915.00        0.00391        0.01093
   8916.00        0.00391        0.01070
   8917.00        0.00391        0.01045
   8918.00        0.00391        0.01021
   8919.00        0.00391        0.00996
   8920.00        0.00391        0.00970
   8921.00        0.00391        0.00945
   8922.00        0.00391        0.00917
   8923.00        0.00391        0.00891
   8924.00        0.00391        0.00864
   8925.00        0.00391        0.00836
   8926.00        0.00391        0.00809
   8927.00        0.00391        0.00781
   8928.00        0.00391        0.00754
   8929.00        0.00391        0.00726
   8930.00        0.00391        0.00699
   8931.00        0.00391        0.00671
   8932.00        0.00391        0.00644
   8933.00        0.00391        0.00616
   8934.00        0.00391        0.00589
   8935.00        0.00342        0.00562
   8936.00        0.00293        0.00534
   8937.00        0.00244        0.00507
   8938.00        0.00195        0.00478
   8939.00        0.00146        0.00450
   8940.00        0.00098        0.00423
   8941.00        0.00049        0.00394
   8942.00        0.00000        0.00365
   8943.00       -0.00049        0.00336
   8944.00       -0.00098        0.00305
   8945.00       -0.00146        0.00275
   8946.00       -0.00195        0.00244
   8947.00       -0.00244        0.00212
   8948.00       -0.00293        0.00180
   8949.00       -0.00342        0.00146
   8950.00       -0.00342        0.00111
   8951.00       -0.00342        0.00076
   8952.00       -0.00342        0.00040
   8953.00       -0.00342        0.00002
   8954.00       -0.00342       -0.00037
   8955.00       -0.00342       -0.00076
   8956.00       -0.00342       -0.00119
   8957.00       -0.00342       -0.00162
   8958.00       -0.00342       -0.00206
   8959.00       -0.00342       -0.00253
   8960.00       -0.00342       -0.00301
   8961.00       -0.00342       -0.00351
   8962.00       -0.00342       -0.00403
   8963.00       -0.00342       -0.00456
   8964.00       -0.00342       -0.00511
   8965.00       -0.00342       -0.00569
   8966.00       -0.00342       -0.00629
   8967.00       -0.00391       -0.00690
   8968.00       -0.00439       -0.00752
   8969.00       -0.00488       -0.00818
   8970.00       -0.00537       -0.00887
   8971.00       -0.00586       -0.00957
   8972.00       -0.00635       -0.01028
   8973.00       -0.00684       -0.01102
   8974.00       -0.00732       -0.01178
   8975.00       -0.00781       -0.01257
   8976.00       -0.00830       -0.01338
   8977.00       -0.00879       -0.01421
   8978.00       -0.00928       -0.01506
   8979.00       -0.00977       -0.01593
   8980.00       -0.01025       -0.01682
   8981.00       -0.01074       -0.01773
   8982.00       -0.01123       -0.01866
   8983.00       -0.01172       -0.01962
   8984.00       -0.01221       -0.02058
   8985.00       -0.01270       -0.02158
   8986.00       -0.01318       -0.02260
   8987.00       -0.01367       -0.02362
   8988.00       -0.01416       -0.02467
   8989.00       -0.01465       -0.02574
   8990.00       -0.01514       -0.02682
   8991.00       -0.01562       -0.02794
   8992.00       -0.01611       -0.02905
   8993.00       -0.01660       -0.03018
   8994.00       -0.01709       -0.03134
   8995.00       -0.01758       -0.03250
   8996.00       -0.01807       -0.03368
   8997.00       -0.01855       -0.03488
   8998.00       -0.01904       -0.03609
   8999.00       -0.01953       -0.03731
   9000.00       -0.02002       -0.03853
   9001.00       -0.02051       -0.03978
   9002.00       -0.02100       -0.04103
   9003.00       -0.02148       -0.04230
   9004.00       -0.02197       -0.04358
   9005.00       -0.02246       -0.04486
   9006.00       -0.02295       -0.04616
   9007.00       -0.02344       -0.04745
   9008.00       -0.02393       -0.04877
   9009.00       -0.02441       -0.05009
   9010.00       -0.02490       -0.05142
   9011.00       -0.02539       -0.05276
   9012.00       -0.02588       -0.05411
   9013.00       -0.02637       -0.05545
   9014.00       -0.02686       -0.05681
   9015.00       -0.02734       -0.05818
   9016.00       -0.02783       -0.05954
   9017.00       -0.02832       -0.06091
   9018.00       -0.02832       -0.06230
   9019.00       -0.02832       -0.06369
   9020.00       -0.02832       -0.06508
   9021.00       -0.02832       -0.06648
   9022.00       -0.02832       -0.06789
   9023.00       -0.02832       -0.06929
   9024.00       -0.02832       -0.07071
   9025.00       -0.02832       -0.07213
   9026.00       -0.02832       -0.07355
   9027.00       -0.02832       -0.07498
   9028.00       -0.02832       -0.07642
   9029.00       -0.02832       -0.07787
   9030.00       -0.02832       -0.07930
   9031.00       -0.02832       -0.08076
   9032.00       -0.02832       -0.08221
   9033.00       -0.02832       -0.08368
   9034.00       -0.02832       -0.08516
   9035.00       -0.02832       -0.08664
   9036.00       -0.02832       -0.08812
   9037.00       -0.02832       -0.08961
   9038.00       -0.02832       -0.09111
   9039.00       -0.02832       -0.09262
   9040.00       -0.02832       -0.09415
   9041.00       -0.02832       -0.09567
   9042.00       -0.02832       -0.09720
   9043.00       -0.02832       -0.09874
   9044.00       -0.02832       -0.10030
   9045.00       -0.02832       -0.10187
   9046.00       -0.02832       -0.10344
   9047.00       -0.02832       -0.10503
   9048.00       -0.02832       -0.10661
   9049.00       -0.02832       -0.10823
   9050.00       -0.02832       -0.10985
   9051.00       -0.02832       -0.11148
   9052.00       -0.02832       -0.11311
   9053.00       -0.02832       -0.11478
   9054.00       -0.02832       -0.11646
   9055.00       -0.02832       -0.11813
   9056.00       -0.02832       -0.11983
   9057.00       -0.02832       -0.12155
   9058.00       -0.02832       -0.12328
   9059.00       -0.02832       -0.12502
   9060.00       -0.02832       -0.12677
   9061.00       -0.02832       -0.12856
   9062.00       -0.02832       -0.13034
   9063.00       -0.02832       -0.13216
   9064.00       -0.02832       -0.13397
   9065.00       -0.02783       -0.13582
   9066.00       -0.02734       -0.13768
   9067.00       -0.02686       -0.13956
   9068.00       -0.02637       -0.14145
   9069.00       -0.02588       -0.14336
   9070.00       -0.02539       -0.14529
   9071.00       -0.02490       -0.14723
   9072.00       -0.02441       -0.14920
   9073.00       -0.02393       -0.15118
   9074.00       -0.02295       -0.15318
   9075.00       -0.02197       -0.15521
   9076.00       -0.02100       -0.15724
   9077.00       -0.02002       -0.15930
   9078.00       -0.01904       -0.16138
   9079.00       -0.01807       -0.16347
   9080.00       -0.01709       -0.16557
   9081.00       -0.01611       -0.16769
   9082.00       -0.01465       -0.16983
   9083.00       -0.01318       -0.17200
   9084.00       -0.01172       -0.17416
   9085.00       -0.01025       -0.17636
   9086.00       -0.00879       -0.17856
   9087.00       -0.00732       -0.18079
   9088.00       -0.00586       -0.18301
   9089.00       -0.00439       -0.18527
   9090.00       -0.00293       -0.18753
   9091.00       -0.00098       -0.18980
   9092.00        0.00098       -0.19208
   9093.00        0.00293       -0.19438
   9094.00        0.00488       -0.19669
   9095.00        0.00684       -0.19899
   9096.00        0.00879       -0.20131
   9097.00        0.01074       -0.20364
   9098.00        0.01270       -0.20598
   9099.00        0.01465       -0.20831
   9100.00        0.01660       -0.21065
   9101.00        0.01855       -0.21300
   9102.00        0.02051       -0.21535
   9103.00        0.02246       -0.21768
   9104.00        0.02441       -0.22003
   9105.00        0.02637       -0.22237
   9106.00        0.02832       -0.22470
   9107.00        0.03027       -0.22704
   9108.00        0.03223       -0.22935
   9109.00        0.03418       -0.23167
   9110.00        0.03613       -0.23398
   9111.00        0.03809       -0.23627
   9112.00        0.04004       -0.23854
   9113.00        0.04199       -0.24081
   9114.00        0.04346       -0.24306
   9115.00        0.04492       -0.24529
   9116.00        0.04639       -0.24750
   9117.00        0.04785       -0.24968
   9118.00        0.04932       -0.25185
   9119.00        0.05078       -0.25398
   9120.00        0.05225       -0.25610
   9121.00        0.05322       -0.25818
   9122.00        0.05420       -0.26024
   9123.00        0.05518       -0.26227
   9124.00        0.05615       -0.26425
   9125.00        0.05713       -0.26622
   9126.00        0.05811       -0.26813
   9127.00        0.05859       -0.27002
   9128.00        0.05908       -0.27187
   9129.00        0.05957       -0.27367
   9130.00        0.06006       -0.27542
   9131.00        0.06055       -0.27715
   9132.00        0.06104       -0.27881
   9133.00        0.06104       -0.28044
   9134.00        0.06104       -0.28203
   9135.00        0.06104       -0.28355
   9136.00        0.06104       -0.28503
   9137.00        0.06104       -0.28647
   9138.00        0.06104       -0.28786
   9139.00        0.06055       -0.28918
   9140.00        0.06006       -0.29045
   9141.00        0.05957       -0.29167
   9142.00        0.05908       -0.29285
   9143.00        0.05859       -0.29396
   9144.00        0.05811       -0.29501
   9145.00        0.05713       -0.29602
   9146.00        0.05615       -0.29697
   9147.00        0.05518       -0.29785
   9148.00        0.05420       -0.29869
   9149.00        0.05322       -0.29947
   9150.00        0.05225       -0.30019
   9151.00        0.05127       -0.30086
   9152.00        0.05029       -0.30147
   9153.00        0.04932       -0.30203
   9154.00        0.04785       -0.30254
   9155.00        0.04639       -0.30298
   9156.00        0.04492       -0.30338
   9157.00        0.04346       -0.30371
   9158.00        0.04199       -0.30400
   9159.00        0.04053       -0.30424
   9160.00        0.03906       -0.30443
   9161.00        0.03760       -0.30458
   9162.00        0.03613       -0.30467
   9163.00        0.03467       -0.30472
   9164.00        0.03320       -0.30472
   9165.00        0.03174       -0.30467
   9166.00        0.03027       -0.30458
   9167.00        0.02881       -0.30446
   9168.00        0.02734       -0.30429
   9169.00        0.02588       -0.30409
   9170.00        0.02441       -0.30385
   9171.00        0.02295       -0.30357
   9172.00        0.02148       -0.30325
   9173.00        0.02002       -0.30292
   9174.00        0.01855       -0.30255
   9175.00        0.01709       -0.30214
   9176.00        0.01562       -0.30171
   9177.00        0.01416       -0.30127
   9178.00        0.01318       -0.30080
   9179.00        0.01221       -0.30029
   9180.00        0.01123       -0.29977
   9181.00        0.01025       -0.29924
   9182.00        0.00928       -0.29869
   9183.00        0.00830       -0.29813
   9184.00        0.00732       -0.29755
   9185.00        0.00635       -0.29695
   9186.00        0.00537       -0.29636
   9187.00        0.00439       -0.29575
   9188.00        0.00342       -0.29512
   9189.00        0.00244       -0.29449
   9190.00        0.00146       -0.29387
   9191.00        0.00049       -0.29323
   9192.00       -0.00049       -0.29260
   9193.00       -0.00098       -0.29196
   9194.00       -0.00146       -0.29132
   9195.00       -0.00195       -0.29068
   9196.00       -0.00244       -0.29004
   9197.00       -0.00293       -0.28941
   9198.00       -0.00342       -0.28877
   9199.00       -0.00391       -0.28815
   9200.00       -0.00439       -0.28752
   9201.00       -0.00488       -0.28690
   9202.00       -0.00537       -0.28629
   9203.00       -0.00586       -0.28566
   9204.00       -0.00635       -0.28505
   9205.00       -0.00684       -0.28445
   9206.00       -0.00732       -0.28384
   9207.00       -0.00781       -0.28325
   9208.00       -0.00830       -0.28267
   9209.00       -0.00879       -0.28207
   9210.00       -0.00928       -0.28149
   9211.00       -0.00977       -0.28091
   9212.00       -0.01025       -0.28033
   9213.00       -0.01074       -0.27975
   9214.00       -0.01123       -0.27917
   9215.00       -0.01221       -0.27861
   9216.00       -0.01318       -0.27803
   9217.00       -0.01416       -0.27745
   9218.00       -0.01514       -0.27687
   9219.00       -0.01611       -0.27629
   9220.00       -0.01709       -0.27570
   9221.00       -0.01807       -0.27512
   9222.00       -0.01904       -0.27452
   9223.00       -0.02002       -0.27391
   9224.00       -0.02100       -0.27330
   9225.00       -0.02197       -0.27267
   9226.00       -0.02295       -0.27203
   9227.00       -0.02393       -0.27139
   9228.00       -0.02490       -0.27074
   9229.00       -0.02588       -0.27007
   9230.00       -0.02686       -0.26938
   9231.00       -0.02783       -0.26866
   9232.00       -0.02881       -0.26794
   9233.00       -0.02979       -0.26721
   9234.00       -0.03125       -0.26645
   9235.00       -0.03271       -0.26567
   9236.00       -0.03418       -0.26486
   9237.00       -0.03564       -0.26404
   9238.00       -0.03711       -0.26318
   9239.00       -0.03857       -0.26231
   9240.00       -0.04004       -0.26141
   9241.00       -0.04150       -0.26050
   9242.00       -0.04297       -0.25955
   9243.00       -0.04443       -0.25858
   9244.00       -0.04590       -0.25757
   9245.00       -0.04736       -0.25655
   9246.00       -0.04883       -0.25548
   9247.00       -0.04980       -0.25439
   9248.00       -0.05078       -0.25328
   9249.00       -0.05176       -0.25214
   9250.00       -0.05273       -0.25096
   9251.00       -0.05371       -0.24977
   9252.00       -0.05469       -0.24854
   9253.00       -0.05566       -0.24728
   9254.00       -0.05664       -0.24600
   9255.00       -0.05762       -0.24469
   9256.00       -0.05859       -0.24336
   9257.00       -0.05957       -0.24199
   9258.00       -0.06055       -0.24062
   9259.00       -0.06152       -0.23920
   9260.00       -0.06201       -0.23776
   9261.00       -0.06250       -0.23630
   9262.00       -0.06299       -0.23482
   9263.00       -0.06348       -0.23332
   9264.00       -0.06396       -0.23180
   9265.00       -0.06445       -0.23027
   9266.00       -0.06494       -0.22871
   9267.00       -0.06543       -0.22714
   9268.00       -0.06543       -0.22556
   9269.00       -0.06543       -0.22395
   9270.00       -0.06543       -0.22234
   9271.00       -0.06543       -0.22072
   9272.00       -0.06543       -0.21909
   9273.00       -0.06543       -0.21744
   9274.00       -0.06543       -0.21581
   9275.00       -0.06543       -0.21416
   9276.00       -0.06494       -0.21249
   9277.00       -0.06445       -0.21085
   9278.00       -0.06396       -0.20920
   9279.00       -0.06348       -0.20753
   9280.00       -0.06299       -0.20589
   9281.00       -0.06250       -0.20425
   9282.00       -0.06201       -0.20261
   9283.00       -0.06152       -0.20097
   9284.00       -0.06055       -0.19936
   9285.00       -0.05957       -0.19775
   9286.00       -0.05859       -0.19615
   9287.00       -0.05762       -0.19458
   9288.00       -0.05664       -0.19301
   9289.00       -0.05566       -0.19145
   9290.00       -0.05469       -0.18993
   9291.00       -0.05371       -0.18842
   9292.00       -0.05273       -0.18692
   9293.00       -0.05176       -0.18546
   9294.00       -0.05078       -0.18401
   9295.00       -0.04980       -0.18257
   9296.00       -0.04883       -0.18118
   9297.00       -0.04785       -0.17981
   9298.00       -0.04639       -0.17845
   9299.00       -0.04492       -0.17714
   9300.00       -0.04346       -0.17584
   9301.00       -0.04199       -0.17459
   9302.00       -0.04053       -0.17336
   9303.00       -0.03906       -0.17216
   9304.00       -0.03760       -0.17099
   9305.00       -0.03613       -0.16986
   9306.00       -0.03467       -0.16875
   9307.00       -0.03320       -0.16768
   9308.00       -0.03174       -0.16666
   9309.00       -0.03027       -0.16565
   9310.00       -0.02881       -0.16469
   9311.00       -0.02734       -0.16376
   9312.00       -0.02637       -0.16286
   9313.00       -0.02539       -0.16200
   9314.00       -0.02441       -0.16118
   9315.00       -0.02344       -0.16040
   9316.00       -0.02246       -0.15964
   9317.00       -0.02148       -0.15894
   9318.00       -0.02051       -0.15826
   9319.00       -0.01953       -0.15762
   9320.00       -0.01855       -0.15703
   9321.00       -0.01758       -0.15646
   9322.00       -0.01660       -0.15593
   9323.00       -0.01562       -0.15546
   9324.00       -0.01465       -0.15501
   9325.00       -0.01367       -0.15460
   9326.00       -0.01270       -0.15424
   9327.00       -0.01172       -0.15392
   9328.00       -0.01074       -0.15363
   9329.00       -0.00977       -0.15338
   9330.00       -0.00928       -0.15317
   9331.00       -0.00879       -0.15300
   9332.00       -0.00830       -0.15288
   9333.00       -0.00781       -0.15280
   9334.00       -0.00732       -0.15277
   9335.00       -0.00684       -0.15277
   9336.00       -0.00635       -0.15282
   9337.00       -0.00586       -0.15292
   9338.00       -0.00537       -0.15306
   9339.00       -0.00488       -0.15324
   9340.00       -0.00439       -0.15347
   9341.00       -0.00391       -0.15375
   9342.00       -0.00342       -0.15407
   9343.00       -0.00293       -0.15445
   9344.00       -0.00244       -0.15486
   9345.00       -0.00195       -0.15533
   9346.00       -0.00146       -0.15585
   9347.00       -0.00098       -0.15643
   9348.00       -0.00049       -0.15706
   9349.00        0.00000       -0.15773
   9350.00        0.00049       -0.15846
   9351.00        0.00049       -0.15926
   9352.00        0.00049       -0.16010
   9353.00        0.00049       -0.16098
   9354.00        0.00049       -0.16194
   9355.00        0.00049       -0.16295
   9356.00        0.00049       -0.16400
   9357.00        0.00049       -0.16513
   9358.00        0.00049       -0.16632
   9359.00        0.00049       -0.16756
   9360.00        0.00049       -0.16885
   9361.00        0.00049       -0.17023
   9362.00        0.00049       -0.17165
   9363.00        0.00049       -0.17313
   9364.00        0.00049       -0.17467
   9365.00        0.00049       -0.17627
   9366.00        0.00049       -0.17795
   9367.00        0.00049       -0.17967
   9368.00        0.00049       -0.18146
   9369.00        0.00049       -0.18332
   9370.00        0.00049       -0.18523
   9371.00        0.00049       -0.18719
   9372.00        0.00049       -0.18922
   9373.00        0.00049       -0.19131
   9374.00        0.00049       -0.19347
   9375.00        0.00049       -0.19568
   9376.00        0.00049       -0.19794
   9377.00        0.00049       -0.20026
   9378.00        0.00049       -0.20264
   9379.00        0.00049       -0.20506
   9380.00        0.00049       -0.20753
   9381.00        0.00049       -0.21007
   9382.00        0.00049       -0.21265
   9383.00        0.00049       -0.21527
   9384.00        0.00049       -0.21796
   9385.00        0.00049       -0.22067
   9386.00        0.00049       -0.22342
   9387.00        0.00049       -0.22621
   9388.00        0.00049       -0.22905
   9389.00        0.00049       -0.23192
   9390.00        0.00049       -0.23482
   9391.00        0.00049       -0.23773
   9392.00        0.00049       -0.24069
   9393.00        0.00049       -0.24367
   9394.00        0.00049       -0.24667
   9395.00        0.00049       -0.24968
   9396.00        0.00049       -0.25272
   9397.00        0.00049       -0.25575
   9398.00        0.00049       -0.25880
   9399.00        0.00049       -0.26187
   9400.00        0.00049       -0.26492
   9401.00        0.00049       -0.26799
   9402.00        0.00049       -0.27104
   9403.00        0.00049       -0.27409
   9404.00        0.00049       -0.27713
   9405.00        0.00049       -0.28015
   9406.00        0.00049       -0.28316
   9407.00        0.00049       -0.28615
   9408.00        0.00049       -0.28911
   9409.00        0.00049       -0.29205
   9410.00        0.00049       -0.29497
   9411.00        0.00049       -0.29785
   9412.00        0.00000       -0.30069
   9413.00       -0.00049       -0.30350
   9414.00       -0.00098       -0.30626
   9415.00       -0.00146       -0.30899
   9416.00       -0.00195       -0.31166
   9417.00       -0.00244       -0.31430
   9418.00       -0.00293       -0.31688
   9419.00       -0.00342       -0.31940
   9420.00       -0.00391       -0.32188
   9421.00       -0.00439       -0.32430
   9422.00       -0.00488       -0.32666
   9423.00       -0.00537       -0.32896
   9424.00       -0.00586       -0.33119
   9425.00       -0.00635       -0.33337
   9426.00       -0.00635       -0.33549
   9427.00       -0.00635       -0.33754
   9428.00       -0.00635       -0.33952
   9429.00       -0.00635       -0.34145
   9430.00       -0.00635       -0.34329
   9431.00       -0.00635       -0.34508
   9432.00       -0.00635       -0.34680
   9433.00       -0.00635       -0.34845
   9434.00       -0.00635       -0.35004
   9435.00       -0.00635       -0.35155
   9436.00       -0.00635       -0.35300
   9437.00       -0.00635       -0.35439
   9438.00       -0.00635       -0.35571
   9439.00       -0.00635       -0.35698
   9440.00       -0.00635       -0.35817
   9441.00       -0.00635       -0.35930
   9442.00       -0.00635       -0.36038
   9443.00       -0.00635       -0.36140
   9444.00       -0.00635       -0.36237
   9445.00       -0.00635       -0.36327
   9446.00       -0.00635       -0.36412
   9447.00       -0.00635       -0.36491
   9448.00       -0.00635       -0.36568
   9449.00       -0.00635       -0.36638
   9450.00       -0.00635       -0.36703
   9451.00       -0.00586       -0.36766
   9452.00       -0.00537       -0.36823
   9453.00       -0.00488       -0.36877
   9454.00       -0.00439       -0.36928
   9455.00       -0.00391       -0.36974
   9456.00       -0.00342       -0.37018
   9457.00       -0.00293       -0.37059
   9458.00       -0.00244       -0.37097
   9459.00       -0.00195       -0.37134
   9460.00       -0.00146       -0.37167
   9461.00       -0.00098       -0.37199
   9462.00       -0.00049       -0.37230
   9463.00        0.00000       -0.37259
   9464.00        0.00049       -0.37286
   9465.00        0.00098       -0.37314
   9466.00        0.00146       -0.37340
   9467.00        0.00195       -0.37364
   9468.00        0.00244       -0.37390
   9469.00        0.00293       -0.37415
   9470.00        0.00342       -0.37439
   9471.00        0.00342       -0.37463
   9472.00        0.00342       -0.37489
   9473.00        0.00342       -0.37514
   9474.00        0.00342       -0.37540
   9475.00        0.00342       -0.37566
   9476.00        0.00342       -0.37593
   9477.00        0.00342       -0.37621
   9478.00        0.00342       -0.37648
   9479.00        0.00342       -0.37677
   9480.00        0.00342       -0.37708
   9481.00        0.00342       -0.37738
   9482.00        0.00342       -0.37770
   9483.00        0.00342       -0.37802
   9484.00        0.00342       -0.37836
   9485.00        0.00293       -0.37869
   9486.00        0.00244       -0.37904
   9487.00        0.00195       -0.37939
   9488.00        0.00146       -0.37975
   9489.00        0.00098       -0.38011
   9490.00        0.00049       -0.38048
   9491.00        0.00000       -0.38083
   9492.00       -0.00049       -0.38120
   9493.00       -0.00098       -0.38156
   9494.00       -0.00146       -0.38193
   9495.00       -0.00195       -0.38228
   9496.00       -0.00244       -0.38263
   9497.00       -0.00342       -0.38297
   9498.00       -0.00439       -0.38330
   9499.00       -0.00537       -0.38361
   9500.00       -0.00635       -0.38391
   9501.00       -0.00732       -0.38420
   9502.00       -0.00830       -0.38446
   9503.00       -0.00928       -0.38470
   9504.00       -0.01025       -0.38492
   9505.00       -0.01123       -0.38510
   9506.00       -0.01221       -0.38527
   9507.00       -0.01318       -0.38539
   9508.00       -0.01416       -0.38548
   9509.00       -0.01514       -0.38554
   9510.00       -0.01611       -0.38556
   9511.00       -0.01709       -0.38554
   9512.00       -0.01807       -0.38548
   9513.00       -0.01904       -0.38536
   9514.00       -0.02002       -0.38521
   9515.00       -0.02100       -0.38499
   9516.00       -0.02197       -0.38474
   9517.00       -0.02295       -0.38441
   9518.00       -0.02393       -0.38405
   9519.00       -0.02490       -0.38362
   9520.00       -0.02588       -0.38313
   9521.00       -0.02686       -0.38257
   9522.00       -0.02783       -0.38196
   9523.00       -0.02881       -0.38129
   9524.00       -0.02979       -0.38054
   9525.00       -0.03076       -0.37973
   9526.00       -0.03174       -0.37886
   9527.00       -0.03271       -0.37791
   9528.00       -0.03369       -0.37689
   9529.00       -0.03467       -0.37581
   9530.00       -0.03564       -0.37465
   9531.00       -0.03662       -0.37343
   9532.00       -0.03760       -0.37213
   9533.00       -0.03857       -0.37076
   9534.00       -0.03955       -0.36932
   9535.00       -0.04004       -0.36781
   9536.00       -0.04053       -0.36623
   9537.00       -0.04102       -0.36458
   9538.00       -0.04150       -0.36285
   9539.00       -0.04199       -0.36107
   9540.00       -0.04248       -0.35921
   9541.00       -0.04297       -0.35727
   9542.00       -0.04346       -0.35529
   9543.00       -0.04395       -0.35321
   9544.00       -0.04443       -0.35109
   9545.00       -0.04492       -0.34889
   9546.00       -0.04541       -0.34665
   9547.00       -0.04541       -0.34433
   9548.00       -0.04541       -0.34195
   9549.00       -0.04541       -0.33952
   9550.00       -0.04541       -0.33704
   9551.00       -0.04541       -0.33449
   9552.00       -0.04541       -0.33189
   9553.00       -0.04541       -0.32924
   9554.00       -0.04541       -0.32654
   9555.00       -0.04541       -0.32379
   9556.00       -0.04541       -0.32100
   9557.00       -0.04541       -0.31815
   9558.00       -0.04492       -0.31526
   9559.00       -0.04443       -0.31235
   9560.00       -0.04395       -0.30937
   9561.00       -0.04346       -0.30638
   9562.00       -0.04297       -0.30334
   9563.00       -0.04248       -0.30026
   9564.00       -0.04199       -0.29716
   9565.00       -0.04150       -0.29404
   9566.00       -0.04102       -0.29086
   9567.00       -0.04053       -0.28767
   9568.00       -0.04004       -0.28447
   9569.00       -0.03955       -0.28122
   9570.00       -0.03906       -0.27797
   9571.00       -0.03857       -0.27467
   9572.00       -0.03809       -0.27138
   9573.00       -0.03760       -0.26807
   9574.00       -0.03711       -0.26472
   9575.00       -0.03662       -0.26137
   9576.00       -0.03613       -0.25801
   9577.00       -0.03564       -0.25462
   9578.00       -0.03516       -0.25124
   9579.00       -0.03467       -0.24785
   9580.00       -0.03418       -0.24443
   9581.00       -0.03369       -0.24101
   9582.00       -0.03320       -0.23758
   9583.00       -0.03271       -0.23415
   9584.00       -0.03223       -0.23071
   9585.00       -0.03174       -0.22726
   9586.00       -0.03125       -0.22382
   9587.00       -0.03076       -0.22035
   9588.00       -0.03027       -0.21689
   9589.00       -0.02979       -0.21342
   9590.00       -0.02930       -0.20996
   9591.00       -0.02881       -0.20648
   9592.00       -0.02832       -0.20300
   9593.00       -0.02783       -0.19952
   9594.00       -0.02734       -0.19604
   9595.00       -0.02686       -0.19257
   9596.00       -0.02637       -0.18909
   9597.00       -0.02588       -0.18559
   9598.00       -0.02539       -0.18211
   9599.00       -0.02490       -0.17862
   9600.00       -0.02441       -0.17513
   9601.00       -0.02393       -0.17163
   9602.00       -0.02344       -0.16814
   9603.00       -0.02295       -0.16464
   9604.00       -0.02246       -0.16113
   9605.00       -0.02197       -0.15764
   9606.00       -0.02148       -0.15414
   9607.00       -0.02100       -0.15063
   9608.00       -0.02051       -0.14713
   9609.00       -0.02002       -0.14363
   9610.00       -0.01953       -0.14012
   9611.00       -0.01904       -0.13661
   9612.00       -0.01855       -0.13310
   9613.00       -0.01807       -0.12961
   9614.00       -0.01758       -0.12610
   9615.00       -0.01709       -0.12259
   9616.00       -0.01660       -0.11908
   9617.00       -0.01611       -0.11557
   9618.00       -0.01562       -0.11206
   9619.00       -0.01514       -0.10855
   9620.00       -0.01465       -0.10506
   9621.00       -0.01416       -0.10155
   9622.00       -0.01367       -0.09805
   9623.00       -0.01318       -0.09456
   9624.00       -0.01270       -0.09106
   9625.00       -0.01221       -0.08757
   9626.00       -0.01172       -0.08409
   9627.00       -0.01123       -0.08061
   9628.00       -0.01074       -0.07713
   9629.00       -0.01025       -0.07367
   9630.00       -0.00977       -0.07021
   9631.00       -0.00928       -0.06676
   9632.00       -0.00879       -0.06331
   9633.00       -0.00830       -0.05988
   9634.00       -0.00781       -0.05646
   9635.00       -0.00732       -0.05304
   9636.00       -0.00684       -0.04964
   9637.00       -0.00635       -0.04625
   9638.00       -0.00586       -0.04288
   9639.00       -0.00586       -0.03952
   9640.00       -0.00586       -0.03618
   9641.00       -0.00586       -0.03285
   9642.00       -0.00586       -0.02956
   9643.00       -0.00586       -0.02626
   9644.00       -0.00586       -0.02299
   9645.00       -0.00586       -0.01974
   9646.00       -0.00586       -0.01653
   9647.00       -0.00586       -0.01332
   9648.00       -0.00586       -0.01013
   9649.00       -0.00586       -0.00699
   9650.00       -0.00586       -0.00386
   9651.00       -0.00586       -0.00075
   9652.00       -0.00586        0.00232
   9653.00       -0.00586        0.00537
   9654.00       -0.00586        0.00839
   9655.00       -0.00586        0.01138
   9656.00       -0.00586        0.01434
   9657.00       -0.00586        0.01726
   9658.00       -0.00586        0.02016
   9659.00       -0.00586        0.02301
   9660.00       -0.00586        0.02583
   9661.00       -0.00586        0.02863
   9662.00       -0.00586        0.03139
   9663.00       -0.00586        0.03410
   9664.00       -0.00586        0.03677
   9665.00       -0.00586        0.03941
   9666.00       -0.00586        0.04202
   9667.00       -0.00586        0.04459
   9668.00       -0.00537        0.04710
   9669.00       -0.00488        0.04959
   9670.00       -0.00439        0.05203
   9671.00       -0.00391        0.05443
   9672.00       -0.00342        0.05678
   9673.00       -0.00293        0.05910
   9674.00       -0.00244        0.06136
   9675.00       -0.00195        0.06358
   9676.00       -0.00146        0.06577
   9677.00       -0.00098        0.06789
   9678.00       -0.00049        0.06998
   9679.00        0.00000        0.07202
   9680.00        0.00049        0.07402
   9681.00        0.00098        0.07596
   9682.00        0.00146        0.07787
   9683.00        0.00195        0.07971
   9684.00        0.00244        0.08151
   9685.00        0.00293        0.08327
   9686.00        0.00342        0.08498
   9687.00        0.00391        0.08664
   9688.00        0.00439        0.08824
   9689.00        0.00488        0.08980
   9690.00        0.00537        0.09131
   9691.00        0.00586        0.09277
   9692.00        0.00635        0.09418
   9693.00        0.00684        0.09554
   9694.00        0.00732        0.09685
   9695.00        0.00781        0.09810
   9696.00        0.00830        0.09930
   9697.00        0.00879        0.10046
   9698.00        0.00928        0.10156
   9699.00        0.00977        0.10263
   9700.00        0.01025        0.10362
   9701.00        0.01074        0.10458
   9702.00        0.01123        0.10548
   9703.00        0.01172        0.10634
   9704.00        0.01221        0.10715
   9705.00        0.01270        0.10789
   9706.00        0.01318        0.10860
   9707.00        0.01367        0.10925
   9708.00        0.01416        0.10985
   9709.00        0.01465        0.11041
   9710.00        0.01514        0.11092
   9711.00        0.01562        0.11137
   9712.00        0.01611        0.11179
   9713.00        0.01660        0.11215
   9714.00        0.01660        0.11247
   9715.00        0.01660        0.11275
   9716.00        0.01660        0.11298
   9717.00        0.01660        0.11314
   9718.00        0.01660        0.11328
   9719.00        0.01660        0.11339
   9720.00        0.01660        0.11343
   9721.00        0.01660        0.11345
   9722.00        0.01660        0.11342
   9723.00        0.01611        0.11334
   9724.00        0.01562        0.11324
   9725.00        0.01514        0.11310
   9726.00        0.01465        0.11292
   9727.00        0.01416        0.11269
   9728.00        0.01367        0.11244
   9729.00        0.01318        0.11215
   9730.00        0.01270        0.11183
   9731.00        0.01172        0.11148
   9732.00        0.01074        0.11110
   9733.00        0.00977        0.11070
   9734.00        0.00879        0.11026
   9735.00        0.00781        0.10980
   9736.00        0.00684        0.10931
   9737.00        0.00586        0.10881
   9738.00        0.00488        0.10829
   9739.00        0.00342        0.10774
   9740.00        0.00195        0.10716
   9741.00        0.00049        0.10658
   9742.00       -0.00098        0.10599
   9743.00       -0.00244        0.10536
   9744.00       -0.00391        0.10474
   9745.00       -0.00537        0.10410
   9746.00       -0.00684        0.10344
   9747.00       -0.00830        0.10278
   9748.00       -0.00977        0.10211
   9749.00       -0.01123        0.10144
   9750.00       -0.01270        0.10075
   9751.00       -0.01416        0.10007
   9752.00       -0.01562        0.09938
   9753.00       -0.01709        0.09869
   9754.00       -0.01855        0.09801
   9755.00       -0.02002        0.09732
[truncated: 42,846 more chars]
